# Supplementary material for: Food Image Segmentation Using Multi-Modal Imaging Sensors with Color and Thermal Data
Source: Sensors (Basel). 2023 Jan 4;23(2):560. doi: 10.3390/s23020560 (PMC9860575; doi:10.3390/s23020560)
Supplement: Supplementary file 1 [file sensors-23-00560-s001.zip]

Archive with 234 entries (212 files):
- Combined Data/
- Combined Data/Additional RGB+THERMAL/
- Combined Data/Additional RGB+THERMAL/1.jpeg
- Combined Data/Additional RGB+THERMAL/1.png
- Combined Data/Additional RGB+THERMAL/1.txt
- Combined Data/C1 temporal/
- Combined Data/C1 temporal/0/
- Combined Data/C1 temporal/0/0.jpeg
- Combined Data/C1 temporal/0/0.png
- Combined Data/C1 temporal/0/0.txt
- Combined Data/C1 temporal/105sec/
- Combined Data/C1 temporal/105sec/7.jpeg
- Combined Data/C1 temporal/105sec/7.png
- Combined Data/C1 temporal/105sec/7.txt
- Combined Data/C1 temporal/120sec/
- Combined Data/C1 temporal/120sec/8.jpeg
- Combined Data/C1 temporal/120sec/8.png
- Combined Data/C1 temporal/120sec/8.txt
- Combined Data/C1 temporal/135sec/
- Combined Data/C1 temporal/135sec/9.jpeg
- Combined Data/C1 temporal/135sec/9.png
- Combined Data/C1 temporal/135sec/9.txt
- Combined Data/C1 temporal/150sec/
- Combined Data/C1 temporal/150sec/10.jpeg
- Combined Data/C1 temporal/150sec/10.png
- Combined Data/C1 temporal/150sec/10.txt
- Combined Data/C1 temporal/15sec/
- Combined Data/C1 temporal/15sec/1.jpeg
- Combined Data/C1 temporal/15sec/1.png
- Combined Data/C1 temporal/15sec/1.txt
- Combined Data/C1 temporal/30sec/
- Combined Data/C1 temporal/30sec/2.jpeg
- Combined Data/C1 temporal/30sec/2.png
- Combined Data/C1 temporal/30sec/2.txt
- Combined Data/C1 temporal/45sec/
- Combined Data/C1 temporal/45sec/3.jpeg
- Combined Data/C1 temporal/45sec/3.png
- Combined Data/C1 temporal/45sec/3.txt
- Combined Data/C1 temporal/60sec/
- Combined Data/C1 temporal/60sec/4.jpeg
- Combined Data/C1 temporal/60sec/4.png
- Combined Data/C1 temporal/60sec/4.txt
- Combined Data/C1 temporal/75sec/
- Combined Data/C1 temporal/75sec/5.jpeg
- Combined Data/C1 temporal/75sec/5.png
- Combined Data/C1 temporal/75sec/5.txt
- Combined Data/C1 temporal/90sec/
- Combined Data/C1 temporal/90sec/6.jpeg
- Combined Data/C1 temporal/90sec/6.png
- Combined Data/C1 temporal/90sec/6.txt
- Combined Data/C2 RGB+THERMAL/
- Combined Data/C2 RGB+THERMAL/0.jpeg
- Combined Data/C2 RGB+THERMAL/0.png
- Combined Data/C2 RGB+THERMAL/0.txt
- Combined Data/C3 RGB+THERMAL/
- Combined Data/C3 RGB+THERMAL/2.jpeg
- Combined Data/C3 RGB+THERMAL/2.png
- Combined Data/C3 RGB+THERMAL/2.txt
- Combined Data/C4 RGB+THERMAL/
- Combined Data/C4 RGB+THERMAL/3.jpeg
- Combined Data/C4 RGB+THERMAL/3.png
- Combined Data/C4 RGB+THERMAL/3.txt
- Combined Data/C5 RGB+THERMAL/
- Combined Data/C5 RGB+THERMAL/4.jpeg
- Combined Data/C5 RGB+THERMAL/4.png
- Combined Data/C5 RGB+THERMAL/4.txt
- Combined Data/C6 RGB+THERMAL/
- Combined Data/C6 RGB+THERMAL/5.jpeg
- Combined Data/C6 RGB+THERMAL/5.png
- Combined Data/C6 RGB+THERMAL/5.txt
- Combined Data/Calibration/
- Combined Data/Calibration/Calibration picam/
- Combined Data/Calibration/Calibration picam/0 (2).jpeg
- Combined Data/Calibration/Calibration picam/0 (3).jpeg
- Combined Data/Calibration/Calibration picam/0 (4).jpeg
- Combined Data/Calibration/Calibration picam/0 (5).jpeg
- Combined Data/Calibration/Calibration picam/0 (6).jpeg
- Combined Data/Calibration/Calibration picam/0.jpeg
- Combined Data/Calibration/Calibration picam/1 (2).jpeg
- Combined Data/Calibration/Calibration picam/1 (3).jpeg
- Combined Data/Calibration/Calibration picam/1 (4).jpeg
- Combined Data/Calibration/Calibration picam/1 (5).jpeg
- Combined Data/Calibration/Calibration picam/1 (6).jpeg
- Combined Data/Calibration/Calibration picam/1.jpeg
- Combined Data/Calibration/Calibration picam/2 (2).jpeg
- Combined Data/Calibration/Calibration picam/2 (3).jpeg
- Combined Data/Calibration/Calibration picam/2 (4).jpeg
- Combined Data/Calibration/Calibration picam/2 (5).jpeg
- Combined Data/Calibration/Calibration picam/2 (6).jpeg
- Combined Data/Calibration/Calibration picam/2.jpeg
- Combined Data/Calibration/Calibration picam/3 (2).jpeg
- Combined Data/Calibration/Calibration picam/3 (3).jpeg
- Combined Data/Calibration/Calibration picam/3 (4).jpeg
- Combined Data/Calibration/Calibration picam/3 (5).jpeg
- Combined Data/Calibration/Calibration picam/3 (6).jpeg
- Combined Data/Calibration/Calibration picam/3.jpeg
- Combined Data/Calibration/Calibration picam/4 (2).jpeg
- Combined Data/Calibration/Calibration picam/4 (3).jpeg
- Combined Data/Calibration/Calibration picam/4 (4).jpeg
- Combined Data/Calibration/Calibration picam/4 (5).jpeg
- Combined Data/Calibration/Calibration picam/4 (6).jpeg
- Combined Data/Calibration/Calibration picam/4.jpeg
- Combined Data/Calibration/Calibration picam/5 (2).jpeg
- Combined Data/Calibration/Calibration picam/5 (3).jpeg
- Combined Data/Calibration/Calibration picam/5 (4).jpeg
- Combined Data/Calibration/Calibration picam/5 (5).jpeg
- Combined Data/Calibration/Calibration picam/5 (6).jpeg
- Combined Data/Calibration/Calibration picam/5.jpeg
- Combined Data/Calibration/Calibration picam/6 (2).jpeg
- Combined Data/Calibration/Calibration picam/6 (3).jpeg
- Combined Data/Calibration/Calibration picam/6 (4).jpeg
- Combined Data/Calibration/Calibration picam/6 (5).jpeg
- Combined Data/Calibration/Calibration picam/6 (6).jpeg
- Combined Data/Calibration/Calibration picam/6.jpeg
- Combined Data/Calibration/Calibration picam/7 (2).jpeg
- Combined Data/Calibration/Calibration picam/7 (3).jpeg
- Combined Data/Calibration/Calibration picam/7 (4).jpeg
- Combined Data/Calibration/Calibration picam/7 (5).jpeg
- Combined Data/Calibration/Calibration picam/7 (6).jpeg
- Combined Data/Calibration/Calibration picam/7.jpeg
- Combined Data/Calibration/Calibration picam/8 (2).jpeg
- Combined Data/Calibration/Calibration picam/8 (3).jpeg
- Combined Data/Calibration/Calibration picam/8 (4).jpeg
- Combined Data/Calibration/Calibration picam/8 (5).jpeg
- Combined Data/Calibration/Calibration picam/8 (6).jpeg
- Combined Data/Calibration/Calibration picam/8.jpeg
- Combined Data/Calibration/Calibration picam/9 (2).jpeg
- Combined Data/Calibration/Calibration picam/9 (3).jpeg
- Combined Data/Calibration/Calibration picam/9 (4).jpeg
- Combined Data/Calibration/Calibration picam/9 (5).jpeg
- Combined Data/Calibration/Calibration picam/9 (6).jpeg
- Combined Data/Calibration/Calibration picam/9.jpeg
- Combined Data/Calibration/Calibration picam/cameraParamspicam.mat
- Combined Data/Calibration/Calibration thermal/
- Combined Data/Calibration/Calibration thermal/cameraParamsthermalcam.mat
- Combined Data/Calibration/Calibration thermal/rgb46.txt
- Combined Data/Calibration/Calibration thermal/rgb47.png
- Combined Data/Calibration/Calibration thermal/rgb47.txt
- Combined Data/Calibration/Calibration thermal/rgb48.png
- Combined Data/Calibration/Calibration thermal/rgb48.txt
- Combined Data/Calibration/Calibration thermal/rgb49.png
- Combined Data/Calibration/Calibration thermal/rgb49.txt
- Combined Data/Calibration/Calibration thermal/rgb50.png
- Combined Data/Calibration/Calibration thermal/rgb50.txt
- Combined Data/Calibration/Calibration thermal/rgb51.png
- Combined Data/Calibration/Calibration thermal/rgb51.txt
- Combined Data/Calibration/Calibration thermal/rgb52.png
- Combined Data/Calibration/Calibration thermal/rgb52.txt
- Combined Data/Calibration/Calibration thermal/rgb53.png
- Combined Data/Calibration/Calibration thermal/rgb53.txt
- Combined Data/Calibration/Calibration thermal/rgb54.png
- Combined Data/Calibration/Calibration thermal/rgb54.txt
- Combined Data/Calibration/Calibration thermal/rgb55.png
- Combined Data/Calibration/Calibration thermal/rgb55.txt
- Combined Data/Calibration/Calibration thermal/rgb56.png
- Combined Data/Calibration/Calibration thermal/rgb56.txt
- Combined Data/Calibration/Calibration thermal/rgb57.png
- Combined Data/Calibration/Calibration thermal/rgb57.txt
- Combined Data/Calibration/Calibration thermal/rgb58.png
- Combined Data/Calibration/Calibration thermal/rgb58.txt
- Combined Data/Calibration/Calibration thermal/rgb59.png
- Combined Data/Calibration/Calibration thermal/rgb59.txt
- Combined Data/Calibration/Calibration thermal/rgb60.png
- Combined Data/Calibration/Calibration thermal/rgb60.txt
- Combined Data/Calibration/Calibration thermal/rgb61.png
- Combined Data/Calibration/Calibration thermal/rgb61.txt
- Combined Data/Calibration/Calibration thermal/rgb62.png
- Combined Data/Calibration/Calibration thermal/rgb62.txt
- Combined Data/Calibration/Calibration thermal/rgb63.png
- Combined Data/Calibration/Calibration thermal/rgb63.txt
- Combined Data/Calibration/Calibration thermal/rgb64.png
- Combined Data/Calibration/Calibration thermal/rgb64.txt
- Combined Data/Calibration/Calibration thermal/rgb65.png
- Combined Data/Calibration/Calibration thermal/rgb65.txt
- Combined Data/Calibration/Calibration thermal/rgb66.png
- Combined Data/Calibration/Calibration thermal/rgb66.txt
- Combined Data/Calibration/Calibration thermal/rgb67.png
- Combined Data/Calibration/Calibration thermal/rgb67.txt
- Combined Data/Calibration/Calibration thermal/rgb68.png
- Combined Data/Calibration/Calibration thermal/rgb68.txt
- Combined Data/Calibration/Calibration thermal/rgb69.png
- Combined Data/Calibration/Calibration thermal/rgb69.txt
- Combined Data/Calibration/Calibration thermal/rgb70.png
- Combined Data/Calibration/Calibration thermal/rgb70.txt
- Combined Data/Calibration/Calibration thermal/rgb71.png
- Combined Data/Calibration/Calibration thermal/rgb71.txt
- Combined Data/Calibration/Calibration thermal/rgb72.png
- Combined Data/Calibration/Calibration thermal/rgb72.txt
- Combined Data/Calibration/Calibration thermal/rgb73.png
- Combined Data/Calibration/Calibration thermal/rgb73.txt
- Combined Data/Calibration/Calibration thermal/rgb74.png
- Combined Data/Calibration/Calibration thermal/rgb74.txt
- Combined Data/Calibration/Calibration thermal/rgb75.png
- Combined Data/Calibration/Calibration thermal/rgb75.txt
- Combined Data/Calibration/Calibration thermal/rgb76.png
- Combined Data/Calibration/Calibration thermal/rgb76.txt
- Combined Data/Calibration/Calibration thermal/rgb77.png
- Combined Data/Calibration/Calibration thermal/rgb77.txt
- Combined Data/Calibration/Calibration thermal/rgb78.png
- Combined Data/Calibration/Calibration thermal/rgb78.txt
- Combined Data/Calibration/Calibration thermal/rgb79.png
- Combined Data/Calibration/Calibration thermal/rgb79.txt
- Combined Data/Calibration/Calibration thermal/rgb80.png
- Combined Data/Calibration/Calibration thermal/rgb80.txt
- Combined Data/Calibration/Calibration thermal/rgb81.png
- Combined Data/Calibration/Calibration thermal/rgb81.txt
- Combined Data/Calibration/Calibration thermal/rgb82.png
- Combined Data/Calibration/Calibration thermal/rgb82.txt
- Combined Data/Calibration/Calibration thermal/rgb83.png
- Combined Data/Calibration/Calibration thermal/rgb83.txt
- Combined Data/Calibration/Calibration thermal/rgb84.png
- Combined Data/Calibration/Calibration thermal/rgb84.txt
- Combined Data/Calibration/Calibration thermal/rgb85.png
- Combined Data/Calibration/Calibration thermal/rgb85.txt
- Combined Data/Calibration/Calibration thermal/rgb86.png
- Combined Data/Calibration/Calibration thermal/rgb86.txt
- Combined Data/Calibration/Calibration thermal/rgb87.png
- Combined Data/Calibration/Calibration thermal/rgb87.txt
- Combined Data/Calibration/Calibration thermal/rgb90.png
- Combined Data/Calibration/Calibration thermal/rgb90.txt
- Combined Data/Calibration/Calibration thermal/rgb91.png
- Combined Data/Calibration/Calibration thermal/rgb91.txt
- Combined Data/Calibration/Calibration thermal/rgb92.png
- Combined Data/Calibration/Calibration thermal/rgb92.txt
- Combined Data/Calibration/Calibration thermal/rgb93.png
- Combined Data/Calibration/Calibration thermal/rgb93.txt
- Combined Data/Calibration/Calibration thermal/rgb94.png
- Combined Data/Calibration/Calibration thermal/rgb94.txt
- Combined Data/Calibration/Calibration thermal/rgb95.png
- Combined Data/Calibration/Calibration thermal/rgb95.txt
- Combined Data/Calibration/Calibration thermal/rgb96.png
- Combined Data/Calibration/Calibration thermal/rgb96.txt
- Combined Data/Calibration/Calibration thermal/rgb97.png
- Combined Data/Calibration/Calibration thermal/rgb97.txt
