# Supplementary material for: Food Image Segmentation Using Multi-Modal Imaging Sensors with Color and Thermal Data
Source: Sensors (Basel). 2023 Jan 4;23(2):560. doi: 10.3390/s23020560 (PMC9860575; doi:10.3390/s23020560)
Supplement: Supplementary file 1 [file sensors-23-00560-s001.zip › Combined Data/Additional RGB+THERMAL/1.txt]

16.272999 16.446598 16.338108 16.359806 16.359806 16.251301 16.338108 16.424900 16.381504 16.294697 16.186207 16.316410 16.316410 16.294697 16.359806 16.338108 16.403202 16.251301 16.403202 16.294697 16.424900 16.424900 16.381504 16.229603 16.251301 16.229603 16.251301 16.164509 16.229603 16.186207 16.164509 16.272999 16.229603 16.251301 16.207905 16.186207 16.294697 16.186207 16.294697 16.294697 16.251301 16.338108 16.294697 16.403202 16.403202 16.446598 16.403202 16.403202 16.468296 16.468296 16.620197 16.403202 16.641895 16.555103 16.490009 16.576801 16.620197 16.598499 16.641895 16.641895 16.685307 16.663609 16.663609 16.728703 16.707005 16.576801 16.793797 16.772099 16.598499 16.728703 16.728703 16.837208 16.902302 16.858906 16.837208 16.728703 16.728703 16.728703 16.685307 16.772099 16.750401 16.555103 16.576801 16.663609 16.620197 16.663609 16.555103 16.555103 16.598499 16.511707 16.641895 16.641895 16.511707 16.511707 16.446598 16.576801 16.533405 16.533405 16.533405 16.511707 16.511707 16.598499 16.511707 16.424900 16.511707 16.576801 16.468296 16.620197 16.511707 16.468296 16.446598 16.359806 16.533405 16.381504 16.338108 16.403202 16.359806 16.424900 16.403202 16.468296 16.359806 16.424900 16.359806 16.424900 16.403202 16.490009 16.446598 16.424900 16.511707 16.490009 16.403202 16.468296 16.359806 16.316410 16.316410 16.272999 16.251301 16.403202 16.294697 16.272999 16.359806 16.142796 16.164509 16.316410 16.294697 16.294697 16.207905 16.251301 16.251301 16.294697 16.272999 16.272999 16.142796 16.164509 16.186207 16.077702 16.121098 16.142796 16.121098 16.272999 
16.272999 16.251301 16.207905 16.338108 16.381504 16.381504 16.251301 16.316410 16.403202 16.272999 16.316410 16.272999 16.294697 16.294697 16.251301 16.164509 16.272999 16.294697 16.294697 16.229603 16.229603 16.251301 16.229603 16.229603 16.186207 16.099400 16.164509 16.142796 16.251301 16.142796 16.121098 16.186207 16.142796 16.099400 16.142796 16.121098 16.207905 16.207905 16.142796 16.251301 16.207905 16.294697 16.207905 16.381504 16.381504 16.338108 16.468296 16.446598 16.533405 16.576801 16.576801 16.511707 16.598499 16.533405 16.598499 16.641895 16.598499 16.598499 16.663609 16.641895 16.750401 16.728703 16.663609 16.707005 16.772099 16.707005 16.858906 16.837208 16.685307 16.837208 16.772099 16.793797 16.858906 16.837208 16.837208 16.772099 16.837208 16.772099 16.815510 16.837208 16.707005 16.533405 16.772099 16.815510 16.707005 16.685307 16.707005 16.728703 16.663609 16.533405 16.707005 16.685307 16.598499 16.533405 16.576801 16.685307 16.620197 16.533405 16.598499 16.576801 16.576801 16.707005 16.620197 16.533405 16.533405 16.576801 16.468296 16.685307 16.533405 16.424900 16.576801 16.446598 16.446598 16.468296 16.381504 16.468296 16.403202 16.446598 16.533405 16.403202 16.381504 16.533405 16.424900 16.576801 16.490009 16.533405 16.468296 16.511707 16.555103 16.533405 16.446598 16.446598 16.359806 16.338108 16.359806 16.316410 16.186207 16.381504 16.446598 16.316410 16.272999 16.359806 16.316410 16.294697 16.359806 16.381504 16.294697 16.272999 16.229603 16.316410 16.446598 16.338108 16.229603 16.186207 16.186207 16.164509 16.207905 16.294697 16.121098 16.186207 
16.338108 16.272999 16.229603 16.207905 16.359806 16.338108 16.316410 16.251301 16.229603 16.294697 16.316410 16.294697 16.294697 16.251301 16.251301 16.121098 16.164509 16.099400 16.338108 16.316410 16.272999 16.272999 16.316410 16.229603 16.251301 16.272999 16.316410 16.272999 16.186207 16.099400 16.229603 16.229603 16.142796 16.186207 16.077702 16.121098 16.186207 16.251301 16.229603 16.251301 16.316410 16.338108 16.207905 16.294697 16.381504 16.403202 16.381504 16.468296 16.533405 16.446598 16.576801 16.511707 16.424900 16.555103 16.446598 16.598499 16.598499 16.620197 16.663609 16.685307 16.620197 16.598499 16.598499 16.793797 16.663609 16.620197 16.728703 16.815510 16.707005 16.837208 16.728703 16.837208 16.902302 16.815510 16.793797 16.793797 16.815510 16.728703 16.728703 16.858906 16.641895 16.598499 16.685307 16.772099 16.707005 16.685307 16.793797 16.598499 16.663609 16.555103 16.663609 16.707005 16.598499 16.533405 16.663609 16.490009 16.576801 16.576801 16.663609 16.598499 16.641895 16.620197 16.685307 16.620197 16.468296 16.576801 16.446598 16.663609 16.576801 16.446598 16.533405 16.533405 16.641895 16.446598 16.424900 16.533405 16.446598 16.446598 16.620197 16.490009 16.446598 16.468296 16.468296 16.511707 16.576801 16.446598 16.533405 16.511707 16.620197 16.555103 16.511707 16.490009 16.533405 16.490009 16.403202 16.359806 16.338108 16.424900 16.403202 16.359806 16.316410 16.272999 16.381504 16.381504 16.468296 16.359806 16.229603 16.359806 16.229603 16.359806 16.359806 16.381504 16.251301 16.272999 16.229603 16.316410 16.403202 16.272999 16.229603 16.207905 
16.251301 16.251301 16.403202 16.251301 16.316410 16.229603 16.229603 16.186207 16.316410 16.294697 16.316410 16.251301 16.229603 16.207905 16.272999 16.272999 16.251301 16.207905 16.251301 16.207905 16.164509 16.207905 16.251301 16.164509 16.186207 16.294697 16.294697 16.164509 16.099400 16.099400 16.164509 16.142796 16.121098 16.077702 16.121098 16.142796 16.229603 16.164509 16.099400 16.294697 16.142796 16.316410 16.272999 16.359806 16.359806 16.359806 16.490009 16.403202 16.511707 16.555103 16.490009 16.490009 16.620197 16.490009 16.533405 16.598499 16.576801 16.663609 16.641895 16.598499 16.685307 16.641895 16.576801 16.685307 16.728703 16.598499 16.772099 16.707005 16.728703 16.793797 16.707005 16.815510 16.815510 16.728703 16.707005 16.793797 16.707005 16.663609 16.641895 16.793797 16.685307 16.598499 16.728703 16.620197 16.728703 16.772099 16.728703 16.663609 16.555103 16.555103 16.685307 16.728703 16.620197 16.490009 16.576801 16.576801 16.598499 16.555103 16.685307 16.641895 16.555103 16.685307 16.620197 16.490009 16.598499 16.533405 16.511707 16.837208 16.555103 16.490009 16.511707 16.533405 16.490009 16.381504 16.511707 16.468296 16.490009 16.381504 16.468296 16.555103 16.490009 16.490009 16.511707 16.685307 16.511707 16.576801 16.533405 16.511707 16.620197 16.511707 16.555103 16.403202 16.490009 16.403202 16.490009 16.468296 16.294697 16.403202 16.424900 16.338108 16.359806 16.229603 16.338108 16.359806 16.359806 16.338108 16.316410 16.294697 16.272999 16.338108 16.359806 16.403202 16.272999 16.294697 16.251301 16.229603 16.294697 16.207905 16.229603 16.164509 
16.294697 16.251301 16.272999 16.338108 16.359806 16.164509 16.294697 16.251301 16.381504 16.316410 16.359806 16.381504 16.164509 16.164509 16.294697 16.207905 16.164509 16.251301 16.338108 16.316410 16.186207 16.207905 16.294697 16.251301 16.272999 16.207905 16.316410 16.251301 16.164509 16.186207 16.099400 16.207905 16.186207 16.142796 16.229603 16.229603 16.229603 16.272999 16.251301 16.251301 16.251301 16.359806 16.272999 16.338108 16.316410 16.381504 16.446598 16.533405 16.403202 16.533405 16.555103 16.555103 16.598499 16.533405 16.490009 16.598499 16.576801 16.598499 16.685307 16.641895 16.750401 16.663609 16.555103 16.793797 16.750401 16.728703 16.858906 16.837208 16.663609 16.815510 16.728703 16.880604 16.902302 16.815510 16.837208 16.815510 16.858906 16.793797 16.750401 16.837208 16.815510 16.576801 16.728703 16.663609 16.728703 16.750401 16.728703 16.576801 16.620197 16.511707 16.707005 16.728703 16.598499 16.511707 16.576801 16.533405 16.598499 16.555103 16.620197 16.598499 16.663609 16.663609 16.598499 16.620197 16.555103 16.707005 16.620197 16.750401 16.641895 16.511707 16.576801 16.424900 16.598499 16.641895 16.576801 16.598499 16.555103 16.468296 16.620197 16.598499 16.533405 16.533405 16.490009 16.620197 16.620197 16.663609 16.555103 16.641895 16.641895 16.533405 16.598499 16.576801 16.511707 16.468296 16.533405 16.511707 16.446598 16.446598 16.511707 16.424900 16.381504 16.424900 16.533405 16.490009 16.359806 16.424900 16.446598 16.446598 16.424900 16.381504 16.403202 16.403202 16.359806 16.381504 16.316410 16.403202 16.381504 16.424900 16.316410 16.403202 
16.229603 16.207905 16.251301 16.381504 16.294697 16.294697 16.294697 16.294697 16.359806 16.316410 16.229603 16.294697 16.272999 16.294697 16.186207 16.229603 16.251301 16.229603 16.207905 16.294697 16.338108 16.207905 16.294697 16.251301 16.251301 16.207905 16.251301 16.251301 16.294697 16.142796 16.121098 16.207905 16.142796 16.121098 16.186207 16.164509 16.316410 16.099400 16.229603 16.316410 16.294697 16.316410 16.294697 16.381504 16.424900 16.468296 16.490009 16.468296 16.533405 16.511707 16.555103 16.555103 16.598499 16.620197 16.555103 16.511707 16.555103 16.490009 16.533405 16.663609 16.707005 16.685307 16.620197 16.750401 16.663609 16.641895 16.728703 16.880604 16.685307 16.902302 16.837208 16.858906 16.793797 16.772099 16.793797 16.815510 16.793797 16.685307 16.641895 16.793797 16.728703 16.533405 16.663609 16.620197 16.641895 16.663609 16.641895 16.598499 16.663609 16.555103 16.685307 16.750401 16.576801 16.533405 16.533405 16.490009 16.533405 16.533405 16.598499 16.533405 16.555103 16.576801 16.576801 16.555103 16.533405 16.685307 16.598499 16.685307 16.598499 16.468296 16.533405 16.490009 16.446598 16.511707 16.446598 16.446598 16.446598 16.468296 16.576801 16.511707 16.468296 16.511707 16.468296 16.641895 16.663609 16.576801 16.468296 16.576801 16.533405 16.533405 16.490009 16.446598 16.468296 16.403202 16.490009 16.424900 16.381504 16.403202 16.446598 16.468296 16.403202 16.294697 16.446598 16.424900 16.403202 16.468296 16.316410 16.403202 16.446598 16.316410 16.272999 16.316410 16.251301 16.403202 16.251301 16.251301 16.381504 16.403202 16.359806 16.338108 
16.316410 16.338108 16.381504 16.359806 16.338108 16.316410 16.316410 16.316410 16.338108 16.272999 16.251301 16.403202 16.207905 16.272999 16.229603 16.251301 16.272999 16.251301 16.272999 16.316410 16.272999 16.359806 16.294697 16.272999 16.229603 16.229603 16.186207 16.294697 16.207905 16.121098 16.121098 16.294697 16.272999 16.186207 16.121098 16.142796 16.294697 16.272999 16.229603 16.207905 16.272999 16.294697 16.251301 16.359806 16.316410 16.381504 16.446598 16.468296 16.468296 16.533405 16.620197 16.576801 16.620197 16.576801 16.490009 16.598499 16.576801 16.641895 16.663609 16.707005 16.750401 16.707005 16.641895 16.750401 16.685307 16.663609 16.707005 16.772099 16.728703 16.772099 16.793797 16.750401 16.880604 16.772099 16.837208 16.837208 16.837208 16.837208 16.750401 16.815510 16.793797 16.555103 16.641895 16.598499 16.663609 16.707005 16.576801 16.598499 16.663609 16.620197 16.663609 16.750401 16.511707 16.468296 16.533405 16.641895 16.598499 16.576801 16.555103 16.620197 16.533405 16.598499 16.598499 16.490009 16.511707 16.620197 16.555103 16.750401 16.598499 16.468296 16.511707 16.403202 16.533405 16.511707 16.490009 16.468296 16.468296 16.446598 16.533405 16.576801 16.490009 16.490009 16.468296 16.620197 16.533405 16.555103 16.576801 16.468296 16.620197 16.555103 16.533405 16.468296 16.598499 16.468296 16.576801 16.490009 16.359806 16.468296 16.446598 16.468296 16.338108 16.403202 16.424900 16.424900 16.424900 16.294697 16.316410 16.294697 16.403202 16.381504 16.403202 16.359806 16.381504 16.316410 16.294697 16.316410 16.338108 16.381504 16.229603 16.316410 
16.403202 16.229603 16.272999 16.381504 16.403202 16.403202 16.359806 16.316410 16.338108 16.424900 16.468296 16.424900 16.359806 16.359806 16.424900 16.229603 16.403202 16.316410 16.294697 16.229603 16.424900 16.359806 16.272999 16.251301 16.229603 16.272999 16.294697 16.251301 16.272999 16.164509 16.251301 16.207905 16.229603 16.207905 16.207905 16.229603 16.229603 16.229603 16.251301 16.316410 16.403202 16.316410 16.251301 16.359806 16.359806 16.403202 16.576801 16.468296 16.511707 16.446598 16.576801 16.576801 16.555103 16.555103 16.511707 16.555103 16.641895 16.555103 16.598499 16.641895 16.772099 16.663609 16.728703 16.750401 16.728703 16.641895 16.858906 16.750401 16.772099 16.837208 16.815510 16.815510 16.815510 16.707005 16.858906 16.880604 16.837208 16.750401 16.641895 16.815510 16.750401 16.620197 16.728703 16.641895 16.750401 16.685307 16.685307 16.598499 16.641895 16.620197 16.707005 16.728703 16.555103 16.620197 16.598499 16.685307 16.685307 16.598499 16.576801 16.576801 16.533405 16.576801 16.598499 16.555103 16.511707 16.555103 16.511707 16.620197 16.620197 16.468296 16.446598 16.403202 16.511707 16.446598 16.446598 16.490009 16.446598 16.511707 16.511707 16.468296 16.446598 16.576801 16.511707 16.555103 16.403202 16.555103 16.576801 16.490009 16.598499 16.576801 16.424900 16.533405 16.446598 16.424900 16.446598 16.620197 16.490009 16.446598 16.403202 16.446598 16.576801 16.424900 16.490009 16.446598 16.424900 16.446598 16.403202 16.381504 16.381504 16.490009 16.424900 16.316410 16.294697 16.294697 16.403202 16.468296 16.359806 16.229603 16.446598 16.359806 
16.338108 16.338108 16.403202 16.403202 16.403202 16.490009 16.316410 16.272999 16.359806 16.403202 16.359806 16.338108 16.294697 16.446598 16.359806 16.272999 16.294697 16.272999 16.316410 16.272999 16.294697 16.338108 16.272999 16.272999 16.272999 16.207905 16.272999 16.251301 16.251301 16.207905 16.164509 16.272999 16.316410 16.229603 16.229603 16.186207 16.294697 16.186207 16.294697 16.316410 16.316410 16.338108 16.272999 16.381504 16.468296 16.533405 16.446598 16.490009 16.533405 16.446598 16.663609 16.555103 16.620197 16.598499 16.490009 16.555103 16.641895 16.533405 16.576801 16.750401 16.707005 16.641895 16.707005 16.772099 16.685307 16.620197 16.750401 16.837208 16.793797 16.837208 16.663609 16.902302 16.924000 16.772099 16.772099 16.880604 16.837208 16.750401 16.707005 16.837208 16.707005 16.576801 16.663609 16.685307 16.707005 16.815510 16.685307 16.707005 16.598499 16.620197 16.707005 16.707005 16.685307 16.511707 16.598499 16.533405 16.533405 16.620197 16.555103 16.490009 16.598499 16.533405 16.555103 16.490009 16.490009 16.533405 16.641895 16.641895 16.490009 16.403202 16.468296 16.403202 16.511707 16.468296 16.338108 16.468296 16.424900 16.490009 16.511707 16.533405 16.381504 16.598499 16.533405 16.620197 16.511707 16.533405 16.490009 16.598499 16.576801 16.511707 16.641895 16.424900 16.424900 16.338108 16.446598 16.468296 16.468296 16.359806 16.403202 16.511707 16.490009 16.381504 16.468296 16.403202 16.424900 16.468296 16.403202 16.381504 16.468296 16.576801 16.490009 16.511707 16.381504 16.381504 16.424900 16.403202 16.403202 16.316410 16.403202 16.533405 
16.533405 16.403202 16.424900 16.490009 16.446598 16.381504 16.424900 16.294697 16.381504 16.403202 16.424900 16.403202 16.272999 16.338108 16.446598 16.294697 16.294697 16.338108 16.294697 16.403202 16.338108 16.272999 16.359806 16.272999 16.316410 16.316410 16.272999 16.359806 16.316410 16.359806 16.251301 16.207905 16.272999 16.294697 16.207905 16.251301 16.251301 16.338108 16.338108 16.424900 16.294697 16.359806 16.294697 16.338108 16.533405 16.424900 16.533405 16.555103 16.641895 16.598499 16.576801 16.555103 16.555103 16.598499 16.620197 16.663609 16.576801 16.555103 16.620197 16.772099 16.750401 16.685307 16.750401 16.858906 16.707005 16.685307 16.772099 16.815510 16.772099 16.858906 16.772099 16.880604 16.924000 16.815510 16.750401 16.880604 16.945698 16.858906 16.685307 16.772099 16.750401 16.641895 16.815510 16.728703 16.685307 16.728703 16.772099 16.641895 16.620197 16.598499 16.728703 16.858906 16.641895 16.533405 16.598499 16.663609 16.555103 16.707005 16.555103 16.641895 16.620197 16.511707 16.620197 16.598499 16.490009 16.641895 16.620197 16.772099 16.555103 16.490009 16.533405 16.511707 16.424900 16.533405 16.446598 16.533405 16.359806 16.490009 16.533405 16.511707 16.424900 16.490009 16.446598 16.511707 16.446598 16.511707 16.555103 16.511707 16.468296 16.490009 16.598499 16.533405 16.490009 16.403202 16.424900 16.359806 16.381504 16.446598 16.424900 16.490009 16.403202 16.381504 16.490009 16.468296 16.403202 16.533405 16.424900 16.511707 16.490009 16.468296 16.424900 16.359806 16.381504 16.272999 16.403202 16.359806 16.468296 16.446598 16.511707 16.511707 
16.490009 16.424900 16.446598 16.446598 16.381504 16.359806 16.424900 16.424900 16.381504 16.359806 16.294697 16.424900 16.424900 16.338108 16.359806 16.316410 16.251301 16.338108 16.381504 16.446598 16.272999 16.294697 16.251301 16.403202 16.294697 16.272999 16.359806 16.338108 16.316410 16.294697 16.294697 16.251301 16.272999 16.207905 16.251301 16.294697 16.272999 16.294697 16.359806 16.403202 16.381504 16.359806 16.338108 16.381504 16.468296 16.468296 16.533405 16.576801 16.663609 16.576801 16.620197 16.576801 16.641895 16.620197 16.533405 16.576801 16.620197 16.641895 16.728703 16.728703 16.772099 16.772099 16.598499 16.837208 16.728703 16.641895 16.772099 16.793797 16.772099 16.858906 16.837208 16.902302 16.815510 16.793797 16.858906 16.858906 16.858906 16.707005 16.815510 16.858906 16.815510 16.598499 16.750401 16.641895 16.750401 16.728703 16.663609 16.728703 16.620197 16.598499 16.685307 16.750401 16.555103 16.555103 16.641895 16.641895 16.555103 16.555103 16.663609 16.641895 16.641895 16.576801 16.598499 16.511707 16.533405 16.598499 16.533405 16.663609 16.598499 16.555103 16.598499 16.490009 16.424900 16.446598 16.424900 16.468296 16.359806 16.381504 16.533405 16.468296 16.511707 16.490009 16.446598 16.533405 16.490009 16.576801 16.555103 16.555103 16.598499 16.490009 16.555103 16.555103 16.468296 16.468296 16.359806 16.576801 16.468296 16.468296 16.468296 16.490009 16.490009 16.316410 16.490009 16.381504 16.359806 16.316410 16.381504 16.424900 16.446598 16.468296 16.490009 16.446598 16.381504 16.468296 16.359806 16.446598 16.403202 16.403202 16.446598 16.403202 
16.511707 16.511707 16.533405 16.576801 16.468296 16.403202 16.533405 16.490009 16.403202 16.424900 16.403202 16.490009 16.468296 16.468296 16.403202 16.381504 16.294697 16.381504 16.403202 16.446598 16.381504 16.424900 16.403202 16.381504 16.272999 16.338108 16.338108 16.359806 16.251301 16.251301 16.207905 16.316410 16.294697 16.272999 16.338108 16.359806 16.424900 16.316410 16.359806 16.359806 16.338108 16.446598 16.338108 16.468296 16.468296 16.446598 16.533405 16.533405 16.620197 16.576801 16.576801 16.663609 16.685307 16.576801 16.620197 16.728703 16.641895 16.663609 16.641895 16.663609 16.772099 16.707005 16.707005 16.815510 16.793797 16.707005 16.815510 16.858906 16.858906 16.858906 16.902302 16.924000 16.880604 16.880604 16.924000 16.772099 16.858906 16.793797 16.858906 16.793797 16.750401 16.663609 16.815510 16.750401 16.793797 16.750401 16.750401 16.707005 16.685307 16.598499 16.815510 16.663609 16.641895 16.598499 16.576801 16.728703 16.555103 16.641895 16.663609 16.641895 16.707005 16.663609 16.685307 16.598499 16.533405 16.663609 16.620197 16.728703 16.598499 16.533405 16.598499 16.511707 16.576801 16.490009 16.576801 16.511707 16.468296 16.511707 16.576801 16.490009 16.641895 16.576801 16.490009 16.641895 16.555103 16.511707 16.598499 16.555103 16.663609 16.598499 16.511707 16.446598 16.468296 16.511707 16.511707 16.576801 16.381504 16.381504 16.468296 16.424900 16.424900 16.403202 16.424900 16.490009 16.359806 16.403202 16.446598 16.403202 16.424900 16.381504 16.533405 16.511707 16.381504 16.424900 16.424900 16.294697 16.424900 16.468296 16.468296 16.490009 
16.468296 16.359806 16.338108 16.403202 16.490009 16.424900 16.381504 16.338108 16.468296 16.359806 16.381504 16.359806 16.424900 16.359806 16.446598 16.403202 16.403202 16.381504 16.381504 16.446598 16.316410 16.403202 16.359806 16.272999 16.294697 16.316410 16.294697 16.272999 16.272999 16.186207 16.207905 16.272999 16.294697 16.316410 16.316410 16.272999 16.359806 16.381504 16.338108 16.381504 16.294697 16.316410 16.359806 16.468296 16.446598 16.468296 16.490009 16.446598 16.555103 16.511707 16.533405 16.555103 16.663609 16.576801 16.533405 16.685307 16.663609 16.576801 16.641895 16.620197 16.750401 16.728703 16.598499 16.815510 16.707005 16.663609 16.728703 16.815510 16.837208 16.902302 16.837208 16.880604 16.858906 16.772099 16.858906 16.924000 16.815510 16.707005 16.837208 16.880604 16.772099 16.620197 16.793797 16.728703 16.707005 16.793797 16.707005 16.663609 16.620197 16.663609 16.772099 16.685307 16.641895 16.576801 16.620197 16.576801 16.620197 16.685307 16.728703 16.641895 16.641895 16.620197 16.728703 16.576801 16.533405 16.576801 16.555103 16.707005 16.598499 16.446598 16.555103 16.511707 16.533405 16.424900 16.468296 16.490009 16.381504 16.446598 16.555103 16.490009 16.490009 16.490009 16.446598 16.576801 16.598499 16.533405 16.576801 16.511707 16.576801 16.511707 16.576801 16.555103 16.511707 16.490009 16.490009 16.446598 16.403202 16.381504 16.381504 16.446598 16.316410 16.424900 16.403202 16.490009 16.381504 16.533405 16.338108 16.403202 16.359806 16.251301 16.468296 16.424900 16.424900 16.446598 16.359806 16.294697 16.403202 16.316410 16.316410 16.338108 
16.511707 16.381504 16.424900 16.490009 16.446598 16.468296 16.338108 16.468296 16.468296 16.424900 16.359806 16.381504 16.468296 16.381504 16.381504 16.424900 16.381504 16.359806 16.381504 16.381504 16.381504 16.381504 16.338108 16.403202 16.294697 16.359806 16.359806 16.251301 16.251301 16.272999 16.294697 16.316410 16.229603 16.272999 16.251301 16.272999 16.251301 16.294697 16.381504 16.359806 16.338108 16.359806 16.338108 16.381504 16.446598 16.446598 16.446598 16.490009 16.576801 16.576801 16.576801 16.533405 16.598499 16.663609 16.620197 16.663609 16.620197 16.511707 16.685307 16.728703 16.641895 16.685307 16.707005 16.707005 16.707005 16.707005 16.793797 16.858906 16.815510 16.945698 16.815510 16.880604 16.880604 16.858906 16.858906 16.924000 16.924000 16.837208 16.837208 16.858906 16.815510 16.707005 16.728703 16.707005 16.880604 16.858906 16.707005 16.707005 16.772099 16.641895 16.750401 16.772099 16.620197 16.663609 16.663609 16.620197 16.598499 16.641895 16.663609 16.598499 16.663609 16.641895 16.663609 16.533405 16.663609 16.685307 16.576801 16.815510 16.598499 16.511707 16.576801 16.468296 16.533405 16.511707 16.533405 16.533405 16.424900 16.576801 16.490009 16.511707 16.490009 16.555103 16.446598 16.598499 16.490009 16.576801 16.598499 16.598499 16.641895 16.620197 16.490009 16.490009 16.446598 16.424900 16.511707 16.490009 16.381504 16.446598 16.511707 16.424900 16.424900 16.446598 16.468296 16.403202 16.338108 16.446598 16.403202 16.403202 16.403202 16.316410 16.446598 16.359806 16.446598 16.359806 16.490009 16.403202 16.359806 16.316410 16.294697 16.316410 
16.424900 16.424900 16.446598 16.446598 16.468296 16.403202 16.424900 16.359806 16.403202 16.424900 16.403202 16.468296 16.446598 16.403202 16.403202 16.511707 16.403202 16.381504 16.381504 16.381504 16.359806 16.424900 16.294697 16.338108 16.316410 16.359806 16.338108 16.251301 16.272999 16.316410 16.229603 16.316410 16.316410 16.164509 16.294697 16.164509 16.272999 16.272999 16.338108 16.446598 16.338108 16.424900 16.338108 16.403202 16.381504 16.424900 16.533405 16.533405 16.511707 16.728703 16.598499 16.620197 16.663609 16.728703 16.641895 16.620197 16.598499 16.555103 16.620197 16.707005 16.707005 16.685307 16.772099 16.815510 16.750401 16.598499 16.815510 16.880604 16.793797 16.989109 16.924000 16.880604 16.902302 16.815510 16.902302 16.924000 16.880604 16.815510 16.858906 16.945698 16.815510 16.663609 16.772099 16.793797 16.728703 16.793797 16.858906 16.641895 16.707005 16.685307 16.858906 16.793797 16.685307 16.707005 16.685307 16.707005 16.598499 16.685307 16.663609 16.641895 16.663609 16.641895 16.576801 16.620197 16.555103 16.641895 16.533405 16.815510 16.663609 16.511707 16.490009 16.511707 16.533405 16.490009 16.490009 16.468296 16.468296 16.511707 16.620197 16.490009 16.468296 16.576801 16.533405 16.598499 16.468296 16.598499 16.663609 16.620197 16.641895 16.533405 16.576801 16.511707 16.555103 16.533405 16.511707 16.555103 16.446598 16.403202 16.533405 16.468296 16.359806 16.490009 16.511707 16.446598 16.424900 16.468296 16.359806 16.490009 16.359806 16.381504 16.446598 16.468296 16.468296 16.381504 16.533405 16.294697 16.381504 16.446598 16.359806 16.424900 
16.490009 16.381504 16.468296 16.403202 16.403202 16.468296 16.403202 16.424900 16.490009 16.490009 16.424900 16.511707 16.446598 16.490009 16.511707 16.468296 16.490009 16.468296 16.424900 16.511707 16.403202 16.381504 16.316410 16.403202 16.359806 16.381504 16.381504 16.316410 16.294697 16.229603 16.359806 16.294697 16.403202 16.251301 16.272999 16.294697 16.272999 16.316410 16.338108 16.403202 16.272999 16.338108 16.403202 16.446598 16.424900 16.511707 16.511707 16.490009 16.641895 16.641895 16.663609 16.576801 16.728703 16.576801 16.641895 16.750401 16.641895 16.555103 16.663609 16.772099 16.815510 16.772099 16.793797 16.728703 16.772099 16.750401 16.902302 16.902302 16.815510 16.924000 16.924000 16.945698 16.924000 16.902302 16.902302 16.967396 16.837208 16.772099 16.924000 16.989109 16.772099 16.728703 16.772099 16.772099 16.793797 16.837208 16.815510 16.750401 16.707005 16.707005 16.815510 16.772099 16.620197 16.663609 16.728703 16.685307 16.641895 16.641895 16.728703 16.707005 16.663609 16.772099 16.685307 16.576801 16.707005 16.685307 16.576801 16.837208 16.641895 16.576801 16.555103 16.533405 16.598499 16.576801 16.511707 16.490009 16.576801 16.555103 16.576801 16.620197 16.468296 16.511707 16.511707 16.685307 16.533405 16.555103 16.533405 16.620197 16.641895 16.555103 16.533405 16.533405 16.533405 16.446598 16.511707 16.533405 16.381504 16.490009 16.555103 16.424900 16.468296 16.446598 16.338108 16.424900 16.511707 16.446598 16.490009 16.490009 16.403202 16.424900 16.533405 16.533405 16.424900 16.403202 16.359806 16.424900 16.533405 16.316410 16.381504 16.490009 
16.446598 16.468296 16.424900 16.533405 16.511707 16.511707 16.468296 16.620197 16.446598 16.468296 16.446598 16.468296 16.424900 16.533405 16.490009 16.446598 16.511707 16.446598 16.403202 16.511707 16.446598 16.468296 16.490009 16.316410 16.338108 16.511707 16.424900 16.338108 16.359806 16.403202 16.316410 16.316410 16.294697 16.316410 16.316410 16.272999 16.359806 16.272999 16.424900 16.338108 16.338108 16.338108 16.381504 16.424900 16.359806 16.446598 16.576801 16.533405 16.533405 16.663609 16.641895 16.685307 16.707005 16.750401 16.707005 16.772099 16.707005 16.728703 16.707005 16.750401 16.750401 16.793797 16.793797 16.793797 16.793797 16.750401 16.837208 16.945698 16.815510 16.945698 16.902302 16.902302 16.989109 16.924000 16.967396 16.989109 16.902302 16.902302 17.075901 16.945698 16.880604 16.685307 16.837208 16.837208 16.815510 16.728703 16.815510 16.728703 16.815510 16.772099 16.837208 16.815510 16.793797 16.620197 16.728703 16.793797 16.750401 16.750401 16.750401 16.707005 16.663609 16.707005 16.750401 16.707005 16.641895 16.793797 16.685307 16.837208 16.620197 16.685307 16.663609 16.533405 16.598499 16.620197 16.511707 16.620197 16.598499 16.555103 16.641895 16.663609 16.620197 16.533405 16.598499 16.685307 16.511707 16.598499 16.685307 16.685307 16.598499 16.555103 16.576801 16.468296 16.511707 16.468296 16.533405 16.468296 16.533405 16.555103 16.533405 16.576801 16.533405 16.511707 16.576801 16.533405 16.555103 16.511707 16.446598 16.446598 16.555103 16.446598 16.403202 16.511707 16.446598 16.446598 16.555103 16.359806 16.403202 16.533405 16.403202 16.511707 
16.403202 16.446598 16.511707 16.533405 16.446598 16.403202 16.490009 16.468296 16.446598 16.598499 16.381504 16.403202 16.424900 16.424900 16.424900 16.446598 16.424900 16.424900 16.403202 16.468296 16.424900 16.424900 16.468296 16.424900 16.403202 16.294697 16.381504 16.381504 16.424900 16.381504 16.403202 16.381504 16.229603 16.316410 16.207905 16.251301 16.272999 16.272999 16.338108 16.338108 16.316410 16.359806 16.338108 16.294697 16.316410 16.446598 16.555103 16.490009 16.533405 16.685307 16.641895 16.555103 16.598499 16.598499 16.533405 16.663609 16.685307 16.685307 16.663609 16.750401 16.793797 16.750401 16.793797 16.815510 16.815510 16.728703 16.858906 16.880604 16.793797 16.902302 16.902302 16.924000 16.880604 16.858906 16.967396 16.989109 16.902302 16.793797 16.858906 16.880604 16.858906 16.663609 16.750401 16.815510 16.750401 16.793797 16.772099 16.772099 16.750401 16.728703 16.902302 16.815510 16.707005 16.750401 16.707005 16.750401 16.641895 16.750401 16.728703 16.685307 16.685307 16.772099 16.750401 16.728703 16.685307 16.750401 16.620197 16.793797 16.620197 16.598499 16.663609 16.555103 16.576801 16.533405 16.533405 16.598499 16.533405 16.511707 16.641895 16.598499 16.576801 16.620197 16.598499 16.641895 16.555103 16.598499 16.663609 16.598499 16.620197 16.446598 16.555103 16.511707 16.424900 16.468296 16.490009 16.511707 16.468296 16.511707 16.446598 16.555103 16.598499 16.468296 16.511707 16.511707 16.424900 16.424900 16.468296 16.424900 16.446598 16.533405 16.403202 16.555103 16.446598 16.424900 16.424900 16.294697 16.490009 16.381504 16.381504 16.446598 
16.490009 16.446598 16.468296 16.533405 16.533405 16.533405 16.511707 16.403202 16.490009 16.511707 16.446598 16.511707 16.490009 16.468296 16.468296 16.511707 16.490009 16.381504 16.446598 16.533405 16.468296 16.403202 16.381504 16.381504 16.381504 16.381504 16.424900 16.294697 16.338108 16.359806 16.338108 16.359806 16.316410 16.251301 16.359806 16.294697 16.403202 16.294697 16.359806 16.381504 16.403202 16.424900 16.381504 16.359806 16.424900 16.424900 16.685307 16.576801 16.576801 16.576801 16.707005 16.555103 16.555103 16.620197 16.576801 16.641895 16.707005 16.707005 16.728703 16.750401 16.793797 16.750401 16.772099 16.858906 16.880604 16.793797 16.924000 16.815510 16.858906 17.010807 16.945698 16.967396 16.902302 16.967396 16.924000 16.989109 16.924000 16.945698 16.967396 17.010807 16.858906 16.772099 16.902302 16.858906 16.793797 16.858906 16.815510 16.707005 16.772099 16.793797 16.967396 16.837208 16.728703 16.772099 16.793797 16.793797 16.685307 16.728703 16.750401 16.750401 16.750401 16.728703 16.685307 16.793797 16.750401 16.750401 16.685307 16.815510 16.641895 16.663609 16.620197 16.641895 16.620197 16.576801 16.511707 16.490009 16.468296 16.533405 16.641895 16.641895 16.555103 16.598499 16.663609 16.620197 16.533405 16.576801 16.641895 16.576801 16.641895 16.598499 16.620197 16.576801 16.533405 16.641895 16.598499 16.576801 16.598499 16.490009 16.555103 16.511707 16.468296 16.468296 16.490009 16.533405 16.511707 16.555103 16.511707 16.490009 16.533405 16.468296 16.490009 16.533405 16.424900 16.424900 16.446598 16.381504 16.598499 16.403202 16.490009 16.294697 
16.446598 16.511707 16.468296 16.511707 16.533405 16.490009 16.576801 16.446598 16.424900 16.490009 16.533405 16.468296 16.490009 16.490009 16.424900 16.468296 16.424900 16.446598 16.468296 16.490009 16.446598 16.381504 16.403202 16.359806 16.316410 16.403202 16.359806 16.359806 16.359806 16.338108 16.294697 16.251301 16.251301 16.338108 16.316410 16.251301 16.294697 16.316410 16.316410 16.403202 16.490009 16.424900 16.316410 16.338108 16.403202 16.424900 16.620197 16.511707 16.576801 16.598499 16.598499 16.576801 16.576801 16.620197 16.576801 16.663609 16.620197 16.685307 16.685307 16.707005 16.793797 16.815510 16.772099 16.858906 16.793797 16.793797 16.924000 16.858906 16.902302 16.924000 16.880604 16.945698 16.967396 16.902302 16.924000 17.032505 16.924000 16.880604 16.945698 16.989109 16.880604 16.707005 16.880604 16.772099 16.902302 16.858906 16.815510 16.750401 16.793797 16.815510 16.967396 16.902302 16.772099 16.772099 16.793797 16.880604 16.793797 16.793797 16.858906 16.837208 16.772099 16.772099 16.772099 16.663609 16.750401 16.728703 16.685307 16.837208 16.641895 16.641895 16.685307 16.533405 16.707005 16.576801 16.598499 16.555103 16.576801 16.555103 16.555103 16.641895 16.490009 16.576801 16.576801 16.707005 16.598499 16.641895 16.576801 16.641895 16.511707 16.511707 16.511707 16.576801 16.533405 16.598499 16.598499 16.598499 16.576801 16.359806 16.511707 16.533405 16.511707 16.555103 16.598499 16.576801 16.533405 16.446598 16.490009 16.424900 16.446598 16.446598 16.490009 16.490009 16.359806 16.446598 16.490009 16.381504 16.446598 16.446598 16.424900 16.511707 
16.576801 16.468296 16.468296 16.555103 16.598499 16.490009 16.555103 16.555103 16.424900 16.533405 16.468296 16.533405 16.598499 16.555103 16.490009 16.424900 16.403202 16.424900 16.424900 16.446598 16.294697 16.381504 16.359806 16.424900 16.359806 16.446598 16.381504 16.316410 16.359806 16.338108 16.338108 16.294697 16.251301 16.338108 16.272999 16.272999 16.381504 16.316410 16.272999 16.338108 16.316410 16.381504 16.403202 16.403202 16.468296 16.511707 16.533405 16.555103 16.555103 16.555103 16.555103 16.620197 16.620197 16.685307 16.576801 16.663609 16.728703 16.641895 16.685307 16.728703 16.793797 16.815510 16.793797 16.858906 16.837208 16.663609 16.837208 16.924000 16.924000 16.989109 16.967396 16.902302 17.010807 16.967396 16.924000 16.924000 16.880604 16.880604 16.902302 16.989109 16.902302 16.815510 16.837208 16.837208 16.837208 16.945698 16.945698 16.902302 16.880604 16.880604 17.032505 16.945698 16.945698 16.858906 16.880604 16.902302 16.793797 16.858906 16.945698 16.837208 16.880604 16.837208 16.815510 16.728703 16.750401 16.750401 16.707005 16.837208 16.685307 16.707005 16.663609 16.641895 16.663609 16.555103 16.598499 16.641895 16.533405 16.620197 16.641895 16.598499 16.555103 16.641895 16.620197 16.576801 16.598499 16.576801 16.598499 16.641895 16.533405 16.533405 16.576801 16.576801 16.555103 16.620197 16.576801 16.533405 16.403202 16.468296 16.598499 16.446598 16.468296 16.468296 16.490009 16.446598 16.490009 16.598499 16.490009 16.490009 16.446598 16.555103 16.468296 16.446598 16.468296 16.468296 16.446598 16.511707 16.468296 16.403202 16.490009 16.533405 
16.555103 16.533405 16.533405 16.555103 16.511707 16.468296 16.511707 16.533405 16.533405 16.555103 16.555103 16.576801 16.533405 16.576801 16.533405 16.446598 16.576801 16.468296 16.424900 16.511707 16.403202 16.424900 16.338108 16.424900 16.359806 16.424900 16.446598 16.403202 16.272999 16.381504 16.403202 16.229603 16.381504 16.294697 16.272999 16.338108 16.359806 16.403202 16.316410 16.251301 16.316410 16.403202 16.468296 16.424900 16.468296 16.533405 16.620197 16.533405 16.598499 16.533405 16.620197 16.511707 16.685307 16.598499 16.620197 16.641895 16.750401 16.663609 16.685307 16.793797 16.750401 16.728703 16.772099 16.793797 16.858906 16.663609 16.858906 16.902302 16.880604 17.010807 17.010807 16.989109 17.010807 16.924000 16.945698 16.989109 16.924000 16.858906 17.010807 16.967396 16.924000 16.837208 17.010807 16.989109 16.945698 17.075901 17.097599 17.032505 16.989109 17.010807 17.271198 17.249500 17.206104 17.206104 17.162708 17.162708 17.032505 17.097599 17.010807 16.967396 16.902302 16.967396 16.902302 16.750401 16.750401 16.880604 16.772099 17.010807 16.837208 16.685307 16.663609 16.555103 16.707005 16.685307 16.685307 16.685307 16.620197 16.620197 16.663609 16.685307 16.490009 16.663609 16.663609 16.728703 16.663609 16.685307 16.598499 16.576801 16.533405 16.576801 16.598499 16.511707 16.598499 16.707005 16.576801 16.468296 16.490009 16.511707 16.576801 16.555103 16.359806 16.490009 16.533405 16.490009 16.576801 16.576801 16.446598 16.598499 16.468296 16.511707 16.511707 16.490009 16.403202 16.424900 16.490009 16.576801 16.381504 16.381504 16.511707 16.381504 
16.555103 16.533405 16.533405 16.598499 16.490009 16.620197 16.533405 16.490009 16.511707 16.533405 16.533405 16.468296 16.533405 16.511707 16.533405 16.468296 16.446598 16.490009 16.403202 16.403202 16.468296 16.403202 16.468296 16.381504 16.424900 16.403202 16.359806 16.381504 16.381504 16.381504 16.381504 16.381504 16.316410 16.381504 16.294697 16.316410 16.294697 16.424900 16.316410 16.272999 16.338108 16.381504 16.359806 16.359806 16.359806 16.533405 16.533405 16.620197 16.620197 16.555103 16.555103 16.663609 16.620197 16.620197 16.641895 16.728703 16.707005 16.685307 16.707005 16.793797 16.815510 16.772099 16.772099 16.858906 16.858906 16.750401 16.902302 17.032505 16.880604 17.075901 17.032505 16.945698 16.945698 16.924000 16.858906 16.945698 16.989109 17.010807 17.140995 17.184406 17.075901 16.989109 17.140995 17.184406 17.184406 17.271198 17.227802 17.271198 17.292896 17.249500 17.401402 17.488209 17.423100 17.379704 17.531605 17.553303 17.292896 17.379704 17.314610 17.271198 17.140995 17.075901 16.989109 16.880604 16.858906 16.815510 16.772099 16.945698 16.880604 16.750401 16.685307 16.641895 16.663609 16.641895 16.620197 16.685307 16.576801 16.641895 16.663609 16.641895 16.685307 16.598499 16.555103 16.707005 16.707005 16.663609 16.576801 16.663609 16.663609 16.707005 16.663609 16.533405 16.555103 16.598499 16.620197 16.620197 16.598499 16.620197 16.576801 16.663609 16.511707 16.641895 16.555103 16.641895 16.598499 16.598499 16.490009 16.620197 16.511707 16.576801 16.533405 16.641895 16.533405 16.533405 16.511707 16.555103 16.555103 16.555103 16.490009 16.533405 
16.555103 16.490009 16.576801 16.468296 16.511707 16.468296 16.511707 16.533405 16.533405 16.511707 16.598499 16.468296 16.446598 16.446598 16.490009 16.490009 16.359806 16.468296 16.446598 16.446598 16.424900 16.446598 16.468296 16.381504 16.294697 16.403202 16.424900 16.316410 16.381504 16.338108 16.338108 16.338108 16.294697 16.272999 16.294697 16.294697 16.359806 16.381504 16.359806 16.251301 16.272999 16.468296 16.446598 16.359806 16.381504 16.446598 16.490009 16.576801 16.555103 16.576801 16.555103 16.576801 16.663609 16.576801 16.576801 16.641895 16.663609 16.663609 16.685307 16.815510 16.772099 16.728703 16.707005 16.858906 16.902302 16.750401 16.945698 16.924000 16.858906 16.902302 16.880604 16.880604 16.924000 16.945698 17.075901 17.119297 17.032505 17.075901 17.119297 17.184406 17.227802 17.097599 17.206104 17.314610 17.423100 17.423100 17.401402 17.466496 17.509907 17.444798 17.661808 17.618397 17.705204 17.596699 17.770298 17.770298 17.488209 17.509907 17.596699 17.531605 17.401402 17.336308 17.249500 17.097599 17.010807 16.880604 16.902302 16.945698 16.772099 16.641895 16.707005 16.620197 16.772099 16.620197 16.555103 16.598499 16.533405 16.555103 16.620197 16.641895 16.707005 16.641895 16.555103 16.641895 16.707005 16.620197 16.555103 16.620197 16.598499 16.598499 16.490009 16.511707 16.533405 16.533405 16.468296 16.468296 16.533405 16.641895 16.533405 16.511707 16.490009 16.598499 16.576801 16.533405 16.576801 16.533405 16.533405 16.576801 16.511707 16.555103 16.468296 16.533405 16.424900 16.490009 16.403202 16.446598 16.403202 16.533405 16.446598 16.468296 
16.555103 16.555103 16.555103 16.555103 16.490009 16.446598 16.511707 16.533405 16.490009 16.598499 16.641895 16.511707 16.490009 16.490009 16.490009 16.446598 16.490009 16.468296 16.468296 16.490009 16.446598 16.403202 16.424900 16.294697 16.381504 16.294697 16.381504 16.468296 16.316410 16.403202 16.316410 16.207905 16.316410 16.272999 16.251301 16.316410 16.359806 16.272999 16.359806 16.272999 16.338108 16.403202 16.424900 16.381504 16.424900 16.533405 16.576801 16.533405 16.641895 16.620197 16.576801 16.468296 16.598499 16.598499 16.620197 16.598499 16.663609 16.728703 16.728703 16.837208 16.793797 16.728703 16.793797 16.837208 16.858906 16.793797 16.793797 16.793797 16.815510 16.945698 16.858906 17.010807 17.032505 17.032505 17.140995 17.140995 17.292896 17.271198 17.358006 17.379704 17.379704 17.401402 17.509907 17.401402 17.575001 17.683506 17.640110 17.596699 17.683506 17.726902 17.900501 17.900501 17.987309 18.030704 18.074100 18.160908 17.965595 17.857105 17.857105 17.791996 17.726902 17.640110 17.488209 17.379704 17.292896 17.227802 17.010807 17.075901 16.858906 16.728703 16.772099 16.663609 16.707005 16.685307 16.685307 16.620197 16.620197 16.685307 16.663609 16.685307 16.707005 16.707005 16.663609 16.707005 16.707005 16.750401 16.663609 16.663609 16.728703 16.641895 16.620197 16.620197 16.641895 16.663609 16.533405 16.641895 16.533405 16.555103 16.533405 16.533405 16.511707 16.598499 16.555103 16.533405 16.685307 16.555103 16.555103 16.620197 16.555103 16.446598 16.598499 16.555103 16.490009 16.598499 16.511707 16.490009 16.620197 16.511707 16.446598 16.598499 
16.576801 16.576801 16.620197 16.598499 16.381504 16.533405 16.620197 16.620197 16.576801 16.555103 16.598499 16.533405 16.403202 16.511707 16.446598 16.468296 16.446598 16.490009 16.424900 16.424900 16.424900 16.490009 16.490009 16.468296 16.381504 16.359806 16.338108 16.381504 16.403202 16.316410 16.359806 16.272999 16.272999 16.272999 16.272999 16.338108 16.316410 16.338108 16.316410 16.316410 16.294697 16.403202 16.359806 16.424900 16.403202 16.533405 16.533405 16.533405 16.620197 16.641895 16.663609 16.555103 16.641895 16.685307 16.598499 16.663609 16.620197 16.728703 16.728703 16.728703 16.793797 16.772099 16.728703 16.837208 16.793797 16.728703 16.772099 16.837208 16.858906 17.032505 17.054203 17.097599 17.206104 17.206104 17.292896 17.358006 17.358006 17.358006 17.444798 17.575001 17.553303 17.466496 17.640110 17.596699 17.748600 17.878803 17.878803 17.900501 18.009007 17.965595 18.204304 18.226002 18.356205 18.442997 18.551502 18.551502 18.486408 18.399601 18.334507 18.269398 17.987309 18.009007 17.857105 17.596699 17.444798 17.358006 17.314610 17.227802 16.989109 16.858906 16.685307 16.685307 16.772099 16.663609 16.750401 16.707005 16.707005 16.555103 16.663609 16.620197 16.598499 16.576801 16.620197 16.772099 16.641895 16.641895 16.641895 16.707005 16.685307 16.576801 16.576801 16.620197 16.555103 16.641895 16.555103 16.620197 16.555103 16.598499 16.490009 16.533405 16.533405 16.555103 16.446598 16.576801 16.641895 16.555103 16.533405 16.468296 16.424900 16.468296 16.533405 16.620197 16.555103 16.533405 16.468296 16.511707 16.490009 16.468296 16.490009 16.533405 
16.772099 16.620197 16.490009 16.555103 16.533405 16.576801 16.490009 16.555103 16.555103 16.598499 16.641895 16.533405 16.533405 16.598499 16.511707 16.424900 16.490009 16.446598 16.446598 16.403202 16.424900 16.403202 16.424900 16.403202 16.381504 16.316410 16.403202 16.359806 16.272999 16.359806 16.338108 16.316410 16.229603 16.272999 16.294697 16.338108 16.338108 16.294697 16.294697 16.338108 16.338108 16.381504 16.381504 16.381504 16.403202 16.424900 16.555103 16.576801 16.555103 16.511707 16.620197 16.620197 16.663609 16.685307 16.620197 16.685307 16.620197 16.641895 16.685307 16.772099 16.837208 16.793797 16.728703 16.707005 16.663609 16.750401 16.858906 16.967396 16.902302 17.119297 17.227802 17.184406 17.292896 17.423100 17.423100 17.466496 17.488209 17.553303 17.705204 17.813709 17.791996 17.770298 17.943897 17.900501 18.117496 18.182606 18.247700 18.226002 18.334507 18.269398 18.529804 18.681705 18.877003 19.159107 19.332706 19.441196 19.245899 19.028904 18.898701 18.703403 18.486408 18.356205 18.204304 17.965595 17.770298 17.748600 17.575001 17.423100 17.271198 17.054203 16.880604 16.815510 16.837208 16.750401 16.772099 16.728703 16.641895 16.663609 16.728703 16.707005 16.620197 16.598499 16.576801 16.750401 16.641895 16.728703 16.641895 16.641895 16.641895 16.663609 16.598499 16.598499 16.641895 16.598499 16.598499 16.511707 16.641895 16.598499 16.576801 16.598499 16.555103 16.576801 16.641895 16.598499 16.663609 16.620197 16.555103 16.490009 16.511707 16.468296 16.620197 16.620197 16.598499 16.620197 16.641895 16.555103 16.468296 16.555103 16.511707 16.555103 
16.598499 16.468296 16.468296 16.620197 16.446598 16.511707 16.468296 16.598499 16.533405 16.576801 16.576801 16.511707 16.490009 16.533405 16.446598 16.359806 16.468296 16.381504 16.490009 16.533405 16.381504 16.338108 16.403202 16.403202 16.468296 16.381504 16.338108 16.316410 16.251301 16.272999 16.272999 16.359806 16.338108 16.294697 16.316410 16.316410 16.338108 16.338108 16.359806 16.316410 16.294697 16.338108 16.381504 16.316410 16.381504 16.424900 16.533405 16.576801 16.598499 16.511707 16.663609 16.620197 16.576801 16.533405 16.620197 16.620197 16.663609 16.685307 16.707005 16.707005 16.750401 16.750401 16.663609 16.728703 16.707005 16.750401 16.902302 16.989109 16.967396 17.162708 17.227802 17.336308 17.444798 17.509907 17.596699 17.618397 17.683506 17.748600 17.987309 18.052402 18.030704 18.009007 18.247700 18.247700 18.399601 18.551502 18.573200 18.660007 18.746799 18.746799 19.072300 19.332706 19.376102 19.896900 20.634708 21.654606 21.394199 20.417698 19.918598 19.484608 18.985508 18.746799 18.508106 18.139210 18.074100 17.987309 17.661808 17.726902 17.531605 17.358006 17.140995 16.989109 16.967396 16.707005 16.772099 16.707005 16.576801 16.641895 16.707005 16.663609 16.620197 16.772099 16.641895 16.707005 16.641895 16.707005 16.685307 16.707005 16.620197 16.663609 16.598499 16.663609 16.576801 16.641895 16.555103 16.641895 16.620197 16.555103 16.511707 16.576801 16.555103 16.490009 16.598499 16.490009 16.511707 16.620197 16.576801 16.555103 16.576801 16.424900 16.511707 16.641895 16.533405 16.555103 16.555103 16.555103 16.511707 16.446598 16.576801 16.468296 
16.707005 16.533405 16.511707 16.576801 16.511707 16.511707 16.490009 16.533405 16.555103 16.533405 16.555103 16.555103 16.555103 16.468296 16.424900 16.424900 16.424900 16.490009 16.468296 16.424900 16.381504 16.338108 16.338108 16.359806 16.403202 16.359806 16.338108 16.294697 16.316410 16.294697 16.251301 16.272999 16.229603 16.229603 16.272999 16.338108 16.272999 16.316410 16.338108 16.251301 16.229603 16.381504 16.424900 16.424900 16.403202 16.468296 16.468296 16.576801 16.576801 16.576801 16.555103 16.598499 16.598499 16.685307 16.576801 16.555103 16.641895 16.620197 16.707005 16.685307 16.663609 16.620197 16.663609 16.793797 16.837208 16.815510 16.924000 17.010807 17.075901 17.206104 17.358006 17.488209 17.618397 17.596699 17.791996 17.922199 17.857105 18.030704 18.247700 18.334507 18.421299 18.421299 18.638309 18.703403 18.877003 19.007206 19.202503 19.289295 19.376102 19.528004 19.766697 19.766697 19.983707 20.612995 23.086796 25.386997 25.473804 23.585896 21.459309 20.547901 19.810108 19.332706 18.920399 18.529804 18.356205 18.226002 17.965595 17.987309 17.748600 17.575001 17.358006 17.249500 17.162708 16.989109 16.728703 16.858906 16.598499 16.598499 16.728703 16.685307 16.620197 16.685307 16.663609 16.728703 16.620197 16.685307 16.641895 16.707005 16.663609 16.685307 16.663609 16.533405 16.490009 16.641895 16.598499 16.511707 16.555103 16.511707 16.533405 16.511707 16.511707 16.511707 16.641895 16.620197 16.533405 16.533405 16.511707 16.598499 16.533405 16.511707 16.424900 16.533405 16.468296 16.576801 16.446598 16.490009 16.576801 16.555103 16.533405 16.598499 
16.576801 16.576801 16.576801 16.555103 16.490009 16.511707 16.576801 16.381504 16.533405 16.533405 16.620197 16.576801 16.511707 16.511707 16.468296 16.490009 16.446598 16.446598 16.468296 16.403202 16.446598 16.381504 16.381504 16.424900 16.294697 16.338108 16.381504 16.359806 16.272999 16.251301 16.229603 16.294697 16.338108 16.272999 16.251301 16.359806 16.359806 16.403202 16.359806 16.316410 16.207905 16.359806 16.403202 16.403202 16.468296 16.446598 16.511707 16.620197 16.555103 16.533405 16.533405 16.620197 16.663609 16.641895 16.576801 16.663609 16.641895 16.576801 16.555103 16.620197 16.707005 16.663609 16.663609 16.772099 16.815510 16.902302 16.902302 17.140995 17.119297 17.379704 17.379704 17.640110 17.813709 17.857105 18.030704 18.204304 18.269398 18.421299 18.573200 18.725101 18.746799 18.833607 19.159107 19.354404 19.636509 20.005405 20.244099 20.461109 20.569599 20.634708 20.699802 20.634708 20.808308 21.415897 24.822803 26.754108 27.340000 27.014500 24.367100 21.958408 21.068699 20.200703 19.397800 18.898701 18.638309 18.464710 18.182606 18.182606 17.943897 17.640110 17.553303 17.466496 17.336308 17.206104 17.010807 16.902302 16.707005 16.663609 16.750401 16.685307 16.641895 16.663609 16.620197 16.641895 16.576801 16.685307 16.620197 16.728703 16.750401 16.641895 16.598499 16.555103 16.511707 16.598499 16.555103 16.555103 16.555103 16.641895 16.598499 16.620197 16.511707 16.533405 16.620197 16.620197 16.533405 16.490009 16.468296 16.533405 16.555103 16.555103 16.620197 16.641895 16.663609 16.533405 16.598499 16.468296 16.576801 16.533405 16.533405 16.359806 
16.598499 16.533405 16.576801 16.490009 16.490009 16.533405 16.533405 16.424900 16.446598 16.555103 16.446598 16.511707 16.468296 16.490009 16.490009 16.403202 16.446598 16.403202 16.490009 16.446598 16.424900 16.381504 16.229603 16.251301 16.316410 16.294697 16.316410 16.359806 16.381504 16.251301 16.294697 16.207905 16.207905 16.294697 16.359806 16.316410 16.294697 16.272999 16.316410 16.294697 16.251301 16.294697 16.381504 16.294697 16.381504 16.424900 16.511707 16.511707 16.490009 16.446598 16.555103 16.620197 16.620197 16.620197 16.555103 16.641895 16.620197 16.511707 16.490009 16.511707 16.663609 16.641895 16.620197 16.772099 16.967396 16.837208 17.032505 17.162708 17.227802 17.444798 17.661808 17.748600 18.052402 18.095798 18.291096 18.573200 18.746799 18.768497 18.855305 18.985508 19.159107 19.159107 19.614796 20.070499 20.808308 21.459309 21.806507 21.958408 22.110310 22.001804 22.088596 22.066898 22.153706 22.327305 25.018101 27.752308 28.316502 28.642002 27.774006 24.323704 22.349003 21.329105 20.200703 19.506306 19.028904 18.811909 18.377903 18.334507 18.009007 17.835407 17.640110 17.575001 17.531605 17.292896 17.140995 17.075901 16.858906 16.728703 16.750401 16.728703 16.598499 16.641895 16.555103 16.685307 16.511707 16.663609 16.685307 16.663609 16.707005 16.620197 16.576801 16.598499 16.533405 16.598499 16.555103 16.620197 16.533405 16.468296 16.576801 16.533405 16.555103 16.511707 16.468296 16.620197 16.555103 16.598499 16.446598 16.468296 16.555103 16.576801 16.598499 16.490009 16.598499 16.576801 16.620197 16.468296 16.533405 16.533405 16.511707 16.533405 
16.620197 16.468296 16.511707 16.576801 16.468296 16.620197 16.511707 16.598499 16.533405 16.555103 16.446598 16.533405 16.490009 16.490009 16.446598 16.359806 16.468296 16.359806 16.424900 16.381504 16.490009 16.446598 16.359806 16.294697 16.381504 16.359806 16.338108 16.316410 16.338108 16.316410 16.272999 16.251301 16.251301 16.251301 16.229603 16.294697 16.403202 16.316410 16.359806 16.316410 16.381504 16.316410 16.381504 16.381504 16.403202 16.424900 16.511707 16.533405 16.555103 16.511707 16.620197 16.663609 16.663609 16.685307 16.533405 16.555103 16.490009 16.468296 16.533405 16.490009 16.576801 16.663609 16.728703 16.858906 16.858906 16.924000 17.140995 17.314610 17.379704 17.726902 17.878803 18.095798 18.247700 18.421299 18.638309 18.942097 19.050602 19.093998 19.267597 19.441196 19.506306 19.658207 20.200703 20.960209 22.262196 23.802906 24.367100 24.388798 24.215199 24.215199 24.236897 24.106709 24.150105 24.193501 25.039799 28.468403 29.444904 29.705296 29.618504 27.904209 24.280308 22.587696 21.198902 20.352604 19.614796 19.267597 18.790195 18.681705 18.312809 18.052402 17.835407 17.791996 17.705204 17.466496 17.336308 17.227802 17.010807 16.902302 16.772099 16.793797 16.685307 16.728703 16.620197 16.750401 16.598499 16.707005 16.793797 16.685307 16.641895 16.641895 16.641895 16.620197 16.620197 16.598499 16.598499 16.576801 16.576801 16.446598 16.598499 16.511707 16.555103 16.576801 16.555103 16.598499 16.641895 16.576801 16.576801 16.533405 16.446598 16.576801 16.620197 16.663609 16.576801 16.468296 16.620197 16.663609 16.468296 16.490009 16.490009 16.555103 
16.620197 16.598499 16.620197 16.511707 16.511707 16.511707 16.555103 16.555103 16.490009 16.555103 16.490009 16.555103 16.468296 16.555103 16.533405 16.359806 16.424900 16.403202 16.446598 16.424900 16.446598 16.446598 16.424900 16.338108 16.359806 16.338108 16.359806 16.316410 16.316410 16.294697 16.338108 16.316410 16.294697 16.272999 16.294697 16.316410 16.338108 16.338108 16.338108 16.316410 16.359806 16.381504 16.403202 16.424900 16.316410 16.490009 16.555103 16.576801 16.511707 16.533405 16.598499 16.663609 16.620197 16.663609 16.555103 16.446598 16.381504 16.511707 16.490009 16.555103 16.620197 16.663609 16.707005 16.837208 16.989109 17.010807 17.227802 17.423100 17.618397 17.922199 18.160908 18.442997 18.616596 18.768497 19.007206 19.311008 19.462910 19.528004 19.658207 19.875202 19.983707 20.135609 20.808308 21.893299 23.976505 25.669102 26.580509 27.057896 27.274906 27.448505 27.600407 27.556995 27.361698 27.209797 27.253208 28.403309 30.790302 30.855396 30.529896 30.009098 27.622105 23.933109 22.349003 21.285709 20.461109 19.810108 19.267597 19.050602 18.551502 18.204304 18.074100 18.074100 17.748600 17.640110 17.575001 17.466496 17.206104 17.075901 16.967396 16.902302 16.750401 16.707005 16.728703 16.750401 16.576801 16.663609 16.685307 16.685307 16.641895 16.641895 16.707005 16.598499 16.555103 16.576801 16.620197 16.598499 16.511707 16.576801 16.598499 16.598499 16.555103 16.576801 16.576801 16.533405 16.598499 16.663609 16.576801 16.555103 16.576801 16.576801 16.576801 16.533405 16.598499 16.555103 16.598499 16.555103 16.533405 16.511707 16.490009 16.620197 
16.620197 16.663609 16.576801 16.555103 16.533405 16.576801 16.533405 16.533405 16.490009 16.576801 16.490009 16.533405 16.468296 16.533405 16.468296 16.424900 16.511707 16.446598 16.446598 16.446598 16.381504 16.359806 16.381504 16.446598 16.359806 16.316410 16.316410 16.294697 16.251301 16.338108 16.359806 16.272999 16.229603 16.229603 16.272999 16.381504 16.424900 16.338108 16.403202 16.359806 16.251301 16.359806 16.403202 16.381504 16.446598 16.511707 16.533405 16.641895 16.641895 16.533405 16.576801 16.620197 16.598499 16.555103 16.381504 16.359806 16.468296 16.490009 16.555103 16.555103 16.663609 16.663609 16.793797 16.967396 17.032505 17.119297 17.444798 17.596699 17.813709 18.247700 18.464710 18.790195 18.920399 19.245899 19.528004 19.831806 19.896900 20.027103 20.113895 20.374302 20.461109 20.743198 21.632908 22.848103 25.321903 27.057896 28.034397 28.555210 28.815601 28.924107 29.379810 29.683598 30.117603 30.334599 30.768604 30.942204 31.723408 32.222507 31.463001 30.703510 30.009098 26.949406 23.499104 22.153706 21.285709 20.591297 19.940296 19.528004 18.877003 18.594898 18.399601 18.095798 18.009007 17.878803 17.726902 17.661808 17.314610 17.292896 17.184406 17.097599 16.772099 16.728703 16.728703 16.772099 16.663609 16.685307 16.815510 16.772099 16.750401 16.728703 16.641895 16.598499 16.707005 16.641895 16.555103 16.576801 16.511707 16.598499 16.663609 16.533405 16.555103 16.511707 16.533405 16.663609 16.576801 16.598499 16.490009 16.533405 16.576801 16.641895 16.576801 16.641895 16.598499 16.576801 16.533405 16.598499 16.555103 16.576801 16.620197 16.750401 
16.750401 16.641895 16.620197 16.468296 16.511707 16.576801 16.576801 16.511707 16.533405 16.576801 16.576801 16.555103 16.576801 16.511707 16.511707 16.468296 16.424900 16.403202 16.490009 16.446598 16.446598 16.424900 16.403202 16.490009 16.359806 16.446598 16.403202 16.316410 16.294697 16.338108 16.316410 16.338108 16.316410 16.272999 16.272999 16.446598 16.403202 16.490009 16.359806 16.403202 16.424900 16.381504 16.424900 16.490009 16.424900 16.576801 16.555103 16.555103 16.620197 16.641895 16.620197 16.641895 16.533405 16.620197 16.446598 16.446598 16.424900 16.468296 16.533405 16.576801 16.641895 16.663609 16.902302 17.054203 17.184406 17.336308 17.618397 17.770298 17.987309 18.377903 18.681705 19.050602 19.484608 19.918598 20.309208 20.678104 20.743198 20.851704 21.025303 21.263996 21.394199 21.632908 22.435810 23.846302 26.428608 28.642002 29.553410 29.900608 29.835499 29.336399 29.444904 30.790302 31.202610 31.397907 31.766804 32.157398 32.200809 32.613102 32.656498 31.571507 30.790302 29.835499 26.515400 23.325504 22.110310 21.437595 20.678104 20.048801 19.311008 18.898701 18.594898 18.291096 18.204304 18.009007 17.813709 17.770298 17.509907 17.466496 17.336308 17.184406 17.032505 16.945698 16.772099 16.793797 16.663609 16.793797 16.793797 16.707005 16.750401 16.728703 16.620197 16.663609 16.641895 16.663609 16.576801 16.641895 16.576801 16.663609 16.576801 16.620197 16.620197 16.576801 16.641895 16.728703 16.641895 16.555103 16.663609 16.620197 16.576801 16.598499 16.663609 16.620197 16.598499 16.620197 16.620197 16.598499 16.685307 16.620197 16.598499 16.598499 
16.707005 16.598499 16.555103 16.620197 16.576801 16.620197 16.620197 16.620197 16.490009 16.555103 16.555103 16.511707 16.446598 16.468296 16.511707 16.511707 16.511707 16.468296 16.490009 16.446598 16.403202 16.490009 16.446598 16.359806 16.381504 16.316410 16.381504 16.338108 16.294697 16.338108 16.381504 16.338108 16.381504 16.294697 16.338108 16.359806 16.316410 16.424900 16.446598 16.424900 16.533405 16.403202 16.468296 16.490009 16.511707 16.598499 16.707005 16.576801 16.663609 16.620197 16.620197 16.620197 16.446598 16.468296 16.403202 16.403202 16.468296 16.446598 16.490009 16.598499 16.772099 16.880604 16.902302 17.097599 17.336308 17.661808 17.900501 17.987309 18.139210 18.551502 18.920399 19.484608 20.179005 20.960209 21.654606 22.066898 22.283909 22.435810 22.587696 22.848103 23.086796 23.651005 24.887897 26.906010 28.576908 29.813801 30.312901 30.182697 29.705296 29.184498 28.924107 31.246006 32.548008 32.721607 32.830097 32.873508 32.786701 32.721607 32.808399 32.699909 31.484699 30.725208 29.705296 26.103107 23.000004 22.066898 21.350803 20.678104 19.853504 19.311008 18.920399 18.594898 18.399601 18.117496 17.965595 17.900501 17.683506 17.618397 17.401402 17.379704 17.227802 17.032505 16.793797 16.793797 16.728703 16.793797 16.815510 16.728703 16.685307 16.750401 16.707005 16.707005 16.728703 16.620197 16.576801 16.707005 16.576801 16.598499 16.576801 16.533405 16.555103 16.620197 16.663609 16.685307 16.598499 16.641895 16.620197 16.598499 16.620197 16.576801 16.620197 16.576801 16.641895 16.576801 16.620197 16.620197 16.641895 16.728703 16.663609 16.685307 
16.620197 16.555103 16.641895 16.598499 16.533405 16.663609 16.555103 16.685307 16.598499 16.533405 16.555103 16.511707 16.468296 16.555103 16.424900 16.511707 16.468296 16.468296 16.446598 16.403202 16.381504 16.403202 16.381504 16.403202 16.359806 16.316410 16.338108 16.294697 16.316410 16.294697 16.294697 16.294697 16.316410 16.338108 16.272999 16.359806 16.359806 16.381504 16.381504 16.424900 16.381504 16.424900 16.533405 16.468296 16.490009 16.598499 16.533405 16.555103 16.620197 16.641895 16.511707 16.511707 16.381504 16.424900 16.316410 16.381504 16.424900 16.403202 16.468296 16.620197 16.880604 16.924000 17.010807 17.249500 17.444798 17.661808 17.987309 18.204304 18.291096 18.703403 19.332706 20.287510 21.437595 22.913197 23.976505 24.757710 25.386997 25.994602 26.862598 27.817402 28.533497 29.119404 30.095905 30.898808 31.419605 31.419605 31.246006 31.028996 30.334599 30.117603 29.531696 30.573307 32.938602 33.459400 33.654697 33.546207 33.437702 33.090504 32.634800 32.265903 32.352695 31.506397 30.681797 29.401508 25.755909 22.978306 21.958408 21.415897 20.374302 19.701603 19.289295 18.942097 18.681705 18.421299 18.095798 18.030704 17.813709 17.726902 17.618397 17.488209 17.206104 17.097599 16.945698 16.880604 16.663609 16.772099 16.728703 16.685307 16.707005 16.707005 16.772099 16.598499 16.663609 16.555103 16.685307 16.555103 16.598499 16.641895 16.641895 16.620197 16.641895 16.685307 16.750401 16.576801 16.663609 16.641895 16.663609 16.641895 16.576801 16.598499 16.620197 16.728703 16.641895 16.598499 16.598499 16.533405 16.663609 16.707005 16.685307 16.641895 
16.685307 16.685307 16.620197 16.533405 16.511707 16.641895 16.620197 16.555103 16.555103 16.511707 16.446598 16.533405 16.533405 16.533405 16.490009 16.490009 16.424900 16.403202 16.468296 16.490009 16.490009 16.468296 16.446598 16.338108 16.381504 16.359806 16.338108 16.381504 16.403202 16.359806 16.272999 16.338108 16.294697 16.403202 16.294697 16.424900 16.403202 16.468296 16.403202 16.424900 16.403202 16.468296 16.424900 16.424900 16.490009 16.555103 16.490009 16.598499 16.576801 16.533405 16.490009 16.381504 16.403202 16.424900 16.338108 16.359806 16.359806 16.511707 16.424900 16.641895 16.924000 16.989109 17.119297 17.401402 17.618397 17.748600 18.095798 18.269398 18.399601 18.942097 19.788410 21.198902 23.390598 25.777607 27.600407 29.010899 29.792103 30.660099 30.963902 31.267704 31.658298 32.005497 32.179096 32.287601 32.265903 32.548008 32.222507 31.810200 31.072407 30.812000 30.226109 30.790302 32.981998 33.177296 33.242405 33.567905 33.654697 33.524509 32.786701 30.855396 31.549809 32.634800 31.549809 30.508198 29.249607 25.647404 22.848103 22.088596 21.220600 20.461109 19.788410 19.376102 19.072300 18.768497 18.312809 18.247700 18.030704 17.770298 17.770298 17.575001 17.336308 17.249500 16.989109 16.989109 16.793797 16.750401 16.728703 16.793797 16.707005 16.707005 16.663609 16.663609 16.620197 16.641895 16.728703 16.663609 16.598499 16.576801 16.663609 16.620197 16.663609 16.576801 16.707005 16.576801 16.707005 16.576801 16.641895 16.598499 16.685307 16.641895 16.685307 16.707005 16.685307 16.641895 16.490009 16.598499 16.598499 16.685307 16.598499 16.707005 
16.728703 16.598499 16.641895 16.641895 16.576801 16.533405 16.555103 16.598499 16.576801 16.511707 16.490009 16.555103 16.468296 16.511707 16.533405 16.446598 16.511707 16.424900 16.468296 16.490009 16.403202 16.424900 16.468296 16.359806 16.381504 16.359806 16.446598 16.359806 16.272999 16.381504 16.338108 16.338108 16.316410 16.381504 16.294697 16.381504 16.424900 16.424900 16.381504 16.511707 16.381504 16.424900 16.490009 16.511707 16.490009 16.511707 16.620197 16.555103 16.533405 16.490009 16.251301 16.338108 16.272999 16.316410 16.294697 16.338108 16.316410 16.424900 16.446598 16.750401 16.989109 17.010807 17.097599 17.423100 17.640110 17.726902 17.965595 18.182606 18.399601 19.115696 20.135609 21.980106 24.692600 27.491901 28.316502 28.251408 29.227909 31.419605 32.461201 32.461201 32.439503 32.330997 32.526310 32.417805 32.374409 32.526310 32.396107 32.092304 31.658298 31.593204 31.636600 32.396107 33.372608 33.437702 33.112202 33.199009 33.481098 33.611301 33.372608 32.613102 32.352695 32.504597 32.461201 31.397907 30.378010 29.097706 25.538898 22.869801 21.806507 21.112110 20.482807 19.896900 19.462910 19.028904 18.660007 18.421299 18.117496 17.900501 17.791996 17.618397 17.401402 17.358006 17.097599 17.097599 16.772099 16.750401 16.707005 16.707005 16.707005 16.707005 16.620197 16.707005 16.620197 16.641895 16.641895 16.576801 16.620197 16.620197 16.576801 16.641895 16.576801 16.555103 16.663609 16.620197 16.598499 16.750401 16.685307 16.663609 16.620197 16.707005 16.728703 16.663609 16.598499 16.685307 16.663609 16.620197 16.598499 16.641895 16.620197 16.685307 
16.641895 16.663609 16.555103 16.641895 16.620197 16.598499 16.598499 16.576801 16.620197 16.620197 16.576801 16.576801 16.555103 16.598499 16.598499 16.511707 16.490009 16.424900 16.533405 16.446598 16.424900 16.490009 16.446598 16.403202 16.403202 16.403202 16.446598 16.294697 16.294697 16.338108 16.359806 16.359806 16.359806 16.338108 16.359806 16.424900 16.424900 16.424900 16.446598 16.490009 16.381504 16.468296 16.490009 16.511707 16.511707 16.598499 16.598499 16.598499 16.555103 16.294697 16.229603 16.272999 16.229603 16.272999 16.272999 16.316410 16.381504 16.490009 16.576801 16.750401 17.032505 17.184406 17.292896 17.531605 17.575001 17.705204 17.878803 18.095798 18.399601 19.115696 20.374302 22.305607 25.083210 26.992802 26.037998 27.535297 29.141102 30.421406 32.417805 33.068806 32.786701 32.461201 32.265903 32.374409 32.548008 32.526310 32.200809 31.679996 31.658298 32.222507 32.960300 33.524509 33.828297 33.915104 33.871708 33.698109 33.698109 33.589603 33.264103 32.396107 32.114002 31.094105 30.681797 32.287601 31.354496 30.356297 29.076008 25.321903 22.739597 21.806507 21.112110 20.417698 19.918598 19.354404 18.985508 18.638309 18.334507 18.074100 17.835407 17.726902 17.509907 17.379704 17.314610 17.227802 16.924000 16.880604 16.793797 16.728703 16.750401 16.772099 16.685307 16.641895 16.750401 16.620197 16.663609 16.641895 16.598499 16.576801 16.598499 16.598499 16.707005 16.555103 16.641895 16.598499 16.685307 16.685307 16.685307 16.641895 16.620197 16.663609 16.707005 16.598499 16.598499 16.641895 16.685307 16.663609 16.555103 16.685307 16.576801 16.663609 
16.707005 16.685307 16.598499 16.707005 16.598499 16.576801 16.663609 16.598499 16.533405 16.555103 16.555103 16.555103 16.490009 16.555103 16.511707 16.533405 16.533405 16.490009 16.424900 16.490009 16.446598 16.446598 16.381504 16.403202 16.403202 16.381504 16.359806 16.338108 16.359806 16.359806 16.359806 16.294697 16.294697 16.338108 16.294697 16.490009 16.424900 16.446598 16.424900 16.490009 16.403202 16.490009 16.490009 16.511707 16.555103 16.555103 16.620197 16.511707 16.316410 16.207905 16.207905 16.207905 16.251301 16.186207 16.164509 16.381504 16.424900 16.511707 16.598499 16.793797 17.075901 17.206104 17.379704 17.466496 17.488209 17.488209 17.813709 18.052402 18.269398 19.180805 20.656406 22.479206 25.343601 27.057896 25.994602 28.207996 30.009098 30.725208 31.246006 31.636600 30.877110 30.399708 30.508198 30.985600 31.897007 32.048908 31.506397 30.833698 31.050709 32.548008 33.416004 34.088703 34.327396 34.262302 34.284000 34.197208 34.175510 33.806599 33.329197 32.808399 32.526310 30.334599 28.468403 30.985600 32.439503 31.441303 30.269505 28.750507 24.974705 22.804707 21.849903 21.090397 20.482807 19.875202 19.289295 18.942097 18.638309 18.334507 18.052402 17.835407 17.596699 17.488209 17.292896 17.206104 17.032505 16.945698 16.793797 16.728703 16.750401 16.685307 16.663609 16.663609 16.620197 16.685307 16.663609 16.598499 16.663609 16.533405 16.620197 16.598499 16.576801 16.620197 16.598499 16.663609 16.641895 16.707005 16.685307 16.533405 16.641895 16.641895 16.728703 16.707005 16.685307 16.641895 16.707005 16.772099 16.620197 16.620197 16.533405 16.663609 
16.728703 16.685307 16.555103 16.620197 16.620197 16.598499 16.555103 16.641895 16.598499 16.446598 16.555103 16.576801 16.511707 16.446598 16.533405 16.533405 16.468296 16.511707 16.511707 16.446598 16.424900 16.446598 16.381504 16.424900 16.490009 16.446598 16.446598 16.381504 16.381504 16.381504 16.424900 16.316410 16.338108 16.446598 16.490009 16.446598 16.403202 16.511707 16.468296 16.446598 16.468296 16.424900 16.490009 16.511707 16.468296 16.511707 16.555103 16.338108 16.207905 16.229603 16.142796 16.207905 16.099400 16.207905 16.186207 16.316410 16.424900 16.511707 16.555103 16.772099 16.967396 17.162708 17.292896 17.401402 17.423100 17.401402 17.683506 17.857105 18.377903 19.376102 21.112110 23.151905 25.647404 27.860798 27.752308 29.119404 30.790302 31.723408 31.701710 31.246006 29.575108 28.468403 28.728809 30.942204 32.439503 32.895206 33.068806 32.916904 32.569706 32.873508 33.481098 33.915104 34.175510 34.284000 34.435902 34.457600 34.197208 33.828297 33.546207 33.481098 33.632999 33.047108 32.048908 30.052509 31.115803 32.309299 31.332798 30.378010 28.598606 24.801105 22.913197 21.849903 21.198902 20.461109 19.875202 19.419498 18.942097 18.594898 18.226002 17.922199 17.661808 17.488209 17.271198 17.358006 17.032505 17.032505 16.880604 16.707005 16.815510 16.685307 16.641895 16.663609 16.620197 16.685307 16.533405 16.555103 16.576801 16.490009 16.772099 16.576801 16.533405 16.598499 16.641895 16.728703 16.750401 16.750401 16.576801 16.641895 16.707005 16.598499 16.641895 16.641895 16.641895 16.620197 16.641895 16.641895 16.598499 16.555103 16.620197 16.555103 
16.620197 16.641895 16.663609 16.641895 16.641895 16.620197 16.555103 16.641895 16.555103 16.555103 16.641895 16.598499 16.598499 16.511707 16.555103 16.511707 16.533405 16.533405 16.446598 16.424900 16.424900 16.490009 16.403202 16.511707 16.468296 16.511707 16.446598 16.359806 16.338108 16.403202 16.511707 16.403202 16.446598 16.424900 16.468296 16.446598 16.511707 16.490009 16.533405 16.533405 16.598499 16.576801 16.576801 16.555103 16.533405 16.598499 16.490009 16.294697 16.229603 16.099400 16.251301 16.142796 16.142796 16.164509 16.272999 16.359806 16.533405 16.533405 16.707005 16.750401 16.945698 17.097599 17.119297 17.314610 17.271198 17.271198 17.466496 17.965595 18.486408 19.636509 21.632908 23.802906 25.951206 27.925907 29.054310 30.681797 31.766804 32.786701 33.090504 32.786701 31.593204 29.336399 29.683598 32.591404 33.546207 34.023609 34.132099 33.980198 33.654697 33.567905 33.676395 33.719807 33.481098 33.437702 33.719807 33.936802 33.632999 33.719807 33.741505 34.023609 34.522709 34.609501 34.262302 32.830097 29.293003 30.855396 32.330997 31.311100 30.291203 28.338200 25.039799 23.043400 21.936695 21.112110 20.461109 19.918598 19.354404 18.898701 18.508106 18.226002 17.835407 17.661808 17.488209 17.423100 17.249500 17.119297 16.924000 16.793797 16.707005 16.728703 16.750401 16.728703 16.728703 16.685307 16.620197 16.555103 16.576801 16.663609 16.685307 16.663609 16.663609 16.663609 16.685307 16.598499 16.793797 16.750401 16.728703 16.620197 16.663609 16.641895 16.641895 16.707005 16.685307 16.641895 16.728703 16.641895 16.598499 16.598499 16.685307 16.663609 
16.598499 16.533405 16.598499 16.685307 16.555103 16.598499 16.663609 16.641895 16.576801 16.555103 16.620197 16.598499 16.511707 16.511707 16.620197 16.511707 16.424900 16.468296 16.424900 16.511707 16.424900 16.381504 16.446598 16.490009 16.490009 16.468296 16.468296 16.424900 16.359806 16.403202 16.338108 16.446598 16.338108 16.403202 16.424900 16.468296 16.381504 16.446598 16.511707 16.620197 16.511707 16.555103 16.555103 16.620197 16.511707 16.511707 16.272999 16.186207 16.164509 16.142796 16.251301 16.142796 16.186207 16.186207 16.164509 16.446598 16.555103 16.533405 16.641895 16.815510 16.924000 17.032505 17.010807 17.075901 17.162708 17.140995 17.509907 17.813709 18.594898 19.853504 22.110310 24.735996 26.688999 28.490101 29.640202 31.115803 33.090504 33.828297 34.132099 34.197208 33.806599 32.352695 32.048908 34.500996 34.869907 34.891605 34.956699 34.891605 34.631199 34.414204 34.132099 33.589603 32.808399 32.374409 33.264103 33.589603 33.611301 33.502796 33.437702 33.632999 33.676395 33.719807 33.871708 33.567905 30.855396 29.097706 31.528095 32.656498 31.332798 30.139301 28.294804 25.126606 23.151905 21.893299 21.198902 20.526203 19.810108 19.180805 18.638309 18.334507 18.009007 17.748600 17.531605 17.401402 17.206104 17.140995 16.967396 16.793797 16.685307 16.576801 16.685307 16.685307 16.707005 16.685307 16.663609 16.576801 16.511707 16.641895 16.620197 16.793797 16.598499 16.641895 16.707005 16.598499 16.663609 16.620197 16.620197 16.707005 16.641895 16.707005 16.663609 16.685307 16.663609 16.620197 16.685307 16.663609 16.641895 16.707005 16.641895 16.707005 
16.685307 16.685307 16.620197 16.641895 16.620197 16.576801 16.576801 16.641895 16.663609 16.620197 16.663609 16.685307 16.533405 16.576801 16.533405 16.490009 16.533405 16.533405 16.533405 16.511707 16.511707 16.533405 16.403202 16.468296 16.468296 16.490009 16.533405 16.468296 16.403202 16.424900 16.403202 16.403202 16.446598 16.424900 16.468296 16.555103 16.511707 16.533405 16.533405 16.598499 16.598499 16.576801 16.576801 16.598499 16.490009 16.424900 16.207905 16.251301 16.186207 16.251301 16.164509 16.164509 16.099400 16.121098 16.207905 16.446598 16.641895 16.663609 16.663609 16.772099 16.880604 16.902302 16.902302 17.054203 17.054203 17.097599 17.379704 17.965595 18.681705 20.048801 22.761295 25.799305 27.513599 29.661900 31.246006 32.244205 33.285801 33.763203 34.240604 34.500996 34.609501 34.544407 34.739704 35.086903 35.173710 34.761402 34.804798 34.457600 34.132099 33.893406 33.741505 32.938602 31.962101 31.376209 33.133900 34.045307 33.763203 33.546207 33.719807 33.741505 33.654697 33.589603 33.199009 33.047108 32.461201 31.463001 31.593204 32.504597 31.810200 30.768604 29.770405 28.186298 25.430408 23.195301 21.828205 21.003605 20.179005 19.462910 18.985508 18.551502 18.247700 17.987309 17.618397 17.488209 17.292896 17.249500 17.075901 16.858906 16.772099 16.685307 16.750401 16.598499 16.793797 16.772099 16.641895 16.576801 16.598499 16.576801 16.685307 16.793797 16.576801 16.576801 16.663609 16.663609 16.728703 16.707005 16.707005 16.663609 16.685307 16.772099 16.815510 16.728703 16.641895 16.620197 16.772099 16.641895 16.641895 16.750401 16.663609 16.728703 
16.641895 16.576801 16.576801 16.576801 16.490009 16.555103 16.576801 16.598499 16.598499 16.576801 16.598499 16.620197 16.598499 16.641895 16.533405 16.533405 16.576801 16.511707 16.641895 16.620197 16.533405 16.555103 16.403202 16.424900 16.446598 16.403202 16.490009 16.424900 16.446598 16.468296 16.446598 16.424900 16.381504 16.424900 16.555103 16.490009 16.511707 16.533405 16.533405 16.576801 16.598499 16.576801 16.555103 16.620197 16.446598 16.229603 16.186207 16.207905 16.142796 16.142796 16.077702 16.056004 16.142796 16.207905 16.164509 16.381504 16.576801 16.620197 16.728703 16.815510 16.815510 16.772099 16.772099 16.858906 16.967396 17.032505 17.401402 17.965595 18.898701 20.461109 23.086796 26.472004 28.598606 31.180897 32.613102 33.459400 33.850010 34.132099 34.522709 34.826496 35.086903 35.086903 35.369007 35.455799 35.282200 34.891605 34.479298 33.719807 33.394306 33.850010 34.045307 33.437702 32.678196 32.569706 33.177296 33.307499 33.264103 33.567905 33.828297 34.023609 34.023609 33.763203 33.632999 33.133900 32.895206 32.461201 32.200809 31.853596 30.920506 30.182697 29.596806 29.032597 27.774006 25.343601 22.913197 21.437595 20.482807 19.810108 19.354404 18.833607 18.356205 18.052402 17.618397 17.531605 17.314610 17.184406 17.054203 17.032505 16.815510 16.620197 16.555103 16.620197 16.598499 16.707005 16.490009 16.620197 16.533405 16.598499 16.728703 16.620197 16.598499 16.555103 16.685307 16.576801 16.641895 16.598499 16.685307 16.685307 16.663609 16.663609 16.858906 16.750401 16.685307 16.685307 16.685307 16.685307 16.598499 16.663609 16.685307 16.598499 
16.620197 16.620197 16.641895 16.641895 16.641895 16.555103 16.598499 16.555103 16.446598 16.641895 16.555103 16.576801 16.490009 16.641895 16.555103 16.620197 16.598499 16.555103 16.598499 16.598499 16.620197 16.555103 16.490009 16.533405 16.511707 16.555103 16.490009 16.424900 16.468296 16.533405 16.555103 16.490009 16.446598 16.511707 16.511707 16.533405 16.533405 16.533405 16.576801 16.663609 16.598499 16.641895 16.598499 16.511707 16.403202 16.121098 16.164509 16.121098 16.121098 16.164509 16.099400 16.142796 16.099400 16.186207 16.207905 16.424900 16.533405 16.598499 16.750401 16.685307 16.641895 16.685307 16.641895 16.772099 16.967396 16.967396 17.379704 18.139210 19.614796 22.934910 25.083210 27.513599 29.119404 31.506397 33.068806 33.828297 34.218906 34.522709 34.826496 35.260502 35.499210 35.542606 35.868107 35.911503 35.824696 35.520908 35.043507 34.500996 34.414204 34.761402 34.587803 34.240604 33.806599 33.698109 33.394306 32.569706 31.940403 32.613102 33.264103 33.459400 33.741505 34.197208 34.370808 34.240604 33.698109 33.133900 32.504597 31.983799 31.028996 30.204395 29.227909 28.468403 27.969303 26.840900 24.692600 22.457508 20.938496 20.157307 19.614796 19.007206 18.551502 18.139210 17.791996 17.553303 17.401402 17.292896 17.054203 16.945698 16.902302 16.728703 16.533405 16.598499 16.728703 16.728703 16.641895 16.663609 16.707005 16.620197 16.663609 16.576801 16.576801 16.685307 16.707005 16.620197 16.750401 16.641895 16.750401 16.641895 16.620197 16.728703 16.772099 16.707005 16.707005 16.620197 16.728703 16.685307 16.663609 16.641895 16.707005 16.685307 
16.620197 16.707005 16.576801 16.641895 16.576801 16.511707 16.576801 16.555103 16.576801 16.576801 16.555103 16.555103 16.576801 16.620197 16.663609 16.555103 16.641895 16.598499 16.576801 16.576801 16.598499 16.555103 16.511707 16.490009 16.468296 16.468296 16.533405 16.533405 16.468296 16.533405 16.533405 16.533405 16.490009 16.533405 16.533405 16.511707 16.533405 16.468296 16.555103 16.620197 16.641895 16.620197 16.555103 16.490009 16.186207 16.142796 16.099400 16.034306 16.012608 16.056004 16.077702 16.229603 16.164509 16.251301 16.272999 16.424900 16.511707 16.490009 16.555103 16.576801 16.576801 16.555103 16.641895 16.815510 16.880604 16.967396 17.379704 18.052402 20.309208 25.278507 27.340000 29.141102 30.334599 31.419605 32.482899 33.394306 34.067005 34.718006 35.260502 35.672810 36.041706 36.106800 36.345509 36.410603 36.519108 36.410603 36.388905 36.345509 36.085102 35.716206 35.173710 34.783100 34.435902 34.153797 33.871708 33.416004 32.765003 33.025410 33.264103 33.177296 33.090504 33.242405 33.589603 33.915104 33.980198 33.806599 33.459400 32.482899 31.137501 29.965702 29.054310 27.991001 27.383396 26.558796 25.560596 23.846302 21.632908 20.417698 19.831806 19.354404 18.833607 18.334507 17.900501 17.705204 17.358006 17.314610 17.206104 17.032505 16.880604 16.728703 16.555103 16.533405 16.663609 16.728703 16.641895 16.707005 16.620197 16.707005 16.663609 16.620197 16.598499 16.663609 16.750401 16.663609 16.837208 16.728703 16.685307 16.576801 16.750401 16.728703 16.728703 16.793797 16.620197 16.707005 16.685307 16.707005 16.641895 16.685307 16.750401 16.772099 
16.576801 16.576801 16.533405 16.620197 16.598499 16.555103 16.511707 16.533405 16.555103 16.576801 16.576801 16.555103 16.533405 16.598499 16.663609 16.555103 16.663609 16.555103 16.620197 16.555103 16.598499 16.555103 16.511707 16.511707 16.490009 16.533405 16.490009 16.555103 16.468296 16.555103 16.555103 16.490009 16.533405 16.555103 16.555103 16.533405 16.511707 16.576801 16.511707 16.641895 16.576801 16.490009 16.490009 16.381504 16.186207 16.142796 16.099400 16.034306 15.969196 15.990910 16.012608 16.034306 16.164509 16.207905 16.294697 16.424900 16.359806 16.359806 16.424900 16.511707 16.468296 16.381504 16.424900 16.598499 16.728703 16.793797 17.227802 17.900501 19.983707 25.061497 27.361698 29.141102 30.399708 31.397907 32.135700 32.895206 33.589603 34.240604 34.869907 35.434101 35.672810 35.737904 36.041706 36.215305 36.562504 36.649296 36.562504 36.150196 35.759602 35.303898 34.761402 34.370808 34.544407 34.978397 34.848209 34.349110 33.611301 33.220707 33.068806 33.133900 32.960300 33.047108 33.047108 33.068806 32.895206 32.830097 32.981998 33.220707 32.309299 30.508198 28.967503 27.513599 26.602207 25.864399 24.974705 24.019901 22.262196 20.634708 19.875202 19.506306 18.942097 18.377903 17.987309 17.770298 17.423100 17.271198 17.097599 17.010807 16.989109 16.750401 16.641895 16.533405 16.663609 16.641895 16.663609 16.620197 16.620197 16.728703 16.641895 16.620197 16.620197 16.598499 16.707005 16.598499 16.598499 16.685307 16.663609 16.685307 16.641895 16.772099 16.750401 16.750401 16.707005 16.663609 16.728703 16.598499 16.663609 16.707005 16.663609 16.837208 
16.576801 16.576801 16.641895 16.620197 16.555103 16.533405 16.533405 16.598499 16.576801 16.490009 16.555103 16.555103 16.620197 16.598499 16.598499 16.620197 16.598499 16.555103 16.620197 16.663609 16.598499 16.555103 16.533405 16.555103 16.511707 16.598499 16.533405 16.533405 16.468296 16.576801 16.533405 16.620197 16.511707 16.641895 16.490009 16.511707 16.555103 16.533405 16.598499 16.620197 16.641895 16.533405 16.555103 16.272999 16.077702 16.099400 16.121098 15.969196 15.969196 15.860706 15.947498 15.990910 16.229603 16.338108 16.338108 16.381504 16.381504 16.381504 16.338108 16.338108 16.424900 16.294697 16.424900 16.555103 16.641895 16.728703 17.119297 17.726902 19.180805 24.193501 26.558796 28.338200 29.792103 30.942204 31.788502 32.396107 33.068806 33.719807 34.479298 34.826496 34.978397 35.021809 35.086903 34.978397 35.260502 35.520908 35.607700 35.325596 35.021809 34.739704 34.631199 34.566105 34.913303 36.237003 35.998310 35.217106 33.654697 32.092304 32.287601 33.112202 33.177296 33.133900 33.112202 32.895206 32.591404 32.504597 32.396107 32.569706 32.417805 31.723408 29.835499 27.643803 25.994602 25.625706 24.258610 23.347202 22.132008 20.678104 19.810108 19.462910 18.898701 18.551502 18.095798 17.835407 17.423100 17.271198 17.119297 17.054203 16.902302 16.685307 16.576801 16.533405 16.663609 16.685307 16.663609 16.685307 16.598499 16.685307 16.728703 16.576801 16.641895 16.707005 16.728703 16.641895 16.620197 16.750401 16.685307 16.620197 16.598499 16.663609 16.685307 16.772099 16.641895 16.728703 16.793797 16.772099 16.707005 16.663609 16.707005 16.815510 
16.533405 16.598499 16.490009 16.555103 16.468296 16.490009 16.555103 16.598499 16.598499 16.555103 16.555103 16.576801 16.533405 16.598499 16.511707 16.598499 16.533405 16.533405 16.576801 16.576801 16.555103 16.576801 16.555103 16.533405 16.446598 16.511707 16.511707 16.533405 16.555103 16.511707 16.533405 16.468296 16.468296 16.533405 16.533405 16.490009 16.511707 16.576801 16.555103 16.555103 16.598499 16.555103 16.490009 16.099400 16.034306 15.925800 15.990910 15.925800 15.860706 15.904102 15.904102 15.904102 16.034306 16.294697 16.359806 16.207905 16.186207 16.142796 16.164509 16.142796 16.186207 16.186207 16.251301 16.338108 16.403202 16.511707 16.880604 17.379704 18.334507 22.240498 25.495502 27.340000 29.032597 30.464802 31.376209 32.048908 32.613102 33.372608 34.067005 34.566105 34.761402 34.718006 34.609501 34.132099 34.218906 34.696308 34.804798 34.457600 34.392506 34.392506 34.609501 34.696308 35.260502 36.345509 36.106800 35.130299 32.048908 31.159199 31.788502 32.526310 33.068806 33.133900 33.155598 32.830097 32.569706 32.374409 32.157398 32.244205 32.070606 32.070606 30.378010 28.359898 26.081409 24.822803 24.084995 22.804707 21.481007 20.396000 19.658207 19.354404 18.942097 18.508106 18.052402 17.770298 17.401402 17.206104 17.010807 17.010807 16.858906 16.772099 16.663609 16.424900 16.468296 16.685307 16.490009 16.576801 16.555103 16.663609 16.663609 16.490009 16.576801 16.641895 16.641895 16.620197 16.641895 16.620197 16.576801 16.576801 16.750401 16.576801 16.641895 16.641895 16.707005 16.641895 16.620197 16.576801 16.598499 16.641895 16.663609 16.685307 
16.555103 16.598499 16.598499 16.555103 16.576801 16.555103 16.576801 16.533405 16.598499 16.424900 16.598499 16.598499 16.555103 16.511707 16.511707 16.555103 16.555103 16.468296 16.555103 16.533405 16.555103 16.555103 16.620197 16.598499 16.620197 16.490009 16.576801 16.620197 16.490009 16.533405 16.468296 16.533405 16.490009 16.576801 16.555103 16.598499 16.511707 16.620197 16.511707 16.555103 16.598499 16.576801 16.294697 16.077702 15.947498 16.077702 15.947498 15.969196 15.904102 15.925800 15.860706 15.947498 16.034306 16.164509 16.229603 16.186207 16.229603 16.099400 16.077702 16.056004 16.077702 16.142796 16.142796 16.272999 16.359806 16.381504 16.793797 17.249500 17.878803 19.549702 21.936695 24.302006 26.927708 29.444904 30.052509 30.508198 31.354496 32.287601 33.719807 34.718006 35.108601 35.282200 35.477497 35.217106 35.412403 35.434101 35.282200 35.130299 34.956699 34.826496 34.674610 34.349110 33.936802 33.394306 34.674610 33.828297 30.573307 30.595005 31.376209 31.940403 32.548008 32.721607 33.025410 32.916904 32.699909 32.439503 32.157398 32.265903 32.200809 31.940403 29.835499 27.578709 26.515400 25.213398 23.716099 22.544300 21.242298 20.374302 19.723301 19.376102 18.985508 18.594898 18.160908 17.922199 17.488209 17.206104 17.075901 16.989109 16.858906 16.815510 16.663609 16.511707 16.381504 16.511707 16.576801 16.663609 16.663609 16.598499 16.598499 16.598499 16.685307 16.707005 16.750401 16.641895 16.685307 16.641895 16.641895 16.663609 16.663609 16.620197 16.620197 16.707005 16.793797 16.685307 16.707005 16.663609 16.772099 16.685307 16.598499 16.685307 
16.511707 16.576801 16.598499 16.533405 16.576801 16.468296 16.598499 16.533405 16.576801 16.511707 16.620197 16.620197 16.511707 16.511707 16.468296 16.576801 16.533405 16.511707 16.555103 16.555103 16.641895 16.533405 16.663609 16.620197 16.555103 16.576801 16.576801 16.620197 16.555103 16.555103 16.555103 16.598499 16.598499 16.576801 16.511707 16.598499 16.533405 16.576801 16.620197 16.533405 16.576801 16.555103 16.099400 15.990910 16.056004 15.990910 15.990910 15.904102 15.904102 15.947498 15.925800 15.947498 15.925800 16.077702 16.121098 16.164509 16.077702 15.969196 15.969196 15.969196 16.034306 16.077702 16.056004 16.229603 16.229603 16.272999 16.641895 17.032505 17.618397 18.855305 20.048801 21.698002 25.235096 28.338200 28.967503 28.121204 28.273106 29.857197 32.265903 34.088703 34.652897 34.869907 35.412403 35.499210 36.410603 36.063404 35.217106 34.869907 34.218906 33.524509 32.699909 31.679996 30.616703 29.878910 32.330997 32.916904 30.356297 30.378010 30.920506 31.441303 31.983799 32.309299 32.439503 32.222507 32.092304 32.309299 32.526310 32.765003 32.548008 31.983799 30.660099 27.730610 26.602207 25.951206 24.714298 22.804707 21.481007 20.634708 19.962009 19.441196 18.963810 18.811909 18.291096 18.030704 17.531605 17.292896 17.054203 16.989109 16.858906 16.728703 16.663609 16.576801 16.316410 16.403202 16.663609 16.620197 16.533405 16.663609 16.685307 16.685307 16.641895 16.663609 16.793797 16.641895 16.685307 16.663609 16.750401 16.793797 16.707005 16.663609 16.707005 16.772099 16.728703 16.728703 16.728703 16.685307 16.641895 16.793797 16.641895 16.772099 
16.576801 16.620197 16.576801 16.663609 16.533405 16.511707 16.555103 16.555103 16.555103 16.533405 16.555103 16.576801 16.533405 16.533405 16.641895 16.598499 16.511707 16.468296 16.555103 16.641895 16.598499 16.576801 16.533405 16.576801 16.576801 16.555103 16.511707 16.533405 16.533405 16.555103 16.511707 16.555103 16.576801 16.555103 16.490009 16.555103 16.468296 16.511707 16.555103 16.555103 16.533405 16.403202 16.121098 15.990910 15.925800 15.860706 15.882404 15.947498 15.817295 15.795597 15.969196 15.904102 16.056004 16.034306 16.034306 16.034306 15.969196 15.969196 15.839008 15.817295 15.947498 15.947498 15.925800 16.056004 16.056004 16.164509 16.511707 16.880604 17.509907 19.050602 21.980106 24.193501 26.710697 28.446705 29.097706 29.531696 29.444904 30.009098 31.094105 32.244205 32.895206 33.220707 33.893406 34.349110 34.739704 34.435902 33.763203 33.350910 32.721607 32.070606 31.679996 31.050709 30.378010 29.835499 31.419605 32.222507 30.551609 30.703510 30.703510 30.920506 31.397907 31.831898 32.200809 32.179096 31.940403 31.918705 32.396107 32.808399 32.743305 32.699909 32.482899 30.247807 28.121204 27.643803 27.231510 26.016300 24.475605 23.216999 20.981907 19.593098 19.050602 18.855305 18.508106 18.139210 17.618397 17.292896 17.140995 16.924000 16.945698 16.750401 16.685307 16.468296 16.446598 16.359806 16.620197 16.620197 16.576801 16.641895 16.685307 16.555103 16.598499 16.641895 16.750401 16.707005 16.707005 16.728703 16.728703 16.685307 16.750401 16.728703 16.707005 16.663609 16.793797 16.598499 16.685307 16.641895 16.750401 16.707005 16.685307 16.685307 
16.598499 16.663609 16.576801 16.576801 16.576801 16.576801 16.685307 16.641895 16.576801 16.555103 16.490009 16.533405 16.533405 16.555103 16.576801 16.446598 16.511707 16.555103 16.576801 16.533405 16.511707 16.533405 16.533405 16.533405 16.490009 16.598499 16.555103 16.576801 16.490009 16.511707 16.468296 16.468296 16.555103 16.511707 16.446598 16.620197 16.490009 16.576801 16.511707 16.620197 16.490009 16.272999 15.990910 15.947498 15.860706 15.817295 15.882404 15.860706 15.860706 15.795597 15.882404 15.947498 15.990910 16.056004 15.969196 15.947498 15.925800 15.795597 15.795597 15.817295 15.904102 15.795597 15.795597 15.882404 15.925800 15.904102 16.316410 16.555103 17.509907 20.547901 24.497303 26.211597 27.361698 28.142902 28.728809 29.401508 29.336399 29.466602 30.009098 31.072407 31.918705 32.482899 33.394306 33.893406 34.175510 34.088703 33.698109 33.090504 32.417805 31.983799 31.701710 31.202610 30.681797 30.226109 30.855396 30.920506 30.291203 30.356297 30.768604 31.007298 31.094105 31.094105 31.246006 31.354496 31.636600 31.679996 31.983799 32.504597 32.461201 32.613102 32.526310 31.983799 31.224308 30.812000 30.247807 29.553410 28.229710 26.754108 23.412296 19.896900 19.137409 18.790195 18.551502 18.182606 17.640110 17.336308 17.162708 16.967396 16.945698 16.750401 16.707005 16.620197 16.424900 16.468296 16.511707 16.641895 16.663609 16.576801 16.707005 16.728703 16.663609 16.620197 16.576801 16.728703 16.772099 16.728703 16.728703 16.728703 16.750401 16.707005 16.772099 16.750401 16.728703 16.772099 16.750401 16.641895 16.728703 16.750401 16.750401 16.793797 
16.598499 16.576801 16.533405 16.533405 16.576801 16.576801 16.511707 16.555103 16.620197 16.576801 16.511707 16.533405 16.620197 16.555103 16.468296 16.511707 16.533405 16.511707 16.468296 16.490009 16.511707 16.511707 16.533405 16.555103 16.511707 16.511707 16.490009 16.490009 16.403202 16.468296 16.424900 16.403202 16.490009 16.490009 16.490009 16.555103 16.598499 16.490009 16.533405 16.468296 16.446598 16.164509 15.904102 15.882404 15.773899 15.795597 15.839008 15.773899 15.773899 15.839008 15.925800 15.904102 15.969196 15.947498 15.795597 15.795597 15.665409 15.752201 15.621998 15.665409 15.687107 15.708805 15.708805 15.730503 15.752201 15.817295 16.034306 16.403202 17.401402 21.502705 24.519001 25.929508 26.710697 27.491901 28.077808 28.750507 28.924107 29.097706 29.401508 30.052509 31.094105 32.027210 33.155598 33.784901 34.088703 34.067005 33.784901 33.133900 32.548008 32.092304 31.918705 31.636600 31.311100 31.007298 31.028996 30.681797 30.378010 30.378010 30.312901 30.356297 30.399708 29.748707 28.815601 28.338200 29.488300 30.443104 30.920506 31.658298 31.723408 31.875309 31.875309 31.658298 31.463001 31.202610 30.529896 29.813801 28.511799 26.840900 23.802906 20.048801 19.245899 18.877003 18.594898 18.204304 17.683506 17.423100 17.119297 16.880604 16.728703 16.641895 16.663609 16.555103 16.511707 16.446598 16.403202 16.555103 16.576801 16.576801 16.685307 16.598499 16.511707 16.663609 16.598499 16.598499 16.685307 16.663609 16.598499 16.641895 16.620197 16.641895 16.641895 16.707005 16.663609 16.728703 16.685307 16.663609 16.685307 16.663609 16.728703 16.707005 
16.685307 16.598499 16.620197 16.598499 16.598499 16.576801 16.685307 16.576801 16.598499 16.468296 16.598499 16.555103 16.620197 16.576801 16.533405 16.598499 16.490009 16.468296 16.533405 16.576801 16.490009 16.511707 16.576801 16.576801 16.511707 16.555103 16.533405 16.555103 16.446598 16.446598 16.468296 16.468296 16.490009 16.403202 16.468296 16.576801 16.555103 16.555103 16.576801 16.424900 16.446598 16.142796 15.860706 15.904102 15.752201 15.687107 15.795597 15.795597 15.665409 15.643696 15.839008 16.056004 16.034306 15.925800 15.839008 15.665409 15.665409 15.513508 15.643696 15.556904 15.643696 15.535206 15.491810 15.513508 15.578602 15.556904 15.795597 16.207905 17.206104 21.047001 23.108509 24.236897 25.104908 25.951206 27.101307 28.207996 28.750507 28.707096 29.054310 30.074207 30.942204 32.157398 33.698109 34.327396 34.696308 34.696308 34.500996 34.218906 33.719807 32.786701 32.548008 32.330997 32.070606 31.658298 31.376209 31.028996 30.638401 30.378010 29.987400 29.314701 28.728809 28.012699 27.318302 26.211597 27.839100 29.575108 29.184498 29.531696 29.944004 30.421406 30.703510 30.768604 30.746906 30.529896 30.030796 29.249607 27.947605 26.124805 22.956608 20.027103 19.311008 18.920399 18.616596 18.312809 17.705204 17.401402 17.075901 16.902302 16.707005 16.533405 16.533405 16.381504 16.446598 16.446598 16.316410 16.533405 16.555103 16.663609 16.750401 16.620197 16.641895 16.750401 16.685307 16.685307 16.641895 16.793797 16.750401 16.641895 16.685307 16.728703 16.728703 16.793797 16.663609 16.663609 16.707005 16.620197 16.620197 16.685307 16.728703 16.772099 
16.707005 16.641895 16.533405 16.576801 16.663609 16.641895 16.576801 16.576801 16.576801 16.490009 16.490009 16.490009 16.533405 16.555103 16.555103 16.490009 16.490009 16.424900 16.424900 16.533405 16.533405 16.468296 16.620197 16.490009 16.555103 16.468296 16.576801 16.490009 16.511707 16.424900 16.424900 16.446598 16.533405 16.424900 16.468296 16.490009 16.533405 16.533405 16.555103 16.533405 16.359806 16.034306 15.860706 15.773899 15.752201 15.752201 15.773899 15.708805 15.687107 15.665409 15.687107 15.904102 15.947498 15.860706 15.773899 15.600300 15.513508 15.513508 15.426701 15.448399 15.361607 15.296497 15.296497 15.296497 15.274799 15.209705 15.491810 15.795597 16.424900 18.529804 19.744999 20.634708 21.546101 23.347202 26.320103 28.273106 29.119404 29.466602 29.444904 30.486500 31.094105 31.593204 33.285801 33.871708 34.262302 34.414204 34.284000 33.763203 33.003696 32.548008 32.157398 31.766804 31.267704 30.898808 30.573307 30.139301 30.009098 29.748707 29.097706 28.056110 27.361698 26.710697 25.994602 25.018101 26.862598 28.837299 26.906010 27.491901 28.338200 29.575108 30.812000 29.987400 30.052509 29.813801 29.227909 28.251408 26.775806 24.844501 21.828205 19.896900 19.180805 18.855305 18.529804 18.269398 17.857105 17.466496 17.097599 16.772099 16.620197 16.338108 16.251301 16.186207 16.251301 16.338108 16.338108 16.598499 16.555103 16.598499 16.663609 16.576801 16.663609 16.750401 16.620197 16.728703 16.707005 16.707005 16.728703 16.641895 16.663609 16.685307 16.728703 16.750401 16.728703 16.685307 16.772099 16.663609 16.663609 16.750401 16.750401 16.815510 
16.641895 16.685307 16.555103 16.620197 16.576801 16.511707 16.641895 16.533405 16.598499 16.598499 16.533405 16.490009 16.555103 16.511707 16.533405 16.511707 16.381504 16.403202 16.511707 16.511707 16.533405 16.511707 16.576801 16.446598 16.555103 16.490009 16.468296 16.511707 16.403202 16.446598 16.446598 16.490009 16.490009 16.424900 16.490009 16.555103 16.490009 16.490009 16.446598 16.533405 16.207905 15.969196 15.882404 15.752201 15.708805 15.730503 15.687107 15.708805 15.600300 15.556904 15.643696 15.795597 15.773899 15.773899 15.600300 15.513508 15.535206 15.426701 15.339909 15.274799 15.405003 15.188007 15.036106 15.101200 15.057804 14.970997 15.231403 15.318195 15.708805 16.229603 16.641895 17.358006 18.529804 20.417698 23.607609 26.493702 28.056110 28.685398 28.685398 29.531696 30.703510 30.703510 31.810200 32.765003 33.307499 33.394306 33.047108 32.396107 31.810200 31.224308 30.855396 30.508198 30.052509 29.618504 29.293003 29.141102 29.010899 28.945805 28.207996 27.470203 26.775806 26.255009 25.625706 24.757710 25.690800 26.385197 24.540699 24.909595 26.211597 28.728809 29.857197 31.159199 31.354496 31.072407 29.878910 27.101307 24.714298 22.652805 20.981907 19.766697 19.137409 18.681705 18.399601 18.291096 17.857105 17.575001 16.989109 16.815510 16.446598 15.990910 15.904102 15.730503 15.578602 15.839008 16.121098 16.446598 16.533405 16.576801 16.598499 16.598499 16.641895 16.772099 16.663609 16.750401 16.663609 16.707005 16.663609 16.728703 16.728703 16.685307 16.663609 16.772099 16.598499 16.685307 16.750401 16.707005 16.707005 16.620197 16.728703 16.772099 
16.598499 16.663609 16.620197 16.707005 16.598499 16.533405 16.576801 16.555103 16.533405 16.576801 16.620197 16.533405 16.555103 16.576801 16.490009 16.446598 16.446598 16.381504 16.424900 16.555103 16.468296 16.555103 16.490009 16.381504 16.424900 16.446598 16.490009 16.490009 16.424900 16.403202 16.359806 16.446598 16.468296 16.446598 16.424900 16.490009 16.490009 16.490009 16.424900 16.446598 16.229603 15.882404 15.773899 15.730503 15.665409 15.665409 15.556904 15.535206 15.556904 15.600300 15.621998 15.687107 15.730503 15.621998 15.383305 15.296497 15.361607 15.209705 15.101200 15.122898 15.122898 14.905903 14.840809 14.754002 14.732304 14.688908 14.862507 14.905903 15.144596 15.339909 15.773899 16.272999 17.054203 18.442997 20.699802 23.651005 26.103107 27.491901 28.099506 28.425007 29.444904 29.813801 30.638401 31.094105 31.636600 31.549809 31.332798 30.812000 30.291203 30.030796 29.900608 29.618504 29.293003 29.054310 28.837299 28.685398 28.446705 28.316502 28.077808 27.188099 26.493702 25.690800 24.974705 24.150105 23.933109 23.629307 22.826405 23.390598 24.345402 26.623905 29.531696 30.139301 30.421406 30.573307 29.813801 26.493702 23.000004 21.415897 20.721500 19.593098 18.790195 18.421299 18.052402 18.009007 17.683506 17.184406 16.967396 16.641895 16.056004 15.556904 15.621998 15.556904 14.884205 15.535206 16.164509 16.381504 16.468296 16.663609 16.663609 16.576801 16.576801 16.555103 16.576801 16.555103 16.641895 16.707005 16.576801 16.663609 16.620197 16.620197 16.620197 16.707005 16.641895 16.685307 16.685307 16.728703 16.641895 16.685307 16.641895 16.728703 
16.598499 16.576801 16.598499 16.663609 16.598499 16.620197 16.641895 16.641895 16.685307 16.576801 16.511707 16.598499 16.555103 16.555103 16.598499 16.598499 16.424900 16.490009 16.533405 16.555103 16.533405 16.490009 16.490009 16.555103 16.533405 16.468296 16.555103 16.468296 16.424900 16.468296 16.424900 16.446598 16.511707 16.490009 16.446598 16.446598 16.446598 16.468296 16.490009 16.338108 16.272999 15.882404 15.773899 15.773899 15.643696 15.600300 15.643696 15.621998 15.600300 15.513508 15.665409 15.578602 15.491810 15.535206 15.318195 15.253101 15.188007 15.122898 15.122898 15.014408 14.905903 14.797398 14.667210 14.623798 14.493595 14.406803 14.558704 14.623798 14.645496 14.840809 14.992710 15.405003 15.904102 16.815510 18.399601 20.547901 23.390598 25.582310 26.971104 27.708897 28.273106 28.642002 29.206196 29.575108 29.900608 30.074207 30.139301 30.009098 29.878910 29.640202 29.705296 29.401508 29.119404 29.141102 29.293003 28.967503 28.533497 27.904209 26.927708 24.974705 23.759510 23.195301 22.717899 22.001804 21.763096 21.415897 21.524403 22.066898 22.804707 24.453907 27.340000 29.314701 28.880695 29.076008 28.858997 27.057896 22.565998 20.699802 20.005405 19.093998 18.464710 18.117496 17.813709 17.791996 17.292896 17.184406 16.945698 16.793797 16.316410 15.925800 15.600300 15.708805 15.318195 16.121098 16.251301 16.490009 16.576801 16.620197 16.641895 16.576801 16.576801 16.663609 16.685307 16.641895 16.685307 16.663609 16.728703 16.728703 16.663609 16.620197 16.707005 16.728703 16.620197 16.772099 16.685307 16.663609 16.707005 16.685307 16.685307 16.750401 
16.641895 16.707005 16.598499 16.620197 16.663609 16.620197 16.576801 16.576801 16.641895 16.511707 16.641895 16.533405 16.620197 16.533405 16.533405 16.576801 16.468296 16.468296 16.446598 16.424900 16.511707 16.576801 16.446598 16.490009 16.490009 16.511707 16.490009 16.490009 16.468296 16.490009 16.468296 16.446598 16.424900 16.533405 16.446598 16.533405 16.511707 16.511707 16.490009 16.403202 16.056004 15.882404 15.752201 15.600300 15.600300 15.578602 15.578602 15.535206 15.578602 15.556904 15.665409 15.535206 15.556904 15.426701 15.188007 15.101200 15.014408 15.014408 14.819096 14.797398 14.732304 14.602100 14.385105 14.363407 14.276600 14.103001 14.146397 14.146397 14.103001 14.189808 14.233204 14.558704 14.840809 15.405003 16.446598 17.857105 20.179005 22.956608 25.170002 26.732395 27.296604 27.318302 28.164600 28.793903 29.358097 29.770405 30.139301 30.095905 29.900608 29.987400 30.312901 30.356297 29.509998 29.076008 29.336399 28.273106 26.884296 25.864399 24.519001 22.349003 21.025303 20.656406 20.612995 20.374302 20.092197 20.200703 20.265797 20.808308 21.068699 22.544300 24.757710 27.687199 27.730610 27.708897 27.904209 26.363499 21.524403 19.853504 19.072300 18.464710 17.987309 17.791996 17.553303 17.444798 17.249500 17.140995 16.967396 16.663609 16.511707 16.381504 16.316410 16.381504 16.251301 16.294697 16.316410 16.381504 16.490009 16.576801 16.663609 16.685307 16.663609 16.685307 16.663609 16.685307 16.707005 16.707005 16.663609 16.750401 16.663609 16.641895 16.728703 16.815510 16.750401 16.685307 16.663609 16.772099 16.772099 16.663609 16.685307 16.772099 
16.641895 16.598499 16.663609 16.620197 16.641895 16.598499 16.641895 16.533405 16.555103 16.511707 16.620197 16.511707 16.555103 16.533405 16.533405 16.511707 16.468296 16.403202 16.446598 16.446598 16.533405 16.490009 16.446598 16.490009 16.468296 16.533405 16.511707 16.490009 16.424900 16.359806 16.424900 16.403202 16.468296 16.403202 16.533405 16.533405 16.446598 16.424900 16.403202 16.294697 16.012608 15.773899 15.730503 15.556904 15.470097 15.426701 15.448399 15.405003 15.405003 15.578602 15.643696 15.513508 15.383305 15.274799 15.057804 15.036106 14.840809 14.775700 14.667210 14.667210 14.450199 14.276600 14.124699 14.081303 13.886005 13.669010 13.625599 13.517109 13.560505 13.473698 13.495396 13.538807 13.734104 14.211506 14.667210 15.730503 17.314610 19.636509 22.587696 25.061497 25.929508 26.081409 27.188099 28.121204 29.206196 29.596806 30.464802 30.421406 29.727009 29.661900 30.291203 30.551609 30.421406 29.358097 27.622105 26.320103 24.475605 23.086796 22.023502 20.634708 19.701603 19.311008 19.180805 19.137409 19.115696 19.159107 19.332706 19.701603 19.940296 20.786610 22.327305 24.519001 26.124805 26.580509 26.124805 23.672703 20.027103 19.007206 18.421299 17.943897 17.683506 17.509907 17.292896 17.292896 17.162708 17.097599 16.772099 16.707005 16.576801 16.490009 16.490009 16.490009 16.511707 16.533405 16.403202 16.207905 16.468296 16.641895 16.620197 16.641895 16.663609 16.641895 16.598499 16.620197 16.772099 16.750401 16.663609 16.685307 16.707005 16.576801 16.707005 16.685307 16.620197 16.663609 16.685307 16.620197 16.598499 16.641895 16.707005 16.772099 
16.620197 16.641895 16.576801 16.641895 16.598499 16.641895 16.620197 16.598499 16.576801 16.511707 16.555103 16.533405 16.555103 16.511707 16.533405 16.511707 16.511707 16.446598 16.424900 16.511707 16.468296 16.490009 16.424900 16.424900 16.381504 16.490009 16.468296 16.490009 16.381504 16.468296 16.381504 16.359806 16.468296 16.533405 16.424900 16.511707 16.511707 16.468296 16.381504 16.272999 15.882404 15.730503 15.643696 15.556904 15.470097 15.426701 15.318195 15.296497 15.318195 15.318195 15.513508 15.513508 15.383305 15.144596 14.949299 14.905903 14.754002 14.667210 14.580402 14.363407 14.298298 14.103001 13.777500 13.712406 13.538807 13.321796 13.104801 13.039707 12.800999 12.649097 12.562305 12.388706 12.367008 12.367008 12.779301 13.669010 15.014408 16.685307 19.311008 22.392399 24.323704 25.083210 26.385197 27.036198 28.186298 28.902409 29.097706 29.705296 29.488300 28.858997 28.989201 29.488300 29.792103 29.683598 28.858997 26.450306 23.499104 21.459309 20.309208 19.441196 18.725101 18.508106 18.312809 18.312809 18.269398 18.377903 18.486408 18.790195 18.963810 19.441196 20.157307 21.198902 22.327305 22.565998 21.871601 20.157307 18.877003 18.269398 17.987309 17.661808 17.401402 17.292896 17.119297 17.140995 17.054203 16.902302 16.750401 16.728703 16.555103 16.555103 16.533405 16.446598 16.555103 16.533405 16.468296 16.381504 16.446598 16.555103 16.620197 16.576801 16.620197 16.641895 16.598499 16.598499 16.620197 16.641895 16.641895 16.598499 16.663609 16.555103 16.750401 16.728703 16.641895 16.728703 16.707005 16.598499 16.707005 16.685307 16.641895 16.685307 
16.663609 16.641895 16.663609 16.663609 16.641895 16.663609 16.707005 16.576801 16.620197 16.533405 16.620197 16.555103 16.511707 16.641895 16.576801 16.576801 16.511707 16.446598 16.359806 16.555103 16.490009 16.468296 16.381504 16.446598 16.381504 16.490009 16.468296 16.533405 16.446598 16.490009 16.468296 16.533405 16.511707 16.446598 16.468296 16.511707 16.533405 16.381504 16.381504 16.294697 15.925800 15.773899 15.578602 15.535206 15.426701 15.318195 15.318195 15.361607 15.231403 15.209705 15.253101 15.209705 15.209705 15.057804 14.775700 14.667210 14.515308 14.406803 14.385105 14.168110 14.059605 13.777500 13.582203 13.343510 13.039707 12.800999 12.540607 12.345295 11.889606 11.694309 11.368809 10.847996 10.110203 8.851597 7.831700 8.916706 12.367008 14.406803 16.207905 18.768497 21.502705 23.390598 25.018101 25.972904 26.320103 27.057896 27.296604 27.166401 27.600407 28.207996 28.034397 27.882496 28.598606 28.793903 28.945805 28.229710 26.016300 22.262196 19.962009 18.877003 18.204304 17.813709 17.705204 17.618397 17.618397 17.618397 17.683506 18.009007 18.030704 18.269398 18.573200 19.028904 19.376102 19.397800 19.180805 18.529804 18.074100 17.683506 17.509907 17.314610 17.206104 17.075901 17.032505 16.924000 16.902302 16.924000 16.793797 16.750401 16.620197 16.424900 16.598499 16.511707 16.446598 16.533405 16.424900 16.468296 16.555103 16.555103 16.685307 16.598499 16.641895 16.576801 16.663609 16.641895 16.620197 16.685307 16.707005 16.641895 16.641895 16.685307 16.728703 16.707005 16.728703 16.620197 16.750401 16.750401 16.685307 16.707005 16.793797 16.728703 
16.750401 16.685307 16.707005 16.685307 16.598499 16.685307 16.663609 16.598499 16.663609 16.576801 16.555103 16.576801 16.620197 16.533405 16.468296 16.511707 16.490009 16.468296 16.468296 16.555103 16.598499 16.424900 16.446598 16.424900 16.468296 16.424900 16.446598 16.468296 16.424900 16.468296 16.490009 16.468296 16.468296 16.490009 16.468296 16.490009 16.424900 16.446598 16.359806 16.251301 15.969196 15.708805 15.535206 15.448399 15.405003 15.426701 15.361607 15.318195 15.296497 15.188007 15.079502 15.057804 14.992710 14.905903 14.623798 14.623798 14.406803 14.276600 14.124699 13.886005 13.777500 13.452000 13.169895 12.887806 12.562305 12.106602 11.911304 11.433903 10.891407 10.348896 9.307301 7.332600 5.271107 3.903996 3.621907 4.554997 8.395908 12.518909 13.972797 15.600300 17.640110 20.027103 22.370701 23.954807 24.844501 24.974705 24.974705 24.779408 24.193501 25.191700 26.623905 26.862598 26.949406 27.014500 27.665501 28.077808 27.318302 25.300205 21.090397 18.508106 17.705204 17.401402 17.184406 17.010807 17.054203 17.075901 17.010807 17.358006 17.292896 17.423100 17.596699 17.813709 17.987309 17.987309 17.878803 17.683506 17.423100 17.249500 17.162708 17.119297 16.924000 16.858906 16.750401 16.750401 16.707005 16.750401 16.576801 16.490009 16.511707 16.468296 16.555103 16.511707 16.511707 16.533405 16.468296 16.424900 16.511707 16.663609 16.685307 16.685307 16.533405 16.576801 16.685307 16.641895 16.707005 16.707005 16.793797 16.707005 16.772099 16.728703 16.793797 16.728703 16.750401 16.707005 16.837208 16.750401 16.707005 16.707005 16.837208 16.858906 
16.750401 16.641895 16.641895 16.793797 16.620197 16.641895 16.663609 16.598499 16.533405 16.576801 16.598499 16.620197 16.555103 16.555103 16.576801 16.490009 16.468296 16.468296 16.424900 16.533405 16.490009 16.490009 16.424900 16.446598 16.468296 16.403202 16.511707 16.446598 16.468296 16.359806 16.468296 16.381504 16.424900 16.424900 16.468296 16.511707 16.424900 16.424900 16.316410 16.229603 15.882404 15.643696 15.513508 15.448399 15.253101 15.188007 15.231403 15.209705 15.209705 15.144596 14.949299 14.862507 14.732304 14.667210 14.363407 14.363407 14.124699 13.994495 13.799198 13.560505 13.430302 13.126499 12.800999 12.388706 12.041508 11.390507 10.913105 10.262104 9.112003 7.093907 4.945607 3.274708 2.558598 2.428410 2.580296 3.274708 5.336201 10.218708 12.215107 13.473698 14.645496 16.012608 18.095798 20.200703 22.110310 22.891499 22.522602 22.066898 21.307407 20.851704 22.739597 24.822803 25.777607 25.821003 26.211597 27.188099 27.057896 26.211597 23.303806 18.594898 17.140995 16.858906 16.685307 16.511707 16.446598 16.424900 16.446598 16.707005 16.707005 16.750401 16.989109 17.010807 17.075901 17.119297 17.097599 17.010807 16.924000 16.902302 16.793797 16.815510 16.707005 16.685307 16.533405 16.620197 16.424900 16.511707 16.424900 16.403202 16.424900 16.403202 16.490009 16.446598 16.511707 16.490009 16.359806 16.403202 16.490009 16.598499 16.598499 16.598499 16.620197 16.598499 16.576801 16.576801 16.685307 16.707005 16.685307 16.728703 16.685307 16.685307 16.728703 16.620197 16.641895 16.620197 16.576801 16.663609 16.620197 16.685307 16.793797 16.858906 
16.858906 16.750401 16.620197 16.750401 16.641895 16.663609 16.663609 16.685307 16.555103 16.620197 16.576801 16.598499 16.555103 16.555103 16.533405 16.490009 16.598499 16.424900 16.511707 16.424900 16.511707 16.424900 16.511707 16.403202 16.468296 16.424900 16.533405 16.468296 16.424900 16.468296 16.490009 16.424900 16.468296 16.468296 16.424900 16.403202 16.403202 16.381504 16.338108 16.229603 15.795597 15.578602 15.405003 15.296497 15.339909 15.253101 15.188007 15.144596 15.209705 15.057804 14.905903 14.819096 14.623798 14.493595 14.276600 14.146397 14.016209 13.777500 13.603901 13.321796 13.083103 12.714207 12.323597 11.846195 11.282001 10.457401 9.350697 7.180699 4.772007 3.187901 2.428410 2.168004 2.102910 2.102910 2.102910 2.602009 3.752110 8.048710 10.978199 12.019810 12.757603 13.452000 14.537006 15.839008 17.444798 19.050602 19.571400 19.072300 18.269398 17.683506 18.638309 20.743198 23.238697 24.735996 25.170002 25.755909 25.972904 25.473804 22.978306 18.226002 16.620197 16.446598 16.121098 16.034306 15.925800 15.817295 15.621998 16.207905 16.099400 16.251301 16.381504 16.381504 16.490009 16.620197 16.598499 16.663609 16.533405 16.598499 16.663609 16.576801 16.511707 16.424900 16.446598 16.511707 16.381504 16.381504 16.424900 16.359806 16.490009 16.424900 16.511707 16.576801 16.468296 16.490009 16.446598 16.403202 16.468296 16.685307 16.750401 16.685307 16.641895 16.750401 16.663609 16.620197 16.641895 16.641895 16.641895 16.707005 16.641895 16.685307 16.728703 16.772099 16.772099 16.728703 16.728703 16.663609 16.750401 16.772099 16.793797 16.728703 
16.815510 16.707005 16.728703 16.728703 16.620197 16.707005 16.598499 16.685307 16.641895 16.511707 16.598499 16.555103 16.620197 16.555103 16.598499 16.511707 16.468296 16.490009 16.468296 16.490009 16.359806 16.468296 16.424900 16.446598 16.381504 16.468296 16.468296 16.403202 16.446598 16.424900 16.381504 16.381504 16.338108 16.359806 16.381504 16.359806 16.338108 16.338108 16.251301 16.207905 15.752201 15.426701 15.361607 15.296497 15.209705 15.188007 15.079502 15.079502 15.057804 15.014408 14.862507 14.667210 14.406803 14.233204 13.972797 13.907703 13.669010 13.495396 13.321796 13.104801 12.692509 12.323597 11.672596 11.173496 10.327198 8.656300 5.444706 3.339802 2.493504 2.233098 2.037800 1.820805 1.777409 1.777409 1.929310 2.233098 2.970906 6.074009 9.763004 10.869709 11.282001 11.650898 11.976398 12.367008 12.931202 13.734104 14.168110 13.994495 14.146397 14.688908 15.752201 17.162708 19.007206 21.481007 23.629307 24.171803 24.171803 23.846302 20.439396 16.902302 16.077702 15.730503 15.535206 15.448399 15.383305 15.036106 14.428501 15.535206 15.643696 15.795597 15.839008 15.752201 15.882404 15.882404 16.142796 16.142796 16.099400 16.164509 16.294697 16.272999 16.272999 16.251301 16.142796 16.207905 16.229603 16.251301 16.338108 16.294697 16.294697 16.446598 16.468296 16.424900 16.468296 16.555103 16.338108 16.403202 16.446598 16.598499 16.620197 16.490009 16.555103 16.663609 16.576801 16.576801 16.641895 16.685307 16.598499 16.707005 16.641895 16.685307 16.772099 16.728703 16.707005 16.728703 16.728703 16.663609 16.793797 16.663609 16.728703 16.750401 
16.641895 16.707005 16.685307 16.728703 16.663609 16.555103 16.576801 16.555103 16.598499 16.598499 16.576801 16.598499 16.555103 16.555103 16.555103 16.511707 16.468296 16.359806 16.403202 16.446598 16.446598 16.468296 16.446598 16.468296 16.446598 16.468296 16.490009 16.468296 16.403202 16.403202 16.381504 16.316410 16.359806 16.403202 16.316410 16.338108 16.294697 16.381504 16.186207 16.142796 15.752201 15.448399 15.339909 15.231403 15.144596 15.079502 14.949299 14.992710 14.992710 14.970997 14.819096 14.602100 14.319996 14.124699 13.820896 13.582203 13.408604 13.191608 12.909504 12.584003 12.301899 11.781101 11.195210 10.414005 8.461002 5.010701 3.122807 2.406697 2.189702 1.994404 1.842503 1.777409 1.690602 1.582097 1.777409 2.037800 2.515202 4.989003 8.916706 9.893208 10.153599 9.914906 9.285603 7.744908 6.898610 7.072209 7.159001 6.746708 7.441105 11.433903 13.625599 14.623798 15.860706 17.553303 19.853504 21.763096 22.153706 20.721500 17.509907 15.752201 15.253101 15.101200 14.970997 14.884205 14.927601 14.819096 14.645496 15.122898 15.101200 15.188007 15.253101 14.905903 14.949299 15.318195 15.600300 15.687107 15.752201 15.904102 16.034306 15.990910 15.925800 15.925800 15.860706 16.034306 16.077702 16.164509 16.186207 16.251301 16.251301 16.294697 16.338108 16.446598 16.490009 16.511707 16.338108 16.272999 16.446598 16.533405 16.576801 16.490009 16.598499 16.555103 16.598499 16.620197 16.641895 16.663609 16.772099 16.663609 16.620197 16.663609 16.685307 16.685307 16.663609 16.685307 16.663609 16.598499 16.750401 16.707005 16.707005 16.728703 
16.707005 16.641895 16.641895 16.772099 16.641895 16.685307 16.663609 16.663609 16.620197 16.598499 16.663609 16.598499 16.490009 16.490009 16.533405 16.468296 16.468296 16.468296 16.490009 16.468296 16.468296 16.490009 16.446598 16.424900 16.424900 16.468296 16.490009 16.403202 16.424900 16.403202 16.338108 16.316410 16.403202 16.316410 16.338108 16.294697 16.359806 16.272999 16.251301 16.056004 15.752201 15.383305 15.296497 15.209705 15.101200 15.014408 14.949299 14.819096 14.645496 14.515308 14.515308 14.363407 14.146397 13.929401 13.538807 13.278400 13.039707 12.822697 12.518909 12.171696 11.824497 11.325397 10.522495 9.567707 5.726796 2.905797 2.428410 2.102910 2.059498 1.972706 1.799107 1.777409 1.864201 1.712300 1.647206 1.820805 2.189702 3.687001 7.744908 8.808201 8.699696 7.397709 5.054097 3.795506 3.643605 3.838902 4.121006 4.186100 4.858799 8.699696 11.933002 12.887806 13.734104 14.667210 15.904102 17.097599 17.531605 16.446598 15.231403 14.602100 14.298298 14.276600 14.276600 14.341709 14.341709 14.276600 14.319996 14.797398 14.688908 14.688908 14.732304 14.515308 14.493595 14.970997 15.231403 15.318195 15.296497 15.470097 15.665409 15.643696 15.665409 15.556904 15.621998 15.882404 15.947498 16.099400 16.229603 16.381504 16.316410 16.251301 16.251301 16.381504 16.381504 16.403202 16.359806 16.381504 16.381504 16.468296 16.555103 16.598499 16.620197 16.641895 16.641895 16.576801 16.620197 16.598499 16.728703 16.685307 16.641895 16.663609 16.707005 16.641895 16.663609 16.663609 16.620197 16.685307 16.707005 16.707005 16.663609 16.707005 
16.793797 16.793797 16.750401 16.728703 16.728703 16.598499 16.663609 16.707005 16.555103 16.576801 16.555103 16.555103 16.641895 16.555103 16.576801 16.555103 16.446598 16.468296 16.533405 16.533405 16.468296 16.468296 16.424900 16.446598 16.424900 16.446598 16.403202 16.359806 16.403202 16.316410 16.359806 16.359806 16.359806 16.359806 16.316410 16.338108 16.251301 16.294697 16.316410 16.077702 15.795597 15.426701 15.318195 15.188007 15.014408 14.992710 14.840809 14.754002 14.558704 14.385105 14.298298 14.037907 13.864307 13.582203 13.300098 13.018009 12.692509 12.518909 12.323597 11.824497 11.347095 10.739506 10.045109 8.677998 4.446507 2.450108 2.276509 1.994404 2.189702 2.081196 1.907597 2.059498 2.211400 2.146306 1.929310 1.755696 1.842503 2.927510 6.442906 6.876896 5.965504 3.795506 3.187901 3.166203 3.231297 3.253010 3.448308 3.947407 4.641804 7.527897 10.782902 11.564106 12.128300 12.692509 13.343510 13.972797 14.081303 13.951099 13.712406 13.625599 13.560505 13.538807 13.625599 13.560505 13.560505 13.734104 13.734104 14.103001 14.081303 14.103001 14.233204 14.254902 14.385105 14.537006 14.862507 14.840809 14.710606 14.970997 15.274799 15.383305 15.231403 15.166309 15.426701 15.773899 15.817295 16.121098 16.229603 16.294697 16.294697 16.338108 16.338108 16.381504 16.403202 16.338108 16.316410 16.316410 16.359806 16.468296 16.511707 16.598499 16.641895 16.707005 16.685307 16.511707 16.620197 16.598499 16.663609 16.598499 16.620197 16.707005 16.641895 16.685307 16.620197 16.620197 16.707005 16.772099 16.641895 16.620197 16.685307 16.598499 
16.707005 16.685307 16.750401 16.707005 16.685307 16.576801 16.620197 16.576801 16.620197 16.641895 16.620197 16.598499 16.598499 16.533405 16.490009 16.533405 16.511707 16.555103 16.511707 16.555103 16.511707 16.381504 16.381504 16.403202 16.424900 16.403202 16.468296 16.316410 16.359806 16.316410 16.338108 16.338108 16.294697 16.294697 16.207905 16.272999 16.272999 16.294697 16.186207 16.121098 15.817295 15.470097 15.361607 15.122898 14.927601 14.927601 14.862507 14.710606 14.515308 14.341709 14.211506 13.864307 13.690708 13.365208 12.974598 12.627399 12.345295 11.911304 11.716007 11.130100 10.631001 10.088505 9.285603 8.070408 4.338002 2.254796 2.081196 1.885899 1.972706 2.102910 2.124608 2.168004 2.341603 2.168004 1.777409 1.647206 1.799107 2.406697 4.554997 4.750309 3.361500 2.558598 2.710499 3.166203 3.231297 3.426610 3.600209 4.012501 4.424809 5.922108 9.546009 10.587605 10.956501 11.282001 11.607502 12.041508 12.149998 12.280201 12.301899 12.301899 12.540607 12.779301 12.822697 12.844410 12.887806 12.996296 13.018009 13.278400 13.300098 13.386906 13.560505 13.647297 13.972797 14.081303 14.298298 14.276600 13.777500 13.929401 14.732304 14.949299 15.014408 14.970997 15.231403 15.491810 15.665409 15.839008 15.947498 16.012608 16.272999 16.272999 16.316410 16.272999 16.381504 16.446598 16.316410 16.272999 16.316410 16.511707 16.533405 16.468296 16.576801 16.641895 16.576801 16.598499 16.598499 16.663609 16.555103 16.576801 16.598499 16.620197 16.707005 16.707005 16.663609 16.598499 16.620197 16.641895 16.598499 16.598499 16.641895 16.750401 
16.837208 16.750401 16.728703 16.837208 16.663609 16.663609 16.663609 16.641895 16.663609 16.620197 16.641895 16.707005 16.555103 16.598499 16.555103 16.555103 16.576801 16.468296 16.446598 16.490009 16.511707 16.446598 16.446598 16.446598 16.424900 16.381504 16.446598 16.381504 16.359806 16.424900 16.403202 16.381504 16.381504 16.251301 16.316410 16.338108 16.207905 16.229603 16.142796 16.142796 15.860706 15.491810 15.253101 15.122898 14.992710 14.905903 14.840809 14.797398 14.515308 14.233204 14.081303 13.669010 13.452000 13.104801 12.562305 12.193409 11.846195 11.325397 10.891407 10.348896 9.654499 8.916706 8.135502 6.833500 4.055897 1.929310 1.733998 1.625508 1.538701 1.820805 1.951008 2.081196 2.102910 1.712300 1.517003 1.495305 1.321705 1.625508 2.710499 2.688801 2.384999 2.363301 2.819005 3.036000 3.513402 3.665303 3.925709 3.817204 3.860600 5.162602 8.873295 9.480900 9.719608 10.131901 10.305500 10.544209 10.479099 10.631001 10.283802 10.652699 11.173496 11.629200 11.846195 11.933002 12.063206 12.193409 12.171696 12.388706 12.280201 12.475498 12.735905 13.018009 13.235004 13.560505 13.755802 13.755802 12.735905 13.126499 14.363407 14.667210 14.840809 14.754002 15.036106 15.405003 15.578602 15.795597 16.012608 15.947498 16.186207 16.316410 16.294697 16.338108 16.403202 16.424900 16.359806 16.272999 16.403202 16.468296 16.620197 16.468296 16.620197 16.598499 16.685307 16.598499 16.707005 16.663609 16.598499 16.641895 16.728703 16.641895 16.598499 16.728703 16.685307 16.641895 16.685307 16.750401 16.663609 16.598499 16.663609 16.728703 
16.815510 16.772099 16.728703 16.837208 16.815510 16.750401 16.641895 16.750401 16.598499 16.685307 16.772099 16.620197 16.511707 16.620197 16.576801 16.641895 16.490009 16.490009 16.490009 16.490009 16.511707 16.468296 16.490009 16.446598 16.490009 16.446598 16.338108 16.424900 16.424900 16.294697 16.338108 16.403202 16.272999 16.251301 16.229603 16.338108 16.229603 16.229603 16.164509 16.099400 15.904102 15.535206 15.339909 15.122898 15.036106 14.840809 14.710606 14.667210 14.428501 14.211506 13.994495 13.625599 13.191608 12.735905 12.149998 11.737705 11.173496 10.500797 9.784702 8.960102 7.375996 5.314503 3.795506 2.819005 1.733998 0.996205 1.039601 1.039601 1.104710 1.451909 1.278309 1.365101 1.408497 1.039601 0.974507 1.017903 1.039601 1.451909 1.929310 2.319905 2.233098 2.471806 2.970906 3.318104 3.556798 3.513402 3.209599 2.862401 3.122807 5.401310 8.178898 8.634602 8.417606 8.200596 7.810002 7.332600 7.115605 6.920308 7.093907 7.788304 8.786503 9.763004 10.392307 10.804600 10.999897 10.999897 10.782902 10.327198 9.849796 10.847996 11.520710 12.019810 12.453800 12.866108 13.061405 13.235004 12.649097 13.213306 14.016209 14.276600 14.406803 14.602100 14.862507 15.209705 15.426701 15.643696 15.925800 15.969196 16.164509 16.316410 16.338108 16.359806 16.359806 16.468296 16.251301 16.294697 16.533405 16.490009 16.576801 16.533405 16.576801 16.598499 16.576801 16.576801 16.598499 16.576801 16.555103 16.728703 16.555103 16.576801 16.663609 16.685307 16.750401 16.750401 16.663609 16.707005 16.641895 16.707005 16.663609 16.772099 
16.641895 16.837208 16.772099 16.685307 16.685307 16.685307 16.750401 16.641895 16.641895 16.641895 16.620197 16.685307 16.576801 16.555103 16.620197 16.598499 16.555103 16.446598 16.424900 16.446598 16.381504 16.381504 16.511707 16.446598 16.381504 16.403202 16.338108 16.381504 16.316410 16.316410 16.424900 16.338108 16.338108 16.251301 16.272999 16.186207 16.207905 16.207905 16.186207 16.056004 15.925800 15.535206 15.253101 15.122898 14.905903 14.775700 14.580402 14.602100 14.385105 14.168110 13.994495 13.517109 12.996296 12.388706 11.716007 11.151798 10.414005 9.372410 7.744908 5.075810 3.057698 1.972706 1.343403 1.082997 0.952809 0.649006 0.475407 0.366902 0.431996 0.562199 0.562199 0.649006 0.714100 0.692402 0.887700 1.148106 1.256596 1.517003 1.994404 2.450108 2.515202 2.667103 2.905797 2.840703 2.840703 2.645405 2.341603 2.081196 2.450108 5.444706 6.920308 6.269307 4.858799 3.817204 3.187901 2.949208 2.840703 2.862401 2.905797 3.166203 3.882298 4.706898 5.987202 7.354298 8.960102 9.394108 7.679799 5.249409 4.316304 6.377797 9.242207 10.262104 10.999897 11.477299 12.106602 12.410404 12.562305 12.887806 13.517109 13.842609 14.059605 14.233204 14.602100 15.122898 15.339909 15.708805 15.795597 15.904102 15.990910 16.186207 16.294697 16.229603 16.338108 16.316410 16.186207 16.229603 16.316410 16.446598 16.511707 16.490009 16.533405 16.576801 16.576801 16.641895 16.555103 16.598499 16.533405 16.576801 16.555103 16.598499 16.576801 16.576801 16.707005 16.576801 16.555103 16.598499 16.576801 16.685307 16.641895 16.620197 
16.815510 16.772099 16.772099 16.707005 16.620197 16.663609 16.793797 16.685307 16.641895 16.620197 16.685307 16.707005 16.620197 16.641895 16.576801 16.641895 16.446598 16.533405 16.468296 16.446598 16.533405 16.468296 16.338108 16.490009 16.381504 16.381504 16.424900 16.294697 16.403202 16.338108 16.359806 16.338108 16.316410 16.229603 16.164509 16.272999 16.186207 16.186207 16.034306 15.990910 15.925800 15.621998 15.361607 15.057804 14.949299 14.732304 14.732304 14.515308 14.406803 14.103001 13.864307 13.452000 12.779301 12.041508 11.260303 10.652699 9.741306 8.005299 4.403096 2.211400 1.668904 1.582097 1.278309 0.952809 0.952809 0.866002 0.757496 0.583897 0.714100 0.714100 0.887700 0.974507 1.061299 1.126408 1.473607 1.538701 1.733998 1.799107 2.211400 2.645405 2.602009 2.428410 2.450108 2.254796 2.016102 2.059498 1.864201 1.668904 2.623707 4.598408 3.665303 2.450108 2.016102 1.755696 1.538701 1.603810 1.495305 1.625508 1.625508 1.820805 2.059498 2.168004 2.471806 2.949208 4.576710 6.269307 4.424809 2.862401 2.602009 2.927510 4.012501 5.227696 5.922108 7.527897 9.849796 11.065006 11.824497 12.388706 12.844410 13.300098 13.560505 14.081303 14.471897 15.014408 15.253101 15.513508 15.839008 15.882404 16.099400 16.207905 16.186207 16.251301 16.294697 16.251301 16.229603 16.251301 16.338108 16.468296 16.468296 16.511707 16.511707 16.576801 16.663609 16.620197 16.555103 16.598499 16.598499 16.576801 16.555103 16.576801 16.598499 16.533405 16.685307 16.576801 16.685307 16.641895 16.685307 16.490009 16.620197 16.641895 
16.793797 16.815510 16.772099 16.793797 16.685307 16.576801 16.750401 16.555103 16.641895 16.663609 16.663609 16.598499 16.533405 16.620197 16.555103 16.533405 16.511707 16.576801 16.555103 16.533405 16.446598 16.446598 16.424900 16.446598 16.424900 16.446598 16.446598 16.338108 16.403202 16.381504 16.294697 16.272999 16.251301 16.229603 16.229603 16.207905 16.142796 16.164509 16.099400 16.034306 16.034306 15.665409 15.361607 15.144596 14.992710 14.862507 14.710606 14.558704 14.341709 13.994495 13.538807 12.996296 12.258503 11.650898 10.978199 10.153599 9.025196 6.963704 3.187901 1.733998 1.690602 1.647206 1.386799 1.365101 1.365101 1.234898 1.126408 1.039601 1.126408 1.256596 1.321705 1.538701 1.538701 1.625508 1.907597 1.972706 2.081196 2.081196 2.124608 2.233098 2.146306 2.081196 1.929310 1.733998 1.517003 1.495305 1.408497 1.365101 2.016102 1.799107 1.668904 1.365101 1.104710 0.974507 0.866002 0.909398 0.887700 1.017903 1.169804 1.126408 1.321705 1.365101 1.517003 1.864201 2.363301 3.166203 2.992604 2.341603 2.059498 2.037800 2.189702 2.233098 2.536900 2.862401 4.338002 6.768406 9.459202 11.238605 12.084904 12.735905 13.235004 13.864307 14.341709 14.927601 15.339909 15.773899 15.925800 15.969196 16.121098 16.164509 16.338108 16.229603 16.294697 16.338108 16.316410 16.381504 16.403202 16.446598 16.468296 16.446598 16.555103 16.620197 16.620197 16.555103 16.555103 16.620197 16.576801 16.641895 16.533405 16.598499 16.685307 16.598499 16.750401 16.598499 16.685307 16.641895 16.598499 16.641895 16.641895 16.707005 
16.793797 16.750401 16.837208 16.815510 16.772099 16.728703 16.663609 16.620197 16.620197 16.685307 16.620197 16.641895 16.533405 16.576801 16.620197 16.490009 16.555103 16.511707 16.555103 16.511707 16.490009 16.511707 16.403202 16.446598 16.381504 16.403202 16.359806 16.359806 16.338108 16.359806 16.272999 16.338108 16.294697 16.251301 16.251301 16.164509 16.142796 16.186207 16.077702 16.056004 15.882404 15.752201 15.470097 15.144596 14.949299 14.927601 14.688908 14.580402 14.211506 13.951099 13.452000 12.779301 12.149998 11.433903 10.631001 9.697895 8.461002 6.616505 3.426610 1.582097 1.430195 1.582097 1.473607 1.451909 1.538701 1.560399 1.560399 1.430195 1.625508 1.668904 1.799107 1.929310 1.951008 1.929310 1.864201 1.929310 1.820805 1.820805 1.755696 1.864201 1.820805 1.625508 1.473607 1.343403 1.126408 1.104710 1.321705 1.647206 1.885899 1.885899 1.951008 1.473607 1.017903 0.931096 0.822606 0.909398 0.909398 0.952809 0.822606 0.800908 0.931096 0.952809 1.017903 1.343403 1.690602 2.081196 2.168004 2.168004 1.712300 1.647206 1.690602 1.647206 1.820805 1.951008 2.211400 2.471806 3.969105 6.985402 9.155399 11.520710 12.692509 13.517109 14.124699 14.775700 15.057804 15.470097 15.730503 15.947498 16.164509 16.164509 16.164509 16.229603 16.338108 16.251301 16.251301 16.359806 16.490009 16.381504 16.359806 16.490009 16.511707 16.620197 16.598499 16.533405 16.576801 16.555103 16.533405 16.598499 16.533405 16.533405 16.620197 16.511707 16.533405 16.555103 16.663609 16.533405 16.598499 16.576801 16.576801 16.598499 
16.685307 16.750401 16.772099 16.837208 16.793797 16.728703 16.815510 16.728703 16.728703 16.663609 16.641895 16.728703 16.620197 16.598499 16.598499 16.620197 16.598499 16.620197 16.576801 16.511707 16.446598 16.555103 16.446598 16.511707 16.381504 16.424900 16.446598 16.381504 16.468296 16.403202 16.338108 16.294697 16.338108 16.251301 16.272999 16.207905 16.186207 16.142796 16.077702 16.056004 15.882404 15.904102 15.470097 15.166309 15.079502 14.949299 14.754002 14.623798 14.233204 14.037907 13.669010 12.909504 12.215107 11.433903 10.500797 9.567707 8.309101 6.833500 4.815403 2.102910 1.321705 1.538701 1.473607 1.495305 1.538701 1.582097 1.668904 1.603810 1.647206 1.668904 1.690602 1.799107 1.777409 1.755696 1.647206 1.647206 1.517003 1.560399 1.495305 1.560399 1.451909 1.148106 1.191502 0.931096 0.931096 1.430195 1.885899 2.037800 2.016102 1.885899 1.994404 1.647206 1.278309 1.213200 1.104710 1.256596 1.213200 1.234898 1.169804 0.779210 0.692402 0.757496 0.952809 1.213200 1.517003 2.081196 2.797307 2.840703 1.668904 1.625508 1.582097 1.538701 1.582097 1.560399 1.603810 1.885899 2.298207 3.014302 4.446507 9.459202 12.041508 13.148197 14.081303 14.710606 15.144596 15.600300 15.817295 15.839008 16.142796 16.121098 16.229603 16.316410 16.338108 16.272999 16.251301 16.229603 16.424900 16.468296 16.555103 16.555103 16.490009 16.576801 16.641895 16.620197 16.663609 16.598499 16.620197 16.620197 16.620197 16.555103 16.707005 16.663609 16.598499 16.641895 16.685307 16.685307 16.663609 16.620197 16.620197 16.576801 
16.750401 16.750401 16.858906 16.837208 16.793797 16.685307 16.750401 16.750401 16.815510 16.728703 16.598499 16.663609 16.620197 16.663609 16.598499 16.576801 16.555103 16.555103 16.620197 16.490009 16.490009 16.490009 16.533405 16.490009 16.446598 16.424900 16.403202 16.316410 16.446598 16.338108 16.272999 16.316410 16.316410 16.294697 16.142796 16.229603 16.229603 16.186207 16.121098 16.012608 15.882404 15.795597 15.535206 15.231403 15.057804 14.862507 14.754002 14.515308 14.385105 14.037907 13.690708 12.952900 12.215107 11.368809 10.414005 9.524296 8.309101 7.159001 6.052296 4.077595 2.037800 1.386799 1.148106 1.169804 1.278309 1.104710 1.343403 1.365101 1.408497 1.451909 1.278309 1.408497 1.365101 1.451909 1.386799 1.343403 1.234898 1.148106 1.148106 1.169804 0.974507 0.800908 0.800908 0.649006 0.605610 1.408497 1.755696 1.842503 1.820805 1.625508 1.668904 1.256596 1.017903 0.996205 0.931096 0.974507 0.866002 1.148106 1.104710 0.887700 0.583897 0.431996 0.583897 0.974507 1.169804 2.102910 3.253010 3.513402 1.907597 1.517003 1.690602 1.560399 1.582097 1.538701 1.473607 1.538701 1.864201 2.254796 3.318104 7.788304 11.282001 12.800999 13.799198 14.688908 15.101200 15.405003 15.687107 15.990910 16.121098 16.121098 16.251301 16.207905 16.272999 16.316410 16.229603 16.381504 16.359806 16.424900 16.533405 16.403202 16.511707 16.490009 16.490009 16.555103 16.620197 16.620197 16.641895 16.620197 16.576801 16.555103 16.598499 16.598499 16.641895 16.620197 16.555103 16.511707 16.685307 16.576801 16.598499 16.641895 
16.858906 16.815510 16.707005 16.858906 16.750401 16.707005 16.837208 16.793797 16.707005 16.707005 16.663609 16.772099 16.620197 16.555103 16.511707 16.511707 16.533405 16.576801 16.555103 16.641895 16.424900 16.490009 16.576801 16.424900 16.424900 16.359806 16.424900 16.424900 16.403202 16.272999 16.338108 16.251301 16.229603 16.207905 16.142796 16.099400 16.164509 16.121098 16.121098 16.034306 15.969196 15.947498 15.643696 15.318195 14.992710 14.797398 14.754002 14.558704 14.319996 13.994495 13.495396 12.909504 12.367008 11.455601 10.392307 9.437504 8.352497 7.484501 6.659901 5.943806 4.424809 2.276509 1.234898 1.061299 1.104710 0.996205 1.082997 1.191502 1.234898 1.256596 1.082997 1.300007 1.300007 1.191502 1.191502 1.082997 0.931096 0.887700 0.952809 0.909398 0.757496 0.670704 0.670704 0.800908 0.800908 1.234898 1.668904 1.690602 1.733998 1.538701 1.451909 1.148106 0.931096 0.974507 0.887700 0.974507 0.844304 0.952809 1.039601 0.909398 0.518803 0.084797 0.323506 0.822606 0.909398 1.061299 1.733998 3.014302 2.319905 1.582097 1.647206 1.647206 1.777409 1.733998 1.625508 1.755696 1.755696 2.124608 2.949208 6.616505 10.522495 12.432102 13.690708 14.667210 15.057804 15.470097 15.708805 15.947498 16.077702 16.164509 16.272999 16.251301 16.338108 16.164509 16.186207 16.316410 16.359806 16.446598 16.533405 16.424900 16.468296 16.533405 16.663609 16.555103 16.533405 16.511707 16.533405 16.620197 16.555103 16.576801 16.685307 16.598499 16.555103 16.576801 16.468296 16.555103 16.641895 16.576801 16.598499 16.641895 
16.815510 16.728703 16.707005 16.815510 16.902302 16.750401 16.815510 16.750401 16.707005 16.772099 16.793797 16.728703 16.620197 16.620197 16.576801 16.663609 16.620197 16.576801 16.685307 16.620197 16.598499 16.555103 16.533405 16.468296 16.403202 16.468296 16.446598 16.316410 16.359806 16.316410 16.338108 16.272999 16.272999 16.207905 16.186207 16.142796 16.121098 16.142796 16.077702 16.034306 15.969196 15.860706 15.773899 15.361607 15.144596 14.970997 14.775700 14.537006 14.363407 14.016209 13.647297 13.213306 12.540607 11.564106 10.392307 9.524296 8.656300 7.961903 7.332600 6.855198 6.225895 4.923909 2.775609 1.712300 1.191502 0.996205 0.974507 0.974507 0.822606 1.017903 0.974507 1.017903 0.996205 1.061299 0.909398 0.866002 0.779210 0.605610 0.583897 0.692402 0.670704 0.779210 1.495305 2.059498 1.191502 0.996205 1.365101 1.582097 1.668904 1.408497 1.517003 1.061299 0.887700 0.952809 0.866002 0.887700 0.692402 0.844304 0.909398 1.169804 0.670704 -0.153896 0.301808 0.714100 0.866002 0.779210 0.822606 1.169804 1.668904 1.386799 1.668904 1.755696 1.842503 1.777409 1.799107 1.951008 2.037800 2.168004 3.057698 6.746708 9.958302 12.063206 13.560505 14.558704 15.101200 15.491810 15.752201 15.969196 16.229603 16.056004 16.229603 16.294697 16.207905 16.207905 16.164509 16.338108 16.424900 16.533405 16.424900 16.403202 16.403202 16.511707 16.576801 16.598499 16.555103 16.490009 16.511707 16.468296 16.490009 16.511707 16.555103 16.620197 16.511707 16.576801 16.555103 16.511707 16.620197 16.576801 16.511707 16.576801 
16.793797 16.793797 16.858906 16.772099 16.772099 16.750401 16.837208 16.793797 16.707005 16.772099 16.728703 16.728703 16.707005 16.598499 16.663609 16.620197 16.620197 16.598499 16.620197 16.555103 16.576801 16.533405 16.468296 16.511707 16.468296 16.468296 16.468296 16.424900 16.359806 16.316410 16.294697 16.251301 16.207905 16.229603 16.186207 16.186207 16.142796 16.056004 16.012608 16.056004 15.925800 15.795597 15.752201 15.513508 15.253101 15.014408 14.819096 14.645496 14.406803 14.146397 13.712406 13.235004 12.714207 11.694309 10.435703 9.567707 8.808201 8.287403 7.788304 7.441105 6.942006 6.594807 5.791905 4.685200 2.927510 1.582097 1.104710 0.887700 0.779210 0.779210 0.627308 0.605610 0.627308 0.692402 0.649006 0.649006 0.562199 0.453709 0.410298 0.540501 0.540501 1.321705 2.515202 2.211400 0.887700 0.822606 1.061299 1.473607 1.582097 1.408497 1.408497 1.126408 0.800908 0.866002 0.844304 0.822606 0.735798 0.822606 0.866002 1.082997 0.475407 -0.197292 0.171605 0.583897 0.692402 0.583897 0.388600 0.757496 0.562199 1.017903 1.603810 2.037800 2.168004 2.124608 2.146306 2.211400 2.406697 2.580296 3.795506 7.397709 9.784702 11.781101 13.538807 14.645496 15.122898 15.513508 15.773899 15.904102 16.099400 16.121098 16.121098 16.229603 16.186207 16.186207 16.294697 16.403202 16.446598 16.446598 16.403202 16.490009 16.446598 16.511707 16.576801 16.511707 16.424900 16.511707 16.468296 16.468296 16.598499 16.555103 16.663609 16.685307 16.533405 16.555103 16.576801 16.533405 16.555103 16.707005 16.555103 16.511707 
16.880604 16.793797 16.815510 16.793797 16.685307 16.728703 16.815510 16.772099 16.728703 16.663609 16.685307 16.685307 16.663609 16.663609 16.576801 16.576801 16.555103 16.511707 16.511707 16.598499 16.446598 16.533405 16.511707 16.533405 16.490009 16.490009 16.446598 16.359806 16.359806 16.272999 16.316410 16.251301 16.251301 16.186207 16.207905 16.164509 16.077702 16.142796 15.990910 15.990910 16.034306 15.925800 15.752201 15.600300 15.274799 15.057804 14.927601 14.667210 14.493595 14.211506 13.972797 13.386906 12.714207 11.824497 10.544209 9.676197 8.981800 8.439304 8.070408 7.766606 7.462803 7.137303 6.659901 6.377797 5.791905 4.446507 3.318104 2.450108 1.365101 0.649006 0.366902 0.475407 0.497105 0.475407 0.431996 0.453709 0.345204 0.301808 0.475407 0.670704 0.866002 1.408497 1.668904 1.582097 0.431996 0.714100 0.974507 1.321705 1.560399 1.517003 1.321705 1.148106 0.909398 0.779210 0.844304 0.844304 0.844304 0.779210 0.909398 1.017903 0.562199 -0.240703 0.193303 0.431996 0.497105 0.388600 0.323506 0.475407 0.410298 0.627308 1.668904 2.233098 2.493504 2.536900 2.515202 2.558598 2.667103 3.513402 5.813603 8.374195 10.131901 11.954700 13.365208 14.298298 15.014408 15.535206 15.817295 15.925800 16.056004 16.099400 16.186207 16.186207 16.229603 16.164509 16.272999 16.403202 16.359806 16.446598 16.490009 16.511707 16.511707 16.446598 16.511707 16.446598 16.490009 16.490009 16.533405 16.490009 16.576801 16.598499 16.620197 16.598499 16.511707 16.490009 16.533405 16.511707 16.555103 16.533405 16.533405 16.620197 
16.858906 16.837208 16.793797 16.858906 16.750401 16.815510 16.837208 16.815510 16.707005 16.728703 16.685307 16.707005 16.685307 16.620197 16.620197 16.598499 16.598499 16.576801 16.576801 16.620197 16.533405 16.490009 16.490009 16.511707 16.511707 16.468296 16.403202 16.359806 16.316410 16.316410 16.294697 16.316410 16.207905 16.164509 16.121098 16.164509 16.034306 16.099400 16.077702 16.034306 16.012608 15.969196 15.795597 15.708805 15.339909 15.144596 14.927601 14.732304 14.602100 14.233204 13.907703 13.495396 12.974598 12.041508 10.847996 9.980000 9.307301 8.656300 8.287403 7.983601 7.723210 7.527897 7.159001 6.898610 6.594807 6.030598 5.553196 4.815403 2.819005 0.692402 0.366902 0.236699 0.215001 0.149907 0.323506 0.236699 0.345204 0.497105 1.039601 1.603810 1.864201 1.929310 1.538701 1.321705 0.605610 0.497105 0.887700 1.495305 1.668904 1.603810 1.647206 1.321705 1.061299 1.061299 0.822606 0.931096 0.822606 0.952809 1.017903 1.061299 0.866002 -0.153896 0.280110 0.410298 0.475407 0.366902 0.366902 0.497105 0.431996 0.540501 1.603810 2.406697 2.515202 2.515202 2.536900 3.274708 4.641804 5.943806 7.614705 9.220509 10.761204 12.410404 13.669010 14.537006 15.014408 15.535206 15.839008 15.969196 16.121098 16.142796 16.186207 16.099400 16.251301 16.251301 16.403202 16.381504 16.381504 16.381504 16.511707 16.381504 16.490009 16.424900 16.446598 16.490009 16.533405 16.533405 16.468296 16.424900 16.533405 16.533405 16.533405 16.685307 16.576801 16.468296 16.555103 16.598499 16.468296 16.533405 16.576801 16.576801 
17.032505 16.858906 16.837208 16.815510 16.772099 16.772099 16.880604 16.837208 16.750401 16.707005 16.728703 16.707005 16.620197 16.685307 16.663609 16.663609 16.685307 16.641895 16.663609 16.576801 16.511707 16.468296 16.598499 16.490009 16.598499 16.446598 16.468296 16.446598 16.272999 16.359806 16.316410 16.251301 16.186207 16.207905 16.207905 16.251301 16.121098 16.142796 16.099400 16.056004 16.012608 15.925800 15.882404 15.687107 15.448399 15.166309 15.014408 14.840809 14.602100 14.319996 13.886005 13.560505 13.104801 12.301899 11.151798 10.327198 9.611103 8.960102 8.461002 8.113804 7.831700 7.744908 7.397709 7.180699 6.876896 6.399510 5.965504 5.075810 2.319905 0.714100 0.497105 0.410298 0.345204 0.345204 0.453709 0.475407 0.540501 0.909398 1.951008 2.276509 2.319905 1.994404 1.755696 1.321705 0.866002 0.518803 0.866002 1.408497 1.733998 1.777409 1.755696 1.625508 1.256596 1.256596 1.169804 1.191502 1.061299 1.300007 1.365101 1.256596 1.191502 0.128209 0.149907 0.562199 0.453709 0.410298 0.301808 0.540501 0.366902 0.627308 1.972706 3.339802 3.187901 3.621907 4.468205 5.726796 6.876896 7.723210 8.808201 10.131901 11.520710 12.996296 13.864307 14.754002 15.188007 15.578602 15.860706 16.012608 16.229603 16.229603 16.229603 16.164509 16.251301 16.316410 16.294697 16.446598 16.424900 16.424900 16.555103 16.468296 16.598499 16.468296 16.598499 16.511707 16.533405 16.598499 16.490009 16.576801 16.490009 16.555103 16.555103 16.641895 16.555103 16.576801 16.533405 16.511707 16.533405 16.685307 16.511707 16.555103 
16.902302 16.815510 16.815510 16.750401 16.707005 16.793797 16.750401 16.772099 16.793797 16.772099 16.772099 16.707005 16.685307 16.685307 16.663609 16.663609 16.620197 16.641895 16.598499 16.620197 16.533405 16.533405 16.533405 16.533405 16.446598 16.446598 16.446598 16.359806 16.359806 16.359806 16.316410 16.251301 16.207905 16.186207 16.121098 16.229603 16.186207 16.099400 15.990910 16.056004 15.990910 15.969196 15.860706 15.752201 15.665409 15.318195 15.144596 14.949299 14.645496 14.298298 14.059605 13.734104 13.169895 12.410404 11.390507 10.631001 9.980000 9.242207 8.634602 8.352497 8.026997 7.744908 7.354298 7.245808 6.920308 6.421208 5.878697 4.359700 1.451909 0.887700 0.779210 0.605610 0.540501 0.540501 0.605610 0.605610 0.714100 1.799107 3.687001 3.253010 2.406697 1.864201 1.690602 1.386799 0.996205 0.518803 0.779210 1.321705 1.647206 1.799107 1.951008 1.733998 1.517003 1.538701 1.451909 1.603810 1.603810 1.668904 1.690602 1.538701 1.668904 0.757496 0.345204 0.670704 0.583897 0.605610 0.345204 0.540501 0.518803 0.649006 3.079396 5.683400 6.204197 6.486302 6.920308 7.506199 8.113804 8.851597 9.871510 10.891407 12.236805 13.321796 14.189808 14.862507 15.361607 15.621998 15.904102 15.990910 16.164509 16.142796 16.099400 16.121098 16.164509 16.316410 16.381504 16.424900 16.446598 16.381504 16.468296 16.490009 16.490009 16.490009 16.446598 16.446598 16.490009 16.533405 16.533405 16.468296 16.446598 16.576801 16.620197 16.490009 16.490009 16.511707 16.403202 16.511707 16.511707 16.490009 16.511707 16.511707 
16.902302 16.837208 16.750401 16.707005 16.772099 16.598499 16.793797 16.728703 16.663609 16.707005 16.750401 16.728703 16.663609 16.728703 16.685307 16.641895 16.576801 16.620197 16.620197 16.533405 16.511707 16.533405 16.511707 16.555103 16.424900 16.511707 16.468296 16.403202 16.403202 16.316410 16.316410 16.272999 16.272999 16.186207 16.229603 16.229603 16.099400 16.077702 16.034306 16.056004 15.969196 15.947498 15.904102 15.773899 15.687107 15.470097 15.296497 15.122898 14.797398 14.450199 14.168110 13.907703 13.278400 12.540607 12.063206 11.216908 10.327198 9.567707 8.851597 8.352497 8.048710 7.810002 7.332600 7.224110 6.855198 6.334401 5.705098 3.079396 1.148106 1.104710 0.887700 0.779210 0.735798 0.757496 0.714100 0.735798 0.909398 1.408497 3.339802 3.318104 2.558598 1.951008 1.625508 1.451909 1.017903 0.497105 0.583897 1.321705 1.603810 1.603810 1.907597 1.842503 1.712300 1.668904 1.582097 1.625508 1.625508 1.994404 1.690602 1.755696 1.929310 1.256596 0.280110 0.583897 0.800908 0.649006 0.475407 0.670704 0.627308 0.909398 3.426610 6.790104 7.506199 7.766606 8.092106 8.591206 9.003498 9.611103 10.500797 11.629200 12.714207 13.734104 14.428501 15.166309 15.556904 15.708805 15.990910 16.077702 16.034306 16.077702 15.969196 16.186207 16.207905 16.272999 16.446598 16.490009 16.424900 16.424900 16.490009 16.446598 16.468296 16.490009 16.381504 16.468296 16.446598 16.555103 16.468296 16.446598 16.359806 16.511707 16.555103 16.511707 16.446598 16.446598 16.511707 16.424900 16.468296 16.576801 16.511707 16.490009 
16.902302 16.858906 16.750401 16.772099 16.837208 16.750401 16.772099 16.750401 16.685307 16.685307 16.772099 16.641895 16.620197 16.641895 16.663609 16.707005 16.533405 16.598499 16.598499 16.620197 16.533405 16.533405 16.555103 16.490009 16.511707 16.468296 16.424900 16.403202 16.424900 16.338108 16.338108 16.272999 16.272999 16.251301 16.294697 16.229603 16.142796 16.121098 16.121098 15.990910 16.012608 15.904102 15.969196 15.882404 15.752201 15.556904 15.296497 15.144596 15.079502 14.645496 14.385105 14.103001 13.625599 13.018009 12.540607 11.889606 10.913105 9.806400 9.046909 8.482700 8.048710 7.766606 7.267506 7.028798 6.594807 5.423008 4.359700 1.929310 1.061299 0.974507 0.757496 0.779210 0.757496 0.822606 0.800908 0.844304 0.844304 0.996205 1.690602 2.775609 2.775609 2.189702 1.799107 1.451909 1.039601 0.431996 0.605610 1.148106 1.560399 1.560399 1.647206 1.690602 1.560399 1.668904 1.517003 1.538701 1.538701 1.799107 1.625508 1.603810 1.777409 1.148106 0.258397 0.779210 0.931096 0.692402 0.540501 0.822606 0.649006 1.234898 4.403096 7.462803 8.135502 8.526096 8.960102 9.307301 9.763004 10.500797 11.282001 12.106602 13.213306 14.168110 14.732304 15.122898 15.513508 15.860706 15.925800 16.056004 16.012608 15.947498 16.034306 16.056004 16.338108 16.424900 16.424900 16.381504 16.359806 16.338108 16.490009 16.468296 16.338108 16.403202 16.424900 16.424900 16.424900 16.555103 16.446598 16.446598 16.359806 16.468296 16.533405 16.490009 16.490009 16.490009 16.511707 16.468296 16.468296 16.468296 16.424900 16.511707 
16.837208 16.750401 16.793797 16.837208 16.793797 16.707005 16.728703 16.707005 16.750401 16.750401 16.707005 16.707005 16.685307 16.641895 16.663609 16.641895 16.641895 16.533405 16.598499 16.620197 16.598499 16.533405 16.490009 16.511707 16.446598 16.468296 16.468296 16.403202 16.359806 16.381504 16.359806 16.381504 16.446598 16.294697 16.229603 16.229603 16.207905 16.121098 16.099400 16.034306 16.034306 15.969196 15.947498 15.860706 15.860706 15.687107 15.535206 15.383305 15.188007 14.884205 14.515308 14.298298 13.799198 13.430302 13.018009 12.497196 11.585804 10.392307 9.524296 8.916706 8.222309 7.810002 7.245808 6.811802 5.770207 3.296406 2.471806 1.864201 1.408497 1.300007 1.061299 0.931096 0.887700 0.887700 1.017903 0.931096 0.974507 1.082997 1.213200 1.864201 2.276509 2.102910 1.929310 1.538701 1.104710 0.193303 0.323506 0.692402 1.191502 1.365101 1.582097 1.560399 1.343403 1.473607 1.343403 1.451909 1.278309 1.343403 1.321705 1.365101 1.191502 0.714100 0.410298 0.670704 0.909398 0.757496 0.497105 0.909398 0.909398 1.538701 5.574910 7.961903 8.547810 9.133701 9.502598 9.936604 10.631001 11.195210 12.063206 12.822697 13.625599 14.363407 14.970997 15.318195 15.621998 15.904102 16.077702 16.099400 16.142796 16.077702 16.121098 16.251301 16.381504 16.381504 16.446598 16.424900 16.424900 16.403202 16.468296 16.424900 16.381504 16.468296 16.468296 16.468296 16.403202 16.511707 16.424900 16.533405 16.490009 16.468296 16.598499 16.533405 16.490009 16.424900 16.446598 16.555103 16.490009 16.446598 16.490009 16.533405 
16.837208 16.793797 16.815510 16.793797 16.858906 16.750401 16.707005 16.641895 16.750401 16.793797 16.707005 16.663609 16.707005 16.707005 16.707005 16.598499 16.620197 16.533405 16.620197 16.598499 16.598499 16.576801 16.533405 16.511707 16.511707 16.446598 16.490009 16.468296 16.424900 16.381504 16.424900 16.316410 16.338108 16.294697 16.251301 16.207905 16.164509 16.142796 16.164509 16.142796 16.012608 15.990910 15.947498 15.925800 15.969196 15.752201 15.600300 15.470097 15.253101 14.992710 14.775700 14.406803 14.037907 13.669010 13.213306 12.714207 12.084904 11.108402 10.088505 9.263905 8.504398 7.918507 7.224110 6.659901 4.967305 2.558598 2.146306 1.842503 1.473607 1.451909 1.191502 1.104710 0.800908 0.757496 0.866002 1.017903 1.148106 1.256596 1.538701 1.647206 1.625508 1.972706 1.929310 1.755696 1.300007 0.215001 0.128209 0.605610 0.866002 1.082997 1.278309 1.256596 1.104710 1.278309 1.256596 1.517003 1.321705 1.126408 0.909398 0.605610 0.540501 0.757496 0.670704 0.649006 0.779210 0.909398 0.779210 1.126408 1.104710 1.799107 5.943806 8.092106 8.960102 9.546009 10.001698 10.544209 11.282001 11.911304 12.692509 13.517109 14.124699 14.710606 15.166309 15.643696 15.708805 15.990910 16.121098 16.121098 16.099400 16.142796 16.142796 16.272999 16.338108 16.381504 16.381504 16.403202 16.511707 16.359806 16.381504 16.381504 16.424900 16.424900 16.490009 16.381504 16.446598 16.511707 16.446598 16.490009 16.490009 16.424900 16.598499 16.576801 16.424900 16.446598 16.490009 16.555103 16.424900 16.403202 16.468296 16.511707 
16.902302 16.815510 16.858906 16.858906 16.837208 16.793797 16.750401 16.728703 16.685307 16.728703 16.728703 16.728703 16.663609 16.641895 16.685307 16.641895 16.663609 16.641895 16.641895 16.685307 16.598499 16.555103 16.490009 16.576801 16.511707 16.511707 16.533405 16.490009 16.403202 16.424900 16.424900 16.424900 16.381504 16.316410 16.251301 16.294697 16.229603 16.207905 16.207905 16.142796 16.142796 16.077702 16.012608 15.969196 15.990910 15.860706 15.839008 15.578602 15.405003 15.122898 14.884205 14.623798 14.385105 13.929401 13.538807 12.974598 12.432102 11.716007 10.717808 9.611103 8.873295 8.222309 7.419407 6.703297 5.054097 2.558598 1.972706 1.755696 1.560399 1.430195 1.191502 1.148106 0.952809 0.779210 0.649006 0.735798 0.996205 1.495305 1.712300 1.907597 1.647206 1.777409 2.102910 1.994404 1.321705 0.323506 0.019703 0.366902 0.583897 0.866002 1.126408 1.082997 1.061299 1.256596 0.887700 0.974507 0.779210 0.670704 0.540501 0.497105 0.627308 0.909398 0.844304 0.909398 1.213200 1.321705 1.126408 1.234898 1.278309 2.276509 6.508000 8.374195 9.263905 10.001698 10.544209 11.173496 11.867908 12.670795 13.278400 14.016209 14.450199 14.949299 15.405003 15.773899 15.817295 16.077702 16.056004 16.251301 16.121098 16.142796 16.164509 16.316410 16.446598 16.316410 16.403202 16.511707 16.359806 16.294697 16.381504 16.359806 16.424900 16.468296 16.424900 16.403202 16.359806 16.533405 16.424900 16.381504 16.468296 16.359806 16.511707 16.490009 16.403202 16.403202 16.533405 16.446598 16.424900 16.403202 16.533405 16.511707 
16.967396 16.858906 16.858906 16.837208 16.815510 16.815510 16.837208 16.793797 16.663609 16.728703 16.707005 16.793797 16.707005 16.663609 16.663609 16.750401 16.641895 16.555103 16.620197 16.641895 16.576801 16.598499 16.555103 16.533405 16.576801 16.555103 16.598499 16.555103 16.403202 16.511707 16.446598 16.381504 16.403202 16.359806 16.359806 16.381504 16.207905 16.207905 16.186207 16.142796 16.164509 16.099400 15.990910 16.056004 15.990910 15.882404 15.882404 15.708805 15.578602 15.296497 15.079502 14.840809 14.558704 14.233204 13.820896 13.343510 12.800999 12.236805 11.347095 10.283802 9.285603 8.526096 7.658101 6.876896 5.466404 2.753895 2.059498 1.690602 1.625508 1.386799 1.278309 1.104710 1.104710 0.996205 0.822606 0.670704 0.583897 0.735798 1.256596 1.972706 1.755696 0.952809 1.234898 1.625508 1.300007 0.323506 0.171605 0.171605 0.345204 0.540501 0.909398 1.104710 1.104710 1.300007 0.822606 0.800908 0.844304 0.822606 0.996205 1.929310 1.582097 1.104710 1.039601 0.974507 1.300007 1.603810 1.408497 1.538701 1.647206 3.470006 7.289204 8.699696 9.567707 10.414005 10.956501 11.650898 12.475498 13.256702 13.929401 14.406803 14.905903 15.253101 15.600300 15.947498 16.012608 15.990910 16.164509 16.251301 16.207905 16.186207 16.359806 16.359806 16.446598 16.403202 16.424900 16.490009 16.424900 16.468296 16.381504 16.446598 16.359806 16.468296 16.424900 16.511707 16.555103 16.555103 16.446598 16.468296 16.511707 16.468296 16.533405 16.641895 16.490009 16.359806 16.424900 16.490009 16.446598 16.403202 16.620197 16.620197 
16.880604 16.837208 16.793797 16.858906 16.815510 16.793797 16.837208 16.728703 16.728703 16.750401 16.750401 16.750401 16.750401 16.707005 16.750401 16.750401 16.685307 16.707005 16.663609 16.598499 16.620197 16.707005 16.576801 16.533405 16.555103 16.620197 16.533405 16.576801 16.446598 16.446598 16.403202 16.338108 16.381504 16.381504 16.294697 16.294697 16.338108 16.207905 16.251301 16.251301 16.142796 16.229603 16.099400 16.077702 16.056004 15.969196 15.882404 15.925800 15.708805 15.535206 15.231403 15.057804 14.710606 14.450199 14.124699 13.625599 12.996296 12.518909 11.824497 10.956501 10.045109 8.981800 8.070408 7.115605 5.835301 3.079396 2.124608 1.712300 1.582097 1.473607 1.213200 1.126408 1.104710 0.974507 0.931096 0.931096 0.800908 0.605610 0.497105 0.931096 0.822606 0.540501 0.453709 0.757496 0.605610 0.366902 0.215001 0.258397 0.410298 0.518803 0.866002 1.039601 1.191502 1.278309 0.757496 0.844304 0.931096 1.343403 2.905797 4.034199 4.077595 3.122807 2.189702 1.690602 1.625508 1.755696 1.733998 2.059498 2.450108 5.553196 8.092106 8.981800 10.045109 10.913105 11.433903 12.063206 12.974598 13.799198 14.428501 14.754002 15.144596 15.491810 15.708805 15.990910 15.990910 16.099400 16.229603 16.164509 16.251301 16.338108 16.338108 16.446598 16.403202 16.381504 16.359806 16.490009 16.403202 16.338108 16.446598 16.359806 16.381504 16.533405 16.555103 16.490009 16.511707 16.511707 16.555103 16.403202 16.424900 16.424900 16.511707 16.641895 16.403202 16.381504 16.446598 16.511707 16.490009 16.446598 16.490009 16.490009 
16.902302 16.815510 16.772099 16.750401 16.793797 16.772099 16.750401 16.772099 16.815510 16.750401 16.728703 16.707005 16.728703 16.772099 16.685307 16.598499 16.663609 16.598499 16.685307 16.598499 16.707005 16.685307 16.533405 16.555103 16.641895 16.555103 16.576801 16.511707 16.511707 16.424900 16.381504 16.446598 16.381504 16.294697 16.272999 16.359806 16.316410 16.316410 16.251301 16.229603 16.186207 16.164509 16.099400 16.012608 16.034306 16.034306 15.925800 15.904102 15.860706 15.600300 15.426701 15.209705 14.884205 14.623798 14.276600 13.886005 13.169895 12.215107 11.672596 11.672596 10.891407 9.763004 8.417606 7.332600 6.356099 4.142704 2.298207 1.777409 1.451909 1.386799 1.234898 1.169804 1.213200 0.952809 0.866002 0.887700 0.735798 0.714100 0.540501 0.670704 0.605610 0.388600 0.410298 0.431996 0.345204 0.388600 0.366902 0.280110 0.518803 0.779210 1.082997 1.148106 1.278309 0.974507 0.757496 0.974507 1.647206 3.404896 4.424809 4.728596 4.837101 4.554997 4.121006 3.817204 4.034199 4.186100 3.990803 4.207798 5.140904 7.354298 8.656300 9.546009 10.479099 11.325397 12.193409 12.757603 13.517109 14.341709 14.775700 15.057804 15.405003 15.600300 15.795597 15.990910 16.034306 16.186207 16.164509 16.164509 16.272999 16.403202 16.338108 16.338108 16.359806 16.381504 16.381504 16.424900 16.294697 16.294697 16.338108 16.316410 16.424900 16.424900 16.446598 16.424900 16.403202 16.381504 16.338108 16.381504 16.424900 16.424900 16.533405 16.490009 16.338108 16.490009 16.359806 16.338108 16.403202 16.424900 16.381504 16.424900 
16.924000 16.793797 16.793797 16.924000 16.793797 16.793797 16.793797 16.750401 16.750401 16.750401 16.750401 16.793797 16.707005 16.815510 16.750401 16.815510 16.750401 16.707005 16.663609 16.685307 16.685307 16.685307 16.576801 16.555103 16.576801 16.663609 16.576801 16.555103 16.533405 16.576801 16.446598 16.490009 16.381504 16.316410 16.359806 16.403202 16.359806 16.294697 16.381504 16.272999 16.316410 16.229603 16.272999 16.164509 16.099400 16.164509 16.121098 16.012608 15.990910 15.860706 15.643696 15.405003 15.166309 14.970997 14.515308 14.103001 13.473698 12.215107 11.412205 11.650898 11.455601 10.609303 9.003498 7.810002 6.920308 5.336201 2.992604 2.016102 1.755696 1.538701 1.408497 1.300007 1.213200 1.017903 0.996205 0.800908 0.866002 0.779210 0.714100 0.670704 0.649006 0.475407 0.583897 0.497105 0.540501 0.497105 0.605610 0.605610 0.779210 0.952809 1.321705 1.625508 1.234898 0.952809 1.082997 1.777409 3.752110 4.967305 5.140904 5.227696 5.401310 5.444706 5.401310 5.553196 5.770207 5.922108 6.074009 6.833500 7.571309 8.309101 9.198795 10.045109 11.086704 12.084904 12.974598 13.647297 14.168110 14.710606 15.231403 15.383305 15.535206 15.773899 15.904102 16.142796 16.099400 16.251301 16.099400 16.272999 16.403202 16.468296 16.338108 16.533405 16.468296 16.468296 16.468296 16.424900 16.359806 16.446598 16.446598 16.424900 16.490009 16.338108 16.468296 16.468296 16.424900 16.468296 16.446598 16.511707 16.468296 16.533405 16.576801 16.446598 16.490009 16.381504 16.490009 16.555103 16.468296 16.403202 16.446598 16.641895 
16.945698 16.815510 16.880604 16.902302 16.924000 16.815510 16.858906 16.793797 16.772099 16.772099 16.837208 16.793797 16.750401 16.772099 16.663609 16.793797 16.772099 16.772099 16.685307 16.728703 16.663609 16.685307 16.576801 16.663609 16.598499 16.576801 16.641895 16.555103 16.403202 16.446598 16.511707 16.533405 16.490009 16.359806 16.338108 16.338108 16.403202 16.403202 16.403202 16.446598 16.294697 16.359806 16.272999 16.186207 16.251301 16.207905 16.121098 16.164509 16.056004 16.034306 15.904102 15.621998 15.448399 15.209705 14.797398 14.471897 13.734104 12.714207 12.171696 11.802799 11.455601 10.826298 9.697895 8.634602 7.506199 6.225895 4.468205 2.428410 1.864201 1.733998 1.582097 1.430195 1.386799 1.148106 1.017903 0.931096 0.887700 0.800908 0.822606 0.844304 0.714100 0.475407 0.670704 0.670704 0.692402 0.692402 0.757496 0.800908 1.039601 1.169804 1.951008 2.992604 2.710499 2.471806 2.884099 3.947407 5.054097 5.423008 5.900410 6.204197 6.377797 6.508000 6.573109 6.659901 6.942006 7.072209 7.332600 8.048710 8.482700 9.003498 9.958302 10.869709 11.846195 12.866108 13.625599 14.276600 14.623798 14.992710 15.470097 15.535206 15.621998 15.795597 16.077702 16.251301 16.164509 16.229603 16.251301 16.381504 16.424900 16.316410 16.424900 16.446598 16.403202 16.533405 16.424900 16.381504 16.359806 16.446598 16.511707 16.403202 16.446598 16.403202 16.446598 16.446598 16.403202 16.446598 16.468296 16.468296 16.424900 16.598499 16.533405 16.598499 16.424900 16.403202 16.490009 16.403202 16.446598 16.490009 16.490009 16.511707 
16.858906 16.772099 16.858906 16.858906 16.880604 16.858906 16.880604 16.793797 16.772099 16.815510 16.728703 16.815510 16.772099 16.707005 16.793797 16.663609 16.728703 16.793797 16.663609 16.858906 16.663609 16.641895 16.707005 16.663609 16.620197 16.620197 16.663609 16.576801 16.533405 16.511707 16.490009 16.468296 16.424900 16.403202 16.490009 16.359806 16.359806 16.381504 16.316410 16.381504 16.446598 16.403202 16.338108 16.251301 16.294697 16.251301 16.229603 16.142796 16.099400 16.121098 15.947498 15.795597 15.621998 15.513508 15.188007 14.754002 14.211506 13.213306 12.996296 12.627399 11.867908 11.151798 10.609303 9.611103 8.417606 6.985402 5.965504 3.860600 2.276509 1.972706 1.755696 1.603810 1.517003 1.343403 1.234898 1.039601 1.039601 0.887700 0.931096 1.039601 0.887700 0.844304 0.779210 0.866002 0.931096 0.909398 1.017903 0.996205 1.321705 2.081196 3.903996 4.858799 4.663502 4.750309 5.140904 5.661702 6.008900 6.291005 6.551396 6.942006 7.180699 7.202397 7.267506 7.419407 7.614705 7.961903 8.178898 8.829899 9.242207 9.719608 10.761204 11.781101 12.692509 13.473698 14.189808 14.688908 14.970997 15.209705 15.556904 15.643696 15.708805 15.882404 16.034306 16.229603 16.186207 16.229603 16.186207 16.338108 16.381504 16.446598 16.381504 16.490009 16.576801 16.490009 16.511707 16.359806 16.338108 16.381504 16.490009 16.403202 16.424900 16.424900 16.381504 16.511707 16.424900 16.381504 16.338108 16.424900 16.446598 16.555103 16.555103 16.511707 16.403202 16.359806 16.338108 16.403202 16.555103 16.424900 16.424900 16.446598 
16.858906 16.793797 16.837208 16.815510 16.815510 16.858906 16.750401 16.772099 16.685307 16.837208 16.685307 16.815510 16.772099 16.707005 16.815510 16.728703 16.772099 16.750401 16.707005 16.750401 16.707005 16.490009 16.663609 16.685307 16.620197 16.641895 16.641895 16.555103 16.446598 16.424900 16.468296 16.490009 16.424900 16.446598 16.424900 16.403202 16.424900 16.424900 16.338108 16.424900 16.468296 16.403202 16.338108 16.251301 16.338108 16.294697 16.272999 16.207905 16.229603 16.186207 16.121098 15.904102 15.817295 15.773899 15.426701 15.188007 14.558704 13.951099 13.842609 13.625599 13.126499 12.367008 11.759403 10.826298 9.198795 7.658101 6.942006 5.705098 4.121006 2.645405 2.016102 1.885899 1.907597 1.712300 1.538701 1.234898 1.213200 1.082997 1.082997 1.104710 1.148106 1.126408 1.082997 1.126408 1.256596 1.278309 1.321705 1.647206 2.819005 4.489903 5.574910 5.943806 5.987202 6.247609 6.442906 6.811802 6.920308 7.137303 7.202397 7.397709 7.593007 7.766606 7.896809 8.070408 8.287403 8.677998 9.046909 9.611103 9.980000 10.565907 11.650898 12.692509 13.495396 14.081303 14.515308 14.884205 15.101200 15.361607 15.643696 15.773899 15.795597 15.925800 16.012608 16.142796 16.099400 16.338108 16.381504 16.468296 16.490009 16.381504 16.424900 16.424900 16.490009 16.468296 16.424900 16.446598 16.424900 16.403202 16.490009 16.424900 16.403202 16.424900 16.555103 16.533405 16.381504 16.403202 16.468296 16.403202 16.403202 16.468296 16.446598 16.533405 16.424900 16.446598 16.424900 16.446598 16.316410 16.381504 16.338108 16.403202 
16.837208 16.793797 16.902302 16.858906 16.837208 16.793797 16.837208 16.837208 16.728703 16.750401 16.815510 16.772099 16.793797 16.750401 16.728703 16.707005 16.772099 16.793797 16.598499 16.641895 16.663609 16.663609 16.685307 16.641895 16.576801 16.598499 16.555103 16.511707 16.533405 16.533405 16.533405 16.446598 16.511707 16.468296 16.403202 16.359806 16.381504 16.381504 16.424900 16.424900 16.446598 16.424900 16.338108 16.403202 16.294697 16.338108 16.272999 16.251301 16.294697 16.229603 16.186207 16.099400 15.904102 15.817295 15.578602 15.318195 14.797398 14.081303 14.363407 14.319996 13.886005 13.321796 12.735905 11.672596 10.131901 8.547810 7.723210 6.876896 5.813603 4.489903 2.797307 2.189702 2.037800 1.907597 1.864201 1.647206 1.517003 1.451909 1.538701 1.582097 1.538701 1.430195 1.582097 1.517003 1.451909 1.777409 2.515202 3.969105 5.271107 5.856999 6.421208 6.659901 6.790104 7.028798 7.224110 7.354298 7.419407 7.571309 7.788304 7.896809 8.026997 8.244007 8.417606 8.439304 8.960102 9.372410 9.697895 10.327198 10.934803 11.607502 12.649097 13.452000 14.103001 14.471897 14.797398 14.905903 15.057804 15.426701 15.665409 15.730503 15.795597 15.860706 15.817295 15.947498 16.164509 16.381504 16.338108 16.403202 16.490009 16.446598 16.511707 16.468296 16.468296 16.403202 16.424900 16.359806 16.338108 16.338108 16.490009 16.403202 16.424900 16.424900 16.490009 16.424900 16.338108 16.424900 16.403202 16.338108 16.338108 16.338108 16.511707 16.468296 16.359806 16.316410 16.338108 16.338108 16.424900 16.359806 16.381504 16.424900 
16.815510 16.837208 16.880604 16.772099 16.880604 16.663609 16.858906 16.793797 16.728703 16.837208 16.728703 16.793797 16.663609 16.707005 16.663609 16.793797 16.728703 16.685307 16.620197 16.685307 16.685307 16.598499 16.598499 16.555103 16.620197 16.555103 16.576801 16.555103 16.490009 16.555103 16.468296 16.468296 16.424900 16.490009 16.403202 16.468296 16.468296 16.338108 16.446598 16.403202 16.511707 16.424900 16.381504 16.381504 16.403202 16.316410 16.359806 16.424900 16.338108 16.272999 16.229603 16.164509 16.034306 15.969196 15.752201 15.643696 15.274799 14.775700 14.797398 14.537006 14.406803 14.059605 13.430302 12.779301 11.607502 10.197010 9.328999 8.200596 7.093907 6.074009 4.793705 3.838902 2.753895 2.081196 2.102910 2.037800 1.820805 1.885899 1.733998 1.864201 1.842503 1.864201 1.951008 2.276509 2.927510 3.990803 5.119206 5.878697 6.269307 6.594807 7.007100 7.159001 7.310902 7.506199 7.679799 7.961903 7.983601 8.135502 8.352497 8.482700 8.634602 8.808201 9.003498 9.068607 9.502598 10.001698 10.500797 11.347095 11.911304 12.649097 13.538807 14.124699 14.493595 14.775700 14.927601 14.992710 15.188007 15.361607 15.600300 15.665409 15.643696 15.687107 15.470097 15.947498 16.207905 16.272999 16.316410 16.424900 16.468296 16.446598 16.424900 16.468296 16.381504 16.468296 16.446598 16.424900 16.468296 16.294697 16.381504 16.381504 16.381504 16.403202 16.316410 16.359806 16.338108 16.294697 16.338108 16.316410 16.272999 16.381504 16.381504 16.403202 16.403202 16.294697 16.316410 16.359806 16.403202 16.229603 16.272999 16.446598 
16.902302 16.815510 16.880604 16.815510 16.772099 16.858906 16.858906 16.858906 16.837208 16.728703 16.750401 16.837208 16.772099 16.707005 16.750401 16.793797 16.772099 16.685307 16.663609 16.772099 16.772099 16.555103 16.728703 16.641895 16.685307 16.620197 16.576801 16.620197 16.620197 16.490009 16.490009 16.468296 16.468296 16.424900 16.490009 16.490009 16.424900 16.381504 16.381504 16.468296 16.468296 16.381504 16.403202 16.381504 16.424900 16.403202 16.490009 16.424900 16.403202 16.338108 16.251301 16.229603 16.142796 16.142796 15.904102 15.860706 15.556904 15.339909 15.144596 14.754002 14.905903 14.667210 14.276600 13.712406 13.018009 11.867908 11.130100 9.958302 8.786503 7.983601 6.942006 5.900410 4.902195 3.817204 3.404896 2.819005 2.493504 2.493504 2.428410 2.536900 2.688801 3.209599 3.882298 4.706898 5.336201 5.856999 6.291005 6.616505 6.985402 7.093907 7.506199 7.679799 7.853398 8.070408 8.265705 8.482700 8.330799 8.482700 8.873295 9.046909 9.198795 9.502598 9.719608 10.045109 10.544209 11.065006 11.498997 12.388706 12.866108 13.582203 14.211506 14.623798 14.905903 15.101200 15.209705 15.209705 15.188007 15.209705 15.361607 15.361607 15.405003 15.383305 15.643696 16.207905 16.403202 16.381504 16.338108 16.468296 16.490009 16.446598 16.468296 16.403202 16.468296 16.403202 16.424900 16.403202 16.294697 16.316410 16.359806 16.403202 16.381504 16.446598 16.316410 16.359806 16.381504 16.424900 16.359806 16.338108 16.338108 16.403202 16.490009 16.403202 16.381504 16.294697 16.338108 16.272999 16.338108 16.294697 16.381504 16.446598 
16.837208 16.815510 16.837208 16.815510 16.858906 16.815510 16.858906 16.815510 16.728703 16.772099 16.707005 16.707005 16.728703 16.641895 16.663609 16.685307 16.685307 16.685307 16.641895 16.576801 16.685307 16.620197 16.598499 16.598499 16.641895 16.576801 16.598499 16.620197 16.576801 16.598499 16.468296 16.468296 16.468296 16.468296 16.446598 16.403202 16.381504 16.359806 16.381504 16.446598 16.490009 16.316410 16.359806 16.490009 16.446598 16.359806 16.424900 16.359806 16.424900 16.403202 16.316410 16.294697 16.229603 16.164509 16.034306 16.034306 15.860706 15.643696 15.556904 15.405003 15.405003 15.188007 14.862507 14.471897 13.907703 13.213306 12.584003 11.672596 10.500797 9.763004 8.873295 7.896809 7.224110 6.508000 6.030598 5.466404 5.227696 4.858799 4.945607 5.162602 5.314503 5.640004 5.856999 6.160801 6.529698 6.659901 6.942006 7.375996 7.701497 7.679799 8.113804 8.309101 8.504398 8.699696 8.786503 9.112003 8.895008 9.068607 9.394108 9.676197 9.828098 10.283802 10.717808 11.043308 11.542408 12.236805 12.757603 13.365208 13.842609 14.298298 14.667210 14.992710 15.101200 15.318195 15.405003 15.318195 15.166309 14.992710 14.992710 14.992710 15.166309 15.491810 16.077702 16.251301 16.359806 16.403202 16.381504 16.468296 16.381504 16.403202 16.316410 16.403202 16.359806 16.403202 16.424900 16.316410 16.272999 16.359806 16.272999 16.381504 16.294697 16.316410 16.294697 16.381504 16.316410 16.381504 16.338108 16.294697 16.251301 16.316410 16.338108 16.381504 16.251301 16.294697 16.338108 16.207905 16.338108 16.229603 16.338108 16.251301 
16.858906 16.815510 16.772099 16.772099 16.837208 16.815510 16.858906 16.772099 16.772099 16.772099 16.750401 16.815510 16.772099 16.815510 16.685307 16.728703 16.728703 16.750401 16.685307 16.663609 16.641895 16.707005 16.533405 16.641895 16.620197 16.511707 16.663609 16.598499 16.576801 16.598499 16.511707 16.468296 16.511707 16.555103 16.446598 16.424900 16.468296 16.468296 16.381504 16.490009 16.490009 16.468296 16.424900 16.446598 16.424900 16.424900 16.468296 16.490009 16.533405 16.381504 16.468296 16.403202 16.359806 16.272999 16.186207 16.186207 16.056004 15.990910 15.882404 15.925800 15.817295 15.556904 15.274799 15.079502 14.688908 14.146397 13.777500 13.169895 12.149998 11.542408 10.717808 9.914906 9.328999 8.721409 8.265705 7.788304 7.441105 7.245808 7.028798 7.072209 7.072209 7.072209 7.159001 7.462803 7.571309 7.853398 7.896809 8.200596 8.395908 8.504398 8.808201 9.068607 9.112003 9.263905 9.589405 9.871510 9.958302 10.088505 10.348896 10.631001 10.978199 11.173496 11.672596 12.193409 12.692509 13.343510 13.669010 14.211506 14.493595 14.754002 15.079502 15.274799 15.491810 15.600300 15.600300 15.535206 15.188007 14.970997 14.949299 15.036106 15.556904 16.077702 16.186207 16.316410 16.403202 16.446598 16.424900 16.359806 16.446598 16.359806 16.381504 16.403202 16.424900 16.511707 16.424900 16.338108 16.272999 16.338108 16.381504 16.403202 16.424900 16.381504 16.381504 16.294697 16.316410 16.381504 16.338108 16.272999 16.381504 16.316410 16.446598 16.490009 16.446598 16.316410 16.272999 16.316410 16.272999 16.359806 16.294697 16.338108 
16.837208 16.772099 16.728703 16.837208 16.728703 16.772099 16.902302 16.728703 16.728703 16.707005 16.685307 16.685307 16.663609 16.707005 16.663609 16.728703 16.598499 16.707005 16.707005 16.663609 16.750401 16.663609 16.641895 16.663609 16.620197 16.576801 16.685307 16.598499 16.598499 16.490009 16.555103 16.446598 16.490009 16.511707 16.490009 16.511707 16.468296 16.490009 16.381504 16.468296 16.446598 16.424900 16.468296 16.446598 16.446598 16.490009 16.576801 16.576801 16.490009 16.490009 16.446598 16.424900 16.359806 16.316410 16.251301 16.272999 16.121098 16.034306 16.121098 16.012608 16.056004 15.925800 15.687107 15.470097 15.274799 14.884205 14.580402 14.233204 13.647297 13.191608 12.627399 11.802799 11.238605 10.565907 10.240406 9.871510 9.415806 9.068607 8.808201 8.743107 8.743107 8.591206 8.699696 8.895008 9.025196 9.046909 8.981800 9.263905 9.415806 9.632801 9.806400 9.936604 10.001698 10.066807 10.240406 10.696110 10.999897 11.238605 11.455601 11.846195 12.084904 12.280201 12.627399 13.126499 13.647297 14.103001 14.341709 14.927601 15.079502 15.166309 15.513508 15.621998 15.752201 15.687107 15.773899 15.643696 15.318195 14.949299 15.166309 15.535206 16.012608 16.099400 16.207905 16.251301 16.359806 16.446598 16.424900 16.424900 16.533405 16.403202 16.381504 16.424900 16.359806 16.403202 16.424900 16.359806 16.338108 16.359806 16.381504 16.338108 16.316410 16.381504 16.338108 16.272999 16.294697 16.294697 16.381504 16.251301 16.316410 16.294697 16.338108 16.424900 16.316410 16.381504 16.272999 16.207905 16.359806 16.251301 16.272999 16.251301 
16.837208 16.772099 16.728703 16.728703 16.902302 16.793797 16.858906 16.685307 16.663609 16.707005 16.685307 16.641895 16.728703 16.707005 16.750401 16.685307 16.663609 16.663609 16.663609 16.620197 16.663609 16.707005 16.641895 16.555103 16.555103 16.620197 16.598499 16.533405 16.555103 16.598499 16.511707 16.424900 16.555103 16.468296 16.424900 16.446598 16.424900 16.446598 16.359806 16.490009 16.490009 16.446598 16.533405 16.403202 16.468296 16.468296 16.511707 16.663609 16.576801 16.511707 16.446598 16.424900 16.424900 16.446598 16.251301 16.359806 16.272999 16.121098 16.186207 16.186207 16.121098 16.056004 15.990910 15.839008 15.839008 15.513508 15.296497 15.079502 14.645496 14.406803 14.037907 13.538807 12.931202 12.323597 12.084904 11.542408 11.282001 10.913105 10.717808 10.696110 10.631001 10.392307 10.544209 10.609303 10.587605 10.609303 10.414005 10.500797 10.739506 10.739506 11.108402 11.130100 11.195210 11.151798 11.455601 11.824497 12.041508 12.367008 12.649097 12.866108 13.169895 13.365208 13.386906 13.755802 14.341709 14.667210 14.927601 15.339909 15.426701 15.448399 15.643696 15.730503 15.860706 15.839008 15.839008 15.817295 15.578602 15.535206 15.904102 16.121098 16.121098 16.207905 16.207905 16.359806 16.446598 16.403202 16.403202 16.359806 16.468296 16.381504 16.316410 16.381504 16.272999 16.316410 16.359806 16.381504 16.294697 16.294697 16.338108 16.359806 16.272999 16.294697 16.381504 16.316410 16.294697 16.338108 16.359806 16.272999 16.229603 16.338108 16.338108 16.381504 16.251301 16.403202 16.446598 16.207905 16.359806 16.229603 16.272999 16.316410 
16.880604 16.728703 16.728703 16.793797 16.837208 16.815510 16.663609 16.750401 16.750401 16.772099 16.663609 16.772099 16.620197 16.728703 16.707005 16.641895 16.598499 16.620197 16.663609 16.685307 16.641895 16.620197 16.707005 16.576801 16.641895 16.533405 16.685307 16.598499 16.533405 16.555103 16.533405 16.576801 16.533405 16.468296 16.468296 16.511707 16.424900 16.511707 16.424900 16.403202 16.511707 16.468296 16.533405 16.446598 16.490009 16.620197 16.533405 16.685307 16.641895 16.576801 16.533405 16.576801 16.511707 16.533405 16.316410 16.446598 16.424900 16.294697 16.229603 16.251301 16.186207 16.164509 16.121098 16.077702 16.142796 15.904102 15.817295 15.665409 15.339909 15.166309 14.862507 14.558704 14.341709 13.951099 13.820896 13.386906 12.887806 12.627399 12.497196 12.453800 12.301899 12.128300 12.106602 12.063206 12.041508 12.063206 11.846195 11.954700 12.128300 12.215107 12.367008 12.497196 12.475498 12.453800 12.692509 12.844410 13.126499 13.408604 13.538807 13.777500 14.016209 14.189808 14.450199 14.515308 14.819096 15.231403 15.361607 15.665409 15.730503 15.730503 15.882404 15.860706 15.904102 15.947498 15.904102 15.860706 15.925800 15.947498 16.121098 16.186207 16.186207 16.359806 16.359806 16.403202 16.424900 16.381504 16.381504 16.403202 16.598499 16.446598 16.381504 16.359806 16.403202 16.316410 16.294697 16.403202 16.316410 16.338108 16.403202 16.316410 16.251301 16.316410 16.381504 16.251301 16.229603 16.251301 16.272999 16.359806 16.316410 16.272999 16.338108 16.316410 16.381504 16.338108 16.338108 16.294697 16.316410 16.316410 16.272999 16.359806 
16.815510 16.772099 16.793797 16.728703 16.793797 16.750401 16.837208 16.750401 16.707005 16.707005 16.620197 16.663609 16.707005 16.641895 16.663609 16.707005 16.620197 16.641895 16.620197 16.663609 16.707005 16.707005 16.641895 16.598499 16.598499 16.598499 16.707005 16.555103 16.576801 16.490009 16.598499 16.490009 16.576801 16.511707 16.468296 16.511707 16.468296 16.490009 16.381504 16.446598 16.424900 16.490009 16.403202 16.511707 16.446598 16.576801 16.576801 16.511707 16.663609 16.620197 16.555103 16.511707 16.533405 16.555103 16.359806 16.511707 16.446598 16.381504 16.359806 16.316410 16.251301 16.316410 16.207905 16.229603 16.272999 16.034306 16.164509 16.077702 15.817295 15.773899 15.535206 15.383305 15.101200 14.819096 14.732304 14.493595 14.146397 14.016209 13.842609 13.734104 13.560505 13.300098 13.343510 13.300098 13.191608 13.235004 13.018009 13.018009 13.235004 13.256702 13.365208 13.430302 13.473698 13.495396 13.669010 13.820896 13.929401 14.189808 14.298298 14.450199 14.667210 14.797398 15.014408 15.188007 15.405003 15.665409 15.730503 16.012608 15.839008 15.839008 15.947498 15.860706 16.012608 15.882404 16.012608 16.034306 15.990910 16.077702 16.229603 16.251301 16.229603 16.403202 16.272999 16.338108 16.316410 16.424900 16.490009 16.403202 16.533405 16.424900 16.403202 16.403202 16.359806 16.359806 16.424900 16.338108 16.316410 16.294697 16.490009 16.359806 16.229603 16.251301 16.381504 16.359806 16.316410 16.272999 16.142796 16.272999 16.294697 16.272999 16.338108 16.251301 16.251301 16.338108 16.272999 16.294697 16.251301 16.316410 16.272999 16.316410 
16.837208 16.728703 16.793797 16.663609 16.750401 16.793797 16.750401 16.707005 16.707005 16.728703 16.750401 16.728703 16.728703 16.728703 16.772099 16.641895 16.598499 16.707005 16.707005 16.707005 16.663609 16.598499 16.598499 16.641895 16.576801 16.598499 16.555103 16.511707 16.576801 16.598499 16.533405 16.620197 16.576801 16.533405 16.511707 16.490009 16.490009 16.446598 16.468296 16.446598 16.511707 16.533405 16.446598 16.490009 16.598499 16.533405 16.620197 16.641895 16.663609 16.576801 16.576801 16.620197 16.468296 16.533405 16.511707 16.511707 16.446598 16.424900 16.359806 16.424900 16.381504 16.359806 16.229603 16.229603 16.294697 16.121098 16.338108 16.186207 16.186207 16.056004 15.947498 15.839008 15.687107 15.513508 15.383305 15.231403 15.122898 14.927601 14.840809 14.688908 14.515308 14.298298 14.319996 14.189808 14.146397 14.189808 14.059605 14.059605 14.059605 14.124699 14.211506 14.211506 14.254902 14.233204 14.385105 14.558704 14.515308 14.710606 15.036106 15.144596 15.209705 15.361607 15.600300 15.513508 15.687107 15.839008 15.925800 16.099400 16.034306 15.947498 16.034306 15.990910 16.034306 16.056004 16.077702 16.056004 16.142796 16.186207 16.207905 16.251301 16.294697 16.338108 16.251301 16.381504 16.338108 16.446598 16.446598 16.424900 16.490009 16.446598 16.359806 16.381504 16.381504 16.338108 16.251301 16.338108 16.294697 16.338108 16.403202 16.294697 16.316410 16.316410 16.359806 16.272999 16.272999 16.338108 16.316410 16.251301 16.316410 16.186207 16.338108 16.316410 16.229603 16.251301 16.359806 16.229603 16.251301 16.229603 16.294697 16.207905 
16.728703 16.815510 16.707005 16.793797 16.793797 16.750401 16.750401 16.707005 16.728703 16.707005 16.598499 16.620197 16.685307 16.750401 16.793797 16.663609 16.598499 16.620197 16.707005 16.750401 16.663609 16.598499 16.663609 16.598499 16.555103 16.598499 16.641895 16.533405 16.490009 16.446598 16.555103 16.511707 16.576801 16.533405 16.424900 16.533405 16.424900 16.468296 16.446598 16.403202 16.381504 16.424900 16.424900 16.424900 16.468296 16.555103 16.576801 16.620197 16.641895 16.576801 16.576801 16.533405 16.598499 16.620197 16.598499 16.598499 16.446598 16.424900 16.403202 16.381504 16.468296 16.381504 16.294697 16.424900 16.316410 16.164509 16.316410 16.251301 16.229603 16.338108 16.207905 16.186207 16.121098 15.925800 15.839008 15.730503 15.600300 15.513508 15.361607 15.405003 15.188007 15.057804 15.101200 14.992710 14.819096 14.862507 14.797398 14.819096 14.819096 14.775700 14.927601 14.970997 14.754002 14.754002 15.036106 15.101200 15.036106 15.209705 15.405003 15.556904 15.556904 15.665409 15.839008 15.773899 15.817295 16.034306 15.947498 16.207905 16.012608 15.925800 16.056004 16.056004 16.121098 16.077702 16.229603 16.164509 16.121098 16.229603 16.251301 16.251301 16.272999 16.381504 16.381504 16.403202 16.294697 16.511707 16.359806 16.446598 16.446598 16.424900 16.338108 16.316410 16.424900 16.403202 16.338108 16.272999 16.207905 16.338108 16.359806 16.272999 16.272999 16.381504 16.294697 16.229603 16.251301 16.294697 16.316410 16.142796 16.229603 16.294697 16.251301 16.229603 16.251301 16.207905 16.316410 16.251301 16.251301 16.272999 16.207905 16.186207 
16.858906 16.750401 16.663609 16.750401 16.750401 16.772099 16.750401 16.772099 16.685307 16.728703 16.685307 16.707005 16.728703 16.685307 16.641895 16.598499 16.728703 16.641895 16.750401 16.685307 16.663609 16.685307 16.620197 16.641895 16.576801 16.576801 16.663609 16.555103 16.598499 16.598499 16.576801 16.468296 16.403202 16.424900 16.511707 16.490009 16.490009 16.490009 16.381504 16.511707 16.446598 16.446598 16.490009 16.424900 16.468296 16.555103 16.598499 16.663609 16.620197 16.685307 16.707005 16.641895 16.598499 16.707005 16.576801 16.663609 16.641895 16.555103 16.511707 16.468296 16.511707 16.490009 16.381504 16.446598 16.381504 16.294697 16.403202 16.381504 16.229603 16.338108 16.381504 16.359806 16.272999 16.164509 16.186207 16.142796 16.077702 15.904102 15.839008 15.860706 15.730503 15.491810 15.600300 15.491810 15.535206 15.405003 15.253101 15.361607 15.383305 15.274799 15.361607 15.448399 15.296497 15.339909 15.426701 15.535206 15.556904 15.687107 15.795597 15.773899 15.817295 15.990910 15.990910 15.904102 15.990910 16.034306 16.012608 16.207905 16.056004 15.990910 16.099400 16.142796 16.186207 16.186207 16.186207 16.207905 16.186207 16.294697 16.359806 16.338108 16.338108 16.359806 16.403202 16.381504 16.338108 16.468296 16.359806 16.490009 16.446598 16.424900 16.381504 16.251301 16.338108 16.381504 16.359806 16.251301 16.294697 16.229603 16.338108 16.316410 16.294697 16.316410 16.338108 16.294697 16.316410 16.251301 16.099400 16.251301 16.186207 16.359806 16.229603 16.316410 16.207905 16.186207 16.229603 16.229603 16.272999 16.294697 16.272999 16.121098 
16.750401 16.707005 16.750401 16.707005 16.707005 16.641895 16.728703 16.685307 16.663609 16.685307 16.555103 16.663609 16.576801 16.663609 16.685307 16.685307 16.620197 16.663609 16.620197 16.576801 16.685307 16.555103 16.707005 16.533405 16.598499 16.598499 16.576801 16.555103 16.424900 16.468296 16.533405 16.533405 16.468296 16.446598 16.381504 16.403202 16.511707 16.381504 16.424900 16.359806 16.446598 16.424900 16.446598 16.490009 16.511707 16.576801 16.620197 16.576801 16.598499 16.598499 16.641895 16.620197 16.598499 16.641895 16.555103 16.641895 16.620197 16.555103 16.555103 16.555103 16.576801 16.598499 16.533405 16.533405 16.511707 16.338108 16.424900 16.381504 16.294697 16.338108 16.359806 16.403202 16.294697 16.207905 16.338108 16.424900 16.099400 16.164509 16.121098 16.034306 15.969196 15.860706 15.904102 15.795597 15.773899 15.730503 15.730503 15.708805 15.687107 15.687107 15.773899 15.708805 15.708805 15.621998 15.795597 15.795597 15.817295 15.817295 15.969196 15.969196 15.925800 16.012608 16.034306 15.969196 15.990910 16.142796 16.056004 16.272999 16.142796 15.990910 16.186207 16.207905 16.229603 16.207905 16.229603 16.207905 16.186207 16.272999 16.316410 16.359806 16.272999 16.316410 16.338108 16.424900 16.381504 16.424900 16.468296 16.403202 16.511707 16.468296 16.359806 16.338108 16.338108 16.338108 16.338108 16.251301 16.251301 16.338108 16.294697 16.359806 16.207905 16.272999 16.272999 16.294697 16.294697 16.251301 16.186207 16.186207 16.164509 16.229603 16.272999 16.316410 16.164509 16.229603 16.164509 16.142796 16.186207 16.251301 16.207905 16.229603 
16.880604 16.707005 16.750401 16.793797 16.576801 16.598499 16.750401 16.685307 16.663609 16.663609 16.598499 16.685307 16.576801 16.598499 16.576801 16.641895 16.620197 16.620197 16.685307 16.641895 16.685307 16.685307 16.620197 16.576801 16.533405 16.576801 16.555103 16.533405 16.511707 16.468296 16.403202 16.511707 16.468296 16.403202 16.381504 16.468296 16.511707 16.490009 16.446598 16.403202 16.403202 16.403202 16.468296 16.403202 16.446598 16.533405 16.728703 16.598499 16.620197 16.685307 16.620197 16.620197 16.663609 16.620197 16.576801 16.598499 16.576801 16.620197 16.555103 16.576801 16.685307 16.598499 16.641895 16.576801 16.598499 16.403202 16.468296 16.490009 16.381504 16.490009 16.403202 16.424900 16.468296 16.338108 16.424900 16.403202 16.251301 16.207905 16.142796 16.186207 16.164509 15.947498 16.012608 16.012608 16.056004 16.034306 15.904102 15.969196 15.839008 15.882404 15.947498 15.882404 15.925800 15.925800 15.947498 15.969196 15.947498 15.990910 16.099400 15.969196 16.077702 16.056004 16.121098 16.121098 16.056004 16.207905 16.099400 16.359806 16.164509 16.121098 16.207905 16.207905 16.272999 16.186207 16.229603 16.294697 16.229603 16.121098 16.294697 16.403202 16.272999 16.338108 16.316410 16.316410 16.381504 16.511707 16.446598 16.468296 16.490009 16.424900 16.381504 16.359806 16.424900 16.381504 16.316410 16.207905 16.251301 16.272999 16.338108 16.359806 16.316410 16.316410 16.338108 16.316410 16.229603 16.229603 16.121098 16.164509 16.099400 16.251301 16.207905 16.294697 16.164509 16.142796 16.251301 16.186207 16.251301 16.142796 16.186207 16.359806 
16.772099 16.707005 16.728703 16.663609 16.728703 16.793797 16.663609 16.685307 16.641895 16.685307 16.641895 16.663609 16.663609 16.663609 16.641895 16.685307 16.555103 16.555103 16.641895 16.598499 16.685307 16.555103 16.641895 16.598499 16.576801 16.598499 16.555103 16.490009 16.533405 16.446598 16.511707 16.533405 16.468296 16.403202 16.403202 16.511707 16.533405 16.511707 16.468296 16.533405 16.446598 16.511707 16.446598 16.446598 16.533405 16.576801 16.663609 16.576801 16.620197 16.620197 16.685307 16.707005 16.641895 16.707005 16.620197 16.598499 16.641895 16.576801 16.511707 16.576801 16.663609 16.598499 16.620197 16.685307 16.620197 16.446598 16.576801 16.576801 16.533405 16.598499 16.576801 16.490009 16.446598 16.490009 16.446598 16.468296 16.338108 16.272999 16.294697 16.490009 16.251301 16.056004 16.186207 16.207905 16.186207 16.077702 16.142796 16.077702 16.034306 16.012608 16.186207 16.164509 16.034306 16.034306 16.056004 16.121098 16.012608 16.056004 16.077702 16.056004 16.164509 16.077702 16.207905 16.229603 16.142796 16.316410 16.229603 16.424900 16.186207 16.186207 16.229603 16.294697 16.316410 16.272999 16.229603 16.316410 16.251301 16.207905 16.338108 16.359806 16.229603 16.359806 16.381504 16.424900 16.424900 16.490009 16.424900 16.446598 16.446598 16.381504 16.424900 16.316410 16.403202 16.272999 16.338108 16.316410 16.229603 16.316410 16.338108 16.251301 16.272999 16.381504 16.294697 16.338108 16.229603 16.272999 16.229603 16.207905 16.229603 16.207905 16.294697 16.403202 16.121098 16.207905 16.164509 16.229603 16.229603 16.186207 16.186207 16.316410 
16.663609 16.772099 16.728703 16.598499 16.707005 16.576801 16.685307 16.707005 16.685307 16.707005 16.620197 16.663609 16.685307 16.598499 16.533405 16.598499 16.620197 16.641895 16.663609 16.555103 16.598499 16.555103 16.598499 16.620197 16.641895 16.533405 16.555103 16.511707 16.490009 16.555103 16.533405 16.468296 16.533405 16.468296 16.403202 16.490009 16.511707 16.446598 16.490009 16.533405 16.468296 16.468296 16.511707 16.490009 16.511707 16.576801 16.555103 16.598499 16.641895 16.555103 16.663609 16.685307 16.598499 16.641895 16.555103 16.663609 16.663609 16.641895 16.576801 16.641895 16.641895 16.685307 16.598499 16.707005 16.685307 16.511707 16.598499 16.598499 16.533405 16.620197 16.620197 16.490009 16.598499 16.490009 16.511707 16.446598 16.446598 16.294697 16.338108 16.446598 16.338108 16.164509 16.338108 16.142796 16.294697 16.229603 16.294697 16.164509 16.186207 16.099400 16.316410 16.186207 16.121098 16.056004 16.121098 16.077702 16.121098 16.164509 16.164509 16.056004 16.164509 16.229603 16.142796 16.186207 16.251301 16.251301 16.316410 16.468296 16.251301 16.229603 16.164509 16.251301 16.316410 16.294697 16.272999 16.272999 16.207905 16.251301 16.381504 16.381504 16.251301 16.229603 16.272999 16.359806 16.294697 16.359806 16.381504 16.381504 16.424900 16.251301 16.272999 16.338108 16.316410 16.251301 16.229603 16.272999 16.164509 16.186207 16.446598 16.251301 16.207905 16.294697 16.186207 16.294697 16.142796 16.229603 16.272999 16.099400 16.207905 16.251301 16.229603 16.229603 16.164509 16.099400 16.077702 16.142796 16.121098 16.121098 16.056004 16.207905 
16.663609 16.685307 16.750401 16.750401 16.772099 16.728703 16.707005 16.663609 16.620197 16.663609 16.620197 16.750401 16.728703 16.663609 16.598499 16.576801 16.663609 16.663609 16.598499 16.641895 16.641895 16.620197 16.620197 16.620197 16.555103 16.511707 16.555103 16.555103 16.533405 16.533405 16.576801 16.533405 16.511707 16.424900 16.424900 16.490009 16.533405 16.511707 16.511707 16.511707 16.511707 16.511707 16.511707 16.598499 16.555103 16.555103 16.685307 16.685307 16.663609 16.641895 16.663609 16.707005 16.641895 16.728703 16.598499 16.663609 16.728703 16.620197 16.728703 16.641895 16.728703 16.728703 16.707005 16.707005 16.750401 16.533405 16.815510 16.685307 16.576801 16.707005 16.772099 16.663609 16.772099 16.663609 16.555103 16.620197 16.576801 16.490009 16.468296 16.468296 16.490009 16.272999 16.316410 16.272999 16.294697 16.294697 16.251301 16.272999 16.229603 16.186207 16.316410 16.272999 16.229603 16.186207 16.229603 16.272999 16.186207 16.272999 16.338108 16.229603 16.251301 16.294697 16.272999 16.229603 16.272999 16.338108 16.272999 16.533405 16.294697 16.229603 16.316410 16.294697 16.316410 16.272999 16.272999 16.186207 16.294697 16.272999 16.338108 16.446598 16.316410 16.338108 16.251301 16.381504 16.446598 16.403202 16.359806 16.424900 16.490009 16.381504 16.316410 16.272999 16.359806 16.294697 16.186207 16.338108 16.207905 16.207905 16.359806 16.229603 16.229603 16.251301 16.229603 16.251301 16.164509 16.229603 16.359806 16.272999 16.272999 16.186207 16.099400 16.272999 16.207905 16.186207 16.229603 16.229603 16.164509 16.142796 16.164509 16.294697 
16.858906 16.793797 16.750401 16.728703 16.815510 16.728703 16.685307 16.663609 16.663609 16.707005 16.772099 16.685307 16.620197 16.598499 16.620197 16.620197 16.620197 16.620197 16.685307 16.598499 16.620197 16.620197 16.576801 16.576801 16.576801 16.511707 16.598499 16.533405 16.533405 16.533405 16.533405 16.468296 16.533405 16.533405 16.446598 16.511707 16.424900 16.490009 16.446598 16.468296 16.598499 16.511707 16.490009 16.555103 16.555103 16.598499 16.598499 16.707005 16.685307 16.663609 16.685307 16.750401 16.685307 16.728703 16.620197 16.685307 16.750401 16.728703 16.663609 16.685307 16.772099 16.663609 16.707005 16.750401 16.728703 16.598499 16.707005 16.728703 16.685307 16.772099 16.707005 16.685307 16.707005 16.750401 16.707005 16.685307 16.663609 16.446598 16.511707 16.511707 16.446598 16.294697 16.316410 16.338108 16.446598 16.359806 16.338108 16.294697 16.251301 16.272999 16.381504 16.359806 16.272999 16.229603 16.294697 16.294697 16.272999 16.229603 16.294697 16.272999 16.338108 16.316410 16.359806 16.294697 16.381504 16.316410 16.251301 16.511707 16.359806 16.272999 16.338108 16.251301 16.381504 16.316410 16.316410 16.446598 16.338108 16.251301 16.316410 16.424900 16.207905 16.316410 16.316410 16.359806 16.359806 16.359806 16.381504 16.424900 16.511707 16.359806 16.294697 16.381504 16.294697 16.229603 16.229603 16.251301 16.272999 16.229603 16.294697 16.338108 16.251301 16.207905 16.272999 16.272999 16.207905 16.229603 16.142796 16.099400 16.099400 16.207905 16.142796 16.316410 16.121098 16.142796 16.164509 16.077702 16.164509 16.142796 16.034306 16.207905 
16.815510 16.707005 16.772099 16.685307 16.663609 16.707005 16.641895 16.641895 16.641895 16.663609 16.685307 16.707005 16.641895 16.641895 16.598499 16.576801 16.576801 16.533405 16.576801 16.555103 16.576801 16.533405 16.598499 16.490009 16.620197 16.598499 16.555103 16.468296 16.424900 16.424900 16.533405 16.533405 16.403202 16.490009 16.381504 16.490009 16.511707 16.446598 16.359806 16.511707 16.533405 16.555103 16.424900 16.555103 16.620197 16.641895 16.620197 16.707005 16.598499 16.750401 16.707005 16.641895 16.598499 16.685307 16.663609 16.728703 16.772099 16.663609 16.707005 16.685307 16.793797 16.772099 16.663609 16.793797 16.772099 16.620197 16.728703 16.750401 16.707005 16.793797 16.728703 16.663609 16.707005 16.750401 16.837208 16.707005 16.598499 16.511707 16.490009 16.598499 16.490009 16.294697 16.381504 16.381504 16.381504 16.490009 16.403202 16.359806 16.294697 16.381504 16.403202 16.403202 16.338108 16.251301 16.164509 16.316410 16.251301 16.229603 16.294697 16.272999 16.294697 16.294697 16.403202 16.338108 16.229603 16.381504 16.316410 16.468296 16.316410 16.251301 16.316410 16.229603 16.294697 16.207905 16.338108 16.272999 16.229603 16.207905 16.229603 16.294697 16.207905 16.338108 16.359806 16.294697 16.316410 16.403202 16.381504 16.359806 16.359806 16.424900 16.207905 16.272999 16.316410 16.272999 16.229603 16.142796 16.099400 16.207905 16.186207 16.142796 16.229603 16.186207 16.229603 16.142796 16.186207 16.207905 16.056004 16.077702 16.121098 16.121098 16.077702 16.077702 16.034306 15.969196 16.034306 16.034306 16.056004 15.990910 16.012608 16.056004 
16.750401 16.641895 16.620197 16.598499 16.707005 16.707005 16.641895 16.663609 16.576801 16.641895 16.663609 16.576801 16.663609 16.576801 16.728703 16.555103 16.490009 16.576801 16.620197 16.468296 16.685307 16.576801 16.598499 16.576801 16.468296 16.468296 16.598499 16.403202 16.555103 16.424900 16.490009 16.490009 16.424900 16.381504 16.381504 16.359806 16.381504 16.359806 16.424900 16.490009 16.511707 16.424900 16.533405 16.446598 16.576801 16.576801 16.663609 16.620197 16.598499 16.663609 16.685307 16.598499 16.620197 16.641895 16.685307 16.793797 16.728703 16.685307 16.772099 16.750401 16.772099 16.728703 16.685307 16.772099 16.707005 16.555103 16.707005 16.772099 16.663609 16.772099 16.728703 16.663609 16.750401 16.793797 16.772099 16.707005 16.598499 16.641895 16.555103 16.598499 16.576801 16.251301 16.381504 16.446598 16.424900 16.511707 16.359806 16.316410 16.359806 16.207905 16.403202 16.446598 16.294697 16.251301 16.294697 16.338108 16.251301 16.207905 16.381504 16.272999 16.316410 16.294697 16.294697 16.338108 16.316410 16.338108 16.207905 16.490009 16.316410 16.316410 16.359806 16.207905 16.272999 16.207905 16.294697 16.207905 16.251301 16.186207 16.338108 16.272999 16.338108 16.294697 16.316410 16.272999 16.251301 16.446598 16.294697 16.294697 16.359806 16.207905 16.207905 16.251301 16.294697 16.272999 16.294697 16.164509 16.121098 16.164509 16.186207 16.186207 16.251301 16.186207 16.186207 16.207905 16.077702 16.251301 16.164509 16.056004 16.077702 16.207905 16.186207 16.186207 16.056004 15.969196 15.990910 16.077702 16.012608 15.990910 15.969196 16.034306 
