# Supplementary material for: Food Image Segmentation Using Multi-Modal Imaging Sensors with Color and Thermal Data
Source: Sensors (Basel). 2023 Jan 4;23(2):560. doi: 10.3390/s23020560 (PMC9860575; doi:10.3390/s23020560)
Supplement: Supplementary file 1 [file sensors-23-00560-s001.zip › Combined Data/C1 temporal/0/0.txt]

18.377903 18.356205 18.312809 18.464710 18.377903 18.399601 18.399601 18.399601 18.421299 18.399601 18.594898 18.551502 18.594898 18.573200 18.573200 18.508106 18.442997 18.638309 18.638309 18.660007 18.725101 18.551502 18.725101 18.703403 18.768497 18.833607 18.746799 18.833607 18.833607 18.985508 18.898701 18.898701 18.898701 19.007206 19.028904 19.137409 19.115696 18.985508 19.137409 19.093998 19.093998 19.159107 19.115696 19.245899 19.137409 19.180805 19.180805 19.224201 19.245899 19.245899 19.311008 19.289295 19.267597 19.332706 19.245899 19.267597 19.289295 19.354404 19.354404 19.267597 19.245899 19.224201 19.376102 19.484608 19.289295 19.549702 19.397800 19.376102 19.462910 19.462910 19.528004 19.593098 19.571400 19.549702 19.462910 19.376102 19.484608 19.462910 19.419498 19.441196 19.441196 19.462910 19.506306 19.462910 19.484608 19.441196 19.354404 19.354404 19.419498 19.376102 19.332706 19.311008 19.180805 19.289295 19.332706 19.311008 19.332706 19.419498 19.332706 19.354404 19.267597 19.332706 19.289295 19.332706 19.224201 19.289295 19.267597 19.137409 19.202503 19.050602 19.180805 19.180805 19.137409 19.224201 19.137409 19.007206 19.093998 19.050602 19.007206 19.007206 18.920399 19.007206 19.007206 18.985508 19.050602 18.855305 18.898701 18.963810 18.963810 18.942097 18.920399 18.790195 18.898701 18.920399 18.811909 18.768497 18.768497 18.638309 18.703403 18.660007 18.616596 18.573200 18.551502 18.551502 18.573200 18.551502 18.486408 18.421299 18.464710 18.486408 18.594898 18.486408 18.442997 18.399601 18.442997 18.356205 18.442997 18.356205 18.269398 18.291096 
18.464710 18.464710 18.529804 18.442997 18.551502 18.594898 18.442997 18.529804 18.616596 18.508106 18.616596 18.660007 18.638309 18.638309 18.703403 18.725101 18.638309 18.725101 18.681705 18.768497 18.725101 18.725101 18.703403 18.790195 18.920399 18.855305 18.811909 18.877003 18.985508 18.920399 19.050602 19.115696 19.050602 19.093998 19.202503 19.202503 19.202503 19.159107 19.202503 19.332706 19.245899 19.267597 19.289295 19.289295 19.289295 19.289295 19.267597 19.267597 19.332706 19.289295 19.397800 19.397800 19.332706 19.354404 19.397800 19.441196 19.419498 19.419498 19.397800 19.419498 19.311008 19.462910 19.419498 19.549702 19.484608 19.571400 19.571400 19.528004 19.571400 19.571400 19.614796 19.636509 19.528004 19.549702 19.506306 19.506306 19.484608 19.506306 19.528004 19.528004 19.549702 19.528004 19.528004 19.528004 19.528004 19.397800 19.506306 19.311008 19.441196 19.289295 19.462910 19.397800 19.397800 19.376102 19.376102 19.289295 19.376102 19.267597 19.376102 19.506306 19.289295 19.332706 19.397800 19.462910 19.224201 19.397800 19.462910 19.289295 19.159107 19.245899 19.267597 19.311008 19.311008 19.332706 19.245899 19.224201 19.093998 19.137409 19.180805 19.137409 19.050602 19.159107 19.115696 19.007206 19.093998 18.963810 19.028904 19.072300 19.028904 19.072300 18.963810 18.920399 18.942097 18.898701 18.898701 19.028904 18.811909 18.898701 18.790195 18.746799 18.703403 18.746799 18.660007 18.681705 18.703403 18.660007 18.573200 18.399601 18.508106 18.551502 18.421299 18.508106 18.486408 18.377903 18.508106 18.529804 18.356205 18.442997 18.312809 18.356205 
18.442997 18.508106 18.508106 18.486408 18.594898 18.551502 18.594898 18.573200 18.551502 14.840809 18.681705 18.768497 18.703403 18.638309 18.725101 18.681705 18.725101 18.638309 18.703403 18.790195 18.833607 18.746799 18.833607 18.920399 18.985508 18.942097 18.963810 18.877003 19.007206 19.007206 19.028904 19.115696 19.115696 19.180805 19.180805 19.245899 19.202503 19.093998 19.245899 19.180805 19.267597 19.332706 19.202503 19.332706 19.311008 19.332706 19.267597 19.289295 16.099400 19.397800 19.419498 19.332706 19.419498 18.833607 19.397800 19.462910 19.484608 19.484608 19.419498 19.419498 19.397800 19.441196 19.484608 19.593098 19.484608 19.614796 19.571400 19.506306 19.571400 19.593098 19.549702 16.446598 19.614796 19.571400 19.593098 19.528004 19.571400 19.484608 19.484608 19.506306 19.549702 19.614796 19.593098 19.528004 19.528004 19.571400 19.506306 19.397800 19.419498 19.397800 19.506306 19.441196 19.441196 19.441196 19.419498 19.354404 19.354404 19.332706 19.441196 19.506306 19.311008 19.354404 19.354404 19.354404 19.311008 19.397800 19.397800 19.354404 19.376102 19.354404 19.332706 19.311008 19.311008 19.311008 19.267597 19.245899 18.985508 19.159107 19.224201 19.159107 19.115696 19.224201 19.137409 19.093998 19.224201 19.050602 18.942097 19.072300 19.115696 18.942097 19.028904 18.942097 19.028904 18.985508 18.985508 18.898701 18.898701 18.811909 18.833607 18.811909 18.790195 18.768497 18.746799 18.790195 18.681705 18.681705 18.681705 18.551502 18.573200 18.573200 15.665409 18.594898 18.551502 18.486408 18.486408 18.508106 18.356205 18.442997 18.421299 18.377903 
18.573200 18.725101 18.681705 18.529804 18.594898 18.681705 18.616596 18.725101 18.811909 18.638309 18.703403 18.790195 18.768497 18.681705 18.768497 18.768497 18.790195 18.833607 18.855305 18.855305 18.877003 18.898701 18.898701 18.963810 19.028904 19.050602 18.898701 19.028904 19.093998 19.115696 19.159107 19.137409 19.159107 19.159107 19.245899 19.289295 19.224201 19.202503 19.332706 19.332706 19.311008 19.311008 19.354404 19.419498 19.376102 19.441196 19.267597 19.441196 19.397800 19.397800 19.462910 19.397800 19.528004 19.484608 19.441196 19.528004 19.419498 19.484608 19.419498 19.462910 19.462910 19.462910 19.462910 19.441196 19.549702 19.593098 19.614796 19.528004 19.593098 19.658207 19.593098 19.658207 19.679905 19.636509 19.614796 19.549702 19.462910 19.614796 19.484608 19.528004 19.593098 19.549702 19.614796 19.506306 19.571400 19.593098 19.484608 19.441196 19.571400 19.484608 19.397800 19.419498 19.397800 19.397800 19.354404 19.376102 19.354404 19.376102 19.441196 19.462910 19.376102 19.397800 19.397800 19.462910 19.376102 19.419498 19.354404 19.332706 19.289295 19.289295 19.311008 19.332706 19.354404 19.376102 19.224201 19.289295 19.311008 19.245899 19.224201 19.159107 19.159107 19.137409 19.159107 19.072300 19.159107 19.115696 19.115696 19.007206 19.028904 19.072300 19.050602 18.985508 18.963810 18.985508 19.007206 18.942097 18.942097 18.920399 18.898701 18.746799 18.681705 18.746799 18.768497 18.703403 18.725101 18.681705 18.703403 18.638309 18.703403 18.746799 18.594898 18.594898 18.638309 18.616596 18.529804 18.529804 18.529804 18.486408 18.464710 18.334507 
18.594898 18.660007 18.681705 18.681705 18.660007 18.616596 18.725101 18.746799 18.855305 18.768497 18.746799 18.855305 18.811909 18.681705 18.855305 18.811909 18.855305 18.833607 18.920399 18.920399 18.942097 18.898701 19.028904 19.050602 19.072300 19.093998 19.028904 19.093998 19.093998 19.137409 19.202503 19.137409 19.180805 19.354404 19.376102 19.376102 19.289295 19.311008 19.311008 19.354404 19.419498 19.419498 19.354404 19.376102 19.397800 19.484608 19.462910 19.441196 19.462910 19.397800 19.506306 19.506306 19.462910 19.506306 19.462910 19.484608 19.397800 19.506306 19.528004 19.549702 19.506306 19.506306 19.549702 19.614796 19.636509 19.679905 19.679905 19.636509 19.744999 19.593098 19.658207 19.744999 19.701603 19.723301 19.658207 19.636509 19.636509 19.658207 19.593098 19.614796 19.636509 19.614796 19.614796 19.593098 19.614796 19.593098 19.593098 19.506306 19.549702 19.571400 19.549702 19.528004 19.506306 19.462910 19.462910 19.441196 19.441196 19.462910 19.462910 19.571400 19.397800 19.484608 19.441196 19.441196 19.462910 19.506306 19.462910 19.441196 19.311008 19.354404 19.441196 19.419498 19.419498 19.419498 19.289295 19.245899 19.289295 19.289295 19.376102 19.376102 19.180805 19.332706 19.180805 19.159107 19.289295 19.180805 19.093998 19.224201 19.093998 19.159107 19.245899 19.137409 19.028904 19.050602 19.072300 19.115696 19.007206 18.963810 18.963810 18.898701 18.855305 18.877003 18.898701 18.833607 18.790195 18.898701 18.790195 18.746799 18.725101 18.703403 18.768497 18.811909 18.681705 18.616596 18.681705 18.681705 18.594898 18.573200 18.551502 18.529804 
18.768497 18.703403 18.768497 18.898701 18.833607 18.877003 18.811909 18.963810 19.007206 18.963810 18.942097 18.877003 18.985508 18.790195 18.877003 19.050602 18.877003 18.920399 18.920399 18.942097 18.963810 18.985508 19.093998 19.137409 19.093998 19.159107 19.159107 19.202503 19.267597 19.311008 19.267597 19.311008 19.289295 19.376102 19.354404 19.419498 19.376102 19.332706 19.354404 19.441196 19.376102 19.549702 19.441196 19.484608 19.484608 19.528004 19.528004 19.571400 19.614796 19.549702 19.636509 19.636509 19.614796 19.614796 19.549702 19.679905 19.593098 19.636509 19.636509 19.571400 19.614796 19.614796 19.723301 19.679905 19.658207 19.766697 19.658207 19.723301 19.766697 19.744999 19.636509 19.766697 19.723301 19.766697 19.831806 19.723301 19.701603 19.723301 19.679905 19.701603 19.788410 19.744999 19.723301 19.723301 19.658207 19.658207 19.636509 19.614796 19.593098 19.571400 19.571400 19.571400 19.528004 19.571400 19.528004 19.549702 19.571400 19.614796 19.462910 19.614796 19.528004 19.549702 19.506306 19.614796 19.441196 19.571400 19.636509 19.593098 19.506306 19.441196 19.441196 19.419498 19.484608 19.528004 19.289295 19.332706 19.311008 19.311008 19.354404 19.397800 19.267597 19.311008 19.180805 19.224201 19.397800 19.137409 19.180805 19.245899 19.224201 19.311008 19.245899 19.159107 19.159107 19.159107 19.202503 19.159107 19.072300 19.093998 19.072300 19.007206 18.898701 18.877003 18.811909 18.942097 18.855305 18.811909 18.811909 18.681705 18.855305 18.877003 18.725101 18.811909 18.746799 18.746799 18.746799 18.768497 18.746799 18.746799 18.746799 18.529804 
18.746799 18.768497 18.725101 18.877003 18.877003 18.898701 18.877003 18.898701 18.963810 18.833607 18.855305 18.920399 18.963810 18.855305 18.942097 19.050602 18.898701 18.898701 18.898701 18.963810 18.985508 19.007206 19.028904 19.115696 19.180805 19.245899 19.137409 19.202503 19.267597 19.224201 19.180805 19.441196 19.419498 19.354404 19.289295 19.462910 19.397800 19.441196 19.419498 19.441196 19.484608 19.528004 19.484608 19.528004 19.484608 19.614796 19.528004 19.506306 19.593098 19.571400 19.593098 19.614796 19.506306 19.506306 19.701603 19.679905 19.571400 19.636509 19.679905 19.636509 19.571400 19.636509 19.723301 19.701603 19.744999 19.744999 19.766697 19.723301 19.831806 19.788410 19.788410 19.766697 19.875202 19.723301 19.701603 19.658207 19.744999 19.853504 19.658207 19.701603 19.831806 19.723301 19.766697 19.744999 19.744999 19.658207 19.679905 19.571400 19.549702 19.593098 19.549702 19.636509 19.571400 19.549702 19.549702 19.636509 19.571400 19.593098 19.549702 19.766697 19.528004 19.614796 19.593098 19.679905 19.484608 19.658207 19.549702 19.549702 19.484608 19.462910 19.354404 19.441196 19.528004 19.484608 19.397800 19.419498 19.376102 19.419498 19.376102 19.289295 19.397800 19.376102 19.289295 19.332706 19.376102 19.289295 19.245899 19.159107 19.224201 19.289295 19.332706 19.115696 19.159107 19.224201 19.202503 19.137409 19.072300 19.137409 19.093998 19.007206 18.963810 18.963810 18.920399 18.920399 18.920399 18.811909 18.833607 18.833607 18.963810 18.877003 18.877003 18.898701 18.768497 18.833607 18.768497 18.855305 18.790195 18.790195 18.833607 18.725101 
18.790195 18.833607 18.833607 18.768497 18.790195 18.811909 18.898701 18.855305 18.898701 18.920399 18.963810 18.963810 19.050602 18.877003 19.028904 19.093998 18.963810 18.942097 18.985508 19.050602 19.115696 19.028904 19.050602 19.245899 19.267597 19.159107 19.093998 19.180805 19.245899 19.332706 19.267597 19.376102 19.332706 19.376102 19.462910 19.593098 19.462910 19.332706 19.484608 19.462910 19.506306 19.506306 19.484608 19.506306 19.549702 19.571400 19.549702 19.571400 19.593098 19.658207 19.679905 19.614796 19.614796 19.658207 19.658207 19.614796 19.549702 19.636509 19.614796 19.614796 19.528004 19.679905 19.658207 19.744999 19.744999 19.788410 19.766697 19.701603 19.853504 19.853504 19.701603 19.875202 19.831806 19.831806 19.788410 19.701603 19.788410 19.831806 19.744999 19.679905 19.810108 19.766697 19.810108 19.766697 19.788410 19.788410 19.723301 19.636509 19.679905 19.658207 19.636509 19.593098 19.593098 19.571400 19.484608 19.658207 19.679905 19.462910 19.571400 19.766697 19.528004 19.614796 19.528004 19.658207 19.528004 19.614796 19.549702 19.549702 19.484608 19.506306 19.506306 19.528004 19.506306 19.571400 19.484608 19.441196 19.354404 19.549702 19.419498 19.332706 19.376102 19.354404 19.332706 19.289295 19.397800 19.289295 19.289295 19.224201 19.202503 19.332706 19.267597 19.180805 19.180805 19.137409 19.137409 19.180805 19.072300 19.050602 19.050602 19.007206 18.985508 18.942097 18.920399 18.942097 18.942097 18.898701 18.833607 18.811909 18.963810 18.833607 18.898701 18.855305 18.790195 18.811909 18.768497 18.942097 18.790195 18.877003 18.725101 18.768497 
18.833607 18.768497 18.768497 18.942097 18.790195 18.833607 18.898701 18.963810 19.050602 19.007206 18.920399 18.942097 18.963810 18.855305 18.942097 18.985508 18.942097 18.963810 19.007206 19.028904 19.007206 19.093998 19.007206 19.180805 19.289295 19.224201 19.180805 19.159107 19.202503 19.332706 19.267597 19.311008 19.354404 19.376102 19.376102 19.462910 19.528004 19.397800 19.419498 19.462910 19.462910 19.549702 19.506306 19.528004 19.484608 19.506306 19.571400 19.593098 19.571400 19.614796 19.614796 19.658207 19.549702 19.701603 19.571400 19.636509 19.679905 19.636509 19.571400 19.636509 19.614796 19.658207 19.636509 19.679905 19.636509 19.766697 19.875202 19.853504 19.744999 19.853504 19.853504 19.853504 19.875202 19.810108 19.744999 19.766697 19.918598 19.853504 19.788410 19.788410 19.766697 19.744999 19.723301 19.701603 19.810108 19.831806 19.810108 19.549702 19.744999 19.679905 19.593098 19.636509 19.528004 19.701603 19.593098 19.658207 19.571400 19.593098 19.723301 19.744999 19.593098 19.679905 19.593098 19.679905 19.658207 19.636509 19.614796 19.462910 19.462910 19.462910 19.419498 19.462910 19.441196 19.636509 19.462910 19.462910 19.506306 19.397800 19.376102 19.332706 19.289295 19.419498 19.332706 19.376102 19.376102 19.267597 19.267597 19.224201 19.180805 19.267597 19.180805 19.245899 19.224201 19.093998 19.224201 19.311008 19.072300 19.202503 19.050602 18.985508 18.963810 18.985508 18.877003 18.963810 18.963810 18.963810 18.898701 18.833607 18.920399 18.833607 18.855305 18.963810 18.746799 18.898701 18.790195 18.833607 18.768497 18.855305 18.703403 18.768497 
18.833607 18.811909 18.855305 18.855305 18.963810 18.963810 18.985508 18.920399 18.985508 18.942097 18.942097 19.028904 19.007206 18.963810 19.072300 19.224201 19.072300 19.137409 19.093998 19.180805 19.180805 19.093998 19.115696 19.267597 19.245899 19.354404 19.245899 19.202503 19.332706 19.332706 19.376102 19.311008 19.441196 19.419498 19.484608 19.528004 19.528004 19.506306 19.506306 19.571400 19.528004 19.549702 19.506306 19.506306 19.701603 19.593098 19.636509 19.571400 19.723301 19.636509 19.679905 19.571400 19.679905 19.723301 19.701603 19.658207 19.658207 19.658207 19.723301 19.723301 19.658207 19.723301 19.723301 19.744999 19.788410 19.831806 19.810108 19.853504 19.875202 19.918598 19.831806 19.940296 19.896900 19.875202 19.896900 19.875202 19.788410 19.918598 19.810108 19.723301 19.853504 19.788410 19.875202 19.896900 19.744999 19.810108 19.723301 19.723301 19.679905 19.658207 19.701603 19.701603 19.614796 19.679905 19.614796 19.679905 19.593098 19.636509 19.593098 19.744999 19.549702 19.636509 19.701603 19.679905 19.593098 19.701603 19.701603 19.614796 19.506306 19.549702 19.528004 19.571400 19.571400 19.571400 19.528004 19.376102 19.506306 19.441196 19.484608 19.419498 19.354404 19.441196 19.354404 19.397800 19.376102 19.289295 19.202503 19.311008 19.332706 19.311008 19.289295 19.245899 19.245899 19.311008 19.311008 19.180805 19.202503 19.224201 19.137409 19.007206 18.963810 18.985508 18.877003 18.985508 18.985508 18.985508 18.898701 18.898701 18.855305 19.007206 19.007206 18.920399 18.898701 18.833607 18.855305 18.898701 18.811909 18.855305 18.833607 18.746799 
18.833607 18.963810 18.942097 18.898701 18.898701 18.963810 19.007206 18.942097 19.028904 19.007206 18.985508 18.942097 19.180805 19.050602 19.072300 19.050602 19.137409 19.115696 19.093998 19.072300 19.050602 19.115696 19.072300 19.202503 19.245899 19.245899 19.245899 19.202503 19.376102 19.289295 19.397800 19.354404 19.419498 19.354404 19.441196 19.528004 19.462910 19.441196 19.462910 19.506306 19.441196 19.549702 19.571400 19.614796 19.549702 19.614796 19.614796 19.658207 19.766697 19.614796 19.614796 19.593098 19.636509 19.636509 19.658207 19.701603 19.701603 19.744999 19.571400 19.679905 19.744999 19.723301 19.701603 19.636509 19.875202 19.853504 19.875202 19.831806 19.831806 19.962009 19.940296 19.896900 19.940296 19.918598 19.853504 19.831806 19.831806 19.853504 19.831806 19.875202 19.918598 19.831806 19.896900 19.918598 19.723301 19.831806 19.744999 19.679905 19.701603 19.636509 19.636509 19.614796 19.658207 19.658207 19.593098 19.679905 19.571400 19.614796 19.701603 19.679905 19.593098 19.701603 19.679905 19.766697 19.658207 19.679905 19.636509 19.571400 19.528004 19.528004 19.549702 19.614796 19.593098 19.701603 19.462910 19.441196 19.376102 19.441196 19.462910 19.376102 19.354404 19.397800 19.397800 19.376102 19.441196 19.267597 19.332706 19.267597 19.311008 19.376102 19.245899 19.202503 19.245899 19.267597 19.202503 19.354404 19.159107 19.159107 19.137409 19.115696 19.007206 19.050602 19.050602 19.028904 19.028904 19.050602 18.942097 18.942097 18.963810 18.963810 18.985508 18.942097 18.942097 18.898701 18.833607 18.942097 19.028904 18.877003 18.898701 18.725101 
18.855305 18.877003 18.898701 18.920399 19.028904 18.942097 19.007206 18.898701 19.007206 18.985508 19.093998 19.050602 19.072300 19.050602 19.137409 19.093998 19.115696 19.224201 19.072300 19.267597 19.224201 19.202503 19.224201 19.267597 19.224201 19.245899 19.354404 19.311008 19.289295 19.376102 19.267597 19.441196 19.376102 19.462910 19.462910 19.614796 19.462910 19.441196 19.484608 19.528004 19.528004 19.549702 19.614796 19.593098 19.636509 19.593098 19.593098 19.614796 19.744999 19.636509 19.658207 19.593098 19.766697 19.723301 19.679905 19.701603 19.723301 19.810108 19.831806 19.636509 19.723301 19.766697 19.810108 19.962009 19.875202 20.048801 20.070499 19.962009 20.113895 20.092197 20.092197 20.113895 20.070499 20.005405 20.005405 19.940296 19.962009 20.005405 19.983707 19.853504 19.875202 19.918598 19.940296 19.875202 19.875202 19.853504 19.853504 19.679905 19.723301 19.701603 19.679905 19.679905 19.658207 19.593098 19.636509 19.723301 19.593098 19.658207 19.831806 19.744999 19.679905 19.701603 19.658207 19.679905 19.701603 19.679905 19.658207 19.701603 19.593098 19.571400 19.549702 19.679905 19.593098 19.636509 19.571400 19.549702 19.549702 19.506306 19.462910 19.441196 19.397800 19.462910 19.376102 19.354404 19.462910 19.332706 19.441196 19.311008 19.289295 19.354404 19.311008 19.245899 19.224201 19.245899 19.376102 19.376102 19.267597 19.245899 19.267597 19.050602 19.072300 19.028904 19.028904 19.050602 18.985508 19.072300 19.028904 19.028904 18.963810 18.963810 18.942097 18.963810 18.920399 18.855305 18.920399 19.028904 18.877003 18.833607 18.877003 18.811909 
19.007206 18.942097 19.028904 19.072300 19.007206 18.942097 19.072300 19.007206 19.115696 19.137409 19.137409 19.072300 19.072300 19.159107 19.267597 19.245899 19.137409 19.180805 19.072300 19.224201 19.115696 19.180805 19.245899 19.354404 19.354404 19.419498 19.332706 19.311008 19.397800 19.376102 19.419498 19.376102 19.354404 19.462910 19.462910 19.549702 19.549702 19.528004 19.528004 19.549702 19.636509 19.614796 19.593098 19.636509 19.614796 19.636509 19.549702 19.658207 19.701603 19.701603 19.701603 19.658207 19.636509 19.701603 19.788410 19.810108 19.788410 19.896900 19.983707 19.940296 19.962009 20.005405 20.070499 20.200703 20.157307 20.222401 20.244099 20.265797 20.309208 20.504505 20.330906 20.374302 20.461109 20.374302 20.287510 20.287510 20.200703 20.200703 20.135609 20.135609 20.135609 20.005405 20.048801 19.896900 19.853504 19.940296 19.875202 19.788410 19.788410 19.723301 19.723301 19.788410 19.766697 19.766697 19.679905 19.636509 19.636509 19.658207 19.810108 19.723301 19.744999 19.744999 19.723301 19.853504 19.744999 19.788410 19.723301 19.766697 19.658207 19.679905 19.723301 19.723301 19.701603 19.744999 19.614796 19.614796 19.571400 19.571400 19.441196 19.462910 19.462910 19.549702 19.462910 19.528004 19.528004 19.354404 19.354404 19.354404 19.332706 19.462910 19.419498 19.311008 19.397800 19.267597 19.354404 19.376102 19.245899 19.267597 19.137409 19.159107 19.137409 19.137409 19.072300 19.072300 19.007206 19.093998 19.093998 19.050602 19.028904 18.985508 19.007206 19.072300 19.007206 19.007206 19.007206 19.007206 18.920399 18.942097 18.963810 18.855305 
18.920399 18.920399 18.920399 18.963810 18.963810 18.985508 19.072300 18.985508 19.072300 19.028904 19.072300 19.137409 19.180805 19.093998 19.159107 19.267597 19.159107 19.180805 19.159107 19.267597 19.311008 19.267597 19.332706 19.397800 19.376102 19.376102 19.332706 19.332706 19.419498 19.289295 19.441196 19.462910 19.441196 19.571400 19.528004 19.679905 19.571400 19.549702 19.528004 19.506306 19.636509 19.679905 19.636509 19.636509 19.744999 19.658207 19.614796 19.636509 19.679905 19.701603 19.744999 19.766697 19.788410 19.788410 19.940296 19.962009 20.005405 20.048801 20.113895 20.092197 20.113895 20.222401 20.222401 20.374302 20.439396 20.461109 20.547901 20.526203 20.569599 20.612995 20.634708 20.591297 20.656406 20.699802 20.612995 20.482807 20.482807 20.482807 20.374302 20.374302 20.374302 20.330906 20.309208 20.048801 20.092197 19.962009 20.005405 19.766697 19.853504 19.766697 19.744999 19.744999 19.744999 19.766697 19.788410 19.744999 19.788410 19.723301 19.744999 19.766697 19.636509 19.679905 19.701603 19.766697 19.766697 19.744999 19.831806 19.723301 19.723301 19.701603 19.723301 19.723301 19.744999 19.744999 19.549702 19.658207 19.571400 19.658207 19.528004 19.593098 19.528004 19.571400 19.462910 19.571400 19.419498 19.419498 19.419498 19.462910 19.506306 19.484608 19.484608 19.397800 19.289295 19.354404 19.332706 19.376102 19.289295 19.332706 19.354404 19.159107 19.180805 19.137409 19.137409 19.137409 19.072300 19.093998 19.072300 19.072300 19.028904 19.007206 19.007206 19.050602 19.007206 18.985508 18.985508 18.985508 18.942097 18.985508 18.942097 18.811909 
18.963810 18.985508 19.050602 18.942097 19.093998 18.985508 19.072300 19.007206 19.115696 19.028904 19.180805 19.137409 19.202503 19.050602 19.267597 19.224201 19.159107 19.137409 19.267597 19.224201 19.267597 19.289295 19.397800 19.441196 19.397800 19.441196 19.289295 19.354404 19.397800 19.462910 19.419498 19.397800 19.484608 19.506306 19.593098 19.636509 19.528004 19.462910 19.571400 19.571400 19.571400 19.571400 19.593098 19.658207 19.810108 19.744999 19.744999 19.679905 19.723301 19.810108 19.853504 19.766697 19.962009 19.983707 20.113895 20.092197 20.222401 20.222401 20.330906 20.352604 20.287510 20.461109 20.526203 20.656406 20.591297 20.591297 20.678104 20.678104 20.656406 20.764896 20.699802 20.851704 20.851704 20.721500 20.743198 20.721500 20.764896 20.743198 20.656406 20.634708 20.569599 20.504505 20.482807 20.439396 20.287510 20.200703 20.135609 19.962009 19.896900 19.875202 19.788410 19.766697 19.744999 19.788410 19.701603 19.766697 19.766697 19.831806 19.810108 19.788410 19.701603 19.766697 19.701603 19.788410 19.744999 19.766697 19.810108 19.766697 19.679905 19.658207 19.701603 19.788410 19.723301 19.788410 19.766697 19.723301 19.658207 19.636509 19.614796 19.549702 19.549702 19.528004 19.506306 19.593098 19.528004 19.462910 19.441196 19.441196 19.462910 19.462910 19.397800 19.354404 19.332706 19.332706 19.397800 19.354404 19.267597 19.289295 19.376102 19.050602 19.115696 19.180805 19.137409 19.093998 19.137409 19.093998 19.028904 19.093998 19.028904 19.028904 19.028904 18.985508 19.028904 18.985508 19.028904 19.093998 19.072300 19.028904 18.942097 18.855305 
19.007206 19.028904 19.007206 19.028904 19.007206 19.137409 19.202503 19.093998 19.159107 19.180805 19.115696 19.180805 19.180805 19.137409 19.224201 19.267597 19.267597 19.224201 19.289295 19.332706 19.267597 19.376102 19.441196 19.397800 19.441196 19.462910 19.419498 19.419498 19.506306 19.397800 19.397800 19.462910 19.462910 19.549702 19.593098 19.679905 19.593098 19.528004 19.506306 19.549702 19.593098 19.636509 19.614796 19.614796 19.744999 19.744999 19.744999 19.744999 19.875202 19.896900 20.027103 20.113895 20.135609 20.287510 20.352604 20.374302 20.265797 20.396000 20.482807 20.504505 20.504505 20.569599 20.591297 20.634708 20.634708 20.721500 20.678104 20.808308 20.851704 20.873402 20.721500 20.873402 20.808308 20.808308 20.808308 20.808308 20.895100 20.851704 20.851704 20.721500 20.808308 20.808308 20.808308 20.591297 20.612995 20.461109 20.396000 20.222401 20.200703 19.983707 20.005405 19.788410 19.701603 19.831806 19.788410 19.810108 19.788410 19.788410 19.875202 19.875202 19.788410 19.788410 19.701603 19.831806 19.853504 19.875202 19.875202 19.853504 19.810108 19.810108 19.744999 19.788410 19.766697 19.853504 19.766697 19.766697 19.810108 19.679905 19.636509 19.614796 19.462910 19.549702 19.484608 19.593098 19.571400 19.397800 19.419498 19.441196 19.419498 19.397800 19.462910 19.376102 19.376102 19.354404 19.419498 19.397800 19.332706 19.289295 19.332706 19.137409 19.224201 19.093998 19.072300 19.180805 19.159107 19.007206 19.072300 19.115696 19.072300 19.093998 19.159107 19.072300 19.028904 19.050602 19.093998 19.115696 18.985508 19.028904 19.050602 18.963810 
19.072300 19.028904 19.202503 19.115696 19.028904 19.137409 19.137409 19.137409 19.311008 19.267597 19.224201 19.245899 19.224201 19.245899 19.311008 19.354404 19.245899 19.462910 19.289295 19.332706 19.376102 19.332706 19.419498 19.419498 19.484608 19.419498 19.419498 19.397800 19.441196 19.441196 19.441196 19.528004 19.462910 19.593098 19.528004 19.766697 19.528004 19.571400 19.658207 19.571400 19.636509 19.723301 19.658207 19.766697 19.810108 19.918598 20.005405 19.918598 20.048801 20.157307 20.244099 20.309208 20.330906 20.439396 20.417698 20.526203 20.439396 20.504505 20.482807 20.504505 20.461109 20.526203 20.656406 20.743198 20.678104 20.678104 20.786610 20.786610 20.873402 20.960209 20.786610 20.981907 21.025303 20.895100 20.960209 20.851704 20.981907 21.047001 20.981907 20.851704 20.981907 20.960209 20.851704 20.678104 20.764896 20.764896 20.743198 20.547901 20.526203 20.330906 20.200703 20.135609 20.005405 19.983707 19.831806 19.918598 19.853504 19.831806 19.940296 19.918598 19.723301 19.896900 19.875202 19.940296 19.983707 19.918598 19.940296 19.940296 19.831806 19.831806 19.875202 19.831806 19.875202 19.918598 19.831806 19.831806 19.853504 19.788410 19.766697 19.744999 19.679905 19.658207 19.614796 19.679905 19.679905 19.549702 19.549702 19.462910 19.593098 19.549702 19.376102 19.506306 19.419498 19.332706 19.441196 19.441196 19.462910 19.376102 19.397800 19.289295 19.224201 19.289295 19.137409 19.180805 19.202503 19.115696 19.093998 19.137409 19.224201 19.245899 19.180805 19.159107 19.007206 19.115696 19.115696 19.180805 19.072300 19.137409 19.159107 18.985508 
19.115696 19.093998 19.137409 19.180805 19.007206 19.159107 19.289295 19.159107 19.159107 19.289295 19.245899 19.180805 19.267597 19.289295 19.311008 19.397800 19.376102 19.267597 19.267597 19.376102 19.376102 19.397800 19.441196 19.441196 19.419498 19.419498 19.311008 19.397800 19.506306 19.397800 19.506306 19.614796 19.506306 19.614796 19.593098 19.658207 19.614796 19.593098 19.701603 19.549702 19.636509 19.701603 19.701603 19.875202 19.831806 19.962009 20.113895 20.157307 20.309208 20.396000 20.482807 20.439396 20.461109 20.482807 20.526203 20.526203 20.482807 20.569599 20.547901 20.591297 20.569599 20.634708 20.699802 20.678104 20.743198 20.808308 20.851704 20.938496 20.960209 20.916798 20.873402 21.068699 21.047001 20.981907 20.960209 20.938496 21.025303 20.981907 21.003605 20.873402 21.003605 20.960209 20.895100 20.851704 20.873402 20.851704 20.764896 20.764896 20.634708 20.612995 20.547901 20.374302 20.179005 20.200703 20.048801 20.092197 19.940296 19.853504 19.918598 19.940296 19.788410 19.940296 19.831806 19.962009 19.853504 19.940296 20.005405 19.983707 19.875202 19.940296 19.918598 20.005405 19.962009 19.983707 19.918598 19.918598 19.962009 19.896900 19.831806 19.744999 19.744999 19.636509 19.679905 19.614796 19.614796 19.506306 19.462910 19.484608 19.571400 19.506306 19.484608 19.376102 19.441196 19.441196 19.484608 19.549702 19.332706 19.354404 19.419498 19.245899 19.224201 19.289295 19.202503 19.245899 19.159107 19.159107 19.093998 19.050602 19.137409 19.180805 19.159107 19.159107 19.115696 19.137409 19.180805 19.159107 19.072300 19.050602 19.050602 19.072300 
19.072300 19.137409 19.202503 19.159107 19.093998 19.245899 19.180805 19.159107 19.245899 19.224201 19.224201 19.267597 19.332706 19.224201 19.462910 19.311008 19.397800 19.397800 19.354404 19.354404 19.419498 19.332706 19.441196 19.462910 19.528004 19.484608 19.462910 19.462910 19.571400 19.549702 19.528004 19.462910 19.571400 19.658207 19.549702 19.658207 19.614796 19.593098 19.571400 19.723301 19.723301 19.875202 19.831806 19.962009 20.070499 20.135609 20.265797 20.396000 20.439396 20.439396 20.482807 20.547901 20.482807 20.504505 20.547901 20.526203 20.547901 20.612995 20.634708 20.591297 20.569599 20.678104 20.764896 20.786610 20.851704 20.938496 20.981907 20.960209 21.068699 21.090397 20.960209 21.047001 21.025303 21.068699 21.047001 21.025303 21.047001 21.068699 21.025303 20.938496 21.025303 21.090397 21.047001 20.916798 20.981907 21.003605 20.895100 20.830006 20.830006 20.786610 20.656406 20.612995 20.591297 20.439396 20.352604 20.222401 20.048801 19.918598 19.983707 20.027103 19.896900 19.940296 19.918598 19.962009 19.896900 20.027103 20.048801 20.048801 20.027103 19.983707 20.113895 20.092197 20.048801 20.092197 19.962009 19.983707 19.962009 19.983707 19.918598 19.810108 19.788410 19.766697 19.658207 19.679905 19.723301 19.571400 19.506306 19.593098 19.571400 19.658207 19.549702 19.462910 19.462910 19.506306 19.462910 19.506306 19.397800 19.506306 19.571400 19.311008 19.267597 19.311008 19.180805 19.289295 19.245899 19.072300 19.093998 19.137409 19.115696 19.224201 19.180805 19.115696 19.137409 19.180805 19.093998 19.180805 19.224201 19.115696 19.093998 19.072300 
19.202503 19.137409 19.202503 19.137409 19.159107 19.115696 19.224201 19.224201 19.202503 19.332706 19.332706 19.311008 19.289295 19.332706 19.441196 19.419498 19.289295 19.376102 19.354404 19.462910 19.528004 19.462910 19.441196 19.549702 19.571400 19.571400 19.484608 19.593098 19.506306 19.549702 19.376102 19.571400 19.571400 19.679905 19.701603 19.701603 19.614796 19.766697 19.723301 19.810108 19.853504 19.983707 20.092197 20.135609 20.309208 20.417698 20.352604 20.396000 20.461109 20.482807 20.526203 20.612995 20.482807 20.482807 20.526203 20.634708 20.634708 20.743198 20.656406 20.743198 20.764896 20.851704 20.808308 20.938496 20.981907 21.133808 21.047001 21.047001 21.155506 21.090397 21.047001 21.133808 21.003605 21.090397 21.112110 21.090397 21.177204 21.155506 21.155506 21.047001 21.047001 21.133808 21.047001 21.112110 21.090397 21.155506 21.047001 20.895100 20.895100 21.003605 20.916798 20.808308 20.873402 20.786610 20.612995 20.547901 20.200703 20.179005 20.070499 20.092197 19.875202 19.962009 20.005405 20.048801 20.048801 20.157307 20.135609 20.027103 20.092197 20.092197 20.070499 20.157307 20.048801 20.157307 20.027103 20.048801 20.113895 20.027103 19.962009 19.918598 19.853504 19.744999 19.831806 19.744999 19.701603 19.593098 19.506306 19.549702 19.506306 19.593098 19.593098 19.484608 19.528004 19.484608 19.506306 19.506306 19.462910 19.506306 19.441196 19.354404 19.289295 19.245899 19.289295 19.245899 19.202503 19.202503 19.115696 19.180805 19.159107 19.267597 19.311008 19.224201 19.180805 19.093998 19.224201 19.115696 19.202503 19.224201 19.180805 19.159107 
19.159107 19.245899 19.245899 19.224201 19.245899 19.245899 19.202503 19.224201 19.354404 19.267597 19.311008 19.289295 19.376102 19.376102 19.441196 19.484608 19.354404 19.332706 19.376102 19.376102 19.376102 19.462910 19.528004 19.528004 19.419498 19.506306 19.506306 19.528004 19.441196 19.484608 19.549702 19.528004 19.571400 19.614796 19.679905 19.723301 19.701603 19.723301 19.853504 19.875202 19.983707 20.200703 20.265797 20.309208 20.417698 20.417698 20.461109 20.396000 20.396000 20.417698 20.439396 20.547901 20.526203 20.699802 20.678104 20.656406 20.678104 20.830006 20.830006 20.873402 20.830006 20.873402 20.895100 20.960209 20.981907 21.133808 21.133808 21.133808 21.198902 21.220600 21.090397 21.155506 21.155506 21.198902 21.155506 21.090397 21.198902 21.220600 21.155506 21.112110 21.198902 21.220600 21.263996 21.177204 21.155506 21.090397 21.133808 21.003605 21.068699 20.981907 20.916798 20.981907 20.960209 20.938496 20.916798 20.851704 20.634708 20.526203 20.287510 20.222401 20.005405 20.070499 19.962009 20.113895 20.135609 20.179005 20.179005 20.222401 20.113895 20.179005 20.157307 20.157307 20.287510 20.222401 20.179005 20.157307 20.157307 20.157307 20.027103 20.005405 19.918598 19.918598 19.810108 19.766697 19.701603 19.723301 19.571400 19.614796 19.506306 19.636509 19.593098 19.614796 19.571400 19.593098 19.571400 19.484608 19.462910 19.484608 19.549702 19.332706 19.376102 19.332706 19.267597 19.332706 19.245899 19.224201 19.202503 19.180805 19.267597 19.289295 19.332706 19.245899 19.267597 19.202503 19.267597 19.224201 19.224201 19.224201 19.245899 19.137409 
19.202503 19.245899 19.202503 19.332706 19.159107 19.289295 19.289295 19.224201 19.267597 19.354404 19.289295 19.332706 19.462910 19.419498 19.354404 19.484608 19.462910 19.462910 19.354404 19.484608 19.506306 19.506306 19.571400 19.528004 19.549702 19.462910 19.528004 19.614796 19.528004 19.484608 19.528004 19.658207 19.593098 19.636509 19.571400 19.788410 19.744999 19.853504 19.896900 20.092197 20.135609 20.309208 20.461109 20.374302 20.374302 20.374302 20.439396 20.396000 20.482807 20.417698 20.439396 20.547901 20.634708 20.591297 20.721500 20.743198 20.764896 20.895100 20.873402 20.830006 20.916798 20.895100 20.938496 21.025303 21.090397 21.133808 21.155506 21.155506 21.220600 21.220600 21.198902 21.242298 21.285709 21.285709 21.285709 21.329105 21.263996 21.307407 21.220600 21.285709 21.307407 21.285709 21.394199 21.263996 21.242298 21.307407 21.285709 21.047001 21.155506 21.177204 21.025303 20.981907 21.068699 21.047001 20.916798 20.873402 20.743198 20.743198 20.569599 20.417698 20.179005 20.113895 20.048801 20.135609 20.113895 20.222401 20.287510 20.244099 20.265797 20.200703 20.200703 20.352604 20.287510 20.287510 20.200703 20.330906 20.265797 20.287510 20.157307 20.070499 19.940296 19.875202 19.831806 19.853504 19.810108 19.744999 19.679905 19.549702 19.636509 19.571400 19.614796 19.549702 19.571400 19.528004 19.593098 19.506306 19.549702 19.506306 19.571400 19.397800 19.289295 19.419498 19.332706 19.397800 19.289295 19.289295 19.245899 19.311008 19.289295 19.245899 19.289295 19.159107 19.180805 19.202503 19.267597 19.245899 19.245899 19.289295 19.267597 19.159107 
19.202503 19.289295 19.245899 19.354404 19.159107 19.289295 19.267597 19.354404 19.376102 19.376102 19.332706 19.267597 19.441196 19.376102 19.441196 19.462910 19.419498 19.441196 19.506306 19.506306 19.614796 19.571400 19.506306 19.528004 19.593098 19.593098 19.614796 19.614796 19.528004 19.636509 19.549702 19.528004 19.614796 19.636509 19.766697 19.788410 20.005405 20.005405 20.179005 20.265797 20.330906 20.330906 20.396000 20.482807 20.504505 20.417698 20.504505 20.461109 20.547901 20.547901 20.569599 20.612995 20.634708 20.721500 20.721500 20.808308 20.851704 20.938496 21.025303 21.025303 20.960209 21.025303 21.025303 21.090397 21.090397 21.155506 21.242298 21.263996 21.285709 21.220600 21.263996 21.220600 21.263996 21.263996 21.329105 21.329105 21.372501 21.372501 21.329105 21.372501 21.437595 21.415897 21.502705 21.394199 21.372501 21.437595 21.394199 21.263996 21.285709 21.155506 21.198902 21.133808 21.133808 21.133808 21.112110 21.112110 20.895100 21.025303 20.851704 20.678104 20.417698 20.396000 20.200703 20.244099 20.179005 20.352604 20.309208 20.330906 20.352604 20.374302 20.309208 20.461109 20.396000 20.417698 20.396000 20.504505 20.396000 20.396000 20.330906 20.222401 20.113895 20.048801 19.940296 19.940296 20.005405 19.766697 19.679905 19.571400 19.593098 19.636509 19.614796 19.614796 19.636509 19.679905 19.636509 19.614796 19.593098 19.549702 19.614796 19.506306 19.419498 19.462910 19.419498 19.397800 19.289295 19.311008 19.224201 19.311008 19.354404 19.376102 19.354404 19.311008 19.245899 19.245899 19.311008 19.267597 19.289295 19.354404 19.332706 19.202503 
19.267597 19.267597 19.332706 19.311008 19.245899 19.311008 19.376102 19.376102 19.332706 19.484608 19.419498 19.376102 19.571400 19.289295 19.419498 19.419498 19.462910 19.441196 19.462910 19.571400 19.614796 19.528004 19.549702 19.528004 19.571400 19.528004 19.593098 19.636509 19.571400 19.528004 19.614796 19.593098 19.679905 19.636509 19.788410 20.070499 20.092197 20.179005 20.309208 20.352604 20.309208 20.439396 20.461109 20.417698 20.439396 20.439396 20.504505 20.374302 20.504505 20.612995 20.569599 20.699802 20.743198 20.808308 20.808308 20.786610 20.873402 21.025303 21.025303 21.025303 21.068699 21.133808 21.025303 21.155506 21.198902 21.220600 21.263996 21.285709 21.307407 21.329105 21.177204 21.350803 21.372501 21.350803 21.350803 21.350803 21.372501 21.372501 21.415897 21.437595 21.481007 21.567799 21.632908 21.546101 21.546101 21.567799 21.546101 21.394199 21.415897 21.394199 21.372501 21.285709 21.285709 21.285709 21.263996 21.242298 21.090397 21.090397 20.960209 20.960209 20.743198 20.678104 20.374302 20.374302 20.287510 20.461109 20.417698 20.396000 20.374302 20.352604 20.439396 20.396000 20.417698 20.591297 20.482807 20.612995 20.569599 20.504505 20.461109 20.374302 20.309208 20.113895 20.070499 20.005405 20.048801 19.875202 19.766697 19.788410 19.701603 19.744999 19.701603 19.658207 19.658207 19.679905 19.636509 19.636509 19.679905 19.679905 19.593098 19.441196 19.419498 19.441196 19.397800 19.419498 19.397800 19.332706 19.332706 19.419498 19.397800 19.332706 19.397800 19.441196 19.289295 19.289295 19.354404 19.311008 19.354404 19.311008 19.397800 19.202503 
19.311008 19.267597 19.267597 19.311008 19.311008 19.354404 19.311008 19.376102 19.354404 19.376102 19.462910 19.441196 19.484608 19.549702 19.506306 19.376102 19.441196 19.462910 19.528004 19.528004 19.506306 19.679905 19.528004 19.658207 19.658207 19.593098 19.462910 19.593098 19.506306 19.658207 19.528004 19.636509 19.679905 19.853504 19.983707 20.135609 20.179005 20.179005 20.330906 20.309208 20.330906 20.439396 20.330906 20.352604 20.396000 20.439396 20.439396 20.482807 20.612995 20.721500 20.678104 20.678104 20.808308 20.808308 20.851704 20.895100 20.960209 20.981907 20.981907 21.090397 21.047001 21.112110 21.133808 21.133808 21.177204 21.177204 21.263996 21.263996 21.350803 21.307407 21.263996 21.350803 21.307407 21.350803 21.394199 21.350803 21.415897 21.415897 21.459309 21.459309 21.567799 21.676304 21.698002 21.698002 21.676304 21.676304 21.654606 21.654606 21.632908 21.611210 21.611210 21.524403 21.437595 21.394199 21.372501 21.307407 21.263996 21.198902 21.068699 21.133808 20.960209 20.916798 20.612995 20.569599 20.374302 20.417698 20.504505 20.374302 20.374302 20.461109 20.482807 20.547901 20.526203 20.612995 20.678104 20.743198 20.764896 20.678104 20.591297 20.504505 20.352604 20.200703 20.048801 20.113895 20.048801 19.853504 19.810108 19.744999 19.744999 19.766697 19.831806 19.766697 19.658207 19.679905 19.723301 19.701603 19.636509 19.658207 19.614796 19.484608 19.462910 19.506306 19.419498 19.528004 19.441196 19.397800 19.397800 19.441196 19.354404 19.332706 19.376102 19.332706 19.267597 19.376102 19.376102 19.376102 19.267597 19.354404 19.354404 19.245899 
19.311008 19.311008 19.289295 19.397800 19.245899 19.245899 19.397800 19.462910 19.354404 19.484608 19.506306 19.441196 19.614796 19.419498 19.484608 19.528004 19.462910 19.549702 19.549702 19.658207 19.593098 19.679905 19.528004 19.549702 19.614796 19.593098 19.658207 19.571400 19.723301 19.593098 19.614796 19.723301 19.853504 20.005405 20.157307 20.330906 20.265797 20.309208 20.330906 20.309208 20.352604 20.352604 20.330906 20.396000 20.439396 20.439396 20.482807 20.504505 20.569599 20.569599 20.743198 20.786610 20.851704 20.938496 20.873402 20.960209 21.047001 21.047001 21.047001 21.025303 21.090397 21.133808 21.133808 21.177204 21.177204 21.350803 21.220600 21.198902 21.242298 21.307407 21.350803 21.329105 21.350803 21.372501 21.350803 21.350803 21.437595 21.437595 21.524403 21.502705 21.611210 21.698002 21.828205 21.763096 21.828205 21.871601 21.914997 21.871601 21.958408 21.893299 21.849903 21.763096 21.784809 21.676304 21.481007 21.481007 21.415897 21.285709 21.350803 21.329105 21.263996 21.112110 20.916798 20.851704 20.569599 20.504505 20.482807 20.417698 20.417698 20.482807 20.612995 20.656406 20.678104 20.743198 20.830006 20.895100 20.830006 20.873402 20.699802 20.656406 20.396000 20.352604 20.157307 20.113895 20.070499 19.810108 19.853504 19.831806 19.766697 19.744999 19.766697 19.744999 19.723301 19.723301 19.744999 19.701603 19.658207 19.679905 19.614796 19.549702 19.441196 19.462910 19.419498 19.614796 19.506306 19.441196 19.332706 19.354404 19.376102 19.419498 19.419498 19.397800 19.376102 19.441196 19.397800 19.441196 19.397800 19.441196 19.376102 19.180805 
19.289295 19.245899 19.419498 19.332706 19.397800 19.419498 19.419498 19.397800 19.419498 19.441196 19.528004 19.484608 19.528004 19.484608 19.658207 19.549702 19.506306 19.593098 19.614796 19.462910 19.528004 19.636509 19.614796 19.636509 19.679905 19.593098 19.528004 19.614796 19.571400 19.658207 19.658207 19.896900 19.983707 20.244099 20.287510 20.287510 20.374302 20.265797 20.330906 20.352604 20.309208 20.265797 20.287510 20.374302 20.461109 20.417698 20.591297 20.526203 20.547901 20.591297 20.699802 20.721500 20.808308 20.916798 20.916798 20.960209 21.068699 21.003605 21.025303 21.025303 21.003605 21.068699 21.090397 21.198902 21.090397 21.155506 21.220600 21.242298 21.307407 21.285709 21.242298 21.263996 21.263996 21.394199 21.350803 21.372501 21.307407 21.415897 21.546101 21.632908 21.719700 21.741398 21.871601 21.828205 21.914997 22.045200 22.066898 22.132008 22.240498 22.283909 22.066898 22.045200 21.980106 21.849903 21.784809 21.698002 21.589497 21.502705 21.502705 21.481007 21.263996 21.307407 21.003605 21.112110 20.851704 20.656406 20.482807 20.461109 20.569599 20.569599 20.612995 20.786610 20.786610 20.873402 20.873402 20.938496 21.003605 20.960209 20.916798 20.743198 20.569599 20.396000 20.244099 20.200703 20.092197 19.940296 19.875202 19.788410 19.875202 19.896900 19.831806 19.831806 19.788410 19.788410 19.766697 19.788410 19.744999 19.744999 19.744999 19.571400 19.571400 19.593098 19.484608 19.593098 19.528004 19.506306 19.419498 19.397800 19.441196 19.571400 19.441196 19.484608 19.462910 19.397800 19.506306 19.376102 19.376102 19.462910 19.397800 19.311008 
19.332706 19.311008 19.376102 19.332706 19.397800 19.441196 19.397800 19.419498 19.549702 19.549702 19.549702 19.506306 19.549702 19.462910 19.549702 19.549702 19.419498 19.528004 19.549702 19.549702 19.614796 19.658207 19.593098 19.571400 19.701603 19.614796 19.571400 19.593098 19.658207 19.766697 19.766697 20.005405 20.092197 20.200703 20.330906 20.396000 20.265797 20.287510 20.200703 20.309208 20.396000 20.265797 20.352604 20.330906 20.374302 20.417698 20.504505 20.612995 20.612995 20.699802 20.786610 20.786610 20.808308 20.851704 20.873402 20.916798 21.068699 20.981907 20.938496 20.981907 21.068699 21.003605 21.112110 21.068699 21.047001 21.198902 21.220600 21.177204 21.133808 21.242298 21.155506 21.285709 21.242298 21.263996 21.285709 21.329105 21.372501 21.394199 21.524403 21.502705 21.654606 21.784809 21.849903 22.001804 22.110310 22.153706 22.327305 22.349003 22.565998 22.457508 22.349003 22.327305 22.327305 22.153706 22.066898 21.980106 21.763096 21.676304 21.676304 21.589497 21.372501 21.394199 21.263996 21.177204 21.090397 20.938496 20.764896 20.504505 20.526203 20.612995 20.743198 20.786610 20.960209 21.047001 21.003605 21.047001 21.133808 21.068699 20.938496 20.851704 20.634708 20.569599 20.352604 20.200703 20.265797 20.027103 19.962009 19.810108 19.896900 19.853504 19.875202 19.810108 19.853504 19.810108 19.788410 19.831806 19.810108 19.810108 19.831806 19.679905 19.679905 19.614796 19.571400 19.701603 19.549702 19.571400 19.484608 19.506306 19.484608 19.549702 19.484608 19.528004 19.462910 19.419498 19.484608 19.419498 19.484608 19.484608 19.419498 19.441196 
19.376102 19.332706 19.289295 19.441196 19.462910 19.462910 19.484608 19.462910 19.549702 19.549702 19.528004 19.528004 19.571400 19.528004 19.528004 19.593098 19.484608 19.593098 19.571400 19.571400 19.614796 19.614796 19.614796 19.679905 19.593098 19.701603 19.614796 19.658207 19.744999 19.875202 20.048801 20.070499 20.222401 20.179005 20.374302 20.352604 20.265797 20.265797 20.352604 20.417698 20.374302 20.417698 20.396000 20.526203 20.591297 20.504505 20.504505 20.482807 20.699802 20.743198 20.743198 20.764896 20.873402 20.830006 20.873402 20.938496 20.938496 20.981907 20.960209 20.916798 20.895100 21.003605 21.003605 21.047001 21.112110 21.177204 21.177204 21.155506 21.285709 21.220600 21.198902 21.329105 21.285709 21.329105 21.329105 21.307407 21.394199 21.437595 21.481007 21.481007 21.611210 21.763096 21.849903 22.023502 22.218800 22.240498 22.500904 22.609409 22.739597 22.631107 22.652805 22.696201 22.631107 22.479206 22.392399 22.240498 22.088596 21.958408 21.980106 21.784809 21.611210 21.524403 21.415897 21.459309 21.242298 21.133808 21.025303 20.699802 20.526203 20.591297 20.786610 20.895100 20.981907 21.220600 21.090397 21.285709 21.198902 21.133808 20.981907 20.960209 20.808308 20.656406 20.482807 20.330906 20.287510 20.048801 19.983707 20.005405 20.005405 19.940296 19.962009 19.896900 19.918598 19.875202 19.853504 19.918598 19.810108 19.896900 19.853504 19.744999 19.679905 19.701603 19.701603 19.679905 19.679905 19.528004 19.549702 19.549702 19.528004 19.506306 19.593098 19.571400 19.506306 19.506306 19.593098 19.462910 19.462910 19.484608 19.419498 19.332706 
19.506306 19.419498 19.462910 19.462910 19.397800 19.397800 19.484608 19.528004 19.593098 19.614796 19.593098 19.658207 19.679905 19.506306 19.528004 19.679905 19.571400 19.549702 19.549702 19.658207 19.614796 19.593098 19.701603 19.658207 19.788410 19.658207 19.593098 19.766697 19.940296 20.005405 20.092197 20.330906 20.287510 20.352604 20.396000 20.439396 20.330906 20.309208 20.396000 20.396000 20.482807 20.547901 20.591297 20.591297 20.721500 20.656406 20.569599 20.569599 20.678104 20.678104 20.743198 20.786610 20.830006 20.851704 20.960209 20.916798 20.916798 20.981907 20.960209 20.851704 20.938496 20.873402 21.047001 21.112110 21.090397 21.198902 21.177204 21.090397 21.307407 21.263996 21.133808 21.263996 21.307407 21.285709 21.307407 21.415897 21.481007 21.437595 21.437595 21.524403 21.719700 21.784809 21.914997 22.066898 22.262196 22.370701 22.631107 22.761295 22.956608 23.043400 23.043400 23.086796 23.021702 22.891499 22.761295 22.696201 22.609409 22.349003 22.175404 22.023502 21.741398 21.914997 21.676304 21.611210 21.437595 21.329105 21.198902 21.003605 20.764896 20.526203 20.764896 20.981907 21.155506 21.220600 21.220600 21.285709 21.372501 21.350803 21.242298 21.047001 20.851704 20.699802 20.612995 20.396000 20.330906 20.113895 20.070499 19.983707 20.027103 19.962009 19.853504 19.896900 19.983707 19.983707 19.962009 19.940296 19.918598 19.918598 19.940296 19.810108 19.831806 19.810108 19.788410 19.766697 19.744999 19.744999 19.658207 19.571400 19.614796 19.593098 19.614796 19.593098 19.571400 19.549702 19.593098 19.593098 19.528004 19.549702 19.528004 19.397800 
19.354404 19.441196 19.441196 19.441196 19.506306 19.462910 19.506306 19.419498 19.528004 19.506306 19.636509 19.636509 19.571400 19.614796 19.766697 19.679905 19.593098 19.723301 19.593098 19.679905 19.658207 19.744999 19.658207 19.679905 19.744999 19.658207 19.701603 19.918598 20.048801 20.048801 20.113895 20.287510 20.309208 20.309208 20.396000 20.439396 20.374302 20.417698 20.417698 20.396000 20.526203 20.504505 20.569599 20.612995 20.764896 20.743198 20.764896 20.764896 20.743198 20.612995 20.743198 20.786610 20.830006 20.764896 20.873402 20.851704 20.895100 20.916798 20.938496 20.895100 20.938496 20.960209 21.003605 21.047001 21.047001 21.112110 21.112110 21.133808 21.133808 21.307407 21.242298 21.263996 21.263996 21.263996 21.307407 21.285709 21.372501 21.459309 21.524403 21.524403 21.763096 21.936695 22.001804 22.132008 22.349003 22.479206 22.739597 22.826405 23.130207 23.260410 23.434010 23.499104 23.520802 23.412296 23.368900 23.368900 23.238697 22.804707 22.565998 22.327305 22.066898 22.001804 21.849903 21.806507 21.546101 21.459309 21.372501 21.133808 20.960209 20.721500 20.678104 20.895100 21.177204 21.263996 21.329105 21.437595 21.437595 21.481007 21.285709 21.220600 20.895100 20.830006 20.678104 20.461109 20.352604 20.135609 20.092197 20.070499 20.048801 20.027103 19.983707 19.918598 19.918598 19.983707 19.983707 19.983707 19.896900 20.027103 20.005405 19.853504 19.896900 19.940296 19.766697 19.918598 19.810108 19.896900 19.744999 19.788410 19.701603 19.571400 19.658207 19.571400 19.571400 19.549702 19.701603 19.484608 19.593098 19.549702 19.571400 19.506306 
19.484608 19.484608 19.484608 19.571400 19.506306 19.528004 19.571400 19.528004 19.484608 19.549702 19.614796 19.658207 19.614796 19.636509 19.701603 19.723301 19.658207 19.744999 19.614796 19.658207 19.701603 19.744999 19.723301 19.658207 19.831806 19.788410 19.853504 19.983707 20.070499 20.092197 20.287510 20.309208 20.287510 20.417698 20.396000 20.352604 20.439396 20.374302 20.526203 20.547901 20.634708 20.678104 20.699802 20.678104 20.786610 20.830006 20.851704 20.830006 20.916798 20.764896 20.808308 20.764896 20.743198 20.743198 20.830006 20.938496 20.873402 20.873402 20.851704 20.873402 20.895100 21.003605 21.025303 21.047001 21.047001 21.068699 21.090397 21.155506 21.112110 21.220600 21.220600 21.242298 21.285709 21.242298 21.329105 21.372501 21.372501 21.502705 21.632908 21.654606 21.936695 21.980106 22.153706 22.283909 22.522602 22.696201 22.848103 22.891499 23.260410 23.564198 23.585896 23.868000 24.041599 24.019901 24.084995 24.150105 23.651005 23.216999 23.000004 22.804707 22.435810 22.197102 21.871601 21.893299 21.676304 21.806507 21.589497 21.437595 21.307407 21.003605 20.764896 20.743198 21.133808 21.372501 21.394199 21.524403 21.524403 21.481007 21.372501 21.220600 21.090397 20.895100 20.743198 20.591297 20.504505 20.265797 20.135609 20.179005 20.092197 20.113895 19.962009 20.048801 20.005405 19.983707 20.048801 19.983707 20.048801 19.983707 20.070499 19.983707 19.940296 19.962009 19.983707 20.048801 19.940296 19.788410 19.810108 19.723301 19.701603 19.701603 19.701603 19.679905 19.658207 19.614796 19.636509 19.636509 19.636509 19.614796 19.614796 19.571400 
19.332706 19.397800 19.441196 19.484608 19.441196 19.441196 19.484608 19.441196 19.549702 19.549702 19.571400 19.593098 19.679905 19.593098 19.744999 19.636509 19.571400 19.549702 19.506306 19.679905 19.593098 19.679905 19.679905 19.744999 19.788410 19.766697 19.875202 20.005405 20.113895 20.222401 20.179005 20.222401 20.200703 20.287510 20.374302 20.461109 20.482807 20.417698 20.569599 20.569599 20.591297 20.656406 20.656406 20.786610 20.786610 20.808308 20.786610 20.786610 20.764896 20.743198 20.699802 20.764896 20.764896 20.808308 20.743198 20.786610 20.895100 20.830006 20.830006 20.830006 20.851704 20.851704 20.895100 20.938496 20.938496 21.047001 21.090397 21.025303 21.025303 21.220600 21.112110 21.155506 21.155506 21.220600 21.242298 21.307407 21.329105 21.524403 21.632908 21.763096 21.980106 22.110310 22.392399 22.522602 22.631107 22.848103 23.043400 23.065098 23.412296 23.477406 23.781208 23.976505 24.323704 24.519001 24.692600 24.605808 24.106709 23.868000 23.542500 23.238697 22.631107 22.500904 22.132008 22.088596 21.806507 21.828205 21.741398 21.567799 21.350803 21.112110 20.938496 20.873402 20.830006 21.350803 21.481007 21.589497 21.632908 21.546101 21.481007 21.307407 21.068699 20.981907 20.721500 20.612995 20.504505 20.330906 20.287510 20.200703 20.092197 20.070499 20.135609 20.070499 20.027103 20.027103 20.027103 20.092197 20.005405 20.048801 20.005405 20.048801 19.962009 19.983707 20.005405 20.027103 19.962009 19.896900 19.788410 19.875202 19.810108 19.723301 19.701603 19.658207 19.614796 19.679905 19.636509 19.636509 19.636509 19.679905 19.636509 19.614796 
19.419498 19.419498 19.506306 19.462910 19.506306 19.484608 19.506306 19.484608 19.571400 19.571400 19.614796 19.636509 19.571400 19.679905 19.571400 19.571400 19.701603 19.593098 19.636509 19.636509 19.701603 19.723301 19.701603 19.744999 19.853504 19.875202 19.983707 20.135609 20.222401 20.265797 20.244099 20.200703 20.135609 20.200703 20.396000 20.482807 20.612995 20.504505 20.569599 20.591297 20.678104 20.699802 20.678104 20.721500 20.743198 20.851704 20.851704 21.025303 20.938496 20.786610 20.851704 20.830006 20.786610 20.786610 20.808308 20.721500 20.743198 20.873402 20.851704 20.895100 20.830006 20.764896 20.895100 20.873402 20.981907 20.960209 20.916798 20.981907 21.003605 21.112110 21.025303 21.090397 21.112110 21.198902 21.285709 21.307407 21.437595 21.524403 21.849903 22.001804 22.327305 22.522602 22.652805 22.783009 22.934910 23.173603 23.238697 23.368900 23.672703 23.737797 23.976505 24.280308 24.605808 24.822803 25.061497 25.039799 24.822803 24.475605 24.171803 23.716099 23.216999 22.913197 22.349003 22.327305 22.153706 22.023502 21.719700 21.676304 21.524403 21.263996 21.155506 21.047001 20.721500 21.068699 21.394199 21.611210 21.632908 21.654606 21.546101 21.415897 21.242298 21.112110 20.873402 20.678104 20.634708 20.309208 20.330906 20.200703 20.244099 20.222401 20.179005 20.070499 20.027103 20.027103 20.070499 20.027103 20.005405 20.027103 20.005405 19.940296 19.962009 20.027103 20.005405 20.027103 19.962009 19.875202 19.810108 19.831806 19.831806 19.701603 19.723301 19.788410 19.636509 19.679905 19.701603 19.723301 19.679905 19.679905 19.549702 19.614796 
19.462910 19.397800 19.528004 19.528004 19.484608 19.593098 19.571400 19.571400 19.593098 19.593098 19.658207 19.593098 19.723301 19.810108 19.701603 19.636509 19.636509 19.701603 19.593098 19.679905 19.701603 19.766697 19.810108 19.744999 19.940296 19.896900 20.135609 20.092197 20.179005 20.179005 20.200703 20.200703 20.179005 20.287510 20.330906 20.461109 20.569599 20.547901 20.526203 20.612995 20.634708 20.678104 20.743198 20.743198 20.873402 20.830006 20.960209 20.895100 20.981907 20.960209 20.981907 20.981907 20.938496 20.830006 20.721500 20.721500 20.743198 20.808308 20.764896 20.764896 20.851704 20.830006 20.873402 20.981907 20.830006 20.873402 20.960209 20.938496 20.851704 21.047001 20.981907 21.133808 21.090397 21.155506 21.263996 21.329105 21.546101 21.719700 22.283909 22.522602 22.913197 23.173603 23.195301 23.325504 23.434010 23.477406 23.672703 23.781208 23.976505 24.150105 24.280308 24.757710 24.779408 25.104908 25.343601 25.408695 25.343601 25.018101 24.779408 24.345402 23.824604 23.325504 22.783009 22.783009 22.283909 22.132008 21.980106 21.806507 21.698002 21.546101 21.372501 21.263996 20.981907 20.873402 21.198902 21.741398 21.698002 21.698002 21.589497 21.611210 21.350803 21.242298 21.090397 20.743198 20.656406 20.482807 20.352604 20.352604 20.135609 20.179005 20.179005 20.113895 20.005405 20.048801 20.048801 20.070499 20.179005 20.135609 20.070499 20.070499 20.092197 20.157307 20.179005 20.157307 20.005405 20.027103 19.875202 19.896900 19.788410 19.810108 19.875202 19.810108 19.701603 19.810108 19.788410 19.744999 19.723301 19.723301 19.679905 19.549702 
19.484608 19.441196 19.528004 19.614796 19.528004 19.549702 19.723301 19.593098 19.636509 19.549702 19.658207 19.614796 19.636509 19.614796 19.701603 19.723301 19.701603 19.658207 19.744999 19.766697 19.744999 19.744999 19.766697 19.940296 20.048801 20.048801 20.157307 20.265797 20.200703 20.135609 20.200703 20.200703 20.222401 20.244099 20.352604 20.417698 20.439396 20.547901 20.569599 20.591297 20.591297 20.656406 20.699802 20.808308 20.830006 20.830006 20.938496 20.916798 21.047001 21.003605 21.112110 21.090397 21.068699 21.003605 20.895100 20.678104 20.699802 20.743198 20.743198 20.851704 20.786610 20.808308 20.830006 20.916798 20.895100 20.895100 20.916798 20.981907 21.047001 21.025303 21.025303 21.155506 21.112110 21.198902 21.285709 21.394199 21.763096 22.066898 22.891499 23.672703 24.410496 24.801105 24.540699 24.084995 24.019901 23.933109 24.215199 24.215199 24.519001 24.801105 25.061497 25.256809 25.365299 25.452106 25.625706 25.712498 25.799305 25.777607 25.473804 25.191700 24.475605 24.106709 23.520802 23.130207 22.652805 22.435810 22.218800 21.958408 21.871601 21.632908 21.611210 21.437595 21.242298 20.981907 20.786610 21.589497 21.719700 21.893299 21.763096 21.676304 21.481007 21.329105 21.112110 20.981907 20.786610 20.612995 20.439396 20.352604 20.265797 20.200703 20.222401 20.222401 20.048801 20.113895 20.092197 20.157307 20.113895 20.179005 20.135609 20.113895 20.135609 20.113895 20.157307 20.135609 20.135609 20.048801 19.983707 19.983707 19.896900 19.962009 19.896900 19.896900 19.788410 19.875202 19.962009 19.831806 19.831806 19.810108 19.723301 19.636509 
19.441196 19.528004 19.593098 19.571400 19.484608 19.506306 19.549702 19.614796 19.528004 19.636509 19.636509 19.636509 19.636509 19.679905 19.679905 19.701603 19.701603 19.593098 19.679905 19.701603 19.744999 19.701603 19.831806 19.962009 20.222401 20.179005 20.222401 20.179005 20.222401 20.135609 20.157307 20.222401 20.113895 20.222401 20.287510 20.417698 20.504505 20.482807 20.547901 20.591297 20.634708 20.656406 20.699802 20.808308 20.851704 20.830006 20.916798 20.895100 21.025303 20.938496 21.155506 21.133808 21.198902 21.133808 21.112110 20.808308 20.678104 20.699802 20.830006 20.981907 21.155506 20.895100 20.764896 20.851704 20.895100 20.851704 20.873402 20.938496 20.938496 21.090397 21.133808 21.112110 21.198902 21.242298 21.437595 21.524403 22.153706 22.761295 24.171803 26.320103 29.032597 30.725208 28.902409 25.886097 25.018101 24.605808 24.779408 25.061497 25.517200 26.016300 26.168201 26.233295 26.211597 26.168201 26.081409 26.059696 26.124805 26.211597 26.189899 25.972904 25.495502 25.104908 24.215199 23.607609 23.086796 22.804707 22.587696 22.283909 22.045200 21.849903 21.828205 21.632908 21.459309 21.177204 20.786610 21.242298 21.763096 21.914997 21.914997 21.741398 21.567799 21.459309 21.220600 21.133808 20.960209 20.743198 20.547901 20.374302 20.352604 20.244099 20.222401 20.157307 20.027103 20.179005 20.179005 20.200703 20.222401 20.113895 20.265797 20.200703 20.179005 20.179005 20.309208 20.222401 20.092197 20.092197 20.005405 20.005405 19.983707 20.027103 19.940296 19.962009 19.896900 19.896900 19.875202 19.831806 19.853504 19.918598 19.788410 19.679905 
19.462910 19.549702 19.593098 19.571400 19.658207 19.528004 19.614796 19.723301 19.723301 19.679905 19.614796 19.701603 19.679905 19.636509 19.810108 19.810108 19.701603 19.853504 19.701603 19.788410 19.810108 19.766697 20.027103 20.135609 20.200703 20.309208 20.157307 20.265797 20.396000 20.265797 20.179005 20.244099 20.200703 20.309208 20.287510 20.396000 20.439396 20.461109 20.504505 20.526203 20.678104 20.721500 20.808308 20.830006 20.895100 20.916798 20.938496 20.960209 21.047001 21.133808 21.285709 21.242298 21.307407 21.263996 21.242298 21.047001 20.851704 20.873402 21.003605 21.220600 21.263996 21.047001 20.895100 20.851704 20.895100 20.981907 21.025303 20.981907 21.068699 21.112110 21.133808 21.155506 21.263996 21.329105 21.524403 21.698002 22.457508 23.868000 27.600407 30.942204 32.851810 35.282200 35.542606 32.005497 27.448505 25.886097 25.972904 26.732395 28.012699 28.924107 28.924107 28.576908 28.099506 27.166401 26.819202 26.450306 26.558796 26.537098 26.623905 26.623905 26.385197 25.777607 24.887897 24.236897 23.585896 23.260410 22.891499 22.522602 22.218800 21.914997 21.871601 21.763096 21.524403 21.394199 21.068699 21.003605 21.285709 22.001804 21.914997 21.958408 21.806507 21.589497 21.459309 21.263996 21.112110 20.938496 20.678104 20.591297 20.374302 20.352604 20.330906 20.244099 20.222401 20.244099 20.222401 20.222401 20.157307 20.222401 20.244099 20.244099 20.330906 20.309208 20.330906 20.244099 20.287510 20.070499 20.113895 20.113895 20.048801 20.070499 20.048801 20.027103 20.027103 20.005405 20.005405 19.983707 19.962009 19.896900 19.896900 19.831806 
19.593098 19.484608 19.593098 19.614796 19.593098 19.571400 19.571400 19.593098 19.679905 19.658207 19.636509 19.658207 19.723301 19.658207 19.723301 19.723301 19.810108 19.701603 19.766697 19.831806 19.766697 19.940296 20.092197 20.200703 20.244099 20.309208 20.265797 20.244099 20.330906 20.179005 20.222401 20.244099 20.309208 20.287510 20.244099 20.352604 20.396000 20.417698 20.461109 20.591297 20.699802 20.786610 20.721500 20.808308 20.873402 20.916798 20.916798 20.916798 21.068699 21.155506 21.220600 21.307407 21.263996 21.242298 21.242298 21.133808 20.895100 20.960209 21.198902 21.372501 21.263996 21.242298 20.938496 20.916798 20.873402 20.960209 21.025303 20.981907 21.025303 21.155506 21.177204 21.177204 21.285709 21.437595 21.502705 21.871601 22.631107 24.367100 29.965702 32.591404 33.437702 35.434101 37.452198 37.495609 34.609501 29.379810 27.860798 29.032597 34.327396 36.888004 36.367207 34.869907 31.962101 29.444904 27.969303 27.123005 26.840900 26.710697 26.927708 26.992802 26.840900 26.233295 25.430408 24.866199 24.041599 23.585896 23.173603 22.717899 22.414097 22.175404 21.936695 21.849903 21.698002 21.524403 21.285709 21.025303 21.025303 21.763096 21.980106 22.045200 21.828205 21.806507 21.567799 21.350803 21.220600 21.003605 20.743198 20.547901 20.547901 20.396000 20.417698 20.352604 20.244099 20.244099 20.374302 20.287510 20.265797 20.265797 20.330906 20.287510 20.330906 20.309208 20.244099 20.417698 20.265797 20.222401 20.200703 20.135609 20.135609 20.179005 20.135609 20.113895 20.070499 20.048801 20.005405 19.940296 19.918598 19.896900 19.940296 19.723301 
19.593098 19.571400 19.614796 19.614796 19.593098 19.636509 19.636509 19.679905 19.614796 19.636509 19.701603 19.701603 19.701603 19.766697 19.723301 19.701603 19.744999 19.744999 19.723301 19.810108 19.896900 19.983707 20.070499 20.200703 20.287510 20.265797 20.200703 20.200703 20.330906 20.244099 20.265797 20.309208 20.200703 20.417698 20.330906 20.330906 20.374302 20.309208 20.461109 20.461109 20.526203 20.721500 20.786610 20.786610 20.938496 20.895100 20.916798 20.981907 21.047001 21.068699 21.285709 21.198902 21.350803 21.372501 21.394199 21.350803 21.047001 21.112110 21.372501 21.459309 21.394199 21.220600 21.068699 20.981907 20.938496 21.025303 21.090397 21.068699 21.133808 21.263996 21.220600 21.307407 21.307407 21.481007 21.589497 22.001804 22.631107 23.954807 28.207996 33.177296 34.631199 35.976597 36.866306 38.190006 39.557102 37.278599 32.200809 31.983799 39.795795 42.161106 42.443211 41.336506 38.385303 32.613102 29.531696 27.904209 27.144703 26.949406 27.036198 27.057896 27.014500 26.688999 26.037998 25.517200 24.779408 24.084995 23.585896 23.021702 22.565998 22.305607 22.175404 22.132008 21.980106 21.806507 21.524403 21.263996 20.916798 21.242298 22.045200 22.088596 21.936695 21.828205 21.589497 21.524403 21.263996 21.090397 20.916798 20.764896 20.699802 20.504505 20.396000 20.352604 20.330906 20.244099 20.330906 20.352604 20.287510 20.374302 20.396000 20.287510 20.352604 20.309208 20.417698 20.352604 20.396000 20.265797 20.244099 20.309208 20.179005 20.265797 20.222401 20.179005 20.070499 20.092197 20.092197 20.092197 20.070499 20.048801 19.940296 19.853504 
19.614796 19.571400 19.614796 19.614796 19.593098 19.571400 19.658207 19.571400 19.571400 19.679905 19.679905 19.658207 19.723301 19.679905 19.766697 19.810108 19.744999 19.701603 19.853504 19.831806 20.005405 20.027103 20.157307 20.244099 20.265797 20.287510 20.135609 20.200703 20.222401 20.330906 20.309208 20.374302 20.244099 20.309208 20.330906 20.374302 20.374302 20.352604 20.309208 20.396000 20.526203 20.743198 20.743198 20.830006 20.938496 20.873402 20.851704 21.047001 21.003605 21.133808 21.155506 21.285709 21.350803 21.307407 21.350803 21.372501 21.220600 21.285709 21.459309 21.524403 21.394199 21.155506 21.025303 21.047001 21.112110 21.112110 21.112110 21.133808 21.220600 21.307407 21.307407 21.329105 21.437595 21.546101 21.611210 21.936695 22.544300 23.564198 25.386997 29.987400 35.325596 36.519108 36.909702 38.146610 40.642109 41.206303 39.860905 36.562504 42.877201 45.698200 45.242496 44.569798 42.421497 35.586002 30.660099 28.598606 27.622105 27.209797 27.209797 27.253208 27.231510 27.123005 26.623905 26.233295 25.495502 24.801105 24.063297 23.238697 22.739597 22.544300 22.457508 22.283909 21.980106 21.936695 21.611210 21.372501 21.090397 20.981907 21.719700 22.088596 22.110310 21.893299 21.784809 21.567799 21.415897 21.090397 21.003605 20.830006 20.721500 20.634708 20.504505 20.330906 20.396000 20.352604 20.461109 20.396000 20.396000 20.352604 20.417698 20.352604 20.461109 20.482807 20.374302 20.526203 20.396000 20.330906 20.352604 20.244099 20.222401 20.222401 20.287510 20.265797 20.179005 20.135609 20.222401 20.113895 20.135609 20.048801 19.962009 19.831806 
19.506306 19.614796 19.679905 19.658207 19.593098 19.571400 19.636509 19.723301 19.701603 19.593098 19.744999 19.723301 19.744999 19.679905 19.788410 19.701603 19.788410 19.853504 19.810108 19.875202 20.048801 20.157307 20.113895 20.309208 20.222401 20.222401 20.135609 20.200703 20.200703 20.265797 20.352604 20.352604 20.309208 20.504505 20.461109 20.417698 20.396000 20.352604 20.526203 20.569599 20.547901 20.721500 20.743198 20.808308 20.895100 20.851704 21.003605 21.003605 21.047001 21.112110 21.263996 21.285709 21.329105 21.415897 21.415897 21.502705 21.394199 21.372501 21.524403 21.524403 21.546101 21.329105 21.133808 21.177204 21.025303 21.112110 21.220600 21.133808 21.263996 21.285709 21.307407 21.372501 21.481007 21.567799 21.719700 22.045200 22.587696 23.282108 24.670902 26.710697 32.114002 37.170109 38.059803 39.513706 41.379902 42.030903 42.443211 41.944096 44.613209 47.542698 48.258808 46.956806 45.112309 38.841007 31.745106 29.054310 27.882496 27.448505 27.340000 27.340000 27.318302 27.405109 27.166401 26.840900 26.168201 25.560596 24.822803 23.802906 23.282108 22.913197 22.631107 22.349003 22.110310 22.001804 21.741398 21.546101 21.177204 20.981907 21.133808 21.980106 22.132008 22.045200 21.828205 21.719700 21.437595 21.133808 21.047001 20.873402 20.721500 20.699802 20.634708 20.482807 20.374302 20.482807 20.461109 20.482807 20.265797 20.461109 20.569599 20.482807 20.439396 20.504505 20.482807 20.612995 20.547901 20.396000 20.374302 20.222401 20.287510 20.309208 20.179005 20.222401 20.135609 20.092197 20.092197 20.135609 20.135609 20.048801 20.005405 19.788410 
19.614796 19.614796 19.636509 19.679905 19.658207 19.701603 19.723301 19.744999 19.788410 19.744999 19.679905 19.766697 19.810108 19.810108 19.831806 19.766697 19.766697 19.810108 19.853504 20.005405 20.179005 20.179005 20.157307 20.265797 20.222401 20.222401 20.222401 20.265797 20.135609 20.244099 20.374302 20.439396 20.461109 20.569599 20.547901 20.547901 20.482807 20.461109 20.634708 20.678104 20.678104 20.678104 20.786610 20.851704 20.895100 20.981907 20.938496 21.025303 21.090397 21.220600 21.263996 21.263996 21.415897 21.415897 21.502705 21.502705 21.415897 21.502705 21.567799 21.589497 21.632908 21.481007 21.133808 21.242298 21.068699 21.133808 21.198902 21.155506 21.307407 21.394199 21.329105 21.415897 21.546101 21.611210 21.806507 22.175404 22.587696 23.195301 24.475605 26.450306 30.030796 35.499210 39.535404 41.119511 42.139408 42.595097 42.812107 43.571598 44.417896 47.108707 48.888096 48.779606 46.696400 41.857304 32.765003 29.314701 28.186298 27.578709 27.470203 27.556995 27.491901 27.600407 27.426807 27.274906 26.775806 26.450306 25.864399 24.866199 23.824604 23.238697 22.739597 22.587696 22.240498 22.088596 21.893299 21.698002 21.481007 21.242298 20.960209 21.546101 22.132008 22.110310 21.980106 21.784809 21.654606 21.350803 21.133808 20.938496 20.938496 20.851704 20.786610 20.699802 20.591297 20.504505 20.461109 20.526203 20.482807 20.547901 20.591297 20.547901 20.547901 20.612995 20.547901 20.569599 20.504505 20.504505 20.504505 20.352604 20.439396 20.330906 20.244099 20.330906 20.157307 20.157307 20.222401 20.179005 20.113895 20.135609 20.070499 19.810108 
19.593098 19.636509 19.658207 19.679905 19.701603 19.701603 19.636509 19.636509 19.766697 19.723301 19.723301 19.744999 19.744999 19.701603 19.853504 19.788410 19.766697 19.810108 19.940296 20.027103 20.157307 20.222401 20.200703 20.244099 20.244099 20.222401 20.179005 20.200703 20.265797 20.309208 20.417698 20.439396 20.504505 20.656406 20.634708 20.678104 20.526203 20.569599 20.612995 20.721500 20.764896 20.699802 20.786610 20.830006 20.808308 20.895100 20.895100 20.981907 21.155506 21.198902 21.307407 21.350803 21.459309 21.459309 21.546101 21.567799 21.415897 21.459309 21.459309 21.611210 21.698002 21.676304 21.263996 21.220600 21.155506 21.263996 21.242298 21.220600 21.372501 21.350803 21.415897 21.524403 21.611210 21.719700 21.914997 22.153706 22.609409 23.325504 24.649204 27.839100 34.479298 36.888004 38.862705 41.618610 42.812107 42.964008 43.593296 44.157505 44.721699 45.698200 47.868198 49.191898 47.629505 42.746998 33.632999 29.553410 28.273106 27.665501 27.730610 27.730610 27.665501 27.839100 27.665501 27.556995 27.405109 27.209797 26.428608 25.365299 24.280308 23.564198 22.978306 22.696201 22.414097 22.283909 22.197102 21.893299 21.632908 21.372501 21.003605 21.047001 21.849903 22.132008 21.893299 21.763096 21.676304 21.415897 21.198902 21.047001 20.960209 20.873402 20.851704 20.634708 20.656406 20.526203 20.569599 20.612995 20.461109 20.504505 20.612995 20.699802 20.656406 20.699802 20.612995 20.569599 20.591297 20.482807 20.482807 20.439396 20.396000 20.374302 20.330906 20.309208 20.200703 20.265797 20.244099 20.135609 20.179005 20.070499 20.070499 19.962009 
19.636509 19.571400 19.701603 19.679905 19.614796 19.658207 19.636509 19.744999 19.679905 19.679905 19.679905 19.679905 19.744999 19.766697 19.766697 19.831806 19.788410 19.766697 19.918598 20.092197 20.157307 20.179005 20.092197 20.222401 20.309208 20.092197 20.135609 20.244099 20.200703 20.352604 20.439396 20.612995 20.612995 20.634708 20.634708 20.656406 20.591297 20.591297 20.699802 20.656406 20.656406 20.764896 20.743198 20.808308 20.895100 20.938496 20.916798 21.047001 21.198902 21.263996 21.415897 21.372501 21.459309 21.502705 21.589497 21.589497 21.437595 21.481007 21.567799 21.698002 21.741398 21.719700 21.415897 21.307407 21.263996 21.242298 21.263996 21.242298 21.437595 21.459309 21.415897 21.481007 21.632908 21.828205 21.849903 22.218800 22.631107 23.390598 24.844501 29.792103 36.953098 40.012806 41.727100 41.510105 42.790409 43.745197 44.352802 44.851902 45.155704 45.567997 46.284107 47.130405 47.759708 43.593296 33.719807 29.727009 28.381596 27.730610 27.730610 27.839100 27.730610 27.882496 27.817402 27.774006 27.665501 27.470203 26.710697 25.734196 24.822803 23.998203 23.434010 22.978306 22.739597 22.414097 22.218800 22.045200 21.784809 21.481007 21.350803 21.025303 21.567799 22.088596 22.001804 21.849903 21.741398 21.481007 21.329105 21.155506 20.960209 20.938496 20.916798 20.743198 20.634708 20.547901 20.678104 20.547901 20.591297 20.634708 20.634708 20.656406 20.678104 20.634708 20.569599 20.678104 20.612995 20.612995 20.569599 20.482807 20.461109 20.396000 20.461109 20.352604 20.265797 20.244099 20.309208 20.135609 20.200703 20.157307 20.200703 19.896900 
19.614796 19.636509 19.636509 19.658207 19.679905 19.636509 19.614796 19.679905 19.723301 19.788410 19.810108 19.766697 19.896900 19.853504 19.853504 19.810108 19.810108 19.918598 20.135609 20.092197 20.200703 20.157307 20.135609 20.179005 20.244099 20.222401 20.244099 20.265797 20.287510 20.439396 20.439396 20.678104 20.634708 20.699802 20.764896 20.830006 20.656406 20.786610 20.743198 20.743198 20.721500 20.743198 20.786610 20.895100 20.938496 20.960209 21.025303 21.090397 21.198902 21.263996 21.394199 21.437595 21.546101 21.567799 21.654606 21.589497 21.415897 21.546101 21.611210 21.784809 21.741398 21.914997 21.611210 21.372501 21.220600 21.415897 21.372501 21.285709 21.415897 21.524403 21.481007 21.567799 21.676304 21.784809 21.958408 22.262196 22.761295 23.477406 25.256809 31.267704 37.929600 41.228001 43.441410 44.049000 42.942310 44.179203 45.112309 45.264210 45.437809 45.980305 47.021900 46.761509 46.392597 44.504704 34.392506 30.291203 28.642002 28.056110 28.077808 28.121204 28.056110 28.077808 28.077808 28.077808 27.947605 27.687199 27.079609 26.406910 25.604008 24.627506 23.716099 23.282108 22.848103 22.587696 22.349003 22.218800 21.849903 21.654606 21.437595 21.155506 21.068699 21.958408 22.001804 22.001804 21.849903 21.632908 21.350803 21.155506 21.112110 21.047001 20.981907 20.830006 20.808308 20.743198 20.699802 20.764896 20.699802 20.591297 20.612995 20.656406 20.699802 20.764896 20.743198 20.764896 20.786610 20.699802 20.612995 20.482807 20.461109 20.461109 20.547901 20.396000 20.330906 20.287510 20.330906 20.222401 20.244099 20.113895 20.048801 19.962009 
19.701603 19.658207 19.658207 19.744999 19.658207 19.528004 19.723301 19.701603 19.788410 19.810108 19.788410 19.766697 19.831806 19.853504 19.875202 19.788410 19.810108 20.005405 20.135609 20.179005 20.200703 20.222401 20.157307 20.179005 20.222401 20.265797 20.352604 20.439396 20.482807 20.526203 20.526203 20.678104 20.656406 20.743198 20.873402 20.895100 20.786610 20.851704 20.764896 20.678104 20.721500 20.678104 20.721500 20.808308 20.916798 21.003605 21.025303 21.133808 21.242298 21.372501 21.437595 21.459309 21.524403 21.546101 21.589497 21.524403 21.502705 21.654606 21.654606 21.763096 21.806507 21.893299 21.893299 21.763096 21.459309 21.415897 21.372501 21.372501 21.481007 21.567799 21.546101 21.589497 21.784809 21.828205 22.023502 22.305607 22.848103 23.542500 25.148304 32.005497 38.754200 42.074299 44.309406 45.589710 46.067097 44.504704 45.719898 45.980305 45.828403 46.696400 47.434208 47.521000 46.436008 44.678303 36.302097 31.050709 29.379810 28.598606 28.425007 28.403309 28.338200 28.186298 28.338200 28.446705 28.294804 28.034397 27.774006 27.014500 26.146503 25.278507 24.150105 23.477406 23.000004 22.717899 22.392399 22.110310 21.936695 21.763096 21.567799 21.177204 21.003605 21.654606 22.066898 21.980106 21.914997 21.698002 21.502705 21.350803 21.242298 21.133808 21.025303 20.916798 20.764896 20.851704 20.764896 20.808308 20.764896 20.678104 20.764896 20.721500 20.764896 20.808308 20.786610 20.808308 20.786610 20.699802 20.699802 20.569599 20.504505 20.547901 20.526203 20.439396 20.374302 20.352604 20.287510 20.244099 20.222401 20.157307 20.048801 19.962009 
19.658207 19.658207 19.658207 19.658207 19.636509 19.658207 19.744999 19.679905 19.788410 19.788410 19.766697 19.788410 19.875202 19.831806 19.853504 19.766697 19.896900 20.048801 20.048801 20.222401 20.287510 20.222401 20.113895 20.244099 20.222401 20.352604 20.287510 20.461109 20.482807 20.569599 20.547901 20.764896 20.699802 20.721500 20.830006 20.851704 20.786610 20.786610 20.808308 20.786610 20.699802 20.786610 20.851704 20.851704 20.938496 20.960209 21.155506 21.220600 21.329105 21.329105 21.481007 21.394199 21.394199 21.394199 21.437595 21.394199 21.589497 21.719700 21.719700 21.763096 21.849903 21.958408 22.001804 22.001804 21.632908 21.524403 21.415897 21.437595 21.481007 21.589497 21.481007 21.654606 21.784809 21.893299 22.001804 22.349003 22.739597 23.390598 24.670902 29.813801 38.124897 42.226200 44.634907 45.980305 47.043598 47.217197 47.195499 47.173801 46.891697 46.891697 47.173801 47.542698 47.260609 46.002003 42.030903 33.980198 30.551609 29.423206 29.054310 28.858997 28.663700 28.663700 28.620304 28.685398 28.403309 28.359898 28.164600 27.535297 26.840900 25.972904 24.735996 23.737797 23.086796 22.826405 22.609409 22.349003 22.001804 21.849903 21.502705 21.329105 21.068699 21.220600 21.958408 22.001804 21.871601 21.763096 21.567799 21.459309 21.263996 21.112110 21.133808 21.003605 20.938496 20.851704 20.895100 20.743198 20.808308 20.873402 20.830006 20.764896 20.808308 20.808308 20.808308 20.895100 20.895100 20.786610 20.678104 20.634708 20.634708 20.634708 20.482807 20.461109 20.374302 20.417698 20.396000 20.352604 20.179005 20.179005 20.179005 20.048801 
19.766697 19.744999 19.701603 19.636509 19.679905 19.658207 19.788410 19.723301 19.723301 19.810108 19.766697 19.831806 19.788410 19.853504 19.896900 19.788410 20.005405 20.048801 20.157307 20.265797 20.157307 20.244099 20.179005 20.200703 20.352604 20.157307 20.309208 20.461109 20.634708 20.656406 20.612995 20.656406 20.699802 20.721500 20.743198 20.916798 20.830006 20.808308 20.895100 20.808308 20.851704 20.764896 20.873402 20.938496 21.025303 21.068699 21.263996 21.133808 21.350803 21.329105 21.394199 21.372501 21.307407 21.437595 21.524403 21.459309 21.546101 21.741398 21.828205 21.828205 21.828205 21.936695 22.023502 22.132008 21.980106 21.741398 21.481007 21.437595 21.502705 21.546101 21.589497 21.698002 21.784809 21.893299 22.088596 22.240498 22.761295 23.303806 24.258610 26.363499 33.958500 41.184605 44.200901 45.828403 47.000202 47.390797 47.499302 47.390797 46.436008 47.000202 47.130405 47.325703 47.586109 47.087009 46.045399 41.683704 34.349110 31.007298 30.139301 29.531696 29.119404 28.945805 28.858997 28.880695 28.663700 28.728809 28.511799 27.925907 27.036198 26.320103 25.256809 23.954807 23.325504 23.151905 22.848103 22.522602 22.240498 22.045200 21.763096 21.524403 21.133808 21.068699 21.828205 22.045200 21.980106 21.828205 21.654606 21.502705 21.350803 21.242298 21.155506 21.025303 20.938496 20.960209 20.938496 20.895100 20.873402 20.895100 20.938496 20.764896 20.916798 20.895100 20.916798 20.873402 20.895100 20.808308 20.743198 20.678104 20.656406 20.591297 20.591297 20.526203 20.482807 20.439396 20.396000 20.222401 20.287510 20.244099 20.092197 20.092197 
19.723301 19.810108 19.636509 19.679905 19.658207 19.679905 19.810108 19.701603 19.723301 19.788410 19.723301 19.788410 19.853504 19.810108 19.875202 19.853504 19.983707 20.048801 20.157307 20.200703 20.287510 20.179005 20.157307 20.179005 20.222401 20.287510 20.244099 20.417698 20.547901 20.656406 20.634708 20.678104 20.699802 20.721500 20.808308 20.873402 20.873402 20.830006 21.003605 20.938496 20.808308 20.873402 21.003605 20.981907 20.960209 21.047001 21.177204 21.220600 21.372501 21.285709 21.372501 21.437595 21.437595 21.437595 21.502705 21.524403 21.546101 21.632908 21.871601 21.828205 21.806507 21.914997 22.045200 22.153706 22.175404 21.893299 21.654606 21.546101 21.567799 21.611210 21.567799 21.849903 21.849903 21.893299 22.088596 22.349003 22.761295 23.238697 24.041599 25.235096 28.924107 38.472095 43.441410 44.982105 46.327503 46.978504 47.434208 47.434208 46.392597 47.152103 47.586109 47.390797 47.716297 47.846500 47.521000 46.392597 42.725300 35.716206 33.155598 30.877110 29.705296 29.466602 29.293003 29.227909 29.010899 28.989201 28.555210 26.862598 25.777607 25.647404 25.300205 24.367100 23.737797 23.368900 22.869801 22.522602 22.349003 22.132008 21.936695 21.611210 21.242298 21.090397 21.546101 22.110310 22.088596 21.871601 21.719700 21.546101 21.437595 21.285709 21.220600 21.090397 21.003605 21.047001 21.068699 21.025303 20.895100 20.981907 20.938496 20.895100 20.895100 20.916798 20.916798 20.938496 20.938496 20.851704 20.808308 20.721500 20.721500 20.699802 20.547901 20.482807 20.439396 20.439396 20.330906 20.352604 20.309208 20.222401 20.265797 20.113895 
19.810108 19.679905 19.766697 19.766697 19.766697 19.679905 19.766697 19.788410 19.831806 19.766697 19.744999 19.853504 19.744999 19.766697 19.853504 19.940296 20.092197 20.113895 20.200703 20.157307 20.244099 20.092197 20.200703 20.135609 20.287510 20.265797 20.265797 20.330906 20.482807 20.591297 20.634708 20.743198 20.786610 20.743198 20.808308 20.830006 20.873402 20.916798 20.981907 21.025303 20.981907 20.916798 20.960209 20.960209 20.981907 20.938496 21.133808 21.198902 21.329105 21.307407 21.415897 21.415897 21.437595 21.394199 21.459309 21.502705 21.546101 21.632908 21.784809 21.763096 21.828205 21.980106 22.066898 22.218800 22.327305 21.980106 21.676304 21.567799 21.632908 21.654606 21.611210 21.849903 21.871601 21.936695 22.153706 22.349003 22.761295 23.282108 23.889698 24.779408 26.623905 31.658298 40.425098 43.701801 45.177402 46.110508 46.913410 47.130405 47.455906 48.237110 49.039997 47.759708 48.063496 48.280506 48.063496 47.477604 46.761509 43.832005 39.318409 33.806599 30.877110 30.269505 29.813801 29.727009 29.531696 29.336399 27.969303 26.037998 26.037998 26.081409 25.951206 24.953007 24.041599 23.455708 23.021702 22.696201 22.370701 22.175404 22.001804 21.719700 21.459309 21.112110 21.220600 21.958408 22.132008 21.980106 21.849903 21.654606 21.502705 21.394199 21.307407 21.198902 21.198902 21.177204 21.177204 21.068699 20.981907 21.003605 21.047001 21.003605 20.938496 20.981907 20.981907 21.003605 20.938496 20.851704 20.808308 20.873402 20.808308 20.721500 20.678104 20.504505 20.504505 20.461109 20.417698 20.396000 20.374302 20.287510 20.135609 20.092197 
19.701603 19.788410 19.744999 19.788410 19.875202 19.831806 19.810108 19.766697 19.896900 19.896900 19.810108 19.788410 19.940296 19.853504 19.875202 19.962009 20.070499 20.179005 20.222401 20.287510 20.244099 20.179005 20.157307 20.222401 20.287510 20.287510 20.330906 20.374302 20.504505 20.591297 20.591297 20.830006 20.786610 20.830006 20.895100 20.960209 20.895100 20.938496 21.068699 21.133808 21.133808 20.873402 20.830006 20.895100 20.938496 21.003605 21.133808 21.285709 21.415897 21.285709 21.437595 21.481007 21.415897 21.502705 21.524403 21.589497 21.589497 21.698002 21.784809 21.806507 21.871601 22.001804 22.066898 22.305607 22.370701 22.153706 21.784809 21.676304 21.676304 21.698002 21.719700 21.784809 21.893299 22.023502 22.197102 22.522602 22.913197 23.412296 24.150105 25.148304 26.428608 28.316502 33.806599 41.206303 43.810307 44.808506 45.893497 46.566196 46.891697 47.651203 49.105106 49.300404 48.475803 48.367298 48.540897 48.215397 48.128605 47.282307 44.851902 38.493809 32.938602 31.311100 30.616703 30.334599 30.204395 29.813801 27.730610 26.971104 27.231510 27.361698 26.927708 25.929508 24.627506 23.802906 23.238697 22.869801 22.522602 22.305607 22.197102 21.871601 21.502705 21.285709 21.047001 21.676304 22.132008 21.958408 21.849903 21.719700 21.567799 21.459309 21.329105 21.285709 21.242298 21.155506 21.220600 21.155506 21.155506 21.090397 21.068699 21.025303 21.003605 21.047001 21.025303 20.981907 20.938496 20.960209 20.938496 20.851704 20.830006 20.721500 20.699802 20.569599 20.591297 20.547901 20.439396 20.439396 20.417698 20.352604 20.222401 20.070499 
19.723301 19.766697 19.810108 19.766697 19.766697 19.723301 19.810108 19.810108 19.831806 19.810108 19.918598 19.896900 19.831806 19.853504 19.983707 20.092197 20.135609 20.200703 20.222401 20.200703 20.244099 20.200703 20.113895 20.157307 20.222401 20.287510 20.244099 20.352604 20.374302 20.612995 20.612995 20.721500 20.786610 20.808308 20.916798 20.873402 20.830006 20.960209 21.112110 21.155506 21.220600 21.177204 21.025303 21.003605 20.960209 21.068699 21.177204 21.198902 21.329105 21.372501 21.415897 21.394199 21.437595 21.502705 21.502705 21.546101 21.676304 21.741398 21.698002 21.784809 21.936695 22.066898 22.175404 22.370701 22.392399 22.283909 21.806507 21.698002 21.698002 21.741398 21.698002 21.784809 21.914997 22.066898 22.153706 22.565998 23.130207 23.716099 24.822803 26.276707 27.969303 30.291203 31.311100 34.587803 41.379902 44.309406 45.025501 45.676502 45.893497 45.958607 46.978504 49.148502 49.560810 49.126804 48.888096 48.953205 48.953205 48.388996 47.304005 44.374500 37.777699 33.133900 31.658298 31.202610 30.877110 30.421406 29.141102 28.750507 29.097706 28.945805 28.294804 26.754108 25.235096 24.302006 23.672703 23.303806 22.891499 22.631107 22.392399 21.914997 21.654606 21.329105 21.177204 21.459309 21.980106 22.066898 21.936695 21.806507 21.698002 21.546101 21.437595 21.350803 21.242298 21.263996 21.242298 21.177204 21.155506 21.155506 21.177204 21.133808 21.047001 21.068699 21.155506 20.981907 21.090397 20.981907 20.938496 20.981907 20.830006 20.830006 20.743198 20.634708 20.547901 20.612995 20.504505 20.439396 20.417698 20.417698 20.222401 20.048801 
19.701603 19.788410 19.701603 19.614796 19.744999 19.766697 19.875202 19.875202 19.766697 19.810108 19.853504 19.896900 19.875202 19.896900 20.027103 20.048801 20.135609 20.113895 20.200703 20.200703 20.222401 20.179005 20.222401 20.200703 20.330906 20.244099 20.244099 20.265797 20.265797 20.439396 20.569599 20.721500 20.721500 20.895100 20.895100 20.895100 20.873402 20.938496 21.090397 21.155506 21.220600 21.242298 21.329105 21.155506 21.090397 21.155506 21.198902 21.242298 21.329105 21.307407 21.437595 21.502705 21.546101 21.459309 21.481007 21.546101 21.654606 21.763096 21.698002 21.828205 21.849903 21.980106 22.218800 22.305607 22.457508 22.522602 21.958408 21.719700 21.719700 21.763096 21.719700 21.849903 21.914997 22.088596 22.240498 22.696201 23.238697 24.280308 26.732395 30.334599 33.090504 35.000095 35.607700 32.808399 34.457600 41.358204 44.331104 44.352802 43.137608 41.314808 41.879002 46.414310 49.257008 49.821201 49.495701 49.452305 49.278706 48.996601 48.454105 47.325703 44.591496 38.493809 33.372608 32.222507 31.679996 31.311100 31.267704 30.768604 31.028996 30.551609 29.336399 27.730610 26.016300 24.779408 23.976505 23.434010 22.978306 22.631107 22.500904 22.175404 21.741398 21.481007 21.090397 21.220600 21.936695 22.001804 21.936695 21.828205 21.719700 21.546101 21.502705 21.372501 21.285709 21.220600 21.329105 21.263996 21.177204 21.133808 21.177204 21.047001 21.003605 21.068699 21.068699 20.981907 20.960209 20.981907 21.047001 20.873402 20.873402 20.895100 20.830006 20.721500 20.612995 20.634708 20.504505 20.417698 20.374302 20.374302 20.309208 20.092197 
19.810108 19.723301 19.744999 19.766697 19.723301 19.810108 19.810108 19.875202 19.744999 19.723301 19.831806 19.766697 19.831806 19.983707 20.070499 20.070499 20.157307 20.157307 20.157307 20.113895 20.200703 20.179005 20.179005 20.179005 20.265797 20.265797 20.200703 20.330906 20.330906 20.417698 20.482807 20.678104 20.634708 20.851704 20.851704 20.873402 20.873402 20.938496 21.068699 21.198902 21.242298 21.415897 21.437595 21.285709 21.220600 21.263996 21.177204 21.263996 21.263996 21.350803 21.415897 21.350803 21.481007 21.524403 21.567799 21.611210 21.654606 21.741398 21.763096 21.806507 21.849903 21.893299 22.175404 22.349003 22.435810 22.587696 22.110310 21.719700 21.806507 21.828205 21.763096 21.893299 21.936695 22.132008 22.305607 22.696201 23.455708 24.844501 28.858997 33.437702 35.564304 37.148396 37.365406 34.500996 31.940403 34.522709 41.336506 43.029102 38.472095 38.146610 39.947697 43.528202 47.152103 49.257008 50.125004 49.973103 49.647602 49.300404 48.996601 48.432407 47.108707 44.613209 38.515507 33.784901 32.634800 32.439503 33.307499 32.656498 32.873508 32.222507 30.551609 28.772205 26.906010 25.430408 24.323704 23.672703 23.151905 22.848103 22.500904 22.153706 21.849903 21.546101 21.263996 21.285709 21.784809 21.980106 22.023502 21.806507 21.654606 21.611210 21.567799 21.437595 21.350803 21.329105 21.329105 21.285709 21.263996 21.263996 21.133808 21.177204 21.112110 21.068699 21.047001 21.090397 20.981907 21.003605 20.960209 20.873402 20.916798 20.851704 20.851704 20.721500 20.678104 20.634708 20.526203 20.482807 20.417698 20.309208 20.265797 20.135609 
19.766697 19.766697 19.744999 19.766697 19.766697 19.788410 19.744999 19.875202 19.940296 19.831806 19.896900 19.853504 19.875202 19.940296 20.113895 20.113895 20.157307 20.113895 20.157307 20.200703 20.179005 20.092197 20.070499 20.179005 20.200703 20.265797 20.200703 20.265797 20.287510 20.417698 20.439396 20.634708 20.699802 20.830006 20.895100 20.830006 20.960209 20.960209 21.090397 21.090397 21.242298 21.350803 21.481007 21.415897 21.329105 21.112110 21.155506 21.155506 21.220600 21.307407 21.372501 21.394199 21.437595 21.502705 21.546101 21.611210 21.676304 21.784809 21.806507 21.784809 21.828205 22.001804 22.218800 22.370701 22.435810 22.544300 22.175404 21.849903 21.763096 21.849903 21.806507 21.936695 22.001804 22.088596 22.327305 22.804707 23.672703 25.321903 30.204395 34.674610 36.736103 38.124897 38.059803 35.151997 32.048908 32.461201 35.998310 41.249699 41.900700 41.184605 42.052601 43.832005 46.197300 47.738010 49.039997 50.645802 50.146702 49.495701 49.408909 49.213596 48.258808 46.978504 44.504704 38.667408 34.045307 33.481098 35.217106 34.652897 34.696308 34.023609 31.658298 29.770405 27.817402 26.124805 24.735996 23.802906 23.195301 22.761295 22.522602 22.218800 21.914997 21.719700 21.242298 21.177204 21.632908 22.023502 21.958408 21.849903 21.741398 21.567799 21.481007 21.481007 21.350803 21.372501 21.350803 21.263996 21.220600 21.220600 21.242298 21.177204 21.025303 21.133808 21.025303 21.112110 21.003605 20.981907 20.981907 20.960209 20.938496 20.960209 20.895100 20.786610 20.634708 20.612995 20.504505 20.482807 20.417698 20.374302 20.309208 20.179005 
19.636509 19.744999 19.788410 19.810108 19.875202 19.766697 19.766697 19.810108 19.810108 19.744999 19.701603 19.766697 19.875202 19.831806 20.048801 20.157307 20.157307 20.179005 20.157307 20.179005 20.092197 20.092197 20.157307 20.244099 20.222401 20.244099 20.222401 20.222401 20.265797 20.309208 20.482807 20.634708 20.634708 20.721500 20.851704 20.938496 21.003605 21.133808 21.155506 21.198902 21.307407 21.350803 21.372501 21.437595 21.285709 21.198902 21.112110 21.133808 21.242298 21.263996 21.285709 21.329105 21.394199 21.481007 21.546101 21.698002 21.741398 21.871601 21.828205 21.828205 21.871601 21.980106 22.197102 22.392399 22.500904 22.652805 22.153706 21.849903 21.806507 21.849903 21.763096 21.936695 22.001804 22.197102 22.479206 22.956608 23.911396 25.430408 30.052509 35.303898 37.495609 38.472095 38.341908 35.520908 32.656498 33.264103 35.759602 41.076099 44.157505 43.940510 43.658405 44.786808 46.761509 47.738010 48.172001 49.387196 50.168400 49.712696 49.539097 49.474003 48.801304 48.063496 46.739796 44.591496 38.949497 34.913303 37.126698 36.605900 36.410603 35.629398 33.003696 31.028996 28.707096 26.754108 25.083210 24.171803 23.499104 23.065098 22.783009 22.435810 22.045200 21.806507 21.415897 21.242298 21.502705 21.914997 21.980106 21.914997 21.763096 21.654606 21.611210 21.459309 21.481007 21.437595 21.350803 21.307407 21.220600 21.285709 21.177204 21.112110 21.068699 21.047001 21.047001 21.025303 21.025303 21.068699 20.916798 20.895100 21.025303 20.938496 20.851704 20.743198 20.591297 20.591297 20.526203 20.417698 20.374302 20.396000 20.244099 20.135609 
19.723301 19.831806 19.766697 19.853504 19.766697 19.744999 19.853504 19.744999 19.940296 19.896900 19.918598 19.896900 19.940296 19.962009 20.113895 20.135609 20.244099 20.135609 20.113895 20.157307 20.092197 20.157307 20.113895 20.222401 20.309208 20.265797 20.200703 20.265797 20.222401 20.374302 20.461109 20.612995 20.678104 20.786610 20.916798 20.981907 21.133808 21.133808 21.220600 21.263996 21.307407 21.394199 21.459309 21.459309 21.263996 21.112110 21.133808 21.133808 21.242298 21.263996 21.307407 21.329105 21.502705 21.481007 21.546101 21.698002 21.719700 21.871601 21.849903 21.893299 21.893299 21.893299 22.153706 22.327305 22.500904 22.631107 22.197102 21.893299 21.871601 21.849903 21.763096 21.893299 22.023502 22.218800 22.500904 22.978306 23.933109 25.582310 29.466602 35.824696 38.363605 38.841007 38.623997 36.085102 33.936802 36.106800 40.577000 44.049000 45.567997 45.416096 45.611408 45.633106 47.412510 48.519199 48.844700 48.172001 48.475803 48.627705 49.278706 49.625904 49.105106 48.823002 47.542698 46.522800 44.895298 39.557102 39.014606 38.667408 37.886204 37.452198 34.696308 32.309299 30.074207 27.730610 26.081409 24.866199 24.019901 23.303806 22.934910 22.609409 22.218800 21.980106 21.546101 21.242298 21.350803 21.914997 21.893299 21.849903 21.849903 21.698002 21.632908 21.546101 21.524403 21.437595 21.350803 21.285709 21.263996 21.242298 21.285709 21.198902 21.112110 21.025303 21.133808 21.090397 21.003605 21.003605 21.047001 20.960209 20.873402 20.960209 20.873402 20.743198 20.678104 20.678104 20.612995 20.526203 20.352604 20.374302 20.330906 20.157307 
19.810108 19.744999 19.701603 19.766697 19.810108 19.831806 19.810108 19.896900 19.831806 19.896900 19.918598 20.005405 19.940296 19.983707 20.092197 20.179005 20.200703 20.070499 20.070499 20.157307 20.157307 20.157307 20.157307 20.200703 20.244099 20.309208 20.200703 20.287510 20.309208 20.309208 20.417698 20.612995 20.634708 20.851704 20.981907 21.090397 21.155506 21.177204 21.198902 21.263996 21.329105 21.350803 21.437595 21.394199 21.177204 20.916798 21.090397 21.177204 21.155506 21.198902 21.285709 21.394199 21.437595 21.524403 21.524403 21.632908 21.806507 21.871601 21.806507 21.936695 21.936695 21.914997 22.110310 22.370701 22.479206 22.652805 22.218800 21.914997 21.893299 21.849903 21.914997 21.980106 22.045200 22.240498 22.522602 23.043400 24.041599 25.582310 29.466602 36.215305 38.754200 39.188206 39.361805 36.888004 36.410603 40.967609 43.549900 45.437809 47.130405 47.347401 47.238911 46.978504 48.172001 49.235310 49.322102 47.998402 47.238911 47.325703 47.629505 48.801304 49.582508 49.365498 48.432407 47.607807 46.761509 45.242496 42.421497 40.620396 39.622196 39.123096 36.258701 33.763203 31.354496 29.032597 26.797504 25.300205 24.171803 23.499104 23.065098 22.696201 22.327305 22.023502 21.654606 21.307407 21.242298 21.719700 21.958408 21.893299 21.763096 21.719700 21.611210 21.589497 21.437595 21.372501 21.394199 21.350803 21.329105 21.285709 21.307407 21.133808 21.112110 21.133808 21.133808 21.112110 21.047001 21.025303 21.068699 20.938496 20.981907 21.025303 20.851704 20.764896 20.721500 20.678104 20.591297 20.526203 20.396000 20.396000 20.287510 20.265797 
19.701603 19.766697 19.788410 19.831806 19.831806 19.766697 19.875202 19.788410 19.918598 19.810108 19.940296 19.853504 19.962009 20.027103 20.157307 20.265797 20.135609 20.157307 20.048801 20.200703 20.157307 20.113895 20.157307 20.157307 20.330906 20.330906 20.200703 20.244099 20.309208 20.396000 20.482807 20.612995 20.808308 20.938496 21.047001 21.198902 21.198902 21.177204 21.285709 21.263996 21.350803 21.437595 21.372501 21.220600 21.003605 20.830006 20.916798 21.068699 21.177204 21.220600 21.350803 21.307407 21.459309 21.437595 21.502705 21.632908 21.806507 21.849903 21.871601 21.980106 21.980106 22.066898 22.153706 22.349003 22.522602 22.652805 22.283909 21.914997 21.914997 21.936695 21.784809 22.023502 22.066898 22.218800 22.522602 23.130207 24.106709 25.734196 29.509998 36.497410 39.014606 39.622196 39.925999 37.907902 40.381702 43.506504 45.047199 47.130405 48.388996 49.343800 48.584309 48.063496 48.714497 49.951405 50.450504 48.866398 47.390797 46.913410 46.848301 46.956806 48.150303 49.039997 49.018299 48.410709 47.564396 46.913410 44.591496 42.226200 40.880802 40.077900 38.971210 35.086903 32.200809 29.596806 27.340000 25.473804 24.345402 23.629307 23.065098 22.717899 22.349003 22.132008 21.676304 21.459309 21.307407 21.698002 22.001804 21.958408 21.849903 21.698002 21.654606 21.589497 21.502705 21.437595 21.502705 21.459309 21.329105 21.329105 21.220600 21.177204 21.133808 21.155506 21.177204 21.047001 21.025303 21.025303 21.047001 20.981907 20.916798 20.895100 20.851704 20.786610 20.873402 20.699802 20.591297 20.547901 20.461109 20.439396 20.265797 20.157307 
19.875202 19.831806 19.810108 19.744999 19.766697 19.853504 19.766697 19.744999 19.810108 19.875202 19.810108 19.875202 19.983707 20.048801 20.135609 20.200703 20.113895 20.135609 20.113895 20.135609 20.135609 20.135609 20.135609 20.179005 20.157307 20.309208 20.157307 20.244099 20.309208 20.244099 20.396000 20.591297 20.678104 20.873402 21.068699 21.220600 21.329105 21.307407 21.263996 21.307407 21.329105 21.350803 21.263996 21.025303 20.656406 20.678104 20.764896 20.938496 21.090397 21.133808 21.350803 21.329105 21.394199 21.437595 21.481007 21.546101 21.698002 21.871601 21.914997 21.980106 21.980106 22.066898 22.153706 22.305607 22.457508 22.544300 22.262196 21.958408 21.893299 21.849903 21.806507 21.980106 22.066898 22.262196 22.631107 23.086796 24.084995 25.821003 30.117603 36.953098 39.405201 40.273197 40.511906 39.882603 43.463108 45.134007 46.370899 47.738010 48.519199 50.841099 50.819401 49.821201 49.560810 50.667500 51.535496 50.407108 48.085209 46.891697 46.978504 47.152103 46.653004 47.173801 48.736210 48.909809 48.497501 47.803104 45.763309 43.593296 41.900700 40.989307 40.121296 36.540806 33.307499 30.486500 28.121204 26.168201 24.692600 23.868000 23.260410 22.826405 22.262196 22.132008 21.763096 21.502705 21.329105 21.502705 22.001804 21.958408 21.914997 21.719700 21.719700 21.589497 21.459309 21.459309 21.437595 21.459309 21.350803 21.372501 21.263996 21.112110 21.133808 21.177204 21.068699 21.090397 21.025303 21.003605 20.981907 20.895100 20.851704 20.873402 20.830006 20.721500 20.678104 20.634708 20.591297 20.482807 20.396000 20.439396 20.265797 20.113895 
19.810108 19.810108 19.875202 19.831806 19.896900 19.896900 19.896900 19.940296 19.810108 19.875202 19.983707 19.875202 20.027103 20.113895 20.222401 20.222401 20.244099 20.265797 20.200703 20.179005 20.200703 20.157307 20.200703 20.222401 20.287510 20.352604 20.309208 20.287510 20.265797 20.309208 20.439396 20.612995 20.678104 20.916798 21.068699 21.242298 21.329105 21.481007 21.394199 21.329105 21.307407 21.307407 21.112110 20.786610 20.786610 20.895100 21.003605 20.960209 20.960209 21.068699 21.220600 21.394199 21.459309 21.459309 21.459309 21.654606 21.719700 21.893299 22.023502 22.132008 22.175404 22.240498 22.218800 22.262196 22.349003 22.544300 22.240498 21.936695 21.958408 21.914997 21.893299 22.023502 22.175404 22.414097 22.783009 23.368900 24.302006 25.907810 30.660099 37.300297 39.774097 40.815708 41.531803 42.573399 45.351002 45.676502 45.915211 47.130405 48.519199 51.644001 52.924305 51.882710 51.014698 51.318501 52.208210 52.121403 49.430607 47.477604 46.913410 47.434208 47.586109 46.869999 46.783207 48.627705 48.844700 48.041798 46.978504 44.678303 43.810307 42.790409 41.249699 37.712605 34.153797 31.180897 28.707096 26.971104 25.517200 24.345402 23.629307 23.108509 22.544300 22.262196 21.849903 21.632908 21.372501 21.502705 22.001804 22.023502 21.893299 21.763096 21.654606 21.654606 21.546101 21.437595 21.415897 21.437595 21.350803 21.285709 21.242298 21.220600 21.198902 21.133808 21.155506 21.112110 21.025303 21.025303 21.025303 21.025303 20.981907 20.916798 20.851704 20.786610 20.764896 20.678104 20.591297 20.591297 20.482807 20.439396 20.330906 20.309208 
19.788410 19.788410 19.788410 19.853504 19.788410 19.766697 19.875202 19.875202 19.831806 19.940296 19.940296 19.940296 20.113895 20.179005 20.157307 20.179005 20.113895 20.135609 20.005405 20.113895 20.135609 20.157307 20.222401 20.157307 20.265797 20.222401 20.179005 20.244099 20.222401 20.287510 20.374302 20.547901 20.678104 20.830006 21.003605 21.263996 21.329105 21.394199 21.394199 21.350803 21.285709 21.112110 20.916798 20.895100 21.068699 21.133808 21.025303 21.112110 20.981907 20.960209 21.090397 21.263996 21.437595 21.502705 21.567799 21.524403 21.719700 21.914997 22.023502 22.175404 22.153706 22.262196 22.305607 22.305607 22.392399 22.392399 22.197102 21.914997 21.914997 21.936695 21.828205 21.936695 22.132008 22.370701 22.848103 23.325504 24.215199 25.994602 30.746906 37.582401 40.077900 41.054401 42.074299 44.266010 46.653004 45.567997 45.611408 47.000202 48.779606 51.709110 54.052708 52.902607 52.360096 51.969501 52.815800 53.119602 51.340199 48.454105 47.195499 47.521000 47.803104 47.651203 46.804905 46.544498 47.152103 47.933308 48.432407 46.414310 45.524601 44.656605 42.877201 38.927799 34.804798 31.723408 29.249607 27.361698 25.604008 24.388798 23.607609 23.151905 22.652805 22.283909 21.936695 21.546101 21.415897 21.481007 21.936695 21.936695 21.849903 21.806507 21.698002 21.611210 21.437595 21.481007 21.350803 21.437595 21.263996 21.307407 21.198902 21.133808 21.112110 21.177204 21.112110 21.112110 21.047001 21.025303 20.960209 20.960209 20.938496 20.895100 20.830006 20.721500 20.678104 20.612995 20.569599 20.504505 20.461109 20.374302 20.309208 20.200703 
19.788410 19.744999 19.788410 19.788410 19.810108 19.810108 19.853504 19.853504 19.723301 19.810108 19.744999 19.896900 20.027103 20.070499 20.135609 20.200703 20.092197 20.113895 20.092197 20.048801 20.092197 20.048801 20.179005 20.135609 20.244099 20.244099 20.309208 20.287510 20.309208 20.417698 20.461109 20.526203 20.612995 20.786610 20.960209 21.133808 21.177204 21.177204 21.263996 21.155506 20.981907 20.981907 20.916798 21.047001 21.090397 21.133808 21.047001 20.981907 20.960209 20.873402 21.090397 21.090397 21.329105 21.394199 21.524403 21.589497 21.698002 21.871601 22.001804 22.066898 22.153706 22.349003 22.414097 22.327305 22.240498 22.197102 22.045200 21.849903 21.914997 21.958408 21.849903 22.023502 22.045200 22.370701 22.739597 23.282108 24.258610 26.146503 31.137501 37.951298 40.273197 41.531803 42.812107 45.936909 47.759708 45.633106 46.479404 47.021900 49.170200 52.099705 54.768803 54.356510 53.293201 52.663898 53.011097 53.792301 52.772404 50.537296 48.519199 47.955006 47.846500 47.933308 47.390797 46.609608 45.676502 47.629505 49.039997 48.106907 46.913410 46.067097 44.396198 40.143009 35.607700 32.482899 29.770405 27.817402 25.647404 24.475605 23.607609 23.130207 22.717899 22.327305 21.958408 21.632908 21.481007 21.372501 21.871601 21.871601 21.828205 21.719700 21.654606 21.524403 21.459309 21.437595 21.437595 21.437595 21.372501 21.242298 21.242298 21.133808 21.177204 21.198902 21.025303 21.133808 21.025303 21.047001 20.960209 20.851704 20.873402 20.851704 20.764896 20.699802 20.591297 20.634708 20.526203 20.439396 20.439396 20.352604 20.244099 20.135609 
19.723301 19.766697 19.723301 19.853504 19.810108 19.788410 19.962009 19.810108 19.788410 19.810108 19.810108 19.810108 20.005405 20.092197 20.222401 20.157307 20.070499 20.027103 20.005405 20.070499 20.070499 20.005405 20.092197 20.157307 20.200703 20.265797 20.200703 20.330906 20.396000 20.482807 20.396000 20.461109 20.461109 20.569599 20.678104 20.808308 20.895100 20.960209 21.003605 20.873402 20.873402 20.916798 20.916798 20.960209 21.047001 21.133808 21.025303 21.003605 20.851704 20.873402 21.003605 21.068699 21.198902 21.372501 21.459309 21.589497 21.567799 21.589497 21.698002 21.893299 22.023502 22.349003 22.414097 22.110310 21.936695 21.893299 21.828205 21.741398 21.784809 21.871601 21.828205 21.980106 22.132008 22.370701 22.783009 23.325504 24.432209 26.298405 31.202610 38.255100 40.859104 42.182804 43.354603 47.260609 48.562611 46.002003 46.891697 47.586109 49.408909 52.425205 55.137699 55.810398 54.334797 53.358311 53.206409 54.052708 53.597004 50.341999 50.363697 48.931507 47.759708 47.803104 47.477604 46.761509 45.654804 45.763309 48.128605 48.454105 47.976704 47.108707 45.307606 41.011005 36.388905 33.047108 30.182697 27.860798 25.734196 24.345402 23.564198 23.130207 22.674503 22.283909 22.023502 21.654606 21.459309 21.459309 21.806507 21.806507 21.806507 21.676304 21.611210 21.524403 21.437595 21.481007 21.459309 21.350803 21.307407 21.285709 21.198902 21.133808 21.090397 21.155506 21.133808 21.068699 21.003605 20.981907 20.960209 20.873402 20.808308 20.786610 20.721500 20.743198 20.678104 20.591297 20.504505 20.504505 20.309208 20.374302 20.244099 20.113895 
19.723301 19.701603 19.723301 19.810108 19.744999 19.810108 19.810108 19.831806 19.744999 19.875202 19.896900 19.853504 20.070499 20.157307 20.222401 20.179005 20.113895 20.005405 20.135609 20.048801 20.005405 20.027103 20.113895 20.287510 20.287510 20.200703 20.287510 20.352604 20.396000 20.417698 20.461109 20.439396 20.461109 20.547901 20.678104 20.699802 20.656406 20.721500 20.743198 20.721500 20.873402 20.916798 20.916798 21.025303 20.960209 21.112110 21.112110 20.851704 20.851704 20.895100 21.047001 21.133808 21.372501 21.481007 21.611210 21.676304 21.632908 21.589497 21.698002 21.763096 22.132008 22.370701 22.370701 21.958408 21.741398 21.698002 21.698002 21.676304 21.763096 21.849903 21.784809 21.936695 22.088596 22.435810 22.761295 23.390598 24.649204 26.710697 32.070606 38.992908 41.510105 42.790409 43.875401 48.258808 49.300404 47.021900 47.694599 48.410709 49.799503 52.425205 55.441502 56.721806 55.810398 54.204609 53.640400 54.031010 54.313099 49.039997 50.428806 50.906208 48.388996 47.455906 46.674702 46.175602 45.307606 44.721699 45.459507 48.562611 48.606007 47.390797 45.633106 41.314808 36.736103 33.524509 30.312901 27.882496 25.734196 24.453907 23.629307 23.173603 22.652805 22.370701 22.023502 21.741398 21.524403 21.415897 21.871601 21.828205 21.806507 21.698002 21.567799 21.524403 21.459309 21.372501 21.372501 21.372501 21.285709 21.220600 21.177204 21.133808 21.090397 21.112110 21.025303 21.068699 21.025303 20.960209 20.960209 20.830006 20.830006 20.830006 20.786610 20.678104 20.634708 20.482807 20.482807 20.417698 20.265797 20.330906 20.287510 20.048801 
19.723301 19.723301 19.744999 19.853504 19.766697 19.896900 19.766697 19.723301 19.918598 19.788410 19.875202 19.940296 19.962009 20.200703 20.157307 20.179005 20.135609 20.070499 20.005405 20.048801 20.092197 20.070499 20.070499 20.157307 20.222401 20.287510 20.287510 20.352604 20.439396 20.374302 20.461109 20.461109 20.396000 20.547901 20.591297 20.656406 20.699802 20.634708 20.808308 20.786610 20.830006 20.895100 20.981907 21.025303 21.025303 21.047001 21.090397 20.938496 21.047001 21.047001 21.307407 21.329105 21.350803 21.546101 21.676304 21.784809 21.741398 21.741398 21.893299 22.110310 22.305607 22.370701 22.262196 21.936695 21.654606 21.741398 21.719700 21.632908 21.784809 21.784809 21.806507 21.914997 22.088596 22.457508 22.934910 23.477406 24.909595 27.209797 33.611301 40.099598 42.313007 43.376301 45.112309 48.757908 49.929707 48.193699 48.736210 49.105106 49.973103 52.186497 55.484898 56.743504 57.025608 55.224506 54.226307 53.727207 54.877308 51.340199 44.721699 51.405308 50.407108 47.759708 46.110508 45.459507 44.938709 44.396198 43.766911 47.586109 49.213596 47.998402 45.828403 42.009205 37.061604 33.850010 30.768604 28.186298 26.081409 24.692600 23.759510 23.303806 22.783009 22.435810 22.045200 21.806507 21.567799 21.437595 21.806507 21.741398 21.784809 21.632908 21.502705 21.502705 21.372501 21.437595 21.372501 21.307407 21.263996 21.263996 21.220600 21.220600 21.112110 21.047001 21.090397 21.068699 20.981907 20.981907 20.916798 20.873402 20.764896 20.786610 20.764896 20.699802 20.526203 20.569599 20.396000 20.330906 20.309208 20.309208 20.135609 20.092197 
19.744999 19.810108 19.788410 19.831806 19.896900 19.723301 19.810108 19.853504 19.810108 19.831806 19.875202 19.983707 20.070499 20.200703 20.200703 20.200703 20.157307 20.027103 20.070499 19.983707 20.092197 20.222401 20.157307 20.157307 20.244099 20.374302 20.330906 20.396000 20.417698 20.417698 20.396000 20.482807 20.482807 20.461109 20.612995 20.656406 20.656406 20.678104 20.743198 20.830006 20.808308 20.938496 20.960209 21.025303 21.068699 21.112110 21.047001 21.133808 21.263996 21.220600 21.524403 21.437595 21.502705 21.676304 21.698002 21.828205 21.828205 21.893299 21.936695 22.175404 22.457508 22.153706 22.153706 22.066898 21.741398 21.828205 21.719700 21.632908 21.849903 21.763096 21.784809 21.958408 22.175404 22.522602 22.978306 23.868000 25.213398 27.687199 34.652897 40.989307 43.007404 44.309406 47.130405 49.083408 50.146702 48.649403 49.039997 49.322102 50.298603 52.251606 55.246204 56.461399 57.329411 56.352909 54.725407 52.989399 54.616901 52.034611 42.161106 47.065296 51.578907 49.734409 46.349201 45.220798 44.396198 43.766911 43.354603 47.672901 49.994801 48.584309 46.609608 42.247898 37.170109 33.871708 30.920506 28.403309 26.406910 24.844501 23.846302 23.325504 22.869801 22.565998 22.153706 21.849903 21.589497 21.372501 21.849903 21.784809 21.719700 21.611210 21.611210 21.459309 21.459309 21.350803 21.394199 21.350803 21.263996 21.263996 21.285709 21.177204 21.068699 21.198902 21.155506 21.068699 21.068699 21.003605 20.916798 20.873402 20.873402 20.678104 20.699802 20.591297 20.439396 20.504505 20.374302 20.309208 20.330906 20.222401 20.287510 20.113895 
19.788410 19.810108 19.744999 19.766697 19.723301 19.810108 19.918598 19.875202 19.853504 19.788410 19.853504 19.962009 20.070499 20.179005 20.287510 20.200703 20.157307 20.092197 20.048801 20.092197 20.092197 20.070499 20.135609 20.179005 20.265797 20.396000 20.374302 20.374302 20.439396 20.482807 20.504505 20.461109 20.374302 20.591297 20.504505 20.591297 20.699802 20.743198 20.786610 20.808308 20.851704 20.830006 20.895100 20.981907 21.112110 21.068699 21.155506 21.220600 21.372501 21.350803 21.415897 21.459309 21.546101 21.676304 21.741398 21.719700 21.849903 22.023502 22.045200 22.370701 22.349003 22.132008 22.088596 21.936695 21.654606 21.654606 21.676304 21.654606 21.784809 21.784809 21.806507 21.980106 22.197102 22.609409 23.065098 23.976505 25.538898 28.403309 35.716206 41.900700 43.832005 44.960407 48.193699 49.126804 50.059910 48.692799 48.280506 48.454105 49.669300 52.056309 54.790501 56.027409 56.938801 56.483097 55.267902 53.011097 53.510197 53.076206 43.745197 41.011005 48.757908 50.819401 48.063496 45.134007 44.005604 43.224400 44.439610 49.734409 50.580708 49.148502 47.173801 42.313007 36.996510 33.850010 30.703510 28.403309 26.406910 24.909595 23.889698 23.195301 22.891499 22.522602 22.045200 21.936695 21.524403 21.437595 21.763096 21.849903 21.698002 21.567799 21.567799 21.459309 21.502705 21.394199 21.415897 21.329105 21.263996 21.285709 21.242298 21.198902 21.112110 21.198902 21.198902 21.090397 21.047001 21.003605 20.916798 20.786610 20.808308 20.678104 20.656406 20.591297 20.439396 20.461109 20.439396 20.330906 20.244099 20.222401 20.135609 20.005405 
19.810108 19.744999 19.766697 19.831806 19.810108 19.875202 19.831806 19.788410 19.875202 19.918598 19.875202 19.918598 20.157307 20.135609 20.309208 20.157307 20.200703 20.070499 20.157307 20.157307 20.135609 20.135609 20.113895 20.135609 20.287510 20.396000 20.439396 20.396000 20.461109 20.482807 20.526203 20.526203 20.504505 20.482807 20.526203 20.634708 20.591297 20.721500 20.743198 20.786610 20.830006 20.895100 20.873402 20.960209 21.068699 21.090397 21.242298 21.242298 21.372501 21.459309 21.459309 21.415897 21.502705 21.632908 21.763096 21.784809 21.828205 22.066898 22.197102 22.370701 22.218800 22.110310 22.088596 22.023502 21.611210 21.698002 21.719700 21.654606 21.763096 21.741398 21.806507 22.001804 22.305607 22.631107 23.303806 24.258610 26.037998 29.314701 37.473896 42.812107 44.179203 45.763309 48.215397 48.627705 49.929707 48.909809 47.933308 47.651203 49.191898 51.969501 54.204609 55.267902 55.701908 55.615101 55.072605 53.293201 53.054508 53.314899 45.047199 38.146610 41.727100 49.647602 48.779606 45.546299 43.571598 44.417896 48.779606 51.361897 50.862797 49.560810 47.325703 42.573399 37.018208 33.654697 30.573307 28.273106 26.623905 25.170002 23.868000 23.216999 22.717899 22.479206 22.197102 21.849903 21.632908 21.502705 21.784809 21.806507 21.698002 21.567799 21.502705 21.524403 21.481007 21.481007 21.459309 21.437595 21.329105 21.329105 21.263996 21.112110 21.177204 21.155506 21.177204 21.025303 21.047001 21.003605 20.938496 20.851704 20.808308 20.721500 20.634708 20.547901 20.439396 20.374302 20.287510 20.309208 20.287510 20.157307 20.092197 19.940296 
19.853504 19.853504 19.723301 19.810108 19.853504 19.875202 19.875202 19.810108 19.940296 19.918598 19.918598 19.983707 20.027103 20.179005 20.179005 20.157307 20.135609 20.135609 20.113895 20.200703 20.113895 20.222401 20.200703 20.200703 20.352604 20.374302 20.439396 20.439396 20.526203 20.482807 20.504505 20.482807 20.482807 20.504505 20.526203 20.634708 20.612995 20.634708 20.721500 20.743198 20.764896 20.895100 20.960209 20.960209 21.047001 21.155506 21.285709 21.307407 21.285709 21.350803 21.459309 21.415897 21.415897 21.567799 21.654606 21.784809 21.936695 22.110310 22.240498 22.283909 22.132008 22.240498 22.066898 21.871601 21.589497 21.632908 21.632908 21.589497 21.654606 21.784809 21.828205 22.045200 22.262196 22.696201 23.412296 24.584110 26.819202 30.681797 39.188206 43.463108 44.526402 46.392597 47.911610 48.258808 49.647602 49.387196 48.801304 48.584309 50.233509 51.926105 53.466801 54.334797 54.356510 51.795902 53.401707 53.401707 52.555408 52.859196 48.215397 38.190006 37.560703 44.244297 48.302204 44.070698 42.399799 47.889896 52.208210 51.709110 51.101505 49.886311 47.325703 42.616810 36.736103 33.437702 30.312901 27.969303 26.298405 24.779408 23.802906 23.130207 22.674503 22.392399 22.132008 21.893299 21.654606 21.459309 21.741398 21.763096 21.698002 21.589497 21.546101 21.524403 21.611210 21.437595 21.437595 21.502705 21.437595 21.350803 21.307407 21.133808 21.133808 21.220600 21.133808 21.133808 21.047001 20.938496 20.938496 20.764896 20.721500 20.678104 20.612995 20.526203 20.504505 20.461109 20.265797 20.179005 20.244099 20.157307 20.135609 19.962009 
19.723301 19.723301 19.810108 19.810108 19.853504 19.831806 19.918598 19.896900 19.875202 19.896900 19.896900 19.940296 20.092197 20.157307 20.200703 20.244099 20.179005 20.048801 20.048801 20.179005 20.157307 20.265797 20.265797 20.222401 20.330906 20.439396 20.396000 20.461109 20.504505 20.547901 20.439396 20.461109 20.526203 20.591297 20.526203 20.656406 20.656406 20.634708 20.764896 20.678104 20.808308 20.895100 20.938496 20.938496 21.025303 21.112110 21.220600 21.242298 21.329105 21.307407 21.459309 21.481007 21.394199 21.524403 21.632908 21.698002 21.893299 22.045200 22.197102 22.110310 22.045200 22.218800 22.110310 21.741398 21.546101 21.589497 21.567799 21.611210 21.676304 21.784809 21.806507 21.980106 22.262196 22.739597 23.672703 25.104908 27.687199 33.112202 40.338306 43.441410 44.851902 46.826603 47.521000 47.889896 49.430607 49.517399 49.994801 50.298603 51.144901 51.860996 53.119602 53.445103 52.772404 47.889896 49.625904 52.577106 51.969501 51.730808 50.385410 39.795795 36.041706 37.625797 42.464909 40.273197 39.687305 49.452305 52.186497 51.470402 50.667500 49.625904 46.826603 41.965809 36.540806 33.155598 29.987400 27.383396 25.799305 24.540699 23.716099 23.173603 22.739597 22.392399 22.088596 21.871601 21.698002 21.546101 21.741398 21.719700 21.763096 21.567799 21.546101 21.481007 21.481007 21.481007 21.372501 21.415897 21.372501 21.350803 21.329105 21.198902 21.177204 21.155506 21.112110 21.025303 21.025303 20.938496 20.873402 20.764896 20.612995 20.591297 20.612995 20.526203 20.417698 20.309208 20.157307 20.222401 20.135609 20.113895 20.092197 20.005405 
19.831806 19.766697 19.766697 19.831806 19.788410 19.788410 19.788410 19.810108 19.788410 19.831806 19.831806 19.940296 19.962009 20.113895 20.113895 20.200703 20.113895 20.113895 19.983707 20.157307 20.157307 20.113895 20.157307 20.265797 20.439396 20.396000 20.439396 20.461109 20.461109 20.461109 20.526203 20.504505 20.439396 20.569599 20.678104 20.591297 20.612995 20.656406 20.721500 20.743198 20.764896 20.808308 20.916798 20.960209 21.003605 21.090397 21.177204 21.198902 21.285709 21.242298 21.481007 21.394199 21.437595 21.567799 21.654606 21.719700 21.958408 22.132008 21.980106 22.023502 22.001804 22.175404 22.066898 21.698002 21.481007 21.567799 21.546101 21.546101 21.654606 21.719700 21.741398 21.936695 22.327305 22.891499 23.802906 25.647404 29.249607 35.911503 40.728901 42.855503 44.569798 46.587910 46.848301 47.738010 49.647602 50.081608 50.841099 51.427006 51.622303 52.208210 53.141300 52.381809 51.405308 45.546299 45.134007 50.407108 50.689198 51.014698 50.710911 43.441410 36.150196 35.629398 36.323795 36.888004 38.428699 49.126804 52.164799 51.058109 50.428806 48.996601 46.197300 41.444996 36.388905 32.895206 29.770405 27.296604 25.452106 24.345402 23.672703 23.086796 22.717899 22.435810 22.110310 21.871601 21.763096 21.524403 21.698002 21.676304 21.654606 21.546101 21.589497 21.502705 21.415897 21.502705 21.394199 21.481007 21.459309 21.372501 21.372501 21.177204 21.155506 21.177204 21.068699 20.960209 20.938496 20.873402 20.830006 20.743198 20.634708 20.634708 20.504505 20.439396 20.287510 20.330906 20.244099 20.092197 20.113895 20.113895 20.027103 19.940296 
19.853504 19.810108 19.766697 19.788410 19.723301 19.788410 19.810108 19.788410 19.940296 19.896900 19.875202 19.962009 19.962009 20.135609 20.157307 20.179005 20.157307 19.962009 20.092197 20.070499 20.113895 20.179005 20.200703 20.265797 20.396000 20.482807 20.417698 20.439396 20.482807 20.482807 20.439396 20.547901 20.482807 20.526203 20.569599 20.591297 20.678104 20.656406 20.656406 20.699802 20.830006 20.808308 20.851704 20.960209 21.025303 21.068699 21.068699 21.155506 21.263996 21.285709 21.307407 21.350803 21.415897 21.589497 21.567799 21.698002 21.958408 22.001804 21.806507 21.980106 22.001804 22.001804 21.784809 21.502705 21.459309 21.437595 21.567799 21.524403 21.611210 21.763096 21.698002 22.066898 22.240498 22.848103 23.998203 26.276707 31.397907 36.953098 39.969410 41.575199 43.311207 45.416096 46.110508 47.152103 49.452305 50.255207 50.776005 50.841099 51.557209 52.468601 52.577106 51.014698 49.452305 42.464909 40.902500 47.933308 48.801304 49.517399 49.582508 46.479404 37.105000 35.586002 35.933201 37.517307 40.294910 48.953205 51.644001 50.624104 49.973103 48.519199 45.698200 41.119511 36.388905 32.721607 29.618504 27.101307 25.300205 24.193501 23.520802 23.086796 22.587696 22.327305 22.110310 21.828205 21.698002 21.481007 21.784809 21.611210 21.632908 21.524403 21.546101 21.502705 21.459309 21.481007 21.459309 21.459309 21.437595 21.437595 21.372501 21.198902 21.112110 21.155506 21.112110 21.025303 20.916798 20.895100 20.699802 20.699802 20.699802 20.547901 20.482807 20.417698 20.179005 20.265797 20.157307 20.113895 20.135609 20.005405 19.983707 19.831806 
19.788410 19.810108 19.744999 19.766697 19.831806 19.788410 19.831806 19.853504 19.853504 19.853504 19.810108 19.875202 20.048801 20.027103 20.244099 20.200703 20.135609 20.048801 20.048801 20.048801 20.092197 20.113895 20.287510 20.244099 20.417698 20.547901 20.461109 20.482807 20.461109 20.547901 20.504505 20.504505 20.482807 20.526203 20.612995 20.634708 20.569599 20.699802 20.612995 20.634708 20.786610 20.851704 20.873402 20.873402 20.960209 21.068699 21.090397 21.112110 21.112110 21.133808 21.285709 21.307407 21.394199 21.567799 21.611210 21.676304 21.914997 21.784809 21.784809 21.936695 21.958408 21.871601 21.481007 21.415897 21.394199 21.459309 21.481007 21.459309 21.611210 21.698002 21.654606 21.893299 22.305607 22.913197 24.128407 26.927708 33.199009 36.714405 38.732502 40.859104 41.444996 44.049000 45.242496 46.587910 49.061710 49.777805 50.407108 50.298603 51.622303 52.468601 51.817600 49.126804 47.304005 39.991108 37.322010 44.114109 47.651203 48.736210 49.322102 47.586109 38.558903 36.692707 39.101398 42.790409 45.502903 49.734409 51.296803 49.994801 49.191898 47.629505 45.481205 41.206303 36.540806 32.613102 29.119404 26.580509 24.866199 23.911396 23.347202 22.891499 22.522602 22.305607 22.066898 21.741398 21.676304 21.502705 21.676304 21.632908 21.546101 21.546101 21.459309 21.459309 21.459309 21.546101 21.524403 21.415897 21.372501 21.350803 21.329105 21.242298 21.177204 21.112110 21.068699 21.025303 20.895100 20.830006 20.656406 20.612995 20.612995 20.482807 20.396000 20.352604 20.287510 20.309208 20.222401 20.135609 20.179005 19.940296 19.940296 19.940296 
19.788410 19.744999 19.766697 19.744999 19.766697 19.679905 19.788410 19.766697 19.766697 19.875202 19.831806 19.896900 19.983707 20.048801 20.113895 20.157307 20.092197 20.048801 20.048801 20.070499 20.135609 20.092197 20.179005 20.287510 20.482807 20.417698 20.439396 20.504505 20.504505 20.504505 20.482807 20.569599 20.482807 20.526203 20.569599 20.678104 20.569599 20.634708 20.656406 20.634708 20.656406 20.678104 20.895100 20.916798 20.938496 21.025303 20.960209 21.090397 21.220600 21.198902 21.285709 21.350803 21.415897 21.524403 21.589497 21.698002 21.676304 21.741398 21.741398 21.828205 21.828205 21.546101 21.350803 21.307407 21.285709 21.394199 21.350803 21.481007 21.589497 21.632908 21.676304 21.914997 22.218800 22.934910 24.215199 27.448505 33.893406 36.323795 37.756001 39.405201 38.992908 42.573399 44.114109 46.002003 48.866398 49.973103 50.493900 50.537296 51.882710 52.338398 50.081608 46.956806 44.179203 37.300297 35.759602 39.557102 46.045399 48.063496 49.061710 48.106907 40.880802 41.444996 44.135807 45.242496 46.566196 49.300404 50.363697 48.931507 48.020100 46.566196 45.090611 41.358204 36.367207 32.439503 28.902409 26.211597 24.519001 23.781208 23.216999 22.913197 22.392399 22.283909 22.001804 21.849903 21.611210 21.567799 21.632908 21.546101 21.502705 21.502705 21.524403 21.437595 21.459309 21.481007 21.459309 21.459309 21.394199 21.372501 21.350803 21.198902 21.112110 21.112110 20.916798 20.938496 20.808308 20.764896 20.678104 20.612995 20.461109 20.461109 20.396000 20.352604 20.265797 20.157307 20.157307 20.070499 20.070499 19.962009 19.983707 19.896900 
19.810108 19.788410 19.766697 19.788410 19.636509 19.788410 19.875202 19.810108 19.853504 19.831806 19.831806 19.918598 20.005405 19.983707 20.092197 20.179005 20.157307 20.048801 20.048801 20.048801 20.092197 20.092197 20.244099 20.352604 20.417698 20.417698 20.461109 20.482807 20.547901 20.461109 20.396000 20.569599 20.591297 20.612995 20.504505 20.743198 20.569599 20.591297 20.591297 20.547901 20.461109 20.526203 20.851704 21.003605 21.003605 20.938496 20.981907 21.068699 21.198902 21.155506 21.372501 21.394199 21.437595 21.567799 21.546101 21.589497 21.524403 21.611210 21.611210 21.654606 21.481007 21.329105 21.307407 21.307407 21.307407 21.415897 21.329105 21.394199 21.632908 21.589497 21.698002 21.893299 22.240498 22.783009 24.041599 27.600407 33.698109 35.781300 37.039906 37.669209 35.954899 40.728901 42.985706 45.177402 48.150303 49.170200 49.582508 51.730808 52.078007 51.578907 45.285908 41.162907 38.146610 35.195408 35.954899 41.466709 46.978504 47.564396 47.369099 45.698200 44.504704 46.067097 45.936909 46.240696 46.956806 48.974903 49.018299 47.672901 46.978504 46.414310 44.873600 41.271397 36.367207 32.222507 28.338200 25.864399 24.497303 23.737797 23.173603 22.804707 22.479206 22.240498 22.023502 21.741398 21.676304 21.502705 21.567799 21.502705 21.394199 21.437595 21.415897 21.481007 21.394199 21.459309 21.350803 21.459309 21.307407 21.350803 21.350803 21.090397 21.112110 21.047001 21.003605 20.895100 20.743198 20.656406 20.656406 20.547901 20.504505 20.439396 20.352604 20.265797 20.244099 20.222401 20.092197 20.092197 20.070499 19.896900 19.896900 19.853504 
19.810108 19.788410 19.701603 19.788410 19.788410 19.810108 19.810108 19.788410 19.788410 19.940296 19.853504 19.831806 20.005405 20.070499 20.157307 20.113895 20.135609 20.070499 20.048801 20.027103 20.027103 20.113895 20.200703 20.265797 20.374302 20.526203 20.417698 20.504505 20.482807 20.504505 20.547901 20.504505 20.547901 20.634708 20.526203 20.612995 20.547901 20.547901 20.591297 20.482807 20.352604 20.526203 20.851704 20.851704 20.960209 20.981907 21.090397 21.133808 21.242298 21.198902 21.307407 21.372501 21.481007 21.481007 21.415897 21.415897 21.481007 21.502705 21.502705 21.394199 21.177204 21.198902 21.198902 21.177204 21.155506 21.285709 21.329105 21.394199 21.459309 21.611210 21.632908 21.871601 22.110310 22.522602 23.672703 26.645603 32.439503 34.696308 35.737904 34.696308 33.133900 38.732502 41.618610 44.179203 47.369099 48.497501 49.799503 51.644001 51.795902 50.537296 39.535404 35.477497 35.021809 35.520908 40.121296 46.869999 48.606007 47.586109 45.785007 44.135807 44.157505 46.978504 46.501102 46.848301 47.130405 47.998402 47.889896 46.457706 46.327503 45.958607 44.331104 40.728901 35.998310 31.745106 28.012699 25.821003 24.540699 23.716099 23.151905 22.761295 22.435810 22.218800 21.980106 21.784809 21.632908 21.546101 21.524403 21.415897 21.394199 21.372501 21.502705 21.415897 21.415897 21.372501 21.394199 21.437595 21.415897 21.307407 21.220600 21.068699 21.090397 21.047001 20.916798 20.873402 20.786610 20.699802 20.461109 20.461109 20.374302 20.417698 20.374302 20.265797 20.265797 20.200703 20.113895 20.070499 19.983707 19.896900 19.875202 19.875202 
19.701603 19.744999 19.723301 19.723301 19.723301 19.744999 19.853504 19.744999 19.831806 19.875202 19.788410 19.853504 19.918598 20.027103 20.027103 20.113895 20.070499 20.135609 20.027103 20.070499 20.027103 20.027103 20.092197 20.287510 20.352604 20.374302 20.352604 20.461109 20.482807 20.482807 20.461109 20.504505 20.482807 20.569599 20.569599 20.591297 20.547901 20.439396 20.330906 20.309208 20.526203 20.547901 20.808308 20.938496 21.047001 21.068699 21.090397 21.220600 21.177204 21.220600 21.372501 21.437595 21.372501 21.177204 21.220600 21.155506 21.220600 21.307407 21.177204 21.068699 21.112110 21.112110 21.177204 21.177204 21.177204 21.242298 21.220600 21.329105 21.415897 21.546101 21.524403 21.741398 21.936695 22.283909 23.130207 24.931309 29.054310 32.157398 33.199009 30.985600 30.443104 36.367207 39.904301 42.161106 46.175602 49.018299 50.710911 50.993000 51.513798 49.387196 38.124897 35.520908 35.911503 39.188206 46.761509 48.888096 48.388996 46.935108 45.567997 44.504704 45.481205 47.412510 47.369099 47.477604 47.521000 47.325703 46.826603 45.437809 45.264210 44.982105 43.376301 40.164707 35.542606 31.137501 27.643803 25.690800 24.388798 23.520802 23.065098 22.696201 22.262196 22.197102 21.980106 21.806507 21.654606 21.524403 21.459309 21.415897 21.350803 21.350803 21.372501 21.329105 21.394199 21.285709 21.394199 21.415897 21.329105 21.263996 21.198902 21.090397 21.003605 20.895100 20.808308 20.764896 20.678104 20.547901 20.461109 20.374302 20.396000 20.244099 20.179005 20.244099 20.135609 20.157307 20.157307 20.027103 19.918598 19.918598 19.918598 19.853504 
19.723301 19.701603 19.723301 19.744999 19.744999 19.744999 19.744999 19.788410 19.766697 19.810108 19.875202 19.896900 19.983707 20.070499 20.027103 20.135609 20.113895 20.070499 19.962009 20.027103 20.070499 20.092197 20.113895 20.244099 20.265797 20.287510 20.352604 20.439396 20.526203 20.439396 20.417698 20.526203 20.504505 20.526203 20.504505 20.482807 20.330906 20.309208 20.396000 20.417698 20.482807 20.699802 20.743198 20.873402 21.133808 21.112110 21.177204 21.242298 21.263996 21.263996 21.415897 21.220600 21.025303 20.981907 21.068699 21.003605 20.981907 21.003605 20.895100 20.981907 21.025303 21.025303 21.090397 21.090397 21.047001 21.155506 21.220600 21.198902 21.285709 21.459309 21.437595 21.589497 21.784809 22.110310 22.674503 23.564198 25.300205 28.142902 29.748707 27.643803 28.077808 33.806599 37.951298 40.338306 44.895298 49.061710 50.667500 50.407108 50.645802 49.083408 41.358204 40.468510 41.054401 46.457706 49.235310 48.844700 47.803104 46.501102 46.240696 46.761509 47.477604 48.020100 48.193699 48.388996 47.694599 46.631306 45.481205 43.875401 44.222599 43.615009 42.139408 39.296696 34.587803 30.291203 27.209797 25.321903 24.171803 23.499104 22.934910 22.522602 22.262196 22.132008 21.849903 21.763096 21.589497 21.546101 21.394199 21.415897 21.242298 21.263996 21.350803 21.329105 21.307407 21.329105 21.350803 21.350803 21.285709 21.220600 21.090397 20.960209 20.895100 20.786610 20.764896 20.678104 20.569599 20.504505 20.461109 20.374302 20.309208 20.200703 20.200703 20.222401 20.113895 20.048801 20.027103 19.962009 20.005405 19.918598 19.896900 19.766697 
19.636509 19.636509 19.658207 19.658207 19.636509 19.766697 19.744999 19.788410 19.810108 19.810108 19.766697 19.810108 19.896900 19.962009 20.070499 20.070499 20.157307 20.005405 19.983707 19.940296 19.983707 20.027103 20.092197 20.113895 20.135609 20.200703 20.265797 20.222401 20.309208 20.396000 20.374302 20.396000 20.417698 20.482807 20.309208 20.374302 20.374302 20.374302 20.396000 20.526203 20.526203 20.678104 20.699802 20.808308 20.916798 21.068699 21.155506 21.112110 21.198902 21.242298 21.263996 20.895100 20.743198 20.743198 20.830006 20.786610 20.786610 20.830006 20.830006 20.895100 20.895100 20.960209 20.981907 21.047001 21.047001 21.133808 21.198902 21.263996 21.242298 21.329105 21.350803 21.437595 21.676304 21.849903 22.327305 22.804707 23.564198 24.605808 25.625706 25.300205 26.385197 31.701710 36.106800 38.493809 42.985706 47.824802 49.842899 50.059910 50.298603 50.276905 45.936909 45.676502 47.846500 48.757908 49.126804 48.475803 47.390797 47.238911 48.432407 49.083408 48.866398 48.866398 49.148502 48.736210 47.499302 46.761509 45.633106 43.441410 42.942310 42.334705 40.837406 37.972996 33.242405 29.162800 26.450306 24.931309 23.824604 23.390598 22.891499 22.565998 22.197102 22.001804 21.849903 21.632908 21.567799 21.437595 21.307407 21.285709 21.220600 21.198902 21.329105 21.242298 21.220600 21.220600 21.177204 21.177204 21.155506 21.090397 21.047001 20.851704 20.830006 20.699802 20.699802 20.591297 20.461109 20.417698 20.309208 20.330906 20.265797 20.200703 20.200703 20.113895 20.027103 19.940296 19.962009 19.853504 19.896900 19.831806 19.766697 19.831806 
19.744999 19.701603 19.723301 19.723301 19.723301 19.766697 19.723301 19.831806 19.788410 19.810108 19.788410 19.788410 19.875202 20.027103 20.135609 20.092197 20.244099 20.092197 20.027103 20.005405 19.918598 20.027103 20.070499 20.027103 20.135609 20.135609 20.027103 20.179005 20.179005 20.157307 20.222401 20.287510 20.330906 20.374302 20.352604 20.461109 20.547901 20.569599 20.526203 20.547901 20.612995 20.764896 20.721500 20.808308 20.938496 21.025303 21.155506 21.177204 21.112110 21.068699 20.808308 20.721500 20.678104 20.678104 20.591297 20.699802 20.786610 20.786610 20.808308 20.743198 20.851704 20.916798 20.895100 20.960209 20.938496 21.047001 21.177204 21.133808 21.263996 21.307407 21.220600 21.567799 21.546101 21.719700 21.980106 22.370701 22.783009 23.260410 23.672703 24.193501 25.386997 29.640202 34.067005 36.345509 39.340107 45.589710 48.345600 49.170200 49.604206 50.580708 47.911610 48.584309 48.953205 48.606007 48.562611 47.716297 48.041798 48.801304 49.582508 50.081608 49.539097 49.821201 49.105106 48.345600 47.304005 46.284107 44.548100 42.421497 40.989307 40.772297 39.340107 35.846409 31.571507 28.142902 25.777607 24.475605 23.672703 23.151905 22.848103 22.587696 22.175404 21.958408 21.784809 21.589497 21.632908 21.285709 21.220600 21.177204 21.198902 21.242298 21.263996 21.242298 21.198902 21.242298 21.155506 21.177204 21.090397 21.047001 20.895100 20.808308 20.699802 20.699802 20.569599 20.612995 20.439396 20.352604 20.287510 20.200703 20.135609 20.092197 20.070499 20.113895 20.005405 20.027103 20.005405 19.831806 19.853504 19.853504 19.766697 19.810108 
19.766697 19.679905 19.766697 19.701603 19.744999 19.658207 19.723301 19.831806 19.853504 19.810108 19.831806 19.810108 19.831806 19.940296 20.092197 20.157307 20.070499 20.070499 20.048801 20.070499 19.983707 20.027103 19.983707 20.070499 20.135609 20.027103 20.070499 20.070499 20.113895 20.113895 20.092197 20.244099 20.330906 20.352604 20.439396 20.612995 20.547901 20.656406 20.591297 20.547901 20.612995 20.699802 20.678104 20.851704 20.916798 21.025303 21.177204 21.220600 21.112110 20.916798 20.699802 20.634708 20.634708 20.634708 20.634708 20.699802 20.678104 20.721500 20.721500 20.721500 20.721500 20.830006 20.830006 20.938496 20.938496 21.025303 21.090397 21.177204 21.198902 21.263996 21.198902 21.437595 21.459309 21.654606 21.806507 22.110310 22.457508 22.696201 23.043400 23.694401 25.018101 28.837299 32.244205 33.806599 37.300297 43.593296 47.282307 48.671101 49.625904 50.472202 49.756107 50.363697 49.582508 48.866398 48.237110 48.020100 48.953205 49.908009 50.320301 50.298603 50.016499 49.647602 48.909809 48.215397 47.065296 45.264210 43.159306 40.902500 38.341908 37.408802 35.824696 32.461201 29.314701 26.884296 25.126606 24.084995 23.477406 23.108509 22.739597 22.522602 22.066898 21.980106 21.698002 21.589497 21.502705 21.263996 21.220600 21.177204 21.177204 21.155506 21.155506 21.155506 21.112110 21.155506 21.133808 21.068699 21.025303 21.025303 20.895100 20.656406 20.678104 20.569599 20.482807 20.439396 20.330906 20.309208 20.222401 20.157307 20.135609 20.027103 19.983707 19.962009 19.940296 19.962009 19.962009 19.875202 19.853504 19.810108 19.701603 19.744999 
19.723301 19.723301 19.679905 19.679905 19.679905 19.701603 19.701603 19.744999 19.810108 19.831806 19.831806 19.875202 19.853504 19.918598 20.092197 20.157307 20.070499 20.135609 20.113895 20.070499 20.092197 19.940296 20.048801 20.048801 20.092197 20.113895 20.070499 20.048801 20.048801 20.179005 20.157307 20.287510 20.179005 20.352604 20.547901 20.547901 20.504505 20.504505 20.569599 20.591297 20.591297 20.656406 20.764896 20.808308 20.851704 21.003605 21.068699 21.090397 21.177204 21.003605 20.612995 20.526203 20.569599 20.634708 20.612995 20.699802 20.656406 20.743198 20.634708 20.743198 20.743198 20.721500 20.786610 20.873402 20.895100 20.960209 21.047001 21.090397 21.133808 21.263996 21.220600 21.329105 21.415897 21.546101 21.741398 21.893299 22.197102 22.522602 22.913197 23.716099 24.996403 27.795704 31.332798 35.586002 40.490208 42.660206 45.698200 47.152103 49.191898 50.645802 50.233509 49.886311 49.495701 48.627705 48.649403 49.278706 49.994801 50.385410 50.515598 50.927906 50.276905 49.365498 48.323902 47.238911 46.175602 44.352802 42.247898 38.971210 35.781300 33.676395 31.679996 29.466602 27.513599 25.777607 24.519001 23.716099 23.303806 22.869801 22.587696 22.327305 22.023502 21.936695 21.719700 21.654606 21.502705 21.220600 21.133808 21.198902 21.112110 21.177204 21.155506 21.025303 21.003605 21.025303 21.047001 20.981907 20.851704 20.895100 20.764896 20.612995 20.591297 20.461109 20.439396 20.330906 20.309208 20.265797 20.157307 20.113895 20.179005 20.048801 20.048801 20.027103 19.962009 19.875202 19.875202 19.853504 19.766697 19.831806 19.658207 19.636509 
19.701603 19.658207 19.744999 19.810108 19.658207 19.701603 19.744999 19.766697 19.766697 19.788410 19.853504 19.962009 19.788410 19.940296 20.092197 20.048801 20.070499 20.092197 19.962009 20.092197 19.983707 19.918598 20.005405 19.983707 20.092197 20.027103 20.027103 20.027103 20.048801 20.092197 20.135609 20.222401 20.222401 20.417698 20.461109 20.482807 20.482807 20.439396 20.504505 20.482807 20.612995 20.678104 20.634708 20.721500 20.830006 20.916798 21.003605 21.112110 21.090397 20.981907 20.721500 20.547901 20.482807 20.591297 20.547901 20.591297 20.591297 20.656406 20.678104 20.743198 20.656406 20.764896 20.786610 20.873402 20.873402 20.960209 21.003605 21.112110 21.090397 21.220600 21.133808 21.350803 21.415897 21.546101 21.632908 21.871601 22.175404 22.500904 23.216999 24.106709 25.951206 29.097706 34.327396 39.665607 42.421497 41.879002 43.506504 46.262409 49.647602 50.320301 49.495701 49.322102 49.105106 49.126804 49.908009 50.255207 49.170200 47.607807 50.624104 50.841099 49.864597 49.061710 47.607807 46.240696 45.025501 44.005604 40.663807 36.323795 33.285801 30.920506 29.076008 27.600407 26.233295 24.996403 24.063297 23.542500 23.108509 22.783009 22.392399 22.240498 21.936695 21.828205 21.719700 21.481007 21.307407 21.177204 21.068699 21.025303 21.068699 21.003605 20.981907 21.003605 20.873402 20.938496 20.960209 20.895100 20.786610 20.764896 20.656406 20.547901 20.482807 20.374302 20.330906 20.330906 20.200703 20.179005 20.070499 20.005405 20.005405 20.048801 20.048801 19.918598 19.875202 19.744999 19.810108 19.744999 19.723301 19.658207 19.701603 19.528004 
19.593098 19.636509 19.593098 19.593098 19.614796 19.766697 19.723301 19.810108 19.701603 19.701603 19.766697 19.788410 19.744999 19.831806 19.940296 20.048801 20.027103 20.113895 20.048801 20.092197 20.005405 19.983707 20.092197 20.005405 20.070499 20.070499 20.005405 20.027103 20.070499 20.135609 20.092197 20.244099 20.287510 20.439396 20.461109 20.547901 20.417698 20.482807 20.547901 20.569599 20.612995 20.612995 20.591297 20.699802 20.873402 20.895100 21.025303 21.047001 21.112110 20.895100 20.699802 20.439396 20.504505 20.526203 20.482807 20.526203 20.591297 20.591297 20.656406 20.634708 20.656406 20.634708 20.786610 20.830006 20.873402 20.873402 21.047001 21.112110 21.220600 21.155506 21.155506 21.307407 21.415897 21.589497 21.719700 21.958408 22.327305 22.891499 23.781208 25.473804 28.793903 33.763203 38.558903 41.423298 43.007404 43.289509 44.070698 48.671101 49.647602 49.756107 49.452305 49.148502 49.083408 49.799503 50.776005 49.560810 46.587910 48.823002 50.819401 50.125004 48.823002 47.477604 46.284107 45.416096 43.593296 40.338306 36.627598 33.416004 30.920506 28.967503 27.383396 26.189899 25.170002 24.388798 23.694401 23.260410 22.956608 22.652805 22.305607 22.132008 21.828205 21.828205 21.632908 21.437595 21.242298 21.112110 21.025303 21.025303 21.003605 20.981907 20.960209 20.895100 20.830006 20.851704 20.895100 20.830006 20.721500 20.612995 20.569599 20.461109 20.309208 20.352604 20.244099 20.244099 20.200703 20.135609 20.027103 20.005405 20.005405 19.940296 19.940296 19.853504 19.810108 19.810108 19.744999 19.766697 19.744999 19.658207 19.679905 19.484608 
19.658207 19.593098 19.614796 19.636509 19.614796 19.744999 19.744999 19.744999 19.744999 19.831806 19.853504 19.744999 19.896900 19.831806 19.918598 19.983707 20.157307 20.113895 20.092197 20.135609 20.048801 20.027103 20.005405 20.113895 20.092197 20.005405 20.027103 19.983707 20.157307 20.135609 20.157307 20.200703 20.330906 20.482807 20.504505 20.547901 20.547901 20.547901 20.656406 20.591297 20.678104 20.547901 20.656406 20.612995 20.764896 20.830006 20.938496 20.938496 21.025303 20.960209 20.634708 20.439396 20.374302 20.504505 20.482807 20.482807 20.591297 20.569599 20.547901 20.721500 20.591297 20.678104 20.764896 20.873402 20.873402 20.916798 21.003605 21.003605 21.112110 21.155506 21.112110 21.285709 21.415897 21.654606 21.741398 22.110310 22.587696 23.434010 25.018101 28.316502 34.045307 38.016407 40.490208 41.727100 42.942310 44.851902 47.043598 48.692799 48.909809 48.996601 49.083408 49.560810 50.081608 50.450504 49.474003 47.607807 49.625904 50.211796 49.951405 48.692799 46.804905 45.850101 45.090611 42.508305 38.580601 35.716206 33.459400 31.007298 28.967503 27.318302 26.059696 25.191700 24.453907 23.954807 23.412296 23.000004 22.783009 22.544300 22.240498 22.066898 21.849903 21.741398 21.632908 21.459309 21.177204 21.025303 21.025303 20.938496 20.895100 20.851704 20.873402 20.895100 20.786610 20.743198 20.743198 20.699802 20.569599 20.591297 20.461109 20.482807 20.396000 20.287510 20.309208 20.200703 20.113895 20.113895 19.983707 19.940296 19.918598 19.875202 19.788410 19.810108 19.853504 19.766697 19.788410 19.723301 19.679905 19.766697 19.614796 19.614796 
19.701603 19.636509 19.636509 19.593098 19.593098 19.744999 19.658207 19.701603 19.766697 19.788410 19.766697 19.788410 19.875202 19.962009 19.896900 19.918598 20.092197 20.048801 20.092197 20.135609 20.157307 19.983707 20.048801 20.027103 20.113895 20.048801 20.027103 20.113895 20.027103 20.070499 20.157307 20.200703 20.309208 20.482807 20.547901 20.591297 20.612995 20.569599 20.634708 20.634708 20.656406 20.678104 20.656406 20.699802 20.851704 20.851704 20.916798 20.873402 20.873402 20.851704 20.569599 20.374302 20.396000 20.482807 20.504505 20.461109 20.569599 20.504505 20.656406 20.612995 20.612995 20.634708 20.699802 20.808308 20.830006 20.851704 20.938496 21.047001 21.047001 21.155506 21.242298 21.307407 21.502705 21.654606 21.914997 22.349003 23.216999 24.649204 28.012699 33.133900 37.213505 39.296696 40.750599 41.900700 43.940510 46.392597 47.564396 47.868198 48.193699 48.172001 48.497501 50.190098 50.732609 49.430607 47.933308 49.582508 50.016499 49.322102 47.846500 46.218998 44.548100 44.200901 40.750599 37.039906 34.566105 32.721607 30.812000 28.967503 27.448505 26.255009 25.278507 24.605808 24.063297 23.651005 23.086796 22.804707 22.544300 22.327305 22.175404 21.936695 21.763096 21.719700 21.524403 21.285709 21.133808 20.938496 20.938496 20.830006 20.808308 20.851704 20.830006 20.786610 20.678104 20.656406 20.656406 20.569599 20.526203 20.547901 20.439396 20.352604 20.352604 20.244099 20.222401 20.048801 20.092197 20.113895 20.027103 19.962009 19.918598 19.853504 19.896900 19.744999 19.766697 19.744999 19.658207 19.636509 19.744999 19.679905 19.593098 19.571400 
19.571400 19.679905 19.658207 19.701603 19.614796 19.658207 19.723301 19.723301 19.810108 19.810108 19.744999 19.744999 19.875202 19.918598 19.896900 19.962009 20.048801 20.113895 20.113895 20.157307 20.179005 20.048801 20.027103 19.962009 20.048801 20.070499 20.005405 20.070499 20.092197 20.027103 20.135609 20.179005 20.265797 20.417698 20.656406 20.612995 20.612995 20.569599 20.547901 20.699802 20.656406 20.721500 20.678104 20.678104 20.873402 20.873402 20.981907 20.916798 20.851704 20.569599 20.461109 20.461109 20.461109 20.461109 20.526203 20.504505 20.569599 20.569599 20.504505 20.547901 20.569599 20.764896 20.699802 20.764896 20.699802 20.808308 20.895100 20.960209 21.047001 21.155506 21.133808 21.329105 21.481007 21.719700 22.066898 22.804707 24.063297 27.535297 32.591404 36.323795 38.059803 39.209904 40.663807 42.681904 45.676502 47.238911 47.173801 47.499302 47.738010 47.716297 49.170200 50.754307 50.059910 48.475803 49.908009 49.756107 48.888096 47.238911 45.546299 44.005604 42.508305 39.036304 35.390705 33.502796 31.723408 30.247807 28.837299 27.426807 26.515400 25.604008 24.714298 24.106709 23.542500 23.260410 22.696201 22.565998 22.305607 22.197102 22.023502 21.914997 21.676304 21.654606 21.459309 21.133808 20.960209 20.851704 20.873402 20.808308 20.743198 20.656406 20.656406 20.678104 20.591297 20.634708 20.634708 20.547901 20.439396 20.396000 20.396000 20.265797 20.265797 20.222401 20.005405 20.070499 20.027103 20.200703 19.940296 19.875202 19.831806 19.875202 19.896900 19.744999 19.701603 19.723301 19.679905 19.571400 19.636509 19.701603 19.528004 19.506306 
19.658207 19.636509 19.636509 19.658207 19.636509 19.766697 19.853504 19.744999 19.723301 19.788410 19.788410 19.744999 19.896900 19.853504 19.853504 19.896900 20.048801 20.070499 20.135609 20.135609 20.070499 20.048801 20.027103 20.027103 20.027103 20.027103 20.048801 20.070499 20.027103 20.048801 20.179005 20.200703 20.309208 20.374302 20.612995 20.612995 20.547901 20.612995 20.591297 20.634708 20.634708 20.678104 20.743198 20.764896 20.808308 20.830006 20.851704 20.873402 20.830006 20.547901 20.396000 20.396000 20.396000 20.504505 20.482807 20.504505 20.504505 20.526203 20.547901 20.569599 20.569599 20.656406 20.721500 20.743198 20.764896 20.808308 20.916798 20.916798 21.068699 21.155506 21.133808 21.350803 21.611210 21.849903 22.435810 23.303806 26.146503 31.528095 35.303898 36.866306 37.886204 39.361805 41.444996 44.266010 46.783207 47.195499 47.260609 47.347401 47.434208 48.757908 50.211796 50.602406 49.973103 49.951405 49.734409 48.627705 47.043598 44.765110 43.267796 41.011005 37.430500 34.327396 32.222507 30.920506 29.618504 28.403309 27.340000 26.688999 26.103107 25.061497 24.236897 23.585896 23.195301 22.978306 22.587696 22.522602 22.197102 22.023502 21.936695 21.741398 21.611210 21.567799 21.285709 20.938496 20.895100 20.808308 20.786610 20.721500 20.699802 20.699802 20.634708 20.526203 20.504505 20.482807 20.482807 20.439396 20.352604 20.309208 20.330906 20.222401 20.200703 20.113895 20.092197 20.005405 19.983707 19.983707 19.875202 19.853504 19.831806 19.744999 19.810108 19.766697 19.679905 19.679905 19.766697 19.614796 19.636509 19.614796 19.636509 19.462910 
19.571400 19.701603 19.614796 19.744999 19.658207 19.723301 19.766697 19.723301 19.723301 19.744999 19.744999 19.810108 19.788410 19.875202 19.940296 19.940296 20.027103 20.048801 20.135609 20.135609 20.157307 20.135609 20.135609 20.070499 20.092197 20.113895 20.092197 20.092197 20.092197 20.200703 20.113895 20.179005 20.244099 20.352604 20.482807 20.591297 20.591297 20.591297 20.612995 20.634708 20.656406 20.721500 20.743198 20.764896 20.786610 20.699802 20.764896 20.851704 20.830006 20.461109 20.352604 20.352604 20.417698 20.526203 20.482807 20.612995 20.482807 20.547901 20.526203 20.591297 20.526203 20.612995 20.612995 20.764896 20.699802 20.873402 20.960209 21.003605 21.068699 21.133808 21.155506 21.502705 21.698002 22.110310 22.652805 24.215199 29.271305 33.698109 35.868107 36.909702 38.255100 40.403400 42.920597 45.806705 47.130405 47.347401 47.347401 47.217197 48.063496 49.973103 50.754307 50.862797 50.472202 49.452305 48.041798 46.674702 44.656605 42.725300 39.274998 35.499210 33.047108 31.636600 29.987400 29.076008 27.991001 26.906010 26.146503 25.755909 25.256809 24.453907 23.759510 23.238697 22.848103 22.631107 22.414097 22.305607 22.045200 22.045200 21.849903 21.654606 21.524403 21.502705 21.068699 20.851704 20.851704 20.721500 20.699802 20.569599 20.526203 20.591297 20.569599 20.482807 20.439396 20.417698 20.396000 20.330906 20.287510 20.200703 20.265797 20.179005 20.179005 20.113895 19.983707 19.983707 19.962009 19.875202 19.766697 19.831806 19.853504 19.744999 19.788410 19.658207 19.679905 19.658207 19.701603 19.549702 19.571400 19.571400 19.484608 19.462910 
19.636509 19.571400 19.549702 19.701603 19.636509 19.723301 19.679905 19.679905 19.636509 19.810108 19.831806 19.853504 19.875202 19.831806 19.896900 19.896900 20.070499 20.070499 20.113895 20.070499 20.135609 20.200703 20.222401 20.179005 20.200703 20.070499 20.113895 20.070499 20.113895 20.113895 20.157307 20.157307 20.200703 20.244099 20.526203 20.547901 20.547901 20.504505 20.569599 20.699802 20.612995 20.721500 20.786610 20.678104 20.699802 20.699802 20.786610 20.764896 20.699802 20.396000 20.352604 20.374302 20.396000 20.504505 20.504505 20.504505 20.461109 20.439396 20.526203 20.504505 20.547901 20.591297 20.634708 20.699802 20.721500 20.743198 20.938496 20.960209 21.068699 21.220600 21.285709 21.524403 21.763096 22.262196 23.151905 26.341801 31.571507 34.414204 36.063404 37.604099 39.622196 41.596897 44.613209 46.436008 47.021900 47.260609 47.173801 48.432407 49.474003 50.559010 51.036396 50.993000 49.821201 47.998402 45.459507 43.506504 42.052601 38.211704 34.153797 32.157398 30.681797 29.509998 28.294804 27.513599 26.515400 25.864399 25.430408 24.887897 24.519001 23.868000 23.347202 22.891499 22.544300 22.392399 22.262196 22.132008 22.001804 21.828205 21.719700 21.611210 21.481007 21.372501 20.851704 20.786610 20.721500 20.699802 20.612995 20.591297 20.526203 20.569599 20.439396 20.396000 20.396000 20.352604 20.330906 20.352604 20.309208 20.200703 20.222401 20.113895 20.222401 20.048801 20.027103 19.918598 19.831806 19.810108 19.744999 19.723301 19.679905 19.679905 19.810108 19.593098 19.636509 19.614796 19.658207 19.593098 19.528004 19.506306 19.506306 19.419498 
19.549702 19.528004 19.614796 19.679905 19.593098 19.701603 19.701603 19.679905 19.701603 19.744999 19.853504 19.766697 19.831806 19.853504 19.853504 19.896900 19.962009 20.027103 20.113895 20.135609 20.113895 20.179005 20.179005 20.200703 20.222401 20.222401 20.135609 20.092197 20.222401 20.200703 20.200703 20.222401 20.287510 20.265797 20.330906 20.439396 20.526203 20.461109 20.504505 20.656406 20.591297 20.786610 20.678104 20.656406 20.569599 20.591297 20.721500 20.678104 20.591297 20.461109 20.439396 20.374302 20.396000 20.330906 20.482807 20.417698 20.374302 20.461109 20.504505 20.461109 20.526203 20.591297 20.569599 20.764896 20.743198 20.808308 20.830006 20.938496 21.025303 21.198902 21.350803 21.632908 21.958408 22.435810 23.737797 28.446705 32.157398 34.500996 36.345509 38.428699 39.665607 42.334705 46.110508 46.370899 46.436008 46.501102 47.260609 49.452305 49.799503 50.559010 50.537296 49.777805 47.738010 44.895298 42.638508 40.555302 36.692707 32.938602 31.007298 29.792103 28.620304 27.882496 27.057896 26.385197 25.560596 25.256809 24.735996 24.128407 23.846302 23.260410 22.956608 22.631107 22.349003 22.283909 22.066898 21.936695 21.871601 21.763096 21.589497 21.481007 21.372501 21.155506 20.808308 20.678104 20.656406 20.591297 20.547901 20.461109 20.482807 20.461109 20.417698 20.352604 20.287510 20.417698 20.330906 20.309208 20.200703 20.200703 20.048801 20.048801 20.048801 19.896900 19.853504 19.853504 19.875202 19.810108 19.744999 19.788410 19.744999 19.810108 19.571400 19.614796 19.658207 19.593098 19.701603 19.636509 19.484608 19.549702 19.506306 19.441196 
19.636509 19.593098 19.593098 19.614796 19.636509 19.571400 19.658207 19.679905 19.614796 19.723301 19.831806 19.875202 19.853504 19.788410 19.853504 19.875202 19.940296 19.918598 20.135609 20.135609 20.200703 20.179005 20.179005 20.244099 20.222401 20.200703 20.092197 20.287510 20.265797 20.265797 20.309208 20.309208 20.244099 20.287510 20.396000 20.330906 20.417698 20.352604 20.417698 20.504505 20.526203 20.678104 20.634708 20.656406 20.634708 20.569599 20.699802 20.547901 20.417698 20.504505 20.417698 20.374302 20.439396 20.396000 20.352604 20.439396 20.396000 20.396000 20.439396 20.526203 20.482807 20.526203 20.612995 20.656406 20.699802 20.830006 20.808308 20.960209 21.090397 21.242298 21.329105 21.589497 21.980106 22.587696 24.345402 28.750507 31.614902 33.936802 35.933201 36.844608 39.817509 45.307606 46.414310 45.915211 45.524601 46.153904 48.106907 48.866398 49.278706 49.864597 49.018299 46.891697 44.114109 41.813908 38.710804 34.783100 32.070606 30.356297 29.076008 27.991001 27.188099 26.754108 26.016300 25.517200 24.974705 24.670902 24.193501 23.585896 23.238697 22.913197 22.587696 22.479206 22.305607 22.153706 22.045200 21.871601 21.719700 21.567799 21.524403 21.415897 21.198902 20.851704 20.678104 20.569599 20.634708 20.482807 20.461109 20.439396 20.374302 20.439396 20.265797 20.179005 20.287510 20.330906 20.309208 20.396000 20.113895 20.200703 20.113895 19.983707 19.962009 19.962009 19.853504 19.810108 19.810108 19.723301 19.658207 19.658207 19.636509 19.571400 19.593098 19.810108 19.593098 19.549702 19.549702 19.593098 19.462910 19.506306 19.528004 19.462910 
19.571400 19.636509 19.528004 19.593098 19.701603 19.701603 19.744999 19.723301 19.701603 19.701603 19.766697 19.766697 19.766697 19.875202 19.766697 19.831806 19.896900 19.962009 20.113895 20.135609 20.200703 20.244099 20.330906 20.287510 20.179005 20.222401 20.265797 20.309208 20.309208 20.265797 20.330906 20.287510 20.330906 20.309208 20.309208 20.417698 20.330906 20.244099 20.374302 20.396000 20.417698 20.482807 20.569599 20.591297 20.569599 20.569599 20.591297 20.504505 20.461109 20.461109 20.547901 20.417698 20.330906 20.396000 20.374302 20.482807 20.439396 20.461109 20.482807 20.439396 20.482807 20.547901 20.569599 20.699802 20.699802 20.764896 20.851704 20.895100 21.047001 21.263996 21.415897 21.719700 22.001804 22.587696 24.236897 27.296604 29.575108 31.007298 31.918705 35.716206 43.875401 45.806705 46.002003 45.459507 45.394398 46.349201 48.193699 47.803104 48.866398 48.345600 46.392597 43.853703 42.573399 38.689106 33.524509 31.028996 29.553410 28.316502 27.448505 26.906010 26.146503 25.777607 25.256809 24.931309 24.540699 24.106709 23.716099 23.195301 23.021702 22.587696 22.327305 22.240498 22.110310 22.066898 21.893299 21.719700 21.632908 21.481007 21.372501 21.285709 20.960209 20.656406 20.482807 20.504505 20.591297 20.417698 20.417698 20.287510 20.287510 20.352604 20.200703 20.113895 20.222401 20.200703 20.135609 20.179005 20.027103 20.070499 19.983707 19.983707 19.896900 19.875202 19.918598 19.810108 19.723301 19.636509 19.636509 19.636509 19.528004 19.549702 19.636509 19.701603 19.506306 19.614796 19.419498 19.484608 19.376102 19.354404 19.419498 19.354404 
19.549702 19.614796 19.593098 19.636509 19.614796 19.593098 19.658207 19.679905 19.658207 19.679905 19.744999 19.744999 19.853504 19.831806 19.788410 19.853504 19.831806 19.940296 20.092197 20.157307 20.135609 20.244099 20.265797 20.374302 20.309208 20.352604 20.417698 20.309208 20.352604 20.396000 20.352604 20.417698 20.439396 20.352604 20.374302 20.352604 20.461109 20.287510 20.330906 20.330906 20.330906 20.439396 20.547901 20.504505 20.634708 20.591297 20.547901 20.547901 20.526203 20.439396 20.547901 20.461109 20.374302 20.330906 20.396000 20.461109 20.352604 20.439396 20.439396 20.461109 20.504505 20.547901 20.591297 20.656406 20.678104 20.808308 20.873402 20.938496 21.090397 21.242298 21.394199 21.719700 22.153706 22.652805 23.802906 25.256809 26.797504 29.076008 34.566105 41.857304 44.938709 45.307606 45.220798 45.307606 45.763309 46.674702 47.868198 48.237110 47.781406 45.980305 44.070698 42.812107 40.186405 33.676395 30.638401 28.880695 27.795704 27.014500 26.341801 25.972904 25.473804 25.170002 24.953007 24.801105 24.258610 23.716099 23.282108 22.783009 22.631107 22.414097 22.132008 22.001804 21.958408 21.958408 21.806507 21.589497 21.415897 21.350803 21.350803 21.155506 20.678104 20.569599 20.482807 20.461109 20.439396 20.309208 20.287510 20.309208 20.244099 20.309208 20.287510 20.113895 20.092197 20.179005 20.113895 20.179005 20.070499 19.983707 20.048801 19.875202 19.853504 19.831806 19.875202 19.723301 19.593098 19.636509 19.658207 19.636509 19.506306 19.528004 19.636509 19.528004 19.419498 19.419498 19.441196 19.419498 19.376102 19.441196 19.462910 19.397800 
19.571400 19.506306 19.571400 19.636509 19.614796 19.636509 19.701603 19.701603 19.831806 19.658207 19.658207 19.766697 19.810108 19.744999 19.875202 19.875202 19.918598 19.853504 19.962009 20.200703 20.265797 20.200703 20.244099 20.396000 20.374302 20.352604 20.482807 20.374302 20.504505 20.439396 20.504505 20.504505 20.417698 20.482807 20.482807 20.482807 20.439396 20.396000 20.330906 20.330906 20.396000 20.417698 20.417698 20.482807 20.547901 20.569599 20.634708 20.591297 20.504505 20.569599 20.591297 20.417698 20.287510 20.439396 20.309208 20.352604 20.396000 20.461109 20.461109 20.482807 20.417698 20.569599 20.547901 20.591297 20.656406 20.764896 20.851704 21.068699 21.198902 21.242298 21.394199 21.871601 22.370701 22.956608 23.868000 25.452106 27.774006 33.936802 41.748798 44.266010 44.765110 44.786808 45.068897 45.611408 45.524601 46.305805 47.694599 47.282307 45.177402 43.528202 42.768696 40.902500 34.891605 30.681797 28.772205 27.513599 26.710697 25.972904 25.517200 25.452106 24.931309 24.887897 24.540699 24.519001 24.106709 23.455708 22.956608 22.479206 22.327305 22.088596 21.958408 21.871601 21.806507 21.828205 21.611210 21.481007 21.329105 21.329105 21.307407 21.003605 20.526203 20.482807 20.396000 20.352604 20.461109 20.309208 20.265797 20.265797 20.309208 20.287510 20.157307 20.157307 20.200703 20.179005 20.157307 20.113895 20.005405 19.962009 20.005405 19.896900 19.810108 19.766697 19.658207 19.636509 19.679905 19.593098 19.571400 19.549702 19.614796 19.419498 19.462910 19.397800 19.528004 19.441196 19.441196 19.397800 19.441196 19.419498 19.376102 19.397800 
19.549702 19.528004 19.549702 19.571400 19.614796 19.679905 19.744999 19.593098 19.744999 19.744999 19.744999 19.766697 19.831806 19.831806 19.896900 19.810108 19.853504 19.918598 19.940296 20.113895 20.244099 20.200703 20.265797 20.461109 20.461109 20.396000 20.439396 20.482807 20.461109 20.526203 20.612995 20.591297 20.591297 20.526203 20.504505 20.461109 20.461109 20.482807 20.482807 20.439396 20.417698 20.482807 20.461109 20.482807 20.504505 20.482807 20.569599 20.504505 20.569599 20.439396 20.439396 20.461109 20.439396 20.417698 20.309208 20.461109 20.352604 20.439396 20.461109 20.504505 20.461109 20.526203 20.526203 20.612995 20.656406 20.830006 20.873402 20.938496 21.177204 21.329105 21.567799 21.980106 22.544300 23.303806 24.757710 26.971104 33.068806 41.293110 44.027302 44.526402 44.786808 45.155704 45.785007 43.441410 42.985706 46.088810 46.718098 44.851902 42.964008 41.987507 40.273197 35.217106 31.028996 28.707096 27.253208 26.428608 25.777607 25.321903 25.039799 25.039799 24.649204 24.453907 23.954807 23.976505 23.564198 23.043400 22.609409 22.175404 22.110310 21.980106 21.893299 21.849903 21.698002 21.676304 21.546101 21.372501 21.307407 21.263996 21.133808 20.678104 20.439396 20.417698 20.352604 20.330906 20.396000 20.157307 20.265797 20.200703 20.179005 20.200703 20.179005 20.135609 20.113895 20.157307 20.027103 20.005405 19.918598 20.005405 19.940296 19.853504 19.723301 19.788410 19.701603 19.723301 19.614796 19.571400 19.462910 19.549702 19.484608 19.484608 19.462910 19.441196 19.419498 19.506306 19.376102 19.376102 19.376102 19.311008 19.376102 19.267597 
19.593098 19.549702 19.506306 19.549702 19.636509 19.571400 19.679905 19.528004 19.636509 19.679905 19.723301 19.810108 19.766697 19.810108 19.853504 19.831806 19.810108 19.788410 19.853504 20.027103 20.200703 20.222401 20.309208 20.482807 20.526203 20.569599 20.547901 20.482807 20.482807 20.569599 20.612995 20.656406 20.656406 20.569599 20.526203 20.569599 20.461109 20.504505 20.439396 20.439396 20.482807 20.461109 20.417698 20.352604 20.417698 20.374302 20.504505 20.461109 20.526203 20.461109 20.482807 20.417698 20.461109 20.417698 20.439396 20.374302 20.309208 20.374302 20.417698 20.439396 20.461109 20.547901 20.547901 20.612995 20.678104 20.786610 20.830006 20.960209 21.133808 21.394199 21.589497 22.153706 22.761295 23.802906 25.842701 32.179096 40.902500 43.875401 44.309406 44.548100 45.719898 46.067097 42.595097 39.904301 44.461308 45.741596 44.591496 42.595097 41.488407 39.557102 34.631199 31.007298 28.858997 27.296604 26.320103 25.560596 25.278507 24.996403 24.757710 24.605808 24.258610 23.998203 23.542500 23.260410 23.000004 22.565998 22.218800 21.958408 21.914997 21.784809 21.763096 21.763096 21.698002 21.589497 21.459309 21.263996 21.112110 21.133808 20.851704 20.482807 20.352604 20.374302 20.287510 20.265797 20.200703 20.200703 20.113895 20.157307 20.179005 20.113895 20.135609 20.027103 20.113895 20.092197 20.005405 19.962009 19.918598 19.940296 19.810108 19.788410 19.788410 19.744999 19.658207 19.636509 19.593098 19.571400 19.441196 19.419498 19.506306 19.549702 19.419498 19.441196 19.419498 19.397800 19.289295 19.289295 19.245899 19.397800 19.289295 19.289295 
19.528004 19.593098 19.462910 19.593098 19.636509 19.679905 19.701603 19.614796 19.679905 19.658207 19.636509 19.723301 19.831806 19.766697 19.853504 19.853504 19.875202 19.853504 19.896900 20.070499 20.179005 20.244099 20.309208 20.504505 20.591297 20.569599 20.569599 20.634708 20.591297 20.808308 20.721500 20.764896 20.699802 20.678104 20.764896 20.569599 20.569599 20.526203 20.504505 20.461109 20.482807 20.439396 20.396000 20.417698 20.330906 20.352604 20.417698 20.439396 20.439396 20.461109 20.569599 20.482807 20.482807 20.461109 20.439396 20.309208 20.417698 20.439396 20.417698 20.461109 20.547901 20.591297 20.612995 20.721500 20.786610 20.808308 20.916798 21.068699 21.155506 21.415897 21.763096 22.392399 23.260410 24.996403 30.247807 39.904301 43.680103 44.374500 44.613209 45.459507 46.566196 42.052601 39.882603 43.745197 44.808506 44.483006 42.942310 41.249699 39.448597 34.392506 31.115803 28.989201 27.491901 26.385197 25.604008 25.148304 24.996403 24.757710 24.432209 24.280308 23.911396 23.585896 23.173603 22.826405 22.565998 22.327305 22.153706 21.763096 21.611210 21.676304 21.676304 21.676304 21.502705 21.524403 21.394199 21.242298 21.047001 20.960209 20.591297 20.352604 20.330906 20.287510 20.287510 20.265797 20.244099 20.179005 20.200703 20.135609 20.135609 20.157307 20.113895 19.962009 20.005405 20.048801 19.918598 20.027103 19.896900 19.853504 19.853504 19.788410 19.788410 19.723301 19.506306 19.679905 19.571400 19.549702 19.462910 19.484608 19.506306 19.636509 19.441196 19.549702 19.376102 19.332706 19.397800 19.376102 19.332706 19.354404 19.354404 19.180805 
19.593098 19.571400 19.528004 19.528004 19.636509 19.614796 19.723301 19.593098 19.571400 19.679905 19.636509 19.744999 19.810108 19.788410 19.875202 19.788410 19.853504 19.853504 19.810108 19.896900 19.962009 20.157307 20.309208 20.461109 20.612995 20.634708 20.612995 20.656406 20.721500 20.721500 20.764896 20.851704 20.786610 20.764896 20.721500 20.678104 20.721500 20.461109 20.526203 20.526203 20.417698 20.526203 20.374302 20.417698 20.374302 20.396000 20.352604 20.309208 20.396000 20.309208 20.396000 20.439396 20.482807 20.461109 20.439396 20.482807 20.396000 20.482807 20.482807 20.504505 20.439396 20.569599 20.699802 20.721500 20.721500 20.808308 20.916798 21.025303 21.242298 21.567799 21.828205 22.544300 23.868000 27.470203 37.886204 43.441410 44.331104 44.374500 45.090611 46.218998 45.047199 40.707203 43.376301 44.114109 44.179203 43.246098 41.401600 39.665607 35.065205 31.332798 29.076008 27.405109 26.515400 25.647404 25.083210 24.844501 24.692600 24.497303 24.128407 23.911396 23.390598 23.216999 22.804707 22.500904 22.240498 21.980106 21.936695 21.632908 21.611210 21.481007 21.502705 21.524403 21.329105 21.372501 21.220600 21.068699 20.916798 20.678104 20.482807 20.374302 20.265797 20.309208 20.157307 20.135609 20.200703 20.113895 20.027103 20.070499 20.027103 20.135609 19.962009 19.940296 19.983707 19.983707 19.962009 19.918598 19.853504 19.744999 19.831806 19.679905 19.614796 19.658207 19.528004 19.614796 19.528004 19.528004 19.376102 19.484608 19.397800 19.354404 19.376102 19.397800 19.267597 19.376102 19.462910 19.289295 19.224201 19.224201 19.202503 19.267597 
19.549702 19.484608 19.549702 19.506306 19.528004 19.614796 19.636509 19.614796 19.593098 19.593098 19.679905 19.679905 19.636509 19.723301 19.831806 19.701603 19.723301 19.766697 19.940296 19.810108 19.875202 20.179005 20.330906 20.504505 20.591297 20.634708 20.591297 20.699802 20.851704 20.808308 20.786610 20.721500 20.764896 20.851704 20.721500 20.678104 20.634708 20.634708 20.504505 20.439396 20.439396 20.504505 20.439396 20.374302 20.330906 20.330906 20.309208 20.244099 20.287510 20.309208 20.374302 20.309208 20.396000 20.352604 20.417698 20.374302 20.374302 20.547901 20.526203 20.504505 20.526203 20.591297 20.656406 20.699802 20.678104 20.808308 20.916798 21.047001 21.220600 21.567799 21.958408 22.891499 24.996403 33.871708 42.182804 43.897099 44.352802 44.938709 46.088810 45.654804 41.271397 42.790409 43.332905 43.246098 42.877201 41.553501 39.730701 35.412403 31.679996 29.488300 27.643803 26.493702 25.669102 25.191700 24.757710 24.584110 24.519001 24.475605 23.998203 23.542500 23.108509 22.826405 22.349003 22.305607 21.958408 21.806507 21.654606 21.589497 21.524403 21.502705 21.437595 21.437595 21.263996 21.177204 21.090397 21.025303 20.721500 20.439396 20.396000 20.244099 20.179005 20.135609 20.048801 20.113895 20.027103 20.027103 20.048801 20.005405 20.048801 20.135609 19.896900 19.896900 19.962009 19.962009 19.853504 19.853504 19.831806 19.723301 19.744999 19.593098 19.593098 19.593098 19.484608 19.484608 19.397800 19.376102 19.419498 19.332706 19.376102 19.354404 19.354404 19.267597 19.245899 19.267597 19.245899 19.202503 19.267597 19.159107 19.159107 19.115696 
19.549702 19.419498 19.549702 19.506306 19.506306 19.528004 19.549702 19.593098 19.528004 19.528004 19.636509 19.636509 19.744999 19.658207 19.679905 19.701603 19.679905 19.766697 19.788410 19.853504 19.896900 20.070499 20.222401 20.482807 20.591297 20.591297 20.569599 20.786610 20.786610 20.916798 20.873402 20.938496 20.786610 20.786610 20.808308 20.743198 20.743198 20.591297 20.547901 20.461109 20.417698 20.417698 20.374302 20.417698 20.330906 20.265797 20.287510 20.265797 20.330906 20.265797 20.330906 20.265797 20.265797 20.352604 20.330906 20.439396 20.439396 20.504505 20.482807 20.569599 20.569599 20.634708 20.634708 20.808308 20.786610 20.851704 20.895100 21.047001 21.329105 21.611210 22.088596 23.303806 26.840900 38.710804 43.029102 43.918797 44.526402 45.915211 46.153904 41.640308 41.553501 42.746998 42.725300 42.204502 41.379902 40.077900 36.215305 32.005497 29.835499 27.991001 26.754108 25.755909 25.213398 24.779408 24.432209 24.128407 24.171803 24.106709 23.889698 23.325504 22.739597 22.435810 22.088596 22.088596 21.698002 21.632908 21.502705 21.459309 21.307407 21.329105 21.372501 21.242298 21.068699 21.047001 21.003605 20.721500 20.461109 20.330906 20.244099 20.222401 20.070499 20.135609 20.092197 20.027103 20.092197 20.005405 20.005405 19.918598 19.983707 19.940296 19.810108 19.853504 19.896900 19.766697 19.788410 19.744999 19.723301 19.744999 19.723301 19.571400 19.593098 19.593098 19.441196 19.484608 19.419498 19.332706 19.332706 19.354404 19.267597 19.311008 19.332706 19.267597 19.224201 19.289295 19.159107 19.093998 19.202503 19.159107 19.072300 19.159107 
19.506306 19.441196 19.528004 19.441196 19.593098 19.549702 19.506306 19.528004 19.549702 19.506306 19.679905 19.636509 19.593098 19.549702 19.614796 19.679905 19.636509 19.744999 19.723301 19.788410 19.831806 20.005405 20.092197 20.352604 20.547901 20.634708 20.591297 20.851704 20.938496 21.025303 20.960209 20.960209 20.873402 20.895100 20.830006 20.830006 20.721500 20.656406 20.504505 20.461109 20.461109 20.461109 20.417698 20.374302 20.417698 20.396000 20.265797 20.309208 20.287510 20.265797 20.265797 20.244099 20.309208 20.309208 20.330906 20.309208 20.352604 20.482807 20.547901 20.569599 20.591297 20.591297 20.678104 20.830006 20.851704 20.916798 21.025303 21.133808 21.285709 21.741398 22.218800 23.716099 29.249607 40.555302 42.790409 43.897099 45.329304 45.741596 42.030903 38.689106 41.097797 41.379902 41.249699 40.750599 40.143009 37.408802 32.938602 30.160999 28.511799 27.144703 25.972904 25.170002 24.649204 24.410496 24.041599 23.781208 23.694401 23.564198 23.412296 22.956608 22.262196 22.066898 21.784809 21.784809 21.524403 21.567799 21.481007 21.350803 21.329105 21.285709 21.220600 21.133808 21.047001 21.047001 20.764896 20.482807 20.309208 20.200703 20.200703 20.157307 20.113895 20.113895 20.048801 20.005405 20.113895 20.005405 19.918598 19.962009 19.853504 19.875202 19.853504 19.831806 19.788410 19.766697 19.853504 19.766697 19.658207 19.636509 19.549702 19.571400 19.549702 19.528004 19.484608 19.441196 19.354404 19.397800 19.311008 19.311008 19.332706 19.267597 19.332706 19.159107 19.245899 19.137409 19.159107 19.137409 19.202503 19.159107 19.115696 19.137409 
19.484608 19.462910 19.484608 19.549702 19.571400 19.593098 19.571400 19.679905 19.571400 19.571400 19.614796 19.679905 19.636509 19.593098 19.701603 19.723301 19.679905 19.701603 19.788410 19.766697 19.918598 19.940296 20.005405 20.265797 20.569599 20.656406 20.764896 20.873402 21.003605 21.068699 21.155506 21.047001 20.981907 21.025303 20.960209 20.851704 20.721500 20.634708 20.591297 20.569599 20.526203 20.461109 20.396000 20.417698 20.439396 20.417698 20.417698 20.309208 20.417698 20.330906 20.439396 20.287510 20.265797 20.374302 20.374302 20.265797 20.330906 20.482807 20.526203 20.569599 20.612995 20.569599 20.591297 20.678104 20.830006 20.916798 21.025303 21.198902 21.372501 21.828205 22.349003 23.868000 29.813801 40.208103 42.356403 43.853703 45.242496 42.768696 36.215305 36.671009 38.992908 39.426899 39.405201 38.906101 38.276798 34.132099 30.942204 28.924107 27.361698 26.385197 25.386997 24.801105 24.367100 24.063297 23.694401 23.499104 23.347202 23.043400 22.717899 22.565998 22.001804 21.871601 21.567799 21.524403 21.481007 21.524403 21.394199 21.307407 21.220600 21.155506 21.068699 21.025303 20.981907 20.851704 20.699802 20.396000 20.309208 20.265797 20.244099 20.135609 20.048801 20.005405 19.940296 19.983707 20.027103 19.875202 19.940296 19.918598 19.940296 19.918598 19.810108 19.788410 19.788410 19.744999 19.853504 19.788410 19.614796 19.701603 19.614796 19.462910 19.484608 19.441196 19.484608 19.462910 19.441196 19.332706 19.267597 19.397800 19.354404 19.332706 19.311008 19.289295 19.159107 19.180805 19.245899 19.202503 19.202503 19.224201 19.224201 19.202503 
19.419498 19.397800 19.462910 19.484608 19.549702 19.593098 19.593098 19.614796 19.571400 19.571400 19.571400 19.528004 19.571400 19.679905 19.636509 19.766697 19.701603 19.679905 19.636509 19.766697 19.810108 19.875202 20.005405 20.265797 20.591297 20.591297 20.786610 20.895100 21.112110 21.112110 21.112110 21.133808 21.003605 21.068699 20.916798 20.808308 20.764896 20.656406 20.591297 20.482807 20.374302 20.482807 20.417698 20.374302 20.417698 20.330906 20.396000 20.396000 20.439396 20.330906 20.439396 20.309208 20.352604 20.265797 20.374302 20.374302 20.287510 20.417698 20.417698 20.374302 20.461109 20.569599 20.612995 20.678104 20.786610 20.830006 20.938496 21.025303 21.285709 21.698002 22.218800 23.651005 27.600407 37.647511 40.967609 42.964008 43.289509 38.168308 33.459400 33.285801 35.802998 36.931400 36.627598 36.258701 34.631199 31.137501 29.271305 27.622105 26.276707 25.517200 24.779408 24.280308 23.889698 23.607609 23.238697 22.978306 22.783009 22.349003 22.110310 22.110310 21.632908 21.611210 21.415897 21.415897 21.329105 21.394199 21.350803 21.220600 21.155506 21.003605 21.025303 20.981907 20.916798 20.764896 20.352604 20.244099 20.135609 20.157307 20.200703 20.157307 20.027103 20.005405 19.940296 19.875202 20.027103 19.983707 19.896900 19.896900 19.788410 19.810108 19.831806 19.896900 19.766697 19.744999 19.744999 19.831806 19.701603 19.614796 19.658207 19.593098 19.484608 19.419498 19.419498 19.419498 19.332706 19.332706 19.419498 19.289295 19.311008 19.267597 19.267597 19.137409 19.137409 19.137409 19.202503 19.159107 19.180805 19.202503 19.180805 19.050602 
19.462910 19.397800 19.441196 19.462910 19.528004 19.462910 19.614796 19.549702 19.593098 19.571400 19.549702 19.658207 19.658207 19.593098 19.593098 19.658207 19.701603 19.701603 19.723301 19.766697 19.723301 19.875202 20.005405 20.330906 20.547901 20.634708 20.786610 20.851704 21.003605 21.112110 21.198902 21.307407 21.133808 21.090397 21.047001 20.873402 20.721500 20.634708 20.569599 20.417698 20.374302 20.417698 20.396000 20.417698 20.439396 20.374302 20.417698 20.396000 20.417698 20.287510 20.417698 20.265797 20.396000 20.330906 20.330906 20.352604 20.417698 20.396000 20.504505 20.374302 20.439396 20.656406 20.612995 20.634708 20.699802 20.873402 20.938496 20.938496 21.263996 21.589497 22.110310 23.216999 25.582310 32.851810 38.558903 41.249699 40.837406 34.739704 31.593204 30.746906 31.897007 33.611301 33.611301 32.526310 30.725208 29.141102 27.622105 26.298405 25.300205 24.453907 24.258610 24.019901 23.564198 23.130207 22.848103 22.479206 22.305607 22.045200 21.849903 21.849903 21.546101 21.546101 21.285709 21.372501 21.307407 21.285709 21.133808 21.112110 21.025303 20.873402 20.938496 20.916798 20.743198 20.482807 20.309208 20.200703 20.135609 20.157307 20.070499 20.005405 20.027103 20.070499 19.983707 19.918598 20.027103 19.896900 19.875202 19.896900 19.875202 19.875202 19.810108 19.831806 19.723301 19.614796 19.701603 19.723301 19.593098 19.593098 19.701603 19.528004 19.462910 19.376102 19.419498 19.354404 19.376102 19.332706 19.311008 19.332706 19.245899 19.202503 19.202503 19.159107 19.224201 19.224201 19.245899 19.159107 19.159107 19.180805 19.050602 19.050602 
19.484608 19.441196 19.441196 19.441196 19.506306 19.484608 19.571400 19.549702 19.571400 19.506306 19.593098 19.506306 19.593098 19.636509 19.701603 19.614796 19.528004 19.636509 19.593098 19.636509 19.723301 19.788410 20.048801 20.309208 20.569599 20.721500 20.743198 20.960209 21.112110 21.133808 21.220600 21.263996 21.285709 21.133808 21.047001 20.895100 20.786610 20.678104 20.504505 20.461109 20.396000 20.330906 20.374302 20.352604 20.352604 20.417698 20.396000 20.330906 20.374302 20.374302 20.352604 20.330906 20.439396 20.374302 20.374302 20.439396 20.461109 20.439396 20.396000 20.352604 20.439396 20.547901 20.569599 20.634708 20.634708 20.808308 20.851704 20.873402 21.177204 21.394199 21.849903 22.783009 24.280308 27.643803 33.806599 37.539005 35.781300 31.788502 29.857197 29.097706 28.989201 29.770405 29.640202 28.858997 28.142902 27.144703 26.059696 25.039799 24.302006 23.998203 23.781208 23.585896 23.108509 22.674503 22.349003 22.132008 22.023502 21.698002 21.654606 21.654606 21.415897 21.394199 21.242298 21.350803 21.220600 21.177204 21.133808 20.938496 21.003605 20.895100 20.851704 20.808308 20.591297 20.396000 20.287510 20.179005 20.113895 20.092197 20.092197 20.092197 20.070499 19.983707 19.962009 20.005405 19.918598 19.810108 19.875202 19.853504 19.875202 19.788410 19.788410 19.831806 19.744999 19.766697 19.744999 19.744999 19.636509 19.614796 19.658207 19.506306 19.441196 19.484608 19.441196 19.441196 19.332706 19.245899 19.267597 19.224201 19.245899 19.159107 19.202503 19.202503 19.159107 19.180805 19.224201 19.137409 19.093998 19.072300 19.115696 19.072300 
19.549702 19.484608 19.441196 19.397800 19.462910 19.528004 19.506306 19.571400 19.593098 19.549702 19.549702 19.614796 19.636509 19.593098 19.614796 19.571400 19.636509 19.506306 19.419498 19.506306 19.788410 19.810108 20.092197 20.417698 20.699802 20.873402 20.895100 20.873402 21.198902 21.155506 21.242298 21.307407 21.329105 21.242298 21.047001 20.981907 20.808308 20.656406 20.547901 20.461109 20.330906 20.352604 20.309208 20.374302 20.330906 20.352604 20.309208 20.309208 20.374302 20.309208 20.396000 20.330906 20.309208 20.374302 20.439396 20.482807 20.374302 20.526203 20.526203 20.439396 20.461109 20.504505 20.526203 20.612995 20.634708 20.764896 20.743198 20.895100 21.025303 21.307407 21.589497 22.305607 23.368900 25.018101 27.752308 30.204395 29.965702 28.793903 28.099506 27.535297 27.166401 27.340000 27.014500 26.667301 26.168201 25.452106 24.692600 23.976505 23.520802 23.368900 23.043400 22.891499 22.587696 22.175404 21.980106 21.784809 21.698002 21.481007 21.481007 21.437595 21.307407 21.350803 21.220600 21.220600 21.155506 21.112110 21.112110 20.873402 20.830006 20.808308 20.743198 20.569599 20.417698 20.309208 20.179005 20.157307 20.135609 20.092197 20.070499 20.048801 19.962009 19.940296 19.918598 19.962009 19.940296 19.875202 19.875202 19.853504 19.810108 19.831806 19.744999 19.723301 19.658207 19.636509 19.701603 19.679905 19.636509 19.614796 19.528004 19.528004 19.441196 19.484608 19.419498 19.397800 19.354404 19.224201 19.159107 19.202503 19.202503 19.180805 19.202503 19.202503 19.180805 19.202503 19.115696 19.093998 19.137409 19.093998 19.072300 19.028904 
19.397800 19.397800 19.506306 19.484608 19.419498 19.376102 19.614796 19.462910 19.549702 19.528004 19.549702 19.549702 19.549702 19.419498 19.549702 19.462910 19.484608 19.397800 19.506306 19.614796 19.744999 19.896900 20.157307 20.569599 20.851704 20.938496 21.133808 21.025303 20.981907 21.177204 21.220600 21.350803 21.329105 21.220600 21.133808 20.916798 20.786610 20.656406 20.504505 20.461109 20.287510 20.309208 20.265797 20.222401 20.287510 20.222401 20.330906 20.222401 20.330906 20.265797 20.265797 20.265797 20.287510 20.352604 20.482807 20.352604 20.396000 20.482807 20.417698 20.461109 20.374302 20.569599 20.547901 20.569599 20.591297 20.678104 20.786610 20.830006 20.938496 21.198902 21.372501 22.023502 22.457508 23.347202 24.887897 26.255009 26.732395 26.580509 26.211597 25.864399 25.582310 25.560596 25.408695 25.191700 24.714298 24.106709 23.607609 23.173603 22.913197 22.674503 22.457508 22.132008 21.958408 21.893299 21.589497 21.546101 21.524403 21.350803 21.263996 21.329105 21.220600 21.198902 21.047001 21.112110 20.960209 21.003605 20.873402 20.786610 20.764896 20.743198 20.569599 20.244099 20.265797 20.396000 20.157307 20.113895 20.048801 20.070499 20.070499 19.983707 19.940296 20.005405 19.853504 19.962009 19.940296 19.875202 19.831806 19.810108 19.810108 19.810108 19.744999 19.744999 19.744999 19.658207 19.701603 19.701603 19.571400 19.528004 19.614796 19.549702 19.462910 19.441196 19.354404 19.376102 19.245899 19.289295 19.224201 19.093998 19.289295 19.245899 19.202503 19.180805 19.202503 19.180805 19.050602 19.072300 19.159107 19.137409 19.007206 18.985508 
19.441196 19.441196 19.397800 19.419498 19.484608 19.462910 19.441196 19.506306 19.441196 19.441196 19.462910 19.419498 19.441196 19.419498 19.419498 19.376102 19.397800 19.397800 19.441196 19.593098 19.723301 19.875202 20.179005 20.591297 21.047001 21.285709 21.220600 21.177204 21.090397 21.112110 21.177204 21.133808 21.198902 21.155506 21.090397 21.047001 20.830006 20.656406 20.547901 20.309208 20.200703 20.157307 20.200703 20.200703 20.309208 20.200703 20.113895 20.200703 20.179005 20.179005 20.200703 20.244099 20.287510 20.374302 20.352604 20.352604 20.309208 20.396000 20.374302 20.439396 20.417698 20.482807 20.461109 20.569599 20.504505 20.634708 20.721500 20.830006 20.873402 21.068699 21.155506 21.437595 21.958408 22.565998 23.130207 24.193501 24.844501 24.822803 24.649204 24.410496 24.280308 24.063297 23.933109 23.759510 23.499104 23.108509 22.848103 22.327305 22.240498 22.175404 21.914997 21.763096 21.502705 21.329105 21.285709 21.350803 21.220600 21.220600 21.242298 21.263996 21.133808 21.198902 20.981907 20.960209 20.851704 20.851704 20.851704 20.699802 20.591297 20.482807 20.330906 20.244099 20.265797 20.309208 20.179005 20.048801 20.048801 19.962009 19.983707 19.962009 19.918598 19.962009 19.766697 19.875202 19.831806 19.788410 19.766697 19.788410 19.744999 19.723301 19.658207 19.614796 19.571400 19.614796 19.593098 19.679905 19.506306 19.614796 19.506306 19.419498 19.462910 19.397800 19.289295 19.289295 19.245899 19.224201 19.159107 19.137409 19.115696 19.093998 19.137409 19.115696 19.072300 19.180805 19.072300 19.050602 19.093998 19.007206 18.942097 18.963810 
19.419498 19.441196 19.354404 19.397800 19.441196 19.397800 19.419498 19.419498 19.376102 19.376102 19.397800 19.441196 19.397800 19.332706 19.441196 19.311008 19.332706 19.354404 19.462910 19.571400 19.766697 19.875202 20.200703 20.678104 21.112110 21.415897 21.546101 21.459309 21.285709 21.155506 21.133808 21.155506 21.177204 21.220600 21.068699 21.090397 20.916798 20.764896 20.547901 20.374302 20.200703 20.244099 20.179005 20.157307 20.200703 20.070499 20.222401 20.092197 20.157307 20.179005 20.179005 20.244099 20.222401 20.287510 20.352604 20.287510 20.352604 20.374302 20.374302 20.330906 20.461109 20.417698 20.439396 20.526203 20.482807 20.591297 20.721500 20.634708 20.764896 20.981907 20.916798 21.155506 21.415897 21.784809 22.218800 22.739597 23.325504 23.303806 23.347202 23.086796 23.043400 23.108509 22.826405 22.804707 22.587696 22.305607 22.088596 21.914997 21.806507 21.676304 21.524403 21.415897 21.329105 21.220600 21.177204 21.177204 21.155506 21.003605 21.068699 21.112110 20.938496 21.047001 20.808308 20.830006 20.699802 20.830006 20.743198 20.656406 20.461109 20.287510 20.179005 20.179005 20.135609 20.135609 20.048801 20.027103 20.048801 19.983707 19.896900 19.918598 19.853504 19.896900 19.896900 19.810108 19.766697 19.744999 19.766697 19.744999 19.744999 19.679905 19.658207 19.636509 19.593098 19.658207 19.679905 19.571400 19.506306 19.528004 19.441196 19.397800 19.376102 19.289295 19.267597 19.332706 19.093998 19.050602 19.093998 19.159107 19.137409 19.137409 19.115696 19.028904 19.093998 19.093998 18.963810 19.007206 18.985508 18.985508 19.007206 18.855305 
19.332706 19.354404 19.332706 19.376102 19.462910 19.506306 19.441196 19.484608 19.484608 19.506306 19.419498 19.397800 19.332706 19.245899 19.332706 19.245899 19.289295 19.419498 19.376102 19.528004 19.701603 19.962009 20.330906 20.830006 21.285709 21.654606 21.828205 21.719700 21.459309 21.307407 21.285709 21.090397 21.112110 21.133808 21.090397 20.938496 20.764896 20.656406 20.656406 20.439396 20.287510 20.287510 20.113895 20.222401 20.135609 20.113895 20.070499 20.092197 20.135609 20.135609 20.092197 20.179005 20.244099 20.265797 20.330906 20.244099 20.309208 20.352604 20.396000 20.330906 20.482807 20.482807 20.504505 20.482807 20.461109 20.591297 20.591297 20.656406 20.743198 20.786610 20.764896 20.916798 21.155506 21.350803 21.589497 21.893299 22.349003 22.587696 22.500904 22.218800 22.327305 22.414097 22.110310 22.045200 21.936695 21.741398 21.676304 21.459309 21.459309 21.372501 21.307407 21.198902 21.285709 21.242298 21.068699 21.068699 21.003605 20.981907 21.112110 21.068699 20.830006 20.916798 20.743198 20.873402 20.721500 20.764896 20.678104 20.504505 20.287510 20.135609 20.222401 20.244099 20.179005 20.200703 20.027103 19.983707 19.962009 19.940296 19.983707 19.918598 19.918598 19.831806 19.810108 19.853504 19.875202 19.744999 19.853504 19.875202 19.766697 19.744999 19.723301 19.766697 19.636509 19.571400 19.614796 19.593098 19.506306 19.506306 19.419498 19.528004 19.376102 19.354404 19.245899 19.311008 19.159107 19.180805 19.159107 19.137409 19.137409 19.028904 19.180805 19.050602 19.028904 19.028904 19.007206 19.007206 19.050602 18.963810 19.028904 19.050602 
19.419498 19.376102 19.419498 19.332706 19.332706 19.311008 19.376102 19.462910 19.397800 19.397800 19.354404 19.289295 19.354404 19.159107 19.332706 19.354404 19.332706 19.397800 19.397800 19.571400 19.723301 19.983707 20.396000 20.895100 21.437595 21.676304 21.806507 21.741398 21.567799 21.394199 21.350803 21.307407 21.155506 21.068699 21.133808 20.960209 20.830006 20.721500 20.656406 20.482807 20.461109 20.374302 20.244099 20.157307 20.200703 20.092197 20.179005 20.157307 20.157307 20.113895 20.135609 20.092197 20.222401 20.179005 20.200703 20.179005 20.222401 20.352604 20.244099 20.309208 20.352604 20.396000 20.396000 20.461109 20.439396 20.526203 20.504505 20.591297 20.721500 20.764896 20.743198 20.938496 20.938496 21.047001 21.198902 21.350803 21.654606 21.828205 21.654606 21.698002 21.806507 21.719700 21.632908 21.415897 21.415897 21.307407 21.285709 21.198902 21.198902 21.155506 21.133808 21.047001 21.112110 21.112110 20.960209 20.916798 20.938496 20.981907 20.981907 20.960209 20.764896 20.851704 20.699802 20.764896 20.612995 20.678104 20.504505 20.309208 20.179005 20.135609 20.135609 20.179005 20.092197 20.135609 20.005405 19.962009 19.983707 19.983707 19.983707 19.896900 19.875202 19.918598 19.744999 19.723301 19.853504 19.875202 19.853504 19.723301 19.679905 19.766697 19.658207 19.636509 19.744999 19.636509 19.701603 19.549702 19.549702 19.549702 19.528004 19.441196 19.311008 19.311008 19.224201 19.202503 19.137409 19.202503 19.093998 19.137409 18.963810 19.072300 19.028904 19.137409 19.093998 18.963810 18.985508 18.985508 19.159107 18.963810 18.985508 18.833607 
19.354404 19.289295 19.419498 19.441196 19.311008 19.441196 19.462910 19.332706 19.441196 19.267597 19.332706 19.224201 19.224201 19.267597 19.311008 19.224201 19.376102 19.376102 19.332706 19.614796 19.723301 20.005405 20.504505 20.895100 21.481007 21.741398 21.828205 21.719700 21.611210 21.307407 21.263996 21.198902 21.112110 20.981907 21.003605 20.916798 20.895100 20.678104 20.612995 20.504505 20.417698 20.352604 20.352604 20.330906 20.244099 20.135609 20.200703 20.048801 20.157307 20.092197 20.135609 20.157307 20.157307 20.113895 20.070499 20.157307 20.200703 20.244099 20.179005 20.179005 20.244099 20.309208 20.396000 20.374302 20.439396 20.504505 20.504505 20.526203 20.591297 20.634708 20.699802 20.786610 20.808308 20.851704 20.960209 21.068699 21.090397 21.198902 21.198902 21.177204 21.263996 21.307407 21.263996 21.068699 21.112110 21.133808 21.047001 21.003605 21.003605 21.003605 21.003605 21.025303 20.981907 21.068699 20.960209 21.003605 20.851704 20.851704 20.808308 20.764896 20.699802 20.678104 20.656406 20.656406 20.569599 20.396000 20.265797 20.113895 20.113895 20.070499 20.157307 20.200703 20.070499 20.135609 20.027103 19.962009 19.940296 19.896900 19.810108 19.831806 19.788410 19.853504 19.723301 19.831806 19.831806 19.766697 19.831806 19.766697 19.766697 19.766697 19.701603 19.614796 19.679905 19.614796 19.593098 19.528004 19.506306 19.506306 19.441196 19.332706 19.332706 19.267597 19.180805 19.267597 19.180805 19.159107 19.137409 19.137409 19.093998 18.963810 19.050602 19.028904 19.115696 19.028904 18.898701 18.963810 18.985508 18.920399 18.898701 18.920399 
19.202503 19.332706 19.419498 19.484608 19.354404 19.332706 19.267597 19.311008 19.224201 19.137409 19.267597 19.202503 19.267597 19.202503 19.224201 19.224201 19.289295 19.354404 19.376102 19.484608 19.744999 19.983707 20.417698 20.960209 21.394199 21.676304 21.611210 21.611210 21.459309 21.242298 21.133808 21.220600 20.960209 20.938496 20.830006 20.764896 20.808308 20.656406 20.591297 20.417698 20.309208 20.330906 20.287510 20.309208 20.222401 20.200703 20.179005 20.113895 20.179005 20.179005 20.222401 20.070499 20.092197 20.135609 20.070499 20.135609 20.157307 20.200703 20.157307 20.135609 20.157307 20.287510 20.222401 20.352604 20.374302 20.461109 20.417698 20.309208 20.547901 20.547901 20.482807 20.612995 20.656406 20.634708 20.721500 20.808308 20.808308 20.873402 20.895100 20.895100 20.938496 20.960209 21.047001 20.830006 20.981907 20.916798 20.916798 20.938496 20.960209 20.895100 20.981907 20.938496 20.851704 20.916798 20.786610 20.764896 20.764896 20.656406 20.699802 20.678104 20.569599 20.612995 20.547901 20.526203 20.287510 20.179005 20.179005 20.092197 20.048801 20.048801 20.027103 20.092197 20.048801 20.005405 19.940296 19.788410 19.896900 19.810108 19.788410 19.831806 19.723301 19.810108 19.679905 19.723301 19.788410 19.723301 19.744999 19.701603 19.701603 19.701603 19.528004 19.549702 19.528004 19.549702 19.549702 19.354404 19.506306 19.441196 19.397800 19.332706 19.289295 19.180805 19.159107 19.311008 19.159107 19.093998 19.115696 19.115696 18.942097 18.963810 18.942097 18.985508 18.985508 18.963810 18.963810 18.877003 19.050602 18.942097 18.811909 18.877003 
19.332706 19.267597 19.354404 19.311008 19.332706 19.311008 19.289295 19.245899 19.159107 19.072300 19.093998 19.245899 19.267597 19.180805 19.311008 19.202503 19.289295 19.397800 19.376102 19.528004 19.831806 20.070499 20.352604 20.938496 21.372501 21.611210 21.676304 21.524403 21.350803 21.003605 21.133808 21.003605 20.981907 20.786610 20.699802 20.547901 20.569599 20.634708 20.569599 20.417698 20.309208 20.287510 20.244099 20.287510 20.244099 20.200703 20.244099 20.179005 20.157307 20.092197 20.135609 20.135609 20.070499 20.135609 20.070499 20.113895 20.092197 20.157307 20.179005 20.157307 20.070499 20.157307 20.287510 20.244099 20.287510 20.374302 20.352604 20.287510 20.396000 20.461109 20.439396 20.504505 20.482807 20.526203 20.547901 20.591297 20.678104 20.721500 20.721500 20.699802 20.678104 20.721500 20.808308 20.721500 20.786610 20.786610 20.808308 20.699802 20.764896 20.830006 20.808308 20.851704 20.786610 20.743198 20.699802 20.656406 20.612995 20.504505 20.547901 20.699802 20.526203 20.547901 20.439396 20.309208 20.222401 20.200703 20.157307 20.048801 20.027103 19.940296 19.940296 20.027103 19.983707 19.918598 19.918598 19.831806 19.810108 19.766697 19.788410 19.788410 19.723301 19.810108 19.679905 19.788410 19.810108 19.723301 19.679905 19.723301 19.571400 19.701603 19.636509 19.614796 19.593098 19.549702 19.549702 19.571400 19.506306 19.484608 19.397800 19.289295 19.224201 19.180805 19.072300 19.137409 19.180805 19.050602 19.007206 19.115696 19.050602 18.985508 18.942097 18.942097 18.942097 18.963810 18.942097 18.920399 18.898701 18.942097 18.811909 18.855305 
19.332706 19.180805 19.245899 19.159107 19.180805 19.180805 19.137409 19.093998 19.028904 19.072300 19.137409 19.159107 19.245899 19.159107 19.245899 19.289295 19.202503 19.245899 19.419498 19.636509 19.896900 20.113895 20.482807 20.895100 21.285709 21.394199 21.394199 21.285709 21.220600 20.981907 20.916798 20.808308 20.699802 20.721500 20.569599 20.439396 20.330906 20.374302 20.461109 20.461109 20.396000 20.265797 20.244099 20.179005 20.244099 20.135609 20.179005 20.070499 20.179005 20.200703 20.222401 20.070499 20.027103 20.027103 20.113895 20.113895 20.135609 20.222401 20.135609 20.179005 20.113895 20.092197 20.157307 20.157307 20.179005 20.265797 20.309208 20.222401 20.396000 20.374302 20.482807 20.482807 20.417698 20.461109 20.482807 20.526203 20.547901 20.569599 20.721500 20.612995 20.699802 20.656406 20.699802 20.656406 20.656406 20.721500 20.721500 20.721500 20.764896 20.634708 20.656406 20.699802 20.591297 20.482807 20.482807 20.591297 20.569599 20.504505 20.504505 20.482807 20.352604 20.287510 20.135609 20.200703 20.048801 20.113895 20.070499 19.983707 19.918598 19.853504 19.940296 19.962009 19.962009 19.918598 19.853504 19.875202 19.788410 19.766697 19.810108 19.658207 19.701603 19.701603 19.636509 19.658207 19.679905 19.658207 19.679905 19.614796 19.679905 19.636509 19.549702 19.528004 19.506306 19.506306 19.441196 19.441196 19.397800 19.332706 19.311008 19.245899 19.224201 19.050602 19.050602 19.072300 19.137409 19.050602 19.028904 18.920399 18.920399 18.985508 18.942097 19.028904 18.963810 18.920399 18.920399 18.855305 19.007206 18.898701 18.877003 18.855305 
19.180805 19.202503 19.137409 19.245899 19.093998 19.050602 19.093998 19.050602 19.028904 19.028904 19.072300 19.115696 19.159107 19.137409 19.159107 19.180805 19.180805 19.332706 19.419498 19.593098 19.896900 20.200703 20.591297 21.003605 21.220600 21.285709 21.350803 21.263996 21.177204 21.003605 20.895100 20.721500 20.591297 20.547901 20.461109 20.417698 20.222401 20.157307 20.265797 20.265797 20.244099 20.265797 20.200703 20.200703 20.113895 20.048801 20.113895 20.157307 20.113895 20.113895 20.222401 20.179005 20.092197 20.200703 20.200703 20.048801 20.005405 20.113895 20.113895 20.092197 20.027103 20.113895 20.092197 20.157307 20.179005 20.200703 20.244099 20.222401 20.287510 20.309208 20.374302 20.374302 20.439396 20.352604 20.439396 20.526203 20.482807 20.591297 20.504505 20.526203 20.612995 20.526203 20.569599 20.569599 20.656406 20.656406 20.678104 20.612995 20.612995 20.569599 20.504505 20.504505 20.396000 20.396000 20.352604 20.439396 20.504505 20.439396 20.330906 20.374302 20.092197 20.157307 20.048801 20.113895 20.005405 20.048801 20.113895 19.918598 19.896900 19.853504 19.853504 19.875202 19.831806 19.810108 19.701603 19.701603 19.679905 19.658207 19.636509 19.593098 19.658207 19.593098 19.614796 19.636509 19.723301 19.593098 19.528004 19.571400 19.571400 19.462910 19.506306 19.462910 19.419498 19.332706 19.506306 19.354404 19.376102 19.289295 19.137409 19.137409 19.115696 19.115696 19.050602 19.050602 19.028904 18.898701 18.855305 18.833607 18.898701 18.898701 18.920399 18.877003 18.833607 18.790195 18.703403 18.833607 18.833607 18.833607 18.681705 18.746799 
19.093998 19.072300 19.224201 19.072300 18.985508 18.963810 19.050602 18.920399 19.028904 18.963810 19.072300 19.028904 19.050602 19.028904 19.093998 19.180805 19.050602 19.245899 19.419498 19.636509 20.048801 20.374302 20.678104 21.003605 21.198902 21.112110 21.285709 21.220600 21.285709 20.981907 20.786610 20.678104 20.417698 20.461109 20.461109 20.417698 20.179005 20.222401 20.179005 20.048801 20.027103 20.179005 20.179005 20.244099 20.200703 20.048801 20.070499 20.048801 20.092197 20.048801 20.005405 20.070499 20.113895 20.092197 20.200703 20.113895 20.048801 20.048801 20.070499 20.027103 19.810108 19.940296 20.048801 20.092197 19.962009 20.113895 20.135609 20.070499 20.157307 20.200703 20.244099 20.309208 20.265797 20.265797 20.374302 20.461109 20.461109 20.439396 20.417698 20.330906 20.504505 20.547901 20.504505 20.439396 20.591297 20.612995 20.417698 20.439396 20.439396 20.396000 20.374302 20.374302 20.244099 20.287510 20.330906 20.439396 20.287510 20.179005 20.179005 20.113895 20.005405 20.135609 20.092197 20.070499 20.070499 20.070499 20.135609 19.918598 19.918598 20.005405 19.940296 19.875202 19.766697 19.744999 19.701603 19.723301 19.636509 19.636509 19.658207 19.528004 19.593098 19.549702 19.506306 19.571400 19.723301 19.549702 19.636509 19.636509 19.571400 19.484608 19.484608 19.462910 19.441196 19.397800 19.441196 19.245899 19.397800 19.224201 19.224201 19.180805 19.028904 19.028904 18.963810 18.985508 18.985508 18.985508 18.811909 18.898701 18.833607 18.877003 18.855305 18.877003 18.768497 18.811909 18.855305 18.746799 18.768497 18.746799 18.660007 18.725101 
