# Supplementary material for: Food Image Segmentation Using Multi-Modal Imaging Sensors with Color and Thermal Data
Source: Sensors (Basel). 2023 Jan 4;23(2):560. doi: 10.3390/s23020560 (PMC9860575; doi:10.3390/s23020560)
Supplement: Supplementary file 1 [file sensors-23-00560-s001.zip › Combined Data/C1 temporal/105sec/7.txt]

17.683506 17.726902 17.596699 17.683506 17.683506 17.813709 17.770298 17.705204 17.813709 17.813709 17.857105 17.813709 17.878803 17.965595 17.965595 17.857105 17.900501 18.030704 18.030704 18.117496 18.074100 17.922199 18.095798 18.117496 18.160908 18.291096 18.182606 18.226002 18.226002 18.312809 18.312809 18.377903 18.291096 18.356205 18.399601 18.486408 18.464710 18.334507 18.529804 18.551502 18.486408 18.399601 18.508106 18.573200 18.356205 18.486408 18.486408 18.594898 18.573200 18.833607 18.703403 18.703403 18.703403 18.616596 18.746799 18.768497 18.746799 18.768497 18.985508 18.963810 18.942097 19.072300 18.920399 18.963810 18.877003 18.942097 18.855305 18.985508 18.855305 18.833607 18.963810 18.963810 18.920399 18.877003 18.898701 18.746799 18.898701 18.898701 18.681705 18.877003 18.942097 18.920399 18.855305 18.877003 18.833607 18.790195 18.811909 18.725101 18.811909 18.811909 18.660007 18.768497 18.790195 18.790195 18.681705 18.746799 18.855305 18.811909 18.811909 18.811909 18.681705 18.768497 18.638309 18.768497 18.725101 18.725101 18.638309 18.573200 18.486408 18.508106 18.529804 18.594898 18.508106 18.573200 18.551502 18.529804 18.508106 18.486408 18.464710 18.616596 18.551502 18.486408 18.508106 18.442997 18.486408 18.334507 18.377903 18.356205 18.399601 18.399601 18.356205 18.356205 18.334507 18.312809 18.247700 18.247700 18.182606 18.204304 18.160908 18.182606 18.139210 18.139210 18.074100 18.074100 18.052402 18.117496 17.900501 17.987309 18.030704 18.052402 17.922199 17.878803 17.813709 17.835407 17.878803 17.726902 17.705204 17.748600 17.466496 17.640110 
17.878803 17.705204 17.878803 17.878803 17.878803 17.965595 17.900501 17.922199 17.987309 17.770298 17.987309 17.965595 17.900501 17.987309 18.052402 18.095798 18.009007 18.095798 18.160908 18.269398 18.117496 18.139210 18.160908 18.269398 18.269398 18.377903 18.291096 18.377903 18.486408 18.334507 18.464710 18.529804 18.508106 18.486408 18.573200 18.551502 18.551502 18.508106 18.616596 18.594898 18.638309 18.638309 18.616596 18.573200 18.529804 18.638309 18.638309 18.638309 18.898701 18.942097 18.746799 18.811909 18.790195 18.725101 18.898701 18.963810 18.920399 18.920399 19.007206 19.050602 19.093998 19.202503 19.050602 18.985508 18.963810 18.942097 18.985508 19.007206 19.007206 18.898701 19.115696 19.007206 18.898701 18.898701 18.920399 18.898701 18.963810 19.007206 18.920399 18.877003 19.093998 18.985508 18.855305 18.985508 18.942097 18.768497 18.985508 18.790195 18.898701 18.768497 18.768497 18.790195 18.942097 18.811909 18.768497 18.725101 18.920399 18.768497 18.855305 18.877003 18.790195 18.660007 18.703403 18.920399 18.660007 18.790195 18.790195 18.681705 18.573200 18.638309 18.681705 18.616596 18.725101 18.573200 18.660007 18.703403 18.594898 18.573200 18.725101 18.660007 18.681705 18.508106 18.616596 18.551502 18.486408 18.529804 18.442997 18.508106 18.573200 18.508106 18.464710 18.442997 18.442997 18.356205 18.334507 18.399601 18.291096 18.312809 18.247700 18.182606 18.160908 18.226002 18.204304 18.204304 18.117496 18.160908 18.182606 18.009007 18.182606 18.095798 17.965595 17.922199 17.943897 17.726902 17.835407 17.943897 17.748600 17.726902 17.661808 17.770298 
17.770298 17.748600 17.791996 17.900501 17.943897 17.965595 17.965595 17.965595 17.987309 10.652699 18.095798 18.030704 18.009007 18.052402 18.074100 18.009007 18.052402 18.074100 18.117496 18.226002 18.182606 18.226002 18.247700 18.356205 18.421299 18.334507 18.464710 18.356205 18.399601 18.421299 18.486408 18.529804 18.529804 18.529804 18.616596 18.529804 18.594898 18.594898 18.616596 18.573200 18.638309 18.681705 18.508106 18.638309 18.594898 18.703403 18.638309 18.746799 12.497196 18.920399 18.855305 18.833607 18.920399 17.705204 18.898701 18.920399 18.963810 18.942097 19.007206 19.050602 19.072300 19.180805 19.072300 19.093998 19.072300 19.028904 18.963810 18.985508 19.072300 18.942097 19.093998 12.974598 19.007206 18.898701 19.007206 19.072300 19.050602 18.985508 18.811909 19.007206 19.050602 18.963810 18.898701 18.920399 18.920399 18.920399 19.028904 18.855305 18.942097 18.833607 18.790195 18.920399 18.985508 18.898701 18.746799 18.725101 18.877003 18.811909 18.877003 18.942097 18.768497 18.725101 18.811909 18.963810 18.725101 18.833607 18.790195 18.725101 18.681705 18.768497 18.725101 18.681705 18.638309 18.725101 18.681705 18.703403 18.247700 18.660007 18.746799 18.725101 18.573200 18.660007 18.681705 18.616596 18.638309 18.529804 18.594898 18.464710 18.638309 18.464710 18.421299 18.356205 18.442997 18.551502 18.334507 18.356205 18.442997 18.291096 18.291096 18.356205 18.247700 18.312809 18.269398 18.204304 18.160908 18.117496 18.139210 18.182606 18.269398 18.074100 12.410404 18.009007 17.987309 17.878803 17.770298 17.791996 17.726902 17.835407 17.791996 17.770298 
17.900501 17.965595 17.987309 17.943897 17.987309 18.009007 17.965595 18.117496 18.204304 18.009007 18.052402 18.139210 18.009007 18.030704 18.074100 18.095798 18.117496 18.204304 18.226002 18.226002 18.247700 18.291096 18.312809 18.334507 18.464710 18.421299 18.421299 18.464710 18.508106 18.529804 18.616596 18.529804 18.594898 18.508106 18.573200 18.660007 18.573200 18.616596 18.768497 18.703403 18.746799 18.638309 18.746799 18.725101 18.616596 18.746799 18.616596 18.855305 18.811909 18.963810 18.877003 18.898701 18.920399 18.942097 19.050602 19.007206 18.985508 18.985508 19.115696 19.093998 19.115696 19.093998 19.093998 18.985508 19.093998 19.050602 19.007206 19.028904 19.028904 18.855305 19.050602 19.137409 19.028904 18.963810 18.985508 18.985508 18.985508 19.050602 18.855305 18.920399 19.050602 18.985508 18.877003 18.985508 18.942097 18.855305 18.898701 18.855305 18.985508 18.942097 18.768497 18.898701 18.942097 18.855305 18.833607 18.746799 18.811909 18.855305 18.877003 18.877003 18.833607 18.855305 18.811909 18.963810 18.790195 18.833607 18.768497 18.725101 18.616596 18.725101 18.768497 18.638309 18.703403 18.660007 18.660007 18.746799 18.638309 18.616596 18.660007 18.703403 18.638309 18.660007 18.660007 18.660007 18.638309 18.638309 18.616596 18.464710 18.464710 18.573200 18.399601 18.442997 18.486408 18.486408 18.464710 18.442997 18.399601 18.421299 18.377903 18.312809 18.269398 18.226002 18.204304 18.247700 18.269398 18.095798 18.247700 18.160908 18.312809 18.139210 18.052402 18.095798 17.943897 17.900501 17.835407 17.813709 17.835407 17.878803 17.813709 17.683506 
17.965595 17.943897 17.965595 18.095798 17.987309 18.009007 18.095798 18.117496 18.182606 18.204304 18.117496 18.160908 18.117496 18.139210 18.204304 18.160908 18.226002 18.226002 18.269398 18.291096 18.291096 18.312809 18.464710 18.421299 18.421299 18.508106 18.486408 18.508106 18.594898 18.616596 18.616596 18.486408 18.594898 18.660007 18.681705 18.725101 18.725101 18.725101 18.833607 18.681705 18.855305 18.790195 18.725101 18.681705 18.681705 18.811909 18.833607 18.790195 18.920399 18.985508 19.007206 18.963810 18.920399 18.942097 19.050602 18.942097 19.028904 19.028904 19.159107 19.224201 19.159107 19.180805 19.137409 19.180805 19.202503 19.072300 19.180805 19.202503 19.289295 19.007206 19.202503 19.137409 19.093998 19.072300 19.115696 19.050602 18.963810 19.137409 19.007206 19.028904 19.180805 19.050602 19.050602 19.007206 18.963810 18.920399 19.007206 18.920399 19.007206 18.963810 18.898701 18.920399 19.115696 18.877003 18.768497 18.877003 19.007206 18.833607 18.855305 18.985508 18.811909 18.920399 18.855305 18.877003 18.811909 18.942097 18.833607 18.833607 18.703403 18.768497 18.877003 18.768497 18.768497 18.768497 18.790195 18.725101 18.703403 18.703403 18.833607 18.942097 18.725101 18.768497 18.681705 18.703403 18.725101 18.681705 18.638309 18.573200 18.638309 18.529804 18.681705 18.464710 18.529804 18.529804 18.421299 18.486408 18.486408 18.421299 18.508106 18.399601 18.421299 18.377903 18.334507 18.334507 18.377903 18.334507 18.182606 18.356205 18.291096 18.095798 18.117496 18.312809 18.052402 17.965595 17.987309 17.987309 17.922199 17.835407 18.030704 17.900501 
18.117496 17.943897 18.030704 18.204304 18.139210 18.160908 18.117496 18.226002 18.269398 18.247700 18.247700 18.204304 18.334507 18.182606 18.312809 18.334507 18.269398 18.247700 18.312809 18.442997 18.377903 18.291096 18.421299 18.573200 18.486408 18.551502 18.573200 18.725101 18.638309 18.725101 18.660007 18.660007 18.681705 18.746799 18.703403 18.703403 18.746799 18.725101 18.746799 18.811909 18.746799 18.855305 18.790195 18.855305 18.725101 18.920399 18.833607 18.985508 18.898701 19.093998 18.985508 19.072300 19.072300 19.007206 19.072300 19.137409 19.159107 19.093998 19.180805 19.267597 19.267597 19.224201 19.202503 19.180805 19.224201 19.137409 19.072300 19.289295 19.245899 19.093998 19.115696 19.224201 19.093998 19.093998 19.267597 19.072300 19.072300 19.072300 19.007206 19.115696 19.224201 19.180805 19.072300 19.159107 19.115696 18.942097 19.050602 19.028904 19.050602 19.050602 18.877003 18.963810 19.028904 19.028904 18.942097 18.985508 19.028904 18.963810 18.855305 19.050602 18.920399 18.877003 18.877003 19.050602 18.877003 19.007206 18.963810 18.790195 18.790195 18.877003 18.855305 18.660007 18.811909 18.833607 18.703403 18.790195 18.768497 18.725101 18.790195 18.855305 18.746799 18.746799 18.703403 18.725101 18.790195 18.638309 18.638309 18.660007 18.660007 18.660007 18.594898 18.573200 18.616596 18.594898 18.551502 18.464710 18.529804 18.551502 18.594898 18.464710 18.421299 18.399601 18.312809 18.442997 18.399601 18.377903 18.356205 18.312809 18.399601 18.334507 18.117496 18.247700 18.160908 18.204304 18.074100 18.009007 18.052402 18.052402 18.052402 17.878803 
18.030704 18.052402 18.030704 18.139210 18.226002 18.247700 18.160908 18.291096 18.377903 18.182606 18.204304 18.247700 18.312809 18.204304 18.291096 18.377903 18.312809 18.291096 18.247700 18.399601 18.508106 18.421299 18.573200 18.573200 18.508106 18.616596 18.573200 18.703403 18.703403 18.703403 18.638309 18.768497 18.790195 18.746799 18.681705 18.811909 18.768497 18.790195 18.811909 18.877003 18.811909 18.855305 18.877003 18.920399 18.790195 18.855305 18.855305 18.963810 18.942097 18.985508 18.963810 19.072300 19.050602 19.050602 19.159107 19.159107 19.267597 19.202503 19.289295 19.311008 19.202503 19.245899 19.245899 19.289295 19.202503 19.159107 19.137409 19.137409 19.224201 19.137409 19.332706 19.267597 19.224201 19.050602 19.180805 19.093998 19.115696 19.159107 19.007206 19.115696 19.267597 19.159107 19.028904 19.180805 19.093998 18.985508 19.028904 18.963810 19.050602 19.072300 18.963810 19.050602 19.028904 18.920399 18.963810 18.942097 19.137409 18.985508 18.963810 19.202503 18.963810 18.985508 18.898701 19.050602 18.898701 19.028904 18.942097 18.920399 18.833607 18.920399 18.898701 18.768497 18.877003 18.833607 18.833607 18.855305 18.877003 18.833607 18.833607 18.855305 18.833607 18.703403 18.768497 18.790195 18.790195 18.877003 18.768497 18.703403 18.660007 18.703403 18.768497 18.616596 18.638309 18.660007 18.529804 18.486408 18.529804 18.573200 18.594898 18.551502 18.464710 18.464710 18.442997 18.464710 18.421299 18.399601 18.356205 18.442997 18.442997 18.334507 18.334507 18.399601 18.226002 18.247700 18.095798 18.117496 18.074100 18.074100 18.074100 18.030704 
18.160908 18.052402 18.052402 18.074100 18.182606 18.269398 18.204304 18.291096 18.247700 18.291096 18.356205 18.334507 18.334507 18.312809 18.334507 18.399601 18.377903 18.399601 18.399601 18.486408 18.573200 18.377903 18.486408 18.594898 18.638309 18.573200 18.551502 18.660007 18.660007 18.725101 18.746799 18.790195 18.725101 18.746799 18.790195 18.833607 18.855305 18.833607 18.811909 18.877003 18.877003 18.898701 18.877003 18.877003 18.768497 18.920399 18.942097 18.920399 19.007206 19.028904 19.072300 19.072300 18.985508 19.072300 19.093998 19.115696 19.137409 19.093998 19.245899 19.245899 19.311008 19.332706 19.245899 19.332706 19.332706 19.245899 19.159107 19.180805 19.289295 19.137409 19.180805 19.245899 19.202503 19.137409 19.159107 19.115696 19.159107 19.202503 19.028904 19.072300 19.159107 19.093998 19.137409 19.180805 19.093998 19.072300 19.115696 18.963810 19.093998 19.007206 18.985508 19.028904 19.137409 18.963810 18.942097 18.985508 19.224201 18.920399 18.985508 19.093998 18.942097 18.920399 18.877003 19.072300 18.942097 19.028904 18.833607 18.833607 18.811909 18.942097 18.877003 18.833607 18.898701 18.855305 18.833607 18.855305 18.746799 18.877003 18.833607 18.833607 18.898701 18.790195 18.833607 18.790195 18.768497 18.833607 18.768497 18.594898 18.681705 18.746799 18.551502 18.616596 18.638309 18.638309 18.551502 18.616596 18.594898 18.529804 18.529804 18.464710 18.464710 18.464710 18.399601 18.464710 18.486408 18.442997 18.377903 18.334507 18.399601 18.356205 18.334507 18.291096 18.226002 18.204304 18.117496 18.226002 18.030704 18.074100 17.987309 18.117496 
18.139210 18.095798 18.182606 18.247700 18.204304 18.204304 18.291096 18.356205 18.377903 18.377903 18.334507 18.334507 18.399601 18.399601 18.356205 18.334507 18.356205 18.377903 18.399601 18.464710 18.508106 18.508106 18.486408 18.573200 18.638309 18.660007 18.660007 18.638309 18.703403 18.768497 18.746799 18.703403 18.746799 18.768497 18.833607 18.725101 18.920399 18.898701 18.877003 18.855305 18.855305 18.855305 18.920399 18.877003 18.811909 18.898701 18.963810 19.093998 19.028904 19.072300 19.007206 18.985508 19.007206 19.180805 19.007206 19.180805 19.180805 19.115696 19.180805 19.267597 19.311008 19.332706 19.267597 19.289295 19.224201 19.202503 19.267597 19.289295 19.245899 19.137409 19.224201 19.245899 19.245899 19.159107 19.115696 19.137409 19.289295 19.224201 19.072300 19.115696 19.202503 19.137409 19.115696 19.093998 19.159107 19.180805 19.115696 18.963810 19.180805 19.050602 18.942097 19.093998 19.072300 19.050602 19.007206 19.028904 19.050602 19.050602 19.115696 19.050602 18.963810 18.963810 18.942097 19.050602 19.072300 18.942097 18.985508 18.855305 18.768497 18.898701 18.833607 18.811909 18.811909 18.942097 18.811909 18.877003 18.877003 18.942097 18.920399 18.855305 18.725101 18.833607 18.811909 18.855305 18.725101 18.790195 18.768497 18.725101 18.681705 18.660007 18.703403 18.594898 18.660007 18.660007 18.594898 18.681705 18.529804 18.551502 18.594898 18.529804 18.486408 18.529804 18.442997 18.486408 18.551502 18.529804 18.464710 18.486408 18.464710 18.356205 18.356205 18.377903 18.204304 18.269398 18.139210 18.182606 18.139210 18.139210 18.095798 18.139210 
18.226002 18.139210 18.247700 18.182606 18.247700 18.312809 18.291096 18.377903 18.334507 18.312809 18.442997 18.399601 18.377903 18.399601 18.486408 18.573200 18.594898 18.508106 18.486408 18.486408 18.551502 18.529804 18.508106 18.638309 18.616596 18.703403 18.790195 18.660007 18.746799 18.811909 18.855305 18.855305 18.855305 18.833607 18.855305 18.942097 18.898701 18.877003 18.877003 18.877003 18.877003 18.920399 18.877003 18.877003 18.920399 18.942097 19.007206 18.985508 19.202503 19.072300 19.093998 19.115696 19.115696 19.224201 19.180805 19.224201 19.180805 19.072300 19.267597 19.311008 19.289295 19.332706 19.332706 19.267597 19.289295 19.245899 19.224201 19.289295 19.289295 19.180805 19.202503 19.332706 19.245899 19.137409 19.202503 19.202503 19.202503 19.224201 19.115696 19.137409 19.289295 19.137409 19.180805 19.137409 19.159107 19.072300 19.159107 19.050602 19.137409 19.050602 19.028904 19.115696 19.137409 19.115696 19.093998 18.963810 19.093998 19.007206 19.028904 19.072300 18.963810 18.985508 19.028904 19.093998 18.963810 19.028904 19.007206 18.920399 18.811909 18.942097 18.942097 18.963810 18.877003 18.920399 18.877003 18.898701 18.877003 18.833607 18.877003 18.877003 18.811909 18.898701 18.877003 18.920399 18.746799 18.790195 18.638309 18.768497 18.746799 18.746799 18.660007 18.746799 18.725101 18.746799 18.551502 18.616596 18.616596 18.594898 18.573200 18.508106 18.529804 18.573200 18.442997 18.529804 18.508106 18.464710 18.464710 18.399601 18.486408 18.377903 18.334507 18.377903 18.291096 18.160908 18.269398 18.182606 18.182606 18.139210 18.139210 18.160908 
18.204304 18.291096 18.247700 18.312809 18.182606 18.356205 18.399601 18.356205 18.464710 18.486408 18.312809 18.421299 18.464710 18.399601 18.486408 18.486408 18.551502 18.573200 18.486408 18.551502 18.508106 18.594898 18.551502 18.660007 18.616596 18.703403 18.703403 18.746799 18.877003 18.746799 18.920399 18.790195 18.920399 18.877003 18.833607 18.833607 18.898701 18.877003 18.811909 18.877003 18.877003 18.898701 18.963810 18.920399 18.877003 18.963810 19.072300 19.028904 19.202503 19.159107 19.050602 19.072300 19.115696 19.159107 19.289295 19.224201 19.224201 19.267597 19.180805 19.311008 19.311008 19.419498 19.245899 19.311008 19.397800 19.289295 19.245899 19.332706 19.202503 19.137409 19.354404 19.245899 19.180805 19.115696 19.267597 19.245899 19.202503 19.224201 19.050602 19.202503 19.267597 19.224201 19.159107 19.202503 19.159107 19.137409 19.159107 18.963810 19.202503 19.072300 19.072300 19.028904 19.137409 19.093998 19.028904 19.072300 19.159107 19.050602 19.072300 19.093998 18.985508 19.028904 19.007206 19.159107 18.985508 18.942097 18.963810 18.963810 18.833607 18.963810 18.942097 18.855305 18.920399 18.898701 18.898701 18.920399 18.877003 18.920399 18.920399 18.877003 18.833607 18.898701 18.898701 18.920399 18.920399 18.855305 18.833607 18.790195 18.746799 18.833607 18.746799 18.703403 18.660007 18.746799 18.551502 18.746799 18.594898 18.573200 18.638309 18.660007 18.660007 18.638309 18.573200 18.508106 18.660007 18.594898 18.486408 18.508106 18.508106 18.421299 18.334507 18.356205 18.312809 18.269398 18.204304 18.312809 18.247700 18.204304 18.139210 18.182606 
18.204304 18.117496 18.247700 18.291096 18.291096 18.334507 18.356205 18.377903 18.442997 18.356205 18.334507 18.464710 18.377903 18.486408 18.399601 18.442997 18.529804 18.594898 18.594898 18.594898 18.616596 18.616596 18.594898 18.616596 18.660007 18.703403 18.746799 18.790195 18.768497 18.811909 18.768497 18.855305 18.855305 18.877003 18.920399 18.855305 18.855305 18.855305 18.942097 18.920399 19.007206 18.833607 18.920399 18.898701 18.898701 18.920399 18.920399 19.050602 19.159107 19.202503 19.115696 19.028904 19.245899 19.180805 19.224201 19.202503 19.202503 19.289295 19.245899 19.332706 19.354404 19.376102 19.332706 19.397800 19.354404 19.311008 19.397800 19.376102 19.354404 19.180805 19.354404 19.354404 19.224201 19.072300 19.245899 19.159107 19.245899 19.267597 19.245899 19.137409 19.180805 19.224201 19.224201 19.224201 19.180805 19.115696 19.093998 19.007206 19.180805 19.137409 19.028904 19.137409 19.137409 19.050602 18.942097 19.137409 19.137409 19.007206 19.137409 19.072300 19.028904 19.028904 19.050602 19.093998 19.007206 19.028904 19.007206 18.985508 18.790195 18.963810 18.877003 18.942097 18.898701 18.898701 18.942097 18.963810 18.855305 18.898701 18.855305 18.985508 18.898701 18.877003 18.877003 18.855305 18.768497 18.833607 18.833607 18.790195 18.725101 18.768497 18.833607 18.681705 18.681705 18.638309 18.638309 18.790195 18.616596 18.638309 18.594898 18.508106 18.551502 18.594898 18.551502 18.508106 18.529804 18.464710 18.573200 18.442997 18.486408 18.356205 18.421299 18.334507 18.312809 18.247700 18.204304 18.247700 18.226002 18.030704 18.247700 18.160908 
18.269398 18.139210 18.334507 18.334507 18.334507 18.247700 18.508106 18.312809 18.442997 18.486408 18.508106 18.399601 18.529804 18.486408 18.573200 18.594898 18.660007 18.594898 18.551502 18.616596 18.573200 18.551502 18.594898 18.746799 18.681705 18.833607 18.768497 18.790195 18.855305 18.833607 18.877003 18.725101 18.877003 18.833607 18.855305 18.920399 18.920399 18.963810 18.963810 18.942097 19.072300 18.942097 18.942097 19.028904 18.963810 19.028904 19.028904 19.115696 19.093998 19.180805 19.224201 19.159107 19.180805 19.202503 19.419498 19.267597 19.289295 19.289295 19.506306 19.593098 19.506306 19.549702 19.528004 19.614796 19.528004 19.441196 19.462910 19.484608 19.506306 19.376102 19.462910 19.397800 19.311008 19.289295 19.289295 19.332706 19.267597 19.332706 19.224201 19.245899 19.289295 19.289295 19.267597 19.224201 19.224201 19.159107 19.245899 19.072300 19.159107 19.072300 19.115696 19.202503 19.245899 19.137409 19.007206 19.007206 19.180805 19.072300 19.202503 19.115696 19.137409 18.963810 19.093998 19.180805 19.050602 19.093998 19.072300 19.028904 18.855305 19.072300 19.072300 19.007206 19.072300 19.050602 18.963810 18.963810 19.007206 18.963810 18.942097 18.920399 18.920399 18.920399 18.898701 18.942097 18.920399 18.790195 18.768497 18.811909 18.768497 18.790195 18.811909 18.790195 18.811909 18.768497 18.811909 18.768497 18.725101 18.681705 18.681705 18.594898 18.616596 18.616596 18.529804 18.660007 18.551502 18.594898 18.573200 18.508106 18.486408 18.464710 18.464710 18.399601 18.377903 18.356205 18.312809 18.247700 18.247700 18.247700 18.247700 18.182606 
18.226002 18.269398 18.312809 18.334507 18.334507 18.377903 18.464710 18.377903 18.421299 18.442997 18.508106 18.616596 18.660007 18.573200 18.508106 18.681705 18.616596 18.681705 18.551502 18.660007 18.681705 18.681705 18.703403 18.833607 18.725101 18.877003 18.833607 18.768497 18.877003 18.790195 18.833607 18.811909 18.963810 19.028904 19.007206 18.963810 19.007206 18.985508 18.985508 18.898701 19.028904 18.985508 18.985508 19.028904 19.050602 19.072300 19.028904 19.093998 19.202503 19.245899 19.224201 19.245899 19.311008 19.289295 19.419498 19.528004 19.571400 19.528004 19.723301 19.723301 19.744999 19.831806 19.875202 19.831806 19.875202 19.788410 19.788410 19.853504 19.723301 19.658207 19.701603 19.571400 19.528004 19.462910 19.528004 19.484608 19.311008 19.397800 19.245899 19.289295 19.311008 19.332706 19.224201 19.245899 19.224201 19.202503 19.245899 19.072300 19.245899 19.093998 19.072300 19.093998 19.159107 19.093998 19.050602 19.159107 19.267597 19.093998 19.180805 19.072300 19.050602 18.985508 19.050602 19.115696 19.072300 19.137409 19.072300 19.050602 18.920399 19.093998 19.007206 18.985508 19.028904 18.985508 18.920399 18.985508 18.985508 19.007206 18.985508 19.007206 18.985508 18.963810 18.963810 19.028904 18.811909 18.920399 18.833607 18.963810 18.942097 18.877003 18.811909 18.811909 18.768497 18.811909 18.660007 18.703403 18.725101 18.681705 18.790195 18.638309 18.681705 18.703403 18.616596 18.573200 18.551502 18.616596 18.464710 18.529804 18.573200 18.464710 18.486408 18.421299 18.312809 18.377903 18.312809 18.291096 18.312809 18.269398 18.226002 18.182606 
18.291096 18.312809 18.377903 18.377903 18.399601 18.442997 18.508106 18.399601 18.486408 18.356205 18.551502 18.573200 18.616596 18.616596 18.638309 18.573200 18.594898 18.573200 18.725101 18.594898 18.703403 18.681705 18.768497 18.898701 18.833607 18.833607 18.811909 18.877003 18.877003 18.942097 18.920399 18.790195 18.963810 18.898701 18.963810 18.963810 19.007206 18.920399 19.028904 19.093998 19.050602 18.942097 18.985508 19.072300 19.072300 19.137409 19.180805 19.224201 19.245899 19.376102 19.419498 19.354404 19.593098 19.636509 19.766697 19.679905 19.788410 19.766697 19.918598 19.962009 20.005405 20.005405 20.092197 20.113895 20.027103 19.962009 20.048801 20.005405 19.983707 19.853504 19.962009 19.983707 19.918598 19.723301 19.766697 19.636509 19.614796 19.658207 19.441196 19.354404 19.441196 19.332706 19.245899 19.311008 19.224201 19.267597 19.289295 19.137409 19.180805 19.202503 19.050602 19.137409 19.224201 19.224201 19.072300 19.115696 19.224201 19.137409 19.137409 19.159107 19.137409 19.028904 19.050602 19.180805 19.072300 19.072300 19.072300 18.985508 18.985508 19.028904 19.093998 18.963810 19.007206 19.007206 19.050602 19.028904 19.072300 18.920399 19.093998 19.007206 18.963810 18.963810 18.985508 19.007206 18.963810 18.942097 18.811909 18.833607 18.833607 18.833607 18.790195 18.746799 18.811909 18.746799 18.833607 18.790195 18.703403 18.703403 18.660007 18.573200 18.638309 18.703403 18.660007 18.638309 18.681705 18.638309 18.594898 18.594898 18.486408 18.464710 18.421299 18.377903 18.377903 18.442997 18.377903 18.312809 18.356205 18.269398 18.204304 18.226002 
18.377903 18.269398 18.312809 18.334507 18.421299 18.551502 18.551502 18.464710 18.529804 18.486408 18.508106 18.573200 18.573200 18.529804 18.638309 18.638309 18.573200 18.660007 18.660007 18.725101 18.638309 18.746799 18.790195 18.877003 18.790195 18.877003 18.877003 18.877003 18.920399 18.942097 18.855305 18.833607 18.963810 18.942097 18.942097 18.963810 18.963810 18.898701 18.963810 19.007206 19.050602 18.942097 19.028904 19.050602 19.115696 19.202503 19.354404 19.397800 19.484608 19.593098 19.636509 19.614796 19.679905 19.875202 19.831806 19.896900 19.766697 19.853504 19.983707 20.005405 20.048801 20.092197 20.092197 20.048801 20.048801 20.048801 19.940296 20.092197 20.027103 19.983707 20.135609 20.092197 19.983707 19.918598 20.092197 19.983707 19.853504 19.896900 19.701603 19.658207 19.636509 19.571400 19.441196 19.289295 19.311008 19.224201 19.202503 19.115696 19.354404 19.180805 19.159107 19.072300 19.180805 19.202503 18.985508 19.159107 19.159107 19.137409 19.224201 19.224201 19.072300 19.115696 19.072300 19.180805 19.115696 19.093998 19.007206 19.028904 18.942097 19.028904 19.028904 19.007206 19.050602 19.028904 18.963810 19.050602 19.072300 18.920399 18.963810 18.985508 18.855305 18.942097 18.920399 18.942097 18.898701 18.877003 18.898701 18.855305 18.855305 18.811909 18.811909 18.703403 18.790195 18.746799 18.681705 18.790195 18.746799 18.681705 18.660007 18.681705 18.703403 18.660007 18.638309 18.660007 18.638309 18.594898 18.594898 18.594898 18.551502 18.486408 18.464710 18.399601 18.377903 18.464710 18.464710 18.247700 18.247700 18.291096 18.377903 18.226002 
18.551502 18.356205 18.573200 18.442997 18.377903 18.638309 18.594898 18.551502 18.681705 18.573200 18.551502 18.616596 18.594898 18.594898 18.616596 18.725101 18.681705 18.877003 18.681705 18.725101 18.703403 18.746799 18.833607 18.811909 18.898701 18.833607 18.898701 18.898701 18.898701 18.898701 18.942097 18.963810 18.898701 18.898701 18.942097 19.072300 18.963810 19.028904 19.072300 19.028904 19.093998 19.202503 19.180805 19.289295 19.267597 19.397800 19.441196 19.571400 19.593098 19.788410 19.788410 19.766697 19.723301 19.896900 19.875202 19.896900 19.831806 20.005405 20.005405 20.048801 20.048801 20.092197 20.200703 20.157307 20.113895 20.070499 20.113895 20.070499 20.070499 20.092197 20.244099 20.265797 20.070499 20.027103 20.244099 20.027103 20.048801 20.092197 20.048801 19.918598 19.983707 19.831806 19.658207 19.549702 19.571400 19.311008 19.311008 19.245899 19.311008 19.245899 19.180805 19.180805 19.289295 19.202503 19.115696 19.202503 19.245899 19.137409 19.245899 19.224201 19.115696 19.093998 19.202503 19.245899 19.202503 19.159107 19.137409 19.093998 19.007206 19.050602 19.050602 19.072300 19.072300 19.050602 19.028904 19.050602 19.050602 19.028904 19.028904 19.072300 19.028904 18.985508 19.072300 19.028904 18.985508 19.007206 18.963810 18.898701 18.942097 18.920399 18.790195 18.877003 18.855305 18.811909 18.746799 18.790195 18.811909 18.703403 18.703403 18.746799 18.703403 18.725101 18.660007 18.746799 18.638309 18.703403 18.573200 18.638309 18.529804 18.594898 18.616596 18.508106 18.291096 18.551502 18.442997 18.486408 18.356205 18.464710 18.312809 18.334507 
18.508106 18.356205 18.442997 18.464710 18.399601 18.638309 18.594898 18.594898 18.442997 18.660007 18.616596 18.573200 18.616596 18.681705 18.768497 18.681705 18.811909 18.746799 18.681705 18.790195 18.811909 18.790195 18.855305 18.963810 18.833607 18.877003 18.855305 18.898701 19.007206 19.007206 19.072300 19.028904 18.942097 19.028904 19.007206 19.028904 19.093998 19.093998 19.137409 19.050602 19.245899 19.267597 19.332706 19.549702 19.419498 19.571400 19.593098 19.679905 19.744999 19.810108 19.831806 19.766697 19.810108 19.918598 20.005405 19.896900 19.896900 19.962009 20.027103 20.113895 20.048801 20.200703 20.179005 20.135609 20.092197 20.135609 20.113895 20.287510 20.113895 20.092197 20.244099 20.244099 20.048801 20.135609 20.330906 20.222401 20.179005 20.222401 20.092197 20.048801 20.179005 20.092197 19.875202 19.875202 19.788410 19.636509 19.571400 19.311008 19.267597 19.245899 19.180805 19.202503 19.180805 19.245899 19.137409 19.202503 19.267597 19.137409 19.202503 19.267597 19.180805 19.072300 19.137409 19.289295 19.137409 19.267597 19.115696 19.028904 19.007206 19.180805 19.159107 19.072300 19.050602 19.028904 19.137409 19.093998 19.115696 18.985508 19.115696 19.050602 19.093998 19.028904 19.159107 18.963810 18.963810 19.007206 19.007206 18.920399 18.942097 18.855305 18.790195 18.811909 18.898701 18.898701 18.855305 18.877003 18.811909 18.790195 18.725101 18.703403 18.703403 18.746799 18.703403 18.681705 18.616596 18.768497 18.594898 18.594898 18.638309 18.638309 18.573200 18.594898 18.442997 18.551502 18.464710 18.399601 18.421299 18.312809 18.442997 18.399601 
18.399601 18.399601 18.529804 18.529804 18.442997 18.573200 18.594898 18.551502 18.573200 18.573200 18.594898 18.660007 18.703403 18.660007 18.768497 18.681705 18.703403 18.790195 18.833607 18.790195 18.877003 18.768497 18.898701 18.985508 18.963810 18.942097 18.920399 19.007206 19.093998 19.072300 19.072300 18.920399 18.963810 18.985508 19.007206 19.115696 19.072300 19.159107 19.115696 19.267597 19.289295 19.397800 19.419498 19.593098 19.571400 19.571400 19.658207 19.723301 19.723301 19.853504 19.766697 19.788410 19.810108 19.962009 19.983707 19.918598 19.962009 20.027103 20.135609 20.092197 20.179005 20.179005 20.179005 20.157307 20.222401 20.222401 20.157307 20.222401 20.265797 20.200703 20.309208 20.287510 20.179005 20.222401 20.287510 20.265797 20.200703 20.222401 20.179005 20.157307 20.179005 20.244099 20.200703 20.113895 20.070499 19.962009 19.788410 19.506306 19.506306 19.354404 19.267597 19.267597 19.354404 19.224201 19.137409 19.180805 19.289295 19.159107 19.159107 19.202503 19.245899 19.072300 19.180805 19.311008 19.159107 19.202503 19.115696 19.093998 19.072300 19.180805 19.137409 19.028904 19.007206 19.115696 19.093998 19.115696 19.093998 19.050602 19.050602 19.159107 19.115696 19.007206 19.050602 19.050602 18.963810 19.028904 18.942097 18.985508 18.898701 19.028904 18.985508 18.855305 18.898701 18.942097 18.833607 18.833607 18.833607 18.725101 18.898701 18.703403 18.703403 18.768497 18.703403 18.768497 18.681705 18.638309 18.594898 18.594898 18.594898 18.594898 18.573200 18.616596 18.464710 18.594898 18.377903 18.464710 18.464710 18.421299 18.442997 18.356205 
18.529804 18.508106 18.551502 18.551502 18.508106 18.529804 18.594898 18.703403 18.551502 18.746799 18.681705 18.681705 18.638309 18.746799 18.768497 18.811909 18.746799 18.855305 18.768497 18.855305 18.898701 18.877003 18.877003 19.072300 18.920399 19.007206 19.028904 19.115696 19.072300 19.115696 18.920399 18.942097 19.050602 19.137409 19.159107 19.159107 19.180805 19.354404 19.441196 19.506306 19.528004 19.571400 19.571400 19.658207 19.679905 19.701603 19.636509 19.679905 19.766697 19.810108 19.831806 19.940296 19.940296 19.918598 20.027103 20.005405 20.005405 20.092197 20.244099 20.287510 20.330906 20.330906 20.330906 20.374302 20.396000 20.352604 20.244099 20.396000 20.287510 20.222401 20.352604 20.330906 20.309208 20.287510 20.330906 20.265797 20.352604 20.287510 20.287510 20.309208 20.352604 20.330906 20.200703 20.265797 20.157307 20.135609 20.070499 19.831806 19.701603 19.614796 19.376102 19.354404 19.419498 19.267597 19.202503 19.202503 19.224201 19.202503 19.245899 19.354404 19.137409 19.093998 19.202503 19.311008 19.159107 19.311008 19.180805 19.137409 19.072300 19.180805 19.159107 19.115696 19.093998 19.245899 19.050602 19.050602 19.115696 19.007206 19.028904 19.093998 19.093998 19.072300 19.115696 19.093998 19.050602 19.007206 18.920399 18.963810 18.963810 18.985508 18.963810 18.920399 18.985508 18.920399 18.877003 18.855305 18.811909 18.768497 18.768497 18.790195 18.768497 18.768497 18.833607 18.811909 18.703403 18.725101 18.638309 18.616596 18.638309 18.725101 18.811909 18.660007 18.594898 18.486408 18.508106 18.486408 18.529804 18.529804 18.486408 18.421299 
18.529804 18.594898 18.616596 18.551502 18.703403 18.616596 18.594898 18.638309 18.725101 18.638309 18.616596 18.660007 18.790195 18.725101 18.725101 18.877003 18.833607 18.768497 18.681705 18.790195 18.855305 18.898701 18.920399 18.985508 18.855305 18.942097 19.007206 19.028904 18.963810 19.072300 19.093998 18.942097 19.028904 19.202503 19.224201 19.267597 19.419498 19.549702 19.679905 19.549702 19.571400 19.593098 19.701603 19.679905 19.723301 19.723301 19.723301 19.810108 19.853504 19.875202 19.853504 19.918598 19.962009 20.027103 20.092197 20.179005 20.092197 20.200703 20.309208 20.330906 20.330906 20.396000 20.309208 20.439396 20.396000 20.309208 20.265797 20.417698 20.417698 20.287510 20.439396 20.482807 20.396000 20.417698 20.396000 20.396000 20.396000 20.461109 20.352604 20.309208 20.396000 20.417698 20.330906 20.287510 20.287510 20.179005 20.200703 20.027103 20.113895 19.788410 19.571400 19.571400 19.528004 19.376102 19.289295 19.267597 19.397800 19.332706 19.267597 19.311008 19.224201 19.159107 19.245899 19.354404 19.180805 19.289295 19.224201 19.202503 19.072300 19.224201 19.093998 19.093998 19.245899 19.159107 19.159107 19.137409 19.137409 19.137409 19.115696 19.159107 19.137409 19.159107 19.093998 19.050602 19.050602 19.072300 18.942097 18.963810 18.898701 19.028904 18.920399 18.963810 18.920399 19.028904 18.920399 18.833607 18.811909 18.811909 18.877003 18.746799 18.811909 18.855305 18.746799 18.768497 18.660007 18.638309 18.638309 18.638309 18.703403 18.594898 18.681705 18.660007 18.594898 18.529804 18.529804 18.486408 18.442997 18.399601 18.508106 18.442997 
18.594898 18.529804 18.594898 18.768497 18.594898 18.681705 18.725101 18.638309 18.660007 18.790195 18.703403 18.660007 18.811909 18.790195 18.768497 18.855305 18.942097 18.811909 18.855305 18.942097 18.963810 18.898701 19.050602 19.072300 19.007206 18.920399 19.007206 19.093998 19.028904 19.115696 19.093998 19.159107 19.202503 19.202503 19.354404 19.528004 19.549702 19.614796 19.701603 19.658207 19.658207 19.636509 19.744999 19.701603 19.614796 19.723301 19.810108 19.788410 20.048801 19.983707 19.940296 20.048801 20.048801 20.005405 20.135609 20.222401 20.287510 20.374302 20.330906 20.330906 20.461109 20.417698 20.396000 20.482807 20.482807 20.439396 20.461109 20.504505 20.547901 20.439396 20.656406 20.612995 20.569599 20.482807 20.569599 20.569599 20.526203 20.591297 20.439396 20.482807 20.417698 20.482807 20.461109 20.417698 20.396000 20.309208 20.352604 20.157307 20.244099 20.070499 19.940296 19.788410 19.701603 19.549702 19.376102 19.376102 19.419498 19.332706 19.332706 19.311008 19.289295 19.180805 19.245899 19.354404 19.245899 19.354404 19.245899 19.180805 19.245899 19.202503 19.159107 19.159107 19.224201 19.202503 19.115696 19.159107 19.224201 19.202503 19.115696 19.159107 19.137409 19.202503 19.159107 19.159107 19.072300 19.115696 19.159107 18.963810 19.028904 18.963810 19.072300 18.963810 18.920399 18.963810 18.942097 18.963810 19.007206 18.877003 18.811909 18.811909 18.833607 18.985508 18.811909 18.855305 18.746799 18.833607 18.768497 18.725101 18.725101 18.725101 18.681705 18.551502 18.594898 18.616596 18.529804 18.594898 18.594898 18.529804 18.508106 18.464710 
18.573200 18.616596 18.638309 18.703403 18.573200 18.638309 18.660007 18.681705 18.703403 18.681705 18.638309 18.703403 18.811909 18.790195 18.877003 18.790195 18.855305 18.877003 18.898701 18.920399 19.072300 18.963810 19.007206 19.007206 18.985508 19.050602 19.180805 19.137409 19.159107 19.137409 19.137409 19.093998 19.267597 19.311008 19.528004 19.506306 19.614796 19.658207 19.658207 19.593098 19.593098 19.658207 19.658207 19.744999 19.810108 19.723301 19.831806 19.896900 20.070499 20.092197 20.027103 20.070499 20.092197 20.157307 20.179005 20.222401 20.309208 20.396000 20.396000 20.417698 20.504505 20.504505 20.482807 20.547901 20.417698 20.396000 20.396000 20.612995 20.547901 20.461109 20.678104 20.699802 20.612995 20.591297 20.656406 20.634708 20.634708 20.743198 20.569599 20.656406 20.612995 20.612995 20.461109 20.569599 20.482807 20.374302 20.396000 20.200703 20.352604 20.179005 20.005405 20.092197 20.005405 19.766697 19.593098 19.441196 19.397800 19.376102 19.311008 19.332706 19.245899 19.159107 19.267597 19.376102 19.289295 19.354404 19.245899 19.267597 19.180805 19.224201 19.137409 19.245899 19.245899 19.202503 19.159107 19.267597 19.224201 19.224201 19.245899 19.202503 19.224201 19.202503 19.115696 19.245899 19.202503 19.137409 19.007206 18.963810 18.985508 19.093998 18.985508 18.963810 19.028904 19.072300 18.963810 18.942097 18.942097 19.007206 18.898701 18.898701 18.877003 19.007206 18.877003 18.768497 18.725101 18.811909 18.703403 18.703403 18.768497 18.681705 18.746799 18.681705 18.508106 18.681705 18.529804 18.508106 18.551502 18.573200 18.594898 18.486408 
18.594898 18.573200 18.660007 18.660007 18.660007 18.681705 18.746799 18.725101 18.768497 18.811909 18.681705 18.811909 18.790195 18.746799 18.811909 18.768497 18.833607 18.833607 18.898701 18.942097 18.985508 18.985508 19.028904 19.050602 18.942097 19.072300 19.093998 19.137409 19.050602 19.267597 19.224201 19.267597 19.397800 19.549702 19.571400 19.571400 19.658207 19.636509 19.658207 19.636509 19.679905 19.614796 19.744999 19.744999 19.788410 19.788410 19.810108 19.918598 20.027103 20.200703 20.113895 20.157307 20.179005 20.179005 20.200703 20.244099 20.222401 20.439396 20.352604 20.482807 20.482807 20.526203 20.374302 20.461109 20.526203 20.504505 20.482807 20.591297 20.591297 20.526203 20.699802 20.808308 20.786610 20.656406 20.851704 20.764896 20.808308 20.830006 20.699802 20.786610 20.808308 20.786610 20.634708 20.656406 20.591297 20.612995 20.569599 20.352604 20.352604 20.287510 20.200703 20.244099 20.200703 20.092197 19.788410 19.593098 19.484608 19.376102 19.376102 19.376102 19.332706 19.289295 19.289295 19.354404 19.245899 19.376102 19.289295 19.202503 19.159107 19.202503 19.245899 19.159107 19.224201 19.245899 19.115696 19.224201 19.224201 19.180805 19.267597 19.115696 19.245899 19.137409 19.180805 19.180805 19.202503 19.202503 19.072300 19.050602 19.028904 19.072300 19.093998 19.072300 19.028904 19.028904 18.942097 18.985508 18.985508 18.942097 18.877003 18.833607 18.855305 18.920399 18.833607 18.963810 18.855305 18.833607 18.811909 18.811909 18.746799 18.594898 18.746799 18.768497 18.638309 18.594898 18.551502 18.508106 18.573200 18.616596 18.594898 18.486408 
18.725101 18.616596 18.638309 18.746799 18.811909 18.725101 18.681705 18.746799 18.790195 18.877003 18.790195 18.833607 18.811909 18.920399 18.855305 18.811909 18.855305 18.877003 18.942097 18.920399 18.898701 19.007206 19.072300 18.963810 19.028904 19.093998 19.050602 19.093998 19.159107 19.311008 19.397800 19.419498 19.528004 19.441196 19.528004 19.549702 19.593098 19.636509 19.658207 19.614796 19.679905 19.723301 19.701603 19.701603 19.788410 19.940296 19.896900 19.962009 20.157307 20.439396 20.244099 20.092197 20.265797 20.200703 20.287510 20.200703 20.244099 20.352604 20.352604 20.482807 20.461109 20.547901 20.461109 20.526203 20.504505 20.461109 20.461109 20.634708 20.699802 20.547901 20.721500 20.786610 20.743198 20.851704 20.873402 20.851704 20.960209 20.916798 20.916798 21.047001 21.003605 21.025303 20.895100 20.916798 20.786610 20.699802 20.656406 20.461109 20.612995 20.482807 20.330906 20.309208 20.244099 20.265797 20.070499 19.853504 19.831806 19.506306 19.441196 19.462910 19.354404 19.397800 19.289295 19.441196 19.354404 19.441196 19.311008 19.180805 19.137409 19.267597 19.202503 19.289295 19.245899 19.180805 19.202503 19.224201 19.289295 19.267597 19.137409 19.202503 19.159107 19.137409 19.159107 19.180805 19.180805 19.093998 19.093998 19.050602 19.007206 19.072300 19.093998 19.028904 19.028904 19.072300 19.028904 18.942097 18.877003 18.963810 18.877003 18.920399 18.833607 18.898701 18.920399 18.855305 18.898701 18.877003 18.746799 18.811909 18.790195 18.725101 18.725101 18.746799 18.594898 18.725101 18.551502 18.616596 18.551502 18.573200 18.616596 18.508106 
18.681705 18.703403 18.681705 18.811909 18.660007 18.681705 18.746799 18.855305 18.811909 18.768497 18.920399 18.898701 18.963810 18.833607 18.833607 18.942097 18.898701 18.985508 19.007206 19.050602 18.985508 19.093998 18.963810 19.072300 19.028904 19.072300 19.115696 19.159107 19.332706 19.462910 19.441196 19.506306 19.506306 19.484608 19.549702 19.614796 19.593098 19.766697 19.636509 19.701603 19.701603 19.788410 19.614796 19.788410 19.788410 19.918598 19.918598 20.027103 20.157307 20.330906 20.244099 20.222401 20.244099 20.200703 20.309208 20.352604 20.309208 20.330906 20.374302 20.417698 20.482807 20.569599 20.482807 20.439396 20.482807 20.569599 20.482807 20.591297 20.612995 20.612995 20.938496 20.808308 20.873402 20.895100 20.960209 21.047001 21.003605 21.155506 21.155506 21.285709 21.177204 21.198902 21.112110 21.047001 20.981907 20.851704 20.830006 20.699802 20.743198 20.569599 20.461109 20.352604 20.352604 20.330906 20.200703 20.200703 20.005405 19.744999 19.593098 19.571400 19.397800 19.311008 19.311008 19.354404 19.354404 19.462910 19.332706 19.245899 19.180805 19.245899 19.289295 19.202503 19.267597 19.137409 19.289295 19.202503 19.202503 19.202503 19.202503 19.245899 19.224201 19.289295 19.267597 19.159107 19.137409 19.093998 19.115696 19.072300 19.115696 19.072300 19.093998 19.007206 19.072300 19.028904 19.028904 18.898701 18.963810 18.942097 18.855305 18.985508 18.877003 19.072300 18.963810 18.877003 18.855305 18.833607 18.790195 18.768497 18.790195 18.790195 18.703403 18.638309 18.703403 18.703403 18.551502 18.551502 18.681705 18.660007 18.594898 18.508106 
18.725101 18.681705 18.638309 18.660007 18.768497 18.703403 18.768497 18.768497 18.768497 18.833607 18.855305 18.877003 18.790195 18.942097 18.963810 18.855305 18.877003 18.963810 18.985508 18.942097 18.942097 19.050602 19.050602 19.137409 19.115696 19.072300 19.093998 19.311008 19.397800 19.528004 19.528004 19.506306 19.441196 19.462910 19.528004 19.462910 19.549702 19.549702 19.701603 19.766697 19.788410 19.658207 19.679905 19.831806 19.875202 19.810108 20.027103 20.005405 20.092197 20.200703 20.092197 20.113895 20.092197 20.222401 20.244099 20.200703 20.309208 20.244099 20.265797 20.396000 20.396000 20.461109 20.396000 20.461109 20.396000 20.374302 20.504505 20.612995 20.678104 20.591297 20.808308 20.721500 20.851704 20.916798 21.047001 21.090397 21.090397 21.242298 21.329105 21.481007 21.437595 21.329105 21.263996 21.220600 21.220600 21.133808 20.938496 20.873402 20.830006 20.721500 20.504505 20.504505 20.504505 20.504505 20.309208 20.244099 20.287510 20.092197 19.875202 19.658207 19.462910 19.376102 19.397800 19.376102 19.311008 19.397800 19.354404 19.267597 19.224201 19.311008 19.311008 19.311008 19.289295 19.180805 19.267597 19.159107 19.245899 19.202503 19.137409 19.202503 19.180805 19.224201 19.224201 19.159107 19.137409 19.093998 19.093998 19.007206 19.137409 19.093998 19.115696 19.093998 19.115696 19.072300 18.942097 18.963810 19.050602 18.985508 18.877003 18.898701 19.007206 19.007206 18.942097 18.877003 18.855305 18.855305 18.790195 18.703403 18.811909 18.833607 18.638309 18.746799 18.746799 18.703403 18.638309 18.616596 18.508106 18.573200 18.616596 18.594898 
18.725101 18.594898 18.790195 18.660007 18.833607 18.833607 18.681705 18.811909 18.920399 18.920399 18.963810 18.898701 18.898701 18.898701 18.877003 18.898701 18.877003 19.007206 19.007206 19.028904 19.007206 19.072300 19.028904 19.028904 19.159107 19.115696 19.397800 19.441196 19.528004 19.658207 19.528004 19.614796 19.528004 19.506306 19.528004 19.636509 19.658207 19.679905 19.614796 19.701603 19.810108 19.723301 19.831806 19.810108 19.788410 19.896900 20.005405 20.070499 20.092197 20.157307 20.092197 20.070499 20.135609 20.135609 20.222401 20.244099 20.330906 20.265797 20.222401 20.352604 20.526203 20.461109 20.526203 20.482807 20.526203 20.417698 20.482807 20.591297 20.569599 20.612995 20.786610 20.830006 20.895100 20.895100 21.198902 21.177204 21.350803 21.372501 21.546101 21.481007 21.546101 21.611210 21.502705 21.589497 21.524403 21.307407 21.350803 21.177204 21.025303 20.808308 20.591297 20.656406 20.634708 20.504505 20.374302 20.417698 20.244099 20.179005 20.092197 19.810108 19.593098 19.441196 19.397800 19.506306 19.484608 19.376102 19.332706 19.289295 19.224201 19.376102 19.311008 19.289295 19.354404 19.224201 19.202503 19.267597 19.224201 19.245899 19.224201 19.245899 19.245899 19.245899 19.159107 19.180805 19.159107 19.224201 19.115696 19.050602 19.159107 19.115696 19.115696 19.072300 19.202503 19.093998 18.985508 19.093998 19.072300 18.963810 18.920399 18.898701 18.942097 19.072300 18.942097 18.898701 18.920399 18.855305 18.855305 18.725101 18.855305 18.746799 18.725101 18.877003 18.681705 18.703403 18.703403 18.573200 18.638309 18.573200 18.616596 18.616596 
18.660007 18.660007 18.594898 18.746799 18.790195 18.768497 18.768497 18.811909 18.898701 18.855305 18.833607 18.877003 18.855305 18.811909 18.833607 18.985508 18.898701 18.985508 18.942097 18.985508 19.093998 19.072300 19.007206 19.093998 19.093998 19.332706 19.376102 19.506306 19.549702 19.549702 19.484608 19.484608 19.506306 19.376102 19.614796 19.506306 19.571400 19.658207 19.658207 19.679905 19.658207 19.679905 19.788410 19.896900 19.831806 19.875202 19.983707 19.962009 20.070499 20.113895 20.027103 20.027103 20.113895 20.070499 20.092197 20.113895 20.113895 20.222401 20.200703 20.374302 20.396000 20.504505 20.439396 20.504505 20.461109 20.482807 20.417698 20.569599 20.678104 20.569599 20.808308 20.895100 20.851704 21.003605 21.112110 21.198902 21.415897 21.524403 21.502705 21.654606 21.828205 21.849903 21.806507 21.828205 21.806507 21.676304 21.849903 21.459309 21.329105 21.090397 20.960209 20.808308 20.786610 20.591297 20.439396 20.482807 20.396000 20.200703 20.330906 20.157307 19.853504 19.593098 19.462910 19.549702 19.376102 19.397800 19.419498 19.245899 19.202503 19.311008 19.354404 19.202503 19.267597 19.224201 19.245899 19.245899 19.159107 19.202503 19.224201 19.202503 19.289295 19.224201 19.224201 19.159107 19.202503 19.224201 19.180805 19.180805 19.137409 19.202503 19.093998 19.137409 19.137409 19.072300 19.007206 19.050602 18.985508 19.072300 19.007206 18.942097 18.942097 19.050602 19.007206 18.898701 18.898701 18.855305 18.898701 18.790195 18.833607 18.725101 18.833607 18.725101 18.746799 18.703403 18.703403 18.551502 18.508106 18.551502 18.551502 18.594898 
18.768497 18.703403 18.768497 18.898701 18.790195 18.855305 18.898701 18.811909 18.898701 18.920399 18.833607 18.898701 19.007206 18.920399 18.855305 18.963810 18.898701 18.942097 18.942097 19.028904 19.028904 19.115696 19.159107 19.159107 19.376102 19.462910 19.506306 19.614796 19.593098 19.528004 19.462910 19.571400 19.528004 19.462910 19.549702 19.549702 19.636509 19.658207 19.679905 19.636509 19.658207 19.831806 19.788410 19.853504 19.875202 19.940296 19.896900 20.027103 20.070499 20.113895 19.962009 20.048801 19.962009 20.005405 20.157307 20.222401 20.157307 20.222401 20.330906 20.417698 20.504505 20.439396 20.504505 20.482807 20.461109 20.569599 20.547901 20.656406 20.764896 20.678104 20.808308 20.981907 21.025303 21.068699 21.242298 21.437595 21.567799 21.611210 21.719700 21.763096 22.001804 22.066898 22.110310 22.305607 22.262196 22.283909 22.240498 21.806507 21.763096 21.437595 21.220600 21.155506 20.960209 20.678104 20.569599 20.569599 20.569599 20.439396 20.396000 20.309208 20.070499 19.831806 19.571400 19.636509 19.462910 19.441196 19.376102 19.397800 19.245899 19.289295 19.289295 19.202503 19.311008 19.289295 19.202503 19.289295 19.332706 19.311008 19.289295 19.224201 19.224201 19.267597 19.311008 19.311008 19.180805 19.159107 19.224201 19.137409 19.137409 19.224201 19.159107 19.137409 19.093998 19.180805 19.115696 19.093998 18.985508 19.007206 19.028904 18.920399 18.963810 19.050602 19.072300 18.942097 18.898701 19.007206 18.855305 18.768497 18.877003 18.833607 18.811909 18.768497 18.703403 18.768497 18.746799 18.681705 18.768497 18.616596 18.660007 18.616596 
18.638309 18.660007 18.768497 18.746799 18.833607 18.768497 18.833607 18.811909 18.942097 18.877003 18.898701 18.768497 18.811909 18.920399 19.028904 18.985508 18.833607 19.007206 18.942097 18.985508 19.028904 19.159107 19.180805 19.224201 19.397800 19.549702 19.549702 19.593098 19.614796 19.441196 19.397800 19.419498 19.397800 19.419498 19.506306 19.462910 19.441196 19.636509 19.658207 19.636509 19.701603 19.593098 19.810108 19.766697 19.853504 19.896900 19.875202 19.962009 20.048801 19.983707 19.940296 20.005405 20.048801 19.983707 20.113895 20.135609 20.222401 20.244099 20.287510 20.439396 20.439396 20.417698 20.461109 20.482807 20.526203 20.591297 20.526203 20.699802 20.678104 20.808308 20.916798 21.068699 21.068699 21.112110 21.372501 21.415897 21.589497 21.698002 21.763096 21.849903 22.088596 22.262196 22.283909 22.544300 22.631107 22.587696 22.565998 22.175404 22.175404 21.849903 21.524403 21.350803 21.177204 20.830006 20.786610 20.743198 20.721500 20.461109 20.417698 20.374302 20.157307 20.027103 19.831806 19.701603 19.462910 19.484608 19.419498 19.419498 19.267597 19.311008 19.289295 19.311008 19.289295 19.267597 19.289295 19.332706 19.311008 19.354404 19.289295 19.289295 19.137409 19.289295 19.289295 19.137409 19.115696 19.093998 19.224201 19.159107 19.137409 19.137409 19.093998 19.115696 19.072300 19.115696 19.007206 19.072300 19.072300 18.985508 18.942097 18.898701 19.050602 19.093998 18.898701 18.920399 18.920399 19.028904 18.833607 18.898701 18.833607 18.790195 18.768497 18.746799 18.746799 18.746799 18.703403 18.638309 18.681705 18.703403 18.746799 18.703403 
18.681705 18.811909 18.790195 18.833607 18.855305 18.877003 18.877003 18.877003 18.725101 18.877003 18.963810 18.898701 18.790195 19.007206 18.963810 19.007206 19.007206 19.050602 18.963810 19.050602 19.245899 19.224201 19.354404 19.397800 19.593098 19.571400 19.636509 19.528004 19.484608 19.397800 19.571400 19.462910 19.462910 19.528004 19.571400 19.441196 19.571400 19.549702 19.549702 19.571400 19.723301 19.701603 19.744999 19.766697 19.744999 19.853504 19.940296 19.962009 19.983707 20.027103 20.005405 19.983707 19.983707 20.005405 20.092197 20.113895 20.157307 20.244099 20.287510 20.309208 20.461109 20.547901 20.482807 20.526203 20.526203 20.526203 20.569599 20.764896 20.786610 20.830006 21.025303 21.155506 21.242298 21.372501 21.589497 21.654606 21.784809 21.936695 22.045200 22.132008 22.414097 22.435810 22.544300 22.696201 22.956608 22.956608 22.913197 22.674503 22.631107 22.370701 22.045200 21.763096 21.481007 21.242298 21.047001 20.895100 20.808308 20.569599 20.482807 20.482807 20.309208 20.222401 20.070499 19.940296 19.658207 19.614796 19.462910 19.376102 19.354404 19.354404 19.419498 19.354404 19.397800 19.289295 19.311008 19.332706 19.311008 19.311008 19.332706 19.289295 19.245899 19.267597 19.332706 19.289295 19.245899 19.245899 19.202503 19.245899 19.115696 19.202503 19.137409 19.180805 19.202503 19.137409 19.072300 19.137409 19.028904 19.050602 19.115696 18.942097 19.028904 19.137409 19.028904 19.028904 19.072300 19.050602 18.985508 18.855305 18.833607 18.942097 18.877003 18.855305 18.725101 18.790195 18.703403 18.703403 18.660007 18.573200 18.703403 18.638309 
18.681705 18.616596 18.660007 18.768497 18.877003 18.855305 18.811909 18.768497 18.877003 18.942097 18.877003 18.855305 18.942097 18.985508 18.985508 18.898701 18.942097 18.920399 18.920399 19.093998 19.137409 19.245899 19.397800 19.528004 19.636509 19.484608 19.506306 19.441196 19.441196 19.506306 19.528004 19.549702 19.528004 19.506306 19.528004 19.549702 19.614796 19.636509 19.593098 19.658207 19.658207 19.593098 19.658207 19.723301 19.679905 19.744999 19.788410 19.853504 19.918598 19.962009 19.896900 19.918598 19.962009 20.092197 20.070499 20.113895 20.157307 20.179005 20.287510 20.287510 20.504505 20.396000 20.374302 20.439396 20.461109 20.526203 20.634708 20.764896 20.830006 21.133808 21.220600 21.394199 21.567799 21.676304 21.828205 21.914997 22.001804 22.197102 22.240498 22.457508 22.609409 22.717899 22.761295 23.000004 23.086796 23.173603 23.216999 23.108509 23.108509 22.826405 22.522602 22.175404 22.023502 21.741398 21.329105 21.047001 20.916798 20.743198 20.699802 20.569599 20.417698 20.330906 20.265797 20.092197 19.744999 19.636509 19.549702 19.376102 19.332706 19.376102 19.354404 19.332706 19.376102 19.397800 19.289295 19.332706 19.332706 19.311008 19.311008 19.354404 19.224201 19.311008 19.311008 19.245899 19.159107 19.224201 19.180805 19.202503 19.093998 19.180805 19.224201 19.180805 19.050602 19.093998 19.072300 19.072300 19.028904 19.028904 19.115696 18.985508 18.985508 19.093998 18.985508 19.028904 18.920399 19.007206 18.963810 18.855305 18.855305 18.768497 18.811909 18.746799 18.638309 18.790195 18.703403 18.616596 18.703403 18.660007 18.681705 18.681705 
18.725101 18.746799 18.746799 18.790195 18.768497 18.833607 18.811909 18.855305 18.855305 18.942097 18.985508 18.811909 18.877003 18.985508 18.920399 18.942097 19.028904 18.942097 19.093998 19.137409 19.245899 19.419498 19.506306 19.549702 19.549702 19.549702 19.549702 19.462910 19.484608 19.549702 19.506306 19.549702 19.528004 19.528004 19.593098 19.658207 19.831806 19.679905 19.744999 19.614796 19.679905 19.571400 19.636509 19.636509 19.679905 19.766697 19.788410 19.875202 19.896900 19.962009 19.896900 20.005405 19.983707 20.027103 20.157307 20.092197 20.070499 20.179005 20.157307 20.309208 20.330906 20.417698 20.417698 20.439396 20.504505 20.547901 20.656406 20.895100 21.047001 21.263996 21.481007 21.871601 21.958408 22.110310 22.262196 22.283909 22.392399 22.587696 22.696201 22.848103 23.065098 23.303806 23.282108 23.455708 23.477406 23.434010 23.520802 23.412296 23.455708 23.282108 23.021702 22.913197 22.804707 22.153706 21.589497 21.285709 21.155506 20.938496 20.895100 20.721500 20.461109 20.439396 20.222401 20.309208 19.983707 19.810108 19.636509 19.462910 19.311008 19.419498 19.354404 19.289295 19.376102 19.354404 19.354404 19.311008 19.397800 19.311008 19.267597 19.332706 19.289295 19.332706 19.267597 19.224201 19.180805 19.180805 19.245899 19.115696 19.180805 19.180805 19.245899 19.202503 19.224201 19.137409 19.050602 19.072300 19.007206 19.072300 19.050602 18.963810 18.920399 19.028904 18.942097 18.942097 18.985508 18.898701 18.920399 18.898701 18.768497 18.855305 18.811909 18.877003 18.703403 18.790195 18.703403 18.746799 18.594898 18.660007 18.594898 18.681705 
18.811909 18.725101 18.833607 18.833607 18.811909 18.877003 18.833607 18.898701 18.898701 18.963810 19.007206 18.985508 18.855305 19.072300 19.072300 18.942097 19.050602 19.072300 19.050602 19.159107 19.311008 19.506306 19.549702 19.462910 19.506306 19.484608 19.593098 19.571400 19.528004 19.636509 19.571400 19.549702 19.658207 19.723301 19.636509 19.701603 19.810108 19.679905 19.658207 19.701603 19.744999 19.614796 19.636509 19.614796 19.614796 19.744999 19.810108 19.875202 19.918598 19.983707 19.918598 19.918598 19.918598 20.048801 20.048801 20.048801 20.113895 20.179005 20.179005 20.265797 20.396000 20.374302 20.396000 20.547901 20.482807 20.547901 20.656406 20.851704 21.090397 21.415897 21.914997 22.522602 22.891499 23.021702 22.934910 22.913197 23.000004 23.151905 23.325504 23.629307 23.889698 24.128407 24.150105 24.236897 24.106709 23.889698 23.868000 23.716099 23.824604 23.694401 23.542500 23.607609 23.303806 22.652805 22.088596 21.698002 21.524403 21.198902 21.003605 20.851704 20.612995 20.417698 20.374302 20.461109 20.113895 20.005405 19.810108 19.441196 19.419498 19.484608 19.332706 19.332706 19.397800 19.354404 19.354404 19.419498 19.376102 19.289295 19.245899 19.267597 19.311008 19.245899 19.397800 19.267597 19.224201 19.224201 19.180805 19.267597 19.159107 19.180805 19.224201 19.180805 19.180805 19.137409 19.137409 19.072300 19.159107 19.050602 19.050602 19.007206 18.985508 19.159107 19.028904 18.942097 18.963810 18.920399 18.920399 18.855305 18.877003 18.920399 18.855305 18.855305 18.746799 18.833607 18.703403 18.746799 18.681705 18.681705 18.768497 18.681705 
18.746799 18.746799 18.855305 18.942097 18.942097 18.877003 18.942097 18.898701 18.963810 18.855305 18.985508 18.920399 18.855305 18.942097 19.007206 19.028904 19.072300 19.050602 19.180805 19.311008 19.506306 19.571400 19.549702 19.571400 19.571400 19.549702 19.636509 19.744999 19.593098 19.549702 19.614796 19.658207 19.701603 19.788410 19.723301 19.723301 19.701603 19.875202 19.679905 19.744999 19.658207 19.636509 19.614796 19.658207 19.593098 19.549702 19.766697 19.723301 19.853504 19.940296 19.853504 19.962009 19.940296 19.962009 20.005405 19.918598 20.113895 20.048801 20.113895 20.244099 20.287510 20.482807 20.504505 20.504505 20.504505 20.547901 20.743198 20.960209 21.437595 21.893299 22.761295 24.041599 25.321903 25.430408 24.584110 23.802906 23.716099 23.824604 24.193501 24.974705 25.495502 25.864399 25.864399 25.538898 25.126606 24.627506 24.388798 23.976505 24.084995 23.933109 23.911396 23.911396 23.564198 23.130207 22.565998 22.110310 21.849903 21.350803 21.112110 20.851704 20.656406 20.504505 20.461109 20.396000 20.244099 20.157307 19.940296 19.593098 19.506306 19.397800 19.441196 19.397800 19.354404 19.397800 19.354404 19.441196 19.376102 19.332706 19.332706 19.354404 19.202503 19.354404 19.289295 19.354404 19.180805 19.224201 19.245899 19.180805 19.159107 19.180805 19.202503 19.202503 19.115696 19.115696 19.159107 19.137409 19.159107 19.159107 19.007206 18.963810 19.007206 18.963810 18.942097 18.963810 18.963810 18.985508 18.963810 18.942097 18.963810 19.007206 18.811909 18.942097 18.768497 18.877003 18.768497 18.746799 18.746799 18.725101 18.660007 18.746799 
18.790195 18.790195 18.920399 18.833607 18.790195 18.877003 18.833607 18.920399 18.877003 18.963810 18.942097 18.877003 18.920399 19.050602 18.963810 18.942097 19.028904 18.985508 19.245899 19.419498 19.484608 19.549702 19.528004 19.506306 19.571400 19.549702 19.636509 19.701603 19.679905 19.571400 19.658207 19.679905 19.658207 19.701603 19.766697 19.679905 19.875202 19.744999 19.831806 19.766697 19.701603 19.636509 19.636509 19.701603 19.679905 19.593098 19.658207 19.701603 19.831806 19.766697 19.766697 19.875202 19.962009 19.940296 19.962009 19.983707 20.070499 20.070499 20.179005 20.222401 20.417698 20.330906 20.396000 20.461109 20.591297 20.569599 20.764896 21.133808 21.632908 22.565998 24.519001 25.755909 27.079609 27.947605 27.882496 26.211597 25.018101 24.974705 25.365299 27.123005 29.293003 29.813801 29.466602 28.468403 27.036198 25.821003 24.996403 24.388798 24.584110 24.128407 24.019901 24.063297 23.911396 23.585896 23.130207 22.631107 22.175404 21.698002 21.307407 20.960209 20.830006 20.634708 20.569599 20.591297 20.330906 20.287510 20.135609 19.679905 19.549702 19.484608 19.441196 19.376102 19.376102 19.397800 19.397800 19.506306 19.419498 19.397800 19.419498 19.267597 19.245899 19.224201 19.289295 19.376102 19.245899 19.267597 19.202503 19.159107 19.245899 19.159107 19.180805 19.159107 19.072300 19.180805 19.180805 19.028904 19.115696 19.072300 19.093998 19.028904 18.942097 18.985508 19.072300 18.985508 18.963810 19.007206 18.985508 18.855305 18.920399 18.877003 18.833607 18.920399 18.877003 18.833607 18.703403 18.746799 18.746799 18.746799 18.725101 18.660007 
18.746799 18.768497 18.877003 18.898701 18.877003 18.877003 18.811909 18.985508 19.007206 19.028904 18.942097 19.028904 18.963810 18.963810 19.159107 19.137409 19.159107 19.224201 19.397800 19.484608 19.636509 19.484608 19.571400 19.506306 19.549702 19.549702 19.506306 19.636509 19.831806 19.744999 19.723301 19.701603 19.701603 19.766697 19.788410 19.744999 19.853504 19.831806 19.853504 19.831806 19.766697 19.744999 19.723301 19.788410 19.766697 19.636509 19.658207 19.636509 19.744999 19.875202 19.896900 19.962009 19.875202 19.962009 20.048801 20.005405 20.113895 20.135609 20.222401 20.222401 20.352604 20.396000 20.461109 20.547901 20.591297 20.678104 20.851704 21.242298 21.698002 23.238697 25.625706 26.146503 27.231510 28.685398 29.401508 29.661900 28.229710 26.775806 26.862598 29.813801 32.634800 33.372608 33.068806 32.309299 29.944004 27.318302 25.929508 24.974705 24.779408 24.367100 24.150105 24.193501 24.171803 23.998203 23.564198 23.173603 22.696201 22.110310 21.611210 21.242298 21.090397 20.873402 20.743198 20.678104 20.439396 20.374302 20.222401 19.875202 19.679905 19.571400 19.506306 19.484608 19.419498 19.441196 19.376102 19.506306 19.397800 19.311008 19.332706 19.397800 19.311008 19.397800 19.332706 19.311008 19.245899 19.376102 19.245899 19.311008 19.202503 19.202503 19.202503 19.224201 19.137409 19.202503 19.093998 19.093998 19.180805 19.050602 19.180805 19.007206 19.093998 19.072300 19.137409 19.007206 19.115696 19.028904 18.963810 18.920399 18.877003 18.877003 18.877003 18.963810 18.833607 18.877003 18.790195 18.703403 18.811909 18.768497 18.725101 18.703403 
18.898701 18.790195 18.877003 18.855305 18.833607 18.942097 18.877003 18.877003 18.942097 18.942097 18.942097 18.963810 18.855305 19.072300 19.007206 19.050602 19.159107 19.267597 19.376102 19.484608 19.571400 19.571400 19.549702 19.441196 19.528004 19.506306 19.571400 19.593098 19.744999 19.679905 19.658207 19.723301 19.853504 19.679905 19.723301 19.766697 19.788410 19.788410 19.831806 19.788410 19.744999 19.788410 19.918598 19.875202 19.896900 19.788410 19.679905 19.679905 19.766697 19.788410 19.896900 20.005405 20.005405 20.113895 20.048801 20.005405 20.070499 20.157307 20.222401 20.200703 20.309208 20.461109 20.417698 20.547901 20.569599 20.743198 20.873402 21.263996 21.784809 22.761295 25.321903 26.949406 27.708897 28.685398 29.227909 30.681797 31.224308 30.768604 29.249607 31.528095 34.826496 35.238804 34.913303 34.435902 32.656498 28.837299 26.775806 25.495502 24.974705 24.475605 24.280308 24.367100 24.388798 24.236897 23.933109 23.564198 23.368900 22.674503 22.218800 21.784809 21.350803 21.003605 20.786610 20.808308 20.482807 20.439396 20.330906 20.135609 19.788410 19.723301 19.506306 19.462910 19.441196 19.419498 19.441196 19.376102 19.441196 19.376102 19.332706 19.354404 19.289295 19.354404 19.376102 19.311008 19.267597 19.332706 19.267597 19.245899 19.267597 19.224201 19.224201 19.224201 19.245899 19.137409 19.202503 19.093998 19.180805 19.115696 19.137409 19.093998 19.093998 19.072300 18.963810 19.093998 19.007206 19.007206 18.985508 18.855305 18.920399 18.963810 18.855305 18.942097 18.855305 18.833607 18.616596 18.790195 18.746799 18.811909 18.811909 18.703403 
18.963810 18.768497 18.898701 18.898701 18.855305 18.920399 18.920399 18.985508 18.985508 18.942097 19.050602 18.920399 18.920399 19.093998 19.115696 19.093998 19.137409 19.397800 19.484608 19.571400 19.614796 19.506306 19.462910 19.506306 19.593098 19.549702 19.528004 19.571400 19.614796 19.549702 19.593098 19.723301 19.701603 19.788410 19.744999 19.723301 19.875202 19.744999 19.853504 19.810108 19.788410 19.853504 19.940296 19.918598 19.918598 19.810108 19.875202 19.831806 19.788410 19.918598 20.027103 20.027103 20.092197 20.157307 20.048801 20.092197 20.092197 20.092197 20.179005 20.330906 20.417698 20.526203 20.504505 20.612995 20.634708 20.764896 20.938496 21.285709 21.741398 22.392399 23.716099 26.298405 28.338200 28.945805 29.553410 31.072407 32.157398 32.960300 32.678196 33.112202 36.106800 37.039906 36.779499 36.085102 35.000095 30.573307 27.535297 25.864399 25.170002 24.735996 24.497303 24.432209 24.475605 24.388798 24.215199 24.019901 23.976505 23.412296 22.934910 22.110310 21.589497 21.090397 20.851704 20.808308 20.678104 20.612995 20.482807 20.287510 20.027103 19.853504 19.614796 19.549702 19.593098 19.528004 19.462910 19.462910 19.419498 19.419498 19.397800 19.376102 19.202503 19.311008 19.289295 19.419498 19.289295 19.332706 19.267597 19.289295 19.354404 19.311008 19.245899 19.202503 19.267597 19.180805 19.180805 19.159107 19.137409 19.115696 19.093998 19.093998 19.159107 18.963810 19.093998 19.050602 19.007206 19.028904 19.007206 19.007206 18.985508 19.007206 18.877003 18.963810 18.877003 18.877003 18.768497 18.725101 18.811909 18.855305 18.681705 18.768497 
19.007206 18.855305 18.877003 18.942097 19.007206 18.898701 18.877003 18.985508 18.920399 19.050602 19.028904 19.050602 18.985508 19.028904 19.137409 19.245899 19.289295 19.506306 19.636509 19.549702 19.614796 19.549702 19.506306 19.571400 19.484608 19.593098 19.528004 19.571400 19.571400 19.636509 19.701603 19.614796 19.658207 19.766697 19.810108 19.766697 19.853504 19.853504 19.744999 19.810108 19.831806 20.005405 20.027103 20.005405 20.048801 19.918598 19.983707 20.005405 19.766697 19.983707 20.092197 20.179005 20.113895 20.092197 20.005405 20.113895 20.157307 20.157307 20.309208 20.461109 20.417698 20.591297 20.547901 20.656406 20.764896 20.851704 21.025303 21.350803 21.806507 22.327305 23.282108 24.670902 27.296604 29.575108 30.378010 31.701710 32.721607 33.394306 33.850010 34.479298 36.041706 37.842808 38.124897 37.278599 36.258701 32.439503 28.446705 26.363499 25.408695 24.996403 24.692600 24.670902 24.605808 24.497303 24.302006 24.280308 24.258610 23.759510 23.173603 22.522602 21.893299 21.459309 21.198902 21.090397 20.851704 20.678104 20.569599 20.352604 20.092197 20.048801 19.896900 19.679905 19.549702 19.549702 19.462910 19.462910 19.441196 19.484608 19.462910 19.376102 19.332706 19.354404 19.419498 19.462910 19.332706 19.397800 19.311008 19.245899 19.397800 19.311008 19.224201 19.137409 19.289295 19.267597 19.267597 19.180805 19.224201 19.159107 19.159107 19.115696 19.093998 19.137409 19.115696 19.137409 19.093998 19.159107 19.180805 19.028904 18.985508 18.985508 19.028904 18.963810 18.855305 18.855305 18.833607 18.833607 18.855305 18.768497 18.790195 18.660007 
18.833607 18.855305 18.985508 18.985508 18.898701 18.920399 19.007206 18.985508 19.093998 19.007206 19.028904 19.050602 19.050602 19.072300 19.159107 19.245899 19.311008 19.549702 19.549702 19.571400 19.593098 19.614796 19.528004 19.571400 19.506306 19.506306 19.528004 19.528004 19.593098 19.593098 19.571400 19.484608 19.593098 19.831806 19.810108 19.723301 19.918598 19.875202 19.940296 19.875202 19.853504 20.070499 20.070499 20.092197 19.983707 20.113895 20.135609 20.027103 20.005405 20.070499 20.179005 20.135609 20.179005 20.157307 20.092197 20.157307 20.265797 20.244099 20.374302 20.504505 20.547901 20.634708 20.699802 20.764896 20.764896 20.938496 21.090397 21.307407 21.784809 22.175404 23.151905 24.388798 26.515400 29.141102 31.484699 32.699909 33.307499 33.850010 34.305698 34.935001 35.651096 36.779499 38.298496 38.059803 37.083302 33.611301 29.206196 26.710697 25.734196 25.148304 24.909595 24.735996 24.670902 24.540699 24.432209 24.367100 24.410496 23.954807 23.412296 22.956608 22.305607 21.849903 21.481007 21.242298 20.830006 20.808308 20.591297 20.374302 20.070499 20.135609 20.070499 19.744999 19.549702 19.484608 19.462910 19.549702 19.528004 19.441196 19.462910 19.441196 19.397800 19.397800 19.397800 19.419498 19.354404 19.289295 19.376102 19.354404 19.376102 19.311008 19.289295 19.332706 19.224201 19.354404 19.180805 19.245899 19.137409 19.180805 19.180805 19.137409 19.072300 19.159107 19.093998 19.159107 19.159107 19.072300 19.072300 18.942097 19.028904 19.028904 18.985508 18.920399 18.768497 18.898701 18.790195 18.877003 18.790195 18.855305 18.746799 18.638309 
18.920399 18.985508 18.963810 18.963810 18.942097 19.050602 18.942097 18.985508 19.072300 19.028904 19.072300 19.028904 19.093998 19.202503 19.245899 19.376102 19.397800 19.571400 19.571400 19.571400 19.723301 19.593098 19.571400 19.614796 19.506306 19.593098 19.614796 19.528004 19.441196 19.549702 19.593098 19.528004 19.593098 19.744999 19.766697 19.766697 19.853504 19.875202 19.896900 19.918598 19.962009 20.048801 20.092197 20.113895 20.113895 20.179005 20.157307 20.113895 20.048801 20.179005 20.157307 20.265797 20.200703 20.200703 20.244099 20.200703 20.374302 20.352604 20.352604 20.504505 20.612995 20.678104 20.678104 20.808308 20.764896 20.895100 21.047001 21.372501 21.806507 22.240498 23.173603 24.953007 29.054310 30.616703 31.614902 33.350910 33.850010 34.392506 34.978397 35.586002 35.933201 36.410603 36.888004 37.669209 37.582401 34.696308 29.575108 27.318302 26.059696 25.408695 24.974705 25.018101 24.844501 24.735996 24.540699 24.562397 24.627506 24.193501 23.868000 23.390598 22.783009 22.153706 21.502705 21.307407 20.895100 20.830006 20.547901 20.439396 20.179005 20.200703 20.048801 19.788410 19.614796 19.506306 19.614796 19.528004 19.506306 19.484608 19.506306 19.484608 19.484608 19.419498 19.419498 19.354404 19.419498 19.419498 19.354404 19.332706 19.419498 19.311008 19.332706 19.289295 19.289295 19.267597 19.180805 19.180805 19.245899 19.180805 19.224201 19.224201 19.072300 19.137409 19.072300 19.137409 19.093998 19.072300 19.028904 18.963810 19.093998 18.920399 18.942097 18.898701 18.768497 18.855305 18.768497 18.833607 18.833607 18.746799 18.877003 18.616596 
18.920399 18.898701 18.963810 18.942097 18.963810 18.942097 19.050602 19.007206 19.028904 19.050602 19.028904 19.072300 19.007206 19.028904 19.267597 19.397800 19.419498 19.506306 19.571400 19.484608 19.571400 19.636509 19.701603 19.636509 19.636509 19.614796 19.636509 19.484608 19.462910 19.506306 19.506306 19.462910 19.549702 19.701603 19.766697 19.810108 19.831806 19.831806 19.810108 19.940296 20.027103 20.005405 20.070499 20.179005 20.157307 20.113895 20.200703 20.222401 20.135609 20.200703 20.244099 20.352604 20.287510 20.352604 20.265797 20.265797 20.309208 20.287510 20.352604 20.461109 20.547901 20.721500 20.764896 20.808308 20.786610 21.003605 21.068699 21.394199 21.828205 22.153706 23.216999 25.842701 30.291203 32.330997 33.524509 33.632999 34.197208 35.065205 35.477497 35.976597 36.258701 36.519108 36.909702 36.605900 36.779499 35.651096 30.551609 27.795704 26.558796 25.821003 25.365299 25.343601 25.061497 24.779408 24.692600 24.692600 24.562397 24.367100 24.128407 23.672703 23.173603 22.500904 21.698002 21.350803 20.960209 20.764896 20.743198 20.591297 20.200703 20.179005 20.113895 19.853504 19.636509 19.571400 19.614796 19.593098 19.549702 19.462910 19.571400 19.462910 19.441196 19.419498 19.397800 19.376102 19.397800 19.419498 19.332706 19.311008 19.354404 19.397800 19.376102 19.224201 19.332706 19.311008 19.202503 19.289295 19.159107 19.159107 19.072300 19.354404 19.180805 19.224201 19.159107 19.028904 18.963810 19.115696 18.985508 18.985508 18.963810 19.028904 18.898701 18.811909 18.833607 18.811909 18.833607 18.898701 18.877003 18.790195 18.811909 18.768497 
18.877003 18.833607 19.050602 18.963810 18.833607 18.942097 18.985508 19.072300 19.050602 19.007206 18.985508 19.050602 19.093998 19.137409 19.267597 19.484608 19.506306 19.484608 19.506306 19.549702 19.528004 19.506306 19.571400 19.593098 19.593098 19.614796 19.571400 19.506306 19.462910 19.571400 19.462910 19.593098 19.744999 19.766697 19.766697 19.766697 19.810108 19.810108 19.853504 19.983707 19.962009 19.983707 20.113895 20.200703 20.200703 20.200703 20.222401 20.244099 20.244099 20.222401 20.330906 20.417698 20.461109 20.417698 20.352604 20.374302 20.352604 20.374302 20.439396 20.461109 20.634708 20.678104 20.764896 20.786610 20.830006 20.981907 21.047001 21.350803 21.741398 22.197102 23.130207 26.124805 30.595005 32.851810 34.349110 35.303898 35.108601 35.151997 36.041706 36.410603 36.692707 37.083302 37.408802 37.083302 36.367207 35.499210 31.831898 28.598606 27.188099 26.341801 25.690800 25.495502 25.343601 25.061497 24.909595 24.779408 24.714298 24.497303 24.258610 23.976505 23.368900 22.652805 22.153706 21.372501 21.047001 20.938496 20.916798 20.634708 20.374302 20.396000 20.200703 19.940296 19.744999 19.614796 19.549702 19.549702 19.571400 19.462910 19.462910 19.397800 19.441196 19.462910 19.419498 19.441196 19.354404 19.397800 19.376102 19.332706 19.289295 19.419498 19.376102 19.245899 19.224201 19.224201 19.224201 19.180805 19.224201 19.180805 19.137409 19.224201 19.137409 19.072300 19.072300 19.050602 19.072300 19.093998 18.985508 18.920399 18.963810 18.877003 19.093998 18.898701 18.833607 18.790195 18.811909 18.725101 18.768497 18.833607 18.768497 18.660007 
18.942097 18.855305 18.920399 18.942097 18.942097 18.920399 18.898701 18.963810 19.028904 19.050602 19.072300 19.007206 19.093998 19.289295 19.354404 19.528004 19.549702 19.528004 19.614796 19.484608 19.528004 19.571400 19.549702 19.549702 19.549702 19.614796 19.614796 19.571400 19.419498 19.571400 19.593098 19.723301 19.723301 19.744999 19.788410 19.744999 19.831806 19.853504 19.962009 20.005405 20.048801 20.135609 20.200703 20.179005 20.244099 20.287510 20.309208 20.352604 20.309208 20.200703 20.352604 20.504505 20.547901 20.591297 20.547901 20.396000 20.396000 20.417698 20.526203 20.591297 20.612995 20.721500 20.743198 20.851704 20.851704 21.025303 21.177204 21.394199 21.741398 22.197102 23.086796 26.016300 30.877110 33.112202 34.783100 35.998310 36.844608 36.866306 37.256901 37.300297 37.387104 37.669209 37.669209 37.539005 37.083302 36.150196 34.544407 31.028996 28.381596 27.296604 26.537098 26.016300 25.604008 25.321903 25.104908 24.996403 24.844501 24.627506 24.388798 23.781208 22.956608 22.457508 22.066898 21.611210 21.242298 21.025303 20.830006 20.699802 20.461109 20.417698 20.287510 20.113895 19.853504 19.658207 19.593098 19.636509 19.528004 19.506306 19.528004 19.419498 19.441196 19.462910 19.419498 19.419498 19.376102 19.484608 19.311008 19.311008 19.289295 19.354404 19.354404 19.289295 19.311008 19.289295 19.224201 19.289295 19.159107 19.093998 19.093998 19.115696 19.180805 19.028904 19.137409 19.007206 19.072300 19.093998 19.007206 18.920399 18.898701 18.985508 19.028904 18.985508 18.898701 18.855305 18.746799 18.768497 18.855305 18.746799 18.681705 18.768497 
19.028904 18.942097 18.985508 19.050602 18.963810 18.898701 19.050602 19.028904 19.050602 19.115696 19.050602 19.115696 19.202503 19.354404 19.441196 19.571400 19.571400 19.614796 19.571400 19.593098 19.701603 19.614796 19.636509 19.614796 19.636509 19.636509 19.831806 19.788410 19.571400 19.636509 19.723301 19.679905 19.723301 19.831806 19.853504 19.853504 19.788410 19.962009 20.070499 20.027103 20.157307 20.157307 20.200703 20.244099 20.330906 20.330906 20.374302 20.439396 20.396000 20.396000 20.417698 20.439396 20.634708 20.699802 20.764896 20.569599 20.526203 20.612995 20.591297 20.678104 20.764896 20.786610 20.808308 20.830006 21.025303 21.068699 21.155506 21.415897 21.806507 22.153706 22.934910 24.714298 29.531696 32.873508 34.696308 36.128498 37.039906 37.777699 38.059803 38.363605 38.081501 37.994709 37.886204 37.712605 37.669209 36.931400 36.323795 34.913303 31.788502 29.032597 27.925907 26.775806 26.146503 25.734196 25.408695 25.170002 25.170002 24.844501 24.171803 22.652805 22.153706 22.175404 22.001804 21.828205 21.394199 21.047001 20.981907 20.786610 20.482807 20.461109 20.287510 20.157307 19.983707 19.766697 19.744999 19.679905 19.658207 19.484608 19.528004 19.376102 19.419498 19.419498 19.528004 19.441196 19.397800 19.376102 19.397800 19.332706 19.354404 19.354404 19.354404 19.311008 19.332706 19.311008 19.267597 19.224201 19.289295 19.224201 19.137409 19.072300 19.180805 19.224201 19.093998 19.159107 19.115696 19.072300 19.072300 18.963810 19.007206 18.920399 19.007206 18.942097 18.963810 18.920399 18.811909 18.811909 18.833607 18.877003 18.790195 18.725101 
19.050602 18.920399 19.028904 18.985508 18.985508 19.007206 19.115696 19.028904 19.137409 19.202503 19.180805 19.093998 19.267597 19.397800 19.376102 19.419498 19.528004 19.506306 19.441196 19.506306 19.614796 19.636509 19.549702 19.593098 19.636509 19.810108 19.831806 19.744999 19.571400 19.571400 19.658207 19.831806 19.766697 19.766697 19.896900 19.788410 19.831806 19.896900 19.940296 20.070499 20.092197 20.179005 20.200703 20.287510 20.352604 20.352604 20.439396 20.461109 20.352604 20.374302 20.417698 20.569599 20.721500 20.786610 20.895100 20.764896 20.764896 20.591297 20.634708 20.721500 20.764896 20.808308 20.830006 20.916798 20.981907 21.090397 21.177204 21.546101 21.784809 22.088596 22.761295 23.716099 26.037998 31.180897 34.262302 35.781300 36.757801 37.647511 38.233402 38.710804 38.797596 38.407001 38.146610 37.886204 37.929600 37.560703 37.148396 36.432301 35.455799 33.003696 30.877110 28.620304 27.101307 26.341801 25.821003 25.625706 25.517200 25.104908 23.716099 22.717899 22.544300 22.565998 22.479206 22.066898 21.481007 21.285709 21.068699 20.764896 20.612995 20.678104 20.504505 20.265797 20.070499 19.831806 19.810108 19.658207 19.658207 19.571400 19.549702 19.571400 19.506306 19.462910 19.462910 19.419498 19.354404 19.419498 19.354404 19.376102 19.376102 19.332706 19.419498 19.397800 19.354404 19.289295 19.224201 19.202503 19.224201 19.332706 19.202503 19.159107 19.137409 19.180805 19.115696 19.093998 19.202503 19.093998 19.072300 18.963810 18.985508 19.028904 18.877003 18.877003 18.942097 18.877003 18.833607 18.898701 18.746799 18.833607 18.877003 18.855305 
19.050602 18.920399 18.963810 18.985508 18.963810 19.050602 19.050602 19.072300 19.050602 19.180805 19.159107 19.159107 19.180805 19.376102 19.462910 19.506306 19.506306 19.549702 19.506306 19.593098 19.549702 19.614796 19.614796 19.701603 19.853504 19.701603 19.810108 19.810108 19.831806 19.636509 19.679905 19.744999 19.853504 19.831806 19.853504 19.940296 19.896900 19.940296 19.983707 20.113895 20.157307 20.244099 20.309208 20.374302 20.439396 20.330906 20.417698 20.265797 20.374302 20.461109 20.504505 20.569599 20.678104 20.873402 20.960209 20.873402 20.916798 20.786610 20.743198 20.721500 20.786610 20.851704 20.808308 20.895100 21.025303 21.112110 21.220600 21.481007 21.763096 22.045200 22.674503 23.455708 24.475605 27.556995 32.396107 34.935001 36.258701 37.256901 37.994709 38.623997 39.253300 39.622196 39.535404 38.580601 38.385303 38.059803 37.690907 36.996510 36.605900 35.846409 34.262302 31.484699 28.707096 27.361698 26.580509 26.255009 26.124805 25.495502 23.954807 23.325504 23.303806 23.238697 23.065098 22.565998 21.936695 21.589497 21.394199 21.090397 20.938496 20.808308 20.634708 20.461109 20.244099 20.027103 19.810108 19.723301 19.636509 19.636509 19.593098 19.528004 19.571400 19.506306 19.549702 19.462910 19.354404 19.419498 19.397800 19.354404 19.332706 19.397800 19.376102 19.289295 19.289295 19.354404 19.245899 19.245899 19.224201 19.289295 19.267597 19.093998 19.245899 19.224201 19.093998 19.028904 19.093998 19.159107 19.050602 18.920399 18.985508 18.963810 19.028904 18.898701 18.942097 18.920399 18.833607 18.833607 18.898701 18.833607 18.855305 18.877003 
18.942097 19.028904 18.985508 18.920399 18.942097 18.942097 19.093998 19.115696 19.007206 19.115696 19.072300 19.159107 19.311008 19.528004 19.549702 19.506306 19.528004 19.397800 19.528004 19.528004 19.658207 19.549702 19.636509 19.636509 19.701603 19.788410 19.744999 19.918598 19.853504 19.723301 19.614796 19.744999 19.810108 19.853504 19.940296 19.940296 19.918598 20.005405 20.092197 20.092197 20.179005 20.265797 20.396000 20.352604 20.309208 20.222401 20.309208 20.330906 20.417698 20.526203 20.526203 20.678104 20.678104 20.851704 20.981907 20.981907 20.938496 20.873402 20.873402 20.721500 20.830006 20.830006 20.916798 20.960209 21.025303 21.090397 21.242298 21.524403 21.806507 22.045200 22.587696 23.368900 24.084995 25.343601 28.425007 33.003696 35.303898 36.388905 37.408802 38.211704 38.906101 39.448597 40.273197 40.099598 39.144810 38.515507 38.320210 37.821110 37.473896 36.953098 36.063404 34.718006 31.484699 28.858997 27.535297 26.884296 26.667301 26.124805 24.909595 24.345402 24.302006 23.998203 23.889698 23.216999 22.349003 21.980106 21.567799 21.285709 20.916798 20.808308 20.656406 20.439396 20.287510 20.113895 19.788410 19.658207 19.549702 19.614796 19.571400 19.593098 19.506306 19.549702 19.571400 19.506306 19.419498 19.484608 19.397800 19.354404 19.354404 19.376102 19.354404 19.311008 19.354404 19.354404 19.311008 19.289295 19.245899 19.289295 19.159107 19.159107 19.159107 19.180805 19.072300 19.072300 19.115696 19.050602 18.963810 18.942097 18.985508 19.028904 19.007206 18.877003 18.920399 18.920399 18.790195 18.898701 18.920399 18.811909 18.833607 18.833607 
19.072300 18.985508 19.072300 18.985508 19.050602 19.007206 19.050602 19.159107 19.115696 19.072300 19.180805 19.332706 19.311008 19.441196 19.506306 19.571400 19.571400 19.484608 19.528004 19.528004 19.701603 19.593098 19.723301 19.679905 19.723301 19.896900 19.788410 19.831806 19.896900 19.766697 19.744999 19.788410 19.831806 19.918598 19.918598 19.896900 20.092197 20.005405 20.135609 20.113895 20.244099 20.287510 20.309208 20.330906 20.309208 20.265797 20.265797 20.352604 20.482807 20.591297 20.591297 20.721500 20.808308 20.830006 20.960209 20.960209 21.025303 21.003605 20.895100 20.764896 20.830006 20.873402 20.938496 20.981907 21.068699 21.133808 21.177204 21.611210 21.849903 22.132008 22.761295 23.542500 24.323704 25.386997 26.862598 29.293003 33.047108 35.802998 36.779499 37.604099 38.515507 38.775898 39.188206 40.208103 40.772297 39.687305 39.036304 38.472095 38.168308 37.669209 37.018208 36.388905 35.217106 32.634800 29.488300 27.904209 27.426807 26.797504 26.081409 25.452106 25.386997 25.191700 24.670902 23.868000 22.956608 22.327305 21.806507 21.307407 21.003605 20.786610 20.699802 20.526203 20.309208 20.244099 19.853504 19.788410 19.636509 19.679905 19.614796 19.593098 19.549702 19.528004 19.484608 19.484608 19.441196 19.528004 19.462910 19.397800 19.245899 19.397800 19.332706 19.332706 19.354404 19.332706 19.332706 19.332706 19.180805 19.289295 19.224201 19.245899 19.115696 19.115696 19.115696 19.137409 19.072300 19.093998 19.072300 19.007206 19.050602 19.028904 18.985508 18.855305 18.920399 18.898701 18.811909 18.877003 18.833607 18.855305 18.790195 18.855305 
19.050602 19.028904 18.985508 19.115696 19.159107 19.137409 19.050602 19.180805 19.180805 19.224201 19.202503 19.202503 19.484608 19.462910 19.441196 19.506306 19.506306 19.506306 19.593098 19.723301 19.723301 19.679905 19.788410 19.766697 19.766697 19.831806 19.896900 19.810108 19.896900 19.896900 19.853504 19.853504 19.918598 19.940296 19.983707 20.027103 20.027103 20.070499 20.092197 20.135609 20.200703 20.157307 20.222401 20.309208 20.309208 20.265797 20.330906 20.482807 20.547901 20.569599 20.678104 20.786610 20.786610 20.873402 21.003605 21.090397 21.112110 21.133808 21.090397 20.938496 20.916798 20.916798 21.003605 21.068699 21.177204 21.112110 21.263996 21.611210 21.936695 22.305607 23.021702 23.911396 25.126606 26.515400 28.056110 29.076008 29.900608 33.133900 36.410603 37.256901 37.560703 36.692707 35.369007 37.365406 40.316608 41.097797 40.338306 39.383503 38.862705 38.190006 37.799397 37.430500 36.844608 35.629398 33.307499 30.030796 28.425007 27.665501 27.448505 26.667301 26.580509 26.406910 25.734196 24.714298 23.651005 22.826405 22.066898 21.394199 21.068699 20.873402 20.743198 20.656406 20.439396 20.396000 19.940296 19.810108 19.679905 19.593098 19.593098 19.614796 19.636509 19.571400 19.571400 19.506306 19.462910 19.528004 19.441196 19.419498 19.419498 19.332706 19.289295 19.332706 19.332706 19.376102 19.311008 19.332706 19.311008 19.311008 19.202503 19.159107 19.224201 19.202503 19.159107 19.180805 19.093998 19.137409 19.072300 19.028904 19.050602 19.050602 19.050602 19.007206 18.920399 19.007206 18.790195 18.898701 18.942097 18.877003 18.855305 18.833607 
19.028904 19.072300 19.093998 19.159107 19.072300 19.093998 19.137409 19.202503 19.245899 19.180805 19.224201 19.376102 19.441196 19.462910 19.549702 19.571400 19.636509 19.506306 19.571400 19.614796 19.723301 19.701603 19.788410 19.766697 19.788410 19.853504 19.853504 19.940296 19.918598 19.983707 19.940296 19.831806 19.940296 20.027103 20.092197 19.983707 19.983707 20.048801 20.070499 20.027103 20.244099 20.244099 20.200703 20.309208 20.374302 20.352604 20.374302 20.352604 20.547901 20.656406 20.699802 20.721500 20.786610 21.003605 21.068699 21.068699 21.220600 21.307407 21.155506 20.960209 21.025303 20.960209 21.003605 21.112110 21.068699 21.242298 21.307407 21.676304 22.023502 22.457508 23.325504 24.757710 26.645603 28.164600 29.336399 30.160999 29.965702 30.681797 33.242405 36.562504 35.716206 32.699909 32.808399 34.631199 37.842808 40.490208 41.531803 40.880802 39.925999 38.906101 38.407001 38.276798 37.821110 36.974796 36.063404 34.218906 30.898808 28.772205 28.707096 28.338200 27.860798 27.708897 26.819202 25.712498 24.367100 23.282108 22.500904 21.849903 21.350803 21.263996 21.003605 20.786610 20.504505 20.439396 20.135609 19.983707 19.766697 19.744999 19.679905 19.614796 19.614796 19.571400 19.593098 19.549702 19.419498 19.506306 19.506306 19.441196 19.419498 19.441196 19.441196 19.376102 19.376102 19.397800 19.376102 19.376102 19.267597 19.354404 19.289295 19.332706 19.245899 19.289295 19.311008 19.159107 19.267597 19.224201 19.072300 19.115696 19.050602 19.050602 19.093998 19.050602 18.920399 19.028904 18.790195 18.920399 18.898701 18.920399 18.833607 18.855305 
19.072300 19.050602 19.007206 19.115696 19.115696 19.028904 19.093998 19.180805 19.137409 19.115696 19.332706 19.441196 19.462910 19.506306 19.441196 19.593098 19.484608 19.441196 19.506306 19.593098 19.701603 19.744999 19.788410 19.766697 19.810108 19.853504 19.875202 19.853504 19.875202 19.918598 19.983707 19.896900 19.896900 20.005405 19.962009 19.940296 20.005405 19.983707 19.918598 19.940296 20.135609 20.157307 20.222401 20.287510 20.330906 20.309208 20.330906 20.461109 20.634708 20.764896 20.699802 20.656406 20.873402 20.938496 21.068699 21.047001 21.198902 21.329105 21.242298 21.025303 20.981907 21.025303 21.047001 21.155506 21.198902 21.394199 21.394199 21.654606 22.066898 22.587696 23.672703 25.560596 27.600407 28.772205 29.944004 30.616703 30.616703 30.746906 31.701710 34.197208 35.564304 33.632999 34.175510 34.913303 36.649296 38.645710 41.011005 41.683704 41.618610 40.099598 39.318409 39.036304 38.667408 38.038105 37.235203 36.562504 35.195408 31.831898 30.095905 29.922306 28.989201 28.880695 27.991001 26.710697 25.365299 24.128407 23.368900 22.522602 21.719700 21.329105 21.090397 20.786610 20.678104 20.482807 20.244099 19.983707 19.788410 19.679905 19.658207 19.658207 19.549702 19.593098 19.462910 19.528004 19.506306 19.484608 19.419498 19.419498 19.397800 19.419498 19.528004 19.311008 19.354404 19.419498 19.376102 19.354404 19.245899 19.289295 19.245899 19.202503 19.267597 19.202503 19.311008 19.115696 19.137409 19.115696 19.137409 18.942097 19.007206 19.093998 19.072300 18.942097 18.898701 19.007206 18.855305 18.877003 18.963810 18.963810 18.877003 18.811909 
19.093998 18.942097 19.050602 19.072300 19.028904 19.028904 19.028904 19.180805 19.137409 19.137409 19.267597 19.311008 19.397800 19.419498 19.484608 19.462910 19.441196 19.419498 19.462910 19.614796 19.723301 19.701603 19.658207 19.679905 19.766697 19.875202 19.831806 19.983707 19.962009 19.940296 19.940296 19.940296 19.918598 20.005405 19.940296 19.896900 19.962009 19.983707 19.896900 20.070499 20.135609 20.135609 20.135609 20.200703 20.309208 20.352604 20.309208 20.526203 20.656406 20.830006 20.721500 20.656406 20.808308 20.960209 20.938496 21.003605 21.198902 21.307407 21.372501 21.090397 21.112110 21.047001 21.112110 21.133808 21.177204 21.285709 21.394199 21.698002 22.197102 22.674503 23.737797 25.799305 28.012699 29.227909 30.312901 30.942204 31.137501 31.397907 32.287601 34.023609 37.039906 36.757801 35.586002 35.520908 36.779499 37.972996 40.143009 41.466709 41.379902 40.728901 40.121296 39.730701 39.405201 38.862705 38.211704 37.430500 37.039906 35.846409 33.437702 31.593204 30.378010 30.009098 29.509998 27.969303 26.298405 25.018101 23.846302 22.631107 21.741398 21.350803 21.155506 20.830006 20.634708 20.461109 20.330906 20.048801 19.810108 19.788410 19.679905 19.506306 19.658207 19.593098 19.701603 19.636509 19.528004 19.549702 19.506306 19.397800 19.376102 19.397800 19.571400 19.354404 19.354404 19.332706 19.376102 19.245899 19.311008 19.332706 19.224201 19.289295 19.289295 19.137409 19.180805 19.180805 19.115696 19.180805 19.050602 18.963810 19.028904 18.985508 18.963810 18.898701 18.920399 18.985508 18.811909 18.833607 18.811909 18.963810 18.877003 18.855305 
19.050602 18.963810 18.985508 19.137409 19.137409 19.137409 19.093998 19.224201 19.180805 19.267597 19.332706 19.419498 19.462910 19.441196 19.462910 19.484608 19.397800 19.376102 19.506306 19.528004 19.658207 19.593098 19.614796 19.723301 19.723301 19.875202 19.831806 19.831806 19.918598 19.983707 19.896900 19.896900 20.092197 20.135609 20.113895 19.962009 20.027103 20.027103 20.005405 20.048801 20.113895 20.092197 20.200703 20.200703 20.330906 20.309208 20.396000 20.482807 20.656406 20.830006 20.721500 20.678104 20.786610 20.895100 21.003605 21.003605 21.177204 21.329105 21.437595 21.177204 21.220600 21.155506 21.112110 21.155506 21.242298 21.285709 21.459309 21.828205 22.153706 22.696201 23.802906 25.604008 28.338200 29.661900 30.508198 31.115803 31.679996 32.070606 33.567905 36.171909 38.472095 38.407001 36.888004 36.627598 36.996510 38.190006 39.557102 41.076099 40.967609 40.360004 40.056202 39.904301 40.012806 39.817509 39.188206 38.472095 37.994709 37.300297 35.998310 33.350910 31.658298 30.833698 30.529896 29.314701 27.209797 25.582310 24.367100 23.043400 22.066898 21.611210 21.198902 20.851704 20.721500 20.526203 20.396000 20.157307 19.875202 19.723301 19.701603 19.636509 19.593098 19.636509 19.593098 19.614796 19.528004 19.614796 19.462910 19.462910 19.397800 19.354404 19.441196 19.332706 19.332706 19.332706 19.332706 19.311008 19.245899 19.332706 19.267597 19.245899 19.115696 19.137409 19.072300 19.028904 19.159107 19.137409 19.115696 18.942097 19.007206 19.007206 18.963810 19.028904 18.985508 19.007206 18.811909 18.855305 18.833607 18.790195 18.811909 18.811909 
18.920399 19.007206 19.007206 19.115696 19.137409 19.028904 19.093998 19.115696 19.180805 19.224201 19.224201 19.397800 19.484608 19.441196 19.506306 19.441196 19.419498 19.506306 19.549702 19.593098 19.571400 19.679905 19.636509 19.658207 19.744999 19.766697 19.831806 19.853504 19.896900 19.875202 19.962009 19.983707 20.027103 20.027103 20.179005 20.135609 20.092197 20.222401 20.092197 20.070499 20.157307 20.113895 20.005405 20.070499 20.222401 20.374302 20.352604 20.526203 20.699802 20.830006 20.656406 20.764896 20.764896 20.830006 20.916798 21.003605 21.220600 21.307407 21.415897 21.372501 21.242298 21.198902 21.133808 21.242298 21.242298 21.415897 21.481007 21.893299 22.240498 22.696201 23.889698 25.495502 28.316502 30.182697 30.920506 31.571507 32.374409 33.112202 35.672810 37.582401 39.058002 40.164707 38.819309 37.994709 37.951298 38.558903 39.513706 40.794010 41.076099 40.338306 39.969410 39.752399 39.687305 39.730701 39.752399 39.470310 38.862705 38.255100 36.996510 34.609501 32.656498 31.701710 31.376209 30.486500 28.142902 26.363499 24.887897 23.694401 22.696201 21.936695 21.415897 21.112110 20.830006 20.634708 20.417698 20.200703 20.005405 19.788410 19.766697 19.679905 19.636509 19.593098 19.636509 19.593098 19.506306 19.614796 19.419498 19.462910 19.311008 19.397800 19.376102 19.397800 19.376102 19.376102 19.245899 19.376102 19.267597 19.332706 19.267597 19.202503 19.245899 19.159107 19.159107 19.180805 19.159107 19.202503 19.028904 18.898701 19.050602 18.985508 19.050602 19.007206 18.920399 18.898701 18.833607 18.790195 18.833607 18.833607 18.833607 18.833607 
18.985508 19.050602 19.028904 19.137409 19.050602 19.137409 19.180805 19.180805 19.267597 19.267597 19.419498 19.506306 19.484608 19.462910 19.441196 19.376102 19.549702 19.441196 19.484608 19.571400 19.571400 19.658207 19.636509 19.679905 19.658207 19.766697 19.853504 19.896900 19.896900 20.070499 19.962009 20.005405 19.983707 19.983707 20.222401 20.092197 20.222401 20.222401 20.113895 20.157307 20.113895 20.027103 20.048801 20.113895 20.200703 20.352604 20.309208 20.526203 20.656406 20.721500 20.678104 20.808308 20.830006 20.830006 21.003605 20.981907 21.090397 21.263996 21.372501 21.437595 21.307407 21.177204 21.133808 21.198902 21.263996 21.394199 21.502705 21.871601 22.240498 22.804707 23.824604 25.386997 28.403309 30.443104 31.267704 31.983799 33.003696 34.696308 37.148396 38.168308 40.012806 41.076099 40.707203 39.383503 38.775898 38.906101 39.904301 40.837406 41.423298 40.620396 40.099598 40.056202 39.860905 39.188206 39.079700 39.882603 39.730701 39.166508 37.604099 35.586002 33.784901 33.133900 32.461201 31.419605 29.010899 27.036198 25.408695 24.193501 23.108509 22.305607 21.589497 21.220600 21.025303 20.721500 20.526203 20.265797 20.070499 19.875202 19.701603 19.744999 19.679905 19.679905 19.658207 19.528004 19.593098 19.614796 19.441196 19.441196 19.376102 19.419498 19.462910 19.354404 19.441196 19.332706 19.376102 19.289295 19.245899 19.267597 19.245899 19.224201 19.180805 19.245899 19.180805 19.159107 19.137409 19.137409 19.137409 18.985508 19.007206 19.072300 18.898701 18.942097 18.920399 18.898701 18.855305 18.898701 18.877003 18.811909 18.898701 18.877003 
18.942097 18.985508 18.985508 19.159107 19.093998 19.137409 18.963810 19.202503 19.202503 19.245899 19.484608 19.462910 19.484608 19.571400 19.397800 19.441196 19.528004 19.484608 19.528004 19.614796 19.658207 19.571400 19.658207 19.658207 19.593098 19.831806 19.788410 19.853504 19.896900 19.853504 19.896900 19.940296 19.896900 20.048801 20.200703 20.157307 20.157307 20.222401 20.135609 20.135609 20.070499 20.092197 20.113895 20.092197 20.092197 20.265797 20.417698 20.547901 20.612995 20.678104 20.699802 20.808308 20.786610 20.981907 20.981907 20.938496 21.133808 21.198902 21.350803 21.459309 21.285709 21.198902 21.220600 21.263996 21.242298 21.415897 21.481007 21.849903 22.305607 22.761295 24.041599 25.495502 28.490101 30.703510 31.679996 32.417805 33.654697 36.258701 37.907902 38.927799 40.251499 40.208103 41.965809 41.553501 40.446796 39.817509 40.403400 41.184605 41.835606 41.358204 40.229801 40.012806 40.273197 39.904301 38.906101 38.754200 39.557102 39.470310 38.168308 36.627598 35.086903 34.522709 33.915104 32.808399 30.074207 27.730610 25.994602 24.605808 23.412296 22.327305 21.849903 21.242298 21.003605 20.764896 20.547901 20.287510 20.070499 19.896900 19.766697 19.723301 19.679905 19.658207 19.614796 19.549702 19.506306 19.506306 19.484608 19.441196 19.397800 19.462910 19.397800 19.354404 19.354404 19.267597 19.376102 19.397800 19.332706 19.267597 19.289295 19.180805 19.224201 19.137409 19.093998 19.224201 19.115696 19.115696 19.115696 18.985508 19.050602 19.050602 19.007206 19.007206 18.920399 18.920399 18.833607 18.898701 18.855305 18.811909 18.833607 18.833607 
18.942097 19.072300 19.050602 19.072300 19.224201 19.050602 19.115696 19.159107 19.202503 19.267597 19.462910 19.484608 19.441196 19.506306 19.462910 19.419498 19.462910 19.484608 19.441196 19.679905 19.679905 19.701603 19.593098 19.593098 19.679905 19.766697 19.788410 19.875202 19.875202 19.918598 19.831806 19.896900 20.027103 20.027103 20.200703 20.179005 20.157307 20.135609 20.157307 20.048801 20.048801 20.070499 20.005405 20.113895 20.157307 20.265797 20.396000 20.526203 20.591297 20.721500 20.721500 20.851704 20.873402 20.960209 21.112110 20.981907 21.112110 21.155506 21.329105 21.502705 21.307407 21.242298 21.198902 21.242298 21.263996 21.350803 21.546101 21.871601 22.392399 22.869801 23.846302 25.430408 28.511799 30.812000 32.092304 33.003696 34.522709 37.430500 38.450397 38.949497 39.231602 39.795795 42.269596 43.289509 42.030903 40.945896 40.967609 41.727100 42.378101 42.356403 41.054401 40.208103 40.186405 40.164707 39.557102 38.710804 38.211704 38.276798 38.276798 37.604099 36.193607 35.629398 35.021809 33.936802 31.028996 28.490101 26.645603 25.039799 23.672703 22.457508 21.763096 21.329105 20.960209 20.786610 20.569599 20.396000 20.092197 19.831806 19.744999 19.723301 19.658207 19.636509 19.593098 19.614796 19.441196 19.506306 19.528004 19.397800 19.441196 19.376102 19.419498 19.419498 19.419498 19.267597 19.332706 19.376102 19.289295 19.354404 19.224201 19.180805 19.202503 19.159107 19.137409 19.159107 19.159107 19.050602 19.072300 18.985508 19.028904 19.028904 18.898701 18.942097 18.985508 18.963810 18.877003 18.898701 18.790195 18.898701 18.811909 18.833607 
19.050602 19.093998 19.072300 19.093998 19.093998 19.093998 19.028904 19.050602 19.224201 19.311008 19.397800 19.419498 19.441196 19.419498 19.332706 19.397800 19.354404 19.528004 19.528004 19.462910 19.636509 19.636509 19.549702 19.614796 19.506306 19.723301 19.701603 19.788410 19.853504 19.810108 19.831806 19.853504 19.983707 20.070499 20.113895 20.113895 20.135609 20.179005 20.092197 19.810108 19.918598 20.005405 19.940296 19.983707 20.027103 20.222401 20.352604 20.504505 20.569599 20.634708 20.786610 20.786610 20.830006 20.960209 21.047001 20.960209 21.003605 21.133808 21.285709 21.459309 21.220600 21.220600 21.155506 21.220600 21.350803 21.329105 21.524403 21.958408 22.283909 22.783009 23.824604 25.300205 28.446705 31.007298 32.374409 33.394306 35.151997 38.341908 38.580601 37.625797 38.385303 39.795795 41.900700 44.157505 43.419697 42.095997 41.640308 41.879002 42.833805 43.202702 42.616810 41.336506 40.273197 40.077900 39.795795 39.188206 38.428699 37.387104 37.604099 37.972996 37.018208 36.345509 35.716206 34.739704 31.723408 29.097706 27.123005 25.213398 23.672703 22.500904 21.719700 21.263996 20.981907 20.808308 20.504505 20.482807 20.157307 19.918598 19.810108 19.723301 19.679905 19.636509 19.593098 19.658207 19.528004 19.549702 19.484608 19.484608 19.441196 19.397800 19.376102 19.419498 19.354404 19.397800 19.376102 19.376102 19.311008 19.376102 19.289295 19.224201 19.224201 19.224201 19.093998 19.137409 19.072300 19.115696 19.007206 18.963810 19.050602 18.985508 18.963810 18.920399 18.898701 18.920399 18.833607 18.898701 18.811909 18.768497 18.833607 18.790195 
19.137409 19.028904 19.093998 19.072300 19.180805 19.159107 19.072300 19.224201 19.224201 19.419498 19.571400 19.484608 19.484608 19.528004 19.462910 19.354404 19.462910 19.528004 19.506306 19.614796 19.636509 19.571400 19.571400 19.571400 19.766697 19.788410 19.788410 19.744999 19.744999 19.896900 19.831806 19.853504 19.940296 20.048801 20.070499 20.113895 20.135609 20.244099 20.005405 19.831806 19.831806 19.962009 20.027103 20.048801 20.135609 20.244099 20.352604 20.461109 20.591297 20.721500 20.721500 20.808308 20.916798 21.025303 21.155506 21.068699 21.090397 21.112110 21.198902 21.394199 21.329105 21.242298 21.177204 21.242298 21.329105 21.437595 21.589497 22.001804 22.435810 22.848103 23.846302 25.365299 28.425007 31.419605 32.808399 33.828297 35.954899 39.448597 38.623997 37.604099 38.472095 39.817509 41.922398 44.873600 45.155704 43.528202 42.681904 42.291309 42.942310 43.658405 43.029102 42.746998 41.228001 40.056202 39.578800 39.318409 38.667408 37.669209 36.931400 37.018208 37.625797 36.888004 36.171909 35.021809 32.330997 29.596806 27.600407 25.560596 23.976505 22.934910 22.045200 21.481007 21.112110 20.916798 20.743198 20.461109 20.287510 20.005405 19.853504 19.766697 19.723301 19.636509 19.636509 19.571400 19.528004 19.614796 19.549702 19.506306 19.441196 19.376102 19.419498 19.462910 19.311008 19.397800 19.376102 19.397800 19.376102 19.332706 19.202503 19.180805 19.245899 19.224201 19.224201 19.137409 19.093998 19.072300 19.093998 18.985508 19.007206 19.028904 18.920399 18.985508 19.028904 18.963810 18.833607 18.877003 18.898701 18.855305 18.877003 18.898701 
19.072300 19.159107 19.028904 19.180805 19.115696 19.202503 19.137409 19.245899 19.245899 19.441196 19.528004 19.506306 19.528004 19.528004 19.441196 19.376102 19.441196 19.397800 19.397800 19.571400 19.658207 19.614796 19.658207 19.528004 19.614796 19.658207 19.614796 19.723301 19.810108 19.918598 19.831806 19.896900 20.027103 20.027103 20.070499 20.070499 20.179005 20.179005 19.875202 19.831806 19.875202 19.853504 19.896900 19.983707 20.027103 20.222401 20.374302 20.504505 20.591297 20.721500 20.656406 20.808308 20.938496 21.047001 21.220600 21.177204 21.198902 21.198902 21.220600 21.394199 21.198902 21.220600 21.242298 21.198902 21.394199 21.437595 21.589497 21.958408 22.370701 22.891499 23.911396 25.365299 28.316502 31.636600 33.177296 34.392506 36.475697 40.164707 38.927799 37.842808 38.667408 39.752399 41.944096 44.743397 46.327503 45.285908 43.810307 42.833805 42.985706 43.766911 42.964008 41.900700 42.985706 41.011005 39.643909 38.819309 38.298496 37.430500 36.736103 35.868107 37.278599 37.365406 36.736103 35.390705 32.981998 29.900608 27.817402 25.799305 24.302006 23.173603 22.197102 21.546101 21.198902 20.981907 20.786610 20.504505 20.309208 20.113895 19.875202 19.810108 19.701603 19.679905 19.701603 19.506306 19.593098 19.636509 19.528004 19.462910 19.462910 19.462910 19.528004 19.419498 19.332706 19.397800 19.376102 19.376102 19.376102 19.376102 19.332706 19.224201 19.311008 19.311008 19.115696 19.115696 19.137409 19.115696 19.093998 19.007206 19.050602 19.072300 19.007206 18.963810 18.942097 18.963810 18.877003 18.963810 18.920399 18.942097 18.855305 18.898701 
19.028904 18.963810 19.072300 19.115696 19.093998 19.137409 19.180805 19.202503 19.159107 19.311008 19.506306 19.506306 19.506306 19.397800 19.289295 19.397800 19.354404 19.397800 19.419498 19.571400 19.679905 19.571400 19.571400 19.571400 19.549702 19.549702 19.614796 19.614796 19.723301 19.831806 19.896900 19.918598 19.940296 20.070499 20.092197 20.048801 20.113895 19.940296 19.788410 19.875202 19.918598 19.962009 19.962009 19.918598 20.005405 20.092197 20.309208 20.417698 20.526203 20.721500 20.743198 20.851704 20.938496 21.047001 21.220600 21.177204 21.242298 21.177204 21.155506 21.133808 21.133808 21.177204 21.155506 21.242298 21.285709 21.459309 21.567799 21.914997 22.392399 22.913197 23.933109 25.495502 28.273106 31.897007 33.611301 34.826496 36.953098 40.772297 39.752399 38.515507 39.231602 40.208103 41.922398 44.461308 46.826603 46.718098 45.199100 43.419697 43.007404 43.593296 43.788609 40.772297 41.379902 42.508305 40.533604 38.775898 37.886204 37.213505 36.562504 35.477497 37.148396 37.929600 37.083302 35.802998 33.264103 30.074207 27.904209 26.037998 24.345402 23.325504 22.197102 21.567799 21.112110 20.895100 20.764896 20.547901 20.330906 20.027103 19.875202 19.701603 19.744999 19.701603 19.658207 19.571400 19.549702 19.549702 19.484608 19.462910 19.506306 19.484608 19.506306 19.354404 19.419498 19.419498 19.376102 19.397800 19.397800 19.289295 19.311008 19.180805 19.311008 19.354404 19.093998 19.180805 19.050602 19.137409 19.050602 18.963810 19.028904 18.985508 18.877003 18.898701 18.942097 18.920399 18.920399 18.790195 18.942097 18.833607 18.790195 18.811909 
19.007206 19.072300 19.028904 19.159107 19.093998 19.115696 19.159107 19.115696 19.267597 19.419498 19.441196 19.376102 19.311008 19.397800 19.397800 19.419498 19.332706 19.311008 19.397800 19.593098 19.658207 19.636509 19.549702 19.614796 19.528004 19.593098 19.484608 19.614796 19.679905 19.766697 19.853504 19.875202 19.962009 19.962009 19.983707 20.048801 20.027103 19.875202 19.918598 19.983707 20.070499 20.048801 19.896900 19.875202 19.896900 20.113895 20.157307 20.374302 20.547901 20.612995 20.678104 20.699802 20.808308 20.981907 21.155506 21.155506 21.155506 21.112110 21.025303 20.960209 21.047001 21.155506 21.177204 21.220600 21.242298 21.437595 21.546101 21.936695 22.349003 22.891499 23.976505 25.560596 28.620304 32.396107 34.132099 35.282200 37.625797 40.707203 40.446796 39.253300 39.860905 40.446796 41.813908 44.114109 46.587910 46.891697 46.262409 44.417896 42.855503 42.942310 43.745197 41.575199 38.732502 40.989307 42.009205 39.925999 38.081501 37.105000 36.193607 35.369007 37.604099 38.472095 37.408802 36.237003 33.676395 30.226109 27.969303 25.972904 24.453907 23.390598 22.435810 21.502705 21.177204 20.895100 20.678104 20.569599 20.374302 20.005405 19.918598 19.788410 19.679905 19.636509 19.636509 19.571400 19.484608 19.614796 19.484608 19.441196 19.354404 19.419498 19.419498 19.354404 19.354404 19.462910 19.376102 19.354404 19.267597 19.332706 19.245899 19.202503 19.224201 19.202503 19.180805 19.159107 19.093998 19.050602 19.050602 18.985508 19.028904 18.942097 18.920399 18.985508 18.985508 18.920399 18.855305 18.920399 18.855305 18.833607 18.920399 18.768497 
19.028904 18.963810 19.028904 19.072300 19.180805 19.180805 19.202503 19.137409 19.202503 19.397800 19.549702 19.441196 19.484608 19.484608 19.376102 19.332706 19.397800 19.311008 19.419498 19.462910 19.593098 19.549702 19.549702 19.549702 19.571400 19.528004 19.484608 19.571400 19.658207 19.810108 19.896900 19.896900 19.962009 20.048801 20.070499 19.983707 19.983707 19.940296 20.070499 20.092197 20.048801 20.027103 19.962009 19.853504 19.983707 20.070499 20.222401 20.309208 20.439396 20.547901 20.569599 20.591297 20.721500 20.786610 20.916798 21.047001 21.177204 21.047001 20.938496 20.873402 21.025303 21.003605 21.068699 21.112110 21.307407 21.307407 21.524403 21.914997 22.457508 22.934910 23.998203 25.712498 28.793903 32.830097 34.544407 35.694508 38.450397 40.750599 40.989307 39.643909 40.143009 40.750599 41.770496 43.853703 46.175602 46.739796 46.631306 45.220798 43.202702 42.161106 43.159306 42.508305 38.016407 37.495609 40.598698 41.076099 38.732502 36.888004 35.998310 36.822910 38.992908 38.558903 37.560703 36.302097 33.806599 30.139301 27.925907 25.886097 24.323704 23.390598 22.500904 21.567799 21.177204 20.938496 20.656406 20.504505 20.352604 20.092197 19.918598 19.810108 19.744999 19.788410 19.636509 19.636509 19.571400 19.549702 19.571400 19.419498 19.484608 19.397800 19.397800 19.419498 19.376102 19.419498 19.354404 19.376102 19.245899 19.224201 19.202503 19.245899 19.180805 19.159107 19.137409 19.115696 19.072300 19.115696 19.093998 18.963810 19.028904 18.963810 19.028904 19.028904 19.028904 18.963810 18.855305 18.855305 18.811909 18.877003 18.855305 18.768497 
19.007206 19.072300 19.072300 19.137409 19.093998 19.224201 19.180805 19.137409 19.311008 19.419498 19.484608 19.528004 19.441196 19.549702 19.397800 19.397800 19.332706 19.376102 19.419498 19.593098 19.701603 19.484608 19.549702 19.571400 19.658207 19.658207 19.636509 19.701603 19.723301 19.831806 19.853504 19.896900 19.962009 20.005405 19.962009 19.962009 19.962009 20.005405 20.135609 20.113895 20.157307 19.940296 19.896900 20.005405 20.027103 20.048801 20.244099 20.417698 20.678104 20.634708 20.678104 20.678104 20.656406 20.808308 21.068699 21.242298 21.133808 21.003605 20.873402 20.938496 21.025303 21.003605 21.090397 21.155506 21.198902 21.415897 21.546101 21.914997 22.414097 22.978306 24.128407 25.929508 29.032597 33.307499 35.021809 36.193607 39.101398 40.707203 41.097797 39.643909 39.600498 39.839207 41.206303 43.397999 45.698200 46.436008 46.479404 45.611408 43.897099 42.313007 42.768696 42.985706 39.188206 36.020008 36.822910 40.208103 39.709003 36.931400 36.388905 39.188206 39.622196 38.667408 37.821110 36.410603 33.893406 30.312901 27.882496 25.929508 24.128407 23.108509 22.240498 21.567799 21.285709 21.047001 20.743198 20.504505 20.330906 20.135609 20.005405 19.831806 19.744999 19.679905 19.744999 19.658207 19.549702 19.593098 19.549702 19.419498 19.441196 19.397800 19.376102 19.289295 19.419498 19.354404 19.397800 19.289295 19.311008 19.354404 19.267597 19.245899 19.267597 19.159107 19.115696 19.180805 19.050602 19.115696 19.072300 19.050602 19.028904 19.050602 19.007206 19.050602 18.942097 18.985508 18.790195 18.898701 18.855305 18.833607 18.855305 18.811909 
19.137409 19.115696 19.093998 19.159107 19.159107 19.159107 19.093998 19.289295 19.332706 19.419498 19.506306 19.549702 19.419498 19.462910 19.397800 19.332706 19.419498 19.506306 19.419498 19.571400 19.549702 19.701603 19.614796 19.614796 19.614796 19.810108 19.788410 19.744999 19.723301 19.918598 19.853504 19.896900 19.983707 19.983707 19.983707 19.983707 20.092197 20.113895 20.157307 20.222401 20.070499 20.027103 19.918598 20.005405 20.113895 20.330906 20.352604 20.461109 20.721500 20.743198 20.743198 20.764896 20.764896 20.938496 21.090397 21.263996 21.003605 20.960209 20.808308 20.873402 21.003605 20.895100 21.068699 21.112110 21.263996 21.372501 21.502705 21.980106 22.435810 23.000004 24.236897 26.146503 29.358097 33.741505 35.390705 36.584202 39.036304 40.186405 40.924198 39.925999 39.209904 39.448597 41.054401 43.072498 45.003803 45.785007 45.676502 44.374500 43.810307 42.616810 42.074299 42.638508 40.859104 35.954899 34.739704 36.280399 37.951298 35.412403 35.586002 39.709003 39.405201 38.233402 37.473896 35.976597 33.437702 30.247807 27.904209 25.907810 24.084995 22.978306 22.175404 21.567799 21.220600 21.047001 20.699802 20.634708 20.396000 20.200703 20.005405 19.766697 19.723301 19.679905 19.744999 19.571400 19.614796 19.549702 19.549702 19.441196 19.506306 19.462910 19.441196 19.397800 19.462910 19.419498 19.332706 19.376102 19.311008 19.332706 19.354404 19.289295 19.289295 19.224201 19.093998 19.115696 19.159107 19.180805 19.093998 19.007206 19.115696 19.072300 19.007206 19.007206 18.920399 18.963810 18.855305 18.898701 18.963810 18.855305 18.811909 18.877003 
19.093998 19.115696 19.072300 19.180805 19.137409 19.202503 19.245899 19.267597 19.311008 19.397800 19.462910 19.571400 19.397800 19.506306 19.419498 19.397800 19.354404 19.376102 19.397800 19.571400 19.506306 19.571400 19.571400 19.593098 19.614796 19.723301 19.788410 19.766697 19.766697 19.918598 19.940296 19.810108 19.853504 20.048801 19.940296 19.940296 20.005405 20.092197 20.179005 20.157307 20.070499 20.048801 19.983707 20.070499 20.244099 20.309208 20.439396 20.526203 20.699802 20.764896 20.678104 20.764896 20.786610 21.068699 21.177204 21.090397 21.003605 20.938496 20.873402 20.873402 20.916798 20.960209 20.981907 21.047001 21.155506 21.329105 21.589497 21.958408 22.479206 23.108509 24.432209 26.406910 29.878910 34.045307 35.347309 36.692707 39.036304 39.665607 40.772297 40.273197 40.121296 40.251499 41.510105 42.855503 44.374500 45.068897 44.786808 42.898899 41.944096 42.443211 41.770496 41.987507 41.531803 37.278599 34.327396 33.784901 33.915104 33.437702 34.414204 39.166508 38.971210 37.951298 36.953098 35.477497 33.133900 30.334599 28.077808 25.929508 24.171803 23.000004 22.066898 21.502705 21.220600 20.938496 20.743198 20.612995 20.439396 20.179005 20.070499 19.788410 19.788410 19.788410 19.593098 19.658207 19.506306 19.528004 19.549702 19.506306 19.506306 19.397800 19.484608 19.376102 19.441196 19.419498 19.311008 19.354404 19.354404 19.332706 19.267597 19.289295 19.289295 19.311008 19.180805 19.072300 19.093998 19.137409 19.115696 18.963810 19.072300 19.028904 18.985508 19.028904 19.007206 19.028904 18.920399 18.920399 18.833607 18.898701 18.811909 18.768497 
19.115696 18.985508 19.093998 19.093998 19.050602 19.180805 19.159107 19.224201 19.332706 19.376102 19.462910 19.419498 19.506306 19.419498 19.441196 19.354404 19.332706 19.376102 19.441196 19.506306 19.549702 19.614796 19.593098 19.614796 19.636509 19.723301 19.744999 19.658207 19.744999 19.875202 19.831806 19.853504 19.896900 19.918598 19.875202 19.983707 20.027103 20.092197 20.070499 20.070499 20.048801 20.179005 20.135609 20.200703 20.287510 20.374302 20.417698 20.526203 20.699802 20.764896 20.678104 20.721500 20.873402 21.003605 21.242298 21.003605 20.938496 20.895100 20.808308 20.808308 20.851704 20.895100 20.895100 21.068699 21.090397 21.242298 21.524403 21.936695 22.457508 23.173603 24.540699 26.688999 30.551609 34.001896 35.390705 36.822910 38.732502 39.470310 40.490208 40.533604 40.685505 41.293110 41.944096 42.768696 44.135807 44.309406 43.810307 41.900700 39.448597 41.379902 40.902500 41.379902 41.314808 39.231602 34.718006 33.567905 33.437702 33.676395 35.065205 38.819309 38.667408 37.365406 36.345509 35.065205 32.916904 30.551609 28.164600 25.864399 23.976505 22.761295 21.828205 21.350803 21.155506 20.916798 20.764896 20.634708 20.461109 20.179005 20.005405 19.788410 19.723301 19.658207 19.723301 19.571400 19.528004 19.593098 19.571400 19.528004 19.397800 19.354404 19.441196 19.419498 19.484608 19.419498 19.376102 19.376102 19.289295 19.267597 19.267597 19.180805 19.267597 19.224201 19.180805 19.028904 19.050602 19.115696 19.093998 18.985508 19.028904 18.963810 18.985508 18.942097 18.942097 18.942097 18.811909 18.855305 18.963810 18.877003 18.855305 18.790195 
19.115696 18.963810 19.050602 19.093998 19.093998 19.137409 19.093998 19.159107 19.376102 19.397800 19.419498 19.506306 19.397800 19.419498 19.289295 19.354404 19.332706 19.332706 19.462910 19.636509 19.571400 19.571400 19.679905 19.614796 19.658207 19.679905 19.679905 19.658207 19.766697 19.766697 19.788410 19.766697 19.918598 19.875202 20.005405 20.005405 20.027103 20.027103 20.027103 20.070499 20.070499 20.135609 20.179005 20.287510 20.309208 20.352604 20.504505 20.569599 20.634708 20.764896 20.699802 20.786610 20.895100 21.112110 21.090397 20.916798 21.003605 20.916798 20.830006 20.808308 20.916798 20.960209 20.851704 20.981907 21.068699 21.285709 21.459309 21.849903 22.435810 23.173603 24.670902 27.296604 31.007298 33.546207 34.913303 36.671009 38.320210 38.819309 40.186405 40.794010 41.032703 41.596897 41.922398 42.660206 43.810307 43.701801 42.746998 40.598698 37.365406 39.492008 40.208103 40.555302 40.967609 40.099598 35.933201 34.132099 34.718006 36.453999 37.907902 39.036304 38.168308 36.844608 35.716206 34.631199 32.851810 30.746906 28.273106 25.886097 23.802906 22.522602 21.828205 21.329105 21.198902 21.003605 20.721500 20.612995 20.417698 20.222401 20.048801 19.810108 19.658207 19.679905 19.636509 19.549702 19.571400 19.549702 19.593098 19.484608 19.419498 19.441196 19.419498 19.354404 19.462910 19.419498 19.332706 19.376102 19.354404 19.311008 19.245899 19.224201 19.289295 19.267597 19.159107 19.115696 19.137409 19.093998 19.115696 19.028904 18.963810 19.028904 18.985508 19.050602 18.985508 18.963810 18.833607 18.811909 18.877003 18.811909 18.811909 18.768497 
19.007206 19.007206 19.050602 18.985508 19.202503 19.180805 19.115696 19.202503 19.376102 19.484608 19.462910 19.484608 19.397800 19.354404 19.354404 19.332706 19.354404 19.376102 19.462910 19.571400 19.723301 19.549702 19.636509 19.658207 19.614796 19.723301 19.701603 19.658207 19.658207 19.810108 19.831806 19.788410 19.831806 19.918598 19.896900 20.005405 20.027103 20.005405 20.135609 20.113895 20.157307 20.179005 20.179005 20.265797 20.309208 20.417698 20.504505 20.569599 20.634708 20.743198 20.830006 20.808308 20.786610 21.025303 21.047001 20.938496 20.960209 20.895100 20.916798 20.808308 20.873402 20.938496 20.808308 20.851704 20.981907 21.155506 21.329105 21.784809 22.392399 23.282108 24.822803 27.795704 30.812000 32.656498 34.045307 35.802998 37.582401 38.168308 39.643909 40.750599 40.815708 40.924198 41.618610 42.356403 43.332905 42.443211 41.314808 39.274998 35.933201 36.822910 39.448597 40.316608 40.859104 40.511906 37.213505 35.976597 37.322010 37.712605 38.428699 38.689106 37.604099 35.933201 34.826496 34.110401 32.591404 30.768604 28.338200 25.907810 23.694401 22.500904 21.719700 21.285709 21.177204 20.938496 20.721500 20.547901 20.439396 20.179005 20.048801 19.766697 19.679905 19.658207 19.723301 19.614796 19.614796 19.528004 19.549702 19.484608 19.528004 19.376102 19.354404 19.289295 19.354404 19.376102 19.289295 19.376102 19.354404 19.332706 19.267597 19.224201 19.289295 19.202503 19.202503 19.072300 19.180805 19.202503 19.093998 18.985508 18.942097 18.963810 18.985508 19.007206 19.050602 18.920399 18.746799 18.920399 18.811909 18.768497 18.811909 18.855305 
19.072300 18.963810 19.050602 19.050602 19.115696 19.115696 19.159107 19.224201 19.267597 19.376102 19.462910 19.484608 19.484608 19.484608 19.332706 19.376102 19.441196 19.462910 19.376102 19.506306 19.484608 19.484608 19.614796 19.658207 19.636509 19.744999 19.658207 19.701603 19.723301 19.744999 19.875202 19.831806 19.831806 19.896900 19.962009 20.005405 20.048801 20.092197 20.157307 20.113895 20.113895 20.179005 20.200703 20.222401 20.309208 20.417698 20.439396 20.569599 20.743198 20.743198 20.830006 20.873402 20.916798 21.068699 20.916798 20.895100 21.025303 20.916798 20.743198 20.786610 20.764896 20.873402 20.851704 20.960209 20.938496 21.090397 21.307407 21.741398 22.218800 23.130207 24.844501 28.186298 30.139301 31.593204 33.090504 34.500996 36.562504 37.300297 38.927799 40.121296 40.381702 40.034504 40.967609 42.095997 42.638508 41.141209 39.795795 37.213505 34.956699 35.434101 37.886204 39.730701 40.316608 39.860905 38.580601 38.320210 38.428699 38.255100 38.689106 38.385303 36.801197 34.978397 34.262302 33.850010 32.613102 30.703510 28.338200 25.647404 23.564198 22.500904 21.698002 21.307407 21.068699 20.786610 20.634708 20.482807 20.330906 20.157307 20.005405 19.831806 19.636509 19.679905 19.614796 19.636509 19.571400 19.528004 19.506306 19.397800 19.441196 19.419498 19.419498 19.289295 19.332706 19.354404 19.245899 19.267597 19.354404 19.289295 19.267597 19.180805 19.245899 19.180805 19.137409 19.050602 19.115696 19.115696 19.137409 19.028904 18.942097 18.985508 19.007206 18.942097 18.855305 18.942097 18.855305 18.790195 18.833607 18.833607 18.703403 18.898701 
19.072300 19.028904 19.050602 19.007206 19.093998 19.180805 19.137409 19.159107 19.354404 19.419498 19.419498 19.484608 19.441196 19.528004 19.332706 19.441196 19.441196 19.267597 19.462910 19.419498 19.506306 19.484608 19.658207 19.614796 19.658207 19.658207 19.658207 19.658207 19.723301 19.744999 19.788410 19.788410 19.896900 19.962009 19.896900 19.918598 20.027103 20.005405 20.070499 20.027103 20.135609 20.179005 20.157307 20.244099 20.287510 20.374302 20.482807 20.612995 20.743198 20.743198 20.721500 20.764896 20.786610 20.938496 20.873402 20.851704 20.916798 20.764896 20.569599 20.678104 20.743198 20.634708 20.721500 20.830006 20.938496 21.047001 21.307407 21.676304 22.132008 23.043400 24.844501 28.186298 29.401508 30.551609 32.092304 32.765003 35.173710 36.410603 37.994709 39.557102 39.730701 40.121296 41.054401 41.705402 41.423298 38.103199 36.475697 34.804798 34.652897 36.367207 38.971210 39.405201 38.667408 37.256901 36.453999 38.558903 38.515507 38.558903 38.775898 38.363605 36.193607 34.262302 33.654697 33.285801 32.070606 30.508198 28.077808 25.538898 23.564198 22.479206 21.784809 21.242298 21.047001 20.873402 20.656406 20.461109 20.330906 20.179005 20.027103 19.810108 19.658207 19.614796 19.636509 19.506306 19.549702 19.484608 19.593098 19.419498 19.441196 19.376102 19.354404 19.354404 19.376102 19.354404 19.354404 19.289295 19.289295 19.267597 19.311008 19.245899 19.137409 19.180805 19.137409 19.072300 19.115696 19.115696 19.072300 18.985508 19.050602 18.985508 18.942097 18.963810 18.811909 18.898701 18.833607 18.811909 18.833607 18.790195 18.768497 18.725101 
19.115696 19.050602 19.028904 19.115696 19.093998 19.115696 19.137409 19.202503 19.224201 19.441196 19.484608 19.441196 19.549702 19.506306 19.354404 19.376102 19.376102 19.397800 19.376102 19.376102 19.462910 19.506306 19.636509 19.593098 19.614796 19.831806 19.723301 19.701603 19.744999 19.853504 19.810108 19.788410 19.831806 19.853504 19.896900 19.983707 19.983707 20.048801 19.962009 19.918598 20.070499 20.135609 20.179005 20.157307 20.265797 20.417698 20.417698 20.569599 20.591297 20.721500 20.721500 20.786610 20.830006 20.830006 20.830006 20.786610 20.873402 20.612995 20.569599 20.678104 20.721500 20.656406 20.699802 20.764896 20.873402 20.960209 21.220600 21.567799 22.045200 22.739597 24.540699 27.600407 28.924107 29.770405 30.877110 31.028996 33.654697 35.130299 36.909702 38.493809 38.558903 39.643909 40.924198 41.097797 40.186405 35.108601 34.197208 34.327396 35.390705 38.949497 39.817509 39.123096 37.799397 36.150196 35.846409 38.341908 38.949497 38.906101 39.058002 38.450397 35.998310 33.784901 32.916904 32.461201 31.376209 30.074207 27.774006 25.191700 23.325504 22.283909 21.698002 21.263996 21.003605 20.851704 20.612995 20.569599 20.352604 20.222401 20.005405 19.723301 19.679905 19.723301 19.636509 19.506306 19.528004 19.528004 19.571400 19.462910 19.397800 19.397800 19.376102 19.376102 19.376102 19.441196 19.354404 19.354404 19.267597 19.267597 19.289295 19.202503 19.159107 19.050602 19.093998 19.137409 19.072300 19.137409 18.985508 19.050602 19.007206 18.985508 18.963810 18.963810 18.877003 18.985508 18.877003 18.833607 18.898701 18.746799 18.833607 18.855305 
19.007206 18.963810 19.072300 18.963810 19.050602 18.985508 19.115696 19.115696 19.093998 19.311008 19.462910 19.441196 19.441196 19.441196 19.397800 19.311008 19.397800 19.376102 19.419498 19.419498 19.593098 19.506306 19.571400 19.614796 19.658207 19.679905 19.679905 19.744999 19.788410 19.853504 19.744999 19.744999 19.831806 19.810108 19.810108 19.896900 19.896900 20.027103 19.962009 20.005405 20.048801 20.113895 20.113895 20.222401 20.244099 20.287510 20.374302 20.504505 20.526203 20.656406 20.656406 20.721500 20.699802 20.656406 20.699802 20.678104 20.656406 20.461109 20.504505 20.591297 20.591297 20.634708 20.591297 20.699802 20.830006 20.916798 20.960209 21.329105 21.893299 22.414097 23.846302 26.797504 28.207996 29.119404 29.401508 29.054310 31.788502 33.676395 35.282200 37.235203 38.168308 39.361805 40.143009 40.577000 39.318409 34.783100 34.544407 35.151997 37.972996 39.947697 39.426899 38.341908 37.105000 36.584202 37.343708 38.667408 39.361805 39.383503 38.689106 37.517307 35.802998 33.285801 32.352695 31.810200 30.638401 29.466602 27.318302 24.801105 22.978306 22.045200 21.502705 21.285709 21.003605 20.721500 20.612995 20.461109 20.265797 20.179005 19.918598 19.701603 19.679905 19.658207 19.571400 19.571400 19.528004 19.528004 19.484608 19.441196 19.397800 19.397800 19.376102 19.354404 19.376102 19.397800 19.245899 19.332706 19.267597 19.311008 19.202503 19.093998 19.115696 19.159107 19.028904 19.072300 19.007206 19.093998 18.963810 18.898701 18.985508 18.985508 18.942097 18.920399 18.920399 18.920399 18.833607 18.768497 18.833607 18.790195 18.746799 18.746799 
19.007206 19.028904 19.028904 19.050602 18.985508 19.093998 19.115696 19.115696 19.202503 19.354404 19.332706 19.441196 19.441196 19.376102 19.397800 19.354404 19.376102 19.332706 19.397800 19.376102 19.441196 19.484608 19.658207 19.614796 19.614796 19.614796 19.679905 19.679905 19.810108 19.658207 19.723301 19.788410 19.896900 19.853504 19.875202 19.962009 19.918598 19.983707 20.113895 20.070499 20.005405 20.092197 20.157307 20.157307 20.200703 20.244099 20.374302 20.461109 20.504505 20.634708 20.634708 20.634708 20.547901 20.569599 20.678104 20.591297 20.482807 20.374302 20.396000 20.482807 20.482807 20.634708 20.569599 20.678104 20.764896 20.851704 20.873402 21.177204 21.676304 22.088596 23.130207 25.018101 26.797504 27.622105 27.578709 27.166401 29.727009 31.962101 33.502796 35.889805 38.190006 38.949497 39.253300 39.817509 39.166508 36.779499 37.105000 38.038105 39.882603 39.709003 38.797596 37.647511 37.582401 38.320210 39.188206 39.665607 39.839207 39.318409 37.842808 36.888004 35.672810 33.828297 31.962101 31.224308 30.117603 28.772205 26.472004 24.258610 22.696201 21.893299 21.437595 21.090397 20.938496 20.830006 20.547901 20.396000 20.352604 20.222401 19.896900 19.614796 19.614796 19.658207 19.571400 19.549702 19.506306 19.484608 19.484608 19.354404 19.441196 19.441196 19.311008 19.419498 19.441196 19.267597 19.267597 19.332706 19.267597 19.245899 19.245899 19.115696 19.202503 19.093998 19.137409 19.050602 19.007206 19.007206 19.028904 18.963810 18.920399 18.963810 18.963810 18.898701 18.877003 18.963810 18.790195 18.746799 18.833607 18.746799 18.746799 18.811909 
19.050602 18.985508 19.007206 19.007206 19.072300 19.093998 19.115696 19.115696 19.180805 19.332706 19.462910 19.462910 19.462910 19.506306 19.419498 19.332706 19.376102 19.376102 19.397800 19.419498 19.462910 19.528004 19.528004 19.614796 19.593098 19.658207 19.723301 19.701603 19.788410 19.744999 19.744999 19.766697 19.896900 19.875202 19.810108 19.896900 19.896900 19.853504 20.070499 20.200703 20.135609 20.179005 20.157307 20.179005 20.244099 20.309208 20.352604 20.417698 20.591297 20.591297 20.461109 20.482807 20.396000 20.439396 20.461109 20.504505 20.396000 20.374302 20.482807 20.461109 20.461109 20.591297 20.547901 20.547901 20.591297 20.743198 20.786610 21.133808 21.372501 21.741398 22.435810 23.303806 24.627506 25.777607 25.669102 25.647404 27.708897 30.312901 31.875309 34.500996 37.322010 38.298496 38.493809 39.079700 39.687305 38.906101 39.274998 39.492008 39.426899 39.101398 37.994709 37.734303 38.645710 39.448597 40.208103 40.208103 39.774097 38.168308 37.256901 36.388905 35.000095 33.285801 31.484699 30.312901 29.162800 27.535297 25.321903 23.672703 22.435810 21.828205 21.350803 21.003605 20.916798 20.808308 20.569599 20.504505 20.330906 20.222401 19.896900 19.701603 19.679905 19.593098 19.571400 19.571400 19.549702 19.528004 19.441196 19.441196 19.419498 19.354404 19.397800 19.267597 19.311008 19.267597 19.289295 19.311008 19.289295 19.202503 19.202503 19.115696 19.245899 19.267597 19.137409 19.115696 19.072300 19.093998 18.942097 18.985508 18.898701 18.985508 19.028904 18.942097 19.007206 18.920399 18.855305 18.811909 18.790195 18.681705 18.768497 18.790195 
19.028904 18.963810 18.963810 19.007206 19.050602 18.985508 19.072300 19.093998 19.180805 19.289295 19.397800 19.441196 19.419498 19.441196 19.245899 19.332706 19.354404 19.397800 19.397800 19.528004 19.484608 19.528004 19.614796 19.549702 19.614796 19.614796 19.528004 19.701603 19.788410 19.744999 19.766697 19.701603 19.766697 19.831806 19.853504 19.766697 19.788410 19.766697 19.875202 20.070499 20.222401 20.222401 20.157307 20.157307 20.287510 20.330906 20.330906 20.547901 20.482807 20.417698 20.222401 20.309208 20.287510 20.330906 20.265797 20.352604 20.265797 20.330906 20.309208 20.374302 20.547901 20.591297 20.482807 20.526203 20.612995 20.591297 20.678104 20.960209 21.263996 21.350803 21.958408 22.414097 23.043400 23.759510 24.150105 24.562397 26.059696 28.620304 30.269505 32.482899 35.520908 36.909702 37.517307 38.450397 39.709003 39.665607 40.121296 39.340107 39.014606 38.407001 37.625797 38.472095 39.405201 40.121296 40.728901 39.860905 38.558903 37.343708 36.866306 35.846409 34.132099 32.786701 31.050709 29.054310 27.405109 25.907810 24.367100 23.021702 22.045200 21.589497 21.242298 20.938496 20.808308 20.764896 20.569599 20.461109 20.244099 20.113895 19.918598 19.658207 19.484608 19.484608 19.506306 19.484608 19.506306 19.484608 19.397800 19.376102 19.354404 19.354404 19.311008 19.354404 19.354404 19.267597 19.311008 19.245899 19.224201 19.159107 19.159107 19.137409 19.180805 19.180805 19.115696 19.028904 19.050602 18.963810 18.985508 18.985508 19.072300 18.855305 18.920399 18.942097 18.855305 18.833607 18.833607 18.790195 18.790195 18.746799 18.855305 18.855305 
19.028904 18.942097 19.050602 18.942097 18.920399 19.007206 19.072300 19.115696 19.137409 19.202503 19.419498 19.441196 19.397800 19.506306 19.332706 19.332706 19.441196 19.311008 19.397800 19.528004 19.571400 19.636509 19.593098 19.593098 19.614796 19.701603 19.723301 19.701603 19.810108 19.766697 19.744999 19.701603 19.744999 19.744999 19.701603 19.723301 19.701603 19.723301 19.853504 20.027103 20.179005 20.244099 20.287510 20.179005 20.352604 20.330906 20.352604 20.547901 20.330906 20.287510 20.330906 20.222401 20.179005 20.179005 20.200703 20.222401 20.222401 20.244099 20.222401 20.396000 20.417698 20.439396 20.417698 20.461109 20.526203 20.569599 20.612995 20.786610 20.960209 21.177204 21.611210 21.980106 22.327305 22.717899 23.151905 23.846302 24.974705 27.144703 28.642002 30.486500 33.589603 35.434101 36.692707 37.604099 39.296696 40.056202 40.012806 39.209904 38.645710 37.994709 37.951298 38.841007 39.882603 40.750599 40.294910 38.645710 37.604099 36.671009 36.020008 34.891605 33.915104 32.309299 29.813801 27.708897 25.907810 24.562397 23.434010 22.522602 21.871601 21.524403 21.198902 20.960209 20.786610 20.699802 20.504505 20.374302 20.265797 20.113895 19.788410 19.571400 19.593098 19.549702 19.528004 19.528004 19.397800 19.528004 19.419498 19.419498 19.354404 19.332706 19.289295 19.332706 19.267597 19.332706 19.311008 19.159107 19.180805 19.180805 19.159107 19.115696 19.137409 19.159107 19.137409 19.072300 18.963810 19.028904 19.007206 19.028904 18.985508 18.877003 18.920399 18.942097 18.811909 18.811909 18.746799 18.746799 18.811909 18.790195 18.833607 18.790195 
18.898701 18.920399 18.920399 18.942097 18.942097 19.028904 18.985508 19.050602 19.115696 19.180805 19.311008 19.332706 19.332706 19.397800 19.311008 19.289295 19.354404 19.267597 19.376102 19.462910 19.484608 19.528004 19.593098 19.528004 19.593098 19.593098 19.701603 19.593098 19.658207 19.658207 19.723301 19.636509 19.766697 19.614796 19.462910 19.528004 19.614796 19.658207 19.831806 19.962009 20.113895 20.179005 20.157307 20.179005 20.179005 20.244099 20.330906 20.222401 20.092197 20.113895 20.157307 19.983707 19.962009 20.027103 20.092197 20.092197 20.135609 20.222401 20.265797 20.287510 20.396000 20.396000 20.352604 20.439396 20.461109 20.482807 20.526203 20.808308 20.851704 20.916798 21.285709 21.611210 21.936695 22.218800 22.783009 23.434010 24.540699 26.211597 27.708897 30.746906 32.591404 34.153797 35.455799 37.256901 39.318409 39.709003 39.231602 38.797596 38.211704 38.472095 38.754200 39.318409 39.665607 39.925999 38.732502 37.604099 36.822910 35.694508 34.935001 34.414204 33.220707 30.638401 28.251408 26.341801 24.692600 23.651005 22.804707 22.110310 21.524403 21.285709 21.025303 20.808308 20.764896 20.569599 20.439396 20.309208 20.135609 20.048801 19.744999 19.571400 19.462910 19.484608 19.506306 19.419498 19.419498 19.397800 19.397800 19.289295 19.354404 19.311008 19.311008 19.267597 19.224201 19.159107 19.115696 19.137409 19.180805 19.072300 19.093998 18.985508 19.093998 19.007206 19.050602 18.963810 18.920399 18.985508 18.898701 18.942097 18.898701 18.942097 18.942097 18.768497 18.725101 18.811909 18.746799 18.703403 18.703403 18.660007 18.768497 18.746799 
18.898701 18.898701 19.007206 18.985508 18.985508 19.028904 18.985508 19.093998 19.093998 19.245899 19.311008 19.354404 19.397800 19.441196 19.419498 19.397800 19.397800 19.332706 19.419498 19.419498 19.484608 19.549702 19.593098 19.593098 19.614796 19.679905 19.571400 19.658207 19.658207 19.658207 19.723301 19.636509 19.636509 19.571400 19.571400 19.636509 19.701603 19.831806 19.896900 19.962009 20.113895 20.222401 20.244099 20.309208 20.244099 20.265797 20.222401 20.092197 20.027103 20.048801 19.983707 19.962009 19.940296 20.048801 20.070499 20.092197 20.200703 20.200703 20.265797 20.244099 20.352604 20.330906 20.309208 20.352604 20.374302 20.374302 20.504505 20.699802 20.786610 20.960209 21.198902 21.524403 21.784809 22.045200 22.652805 23.499104 24.605808 25.972904 28.772205 32.504597 32.938602 33.155598 34.609501 37.105000 39.209904 38.689106 38.602299 38.385303 38.233402 39.079700 39.296696 38.623997 38.385303 38.428699 37.473896 36.475697 35.542606 34.696308 34.457600 33.003696 30.573307 28.642002 26.710697 25.148304 23.889698 23.065098 22.349003 21.828205 21.459309 21.198902 21.047001 20.808308 20.656406 20.721500 20.352604 20.244099 20.200703 20.027103 19.614796 19.528004 19.528004 19.462910 19.462910 19.419498 19.462910 19.397800 19.376102 19.376102 19.332706 19.354404 19.311008 19.289295 19.224201 19.267597 19.159107 19.159107 19.137409 19.072300 19.072300 19.072300 19.159107 19.159107 19.007206 19.028904 18.985508 18.985508 18.985508 18.920399 18.898701 18.877003 18.790195 18.790195 18.833607 18.898701 18.768497 18.638309 18.746799 18.746799 18.746799 18.855305 
18.877003 18.942097 18.942097 18.942097 19.028904 18.985508 19.028904 19.028904 19.072300 19.093998 19.267597 19.245899 19.311008 19.376102 19.397800 19.376102 19.354404 19.332706 19.245899 19.506306 19.419498 19.462910 19.506306 19.528004 19.636509 19.571400 19.614796 19.593098 19.636509 19.614796 19.658207 19.593098 19.571400 19.528004 19.658207 19.658207 19.701603 19.810108 19.853504 19.940296 20.027103 20.092197 20.265797 20.265797 20.244099 20.222401 20.027103 19.896900 19.962009 19.962009 19.940296 19.940296 19.875202 20.027103 20.048801 20.135609 20.135609 20.179005 20.157307 20.244099 20.244099 20.244099 20.287510 20.309208 20.352604 20.352604 20.439396 20.634708 20.786610 20.873402 21.068699 21.329105 21.676304 22.066898 22.804707 23.802906 25.452106 28.034397 31.028996 33.199009 33.958500 33.220707 35.455799 38.016407 38.602299 38.515507 38.450397 38.211704 38.819309 39.492008 38.862705 38.059803 38.103199 37.235203 36.041706 34.869907 34.153797 33.871708 32.374409 30.226109 28.468403 26.819202 25.408695 24.215199 23.195301 22.587696 22.023502 21.589497 21.242298 21.003605 20.786610 20.764896 20.547901 20.461109 20.396000 20.222401 20.179005 19.918598 19.528004 19.528004 19.484608 19.484608 19.462910 19.332706 19.376102 19.397800 19.397800 19.267597 19.419498 19.289295 19.245899 19.245899 19.180805 19.115696 19.137409 19.050602 19.137409 19.050602 19.159107 18.942097 19.050602 19.072300 19.007206 18.963810 18.963810 19.050602 18.898701 18.833607 18.855305 18.790195 18.855305 18.811909 18.725101 18.833607 18.725101 18.833607 18.833607 18.660007 18.725101 18.855305 
18.942097 18.898701 19.007206 18.963810 19.007206 18.985508 19.007206 19.072300 19.072300 19.072300 19.245899 19.289295 19.397800 19.441196 19.484608 19.376102 19.332706 19.311008 19.354404 19.311008 19.506306 19.419498 19.462910 19.528004 19.593098 19.484608 19.571400 19.593098 19.571400 19.571400 19.549702 19.658207 19.614796 19.614796 19.679905 19.658207 19.679905 19.723301 19.853504 19.940296 20.005405 20.048801 20.200703 20.287510 20.287510 20.200703 19.896900 19.875202 19.853504 19.896900 19.810108 19.831806 19.896900 19.962009 20.048801 20.048801 20.070499 20.113895 20.092197 20.222401 20.287510 20.265797 20.309208 20.309208 20.374302 20.396000 20.482807 20.591297 20.634708 20.851704 21.090397 21.329105 21.676304 22.132008 23.195301 24.692600 27.318302 29.987400 31.962101 33.220707 34.284000 35.217106 36.736103 37.734303 37.799397 37.907902 38.298496 38.667408 39.188206 39.014606 37.907902 37.842808 37.105000 35.672810 34.305698 33.133900 33.177296 31.658298 29.727009 28.251408 26.797504 25.473804 24.432209 23.542500 22.869801 22.132008 21.719700 21.350803 21.155506 20.895100 20.786610 20.678104 20.547901 20.439396 20.374302 20.200703 20.222401 19.810108 19.571400 19.506306 19.506306 19.484608 19.441196 19.484608 19.506306 19.397800 19.332706 19.397800 19.311008 19.289295 19.332706 19.180805 19.202503 19.202503 19.137409 19.159107 19.093998 19.159107 19.072300 19.050602 19.115696 18.985508 19.028904 18.963810 18.942097 19.007206 18.920399 18.898701 18.920399 18.855305 18.811909 18.877003 18.833607 18.811909 18.703403 18.725101 18.703403 18.725101 18.660007 18.746799 
18.942097 18.790195 18.920399 18.942097 18.898701 19.007206 18.963810 19.007206 19.072300 18.985508 19.159107 19.311008 19.245899 19.419498 19.549702 19.311008 19.289295 19.289295 19.137409 19.332706 19.311008 19.311008 19.397800 19.376102 19.376102 19.462910 19.419498 19.462910 19.528004 19.528004 19.549702 19.593098 19.593098 19.723301 19.658207 19.614796 19.679905 19.744999 19.831806 19.810108 20.027103 19.918598 20.070499 20.179005 20.222401 20.135609 19.918598 19.853504 19.810108 19.810108 19.744999 19.788410 19.831806 19.940296 19.983707 19.983707 20.005405 20.027103 20.027103 20.135609 20.222401 20.244099 20.265797 20.265797 20.265797 20.330906 20.352604 20.482807 20.656406 20.764896 21.025303 21.394199 21.763096 22.435810 23.802906 26.233295 29.076008 30.898808 32.092304 32.981998 34.587803 36.063404 36.692707 36.866306 37.213505 37.191807 38.320210 39.101398 39.188206 38.124897 37.560703 36.562504 35.520908 34.001896 32.721607 32.179096 31.137501 29.119404 27.730610 26.450306 25.365299 24.215199 23.716099 23.238697 22.500904 21.871601 21.394199 21.133808 20.786610 20.786610 20.678104 20.569599 20.547901 20.330906 20.157307 20.200703 20.048801 19.636509 19.484608 19.441196 19.419498 19.441196 19.528004 19.376102 19.311008 19.376102 19.289295 19.267597 19.311008 19.224201 19.202503 19.245899 19.159107 19.202503 19.159107 19.093998 19.137409 19.115696 19.072300 18.985508 19.093998 18.963810 18.963810 18.985508 18.920399 18.855305 18.855305 18.790195 18.790195 18.833607 18.855305 18.811909 18.811909 18.811909 18.681705 18.681705 18.768497 18.594898 18.660007 18.551502 
18.855305 18.855305 18.833607 18.855305 18.920399 18.985508 19.028904 18.985508 18.963810 19.050602 19.072300 19.159107 19.267597 19.419498 19.441196 19.376102 19.311008 19.245899 19.311008 19.354404 19.311008 19.311008 19.354404 19.376102 19.397800 19.419498 19.354404 19.354404 19.549702 19.506306 19.462910 19.571400 19.571400 19.636509 19.636509 19.744999 19.679905 19.766697 19.766697 19.875202 19.875202 19.962009 19.983707 20.135609 20.113895 20.157307 20.135609 19.723301 19.744999 19.744999 19.701603 19.810108 19.831806 19.875202 19.918598 19.962009 20.005405 19.962009 20.048801 20.048801 20.179005 20.113895 20.265797 20.179005 20.222401 20.244099 20.330906 20.482807 20.656406 20.721500 21.090397 21.394199 21.958408 23.043400 25.126606 27.860798 29.705296 30.877110 31.745106 33.133900 35.108601 35.911503 35.846409 36.497410 36.714405 37.105000 38.602299 39.166508 38.385303 37.647511 36.497410 35.390705 33.936802 32.309299 31.549809 30.247807 28.750507 27.274906 26.211597 25.213398 24.258610 23.325504 23.021702 22.696201 22.045200 21.546101 21.155506 20.895100 20.743198 20.678104 20.612995 20.461109 20.374302 20.287510 20.157307 20.113895 19.983707 19.549702 19.462910 19.462910 19.397800 19.441196 19.441196 19.462910 19.332706 19.354404 19.311008 19.245899 19.332706 19.245899 19.245899 19.159107 19.137409 19.245899 19.202503 19.093998 19.115696 19.072300 19.072300 19.028904 18.963810 19.028904 18.898701 18.963810 18.920399 18.985508 18.833607 18.811909 18.877003 18.790195 18.855305 18.811909 18.768497 18.746799 18.703403 18.768497 18.681705 18.638309 18.746799 18.660007 
18.855305 18.790195 18.920399 18.898701 18.855305 19.007206 19.028904 18.877003 19.072300 19.007206 19.050602 19.159107 19.267597 19.397800 19.441196 19.419498 19.397800 19.397800 19.267597 19.376102 19.245899 19.289295 19.311008 19.289295 19.332706 19.397800 19.419498 19.332706 19.441196 19.549702 19.571400 19.484608 19.571400 19.636509 19.593098 19.636509 19.723301 19.744999 19.831806 19.875202 19.940296 19.831806 19.983707 20.048801 20.070499 20.113895 20.070499 19.810108 19.723301 19.744999 19.788410 19.701603 19.766697 19.875202 19.918598 19.853504 19.962009 19.918598 19.962009 20.113895 20.113895 20.092197 20.179005 20.200703 20.222401 20.222401 20.330906 20.482807 20.656406 20.743198 21.133808 21.676304 22.349003 24.128407 26.667301 28.707096 29.596806 30.356297 31.571507 33.654697 35.520908 35.802998 35.759602 36.063404 36.432301 37.886204 38.906101 38.710804 38.059803 36.649296 35.303898 34.045307 32.526310 31.311100 29.748707 28.207996 27.079609 25.907810 24.953007 24.171803 23.325504 22.739597 22.370701 22.218800 21.654606 21.350803 20.960209 20.721500 20.612995 20.504505 20.396000 20.396000 20.374302 20.244099 20.157307 20.048801 19.918598 19.484608 19.441196 19.441196 19.441196 19.419498 19.419498 19.354404 19.354404 19.354404 19.332706 19.289295 19.224201 19.180805 19.267597 19.245899 19.093998 19.137409 19.115696 19.137409 19.050602 19.137409 19.093998 19.072300 19.180805 19.093998 19.007206 18.855305 18.877003 18.920399 18.855305 18.833607 18.855305 18.768497 18.746799 18.790195 18.855305 18.790195 18.725101 18.660007 18.660007 18.638309 18.703403 18.703403 
18.898701 18.790195 18.833607 18.855305 18.877003 18.985508 18.963810 18.942097 18.963810 18.985508 19.028904 19.050602 19.137409 19.397800 19.354404 19.419498 19.376102 19.289295 19.267597 19.289295 19.311008 19.311008 19.311008 19.267597 19.289295 19.289295 19.311008 19.419498 19.419498 19.441196 19.419498 19.441196 19.614796 19.593098 19.636509 19.614796 19.679905 19.766697 19.766697 19.744999 19.831806 19.896900 19.940296 20.005405 20.048801 20.092197 19.962009 19.636509 19.593098 19.744999 19.810108 19.723301 19.766697 19.918598 19.853504 19.875202 19.940296 19.896900 20.027103 20.005405 20.113895 20.048801 20.092197 20.179005 20.222401 20.179005 20.330906 20.461109 20.612995 20.808308 21.220600 21.784809 22.804707 25.278507 27.578709 28.620304 29.271305 30.399708 32.135700 34.349110 35.390705 35.672810 35.651096 35.781300 37.018208 38.407001 38.819309 38.146610 36.909702 35.369007 33.524509 32.374409 31.506397 29.640202 27.839100 26.688999 25.712498 24.735996 23.998203 23.303806 22.739597 22.283909 22.066898 21.806507 21.329105 21.177204 20.895100 20.678104 20.504505 20.417698 20.396000 20.352604 20.265797 20.113895 20.092197 19.962009 19.636509 19.441196 19.441196 19.419498 19.376102 19.397800 19.397800 19.311008 19.311008 19.332706 19.311008 19.180805 19.224201 19.224201 19.180805 19.180805 19.137409 19.180805 19.159107 19.072300 19.028904 19.115696 19.093998 19.050602 19.137409 18.985508 19.007206 18.768497 18.920399 19.007206 18.898701 18.833607 18.768497 18.768497 18.790195 18.768497 18.833607 18.790195 18.638309 18.660007 18.746799 18.725101 18.638309 18.725101 
18.811909 18.855305 18.877003 18.920399 18.898701 18.898701 19.028904 18.985508 19.072300 19.050602 19.072300 19.093998 19.245899 19.419498 19.419498 19.462910 19.397800 19.311008 19.376102 19.397800 19.397800 19.332706 19.289295 19.289295 19.245899 19.311008 19.332706 19.332706 19.441196 19.506306 19.593098 19.506306 19.614796 19.593098 19.831806 19.679905 19.701603 19.831806 19.679905 19.853504 19.810108 19.962009 19.875202 19.918598 19.983707 20.027103 19.918598 19.636509 19.571400 19.549702 19.701603 19.788410 19.766697 19.766697 19.875202 19.875202 19.962009 19.875202 20.005405 20.005405 20.092197 20.222401 20.113895 20.157307 20.222401 20.265797 20.265797 20.461109 20.678104 20.895100 21.372501 22.066898 23.716099 26.146503 27.708897 28.511799 29.488300 31.137501 32.938602 34.696308 35.043507 35.477497 35.412403 36.367207 37.886204 38.558903 38.450397 37.235203 35.781300 33.806599 32.027210 31.224308 29.575108 27.708897 26.406910 25.386997 24.540699 23.868000 23.282108 22.783009 22.457508 22.023502 21.763096 21.481007 21.047001 20.938496 20.764896 20.591297 20.482807 20.396000 20.461109 20.309208 20.135609 20.179005 20.092197 19.853504 19.528004 19.484608 19.441196 19.441196 19.397800 19.419498 19.332706 19.376102 19.332706 19.354404 19.354404 19.289295 19.224201 19.137409 19.159107 19.202503 19.159107 19.180805 19.137409 19.180805 19.072300 19.007206 19.093998 19.007206 19.028904 19.007206 18.898701 18.920399 18.942097 19.137409 18.898701 18.811909 18.725101 18.790195 18.833607 18.768497 18.725101 18.811909 18.703403 18.703403 18.746799 18.746799 18.660007 18.768497 
18.877003 18.811909 18.855305 18.877003 18.898701 18.942097 19.050602 18.985508 19.007206 19.050602 19.093998 19.007206 19.267597 19.419498 19.311008 19.419498 19.484608 19.441196 19.376102 19.289295 19.289295 19.245899 19.267597 19.311008 19.245899 19.332706 19.289295 19.289295 19.354404 19.441196 19.528004 19.528004 19.593098 19.528004 19.679905 19.658207 19.658207 19.788410 19.723301 19.810108 19.810108 19.831806 19.962009 19.962009 19.940296 19.896900 19.723301 19.593098 19.679905 19.636509 19.658207 19.723301 19.723301 19.853504 19.788410 19.810108 19.831806 19.853504 19.962009 20.005405 20.092197 20.070499 20.070499 20.157307 20.265797 20.200703 20.287510 20.504505 20.721500 20.916798 21.372501 22.218800 24.432209 26.320103 27.535297 28.620304 30.182697 31.658298 33.611301 34.479298 34.500996 34.696308 35.260502 36.996510 37.886204 37.972996 37.278599 35.781300 33.741505 32.092304 30.833698 29.119404 27.535297 26.320103 25.170002 24.280308 23.672703 23.216999 22.761295 22.435810 22.088596 21.741398 21.481007 21.285709 21.047001 20.851704 20.569599 20.417698 20.374302 20.330906 20.330906 20.179005 20.092197 20.070499 20.092197 19.810108 19.549702 19.441196 19.376102 19.376102 19.332706 19.376102 19.419498 19.311008 19.311008 19.311008 19.289295 19.224201 19.180805 19.267597 19.224201 19.137409 19.202503 19.137409 19.115696 19.093998 19.050602 19.072300 19.050602 19.028904 18.985508 18.963810 18.942097 18.877003 18.985508 18.985508 18.942097 18.833607 18.855305 18.790195 18.811909 18.833607 18.768497 18.725101 18.790195 18.681705 18.616596 18.681705 18.703403 18.746799 
18.877003 18.833607 18.725101 18.855305 18.877003 18.942097 18.920399 19.028904 19.028904 19.007206 19.007206 19.072300 18.942097 19.267597 19.332706 19.354404 19.484608 19.397800 19.354404 19.311008 19.332706 19.289295 19.202503 19.332706 19.224201 19.289295 19.267597 19.289295 19.419498 19.441196 19.462910 19.441196 19.506306 19.614796 19.593098 19.549702 19.658207 19.701603 19.723301 19.810108 19.788410 19.831806 19.831806 19.918598 19.853504 19.810108 19.636509 19.549702 19.636509 19.614796 19.636509 19.636509 19.679905 19.766697 19.831806 19.831806 19.831806 19.766697 19.853504 20.005405 20.005405 20.092197 20.027103 20.157307 20.179005 20.287510 20.396000 20.504505 20.699802 20.916798 21.372501 22.631107 24.735996 26.168201 27.448505 28.967503 30.009098 32.048908 34.175510 34.197208 33.958500 34.088703 35.455799 37.061604 37.322010 36.974796 35.889805 33.828297 32.287601 31.289402 28.989201 27.209797 25.972904 24.953007 24.106709 23.477406 23.021702 22.674503 22.435810 22.218800 21.828205 21.437595 21.177204 21.068699 20.873402 20.678104 20.417698 20.352604 20.200703 20.330906 20.330906 20.113895 20.070499 20.070499 19.940296 19.614796 19.462910 19.484608 19.354404 19.311008 19.267597 19.419498 19.332706 19.202503 19.245899 19.289295 19.245899 19.224201 19.159107 19.159107 19.224201 19.115696 19.115696 19.093998 19.007206 19.050602 19.050602 19.007206 19.072300 19.072300 19.050602 19.007206 18.920399 18.963810 18.898701 18.942097 18.855305 18.811909 18.790195 18.746799 18.768497 18.660007 18.725101 18.725101 18.681705 18.529804 18.681705 18.638309 18.681705 18.660007 
18.855305 18.725101 18.703403 18.855305 18.855305 19.007206 19.007206 19.028904 18.920399 19.050602 19.093998 19.028904 18.963810 19.224201 19.267597 19.376102 19.484608 19.506306 19.376102 19.267597 19.224201 19.224201 19.245899 19.245899 19.224201 19.202503 19.311008 19.245899 19.311008 19.311008 19.397800 19.376102 19.528004 19.549702 19.614796 19.528004 19.593098 19.679905 19.658207 19.744999 19.766697 19.831806 19.766697 19.744999 19.831806 19.810108 19.614796 19.528004 19.506306 19.679905 19.571400 19.679905 19.636509 19.723301 19.788410 19.766697 19.810108 19.810108 19.831806 19.875202 20.005405 20.135609 20.070499 20.135609 20.179005 20.092197 20.330906 20.461109 20.721500 20.895100 21.481007 22.739597 24.432209 25.821003 26.992802 27.882496 29.965702 33.437702 34.067005 33.893406 33.654697 34.088703 35.520908 36.519108 36.757801 35.802998 34.284000 32.613102 31.853596 29.553410 27.209797 25.929508 24.931309 24.106709 23.325504 22.934910 22.674503 22.349003 22.305607 22.197102 21.763096 21.285709 20.960209 20.873402 20.612995 20.526203 20.396000 20.287510 20.265797 20.179005 20.222401 20.048801 20.027103 19.962009 19.744999 19.462910 19.441196 19.397800 19.354404 19.354404 19.267597 19.354404 19.245899 19.289295 19.245899 19.245899 19.202503 19.180805 19.159107 19.180805 19.137409 19.115696 19.137409 19.093998 19.050602 19.072300 18.985508 18.985508 18.985508 18.963810 19.093998 18.985508 18.985508 18.898701 18.855305 18.877003 18.855305 18.746799 18.725101 18.746799 18.833607 18.725101 18.681705 18.768497 18.746799 18.746799 18.725101 18.616596 18.660007 18.638309 
18.811909 18.703403 18.768497 18.877003 18.811909 18.920399 18.833607 18.920399 18.920399 18.920399 19.050602 18.877003 19.028904 19.159107 19.267597 19.332706 19.506306 19.462910 19.376102 19.332706 19.202503 19.224201 19.267597 19.267597 19.180805 19.267597 19.245899 19.289295 19.311008 19.311008 19.376102 19.332706 19.419498 19.528004 19.484608 19.571400 19.636509 19.614796 19.593098 19.701603 19.679905 19.679905 19.614796 19.701603 19.723301 19.679905 19.484608 19.506306 19.593098 19.636509 19.593098 19.614796 19.593098 19.658207 19.744999 19.658207 19.679905 19.744999 19.853504 19.853504 20.048801 20.092197 20.005405 20.200703 20.135609 20.113895 20.179005 20.461109 20.678104 20.916798 21.437595 22.500904 23.542500 24.605808 25.625706 27.752308 31.983799 33.806599 33.524509 33.394306 33.654697 34.284000 35.412403 36.258701 35.933201 34.197208 32.808399 32.222507 30.573307 27.622105 25.886097 24.909595 24.019901 23.390598 22.761295 22.565998 22.392399 22.132008 22.045200 21.763096 21.567799 21.198902 20.786610 20.678104 20.482807 20.461109 20.396000 20.222401 20.157307 20.200703 20.070499 19.940296 19.983707 19.940296 19.549702 19.462910 19.397800 19.419498 19.376102 19.332706 19.224201 19.397800 19.267597 19.289295 19.202503 19.267597 19.202503 19.159107 19.115696 19.093998 19.159107 19.050602 18.985508 19.072300 19.050602 19.072300 18.942097 18.920399 18.942097 18.920399 18.920399 18.942097 18.833607 18.833607 18.898701 18.811909 18.790195 18.811909 18.768497 18.790195 18.660007 18.725101 18.594898 18.660007 18.638309 18.703403 18.638309 18.573200 18.616596 18.725101 
18.811909 18.746799 18.768497 18.768497 18.942097 18.855305 18.898701 18.963810 18.963810 18.985508 18.942097 18.985508 19.050602 19.093998 19.245899 19.354404 19.376102 19.397800 19.419498 19.332706 19.354404 19.202503 19.224201 19.289295 19.202503 19.267597 19.224201 19.267597 19.376102 19.311008 19.332706 19.354404 19.397800 19.441196 19.484608 19.484608 19.549702 19.571400 19.593098 19.593098 19.658207 19.593098 19.528004 19.658207 19.723301 19.571400 19.528004 19.593098 19.549702 19.723301 19.571400 19.636509 19.636509 19.614796 19.723301 19.636509 19.723301 19.723301 19.940296 19.940296 20.048801 20.027103 20.092197 20.048801 20.092197 20.179005 20.265797 20.526203 20.721500 20.960209 21.524403 22.262196 23.043400 24.345402 26.710697 30.833698 33.112202 33.394306 33.133900 33.524509 34.023609 34.349110 35.477497 35.672810 34.262302 32.808399 32.244205 30.877110 28.294804 26.189899 24.909595 24.041599 23.390598 22.869801 22.479206 22.349003 22.283909 21.958408 21.741398 21.437595 21.155506 20.981907 20.743198 20.634708 20.439396 20.417698 20.352604 20.179005 20.070499 20.113895 20.005405 19.853504 19.875202 19.788410 19.549702 19.419498 19.332706 19.397800 19.397800 19.332706 19.224201 19.267597 19.376102 19.311008 19.202503 19.202503 19.224201 19.115696 19.180805 19.050602 19.072300 19.050602 19.159107 19.224201 19.050602 19.159107 18.985508 19.007206 18.942097 18.963810 18.942097 18.898701 18.877003 18.877003 18.855305 18.942097 18.790195 18.725101 18.833607 18.725101 18.790195 18.898701 18.638309 18.768497 18.616596 18.811909 18.616596 18.594898 18.681705 18.725101 
18.703403 18.725101 18.725101 18.877003 18.920399 18.877003 18.942097 18.855305 18.942097 18.898701 18.942097 18.920399 18.942097 19.159107 19.072300 19.267597 19.354404 19.289295 19.441196 19.332706 19.289295 19.224201 19.289295 19.289295 19.159107 19.202503 19.202503 19.224201 19.289295 19.224201 19.245899 19.224201 19.354404 19.311008 19.332706 19.419498 19.462910 19.484608 19.549702 19.593098 19.593098 19.528004 19.506306 19.549702 19.571400 19.441196 19.419498 19.528004 19.571400 19.679905 19.593098 19.679905 19.549702 19.614796 19.658207 19.723301 19.744999 19.679905 19.853504 19.875202 19.962009 20.027103 19.983707 20.048801 20.135609 20.113895 20.309208 20.526203 20.743198 21.025303 21.676304 22.370701 23.303806 25.256809 30.095905 32.678196 33.112202 33.177296 33.524509 34.132099 33.437702 34.262302 35.173710 34.370808 32.851810 32.048908 31.267704 28.490101 26.558796 25.148304 24.019901 23.390598 22.891499 22.631107 22.240498 22.023502 22.001804 21.589497 21.415897 21.133808 20.873402 20.678104 20.547901 20.504505 20.287510 20.265797 20.265797 20.092197 19.962009 20.070499 19.896900 19.810108 19.766697 19.506306 19.376102 19.332706 19.289295 19.289295 19.245899 19.267597 19.267597 19.202503 19.289295 19.245899 19.202503 19.202503 19.202503 19.093998 19.137409 19.050602 19.050602 19.028904 19.115696 19.072300 19.007206 19.050602 19.050602 18.963810 18.942097 18.877003 18.920399 18.963810 18.963810 18.877003 18.833607 18.790195 18.790195 18.660007 18.660007 18.660007 18.746799 18.833607 18.725101 18.768497 18.551502 18.660007 18.638309 18.486408 18.573200 18.638309 
18.855305 18.638309 18.768497 18.811909 18.898701 18.833607 18.855305 18.855305 18.920399 18.898701 18.963810 18.985508 19.007206 19.137409 19.050602 19.245899 19.397800 19.376102 19.332706 19.462910 19.332706 19.267597 19.311008 19.332706 19.224201 19.354404 19.311008 19.245899 19.245899 19.332706 19.289295 19.202503 19.267597 19.202503 19.311008 19.311008 19.376102 19.528004 19.484608 19.636509 19.549702 19.506306 19.614796 19.549702 19.528004 19.376102 19.462910 19.506306 19.614796 19.593098 19.593098 19.658207 19.549702 19.549702 19.679905 19.679905 19.636509 19.723301 19.831806 19.918598 20.027103 20.005405 19.962009 20.070499 20.092197 20.200703 20.309208 20.591297 20.830006 21.090397 21.784809 22.761295 24.302006 28.381596 32.114002 32.916904 33.068806 33.611301 34.262302 32.895206 33.047108 34.696308 34.349110 33.112202 32.070606 31.224308 28.989201 26.797504 25.452106 24.323704 23.434010 22.913197 22.631107 22.370701 22.023502 21.849903 21.676304 21.437595 21.263996 20.981907 20.699802 20.504505 20.439396 20.439396 20.222401 20.287510 20.265797 20.135609 19.918598 19.940296 19.918598 19.744999 19.701603 19.419498 19.397800 19.397800 19.311008 19.354404 19.311008 19.289295 19.267597 19.267597 19.311008 19.267597 19.115696 19.180805 19.159107 19.050602 19.159107 19.115696 19.159107 19.115696 19.007206 19.115696 19.007206 18.985508 19.072300 18.963810 19.007206 18.963810 18.898701 19.028904 18.963810 18.920399 18.790195 18.877003 18.790195 18.790195 18.746799 18.703403 18.811909 18.660007 18.660007 18.616596 18.573200 18.703403 18.616596 18.616596 18.616596 18.594898 
18.855305 18.681705 18.703403 18.855305 18.898701 18.877003 18.942097 18.920399 19.072300 18.898701 19.007206 19.028904 18.963810 18.963810 19.159107 19.202503 19.484608 19.354404 19.419498 19.441196 19.441196 19.354404 19.267597 19.419498 19.311008 19.311008 19.267597 19.180805 19.245899 19.224201 19.267597 19.159107 19.202503 19.289295 19.311008 19.245899 19.267597 19.397800 19.419498 19.484608 19.528004 19.462910 19.571400 19.528004 19.528004 19.484608 19.549702 19.658207 19.614796 19.593098 19.636509 19.614796 19.528004 19.658207 19.614796 19.614796 19.701603 19.744999 19.744999 19.875202 19.962009 20.048801 19.983707 19.962009 20.070499 20.157307 20.374302 20.699802 20.873402 21.263996 22.088596 23.347202 26.906010 31.246006 32.569706 32.981998 33.329197 34.284000 33.632999 32.244205 34.284000 34.218906 33.437702 32.157398 31.528095 29.683598 27.231510 25.604008 24.497303 23.651005 22.934910 22.587696 22.435810 22.197102 21.871601 21.676304 21.502705 21.285709 20.981907 20.830006 20.591297 20.461109 20.352604 20.352604 20.244099 20.287510 20.157307 20.070499 19.788410 19.853504 19.788410 19.679905 19.397800 19.332706 19.376102 19.332706 19.354404 19.311008 19.332706 19.267597 19.289295 19.289295 19.289295 19.180805 19.202503 19.245899 19.137409 19.159107 19.159107 19.159107 19.137409 19.093998 19.028904 19.159107 19.093998 19.028904 19.028904 19.093998 18.942097 19.028904 18.920399 18.898701 18.833607 18.877003 18.768497 18.768497 18.725101 18.746799 18.768497 18.660007 18.638309 18.551502 18.746799 18.746799 18.529804 18.681705 18.573200 18.551502 18.573200 18.660007 
18.833607 18.725101 18.725101 18.703403 18.855305 18.898701 18.877003 18.942097 18.942097 18.877003 19.028904 19.050602 18.963810 19.028904 19.093998 19.072300 19.311008 19.419498 19.354404 19.397800 19.332706 19.354404 19.311008 19.332706 19.267597 19.159107 19.180805 19.202503 19.289295 19.267597 19.289295 19.180805 19.202503 19.180805 19.224201 19.267597 19.245899 19.376102 19.332706 19.311008 19.397800 19.397800 19.506306 19.571400 19.441196 19.462910 19.593098 19.571400 19.614796 19.614796 19.614796 19.506306 19.484608 19.549702 19.658207 19.658207 19.636509 19.701603 19.744999 19.853504 19.940296 19.962009 19.940296 20.005405 20.113895 20.135609 20.396000 20.612995 20.916798 21.372501 22.479206 24.887897 29.835499 32.048908 32.721607 32.981998 33.806599 34.132099 32.678196 33.567905 34.023609 33.546207 32.656498 31.614902 30.291203 27.925907 26.189899 24.714298 23.868000 23.065098 22.652805 22.435810 22.240498 22.088596 21.849903 21.567799 21.263996 21.025303 20.830006 20.656406 20.526203 20.330906 20.287510 20.287510 20.179005 20.179005 20.113895 19.940296 19.831806 19.810108 19.810108 19.506306 19.332706 19.267597 19.397800 19.332706 19.332706 19.289295 19.311008 19.332706 19.245899 19.202503 19.289295 19.202503 19.202503 19.180805 19.137409 19.072300 19.115696 19.115696 19.115696 19.159107 19.050602 19.180805 18.963810 19.007206 18.963810 19.028904 18.942097 18.877003 18.877003 19.007206 18.920399 18.963810 18.833607 18.790195 18.681705 18.681705 18.811909 18.746799 18.703403 18.638309 18.660007 18.725101 18.508106 18.594898 18.638309 18.442997 18.551502 18.551502 
18.833607 18.833607 18.703403 18.746799 18.790195 18.811909 18.898701 18.855305 18.920399 18.855305 18.877003 19.007206 18.920399 18.963810 19.072300 19.115696 19.180805 19.267597 19.397800 19.354404 19.311008 19.311008 19.332706 19.311008 19.180805 19.267597 19.245899 19.115696 19.180805 19.224201 19.115696 19.202503 19.202503 19.159107 19.159107 19.245899 19.137409 19.245899 19.354404 19.376102 19.354404 19.397800 19.332706 19.354404 19.441196 19.462910 19.614796 19.571400 19.636509 19.636509 19.506306 19.506306 19.571400 19.571400 19.614796 19.614796 19.636509 19.593098 19.744999 19.831806 19.875202 19.962009 19.962009 19.940296 20.179005 20.200703 20.244099 20.612995 21.003605 21.698002 23.108509 27.730610 31.311100 32.157398 32.591404 33.242405 34.001896 32.895206 33.155598 33.676395 33.524509 32.765003 31.810200 30.746906 28.446705 26.558796 25.191700 24.084995 23.390598 22.826405 22.392399 22.110310 21.914997 21.698002 21.611210 21.372501 21.177204 20.830006 20.656406 20.591297 20.504505 20.265797 20.200703 20.287510 20.157307 20.135609 19.983707 19.875202 19.744999 19.810108 19.723301 19.397800 19.332706 19.311008 19.376102 19.354404 19.289295 19.267597 19.224201 19.311008 19.202503 19.267597 19.245899 19.267597 19.159107 19.137409 19.093998 19.115696 19.137409 19.028904 19.093998 19.072300 19.028904 19.137409 19.050602 18.898701 18.920399 19.007206 18.877003 18.811909 18.898701 18.898701 18.855305 18.877003 18.790195 18.877003 18.681705 18.703403 18.703403 18.833607 18.681705 18.681705 18.681705 18.681705 18.529804 18.594898 18.486408 18.594898 18.616596 18.638309 
18.811909 18.768497 18.573200 18.681705 18.811909 18.811909 18.855305 18.877003 18.898701 18.877003 18.877003 18.942097 18.985508 18.963810 19.072300 19.072300 19.115696 19.224201 19.311008 19.376102 19.354404 19.245899 19.202503 19.289295 19.245899 19.202503 19.224201 19.245899 19.202503 19.202503 19.159107 19.115696 19.180805 19.072300 19.245899 19.137409 19.180805 19.289295 19.267597 19.289295 19.354404 19.289295 19.289295 19.311008 19.332706 19.462910 19.528004 19.484608 19.571400 19.593098 19.636509 19.636509 19.593098 19.549702 19.636509 19.614796 19.679905 19.701603 19.744999 19.831806 19.853504 19.918598 19.940296 20.070499 20.092197 20.157307 20.374302 20.721500 21.133808 21.828205 24.236897 29.878910 31.723408 32.048908 32.721607 33.741505 33.372608 32.309299 33.068806 32.960300 32.656498 31.962101 31.050709 29.097706 27.079609 25.712498 24.584110 23.542500 22.956608 22.522602 22.175404 21.980106 21.741398 21.437595 21.242298 21.068699 20.873402 20.569599 20.461109 20.439396 20.374302 20.287510 20.179005 20.179005 20.048801 20.048801 19.918598 19.744999 19.614796 19.744999 19.614796 19.419498 19.289295 19.311008 19.311008 19.419498 19.245899 19.267597 19.202503 19.245899 19.267597 19.137409 19.202503 19.202503 19.180805 19.115696 19.072300 18.985508 19.028904 19.093998 19.137409 18.985508 19.072300 19.137409 18.985508 19.007206 18.963810 18.898701 18.942097 18.790195 18.942097 18.855305 18.811909 18.877003 18.746799 18.811909 18.660007 18.703403 18.768497 18.790195 18.681705 18.790195 18.638309 18.703403 18.508106 18.573200 18.573200 18.508106 18.529804 18.508106 
18.790195 18.703403 18.681705 18.660007 18.725101 18.790195 18.833607 18.963810 18.768497 18.790195 18.855305 18.877003 18.877003 19.028904 18.942097 19.007206 19.007206 18.963810 19.159107 19.311008 19.267597 19.245899 19.267597 19.245899 19.224201 19.137409 19.137409 19.159107 19.202503 19.050602 19.050602 19.072300 19.115696 19.072300 19.159107 19.050602 19.180805 19.159107 19.245899 19.202503 19.245899 19.245899 19.202503 19.224201 19.224201 19.311008 19.332706 19.376102 19.462910 19.506306 19.549702 19.614796 19.593098 19.571400 19.636509 19.744999 19.614796 19.701603 19.766697 19.831806 19.875202 19.940296 20.005405 20.048801 20.092197 20.222401 20.396000 20.656406 21.177204 22.110310 25.365299 30.551609 31.549809 32.027210 33.003696 33.372608 31.224308 31.810200 32.135700 31.918705 31.549809 31.007298 29.965702 27.513599 26.124805 24.887897 23.933109 23.108509 22.631107 22.262196 21.958408 21.676304 21.502705 21.263996 20.938496 20.830006 20.721500 20.417698 20.374302 20.352604 20.222401 20.157307 20.135609 20.157307 19.940296 19.875202 19.853504 19.723301 19.636509 19.549702 19.397800 19.289295 19.224201 19.245899 19.289295 19.289295 19.245899 19.180805 19.202503 19.137409 19.180805 19.180805 19.180805 19.072300 19.137409 19.159107 19.072300 19.028904 19.050602 19.093998 18.985508 18.985508 19.028904 19.115696 18.985508 19.028904 18.920399 18.877003 18.963810 18.790195 18.811909 18.833607 18.833607 18.855305 18.725101 18.746799 18.660007 18.703403 18.594898 18.551502 18.638309 18.638309 18.660007 18.529804 18.442997 18.486408 18.486408 18.377903 18.421299 18.594898 
18.725101 18.616596 18.638309 18.660007 18.681705 18.681705 18.790195 18.811909 18.746799 18.790195 18.833607 18.855305 18.681705 18.877003 18.963810 18.942097 18.855305 18.920399 19.137409 19.224201 19.202503 19.245899 19.202503 19.311008 19.224201 19.115696 19.050602 19.093998 19.115696 19.072300 18.963810 18.942097 19.007206 19.050602 19.093998 19.028904 19.115696 19.159107 19.180805 19.159107 19.202503 19.267597 19.245899 19.245899 19.180805 19.180805 19.224201 19.376102 19.397800 19.397800 19.484608 19.441196 19.484608 19.506306 19.636509 19.658207 19.636509 19.766697 19.766697 19.788410 19.896900 20.027103 19.983707 20.070499 20.048801 20.157307 20.374302 20.743198 21.155506 22.132008 25.690800 30.356297 31.180897 31.875309 32.765003 31.224308 28.989201 30.464802 30.768604 30.660099 30.269505 29.922306 28.229710 26.363499 25.191700 24.193501 23.282108 22.652805 22.327305 22.001804 21.589497 21.415897 21.263996 20.916798 20.678104 20.569599 20.591297 20.396000 20.330906 20.265797 20.222401 20.157307 20.048801 20.092197 19.896900 19.875202 19.723301 19.701603 19.571400 19.397800 19.332706 19.224201 19.202503 19.202503 19.180805 19.289295 19.245899 19.267597 19.289295 19.159107 19.115696 19.050602 19.093998 19.159107 19.028904 19.093998 19.072300 19.115696 19.028904 19.115696 18.942097 18.898701 18.985508 19.072300 18.942097 18.942097 18.963810 18.877003 18.877003 18.746799 18.768497 18.790195 18.768497 18.725101 18.616596 18.703403 18.660007 18.551502 18.594898 18.616596 18.660007 18.573200 18.508106 18.573200 18.291096 18.377903 18.508106 18.421299 18.464710 18.399601 
18.638309 18.616596 18.638309 18.573200 18.703403 18.725101 18.790195 18.811909 18.703403 18.725101 18.746799 18.790195 18.746799 18.833607 18.833607 18.963810 18.920399 18.920399 18.942097 19.007206 19.267597 19.224201 19.159107 19.180805 19.137409 19.093998 19.007206 19.072300 19.050602 19.028904 19.115696 19.028904 19.028904 18.985508 19.093998 19.093998 19.137409 19.072300 19.072300 19.093998 19.093998 19.115696 19.159107 19.180805 19.202503 19.137409 19.245899 19.289295 19.354404 19.441196 19.376102 19.419498 19.419498 19.506306 19.614796 19.636509 19.614796 19.744999 19.788410 19.853504 19.940296 19.962009 19.940296 20.048801 20.070499 20.113895 20.222401 20.656406 21.090397 21.958408 24.822803 29.444904 30.595005 31.224308 31.593204 29.119404 27.513599 28.056110 29.032597 29.076008 28.728809 28.056110 26.493702 25.321903 24.302006 23.455708 22.696201 22.175404 22.110310 21.698002 21.307407 21.133808 21.090397 20.764896 20.482807 20.439396 20.439396 20.287510 20.352604 20.244099 20.179005 20.113895 19.983707 19.940296 19.788410 19.788410 19.658207 19.614796 19.354404 19.245899 19.224201 19.224201 19.202503 19.224201 19.159107 19.180805 19.224201 19.115696 19.180805 19.137409 19.050602 19.115696 19.072300 19.007206 19.050602 19.050602 18.985508 18.898701 19.072300 18.985508 18.942097 18.898701 19.028904 18.920399 18.790195 18.811909 18.833607 18.811909 18.768497 18.790195 18.746799 18.768497 18.681705 18.725101 18.660007 18.703403 18.638309 18.508106 18.616596 18.594898 18.594898 18.508106 18.529804 18.486408 18.312809 18.334507 18.442997 18.356205 18.312809 18.442997 
18.703403 18.486408 18.660007 18.638309 18.660007 18.681705 18.638309 18.768497 18.725101 18.660007 18.811909 18.746799 18.660007 18.768497 18.833607 18.920399 18.833607 18.833607 18.855305 18.942097 19.007206 19.072300 19.180805 19.072300 19.028904 19.093998 19.007206 19.115696 19.093998 19.137409 19.028904 18.920399 18.942097 19.050602 18.942097 19.050602 19.050602 19.137409 19.180805 19.159107 19.159107 19.115696 19.159107 19.180805 19.115696 19.180805 19.180805 19.354404 19.332706 19.376102 19.332706 19.397800 19.484608 19.506306 19.528004 19.506306 19.593098 19.571400 19.723301 19.788410 19.853504 19.875202 19.810108 19.962009 20.048801 20.070499 20.200703 20.526203 20.916798 21.589497 23.108509 27.274906 29.531696 30.204395 30.052509 27.470203 26.363499 26.255009 26.797504 27.231510 26.840900 25.972904 25.104908 24.345402 23.520802 22.783009 22.327305 21.828205 21.763096 21.502705 21.133808 20.938496 20.808308 20.699802 20.482807 20.417698 20.439396 20.265797 20.265797 20.179005 20.135609 19.940296 19.875202 19.853504 19.701603 19.723301 19.679905 19.462910 19.180805 19.289295 19.289295 19.224201 19.137409 19.202503 19.093998 19.159107 19.180805 19.093998 19.180805 19.115696 19.159107 19.115696 19.180805 19.028904 19.050602 19.007206 19.007206 18.920399 18.963810 18.942097 18.942097 18.920399 18.877003 18.877003 18.855305 18.833607 18.746799 18.725101 18.746799 18.703403 18.811909 18.725101 18.768497 18.660007 18.616596 18.681705 18.616596 18.529804 18.616596 18.529804 18.594898 18.486408 18.486408 18.508106 18.377903 18.356205 18.377903 18.334507 18.334507 18.442997 
18.660007 18.551502 18.594898 18.660007 18.746799 18.746799 18.746799 18.746799 18.833607 18.725101 18.768497 18.790195 18.638309 18.746799 18.877003 18.963810 18.855305 18.898701 18.920399 18.942097 18.877003 19.028904 19.007206 19.093998 19.028904 19.028904 19.115696 19.028904 19.028904 19.115696 19.093998 18.942097 19.007206 19.072300 19.050602 19.007206 19.137409 19.137409 19.245899 19.159107 19.224201 19.115696 19.093998 19.180805 19.180805 19.289295 19.224201 19.332706 19.419498 19.397800 19.441196 19.376102 19.397800 19.549702 19.614796 19.441196 19.484608 19.614796 19.679905 19.658207 19.875202 19.810108 19.810108 19.875202 19.962009 19.940296 20.157307 20.396000 20.678104 21.263996 22.153706 24.388798 27.274906 28.642002 28.012699 25.972904 25.235096 24.996403 24.909595 25.039799 24.931309 24.540699 23.998203 23.499104 22.826405 22.218800 21.914997 21.502705 21.394199 21.198902 20.938496 20.808308 20.634708 20.569599 20.396000 20.374302 20.374302 20.157307 20.179005 20.309208 20.113895 19.940296 19.766697 19.810108 19.766697 19.766697 19.593098 19.289295 19.180805 19.289295 19.332706 19.072300 19.267597 19.245899 19.180805 19.202503 19.180805 19.224201 19.180805 19.093998 19.137409 19.072300 19.050602 19.050602 19.028904 18.985508 19.028904 18.942097 19.007206 18.985508 18.898701 18.898701 18.920399 19.007206 18.920399 18.877003 18.811909 18.811909 18.746799 18.768497 18.855305 18.768497 18.725101 18.703403 18.746799 18.616596 18.594898 18.638309 18.573200 18.594898 18.594898 18.660007 18.399601 18.508106 18.421299 18.486408 18.356205 18.356205 18.486408 18.486408 
18.638309 18.551502 18.551502 18.594898 18.725101 18.703403 18.660007 18.703403 18.703403 18.703403 18.768497 18.594898 18.638309 18.898701 18.898701 18.855305 18.703403 18.833607 18.811909 18.811909 18.790195 18.790195 18.877003 18.985508 19.028904 18.920399 19.050602 19.072300 19.159107 19.072300 19.007206 19.050602 18.942097 18.963810 19.050602 19.050602 19.007206 19.159107 19.159107 19.072300 19.050602 19.050602 19.180805 19.137409 19.202503 19.159107 19.202503 19.397800 19.397800 19.397800 19.354404 19.397800 19.441196 19.419498 19.441196 19.528004 19.462910 19.506306 19.658207 19.701603 19.723301 19.831806 19.744999 19.788410 19.918598 19.875202 20.005405 20.157307 20.547901 20.851704 21.481007 22.414097 23.889698 25.213398 24.996403 24.323704 23.998203 24.019901 23.824604 23.672703 23.694401 23.564198 23.065098 22.500904 22.110310 21.719700 21.567799 21.242298 21.112110 20.916798 20.699802 20.612995 20.504505 20.461109 20.396000 20.396000 20.352604 20.157307 20.222401 20.157307 19.896900 19.831806 19.744999 19.723301 19.636509 19.701603 19.462910 19.202503 19.224201 19.245899 19.245899 19.137409 19.224201 19.267597 19.093998 19.159107 19.093998 19.050602 19.159107 19.093998 19.050602 19.050602 19.028904 19.028904 19.050602 18.963810 18.963810 18.963810 18.942097 18.877003 18.942097 18.942097 18.877003 18.898701 18.833607 18.877003 18.790195 18.725101 18.746799 18.790195 18.768497 18.660007 18.681705 18.725101 18.638309 18.725101 18.703403 18.508106 18.638309 18.529804 18.573200 18.421299 18.399601 18.486408 18.377903 18.442997 18.334507 18.356205 18.442997 18.356205 
18.638309 18.551502 18.573200 18.660007 18.660007 18.681705 18.725101 18.616596 18.746799 18.725101 18.681705 18.768497 18.638309 18.746799 18.746799 18.811909 18.811909 18.790195 18.768497 18.898701 18.725101 18.725101 18.768497 18.985508 19.028904 19.028904 19.093998 19.050602 19.137409 19.180805 19.137409 19.072300 18.985508 19.028904 19.093998 19.072300 19.050602 19.137409 19.093998 19.050602 19.028904 19.050602 19.137409 19.180805 19.159107 19.245899 19.245899 19.484608 19.506306 19.419498 19.354404 19.354404 19.419498 19.506306 19.528004 19.462910 19.593098 19.528004 19.658207 19.723301 19.766697 19.831806 19.766697 19.810108 19.788410 19.896900 20.005405 20.092197 20.287510 20.482807 20.938496 21.567799 22.305607 22.869801 23.195301 23.130207 23.000004 22.913197 22.739597 22.609409 22.609409 22.587696 22.262196 21.871601 21.546101 21.329105 21.198902 20.960209 20.830006 20.634708 20.569599 20.526203 20.461109 20.374302 20.374302 20.374302 20.396000 20.244099 20.113895 20.005405 19.896900 19.853504 19.723301 19.744999 19.614796 19.484608 19.267597 19.245899 19.202503 19.137409 19.289295 19.202503 19.202503 19.224201 19.180805 19.093998 19.115696 19.050602 19.072300 19.093998 19.050602 19.007206 19.050602 19.072300 19.072300 19.007206 19.028904 18.920399 18.942097 18.963810 18.942097 19.007206 18.898701 18.833607 18.833607 18.855305 18.855305 18.790195 18.898701 18.746799 18.811909 18.725101 18.660007 18.746799 18.681705 18.725101 18.768497 18.594898 18.616596 18.486408 18.486408 18.508106 18.551502 18.529804 18.508106 18.508106 18.464710 18.421299 18.421299 18.377903 
18.638309 18.508106 18.529804 18.573200 18.681705 18.616596 18.660007 18.746799 18.681705 18.573200 18.790195 18.638309 18.660007 18.790195 18.768497 18.855305 18.616596 18.746799 18.529804 18.660007 18.551502 18.529804 18.681705 18.768497 18.920399 19.072300 19.028904 19.007206 19.050602 19.072300 19.050602 19.028904 19.050602 18.963810 18.985508 19.028904 18.985508 18.963810 19.007206 19.115696 19.028904 18.942097 19.028904 19.093998 19.050602 19.137409 19.159107 19.245899 19.354404 19.419498 19.289295 19.376102 19.376102 19.441196 19.484608 19.462910 19.528004 19.571400 19.571400 19.571400 19.679905 19.788410 19.831806 19.766697 19.831806 19.766697 19.853504 19.962009 20.048801 20.179005 20.504505 20.916798 21.133808 21.546101 22.066898 22.110310 22.066898 22.023502 21.763096 21.763096 21.828205 21.719700 21.524403 21.307407 21.068699 20.938496 20.895100 20.634708 20.591297 20.547901 20.526203 20.439396 20.417698 20.287510 20.200703 20.179005 20.244099 20.005405 20.048801 19.918598 19.831806 19.658207 19.614796 19.723301 19.397800 19.245899 19.245899 19.137409 19.159107 19.180805 19.159107 19.072300 19.180805 19.072300 19.137409 19.093998 19.007206 18.985508 19.093998 19.028904 19.028904 19.028904 19.028904 19.050602 18.920399 18.942097 19.028904 18.942097 18.898701 18.898701 19.028904 18.985508 18.833607 18.920399 18.811909 18.855305 18.790195 18.768497 18.877003 18.725101 18.681705 18.746799 18.660007 18.660007 18.573200 18.638309 18.594898 18.573200 18.486408 18.508106 18.486408 18.464710 18.529804 18.551502 18.399601 18.464710 18.377903 18.312809 18.356205 18.312809 
18.551502 18.573200 18.594898 18.660007 18.573200 18.660007 18.681705 18.681705 18.594898 18.616596 18.681705 18.768497 18.594898 18.681705 18.790195 18.703403 18.746799 18.616596 18.638309 18.594898 18.681705 18.616596 18.638309 18.746799 18.920399 18.985508 19.137409 18.963810 19.050602 19.007206 19.072300 18.963810 19.072300 18.963810 18.942097 19.007206 19.072300 19.093998 19.115696 19.072300 18.942097 19.007206 19.050602 19.093998 19.137409 19.050602 19.137409 19.267597 19.289295 19.419498 19.311008 19.397800 19.332706 19.419498 19.506306 19.571400 19.528004 19.614796 19.593098 19.636509 19.679905 19.744999 19.766697 19.810108 19.788410 19.701603 19.810108 19.918598 19.983707 20.005405 20.309208 20.482807 20.699802 20.743198 21.220600 21.307407 21.285709 21.285709 21.155506 21.112110 21.307407 21.220600 20.938496 21.003605 20.895100 20.721500 20.612995 20.374302 20.439396 20.417698 20.374302 20.417698 20.330906 20.330906 20.222401 20.179005 20.157307 19.940296 19.918598 19.918598 19.788410 19.679905 19.593098 19.549702 19.376102 19.332706 19.311008 19.180805 19.093998 19.180805 19.202503 19.202503 19.180805 19.072300 19.159107 19.137409 19.137409 19.072300 19.093998 19.028904 19.050602 19.007206 19.028904 19.028904 18.985508 19.072300 18.963810 19.007206 18.942097 18.963810 18.942097 18.877003 18.811909 18.811909 18.877003 18.898701 18.833607 18.746799 18.746799 18.768497 18.811909 18.725101 18.681705 18.703403 18.594898 18.594898 18.573200 18.529804 18.551502 18.486408 18.486408 18.551502 18.464710 18.529804 18.421299 18.312809 18.356205 18.356205 18.356205 18.312809 
18.551502 18.399601 18.551502 18.529804 18.551502 18.573200 18.725101 18.681705 18.660007 18.594898 18.573200 18.594898 18.660007 18.551502 18.660007 18.551502 18.616596 18.464710 18.508106 18.594898 18.529804 18.529804 18.638309 18.616596 18.725101 18.855305 19.072300 19.028904 19.028904 18.985508 19.028904 19.007206 19.137409 19.007206 19.072300 18.855305 18.877003 19.050602 18.920399 19.007206 18.898701 18.963810 18.963810 18.942097 18.985508 19.115696 19.115696 19.202503 19.311008 19.354404 19.376102 19.289295 19.354404 19.354404 19.419498 19.441196 19.484608 19.549702 19.506306 19.636509 19.658207 19.831806 19.679905 19.788410 19.723301 19.701603 19.723301 19.810108 19.831806 19.875202 20.027103 20.200703 20.309208 20.396000 20.547901 20.786610 20.743198 20.743198 20.678104 20.743198 20.851704 20.721500 20.612995 20.591297 20.526203 20.461109 20.396000 20.244099 20.287510 20.330906 20.157307 20.265797 20.265797 20.309208 20.027103 19.962009 20.027103 19.788410 19.679905 19.810108 19.636509 19.571400 19.376102 19.311008 19.311008 19.245899 19.245899 19.137409 19.028904 19.115696 19.180805 19.028904 19.050602 19.159107 19.028904 19.115696 19.072300 19.028904 19.007206 19.007206 18.985508 18.985508 19.007206 18.963810 18.920399 18.942097 18.942097 18.811909 18.855305 18.920399 18.877003 18.746799 18.877003 18.703403 18.833607 18.746799 18.703403 18.681705 18.681705 18.660007 18.790195 18.725101 18.638309 18.660007 18.551502 18.508106 18.486408 18.508106 18.486408 18.508106 18.508106 18.442997 18.421299 18.486408 18.334507 18.399601 18.399601 18.421299 18.269398 18.269398 
18.486408 18.529804 18.464710 18.442997 18.551502 18.508106 18.486408 18.638309 18.529804 18.594898 18.551502 18.464710 18.486408 18.529804 18.529804 18.508106 18.421299 18.334507 18.464710 18.508106 18.486408 18.529804 18.486408 18.681705 18.660007 18.811909 18.768497 18.963810 19.072300 19.093998 18.920399 18.920399 19.007206 18.963810 19.050602 19.007206 18.963810 18.942097 19.028904 18.942097 18.877003 18.811909 18.985508 18.963810 18.985508 19.028904 19.007206 19.115696 19.224201 19.332706 19.224201 19.245899 19.245899 19.397800 19.332706 19.484608 19.462910 19.549702 19.484608 19.658207 19.701603 19.766697 19.636509 19.679905 19.679905 19.658207 19.766697 19.766697 19.853504 19.744999 19.918598 19.983707 20.070499 20.092197 20.200703 20.352604 20.330906 20.439396 20.244099 20.439396 20.461109 20.461109 20.352604 20.482807 20.309208 20.287510 20.352604 20.092197 20.200703 20.222401 20.135609 20.200703 20.113895 19.962009 19.896900 19.896900 19.853504 19.723301 19.744999 19.744999 19.636509 19.484608 19.311008 19.289295 19.245899 19.245899 19.202503 19.093998 18.985508 19.137409 19.093998 19.028904 19.115696 19.050602 19.050602 18.963810 19.093998 19.028904 19.050602 18.985508 19.007206 18.898701 18.942097 19.007206 18.877003 18.920399 18.898701 18.855305 18.855305 18.811909 18.790195 18.725101 18.746799 18.768497 18.703403 18.811909 18.638309 18.725101 18.660007 18.594898 18.725101 18.681705 18.508106 18.551502 18.551502 18.573200 18.573200 18.464710 18.486408 18.464710 18.508106 18.442997 18.421299 18.486408 18.334507 18.269398 18.291096 18.226002 18.226002 18.247700 
18.421299 18.508106 18.399601 18.442997 18.377903 18.464710 18.486408 18.464710 18.421299 18.464710 18.529804 18.442997 18.312809 18.377903 18.377903 18.291096 18.334507 18.377903 18.508106 18.594898 18.486408 18.399601 18.464710 18.508106 18.616596 18.703403 18.703403 18.855305 19.007206 18.985508 18.985508 18.920399 18.985508 18.985508 19.050602 19.007206 19.028904 18.963810 18.963810 18.920399 18.877003 18.833607 18.855305 18.898701 18.942097 18.898701 19.072300 18.963810 19.137409 19.245899 19.180805 19.202503 19.311008 19.224201 19.332706 19.397800 19.441196 19.397800 19.441196 19.528004 19.723301 19.679905 19.658207 19.636509 19.593098 19.614796 19.658207 19.614796 19.636509 19.701603 19.810108 19.875202 19.831806 19.853504 19.962009 20.005405 20.135609 20.157307 20.070499 20.092197 20.222401 20.309208 20.222401 20.244099 20.157307 20.157307 20.222401 20.092197 20.200703 20.113895 20.113895 20.048801 20.048801 19.962009 19.723301 19.788410 19.788410 19.614796 19.614796 19.614796 19.267597 19.289295 19.137409 19.159107 19.180805 19.224201 19.180805 19.093998 18.963810 18.985508 19.007206 19.007206 18.985508 18.898701 19.028904 19.028904 19.028904 18.985508 19.072300 18.985508 19.007206 18.920399 18.963810 18.942097 18.790195 18.833607 18.833607 18.811909 18.768497 18.790195 18.790195 18.703403 18.768497 18.833607 18.790195 18.681705 18.660007 18.660007 18.616596 18.594898 18.681705 18.660007 18.529804 18.508106 18.529804 18.508106 18.421299 18.356205 18.442997 18.356205 18.442997 18.421299 18.334507 18.377903 18.204304 18.247700 18.247700 18.226002 18.226002 18.160908 
18.442997 18.377903 18.269398 18.421299 18.486408 18.551502 18.573200 18.529804 18.551502 18.573200 18.464710 18.399601 18.247700 18.312809 18.356205 18.291096 18.291096 18.356205 18.377903 18.508106 18.551502 18.486408 18.529804 18.573200 18.616596 18.811909 18.703403 18.855305 18.833607 18.898701 19.072300 18.920399 18.963810 18.985508 18.963810 18.985508 18.985508 18.963810 19.072300 18.942097 18.855305 18.811909 18.833607 18.898701 18.855305 18.877003 18.963810 19.072300 19.093998 19.224201 19.137409 19.159107 19.224201 19.202503 19.311008 19.311008 19.419498 19.462910 19.462910 19.528004 19.549702 19.701603 19.701603 19.571400 19.506306 19.571400 19.506306 19.593098 19.679905 19.593098 19.744999 19.679905 19.701603 19.744999 19.831806 19.831806 19.831806 19.940296 19.875202 19.983707 20.070499 20.157307 20.027103 20.113895 20.157307 20.048801 20.157307 20.005405 20.027103 20.005405 19.962009 19.918598 19.940296 19.853504 19.679905 19.723301 19.766697 19.636509 19.571400 19.419498 19.245899 19.202503 19.137409 19.202503 19.202503 19.180805 19.159107 19.050602 18.985508 18.985508 19.028904 19.028904 18.963810 19.007206 19.028904 19.028904 19.007206 18.920399 18.985508 18.920399 18.963810 18.985508 18.898701 18.877003 18.898701 18.790195 18.920399 18.920399 18.855305 18.768497 18.768497 18.811909 18.790195 18.703403 18.703403 18.746799 18.660007 18.660007 18.638309 18.768497 18.681705 18.616596 18.529804 18.573200 18.421299 18.508106 18.464710 18.312809 18.508106 18.399601 18.508106 18.442997 18.291096 18.464710 18.204304 18.226002 18.291096 18.139210 18.247700 18.247700 
18.508106 18.334507 18.486408 18.399601 18.508106 18.421299 18.486408 18.464710 18.486408 18.486408 18.442997 18.269398 18.312809 18.334507 18.312809 18.377903 18.377903 18.399601 18.421299 18.399601 18.486408 18.442997 18.464710 18.508106 18.594898 18.811909 18.746799 18.725101 18.768497 18.855305 18.877003 19.028904 19.050602 18.920399 19.050602 18.855305 19.007206 18.985508 19.159107 18.942097 19.007206 18.898701 18.942097 18.898701 18.942097 18.963810 19.007206 19.028904 19.028904 19.137409 19.072300 19.202503 19.267597 19.180805 19.267597 19.332706 19.376102 19.376102 19.354404 19.506306 19.571400 19.593098 19.571400 19.593098 19.571400 19.593098 19.506306 19.636509 19.614796 19.528004 19.701603 19.723301 19.658207 19.614796 19.766697 19.766697 19.701603 19.875202 19.810108 19.962009 20.048801 20.027103 19.962009 20.070499 20.113895 20.070499 20.113895 19.896900 19.918598 19.896900 19.810108 19.766697 19.831806 19.766697 19.679905 19.593098 19.744999 19.419498 19.397800 19.311008 19.224201 19.202503 19.180805 19.267597 19.072300 19.224201 19.093998 19.093998 18.855305 18.963810 19.050602 18.963810 18.920399 19.007206 18.985508 18.985508 18.942097 18.985508 18.942097 18.942097 18.898701 18.942097 18.942097 18.963810 18.855305 18.920399 18.985508 18.811909 18.833607 18.833607 18.790195 18.703403 18.920399 18.768497 18.681705 18.746799 18.725101 18.681705 18.660007 18.681705 18.551502 18.616596 18.551502 18.551502 18.464710 18.616596 18.508106 18.442997 18.356205 18.551502 18.356205 18.464710 18.442997 18.312809 18.204304 18.291096 18.377903 18.226002 18.204304 18.226002 
18.399601 18.291096 18.399601 18.464710 18.377903 18.529804 18.464710 18.399601 18.486408 18.377903 18.334507 18.269398 18.291096 18.356205 18.291096 18.269398 18.312809 18.356205 18.399601 18.442997 18.442997 18.421299 18.508106 18.529804 18.594898 18.703403 18.638309 18.681705 18.746799 18.703403 18.833607 18.768497 18.920399 18.942097 19.028904 18.963810 18.920399 19.007206 19.050602 19.028904 19.050602 18.985508 18.963810 19.072300 18.877003 19.050602 19.072300 18.920399 19.093998 19.093998 19.115696 19.137409 19.180805 19.115696 19.137409 19.245899 19.289295 19.311008 19.332706 19.441196 19.484608 19.484608 19.462910 19.528004 19.528004 19.441196 19.506306 19.614796 19.593098 19.484608 19.636509 19.614796 19.658207 19.636509 19.744999 19.679905 19.723301 19.723301 19.679905 19.788410 19.918598 19.983707 19.875202 19.962009 19.962009 19.875202 19.896900 19.744999 19.831806 19.701603 19.679905 19.701603 19.723301 19.701603 19.549702 19.593098 19.462910 19.245899 19.245899 19.180805 19.115696 19.093998 19.093998 19.159107 19.072300 19.072300 19.072300 19.028904 18.920399 18.920399 19.050602 19.028904 18.898701 18.898701 18.942097 18.963810 18.898701 18.877003 18.898701 18.920399 18.833607 18.877003 18.898701 18.877003 18.790195 18.920399 18.833607 18.855305 18.811909 18.790195 18.790195 18.703403 18.833607 18.746799 18.681705 18.725101 18.660007 18.616596 18.594898 18.464710 18.551502 18.551502 18.508106 18.508106 18.594898 18.529804 18.464710 18.377903 18.486408 18.334507 18.399601 18.356205 18.356205 18.356205 18.117496 18.269398 18.226002 18.139210 18.139210 18.291096 
18.356205 18.356205 18.334507 18.399601 18.421299 18.442997 18.377903 18.334507 18.377903 18.095798 18.226002 18.312809 18.291096 18.334507 18.226002 18.312809 18.226002 18.291096 18.291096 18.334507 18.399601 18.464710 18.464710 18.508106 18.551502 18.573200 18.638309 18.681705 18.703403 18.703403 18.855305 18.768497 18.877003 18.898701 18.898701 19.007206 19.007206 18.963810 18.985508 18.920399 18.898701 18.963810 19.028904 19.050602 19.028904 19.050602 19.028904 18.985508 19.093998 19.159107 19.115696 19.159107 19.137409 19.180805 19.180805 19.224201 19.311008 19.397800 19.289295 19.462910 19.462910 19.571400 19.484608 19.528004 19.528004 19.441196 19.419498 19.506306 19.571400 19.462910 19.549702 19.636509 19.528004 19.549702 19.636509 19.679905 19.636509 19.679905 19.744999 19.831806 19.940296 19.896900 19.831806 19.853504 19.853504 19.723301 19.788410 19.658207 19.788410 19.636509 19.614796 19.593098 19.658207 19.679905 19.419498 19.202503 19.332706 19.093998 19.180805 19.137409 19.093998 19.093998 19.028904 19.180805 18.985508 19.137409 19.028904 18.985508 18.855305 18.898701 18.942097 18.920399 18.898701 18.963810 18.963810 18.833607 18.855305 18.898701 18.855305 18.811909 18.725101 18.833607 18.855305 18.920399 18.790195 18.768497 18.746799 18.833607 18.811909 18.725101 18.681705 18.681705 18.638309 18.660007 18.660007 18.551502 18.638309 18.529804 18.594898 18.551502 18.551502 18.551502 18.529804 18.573200 18.421299 18.551502 18.508106 18.377903 18.356205 18.356205 18.356205 18.442997 18.377903 18.291096 18.204304 18.182606 18.160908 18.182606 18.095798 18.117496 
18.377903 18.247700 18.356205 18.334507 18.356205 18.312809 18.312809 18.226002 18.247700 18.182606 18.204304 18.269398 18.226002 18.291096 18.291096 18.182606 18.312809 18.312809 18.334507 18.312809 18.356205 18.421299 18.291096 18.464710 18.551502 18.638309 18.681705 18.681705 18.746799 18.746799 18.811909 18.746799 18.768497 18.768497 18.833607 18.920399 18.963810 18.963810 18.920399 18.768497 18.920399 18.920399 18.898701 19.007206 19.007206 19.007206 19.137409 19.159107 19.159107 19.028904 19.115696 19.093998 19.115696 19.202503 19.224201 19.245899 19.202503 19.332706 19.354404 19.419498 19.419498 19.462910 19.528004 19.506306 19.484608 19.484608 19.506306 19.571400 19.484608 19.484608 19.614796 19.636509 19.571400 19.506306 19.614796 19.614796 19.593098 19.723301 19.636509 19.723301 19.744999 19.766697 19.701603 19.788410 19.701603 19.593098 19.658207 19.528004 19.658207 19.571400 19.462910 19.614796 19.506306 19.311008 19.180805 19.137409 19.180805 18.985508 19.115696 19.159107 19.072300 19.007206 19.028904 19.093998 18.985508 19.093998 19.093998 18.942097 18.855305 18.898701 18.942097 18.877003 18.898701 18.833607 18.920399 18.898701 18.877003 18.855305 18.811909 18.877003 18.898701 18.898701 18.855305 18.877003 18.768497 18.811909 18.725101 18.725101 18.703403 18.703403 18.660007 18.616596 18.660007 18.703403 18.616596 18.616596 18.638309 18.486408 18.551502 18.421299 18.529804 18.573200 18.442997 18.508106 18.464710 18.421299 18.442997 18.291096 18.377903 18.356205 18.312809 18.269398 18.226002 18.226002 18.139210 18.160908 18.117496 18.074100 18.074100 18.139210 
18.334507 18.117496 18.247700 18.226002 18.269398 18.160908 18.139210 18.074100 18.095798 18.095798 18.074100 18.139210 18.095798 18.095798 18.160908 18.226002 18.204304 18.204304 18.204304 18.312809 18.334507 18.334507 18.291096 18.421299 18.421299 18.508106 18.551502 18.508106 18.594898 18.638309 18.725101 18.638309 18.660007 18.746799 18.725101 18.768497 18.811909 18.811909 18.942097 18.898701 18.942097 18.877003 18.920399 18.855305 18.877003 18.877003 18.963810 19.093998 19.202503 19.180805 19.245899 19.180805 19.137409 19.180805 19.245899 19.159107 19.224201 19.289295 19.332706 19.332706 19.397800 19.354404 19.462910 19.397800 19.397800 19.376102 19.376102 19.593098 19.506306 19.419498 19.636509 19.636509 19.549702 19.441196 19.528004 19.571400 19.593098 19.614796 19.614796 19.614796 19.701603 19.636509 19.549702 19.593098 19.506306 19.571400 19.549702 19.462910 19.593098 19.462910 19.332706 19.354404 19.224201 19.093998 18.963810 19.050602 19.115696 18.985508 19.072300 19.137409 18.963810 18.942097 18.920399 18.985508 18.833607 18.963810 18.963810 18.811909 18.811909 18.833607 18.855305 18.877003 18.855305 18.855305 18.768497 18.833607 18.833607 18.790195 18.811909 18.681705 18.703403 18.811909 18.790195 18.811909 18.681705 18.746799 18.768497 18.660007 18.703403 18.638309 18.551502 18.594898 18.616596 18.529804 18.529804 18.529804 18.594898 18.442997 18.399601 18.442997 18.486408 18.399601 18.377903 18.442997 18.399601 18.269398 18.356205 18.204304 18.291096 18.356205 18.291096 18.247700 18.247700 18.074100 18.074100 18.074100 18.095798 18.052402 18.052402 18.139210 
18.226002 18.074100 18.291096 18.226002 18.182606 18.160908 18.139210 18.030704 18.052402 17.987309 18.052402 18.095798 18.074100 18.182606 18.182606 18.160908 18.247700 18.204304 18.291096 18.226002 18.182606 18.312809 18.377903 18.399601 18.421299 18.551502 18.551502 18.508106 18.594898 18.660007 18.681705 18.638309 18.660007 18.725101 18.725101 18.638309 18.681705 18.725101 18.811909 18.833607 18.920399 18.920399 18.877003 18.963810 18.877003 18.790195 18.942097 19.028904 19.050602 19.050602 19.115696 19.180805 19.245899 19.419498 19.354404 19.267597 19.245899 19.311008 19.441196 19.397800 19.354404 19.484608 19.484608 19.506306 19.462910 19.462910 19.419498 19.528004 19.528004 19.484608 19.658207 19.593098 19.528004 19.419498 19.571400 19.441196 19.462910 19.549702 19.419498 19.397800 19.528004 19.571400 19.419498 19.484608 19.614796 19.441196 19.462910 19.419498 19.484608 19.354404 19.159107 19.115696 19.093998 19.028904 18.920399 19.028904 19.159107 19.028904 18.985508 19.007206 18.942097 18.920399 18.898701 19.007206 18.898701 18.920399 18.898701 18.855305 18.768497 18.746799 18.811909 18.811909 18.811909 18.768497 18.703403 18.725101 18.790195 18.746799 18.660007 18.638309 18.746799 18.681705 18.855305 18.833607 18.703403 18.681705 18.660007 18.660007 18.660007 18.551502 18.508106 18.551502 18.508106 18.421299 18.551502 18.421299 18.508106 18.421299 18.421299 18.442997 18.356205 18.399601 18.312809 18.464710 18.377903 18.356205 18.399601 18.139210 18.312809 18.356205 18.204304 18.160908 18.117496 18.204304 17.987309 18.182606 18.095798 18.030704 17.965595 18.009007 
18.247700 18.074100 18.334507 18.160908 18.139210 18.117496 18.052402 18.052402 18.117496 17.987309 18.117496 18.095798 18.009007 18.139210 18.117496 18.160908 18.030704 18.226002 18.226002 18.139210 18.269398 18.312809 18.356205 18.573200 18.551502 18.486408 18.703403 18.551502 18.725101 18.681705 18.660007 18.681705 18.594898 18.725101 18.746799 18.811909 18.725101 18.768497 18.768497 18.725101 18.790195 18.811909 18.942097 19.007206 18.877003 18.811909 18.942097 19.028904 19.007206 18.963810 18.942097 19.007206 19.093998 19.159107 19.245899 19.159107 19.115696 19.245899 19.332706 19.376102 19.354404 19.549702 19.419498 19.376102 19.397800 19.376102 19.354404 19.397800 19.332706 19.332706 19.462910 19.397800 19.311008 19.289295 19.441196 19.354404 19.441196 19.419498 19.311008 19.311008 19.441196 19.462910 19.245899 19.462910 19.419498 19.332706 19.289295 19.180805 19.159107 19.202503 18.920399 18.985508 19.007206 18.963810 18.920399 18.963810 19.072300 18.920399 19.028904 18.942097 18.855305 18.920399 18.877003 18.942097 18.963810 18.963810 18.963810 18.855305 18.725101 18.898701 18.963810 18.768497 18.811909 18.790195 18.768497 18.833607 18.703403 18.638309 18.768497 18.638309 18.790195 18.638309 18.811909 18.746799 18.790195 18.660007 18.725101 18.573200 18.638309 18.616596 18.529804 18.551502 18.573200 18.573200 18.529804 18.399601 18.573200 18.529804 18.442997 18.464710 18.399601 18.464710 18.356205 18.291096 18.399601 18.486408 18.291096 18.160908 18.291096 18.247700 18.204304 18.160908 18.095798 18.160908 18.117496 18.182606 18.095798 17.965595 17.987309 18.009007 
