# Supplementary material for: Food Image Segmentation Using Multi-Modal Imaging Sensors with Color and Thermal Data
Source: Sensors (Basel). 2023 Jan 4;23(2):560. doi: 10.3390/s23020560 (PMC9860575; doi:10.3390/s23020560)
Supplement: Supplementary file 1 [file sensors-23-00560-s001.zip › Combined Data/C1 temporal/120sec/8.txt]

17.640110 17.726902 17.596699 17.640110 17.618397 17.813709 17.770298 17.683506 17.770298 17.791996 17.857105 17.791996 17.770298 17.813709 17.943897 17.835407 17.748600 17.965595 17.987309 18.052402 18.095798 17.922199 18.030704 17.965595 18.052402 18.182606 18.139210 18.117496 18.160908 18.226002 18.269398 18.312809 18.334507 18.312809 18.334507 18.399601 18.464710 18.356205 18.486408 18.551502 18.464710 18.421299 18.508106 18.616596 18.399601 18.551502 18.464710 18.594898 18.551502 18.660007 18.703403 18.616596 18.703403 18.616596 18.660007 18.746799 18.790195 18.833607 18.877003 18.877003 18.790195 18.811909 18.725101 18.877003 18.811909 18.942097 18.768497 18.811909 18.833607 18.746799 18.898701 18.942097 18.920399 18.855305 18.833607 18.638309 18.811909 18.768497 18.768497 18.811909 18.855305 18.790195 18.725101 18.833607 18.725101 18.746799 18.703403 18.616596 18.768497 18.703403 18.638309 18.660007 18.616596 18.681705 18.573200 18.768497 18.768497 18.660007 18.681705 18.768497 18.594898 18.638309 18.660007 18.681705 18.703403 18.681705 18.746799 18.377903 18.442997 18.486408 18.486408 18.529804 18.486408 18.594898 18.529804 18.399601 18.529804 18.421299 18.464710 18.616596 18.464710 18.421299 18.508106 18.442997 18.399601 18.312809 18.377903 18.399601 18.334507 18.312809 18.269398 18.226002 18.247700 18.226002 18.204304 18.160908 18.204304 18.182606 18.226002 18.117496 18.182606 17.965595 18.009007 18.009007 17.943897 17.922199 17.878803 17.965595 17.900501 17.943897 17.791996 17.857105 17.770298 17.683506 17.748600 17.618397 17.726902 17.748600 17.444798 17.661808 
17.726902 17.661808 17.813709 17.770298 17.791996 17.922199 17.900501 17.922199 17.943897 17.791996 17.922199 17.943897 17.943897 17.965595 18.009007 18.030704 17.987309 18.052402 18.160908 18.182606 18.117496 18.052402 18.117496 18.182606 18.204304 18.226002 18.226002 18.291096 18.399601 18.334507 18.377903 18.464710 18.486408 18.356205 18.486408 18.486408 18.551502 18.442997 18.551502 18.529804 18.573200 18.660007 18.703403 18.594898 18.508106 18.616596 18.616596 18.616596 18.725101 18.768497 18.703403 18.811909 18.768497 18.681705 18.768497 18.877003 18.898701 18.898701 18.963810 18.942097 18.920399 19.028904 18.985508 18.942097 18.920399 18.877003 18.898701 18.855305 18.963810 18.811909 18.985508 18.942097 18.920399 18.942097 18.811909 18.833607 18.898701 18.811909 18.898701 18.833607 18.877003 18.855305 18.746799 18.942097 18.833607 18.703403 18.898701 18.660007 18.746799 18.681705 18.790195 18.746799 18.703403 18.746799 18.660007 18.703403 18.811909 18.638309 18.746799 18.790195 18.703403 18.660007 18.681705 18.811909 18.616596 18.703403 18.811909 18.529804 18.486408 18.616596 18.616596 18.616596 18.616596 18.616596 18.660007 18.660007 18.529804 18.551502 18.703403 18.660007 18.616596 18.551502 18.573200 18.486408 18.421299 18.464710 18.442997 18.464710 18.486408 18.486408 18.312809 18.356205 18.312809 18.334507 18.291096 18.334507 18.269398 18.269398 18.204304 18.160908 18.247700 18.095798 18.117496 18.052402 17.987309 17.943897 18.052402 17.922199 17.987309 17.943897 17.878803 17.878803 17.857105 17.748600 17.726902 17.900501 17.683506 17.748600 17.618397 17.640110 
17.705204 17.748600 17.835407 17.878803 17.857105 17.922199 17.878803 17.987309 17.835407 10.414005 18.030704 18.009007 17.965595 17.922199 18.139210 17.943897 18.009007 18.074100 18.074100 18.182606 18.160908 18.182606 18.291096 18.182606 18.334507 18.291096 18.312809 18.247700 18.312809 18.377903 18.356205 18.464710 18.486408 18.442997 18.508106 18.508106 18.594898 18.594898 18.551502 18.529804 18.616596 18.725101 18.616596 18.594898 18.660007 18.725101 18.616596 18.746799 12.193409 18.768497 18.811909 18.725101 18.833607 17.509907 18.833607 18.855305 18.920399 18.920399 19.028904 19.007206 18.942097 19.050602 18.963810 19.050602 18.920399 18.963810 18.920399 18.877003 18.963810 18.942097 18.920399 12.584003 18.985508 18.898701 18.898701 18.833607 18.963810 18.833607 18.855305 18.963810 18.963810 18.920399 18.855305 18.920399 18.790195 18.811909 18.963810 18.811909 18.811909 18.811909 18.877003 18.898701 18.790195 18.833607 18.681705 18.725101 18.833607 18.681705 18.703403 18.833607 18.681705 18.703403 18.725101 18.811909 18.790195 18.746799 18.746799 18.508106 18.638309 18.725101 18.638309 18.616596 18.660007 18.725101 18.660007 18.681705 18.226002 18.573200 18.703403 18.768497 18.616596 18.660007 18.681705 18.616596 18.529804 18.508106 18.551502 18.442997 18.529804 18.421299 18.442997 18.399601 18.356205 18.399601 18.356205 18.291096 18.291096 18.226002 18.226002 18.269398 18.291096 18.182606 18.226002 18.139210 17.965595 18.052402 18.052402 18.139210 18.160908 17.943897 12.084904 17.922199 17.878803 17.813709 17.726902 17.748600 17.770298 17.813709 17.726902 17.683506 
17.835407 18.009007 17.943897 17.857105 17.965595 17.965595 17.922199 18.074100 18.117496 18.074100 18.095798 18.074100 18.009007 18.052402 18.160908 18.095798 18.139210 18.160908 18.139210 18.139210 18.160908 18.269398 18.204304 18.247700 18.442997 18.421299 18.356205 18.442997 18.464710 18.594898 18.508106 18.486408 18.573200 18.486408 18.573200 18.594898 18.529804 18.594898 18.746799 18.660007 18.746799 18.725101 18.768497 18.725101 18.681705 18.811909 18.746799 18.811909 18.811909 18.855305 18.833607 18.855305 18.963810 18.920399 18.920399 19.007206 18.920399 19.028904 19.072300 19.072300 19.093998 19.072300 19.137409 19.028904 19.050602 18.963810 19.007206 18.898701 18.963810 18.942097 19.028904 19.072300 19.050602 18.963810 18.898701 18.942097 18.942097 19.050602 18.811909 18.963810 18.963810 18.942097 18.877003 18.963810 18.898701 18.877003 18.811909 18.877003 18.942097 18.877003 18.768497 18.833607 18.746799 18.811909 18.746799 18.768497 18.790195 18.703403 18.811909 18.833607 18.768497 18.790195 18.833607 18.963810 18.833607 18.768497 18.833607 18.594898 18.594898 18.768497 18.746799 18.681705 18.703403 18.725101 18.681705 18.811909 18.746799 18.681705 18.725101 18.703403 18.681705 18.660007 18.660007 18.594898 18.573200 18.616596 18.573200 18.529804 18.421299 18.486408 18.442997 18.334507 18.399601 18.421299 18.421299 18.377903 18.377903 18.334507 18.312809 18.312809 18.247700 18.226002 18.182606 18.117496 18.074100 17.987309 18.139210 18.160908 18.160908 18.117496 18.052402 17.987309 17.900501 17.943897 17.922199 17.813709 17.878803 17.878803 17.791996 17.661808 
17.900501 17.965595 17.900501 18.074100 17.922199 18.009007 17.943897 18.052402 18.139210 18.226002 18.204304 18.182606 18.182606 18.117496 18.204304 18.182606 18.182606 18.291096 18.291096 18.269398 18.182606 18.204304 18.421299 18.334507 18.377903 18.486408 18.442997 18.486408 18.551502 18.573200 18.573200 18.529804 18.551502 18.616596 18.638309 18.703403 18.681705 18.703403 18.703403 18.681705 18.877003 18.855305 18.746799 18.703403 18.725101 18.855305 18.811909 18.768497 18.855305 18.920399 18.963810 18.985508 19.007206 18.898701 18.942097 19.007206 19.007206 19.072300 19.115696 19.137409 19.115696 19.137409 19.115696 19.115696 19.093998 19.072300 19.028904 19.050602 19.137409 18.942097 19.093998 19.115696 19.050602 19.072300 19.050602 18.942097 19.072300 19.007206 18.963810 18.985508 19.093998 19.007206 18.942097 19.028904 18.855305 18.898701 18.963810 18.898701 18.942097 18.898701 18.898701 18.942097 18.855305 18.877003 18.703403 18.877003 18.942097 18.703403 18.855305 18.898701 18.790195 18.833607 18.855305 18.877003 18.877003 18.855305 18.985508 18.638309 18.638309 18.790195 18.877003 18.790195 18.855305 18.811909 18.703403 18.638309 18.725101 18.768497 18.855305 18.963810 18.660007 18.790195 18.681705 18.660007 18.681705 18.638309 18.616596 18.681705 18.529804 18.551502 18.638309 18.442997 18.486408 18.508106 18.377903 18.508106 18.399601 18.377903 18.442997 18.356205 18.377903 18.356205 18.356205 18.291096 18.182606 18.204304 18.182606 18.226002 18.204304 18.074100 18.139210 18.160908 17.943897 17.965595 18.117496 18.052402 17.965595 17.922199 17.987309 17.835407 
18.160908 18.160908 18.074100 18.052402 18.074100 18.117496 18.095798 18.095798 18.269398 18.204304 18.182606 18.182606 18.291096 18.160908 18.312809 18.334507 18.291096 18.247700 18.269398 18.334507 18.226002 18.312809 18.442997 18.399601 18.399601 18.421299 18.529804 18.703403 18.616596 18.660007 18.616596 18.703403 18.681705 18.681705 18.811909 18.681705 18.725101 18.703403 18.725101 18.790195 18.768497 18.898701 18.833607 18.877003 18.768497 18.898701 18.920399 18.985508 18.920399 19.028904 19.028904 19.093998 19.115696 18.985508 19.072300 19.115696 19.093998 19.137409 19.159107 19.180805 19.224201 19.137409 19.180805 19.137409 19.137409 19.159107 19.028904 19.202503 19.137409 19.028904 19.115696 19.224201 19.050602 19.028904 19.180805 19.028904 19.050602 19.072300 19.007206 19.137409 19.180805 19.072300 19.007206 19.224201 19.028904 18.833607 19.028904 18.985508 19.050602 18.963810 18.877003 18.963810 18.833607 19.007206 18.768497 18.985508 19.072300 18.833607 18.833607 18.963810 18.855305 18.898701 18.920399 18.942097 18.855305 18.985508 19.028904 18.725101 18.811909 18.877003 18.790195 18.746799 18.855305 18.833607 18.703403 18.725101 18.768497 18.746799 18.833607 18.855305 18.790195 18.768497 18.725101 18.725101 18.768497 18.616596 18.616596 18.638309 18.616596 18.638309 18.594898 18.529804 18.594898 18.594898 18.594898 18.442997 18.464710 18.529804 18.529804 18.464710 18.377903 18.421299 18.269398 18.421299 18.247700 18.247700 18.269398 18.247700 18.377903 18.247700 18.074100 18.269398 18.074100 18.074100 18.074100 18.030704 18.052402 18.139210 17.922199 17.900501 
17.965595 18.074100 17.943897 18.030704 18.139210 18.139210 18.182606 18.269398 18.334507 18.182606 18.117496 18.226002 18.269398 18.204304 18.247700 18.356205 18.269398 18.312809 18.204304 18.334507 18.312809 18.421299 18.464710 18.486408 18.442997 18.594898 18.529804 18.681705 18.616596 18.660007 18.681705 18.768497 18.768497 18.660007 18.681705 18.725101 18.768497 18.790195 18.746799 18.811909 18.833607 18.833607 18.877003 18.877003 18.768497 18.942097 18.898701 18.942097 18.942097 18.942097 18.985508 19.093998 18.985508 19.007206 19.180805 19.072300 19.159107 19.115696 19.159107 19.180805 19.180805 19.180805 19.202503 19.159107 19.159107 19.115696 19.093998 19.072300 19.159107 18.985508 19.245899 19.224201 19.245899 19.007206 19.137409 19.007206 19.137409 19.137409 19.050602 19.115696 19.137409 19.050602 18.963810 19.202503 18.963810 18.898701 18.985508 19.007206 18.985508 19.007206 18.963810 19.028904 18.877003 18.920399 18.768497 18.942097 19.007206 18.898701 18.833607 19.115696 18.920399 18.920399 18.898701 19.028904 18.963810 18.985508 18.942097 18.768497 18.703403 18.833607 18.768497 18.811909 18.833607 18.855305 18.790195 18.855305 18.811909 18.811909 18.833607 18.920399 18.877003 18.768497 18.768497 18.790195 18.768497 18.725101 18.681705 18.660007 18.638309 18.703403 18.681705 18.573200 18.616596 18.660007 18.594898 18.442997 18.551502 18.486408 18.486408 18.529804 18.399601 18.421299 18.421299 18.356205 18.312809 18.226002 18.269398 18.334507 18.421299 18.269398 18.226002 18.226002 18.074100 18.139210 18.052402 18.074100 18.139210 18.204304 18.052402 18.030704 
18.160908 18.160908 18.052402 18.117496 18.117496 18.095798 18.247700 18.226002 18.204304 18.291096 18.226002 18.247700 18.312809 18.334507 18.399601 18.399601 18.312809 18.399601 18.399601 18.421299 18.464710 18.399601 18.486408 18.529804 18.573200 18.529804 18.551502 18.594898 18.616596 18.594898 18.660007 18.746799 18.703403 18.638309 18.746799 18.833607 18.811909 18.768497 18.811909 18.833607 18.942097 18.920399 18.877003 18.833607 18.833607 18.920399 18.963810 18.942097 19.028904 18.985508 19.093998 19.072300 19.028904 19.072300 19.028904 19.050602 19.137409 19.137409 19.159107 19.115696 19.224201 19.224201 19.224201 19.224201 19.180805 19.180805 19.093998 19.072300 19.202503 19.050602 19.159107 19.245899 19.202503 19.137409 19.159107 19.093998 19.159107 19.093998 19.007206 19.050602 19.137409 19.007206 19.137409 19.202503 19.007206 19.028904 19.028904 18.877003 19.072300 18.963810 18.963810 19.007206 18.877003 18.920399 18.790195 19.028904 19.115696 18.877003 18.920399 19.028904 18.877003 18.855305 18.942097 19.028904 18.920399 19.028904 18.963810 18.681705 18.746799 18.898701 18.833607 18.855305 18.855305 18.855305 18.790195 18.833607 18.790195 18.877003 18.855305 18.855305 18.898701 18.790195 18.833607 18.833607 18.746799 18.768497 18.703403 18.660007 18.638309 18.681705 18.594898 18.660007 18.594898 18.616596 18.486408 18.616596 18.508106 18.464710 18.508106 18.442997 18.421299 18.356205 18.399601 18.399601 18.356205 18.377903 18.226002 18.312809 18.486408 18.312809 18.247700 18.226002 18.204304 18.182606 18.117496 18.204304 18.052402 18.074100 18.052402 18.291096 
18.074100 18.139210 18.139210 18.204304 18.269398 18.117496 18.247700 18.247700 18.356205 18.377903 18.226002 18.356205 18.247700 18.247700 18.334507 18.291096 18.291096 18.442997 18.356205 18.377903 18.442997 18.486408 18.464710 18.486408 18.616596 18.616596 18.660007 18.594898 18.638309 18.725101 18.725101 18.616596 18.703403 18.638309 18.746799 18.768497 18.855305 18.811909 18.855305 18.790195 18.833607 18.942097 18.898701 18.877003 18.855305 18.898701 18.920399 19.093998 19.007206 19.072300 19.050602 18.963810 19.028904 19.115696 19.028904 19.180805 19.093998 19.115696 19.137409 19.180805 19.267597 19.180805 19.267597 19.224201 19.093998 19.137409 19.093998 19.180805 19.137409 19.115696 19.224201 19.245899 19.202503 19.137409 19.137409 19.028904 19.267597 19.137409 19.050602 19.115696 19.180805 19.093998 19.050602 19.093998 19.028904 19.072300 19.115696 18.898701 19.050602 18.985508 18.898701 19.093998 18.898701 19.007206 18.898701 19.050602 19.028904 19.007206 19.050602 18.985508 18.920399 18.942097 19.007206 19.137409 19.050602 18.942097 18.985508 18.703403 18.725101 18.898701 18.746799 18.833607 18.833607 18.898701 18.811909 18.790195 18.877003 18.855305 18.833607 18.811909 18.920399 18.855305 18.790195 18.898701 18.746799 18.746799 18.746799 18.746799 18.638309 18.660007 18.660007 18.616596 18.551502 18.551502 18.616596 18.660007 18.464710 18.551502 18.508106 18.594898 18.508106 18.486408 18.529804 18.399601 18.442997 18.442997 18.334507 18.421299 18.399601 18.334507 18.204304 18.269398 18.117496 18.226002 18.074100 18.139210 18.117496 18.052402 17.987309 18.182606 
18.204304 18.160908 18.204304 18.226002 18.226002 18.204304 18.312809 18.377903 18.377903 18.312809 18.312809 18.334507 18.312809 18.312809 18.377903 18.529804 18.442997 18.551502 18.464710 18.442997 18.464710 18.421299 18.508106 18.573200 18.616596 18.638309 18.681705 18.573200 18.746799 18.746799 18.811909 18.768497 18.703403 18.725101 18.790195 18.898701 18.833607 18.920399 18.898701 18.877003 18.920399 19.007206 18.898701 18.833607 18.920399 18.963810 18.985508 19.028904 19.159107 19.115696 19.050602 19.072300 19.115696 19.180805 19.050602 19.202503 19.137409 19.028904 19.224201 19.202503 19.245899 19.267597 19.267597 19.245899 19.202503 19.159107 19.202503 19.180805 19.202503 19.093998 19.224201 19.245899 19.289295 19.115696 19.245899 19.202503 19.159107 19.159107 19.093998 19.093998 19.245899 19.072300 19.137409 19.159107 19.050602 18.985508 19.050602 18.942097 18.985508 18.963810 18.985508 19.072300 18.898701 19.093998 18.920399 19.007206 18.985508 18.963810 18.920399 18.985508 18.920399 18.942097 19.050602 19.093998 18.942097 19.007206 19.007206 18.811909 18.833607 18.942097 18.855305 18.963810 18.877003 18.898701 18.942097 18.811909 18.898701 18.811909 18.855305 18.855305 18.811909 18.942097 18.811909 18.877003 18.746799 18.746799 18.616596 18.833607 18.660007 18.703403 18.681705 18.703403 18.660007 18.551502 18.573200 18.616596 18.616596 18.573200 18.594898 18.529804 18.486408 18.551502 18.377903 18.399601 18.356205 18.421299 18.399601 18.399601 18.356205 18.312809 18.312809 18.377903 18.269398 18.095798 18.182606 18.117496 18.030704 18.052402 18.117496 18.095798 
18.052402 18.226002 18.226002 18.247700 18.139210 18.269398 18.334507 18.312809 18.464710 18.442997 18.356205 18.334507 18.464710 18.421299 18.486408 18.442997 18.464710 18.486408 18.486408 18.616596 18.508106 18.529804 18.508106 18.551502 18.616596 18.703403 18.660007 18.638309 18.790195 18.746799 18.811909 18.768497 18.811909 18.768497 18.768497 18.833607 18.855305 18.855305 18.898701 18.920399 18.877003 18.898701 18.942097 18.942097 18.942097 19.007206 19.050602 19.072300 19.224201 19.093998 18.985508 19.072300 19.072300 19.093998 19.202503 19.180805 19.245899 19.289295 19.115696 19.245899 19.267597 19.311008 19.245899 19.180805 19.376102 19.224201 19.137409 19.224201 19.202503 19.137409 19.267597 19.267597 19.224201 19.224201 19.245899 19.180805 19.180805 19.159107 19.072300 19.159107 19.245899 19.137409 19.093998 19.245899 19.028904 19.050602 19.050602 18.920399 19.137409 18.985508 18.985508 18.942097 18.942097 19.072300 18.963810 19.028904 19.093998 18.942097 19.050602 18.985508 18.942097 18.963810 19.028904 19.093998 19.007206 18.963810 18.985508 18.833607 18.768497 18.920399 18.833607 18.920399 18.898701 18.963810 18.855305 18.877003 18.833607 18.855305 18.898701 18.877003 18.855305 18.877003 18.811909 18.877003 18.833607 18.833607 18.746799 18.790195 18.725101 18.746799 18.681705 18.725101 18.594898 18.681705 18.529804 18.703403 18.573200 18.529804 18.660007 18.811909 18.573200 18.508106 18.616596 18.464710 18.529804 18.442997 18.573200 18.529804 18.529804 18.356205 18.269398 18.269398 18.356205 18.204304 18.204304 18.269398 18.226002 18.160908 18.074100 18.182606 
18.182606 18.269398 18.204304 18.226002 18.269398 18.247700 18.334507 18.356205 18.421299 18.356205 18.442997 18.442997 18.377903 18.464710 18.421299 18.464710 18.594898 18.529804 18.573200 18.616596 18.551502 18.551502 18.660007 18.551502 18.594898 18.660007 18.681705 18.703403 18.768497 18.768497 18.681705 18.811909 18.811909 18.790195 18.833607 18.898701 18.920399 18.920399 19.007206 18.942097 19.007206 18.877003 18.942097 18.898701 19.007206 19.007206 18.942097 19.028904 19.180805 19.050602 19.115696 19.028904 19.202503 19.115696 19.137409 19.202503 19.224201 19.267597 19.332706 19.224201 19.311008 19.441196 19.376102 19.311008 19.267597 19.289295 19.311008 19.267597 19.311008 19.137409 19.419498 19.289295 19.267597 19.159107 19.224201 19.159107 19.245899 19.180805 19.115696 19.137409 19.202503 19.159107 19.202503 19.224201 19.028904 19.050602 19.072300 18.963810 19.115696 19.072300 19.028904 19.115696 18.963810 19.007206 18.920399 19.159107 19.007206 18.877003 19.115696 19.028904 18.985508 19.050602 19.028904 19.050602 18.985508 18.942097 19.093998 18.746799 18.811909 18.855305 18.855305 18.898701 18.877003 18.855305 18.920399 18.920399 18.855305 18.898701 18.963810 18.985508 18.963810 18.898701 18.920399 18.877003 18.877003 18.833607 18.790195 18.790195 18.638309 18.725101 18.703403 18.638309 18.573200 18.616596 18.703403 18.746799 18.681705 18.616596 18.638309 18.594898 18.594898 18.551502 18.594898 18.442997 18.464710 18.421299 18.508106 18.529804 18.464710 18.421299 18.421299 18.312809 18.291096 18.247700 18.247700 18.226002 18.247700 18.052402 18.160908 18.182606 
18.204304 18.160908 18.312809 18.334507 18.291096 18.204304 18.399601 18.421299 18.508106 18.464710 18.573200 18.421299 18.486408 18.464710 18.529804 18.616596 18.594898 18.486408 18.573200 18.703403 18.551502 18.508106 18.573200 18.616596 18.703403 18.877003 18.790195 18.725101 18.833607 18.877003 18.877003 18.746799 18.790195 18.833607 18.898701 18.920399 18.942097 18.920399 19.007206 18.942097 18.985508 18.985508 18.985508 18.942097 18.920399 18.942097 18.920399 19.093998 19.159107 19.159107 19.115696 19.115696 19.202503 19.137409 19.354404 19.245899 19.311008 19.354404 19.484608 19.549702 19.484608 19.506306 19.593098 19.571400 19.462910 19.397800 19.354404 19.376102 19.484608 19.397800 19.397800 19.376102 19.397800 19.354404 19.267597 19.245899 19.224201 19.245899 19.202503 19.224201 19.267597 19.202503 19.224201 19.267597 19.137409 19.115696 19.202503 19.093998 19.093998 19.072300 19.050602 19.159107 19.072300 19.115696 18.920399 19.007206 19.072300 18.963810 19.093998 19.093998 19.137409 18.942097 19.050602 19.245899 19.007206 19.050602 19.050602 18.877003 18.898701 19.050602 18.942097 18.963810 19.028904 19.050602 18.920399 18.898701 18.942097 18.985508 18.963810 18.855305 18.985508 18.985508 18.877003 18.898701 18.920399 18.768497 18.790195 18.877003 18.703403 18.725101 18.746799 18.768497 18.768497 18.768497 18.746799 18.768497 18.703403 18.660007 18.703403 18.660007 18.681705 18.464710 18.529804 18.594898 18.464710 18.551502 18.594898 18.486408 18.508106 18.377903 18.399601 18.334507 18.334507 18.291096 18.269398 18.269398 18.182606 18.291096 18.160908 18.291096 
18.247700 18.356205 18.247700 18.334507 18.291096 18.269398 18.399601 18.334507 18.421299 18.421299 18.464710 18.508106 18.573200 18.616596 18.551502 18.616596 18.551502 18.594898 18.551502 18.681705 18.616596 18.725101 18.725101 18.681705 18.746799 18.790195 18.725101 18.681705 18.877003 18.746799 18.768497 18.811909 18.877003 18.942097 18.920399 18.920399 19.007206 18.963810 18.920399 18.898701 18.963810 19.028904 18.963810 18.985508 19.028904 19.115696 19.007206 19.115696 19.115696 19.245899 19.289295 19.267597 19.354404 19.289295 19.376102 19.549702 19.571400 19.636509 19.744999 19.679905 19.810108 19.766697 19.896900 19.918598 19.831806 19.744999 19.744999 19.701603 19.744999 19.636509 19.766697 19.679905 19.593098 19.528004 19.506306 19.376102 19.354404 19.354404 19.159107 19.267597 19.267597 19.289295 19.202503 19.202503 19.072300 19.137409 19.245899 19.072300 19.159107 19.072300 19.050602 19.007206 18.963810 19.137409 19.007206 19.159107 19.180805 19.028904 19.115696 19.050602 19.028904 19.050602 19.093998 19.072300 19.072300 19.050602 19.137409 18.942097 18.855305 19.007206 18.920399 18.963810 19.028904 19.007206 18.920399 19.007206 18.920399 18.963810 18.920399 18.985508 18.942097 18.963810 18.942097 18.920399 18.811909 18.855305 18.811909 18.942097 18.920399 18.833607 18.833607 18.725101 18.660007 18.703403 18.616596 18.725101 18.681705 18.681705 18.790195 18.703403 18.725101 18.638309 18.573200 18.573200 18.529804 18.508106 18.486408 18.486408 18.529804 18.421299 18.529804 18.377903 18.334507 18.291096 18.334507 18.226002 18.269398 18.291096 18.226002 18.182606 
18.247700 18.421299 18.312809 18.247700 18.334507 18.291096 18.399601 18.377903 18.421299 18.464710 18.594898 18.529804 18.551502 18.573200 18.660007 18.551502 18.508106 18.551502 18.638309 18.573200 18.638309 18.594898 18.790195 18.790195 18.725101 18.855305 18.746799 18.725101 18.790195 18.855305 18.790195 18.768497 18.877003 18.855305 18.833607 18.920399 18.920399 18.898701 18.963810 18.985508 18.985508 18.963810 18.985508 19.050602 19.093998 19.137409 19.245899 19.137409 19.289295 19.332706 19.419498 19.419498 19.571400 19.614796 19.614796 19.701603 19.810108 19.831806 19.918598 19.983707 19.962009 19.983707 20.005405 20.048801 20.027103 19.940296 19.940296 19.983707 20.005405 19.831806 19.962009 19.983707 19.918598 19.744999 19.744999 19.571400 19.636509 19.593098 19.376102 19.354404 19.311008 19.267597 19.159107 19.202503 19.093998 19.115696 19.180805 19.093998 19.159107 19.093998 18.985508 19.093998 19.007206 19.180805 18.985508 19.115696 19.093998 19.007206 19.050602 19.072300 19.050602 19.050602 19.050602 19.028904 19.072300 19.050602 19.072300 18.898701 18.898701 18.942097 18.942097 18.920399 18.963810 18.985508 19.007206 18.963810 19.028904 18.877003 19.028904 18.985508 18.985508 18.985508 18.942097 19.028904 18.898701 18.942097 18.855305 18.833607 18.811909 18.790195 18.746799 18.725101 18.725101 18.768497 18.811909 18.703403 18.725101 18.660007 18.638309 18.594898 18.616596 18.594898 18.616596 18.508106 18.508106 18.508106 18.529804 18.486408 18.486408 18.442997 18.377903 18.269398 18.442997 18.291096 18.312809 18.291096 18.247700 18.247700 18.095798 18.160908 
18.421299 18.356205 18.291096 18.334507 18.334507 18.508106 18.464710 18.442997 18.508106 18.551502 18.529804 18.594898 18.529804 18.551502 18.551502 18.638309 18.573200 18.638309 18.660007 18.681705 18.616596 18.703403 18.768497 18.725101 18.703403 18.855305 18.855305 18.811909 18.920399 18.920399 18.898701 18.898701 18.985508 18.877003 18.920399 18.942097 18.942097 18.898701 18.985508 19.028904 19.072300 19.050602 19.072300 18.963810 19.115696 19.202503 19.354404 19.419498 19.528004 19.506306 19.723301 19.701603 19.810108 19.875202 19.896900 19.983707 19.875202 19.962009 19.983707 20.005405 20.070499 20.092197 20.135609 20.070499 20.070499 20.070499 20.005405 20.070499 19.983707 20.005405 20.135609 20.113895 19.962009 19.918598 20.070499 19.896900 19.853504 19.875202 19.723301 19.614796 19.614796 19.506306 19.354404 19.311008 19.202503 19.115696 19.159107 19.072300 19.224201 19.180805 19.093998 19.093998 19.028904 19.180805 18.985508 19.224201 19.072300 19.050602 19.115696 19.137409 19.093998 19.028904 19.007206 19.137409 19.137409 19.093998 19.115696 18.942097 18.963810 19.072300 18.963810 18.985508 19.007206 19.028904 18.985508 19.072300 19.050602 18.898701 19.028904 19.007206 18.855305 18.920399 18.898701 18.985508 18.898701 18.855305 18.898701 18.877003 18.833607 18.768497 18.746799 18.833607 18.746799 18.703403 18.746799 18.746799 18.768497 18.703403 18.638309 18.681705 18.681705 18.594898 18.508106 18.551502 18.551502 18.464710 18.551502 18.551502 18.551502 18.421299 18.421299 18.356205 18.399601 18.399601 18.377903 18.312809 18.247700 18.269398 18.247700 18.269398 
18.464710 18.334507 18.464710 18.464710 18.377903 18.486408 18.486408 18.551502 18.594898 18.573200 18.660007 18.551502 18.638309 18.573200 18.703403 18.725101 18.616596 18.811909 18.594898 18.725101 18.725101 18.681705 18.746799 18.768497 18.790195 18.790195 18.833607 18.811909 18.898701 18.920399 18.920399 18.985508 18.833607 18.920399 18.985508 19.093998 18.920399 19.007206 19.007206 18.985508 19.093998 19.180805 19.180805 19.267597 19.354404 19.462910 19.549702 19.593098 19.636509 19.788410 19.831806 19.853504 19.831806 19.875202 19.831806 19.940296 19.940296 20.027103 20.070499 20.027103 20.070499 20.092197 20.222401 20.092197 20.092197 20.092197 20.135609 20.048801 20.048801 20.113895 20.200703 20.200703 20.135609 20.048801 20.222401 20.005405 20.092197 19.962009 20.027103 19.918598 19.896900 19.701603 19.614796 19.484608 19.484608 19.267597 19.332706 19.180805 19.289295 19.202503 19.159107 19.202503 19.202503 19.245899 18.963810 19.224201 19.159107 19.072300 19.137409 19.180805 19.115696 19.137409 19.180805 19.137409 19.202503 19.137409 19.159107 18.942097 18.898701 19.072300 19.007206 18.985508 19.050602 19.093998 19.093998 19.028904 19.072300 19.007206 19.028904 19.050602 19.007206 18.942097 19.050602 18.963810 19.007206 18.985508 18.985508 18.898701 18.985508 18.833607 18.790195 18.877003 18.811909 18.833607 18.746799 18.768497 18.768497 18.681705 18.594898 18.768497 18.660007 18.725101 18.616596 18.616596 18.573200 18.638309 18.551502 18.594898 18.551502 18.551502 18.551502 18.421299 18.291096 18.421299 18.399601 18.486408 18.291096 18.399601 18.269398 18.291096 
18.399601 18.399601 18.377903 18.464710 18.377903 18.486408 18.529804 18.660007 18.508106 18.616596 18.638309 18.551502 18.573200 18.638309 18.725101 18.725101 18.725101 18.725101 18.725101 18.855305 18.790195 18.768497 18.768497 18.833607 18.790195 18.833607 18.833607 18.833607 18.985508 18.942097 19.028904 19.028904 18.920399 19.007206 19.028904 19.050602 19.007206 19.137409 19.137409 19.072300 19.224201 19.354404 19.332706 19.549702 19.506306 19.571400 19.658207 19.701603 19.723301 19.831806 19.896900 19.766697 19.853504 19.983707 19.962009 19.962009 19.983707 20.070499 20.113895 20.179005 20.092197 20.200703 20.179005 20.113895 20.179005 20.179005 20.092197 20.222401 20.113895 20.092197 20.222401 20.222401 20.113895 20.135609 20.265797 20.135609 20.157307 20.113895 20.027103 20.048801 20.092197 20.027103 19.831806 19.831806 19.636509 19.549702 19.484608 19.267597 19.224201 19.159107 19.180805 19.180805 19.115696 19.224201 19.050602 19.224201 19.311008 19.072300 19.159107 19.137409 19.093998 19.028904 19.093998 19.202503 19.159107 19.224201 19.224201 18.920399 18.985508 19.159107 19.115696 19.115696 19.050602 19.072300 19.072300 19.093998 19.072300 19.007206 19.028904 19.050602 19.093998 19.072300 19.093998 18.985508 18.942097 18.942097 18.942097 18.985508 18.920399 18.833607 18.811909 18.833607 18.833607 18.877003 18.768497 18.833607 18.768497 18.725101 18.681705 18.725101 18.681705 18.660007 18.660007 18.638309 18.529804 18.638309 18.616596 18.464710 18.616596 18.594898 18.508106 18.529804 18.399601 18.464710 18.399601 18.356205 18.399601 18.312809 18.247700 18.377903 
18.421299 18.377903 18.464710 18.399601 18.421299 18.421299 18.464710 18.551502 18.594898 18.573200 18.660007 18.508106 18.681705 18.594898 18.681705 18.681705 18.746799 18.725101 18.725101 18.768497 18.790195 18.681705 18.811909 18.811909 18.811909 18.898701 18.811909 18.898701 18.963810 18.942097 18.898701 18.898701 18.855305 18.985508 18.985508 19.072300 19.072300 19.137409 19.115696 19.245899 19.289295 19.528004 19.528004 19.614796 19.528004 19.593098 19.658207 19.723301 19.701603 19.853504 19.896900 19.831806 19.831806 19.940296 19.983707 19.918598 19.983707 20.070499 20.157307 20.092197 20.113895 20.200703 20.222401 20.200703 20.179005 20.222401 20.135609 20.135609 20.179005 20.135609 20.222401 20.265797 20.222401 20.244099 20.244099 20.157307 20.222401 20.157307 20.135609 20.092197 20.048801 20.157307 20.070499 20.048801 19.875202 19.744999 19.679905 19.462910 19.354404 19.289295 19.224201 19.180805 19.180805 19.245899 19.072300 19.202503 19.202503 19.028904 19.072300 19.093998 19.137409 19.072300 19.137409 19.202503 19.180805 19.115696 19.093998 19.007206 19.007206 19.093998 19.050602 19.007206 19.007206 19.093998 19.072300 19.093998 19.050602 19.007206 19.072300 19.115696 19.093998 19.028904 19.050602 19.007206 19.007206 19.007206 18.963810 18.963810 18.790195 18.920399 18.963810 18.833607 18.833607 18.898701 18.746799 18.811909 18.768497 18.725101 18.833607 18.725101 18.746799 18.681705 18.660007 18.660007 18.616596 18.573200 18.508106 18.616596 18.508106 18.551502 18.486408 18.551502 18.399601 18.486408 18.356205 18.399601 18.356205 18.399601 18.312809 18.377903 
18.508106 18.529804 18.551502 18.529804 18.594898 18.529804 18.551502 18.638309 18.551502 18.768497 18.681705 18.681705 18.660007 18.681705 18.681705 18.768497 18.746799 18.833607 18.790195 18.855305 18.833607 18.855305 18.833607 18.920399 18.920399 18.963810 18.963810 19.028904 18.963810 19.050602 19.007206 18.985508 18.985508 19.028904 19.159107 19.115696 19.093998 19.332706 19.332706 19.462910 19.549702 19.636509 19.636509 19.636509 19.744999 19.723301 19.636509 19.701603 19.788410 19.896900 19.831806 19.962009 19.918598 19.875202 20.048801 20.113895 20.092197 20.157307 20.157307 20.244099 20.265797 20.330906 20.330906 20.309208 20.352604 20.265797 20.222401 20.352604 20.330906 20.157307 20.330906 20.352604 20.265797 20.265797 20.309208 20.222401 20.374302 20.265797 20.244099 20.265797 20.244099 20.200703 20.200703 20.265797 20.070499 20.005405 20.070499 19.788410 19.614796 19.549702 19.376102 19.332706 19.224201 19.267597 19.159107 19.180805 19.180805 19.093998 19.159107 19.224201 19.137409 19.072300 19.159107 19.245899 19.159107 19.267597 19.267597 18.985508 19.072300 19.159107 19.115696 19.137409 19.028904 19.202503 19.050602 18.985508 19.137409 19.115696 19.115696 19.137409 19.093998 19.137409 19.115696 19.115696 19.072300 19.007206 18.898701 19.007206 18.963810 18.963810 18.898701 18.898701 18.963810 18.920399 18.833607 18.790195 18.768497 18.790195 18.725101 18.768497 18.768497 18.768497 18.746799 18.703403 18.616596 18.616596 18.529804 18.638309 18.616596 18.638309 18.660007 18.594898 18.508106 18.334507 18.464710 18.421299 18.442997 18.464710 18.356205 18.421299 
18.573200 18.616596 18.573200 18.573200 18.681705 18.638309 18.573200 18.638309 18.660007 18.638309 18.616596 18.660007 18.681705 18.681705 18.703403 18.833607 18.725101 18.681705 18.681705 18.746799 18.746799 18.768497 18.920399 18.855305 18.790195 18.877003 19.007206 18.985508 18.942097 19.007206 19.093998 18.920399 18.985508 19.050602 19.224201 19.289295 19.354404 19.397800 19.571400 19.506306 19.484608 19.679905 19.744999 19.636509 19.744999 19.723301 19.766697 19.831806 19.831806 19.896900 19.875202 19.962009 19.983707 20.027103 20.027103 20.092197 20.092197 20.244099 20.287510 20.244099 20.287510 20.352604 20.330906 20.330906 20.330906 20.330906 20.287510 20.417698 20.417698 20.244099 20.439396 20.504505 20.374302 20.396000 20.374302 20.287510 20.374302 20.352604 20.244099 20.265797 20.309208 20.309208 20.287510 20.222401 20.092197 20.027103 20.113895 19.962009 19.962009 19.701603 19.549702 19.506306 19.354404 19.332706 19.267597 19.180805 19.289295 19.245899 19.202503 19.202503 19.093998 19.093998 19.137409 19.267597 19.202503 19.267597 19.267597 19.028904 19.007206 19.180805 19.072300 19.050602 19.159107 19.028904 19.137409 19.050602 19.093998 19.115696 19.137409 19.159107 19.137409 19.159107 19.137409 19.050602 19.072300 19.028904 18.942097 18.963810 18.877003 18.963810 18.855305 18.877003 18.811909 18.920399 18.920399 18.833607 18.790195 18.811909 18.790195 18.790195 18.746799 18.660007 18.703403 18.703403 18.529804 18.551502 18.594898 18.616596 18.660007 18.616596 18.594898 18.529804 18.573200 18.442997 18.508106 18.421299 18.421299 18.377903 18.508106 18.421299 
18.594898 18.529804 18.551502 18.703403 18.681705 18.660007 18.616596 18.660007 18.681705 18.725101 18.660007 18.725101 18.768497 18.833607 18.746799 18.877003 18.920399 18.790195 18.811909 18.855305 18.855305 18.942097 19.007206 18.985508 18.942097 18.942097 18.985508 19.007206 18.920399 19.007206 19.028904 19.093998 19.093998 19.137409 19.289295 19.462910 19.528004 19.571400 19.593098 19.636509 19.614796 19.744999 19.723301 19.636509 19.744999 19.788410 19.810108 19.853504 19.940296 19.940296 19.940296 20.070499 20.048801 19.962009 20.113895 20.200703 20.244099 20.309208 20.287510 20.244099 20.396000 20.244099 20.352604 20.417698 20.461109 20.330906 20.396000 20.417698 20.439396 20.374302 20.547901 20.612995 20.504505 20.504505 20.547901 20.526203 20.547901 20.439396 20.352604 20.374302 20.461109 20.330906 20.352604 20.396000 20.200703 20.179005 20.309208 20.070499 20.113895 19.918598 19.875202 19.679905 19.506306 19.462910 19.202503 19.332706 19.311008 19.202503 19.267597 19.180805 19.180805 19.137409 19.245899 19.332706 19.245899 19.180805 19.289295 19.028904 19.159107 19.202503 19.072300 19.159107 19.159107 19.180805 19.137409 19.137409 19.180805 19.159107 19.202503 19.202503 19.202503 19.115696 19.202503 19.093998 19.093998 19.093998 19.115696 18.963810 19.007206 18.898701 18.963810 18.877003 18.920399 18.963810 18.985508 18.855305 18.920399 18.833607 18.811909 18.811909 18.768497 18.898701 18.746799 18.746799 18.638309 18.681705 18.660007 18.638309 18.790195 18.660007 18.594898 18.464710 18.508106 18.573200 18.551502 18.508106 18.486408 18.508106 18.529804 18.421299 
18.508106 18.551502 18.551502 18.594898 18.660007 18.703403 18.681705 18.681705 18.703403 18.681705 18.638309 18.681705 18.768497 18.725101 18.811909 18.768497 18.790195 18.833607 18.898701 18.855305 18.920399 18.942097 18.985508 18.898701 18.963810 19.028904 19.072300 19.028904 19.028904 19.115696 19.050602 19.072300 19.202503 19.267597 19.506306 19.528004 19.614796 19.571400 19.636509 19.593098 19.614796 19.679905 19.701603 19.744999 19.918598 19.875202 19.831806 19.896900 20.092197 20.027103 20.027103 20.092197 20.135609 20.113895 20.113895 20.222401 20.330906 20.374302 20.417698 20.309208 20.417698 20.374302 20.504505 20.482807 20.417698 20.374302 20.396000 20.461109 20.482807 20.374302 20.634708 20.656406 20.591297 20.569599 20.547901 20.569599 20.612995 20.569599 20.504505 20.569599 20.569599 20.482807 20.461109 20.482807 20.330906 20.287510 20.352604 20.135609 20.222401 20.092197 20.027103 19.962009 19.831806 19.723301 19.462910 19.484608 19.311008 19.224201 19.224201 19.311008 19.202503 19.137409 19.245899 19.419498 19.245899 19.332706 19.267597 19.050602 19.137409 19.180805 19.050602 19.159107 19.115696 19.137409 19.115696 19.245899 19.159107 19.202503 19.245899 19.159107 19.224201 19.159107 19.159107 19.224201 19.180805 19.093998 18.985508 18.920399 18.963810 19.007206 18.942097 18.963810 18.963810 19.050602 18.963810 18.985508 18.920399 18.898701 18.790195 18.833607 18.811909 18.898701 18.790195 18.746799 18.660007 18.746799 18.703403 18.703403 18.768497 18.660007 18.638309 18.660007 18.508106 18.660007 18.529804 18.464710 18.573200 18.529804 18.508106 18.486408 
18.551502 18.594898 18.638309 18.638309 18.638309 18.703403 18.725101 18.768497 18.660007 18.811909 18.746799 18.703403 18.855305 18.703403 18.768497 18.703403 18.725101 18.768497 18.877003 18.942097 18.942097 18.920399 18.920399 18.833607 18.920399 18.963810 19.028904 18.985508 18.963810 19.137409 19.137409 19.245899 19.397800 19.462910 19.549702 19.636509 19.528004 19.549702 19.571400 19.549702 19.636509 19.658207 19.744999 19.788410 19.744999 19.766697 19.853504 19.896900 20.005405 20.113895 20.070499 20.135609 20.179005 20.092197 20.135609 20.265797 20.244099 20.352604 20.352604 20.417698 20.439396 20.439396 20.374302 20.482807 20.482807 20.417698 20.396000 20.504505 20.526203 20.461109 20.569599 20.764896 20.678104 20.569599 20.721500 20.634708 20.743198 20.743198 20.612995 20.743198 20.699802 20.634708 20.547901 20.612995 20.417698 20.396000 20.396000 20.244099 20.287510 20.157307 20.179005 20.135609 20.048801 20.005405 19.614796 19.549702 19.397800 19.224201 19.224201 19.245899 19.202503 19.224201 19.202503 19.289295 19.267597 19.267597 19.311008 19.072300 19.050602 19.137409 19.180805 19.093998 19.093998 19.202503 19.115696 19.202503 19.224201 19.093998 19.224201 19.115696 19.224201 19.159107 19.202503 19.159107 19.137409 19.159107 18.963810 19.028904 18.963810 18.942097 18.985508 18.985508 18.963810 18.985508 18.898701 18.920399 18.920399 18.963810 18.811909 18.877003 18.811909 18.790195 18.855305 18.790195 18.790195 18.725101 18.725101 18.811909 18.681705 18.573200 18.660007 18.660007 18.529804 18.529804 18.594898 18.573200 18.508106 18.486408 18.551502 18.442997 
18.681705 18.616596 18.573200 18.768497 18.746799 18.725101 18.660007 18.703403 18.768497 18.833607 18.725101 18.811909 18.746799 18.855305 18.833607 18.833607 18.703403 18.790195 18.920399 18.920399 18.811909 18.985508 19.028904 18.942097 18.985508 19.007206 18.963810 19.007206 19.050602 19.224201 19.354404 19.397800 19.571400 19.506306 19.549702 19.528004 19.528004 19.593098 19.636509 19.571400 19.636509 19.766697 19.744999 19.744999 19.766697 19.940296 19.896900 19.918598 20.092197 20.330906 20.157307 20.135609 20.265797 20.070499 20.179005 20.200703 20.287510 20.352604 20.265797 20.396000 20.417698 20.417698 20.439396 20.417698 20.417698 20.417698 20.374302 20.547901 20.612995 20.461109 20.699802 20.808308 20.764896 20.786610 20.830006 20.786610 20.895100 20.808308 20.786610 20.938496 20.938496 20.830006 20.764896 20.830006 20.634708 20.461109 20.526203 20.461109 20.417698 20.330906 20.265797 20.222401 19.962009 20.157307 19.962009 19.788410 19.679905 19.332706 19.311008 19.267597 19.245899 19.245899 19.267597 19.397800 19.289295 19.289295 19.332706 19.093998 19.093998 19.159107 19.093998 19.159107 19.137409 19.180805 19.224201 19.159107 19.224201 19.224201 19.159107 19.202503 19.180805 19.137409 19.137409 19.202503 19.159107 19.050602 19.028904 19.028904 18.942097 19.028904 18.985508 18.985508 18.920399 19.007206 18.963810 19.007206 18.920399 18.920399 18.855305 18.920399 18.811909 18.790195 18.790195 18.768497 18.746799 18.811909 18.725101 18.833607 18.703403 18.681705 18.616596 18.660007 18.464710 18.638309 18.681705 18.660007 18.508106 18.529804 18.464710 18.508106 
18.703403 18.790195 18.681705 18.703403 18.681705 18.746799 18.703403 18.790195 18.725101 18.768497 18.833607 18.768497 18.898701 18.811909 18.855305 18.920399 18.855305 18.942097 18.920399 19.007206 18.898701 19.007206 18.898701 19.028904 19.028904 19.007206 19.050602 19.072300 19.245899 19.376102 19.441196 19.506306 19.528004 19.397800 19.549702 19.593098 19.571400 19.679905 19.593098 19.549702 19.658207 19.744999 19.658207 19.766697 19.810108 19.875202 19.875202 19.940296 20.048801 20.200703 20.179005 20.179005 20.222401 20.135609 20.244099 20.222401 20.330906 20.287510 20.287510 20.287510 20.374302 20.461109 20.417698 20.439396 20.417698 20.526203 20.417698 20.547901 20.569599 20.526203 20.808308 20.721500 20.786610 20.895100 20.830006 20.830006 20.981907 21.003605 21.003605 21.133808 21.090397 21.068699 20.981907 21.003605 20.764896 20.743198 20.721500 20.656406 20.634708 20.461109 20.352604 20.287510 20.157307 20.222401 20.048801 20.070499 19.853504 19.549702 19.419498 19.332706 19.354404 19.267597 19.267597 19.354404 19.311008 19.354404 19.332706 19.050602 19.115696 19.180805 19.159107 19.180805 19.159107 19.180805 19.311008 19.180805 19.159107 19.137409 19.202503 19.180805 19.224201 19.202503 19.180805 19.159107 19.137409 19.050602 19.072300 19.050602 18.985508 19.050602 18.985508 18.942097 19.007206 18.942097 19.007206 18.898701 18.985508 18.855305 18.811909 18.898701 18.855305 18.768497 18.811909 18.811909 18.725101 18.790195 18.768497 18.725101 18.725101 18.703403 18.616596 18.573200 18.573200 18.681705 18.594898 18.529804 18.594898 18.486408 18.464710 18.464710 
18.703403 18.746799 18.638309 18.660007 18.811909 18.681705 18.660007 18.681705 18.746799 18.703403 18.811909 18.768497 18.811909 18.833607 18.920399 18.855305 18.790195 18.963810 18.920399 18.963810 18.920399 18.985508 19.007206 19.028904 19.007206 18.985508 19.007206 19.180805 19.332706 19.462910 19.484608 19.484608 19.419498 19.462910 19.528004 19.506306 19.549702 19.484608 19.593098 19.701603 19.723301 19.658207 19.658207 19.788410 19.918598 19.788410 20.027103 20.005405 20.070499 20.092197 20.113895 20.113895 20.179005 20.244099 20.200703 20.222401 20.287510 20.287510 20.265797 20.309208 20.352604 20.374302 20.352604 20.461109 20.374302 20.330906 20.417698 20.526203 20.612995 20.591297 20.699802 20.699802 20.721500 20.895100 20.938496 20.960209 21.025303 21.112110 21.198902 21.307407 21.307407 21.242298 21.133808 21.198902 21.047001 21.047001 20.851704 20.830006 20.699802 20.591297 20.482807 20.417698 20.396000 20.396000 20.179005 20.200703 20.135609 19.896900 19.636509 19.571400 19.354404 19.289295 19.311008 19.354404 19.311008 19.311008 19.289295 19.137409 19.137409 19.159107 19.137409 19.159107 19.224201 19.202503 19.245899 19.137409 19.245899 19.180805 19.202503 19.267597 19.202503 19.159107 19.245899 19.159107 19.137409 19.093998 19.093998 19.072300 19.072300 19.093998 19.028904 18.985508 18.985508 19.028904 18.985508 18.942097 19.050602 18.942097 18.833607 18.833607 18.855305 18.790195 18.790195 18.768497 18.746799 18.811909 18.660007 18.725101 18.725101 18.725101 18.660007 18.660007 18.660007 18.660007 18.725101 18.638309 18.442997 18.594898 18.529804 18.464710 
18.638309 18.594898 18.703403 18.638309 18.703403 18.660007 18.681705 18.768497 18.877003 18.877003 18.855305 18.790195 18.833607 18.855305 18.811909 18.833607 18.811909 18.963810 18.963810 18.942097 18.985508 18.985508 18.985508 18.963810 19.115696 19.072300 19.202503 19.332706 19.462910 19.593098 19.484608 19.549702 19.484608 19.462910 19.506306 19.593098 19.571400 19.571400 19.614796 19.614796 19.701603 19.614796 19.831806 19.810108 19.831806 19.940296 20.005405 20.005405 20.070499 20.135609 20.092197 20.113895 20.113895 20.027103 20.135609 20.200703 20.244099 20.222401 20.200703 20.287510 20.417698 20.374302 20.439396 20.439396 20.417698 20.352604 20.461109 20.482807 20.591297 20.439396 20.634708 20.808308 20.851704 20.830006 21.025303 21.025303 21.242298 21.242298 21.415897 21.372501 21.459309 21.415897 21.372501 21.589497 21.285709 21.198902 21.220600 21.068699 20.916798 20.634708 20.612995 20.591297 20.461109 20.439396 20.309208 20.309208 20.135609 20.027103 19.896900 19.723301 19.506306 19.332706 19.332706 19.441196 19.419498 19.289295 19.289295 19.137409 19.115696 19.180805 19.093998 19.202503 19.180805 19.115696 19.180805 19.202503 19.224201 19.159107 19.224201 19.267597 19.245899 19.202503 19.137409 19.115696 19.159107 19.180805 19.072300 18.963810 19.115696 19.028904 19.050602 18.898701 18.985508 18.963810 18.963810 18.985508 19.028904 18.942097 18.942097 18.920399 18.920399 18.790195 18.833607 18.811909 18.790195 18.833607 18.833607 18.746799 18.768497 18.703403 18.660007 18.725101 18.594898 18.529804 18.681705 18.616596 18.551502 18.638309 18.551502 18.594898 
18.660007 18.594898 18.638309 18.681705 18.725101 18.703403 18.768497 18.746799 18.855305 18.833607 18.811909 18.898701 18.746799 18.790195 18.855305 18.920399 18.877003 18.942097 18.920399 18.985508 18.963810 19.028904 18.898701 19.007206 19.028904 19.224201 19.245899 19.419498 19.441196 19.506306 19.506306 19.462910 19.441196 19.289295 19.462910 19.528004 19.528004 19.571400 19.636509 19.679905 19.658207 19.679905 19.810108 19.810108 19.875202 19.896900 19.962009 19.940296 20.070499 20.135609 19.983707 20.048801 20.179005 20.092197 20.092197 20.179005 20.135609 20.200703 20.200703 20.265797 20.330906 20.482807 20.352604 20.439396 20.417698 20.482807 20.417698 20.482807 20.547901 20.482807 20.699802 20.830006 20.764896 20.960209 20.981907 21.047001 21.307407 21.459309 21.415897 21.589497 21.654606 21.676304 21.632908 21.806507 21.632908 21.546101 21.849903 21.481007 21.285709 20.981907 20.873402 20.830006 20.612995 20.569599 20.330906 20.396000 20.265797 20.092197 20.113895 20.005405 19.723301 19.506306 19.441196 19.462910 19.354404 19.354404 19.419498 19.159107 19.159107 19.311008 19.202503 19.202503 19.159107 19.224201 19.245899 19.267597 19.180805 19.159107 19.159107 19.224201 19.267597 19.289295 19.180805 19.180805 19.202503 19.137409 19.180805 19.159107 19.093998 19.093998 19.137409 19.093998 19.072300 19.028904 19.007206 19.028904 18.942097 19.028904 18.942097 18.920399 18.811909 18.877003 18.877003 18.746799 18.811909 18.725101 18.790195 18.811909 18.833607 18.703403 18.725101 18.681705 18.681705 18.573200 18.703403 18.573200 18.551502 18.594898 18.508106 18.616596 
18.681705 18.681705 18.703403 18.768497 18.703403 18.703403 18.855305 18.833607 18.877003 18.942097 18.811909 18.811909 18.855305 18.746799 18.855305 18.963810 18.855305 18.877003 18.963810 18.942097 19.007206 19.050602 19.093998 19.115696 19.376102 19.354404 19.397800 19.484608 19.528004 19.462910 19.441196 19.549702 19.484608 19.441196 19.397800 19.528004 19.506306 19.549702 19.614796 19.593098 19.679905 19.788410 19.831806 19.810108 19.918598 19.962009 19.896900 19.983707 20.005405 20.005405 20.005405 20.048801 20.005405 19.983707 20.070499 20.157307 20.135609 20.222401 20.244099 20.309208 20.439396 20.309208 20.461109 20.439396 20.374302 20.526203 20.482807 20.526203 20.721500 20.547901 20.764896 20.895100 20.895100 20.981907 21.177204 21.177204 21.372501 21.481007 21.524403 21.632908 21.828205 21.893299 21.936695 22.153706 22.001804 22.110310 22.262196 21.806507 21.654606 21.307407 21.220600 21.068699 20.808308 20.678104 20.417698 20.526203 20.526203 20.265797 20.287510 20.135609 19.962009 19.701603 19.614796 19.528004 19.419498 19.376102 19.311008 19.311008 19.180805 19.245899 19.202503 19.202503 19.224201 19.311008 19.202503 19.224201 19.289295 19.224201 19.245899 19.202503 19.137409 19.245899 19.245899 19.202503 19.180805 19.159107 19.180805 19.137409 19.050602 19.159107 19.159107 19.072300 19.072300 19.159107 19.093998 19.072300 18.963810 18.985508 18.942097 18.985508 18.963810 18.898701 18.898701 18.898701 18.811909 18.811909 18.811909 18.811909 18.877003 18.768497 18.703403 18.681705 18.746799 18.681705 18.703403 18.616596 18.638309 18.508106 18.594898 18.638309 
18.573200 18.681705 18.725101 18.703403 18.811909 18.660007 18.811909 18.725101 18.855305 18.855305 18.963810 18.768497 18.790195 18.811909 19.007206 18.920399 18.833607 18.942097 18.963810 18.985508 18.942097 19.050602 19.050602 19.115696 19.289295 19.419498 19.462910 19.462910 19.506306 19.397800 19.311008 19.354404 19.332706 19.311008 19.397800 19.462910 19.397800 19.549702 19.506306 19.571400 19.723301 19.658207 19.788410 19.723301 19.788410 19.918598 19.896900 19.940296 19.918598 19.896900 19.918598 19.962009 19.940296 19.918598 20.048801 20.092197 20.135609 20.200703 20.244099 20.287510 20.309208 20.265797 20.374302 20.417698 20.417698 20.396000 20.439396 20.482807 20.569599 20.699802 20.873402 20.938496 20.981907 21.090397 21.285709 21.263996 21.524403 21.567799 21.632908 21.741398 22.001804 22.132008 22.153706 22.392399 22.414097 22.457508 22.457508 22.153706 22.066898 21.741398 21.524403 21.263996 21.047001 20.873402 20.612995 20.678104 20.634708 20.330906 20.265797 20.244099 20.027103 19.875202 19.701603 19.614796 19.397800 19.441196 19.419498 19.245899 19.245899 19.289295 19.224201 19.245899 19.245899 19.354404 19.332706 19.180805 19.224201 19.289295 19.267597 19.289295 19.180805 19.289295 19.245899 19.137409 19.072300 19.137409 19.115696 19.137409 19.093998 19.115696 19.137409 19.093998 19.007206 19.159107 19.050602 18.942097 19.007206 19.007206 18.898701 18.942097 18.920399 18.898701 18.790195 18.877003 18.833607 18.855305 18.811909 18.833607 18.811909 18.790195 18.681705 18.660007 18.616596 18.616596 18.616596 18.616596 18.573200 18.529804 18.638309 18.616596 
18.594898 18.833607 18.746799 18.790195 18.768497 18.725101 18.855305 18.811909 18.746799 18.790195 18.920399 18.920399 18.768497 18.942097 18.942097 18.942097 18.920399 18.942097 18.942097 19.050602 19.028904 19.115696 19.224201 19.311008 19.506306 19.506306 19.528004 19.397800 19.419498 19.311008 19.484608 19.376102 19.376102 19.462910 19.484608 19.441196 19.484608 19.528004 19.549702 19.528004 19.701603 19.701603 19.831806 19.744999 19.744999 19.810108 19.831806 19.940296 19.896900 19.940296 20.005405 19.962009 20.048801 19.940296 19.983707 20.135609 20.113895 20.179005 20.222401 20.265797 20.309208 20.396000 20.417698 20.504505 20.439396 20.461109 20.547901 20.634708 20.699802 20.743198 20.981907 21.025303 21.198902 21.263996 21.415897 21.502705 21.632908 21.698002 21.784809 21.980106 22.218800 22.283909 22.349003 22.587696 22.609409 22.761295 22.783009 22.565998 22.479206 22.175404 21.914997 21.698002 21.372501 21.177204 20.960209 20.873402 20.721500 20.374302 20.330906 20.417698 20.200703 20.005405 19.896900 19.788410 19.506306 19.484608 19.441196 19.245899 19.245899 19.332706 19.311008 19.332706 19.224201 19.311008 19.332706 19.245899 19.180805 19.245899 19.202503 19.224201 19.311008 19.267597 19.289295 19.224201 19.245899 19.202503 19.159107 19.202503 19.007206 19.137409 19.159107 19.115696 19.093998 19.137409 19.028904 19.050602 19.007206 18.963810 18.985508 18.920399 18.920399 18.877003 18.920399 18.963810 18.855305 18.855305 18.877003 18.898701 18.833607 18.833607 18.746799 18.703403 18.638309 18.660007 18.551502 18.660007 18.616596 18.529804 18.660007 18.551502 
18.551502 18.681705 18.725101 18.790195 18.746799 18.790195 18.768497 18.833607 18.877003 18.855305 18.898701 18.855305 18.855305 18.942097 18.963810 18.877003 18.833607 18.963810 18.898701 19.028904 18.963810 19.137409 19.289295 19.397800 19.506306 19.462910 19.441196 19.376102 19.441196 19.419498 19.441196 19.419498 19.376102 19.441196 19.506306 19.549702 19.636509 19.571400 19.571400 19.571400 19.636509 19.701603 19.679905 19.701603 19.723301 19.788410 19.744999 19.831806 19.918598 19.940296 19.896900 19.896900 19.962009 20.048801 19.983707 20.092197 20.200703 20.113895 20.222401 20.222401 20.352604 20.287510 20.330906 20.374302 20.461109 20.461109 20.461109 20.634708 20.743198 21.003605 21.133808 21.350803 21.394199 21.524403 21.611210 21.741398 21.893299 22.001804 22.088596 22.305607 22.414097 22.544300 22.631107 22.804707 22.869801 23.000004 23.043400 22.978306 22.956608 22.674503 22.435810 22.132008 21.871601 21.632908 21.242298 21.068699 20.851704 20.591297 20.482807 20.482807 20.309208 20.222401 20.113895 20.005405 19.679905 19.614796 19.549702 19.267597 19.224201 19.332706 19.267597 19.376102 19.267597 19.397800 19.311008 19.332706 19.267597 19.289295 19.332706 19.311008 19.245899 19.332706 19.332706 19.202503 19.159107 19.224201 19.115696 19.202503 19.093998 19.137409 19.180805 19.137409 19.050602 19.072300 19.007206 19.072300 18.942097 19.072300 18.985508 18.985508 18.985508 18.963810 18.898701 18.877003 18.833607 18.855305 18.920399 18.920399 18.790195 18.703403 18.703403 18.660007 18.616596 18.638309 18.638309 18.660007 18.638309 18.660007 18.660007 18.681705 
18.616596 18.768497 18.746799 18.768497 18.746799 18.768497 18.811909 18.833607 18.833607 18.746799 18.898701 18.877003 18.790195 18.963810 18.920399 18.920399 19.028904 18.920399 19.072300 19.072300 19.159107 19.311008 19.506306 19.484608 19.484608 19.484608 19.441196 19.441196 19.484608 19.462910 19.376102 19.484608 19.462910 19.462910 19.593098 19.593098 19.766697 19.658207 19.701603 19.614796 19.636509 19.658207 19.636509 19.614796 19.766697 19.788410 19.766697 19.831806 19.853504 19.940296 19.918598 19.940296 20.070499 20.005405 20.092197 20.048801 20.092197 20.135609 20.200703 20.244099 20.179005 20.287510 20.374302 20.352604 20.461109 20.504505 20.504505 20.764896 20.895100 21.112110 21.415897 21.698002 21.806507 21.958408 22.088596 22.088596 22.218800 22.262196 22.457508 22.696201 22.869801 23.065098 23.065098 23.368900 23.238697 23.303806 23.347202 23.325504 23.347202 23.151905 22.913197 22.783009 22.652805 22.110310 21.502705 21.307407 21.047001 20.808308 20.743198 20.569599 20.330906 20.374302 20.179005 20.179005 19.940296 19.810108 19.593098 19.289295 19.245899 19.376102 19.267597 19.289295 19.311008 19.376102 19.245899 19.354404 19.311008 19.354404 19.245899 19.354404 19.224201 19.376102 19.289295 19.202503 19.180805 19.180805 19.159107 19.093998 19.137409 19.137409 19.159107 19.137409 19.093998 19.115696 19.028904 19.093998 18.942097 19.007206 18.963810 18.963810 18.920399 18.920399 18.877003 18.898701 18.855305 18.790195 18.811909 18.811909 18.746799 18.768497 18.725101 18.855305 18.703403 18.725101 18.725101 18.681705 18.573200 18.681705 18.573200 18.573200 
18.660007 18.746799 18.768497 18.746799 18.790195 18.790195 18.811909 18.855305 18.855305 18.942097 19.007206 18.920399 18.898701 19.028904 19.007206 18.963810 19.007206 19.072300 19.028904 19.072300 19.180805 19.419498 19.484608 19.441196 19.397800 19.397800 19.484608 19.462910 19.484608 19.484608 19.506306 19.593098 19.571400 19.636509 19.636509 19.636509 19.744999 19.658207 19.571400 19.701603 19.701603 19.593098 19.636509 19.614796 19.701603 19.701603 19.831806 19.853504 19.831806 19.896900 19.940296 19.896900 20.005405 20.027103 20.005405 20.048801 20.070499 20.157307 20.157307 20.200703 20.330906 20.309208 20.374302 20.417698 20.352604 20.461109 20.547901 20.808308 20.981907 21.307407 21.741398 22.327305 22.631107 22.761295 22.717899 22.609409 22.761295 22.826405 23.000004 23.434010 23.694401 23.911396 23.998203 24.171803 23.954807 23.802906 23.802906 23.672703 23.672703 23.542500 23.412296 23.520802 23.065098 22.652805 21.980106 21.676304 21.437595 21.112110 20.895100 20.743198 20.482807 20.396000 20.265797 20.287510 20.070499 20.005405 19.766697 19.332706 19.376102 19.419498 19.332706 19.354404 19.332706 19.376102 19.354404 19.397800 19.354404 19.289295 19.289295 19.311008 19.289295 19.245899 19.376102 19.224201 19.202503 19.180805 19.180805 19.267597 19.093998 19.072300 19.137409 19.159107 19.007206 19.115696 19.072300 19.115696 19.115696 18.985508 18.985508 19.028904 18.985508 18.985508 18.963810 18.898701 18.855305 18.877003 18.898701 18.877003 18.811909 18.833607 18.768497 18.768497 18.638309 18.725101 18.703403 18.681705 18.638309 18.681705 18.746799 18.681705 
18.768497 18.833607 18.725101 18.898701 18.855305 18.768497 18.942097 18.855305 19.007206 18.855305 19.007206 18.920399 18.920399 18.920399 18.985508 19.028904 19.028904 19.072300 19.180805 19.245899 19.376102 19.528004 19.549702 19.506306 19.462910 19.419498 19.528004 19.679905 19.571400 19.571400 19.636509 19.614796 19.658207 19.701603 19.766697 19.658207 19.658207 19.744999 19.679905 19.723301 19.679905 19.636509 19.571400 19.658207 19.614796 19.614796 19.744999 19.723301 19.875202 19.896900 19.896900 19.962009 19.918598 19.983707 20.027103 19.962009 20.070499 20.092197 20.092197 20.200703 20.244099 20.309208 20.396000 20.396000 20.439396 20.461109 20.656406 20.873402 21.285709 21.611210 22.500904 23.694401 24.866199 25.061497 24.302006 23.477406 23.455708 23.455708 23.868000 24.519001 25.191700 25.538898 25.669102 25.473804 25.083210 24.627506 24.410496 24.019901 23.933109 23.846302 23.846302 23.802906 23.412296 23.065098 22.544300 22.110310 21.784809 21.285709 21.003605 20.764896 20.591297 20.482807 20.417698 20.287510 20.200703 20.179005 19.918598 19.462910 19.419498 19.311008 19.397800 19.441196 19.311008 19.419498 19.332706 19.419498 19.376102 19.311008 19.354404 19.419498 19.267597 19.397800 19.332706 19.267597 19.224201 19.311008 19.202503 19.224201 19.159107 19.159107 19.159107 19.180805 19.050602 19.115696 19.137409 19.180805 19.093998 19.115696 19.050602 19.028904 18.985508 18.942097 18.963810 19.007206 18.877003 18.833607 18.855305 18.942097 18.920399 18.898701 18.768497 18.855305 18.725101 18.746799 18.703403 18.746799 18.703403 18.681705 18.660007 18.660007 
18.746799 18.833607 18.811909 18.833607 18.790195 18.746799 18.833607 18.877003 18.877003 18.985508 19.072300 18.920399 18.877003 18.942097 18.920399 18.920399 19.028904 18.963810 19.180805 19.354404 19.419498 19.484608 19.528004 19.462910 19.484608 19.441196 19.528004 19.549702 19.593098 19.549702 19.614796 19.701603 19.571400 19.614796 19.701603 19.744999 19.788410 19.636509 19.701603 19.679905 19.723301 19.679905 19.593098 19.701603 19.679905 19.658207 19.658207 19.723301 19.788410 19.766697 19.810108 19.810108 19.896900 19.875202 19.940296 19.983707 20.005405 20.070499 20.113895 20.113895 20.330906 20.265797 20.352604 20.439396 20.547901 20.504505 20.656406 20.981907 21.459309 22.240498 24.063297 25.278507 26.537098 27.470203 27.361698 25.777607 24.627506 24.475605 24.866199 26.472004 28.642002 29.336399 29.162800 28.251408 26.906010 25.734196 24.996403 24.388798 24.345402 23.998203 23.889698 23.933109 23.694401 23.564198 22.978306 22.587696 22.110310 21.567799 21.198902 20.938496 20.743198 20.678104 20.569599 20.504505 20.330906 20.287510 20.179005 19.571400 19.528004 19.376102 19.397800 19.332706 19.311008 19.419498 19.376102 19.354404 19.376102 19.397800 19.441196 19.267597 19.289295 19.245899 19.267597 19.354404 19.267597 19.245899 19.180805 19.159107 19.159107 19.093998 19.137409 19.093998 18.985508 19.072300 19.115696 19.072300 19.137409 18.942097 19.050602 19.007206 18.985508 18.963810 19.093998 18.985508 18.855305 18.877003 18.898701 18.898701 18.790195 18.855305 18.746799 18.768497 18.833607 18.725101 18.681705 18.725101 18.746799 18.811909 18.660007 18.703403 
18.768497 18.768497 18.811909 18.833607 18.855305 18.855305 18.768497 18.985508 18.985508 19.007206 18.963810 19.028904 18.942097 18.920399 19.137409 19.115696 19.115696 19.159107 19.332706 19.397800 19.571400 19.484608 19.484608 19.441196 19.441196 19.462910 19.441196 19.549702 19.679905 19.658207 19.636509 19.723301 19.658207 19.701603 19.744999 19.744999 19.723301 19.744999 19.723301 19.788410 19.810108 19.788410 19.788410 19.810108 19.788410 19.744999 19.658207 19.593098 19.723301 19.875202 19.940296 19.875202 19.918598 19.918598 20.005405 19.962009 20.092197 20.092197 20.157307 20.200703 20.330906 20.374302 20.417698 20.439396 20.547901 20.656406 20.830006 21.090397 21.524403 22.761295 25.148304 25.886097 26.775806 28.142902 28.858997 29.076008 27.947605 26.276707 26.255009 28.902409 31.918705 32.743305 32.678196 31.962101 29.878910 27.231510 25.886097 24.866199 24.540699 24.193501 24.019901 24.063297 23.933109 23.889698 23.390598 23.108509 22.696201 22.088596 21.589497 21.242298 21.003605 20.851704 20.721500 20.591297 20.439396 20.374302 20.244099 19.788410 19.679905 19.484608 19.376102 19.484608 19.332706 19.419498 19.376102 19.506306 19.332706 19.354404 19.332706 19.397800 19.332706 19.376102 19.289295 19.289295 19.245899 19.354404 19.289295 19.311008 19.115696 19.159107 19.180805 19.159107 19.137409 19.180805 19.093998 19.072300 19.159107 19.028904 19.072300 19.028904 19.050602 19.028904 19.093998 18.877003 18.942097 18.877003 18.963810 18.898701 18.855305 18.833607 18.877003 18.855305 18.877003 18.833607 18.768497 18.725101 18.768497 18.790195 18.703403 18.681705 
18.746799 18.833607 18.790195 18.833607 18.811909 18.877003 18.833607 18.833607 18.833607 19.007206 19.007206 18.985508 18.898701 18.963810 19.028904 19.007206 19.159107 19.159107 19.289295 19.419498 19.441196 19.528004 19.441196 19.376102 19.376102 19.441196 19.419498 19.484608 19.679905 19.571400 19.658207 19.701603 19.701603 19.614796 19.614796 19.679905 19.744999 19.766697 19.744999 19.766697 19.744999 19.810108 19.896900 19.896900 19.962009 19.918598 19.723301 19.723301 19.744999 19.744999 19.875202 19.940296 20.005405 19.940296 19.918598 19.940296 19.983707 20.179005 20.179005 20.179005 20.265797 20.417698 20.396000 20.547901 20.461109 20.612995 20.743198 21.090397 21.546101 22.522602 24.735996 26.493702 27.296604 28.338200 28.707096 29.944004 30.725208 30.139301 28.707096 30.486500 33.936802 34.500996 34.327396 33.828297 32.287601 28.685398 26.710697 25.408695 24.714298 24.302006 24.084995 24.215199 24.128407 24.128407 23.737797 23.477406 23.303806 22.565998 22.153706 21.719700 21.263996 20.916798 20.743198 20.678104 20.461109 20.352604 20.374302 19.983707 19.788410 19.636509 19.397800 19.462910 19.376102 19.441196 19.397800 19.332706 19.441196 19.376102 19.354404 19.376102 19.311008 19.376102 19.397800 19.376102 19.289295 19.289295 19.267597 19.180805 19.180805 19.137409 19.202503 19.180805 19.202503 19.115696 19.137409 19.072300 19.093998 19.007206 19.093998 19.115696 19.028904 19.028904 18.963810 18.942097 18.920399 18.920399 18.942097 18.877003 18.920399 18.920399 18.855305 18.855305 18.811909 18.877003 18.681705 18.768497 18.703403 18.703403 18.703403 18.660007 
18.855305 18.811909 18.790195 18.811909 18.811909 18.833607 18.898701 18.963810 18.898701 18.963810 19.028904 18.920399 18.877003 19.007206 19.050602 18.985508 19.159107 19.267597 19.376102 19.462910 19.506306 19.506306 19.441196 19.397800 19.462910 19.484608 19.506306 19.484608 19.528004 19.506306 19.528004 19.614796 19.614796 19.723301 19.636509 19.679905 19.810108 19.788410 19.766697 19.810108 19.788410 19.831806 19.940296 19.918598 20.092197 19.962009 19.918598 19.831806 19.744999 19.831806 19.962009 19.983707 20.027103 20.048801 19.962009 20.005405 20.070499 20.070499 20.200703 20.222401 20.287510 20.417698 20.461109 20.504505 20.504505 20.678104 20.851704 21.177204 21.611210 22.197102 23.477406 25.864399 27.774006 28.511799 28.967503 30.356297 31.549809 32.222507 32.005497 32.265903 35.086903 36.085102 35.954899 35.412403 34.305698 30.529896 27.340000 25.712498 25.039799 24.475605 24.302006 24.280308 24.193501 24.236897 24.019901 23.933109 23.781208 23.260410 22.826405 22.110310 21.372501 21.068699 20.808308 20.721500 20.656406 20.526203 20.482807 20.135609 20.005405 19.744999 19.549702 19.484608 19.462910 19.462910 19.419498 19.376102 19.419498 19.376102 19.397800 19.376102 19.354404 19.224201 19.354404 19.354404 19.245899 19.245899 19.224201 19.224201 19.245899 19.224201 19.224201 19.137409 19.137409 19.137409 19.115696 19.115696 19.072300 19.028904 19.028904 19.050602 19.115696 18.942097 19.007206 18.985508 18.920399 18.963810 18.877003 18.855305 18.920399 18.963810 18.811909 18.790195 18.768497 18.790195 18.790195 18.746799 18.725101 18.725101 18.681705 18.768497 
18.942097 18.898701 18.877003 18.877003 18.985508 18.942097 18.877003 18.963810 18.898701 18.985508 19.007206 19.050602 18.963810 18.985508 19.093998 19.159107 19.245899 19.397800 19.506306 19.506306 19.506306 19.506306 19.484608 19.506306 19.441196 19.484608 19.419498 19.484608 19.549702 19.658207 19.636509 19.614796 19.658207 19.723301 19.766697 19.723301 19.788410 19.744999 19.744999 19.744999 19.831806 20.005405 20.048801 20.048801 20.157307 20.005405 19.962009 20.027103 19.766697 20.005405 19.983707 20.179005 20.157307 20.113895 20.070499 20.048801 20.113895 20.200703 20.265797 20.309208 20.330906 20.461109 20.504505 20.656406 20.699802 20.808308 21.003605 21.242298 21.676304 22.153706 23.065098 24.388798 26.667301 28.989201 29.792103 31.028996 32.135700 32.699909 33.177296 33.741505 35.130299 36.888004 37.278599 36.540806 35.477497 32.352695 28.359898 26.233295 25.213398 24.779408 24.475605 24.475605 24.280308 24.323704 24.128407 24.193501 24.084995 23.651005 23.151905 22.544300 21.849903 21.394199 21.177204 20.981907 20.808308 20.656406 20.569599 20.222401 20.092197 20.048801 19.831806 19.614796 19.484608 19.528004 19.441196 19.441196 19.484608 19.462910 19.484608 19.354404 19.397800 19.354404 19.441196 19.397800 19.289295 19.267597 19.289295 19.267597 19.311008 19.289295 19.245899 19.115696 19.202503 19.245899 19.202503 19.202503 19.159107 19.072300 19.115696 19.072300 19.093998 19.093998 19.028904 19.180805 18.920399 18.963810 19.093998 18.963810 18.942097 18.920399 18.985508 18.877003 18.811909 18.833607 18.855305 18.855305 18.833607 18.811909 18.746799 18.725101 
18.942097 18.855305 18.855305 18.877003 18.898701 18.811909 18.963810 18.920399 18.942097 18.963810 19.093998 19.050602 18.985508 19.093998 19.137409 19.245899 19.289295 19.506306 19.462910 19.506306 19.484608 19.506306 19.506306 19.462910 19.441196 19.397800 19.397800 19.484608 19.441196 19.549702 19.593098 19.528004 19.593098 19.744999 19.766697 19.766697 19.810108 19.831806 19.853504 19.831806 19.810108 20.005405 20.048801 20.027103 20.113895 20.092197 20.135609 20.027103 19.940296 19.983707 20.113895 20.200703 20.179005 20.027103 20.005405 20.113895 20.265797 20.222401 20.352604 20.330906 20.417698 20.569599 20.656406 20.743198 20.656406 20.830006 20.960209 21.220600 21.654606 22.066898 23.000004 24.106709 26.059696 28.511799 30.725208 32.005497 32.678196 33.199009 33.719807 34.240604 34.869907 35.846409 37.235203 37.300297 36.237003 33.437702 29.119404 26.667301 25.604008 24.931309 24.692600 24.540699 24.432209 24.323704 24.236897 24.193501 24.236897 23.759510 23.282108 22.913197 22.197102 21.763096 21.394199 21.155506 20.851704 20.786610 20.656406 20.244099 20.135609 20.070499 20.027103 19.723301 19.528004 19.528004 19.462910 19.484608 19.528004 19.462910 19.441196 19.397800 19.376102 19.397800 19.441196 19.397800 19.289295 19.311008 19.311008 19.267597 19.245899 19.224201 19.202503 19.202503 19.159107 19.245899 19.245899 19.202503 19.050602 19.137409 19.137409 19.115696 19.007206 19.072300 19.050602 19.028904 18.985508 18.963810 19.072300 18.898701 18.942097 18.942097 18.920399 18.877003 18.768497 18.790195 18.790195 18.855305 18.833607 18.811909 18.725101 18.594898 
18.790195 18.942097 18.877003 18.920399 18.963810 19.050602 18.963810 18.942097 19.050602 18.942097 19.050602 19.180805 19.050602 19.093998 19.202503 19.289295 19.311008 19.462910 19.484608 19.484608 19.571400 19.571400 19.549702 19.506306 19.419498 19.528004 19.506306 19.462910 19.354404 19.484608 19.636509 19.484608 19.549702 19.658207 19.744999 19.766697 19.766697 19.831806 19.875202 19.940296 19.940296 19.962009 20.070499 20.092197 20.222401 20.222401 20.157307 20.113895 20.048801 20.157307 20.200703 20.222401 20.179005 20.027103 20.113895 20.157307 20.222401 20.265797 20.330906 20.374302 20.482807 20.547901 20.526203 20.721500 20.699802 20.851704 20.960209 21.285709 21.676304 22.110310 23.000004 24.432209 28.273106 30.117603 30.963902 32.461201 33.220707 33.698109 34.284000 34.869907 35.238804 35.564304 35.933201 36.736103 36.671009 34.566105 29.401508 27.123005 25.864399 25.170002 24.779408 24.692600 24.453907 24.562397 24.323704 24.388798 24.519001 24.019901 23.672703 23.303806 22.696201 22.132008 21.502705 21.198902 20.895100 20.851704 20.547901 20.265797 20.135609 20.244099 20.005405 19.831806 19.571400 19.593098 19.571400 19.549702 19.462910 19.484608 19.462910 19.441196 19.462910 19.419498 19.419498 19.289295 19.419498 19.419498 19.289295 19.267597 19.332706 19.332706 19.332706 19.267597 19.202503 19.245899 19.180805 19.180805 19.115696 19.093998 19.137409 19.159107 19.072300 19.050602 19.028904 19.028904 18.942097 18.920399 19.028904 18.963810 19.050602 18.855305 18.963810 18.855305 18.768497 18.790195 18.811909 18.811909 18.855305 18.768497 18.790195 18.660007 
18.833607 18.963810 18.833607 18.877003 18.942097 18.855305 18.942097 18.985508 19.028904 19.028904 19.028904 19.007206 18.985508 19.028904 19.202503 19.289295 19.376102 19.462910 19.397800 19.397800 19.528004 19.549702 19.571400 19.571400 19.614796 19.484608 19.506306 19.419498 19.419498 19.419498 19.549702 19.462910 19.441196 19.636509 19.701603 19.788410 19.744999 19.788410 19.810108 19.918598 19.983707 19.962009 20.048801 20.157307 20.222401 20.179005 20.200703 20.200703 20.135609 20.092197 20.200703 20.265797 20.287510 20.287510 20.135609 20.222401 20.244099 20.330906 20.309208 20.396000 20.526203 20.612995 20.656406 20.743198 20.721500 20.895100 21.003605 21.242298 21.719700 22.023502 23.021702 25.104908 29.423206 31.614902 32.830097 32.981998 33.524509 34.349110 34.783100 35.347309 35.586002 35.759602 36.063404 35.868107 35.802998 35.282200 30.378010 27.600407 26.233295 25.495502 25.148304 25.039799 24.714298 24.605808 24.475605 24.453907 24.497303 24.106709 23.954807 23.607609 23.065098 22.392399 21.698002 21.307407 20.981907 20.808308 20.743198 20.439396 20.222401 20.113895 20.048801 19.940296 19.636509 19.593098 19.549702 19.549702 19.549702 19.462910 19.441196 19.462910 19.441196 19.441196 19.397800 19.354404 19.397800 19.419498 19.311008 19.224201 19.354404 19.311008 19.289295 19.202503 19.267597 19.202503 19.245899 19.180805 19.115696 19.093998 19.093998 19.311008 19.115696 19.072300 19.137409 18.963810 18.898701 18.920399 18.920399 18.942097 18.920399 18.898701 18.833607 18.790195 18.790195 18.811909 18.811909 18.855305 18.833607 18.725101 18.746799 18.768497 
18.790195 18.898701 18.963810 18.920399 18.790195 18.920399 18.963810 18.920399 19.007206 18.985508 19.007206 18.985508 19.072300 19.159107 19.245899 19.419498 19.397800 19.441196 19.441196 19.462910 19.419498 19.441196 19.462910 19.462910 19.614796 19.484608 19.462910 19.397800 19.376102 19.484608 19.441196 19.549702 19.614796 19.614796 19.701603 19.658207 19.723301 19.810108 19.853504 19.831806 19.940296 19.983707 20.135609 20.113895 20.179005 20.222401 20.222401 20.244099 20.222401 20.179005 20.265797 20.309208 20.439396 20.352604 20.309208 20.309208 20.287510 20.330906 20.396000 20.461109 20.504505 20.569599 20.699802 20.721500 20.786610 20.851704 20.981907 21.285709 21.698002 22.066898 22.956608 25.365299 29.770405 32.070606 33.524509 34.544407 34.566105 34.414204 35.347309 35.737904 36.020008 36.345509 36.562504 36.345509 35.499210 34.848209 31.701710 28.403309 26.927708 25.994602 25.473804 25.191700 25.018101 24.822803 24.627506 24.562397 24.432209 24.236897 24.106709 23.911396 23.282108 22.544300 22.023502 21.263996 21.025303 20.938496 20.938496 20.569599 20.330906 20.352604 20.113895 20.005405 19.788410 19.614796 19.462910 19.528004 19.571400 19.419498 19.462910 19.419498 19.419498 19.484608 19.376102 19.419498 19.311008 19.419498 19.289295 19.224201 19.245899 19.376102 19.332706 19.224201 19.137409 19.137409 19.202503 19.137409 19.115696 19.159107 19.115696 19.202503 19.115696 19.028904 19.007206 18.963810 19.050602 18.963810 18.920399 18.942097 18.942097 18.877003 19.072300 18.833607 18.811909 18.768497 18.811909 18.746799 18.746799 18.681705 18.768497 18.638309 
18.877003 18.877003 18.942097 18.898701 18.942097 18.942097 18.877003 18.877003 19.028904 19.093998 19.072300 19.050602 19.072300 19.202503 19.354404 19.397800 19.441196 19.419498 19.528004 19.506306 19.397800 19.484608 19.462910 19.484608 19.528004 19.549702 19.506306 19.528004 19.397800 19.419498 19.484608 19.679905 19.636509 19.701603 19.701603 19.744999 19.810108 19.788410 19.896900 19.918598 19.940296 20.092197 20.179005 20.244099 20.287510 20.287510 20.309208 20.309208 20.265797 20.200703 20.330906 20.374302 20.482807 20.547901 20.482807 20.439396 20.330906 20.439396 20.439396 20.547901 20.547901 20.612995 20.699802 20.808308 20.743198 21.025303 21.025303 21.329105 21.654606 22.023502 22.891499 25.191700 29.922306 32.265903 33.915104 35.021809 36.085102 36.085102 36.432301 36.649296 36.627598 36.866306 36.931400 36.779499 36.237003 35.412403 34.067005 30.877110 28.164600 27.057896 26.276707 25.777607 25.321903 25.126606 24.822803 24.735996 24.584110 24.367100 24.236897 23.672703 22.848103 22.262196 21.958408 21.611210 21.307407 21.112110 20.851704 20.656406 20.461109 20.374302 20.265797 20.179005 19.831806 19.679905 19.593098 19.571400 19.506306 19.528004 19.528004 19.441196 19.397800 19.397800 19.441196 19.441196 19.397800 19.506306 19.311008 19.224201 19.245899 19.332706 19.289295 19.267597 19.224201 19.289295 19.159107 19.159107 19.202503 19.072300 19.072300 19.072300 19.115696 19.050602 19.115696 18.985508 19.007206 18.920399 18.942097 18.920399 18.811909 18.920399 19.050602 18.898701 18.855305 18.703403 18.877003 18.790195 18.768497 18.790195 18.725101 18.725101 
18.920399 18.920399 18.942097 19.007206 19.007206 18.833607 19.028904 19.072300 19.028904 19.137409 19.072300 19.159107 19.159107 19.332706 19.376102 19.506306 19.528004 19.593098 19.549702 19.571400 19.571400 19.506306 19.658207 19.549702 19.549702 19.614796 19.679905 19.614796 19.506306 19.614796 19.636509 19.723301 19.679905 19.723301 19.766697 19.853504 19.788410 19.962009 19.962009 19.896900 20.135609 20.179005 20.309208 20.309208 20.439396 20.309208 20.374302 20.461109 20.374302 20.396000 20.352604 20.417698 20.591297 20.612995 20.743198 20.569599 20.439396 20.569599 20.526203 20.612995 20.656406 20.656406 20.786610 20.808308 20.960209 21.025303 21.090397 21.350803 21.676304 22.001804 22.739597 24.215199 28.490101 31.918705 33.806599 35.217106 36.258701 36.996510 37.365406 37.712605 37.452198 37.213505 37.061604 36.866306 36.736103 36.171909 35.586002 34.435902 31.593204 28.858997 27.730610 26.623905 25.821003 25.473804 25.148304 24.953007 24.822803 24.584110 23.998203 22.609409 22.023502 22.001804 21.914997 21.763096 21.394199 21.090397 21.112110 20.743198 20.482807 20.526203 20.330906 20.244099 20.027103 19.788410 19.788410 19.614796 19.614796 19.506306 19.528004 19.441196 19.462910 19.462910 19.462910 19.419498 19.376102 19.441196 19.397800 19.332706 19.332706 19.332706 19.224201 19.245899 19.202503 19.289295 19.289295 19.202503 19.180805 19.093998 19.115696 19.050602 19.137409 19.180805 19.137409 19.093998 19.050602 18.920399 19.028904 18.985508 18.963810 18.898701 18.985508 18.898701 18.898701 18.833607 18.790195 18.790195 18.790195 18.855305 18.768497 18.790195 
18.877003 18.877003 18.942097 18.942097 18.877003 18.898701 19.093998 19.072300 19.050602 19.180805 19.180805 19.050602 19.180805 19.376102 19.441196 19.397800 19.506306 19.528004 19.397800 19.506306 19.484608 19.549702 19.506306 19.528004 19.549702 19.701603 19.636509 19.636509 19.528004 19.528004 19.571400 19.831806 19.788410 19.701603 19.744999 19.831806 19.831806 19.810108 19.918598 20.027103 19.983707 20.222401 20.352604 20.287510 20.352604 20.439396 20.439396 20.330906 20.309208 20.352604 20.417698 20.526203 20.699802 20.721500 20.764896 20.830006 20.743198 20.547901 20.569599 20.591297 20.699802 20.721500 20.786610 20.873402 20.938496 21.025303 21.112110 21.415897 21.676304 22.001804 22.587696 23.477406 25.365299 30.095905 33.350910 34.913303 35.998310 36.801197 37.430500 38.016407 38.124897 37.690907 37.452198 37.148396 36.974796 36.605900 36.280399 35.651096 34.804798 32.699909 30.660099 28.576908 26.667301 26.124805 25.560596 25.452106 25.300205 24.801105 23.607609 22.587696 22.305607 22.414097 22.392399 21.980106 21.502705 21.307407 21.112110 20.699802 20.634708 20.634708 20.439396 20.309208 20.113895 19.875202 19.810108 19.593098 19.549702 19.528004 19.462910 19.571400 19.593098 19.484608 19.462910 19.397800 19.376102 19.441196 19.354404 19.376102 19.332706 19.267597 19.311008 19.224201 19.245899 19.245899 19.245899 19.224201 19.180805 19.289295 19.137409 19.137409 19.115696 19.050602 19.115696 19.050602 19.115696 18.942097 18.985508 18.920399 18.920399 18.985508 18.811909 18.833607 18.877003 18.790195 18.855305 18.833607 18.703403 18.790195 18.811909 18.920399 
19.007206 18.942097 18.942097 18.942097 19.007206 18.877003 18.963810 19.050602 19.115696 19.137409 19.093998 19.028904 19.224201 19.311008 19.441196 19.462910 19.484608 19.484608 19.462910 19.441196 19.354404 19.506306 19.528004 19.571400 19.788410 19.636509 19.636509 19.744999 19.723301 19.571400 19.593098 19.766697 19.744999 19.766697 19.810108 19.853504 19.853504 19.940296 19.918598 20.092197 20.200703 20.265797 20.330906 20.309208 20.482807 20.374302 20.374302 20.265797 20.309208 20.396000 20.439396 20.461109 20.569599 20.786610 20.873402 20.830006 20.808308 20.808308 20.721500 20.569599 20.721500 20.721500 20.808308 20.851704 20.938496 21.047001 21.133808 21.329105 21.719700 21.893299 22.457508 23.195301 24.171803 26.840900 31.397907 34.067005 35.542606 36.453999 37.213505 37.907902 38.493809 38.841007 38.927799 38.016407 37.539005 37.213505 36.866306 36.150196 35.737904 35.217106 33.850010 31.528095 28.338200 27.123005 26.255009 25.972904 25.777607 25.235096 23.802906 23.108509 23.130207 23.021702 22.978306 22.522602 21.936695 21.567799 21.437595 21.003605 20.916798 20.764896 20.656406 20.439396 20.222401 20.092197 19.810108 19.679905 19.614796 19.636509 19.571400 19.571400 19.593098 19.528004 19.528004 19.441196 19.354404 19.397800 19.397800 19.354404 19.332706 19.354404 19.311008 19.224201 19.224201 19.311008 19.267597 19.159107 19.137409 19.202503 19.180805 19.072300 19.180805 19.093998 19.050602 19.007206 18.985508 18.963810 18.942097 18.942097 19.072300 18.898701 18.985508 18.833607 18.833607 18.790195 18.877003 18.746799 18.855305 18.811909 18.811909 18.877003 
18.833607 19.050602 18.985508 18.898701 18.920399 18.855305 19.007206 19.007206 19.007206 19.137409 19.093998 19.137409 19.311008 19.397800 19.484608 19.484608 19.484608 19.462910 19.462910 19.593098 19.549702 19.571400 19.614796 19.636509 19.658207 19.723301 19.723301 19.831806 19.810108 19.679905 19.549702 19.723301 19.744999 19.766697 19.896900 19.918598 19.875202 19.983707 20.048801 20.027103 20.179005 20.309208 20.374302 20.330906 20.287510 20.309208 20.374302 20.309208 20.396000 20.417698 20.461109 20.699802 20.678104 20.786610 20.938496 21.003605 20.981907 20.938496 20.873402 20.634708 20.721500 20.743198 20.873402 20.916798 20.981907 21.112110 21.220600 21.437595 21.719700 21.958408 22.522602 23.282108 23.868000 25.039799 27.687199 32.027210 34.522709 35.672810 36.627598 37.539005 38.276798 38.754200 39.513706 39.513706 38.472095 37.821110 37.517307 37.018208 36.540806 36.063404 35.412403 34.284000 31.311100 28.728809 27.209797 26.645603 26.385197 25.864399 24.779408 24.084995 24.041599 23.824604 23.737797 23.173603 22.414097 21.914997 21.632908 21.177204 20.895100 20.786610 20.699802 20.569599 20.330906 20.092197 19.788410 19.614796 19.593098 19.571400 19.593098 19.614796 19.506306 19.593098 19.506306 19.484608 19.441196 19.376102 19.354404 19.311008 19.332706 19.311008 19.289295 19.289295 19.267597 19.311008 19.289295 19.245899 19.245899 19.137409 19.115696 19.115696 19.159107 19.115696 19.093998 18.985508 19.050602 18.942097 18.963810 18.942097 18.985508 18.985508 18.898701 18.833607 18.790195 18.790195 18.877003 18.811909 18.855305 18.768497 18.877003 18.811909 
19.028904 18.985508 19.007206 19.007206 19.072300 18.985508 19.007206 19.137409 19.050602 19.115696 19.202503 19.289295 19.311008 19.441196 19.484608 19.484608 19.484608 19.441196 19.484608 19.484608 19.571400 19.549702 19.658207 19.528004 19.679905 19.766697 19.744999 19.766697 19.810108 19.788410 19.679905 19.744999 19.788410 19.831806 19.853504 19.875202 19.983707 20.027103 20.113895 20.048801 20.222401 20.309208 20.396000 20.352604 20.374302 20.287510 20.352604 20.396000 20.526203 20.526203 20.547901 20.678104 20.743198 20.808308 20.895100 21.003605 21.090397 21.025303 20.895100 20.764896 20.764896 20.786610 20.851704 20.981907 20.981907 21.090397 21.155506 21.415897 21.784809 22.023502 22.631107 23.347202 24.171803 25.104908 26.385197 28.598606 32.222507 34.978397 36.128498 36.996510 37.907902 38.168308 38.645710 39.687305 40.012806 39.101398 38.320210 37.647511 37.300297 36.714405 36.171909 35.716206 34.544407 32.504597 29.184498 27.795704 27.166401 26.623905 26.016300 25.191700 25.083210 24.953007 24.519001 23.802906 23.086796 22.305607 21.893299 21.177204 20.960209 20.786610 20.678104 20.526203 20.352604 20.222401 19.875202 19.810108 19.614796 19.636509 19.658207 19.593098 19.593098 19.549702 19.549702 19.506306 19.419498 19.397800 19.419498 19.376102 19.245899 19.289295 19.332706 19.224201 19.245899 19.289295 19.267597 19.245899 19.137409 19.159107 19.224201 19.202503 19.159107 19.072300 19.093998 19.093998 19.007206 19.072300 19.050602 19.007206 19.093998 18.942097 18.942097 18.833607 18.855305 18.790195 18.877003 18.855305 18.790195 18.877003 18.746799 18.920399 
19.028904 19.050602 18.985508 19.072300 19.093998 19.115696 19.093998 19.137409 19.137409 19.245899 19.202503 19.159107 19.441196 19.419498 19.441196 19.419498 19.397800 19.462910 19.549702 19.658207 19.614796 19.636509 19.701603 19.614796 19.658207 19.723301 19.766697 19.744999 19.875202 19.831806 19.701603 19.788410 19.831806 19.853504 19.918598 19.940296 20.005405 20.092197 20.005405 20.092197 20.200703 20.179005 20.265797 20.309208 20.374302 20.287510 20.287510 20.439396 20.569599 20.569599 20.591297 20.678104 20.786610 20.764896 20.960209 21.025303 21.068699 21.155506 21.025303 20.851704 20.895100 20.851704 20.895100 20.981907 21.090397 21.025303 21.112110 21.524403 21.828205 22.240498 22.891499 23.651005 24.801105 26.189899 27.535297 28.533497 29.401508 32.265903 35.542606 36.627598 37.235203 36.497410 35.564304 36.888004 39.600498 40.403400 39.774097 38.645710 37.864506 37.322010 36.822910 36.562504 35.911503 35.086903 33.155598 30.052509 28.273106 27.470203 27.231510 26.406910 26.211597 26.211597 25.582310 24.562397 23.694401 22.826405 22.197102 21.307407 20.960209 20.873402 20.743198 20.634708 20.482807 20.352604 20.070499 19.896900 19.679905 19.484608 19.636509 19.593098 19.528004 19.679905 19.484608 19.462910 19.419498 19.441196 19.376102 19.332706 19.354404 19.332706 19.245899 19.267597 19.289295 19.289295 19.311008 19.267597 19.267597 19.202503 19.159107 19.159107 19.202503 19.159107 19.115696 19.093998 19.028904 19.028904 19.007206 19.028904 19.050602 19.007206 18.942097 18.963810 18.985508 18.942097 18.833607 18.855305 18.833607 18.833607 18.833607 18.855305 
18.942097 19.137409 19.050602 19.072300 19.072300 19.093998 19.093998 19.115696 19.202503 19.180805 19.311008 19.332706 19.484608 19.419498 19.571400 19.593098 19.462910 19.419498 19.506306 19.484608 19.593098 19.658207 19.701603 19.658207 19.766697 19.788410 19.788410 19.896900 19.875202 19.983707 19.810108 19.766697 19.853504 19.896900 20.027103 19.962009 19.918598 20.048801 20.027103 20.005405 20.265797 20.244099 20.179005 20.309208 20.374302 20.352604 20.396000 20.330906 20.547901 20.612995 20.634708 20.656406 20.764896 20.895100 21.003605 21.025303 21.198902 21.285709 21.133808 20.873402 20.938496 20.851704 20.938496 21.112110 21.003605 21.198902 21.263996 21.589497 21.958408 22.305607 23.043400 24.323704 26.146503 27.665501 28.858997 29.683598 29.705296 30.095905 32.374409 35.911503 35.781300 32.873508 32.699909 34.045307 36.909702 39.665607 40.772297 40.143009 39.166508 38.016407 37.517307 37.387104 36.909702 36.323795 35.434101 34.132099 31.007298 28.663700 28.338200 28.099506 27.470203 27.405109 26.602207 25.560596 24.432209 23.325504 22.609409 21.763096 21.372501 21.242298 20.960209 20.808308 20.569599 20.439396 20.287510 19.962009 19.744999 19.679905 19.701603 19.571400 19.593098 19.679905 19.614796 19.614796 19.397800 19.506306 19.441196 19.419498 19.289295 19.419498 19.419498 19.311008 19.354404 19.354404 19.311008 19.311008 19.245899 19.267597 19.224201 19.245899 19.245899 19.159107 19.245899 19.137409 19.115696 19.007206 19.028904 19.093998 18.985508 19.028904 18.985508 19.007206 18.877003 18.963810 18.833607 18.898701 18.855305 18.898701 18.898701 18.920399 
18.963810 19.093998 18.963810 18.985508 19.050602 19.050602 19.093998 19.137409 18.985508 19.180805 19.332706 19.419498 19.441196 19.419498 19.484608 19.571400 19.506306 19.484608 19.441196 19.506306 19.593098 19.614796 19.658207 19.679905 19.744999 19.679905 19.744999 19.701603 19.766697 19.875202 19.940296 19.788410 19.896900 19.918598 19.962009 19.962009 19.962009 19.875202 19.831806 19.940296 20.200703 20.113895 20.222401 20.265797 20.439396 20.396000 20.352604 20.374302 20.569599 20.612995 20.591297 20.634708 20.808308 20.830006 20.895100 21.003605 21.177204 21.285709 21.242298 21.047001 20.916798 20.895100 20.960209 21.025303 21.068699 21.263996 21.242298 21.502705 21.936695 22.435810 23.347202 24.996403 27.057896 28.273106 29.358097 30.052509 30.312901 30.247807 31.072407 33.481098 35.434101 33.632999 33.784901 34.284000 35.824696 37.669209 40.099598 40.837406 40.815708 39.274998 38.428699 38.124897 37.734303 37.256901 36.497410 35.998310 34.935001 31.918705 29.748707 29.575108 28.533497 28.468403 27.882496 26.558796 25.300205 24.084995 23.412296 22.500904 21.763096 21.285709 20.960209 20.873402 20.656406 20.439396 20.309208 20.027103 19.788410 19.723301 19.593098 19.658207 19.528004 19.549702 19.549702 19.549702 19.506306 19.462910 19.397800 19.397800 19.376102 19.441196 19.354404 19.354404 19.332706 19.397800 19.332706 19.289295 19.245899 19.202503 19.180805 19.180805 19.202503 19.072300 19.224201 19.072300 19.050602 19.028904 19.093998 19.007206 19.050602 19.028904 19.028904 18.877003 18.855305 18.920399 18.920399 18.833607 18.855305 18.877003 18.855305 18.833607 
18.920399 18.985508 19.007206 19.028904 18.985508 19.028904 19.028904 19.028904 19.115696 19.180805 19.267597 19.267597 19.354404 19.376102 19.441196 19.419498 19.354404 19.506306 19.397800 19.484608 19.571400 19.549702 19.528004 19.549702 19.636509 19.744999 19.679905 19.853504 19.810108 19.831806 19.831806 19.875202 19.831806 19.918598 19.831806 19.831806 19.918598 19.918598 19.831806 19.940296 20.113895 20.135609 20.157307 20.179005 20.265797 20.439396 20.330906 20.396000 20.526203 20.612995 20.591297 20.591297 20.764896 20.808308 20.873402 21.025303 21.177204 21.242298 21.350803 21.047001 21.003605 20.916798 21.025303 21.047001 21.090397 21.263996 21.350803 21.546101 22.045200 22.457508 23.455708 25.235096 27.491901 28.685398 29.683598 30.356297 30.855396 30.898808 31.745106 33.307499 36.323795 36.540806 35.217106 35.043507 35.954899 37.039906 38.971210 40.663807 40.555302 39.904301 39.340107 38.906101 38.515507 38.081501 37.430500 36.801197 36.367207 35.390705 33.133900 31.180897 29.878910 29.466602 29.184498 27.774006 26.233295 24.996403 23.933109 22.652805 21.893299 21.372501 21.047001 20.764896 20.656406 20.504505 20.417698 20.070499 19.766697 19.679905 19.679905 19.571400 19.593098 19.571400 19.593098 19.636509 19.506306 19.484608 19.441196 19.376102 19.354404 19.354404 19.354404 19.376102 19.354404 19.159107 19.267597 19.267597 19.267597 19.245899 19.224201 19.224201 19.245899 19.072300 19.159107 19.137409 18.963810 18.985508 19.028904 18.920399 18.985508 18.920399 18.920399 18.898701 18.877003 18.877003 18.790195 18.920399 18.811909 18.790195 18.790195 18.811909 
18.942097 18.920399 18.920399 19.028904 19.137409 19.072300 19.028904 19.180805 19.202503 19.224201 19.311008 19.354404 19.397800 19.419498 19.441196 19.397800 19.332706 19.332706 19.419498 19.484608 19.593098 19.571400 19.549702 19.636509 19.636509 19.744999 19.766697 19.831806 19.875202 19.875202 19.766697 19.831806 19.983707 20.005405 20.048801 19.853504 19.983707 20.005405 19.875202 20.005405 20.135609 20.113895 20.222401 20.222401 20.309208 20.265797 20.374302 20.352604 20.569599 20.656406 20.634708 20.656406 20.721500 20.830006 20.830006 20.981907 21.112110 21.285709 21.350803 21.155506 21.025303 21.003605 21.090397 21.090397 21.198902 21.177204 21.372501 21.632908 21.980106 22.565998 23.520802 25.126606 27.752308 29.097706 29.922306 30.486500 31.267704 31.571507 32.873508 35.369007 37.821110 38.276798 36.649296 36.193607 36.280399 37.235203 38.493809 40.208103 40.164707 39.557102 39.209904 39.231602 39.144810 39.014606 38.341908 37.777699 37.322010 36.584202 35.520908 32.916904 31.137501 30.334599 30.074207 29.119404 27.101307 25.582310 24.475605 23.000004 22.066898 21.676304 21.133808 20.873402 20.699802 20.591297 20.439396 20.222401 19.940296 19.723301 19.658207 19.679905 19.614796 19.549702 19.549702 19.549702 19.484608 19.528004 19.484608 19.397800 19.397800 19.332706 19.332706 19.245899 19.311008 19.332706 19.267597 19.332706 19.224201 19.245899 19.245899 19.245899 19.159107 19.093998 19.072300 19.072300 19.028904 19.050602 19.072300 18.963810 19.028904 18.942097 18.920399 18.963810 18.942097 18.942097 18.855305 18.898701 18.833607 18.811909 18.768497 18.768497 
18.833607 18.985508 19.028904 19.050602 19.007206 18.963810 19.093998 19.115696 19.159107 19.137409 19.202503 19.332706 19.354404 19.332706 19.441196 19.376102 19.332706 19.419498 19.462910 19.462910 19.506306 19.593098 19.571400 19.593098 19.679905 19.723301 19.679905 19.788410 19.788410 19.788410 19.853504 19.918598 20.027103 19.983707 20.135609 20.070499 20.070499 20.113895 20.070499 20.048801 20.200703 20.135609 19.983707 20.157307 20.200703 20.352604 20.309208 20.396000 20.569599 20.678104 20.612995 20.699802 20.699802 20.743198 20.830006 20.981907 21.133808 21.242298 21.350803 21.263996 21.133808 21.112110 21.112110 21.155506 21.177204 21.350803 21.394199 21.719700 22.088596 22.544300 23.651005 25.039799 27.578709 29.531696 30.312901 30.877110 31.918705 32.482899 34.848209 36.909702 38.450397 39.709003 38.537205 37.517307 37.191807 37.690907 38.580601 39.774097 40.294910 39.470310 39.209904 39.014606 38.819309 38.927799 38.884403 38.710804 37.994709 37.452198 36.497410 34.110401 32.265903 31.267704 30.833698 30.139301 28.034397 26.341801 24.909595 23.564198 22.739597 21.980106 21.372501 21.112110 20.786610 20.699802 20.461109 20.244099 19.962009 19.766697 19.679905 19.614796 19.636509 19.528004 19.462910 19.614796 19.462910 19.506306 19.397800 19.397800 19.311008 19.419498 19.354404 19.354404 19.354404 19.311008 19.224201 19.376102 19.245899 19.202503 19.245899 19.159107 19.137409 19.072300 19.137409 19.028904 19.007206 19.028904 19.007206 18.963810 19.028904 18.920399 18.963810 18.898701 18.833607 18.811909 18.790195 18.790195 18.811909 18.811909 18.790195 18.811909 
18.920399 19.050602 18.942097 19.072300 19.007206 19.072300 19.137409 19.159107 19.180805 19.289295 19.419498 19.376102 19.419498 19.441196 19.397800 19.376102 19.484608 19.376102 19.462910 19.462910 19.528004 19.593098 19.614796 19.593098 19.658207 19.701603 19.766697 19.788410 19.744999 19.896900 19.940296 20.005405 19.918598 19.940296 20.113895 20.135609 20.113895 20.135609 20.157307 20.157307 20.092197 20.048801 20.135609 20.157307 20.179005 20.417698 20.352604 20.417698 20.482807 20.656406 20.634708 20.699802 20.808308 20.721500 20.895100 21.025303 21.025303 21.263996 21.350803 21.350803 21.133808 21.112110 21.112110 21.155506 21.220600 21.307407 21.437595 21.763096 22.110310 22.631107 23.564198 24.909595 27.513599 29.792103 30.551609 31.289402 32.374409 33.784901 36.367207 37.495609 39.209904 40.490208 40.273197 39.036304 38.103199 38.146610 38.884403 39.752399 40.577000 39.839207 39.274998 39.274998 39.014606 38.493809 38.211704 39.079700 38.971210 38.385303 37.213505 35.021809 33.264103 32.634800 32.048908 31.115803 28.967503 26.927708 25.495502 24.063297 23.108509 22.392399 21.632908 21.285709 21.003605 20.699802 20.569599 20.309208 20.070499 19.810108 19.701603 19.701603 19.658207 19.614796 19.593098 19.549702 19.549702 19.506306 19.419498 19.462910 19.397800 19.376102 19.419498 19.332706 19.397800 19.332706 19.224201 19.267597 19.224201 19.224201 19.224201 19.180805 19.159107 19.093998 19.224201 19.159107 19.072300 19.072300 19.115696 18.963810 19.007206 19.028904 18.963810 18.855305 18.811909 18.833607 18.877003 18.898701 18.725101 18.790195 18.811909 18.833607 
18.985508 19.007206 18.898701 19.028904 19.159107 19.180805 19.137409 19.137409 19.224201 19.180805 19.484608 19.484608 19.441196 19.441196 19.462910 19.354404 19.441196 19.462910 19.441196 19.549702 19.614796 19.658207 19.810108 19.593098 19.571400 19.701603 19.658207 19.766697 19.853504 19.810108 19.831806 19.896900 19.853504 19.962009 20.113895 20.157307 20.179005 20.157307 20.135609 20.135609 20.135609 20.070499 20.179005 20.135609 20.157307 20.330906 20.330906 20.482807 20.569599 20.634708 20.656406 20.764896 20.743198 20.808308 20.808308 20.938496 21.068699 21.177204 21.329105 21.437595 21.220600 21.112110 21.198902 21.198902 21.198902 21.394199 21.459309 21.806507 22.197102 22.631107 23.694401 24.996403 27.513599 30.009098 30.985600 31.745106 33.003696 35.238804 37.256901 38.276798 39.665607 39.709003 41.097797 40.989307 39.795795 39.058002 39.513706 40.229801 40.859104 40.533604 39.470310 39.188206 39.383503 39.188206 38.233402 37.994709 38.580601 38.667408 37.517307 35.998310 34.414204 34.045307 33.502796 32.352695 30.030796 27.643803 26.081409 24.453907 23.368900 22.392399 21.871601 21.307407 20.960209 20.743198 20.569599 20.374302 20.113895 19.962009 19.788410 19.744999 19.593098 19.636509 19.571400 19.506306 19.441196 19.441196 19.462910 19.419498 19.376102 19.506306 19.419498 19.419498 19.354404 19.289295 19.267597 19.267597 19.267597 19.180805 19.224201 19.159107 19.180805 19.137409 19.137409 19.224201 19.093998 18.985508 19.093998 19.007206 18.985508 19.007206 18.963810 18.942097 18.877003 18.898701 18.855305 18.855305 18.855305 18.877003 18.790195 18.877003 
18.898701 18.985508 19.028904 19.050602 19.115696 19.007206 19.093998 19.050602 19.115696 19.224201 19.441196 19.506306 19.484608 19.419498 19.376102 19.419498 19.354404 19.397800 19.376102 19.593098 19.571400 19.614796 19.658207 19.614796 19.679905 19.701603 19.658207 19.723301 19.810108 19.853504 19.788410 19.875202 19.983707 20.005405 20.157307 20.179005 20.157307 20.135609 20.135609 20.027103 20.027103 20.113895 20.113895 20.135609 20.157307 20.309208 20.330906 20.417698 20.482807 20.591297 20.656406 20.786610 20.873402 20.786610 20.895100 20.938496 21.112110 21.133808 21.242298 21.437595 21.242298 21.155506 21.155506 21.177204 21.242298 21.285709 21.502705 21.741398 22.283909 22.739597 23.607609 24.974705 27.622105 30.160999 31.311100 32.244205 33.654697 36.497410 37.842808 38.385303 38.732502 39.144810 41.293110 42.638508 41.444996 40.338306 39.947697 40.642109 41.336506 41.596897 40.338306 39.340107 39.253300 39.470310 38.862705 38.146610 37.452198 37.430500 37.452198 36.888004 35.586002 34.935001 34.479298 33.481098 31.007298 28.294804 26.623905 24.844501 23.694401 22.457508 21.719700 21.372501 20.938496 20.786610 20.612995 20.417698 20.135609 19.896900 19.744999 19.679905 19.658207 19.593098 19.636509 19.571400 19.441196 19.462910 19.528004 19.462910 19.484608 19.419498 19.484608 19.332706 19.376102 19.224201 19.376102 19.311008 19.224201 19.245899 19.224201 19.093998 19.093998 19.115696 19.245899 19.224201 19.028904 18.963810 19.072300 18.942097 18.942097 18.963810 18.855305 18.920399 18.942097 18.833607 18.833607 18.855305 18.790195 18.877003 18.811909 18.877003 
18.985508 19.007206 19.050602 18.985508 19.137409 19.093998 18.985508 18.963810 19.115696 19.267597 19.397800 19.462910 19.397800 19.441196 19.376102 19.289295 19.267597 19.419498 19.397800 19.462910 19.528004 19.593098 19.571400 19.506306 19.506306 19.593098 19.462910 19.679905 19.723301 19.723301 19.810108 19.853504 19.940296 19.983707 19.983707 20.135609 20.157307 20.070499 20.070499 19.853504 19.940296 20.048801 20.005405 20.048801 20.092197 20.265797 20.374302 20.417698 20.547901 20.569599 20.699802 20.678104 20.808308 20.916798 20.938496 20.873402 20.981907 21.090397 21.220600 21.329105 21.155506 21.155506 21.112110 21.155506 21.242298 21.307407 21.459309 21.828205 22.153706 22.652805 23.607609 24.909595 27.708897 30.291203 31.636600 32.569706 34.218906 37.365406 38.190006 37.235203 37.777699 38.992908 41.011005 43.289509 42.898899 41.575199 40.880802 40.837406 41.813908 42.204502 41.965809 40.707203 39.340107 39.318409 39.058002 38.602299 37.777699 36.714405 36.627598 37.148396 36.323795 35.694508 35.195408 34.197208 31.723408 28.902409 27.014500 24.996403 23.672703 22.479206 21.698002 21.285709 20.981907 20.851704 20.591297 20.461109 20.179005 19.962009 19.831806 19.744999 19.679905 19.614796 19.528004 19.614796 19.484608 19.484608 19.462910 19.441196 19.311008 19.484608 19.354404 19.332706 19.289295 19.332706 19.289295 19.311008 19.267597 19.267597 19.224201 19.159107 19.159107 19.137409 19.115696 19.137409 19.050602 18.985508 19.007206 18.942097 18.985508 18.942097 18.898701 18.855305 18.790195 18.790195 18.833607 18.833607 18.833607 18.833607 18.833607 18.746799 
19.050602 19.007206 19.050602 18.985508 19.115696 19.115696 19.115696 19.180805 19.072300 19.376102 19.462910 19.441196 19.462910 19.397800 19.419498 19.332706 19.354404 19.419498 19.419498 19.593098 19.528004 19.549702 19.549702 19.484608 19.636509 19.658207 19.658207 19.614796 19.658207 19.766697 19.744999 19.744999 19.788410 19.896900 19.962009 20.092197 20.048801 20.157307 19.962009 19.744999 19.810108 19.875202 20.092197 20.005405 20.070499 20.244099 20.330906 20.439396 20.504505 20.526203 20.591297 20.743198 20.916798 20.873402 21.003605 21.003605 21.047001 21.068699 21.155506 21.242298 21.263996 21.068699 21.112110 21.198902 21.307407 21.307407 21.459309 21.828205 22.262196 22.674503 23.585896 24.931309 27.491901 30.681797 32.048908 33.047108 34.848209 38.428699 38.255100 37.083302 37.886204 39.036304 41.032703 43.680103 44.461308 43.007404 41.944096 41.293110 41.813908 42.551701 42.291309 42.074299 40.468510 39.296696 38.775898 38.667408 37.951298 36.996510 36.215305 36.215305 36.779499 36.193607 35.564304 34.566105 32.309299 29.358097 27.513599 25.408695 23.998203 22.891499 22.066898 21.502705 21.133808 21.003605 20.786610 20.417698 20.222401 20.027103 19.875202 19.723301 19.658207 19.636509 19.571400 19.528004 19.528004 19.528004 19.528004 19.462910 19.332706 19.441196 19.397800 19.376102 19.332706 19.354404 19.332706 19.332706 19.267597 19.180805 19.137409 19.180805 19.115696 19.115696 19.180805 19.159107 19.050602 19.028904 19.072300 19.028904 18.963810 18.985508 18.898701 18.877003 18.942097 18.877003 18.833607 18.898701 18.855305 18.811909 18.833607 18.877003 
19.050602 19.115696 19.007206 19.115696 19.050602 19.072300 19.115696 19.072300 19.115696 19.506306 19.484608 19.441196 19.506306 19.484608 19.419498 19.332706 19.311008 19.311008 19.332706 19.528004 19.528004 19.593098 19.614796 19.441196 19.593098 19.506306 19.506306 19.549702 19.658207 19.723301 19.788410 19.853504 19.918598 19.875202 19.918598 20.027103 20.070499 20.113895 19.875202 19.788410 19.875202 19.875202 19.940296 20.027103 20.092197 20.222401 20.352604 20.526203 20.504505 20.612995 20.634708 20.699802 20.916798 20.916798 21.047001 21.047001 21.112110 21.155506 21.112110 21.242298 21.133808 21.112110 21.198902 21.177204 21.329105 21.372501 21.481007 21.828205 22.283909 22.717899 23.672703 24.953007 27.426807 30.855396 32.396107 33.481098 35.390705 39.209904 38.602299 37.213505 38.059803 38.971210 41.076099 43.680103 45.459507 44.700001 43.224400 42.095997 41.965809 42.833805 42.421497 41.076099 42.161106 40.490208 38.884403 38.103199 37.495609 36.692707 36.063404 35.217106 36.280399 36.736103 35.998310 34.848209 32.786701 29.661900 27.643803 25.669102 24.236897 23.195301 22.175404 21.611210 21.155506 21.025303 20.895100 20.526203 20.287510 20.113895 19.940296 19.744999 19.658207 19.614796 19.593098 19.506306 19.571400 19.593098 19.528004 19.484608 19.419498 19.441196 19.484608 19.332706 19.289295 19.332706 19.311008 19.289295 19.267597 19.267597 19.180805 19.202503 19.137409 19.180805 19.115696 19.180805 19.093998 19.072300 19.007206 19.028904 19.007206 19.050602 18.920399 18.920399 18.942097 18.898701 18.855305 18.855305 18.833607 18.877003 18.855305 18.855305 
18.985508 19.007206 19.115696 19.115696 19.072300 19.028904 19.115696 19.159107 19.093998 19.354404 19.419498 19.419498 19.441196 19.332706 19.245899 19.289295 19.354404 19.376102 19.441196 19.484608 19.614796 19.593098 19.506306 19.506306 19.462910 19.462910 19.528004 19.506306 19.658207 19.723301 19.766697 19.853504 19.831806 19.940296 19.983707 20.005405 20.027103 19.962009 19.766697 19.831806 19.853504 19.962009 19.940296 19.918598 20.005405 20.157307 20.309208 20.352604 20.526203 20.634708 20.656406 20.786610 20.938496 20.981907 21.068699 21.177204 21.198902 21.177204 21.112110 21.068699 21.025303 21.133808 21.177204 21.133808 21.242298 21.459309 21.459309 21.828205 22.283909 22.761295 23.737797 25.104908 27.426807 31.072407 32.830097 33.958500 35.889805 39.774097 39.340107 37.907902 38.580601 39.492008 41.097797 43.376301 45.741596 45.871799 44.786808 42.985706 42.247898 42.790409 43.202702 40.338306 40.251499 41.857304 40.012806 38.190006 37.126698 36.475697 35.976597 34.978397 35.954899 37.191807 36.519108 35.260502 33.090504 29.857197 27.774006 25.734196 24.367100 23.282108 22.218800 21.567799 21.155506 20.916798 20.808308 20.569599 20.330906 20.027103 19.962009 19.679905 19.723301 19.593098 19.571400 19.571400 19.571400 19.506306 19.441196 19.419498 19.419498 19.419498 19.462910 19.289295 19.419498 19.354404 19.354404 19.332706 19.311008 19.180805 19.180805 19.137409 19.180805 19.224201 19.050602 19.224201 19.050602 19.050602 18.985508 18.963810 19.028904 18.985508 18.855305 18.833607 18.920399 18.811909 18.877003 18.768497 18.833607 18.855305 18.725101 18.811909 
18.877003 18.985508 19.007206 19.180805 19.050602 19.072300 19.180805 19.159107 19.159107 19.311008 19.289295 19.354404 19.332706 19.397800 19.397800 19.376102 19.267597 19.311008 19.441196 19.441196 19.549702 19.528004 19.528004 19.462910 19.462910 19.441196 19.441196 19.506306 19.679905 19.658207 19.701603 19.831806 19.875202 19.896900 19.962009 19.983707 19.983707 19.896900 19.875202 19.875202 20.048801 20.027103 19.940296 19.896900 19.962009 20.092197 20.157307 20.352604 20.504505 20.569599 20.634708 20.678104 20.764896 20.960209 21.068699 21.112110 21.068699 21.112110 21.090397 20.895100 20.960209 21.068699 21.198902 21.112110 21.155506 21.415897 21.481007 21.763096 22.262196 22.739597 23.737797 25.083210 27.665501 31.484699 33.350910 34.392506 36.453999 39.687305 39.991108 38.645710 39.188206 39.687305 41.011005 43.050800 45.589710 46.110508 45.763309 44.114109 42.595097 42.508305 43.029102 41.596897 37.994709 40.208103 41.271397 39.426899 37.387104 36.367207 35.542606 34.848209 36.345509 37.799397 36.866306 35.651096 33.459400 29.965702 27.882496 25.734196 24.345402 23.347202 22.370701 21.546101 21.155506 20.916798 20.721500 20.569599 20.439396 20.027103 19.962009 19.788410 19.658207 19.636509 19.636509 19.571400 19.549702 19.593098 19.419498 19.462910 19.354404 19.354404 19.441196 19.332706 19.332706 19.397800 19.376102 19.245899 19.245899 19.245899 19.180805 19.159107 19.224201 19.137409 19.115696 19.050602 19.072300 18.985508 19.050602 18.920399 18.985508 18.963810 18.833607 18.920399 18.877003 18.811909 18.790195 18.942097 18.768497 18.833607 18.833607 18.768497 
18.942097 18.963810 18.942097 19.028904 19.028904 19.115696 19.050602 19.093998 19.115696 19.354404 19.419498 19.354404 19.419498 19.441196 19.397800 19.332706 19.289295 19.267597 19.397800 19.354404 19.354404 19.419498 19.506306 19.397800 19.484608 19.441196 19.419498 19.484608 19.593098 19.679905 19.831806 19.788410 19.853504 19.896900 19.983707 19.875202 19.853504 19.962009 20.027103 19.983707 20.048801 20.048801 19.940296 19.918598 19.896900 20.135609 20.179005 20.309208 20.439396 20.526203 20.504505 20.482807 20.634708 20.678104 20.830006 21.003605 21.155506 21.090397 20.851704 20.830006 20.960209 20.960209 21.047001 21.047001 21.198902 21.263996 21.502705 21.741398 22.305607 22.804707 23.759510 25.235096 27.817402 31.875309 33.676395 34.739704 37.213505 39.774097 40.403400 38.992908 39.405201 39.947697 41.011005 42.855503 45.155704 45.936909 46.002003 44.830204 43.115910 42.052601 42.443211 42.269596 37.756001 36.888004 39.405201 40.490208 38.146610 36.215305 35.303898 35.911503 37.972996 37.864506 36.974796 35.716206 33.546207 30.009098 27.774006 25.669102 24.215199 23.260410 22.370701 21.589497 21.198902 20.960209 20.678104 20.504505 20.352604 20.092197 19.962009 19.744999 19.636509 19.636509 19.658207 19.571400 19.549702 19.441196 19.462910 19.376102 19.354404 19.354404 19.311008 19.332706 19.354404 19.354404 19.289295 19.332706 19.202503 19.137409 19.159107 19.202503 19.137409 19.072300 19.072300 19.072300 19.028904 19.028904 19.050602 18.898701 18.985508 18.963810 18.942097 18.877003 18.920399 18.811909 18.833607 18.811909 18.768497 18.811909 18.833607 18.725101 
18.942097 19.007206 19.050602 19.050602 19.028904 19.159107 19.137409 19.072300 19.224201 19.332706 19.376102 19.376102 19.376102 19.462910 19.441196 19.311008 19.289295 19.354404 19.376102 19.441196 19.506306 19.419498 19.441196 19.462910 19.549702 19.528004 19.528004 19.614796 19.593098 19.723301 19.766697 19.810108 19.896900 19.940296 19.853504 19.853504 19.875202 19.962009 20.027103 19.983707 20.113895 19.983707 19.918598 19.940296 19.983707 20.070499 20.222401 20.374302 20.634708 20.569599 20.569599 20.526203 20.526203 20.656406 20.808308 21.198902 21.112110 21.003605 20.873402 20.895100 20.916798 20.873402 21.068699 21.068699 21.112110 21.372501 21.502705 21.741398 22.262196 22.826405 23.868000 25.408695 27.969303 32.287601 34.153797 35.217106 37.907902 39.795795 40.360004 39.101398 38.927799 39.123096 40.381702 42.551701 44.743397 45.654804 45.763309 45.112309 43.615009 42.226200 42.095997 42.313007 39.144810 35.586002 35.911503 39.144810 39.079700 36.280399 35.369007 37.886204 38.754200 37.929600 37.126698 35.802998 33.589603 30.247807 27.774006 25.734196 24.128407 23.000004 22.088596 21.524403 21.198902 21.025303 20.764896 20.547901 20.330906 20.157307 19.962009 19.831806 19.679905 19.636509 19.744999 19.636509 19.593098 19.506306 19.549702 19.441196 19.376102 19.332706 19.224201 19.376102 19.311008 19.354404 19.332706 19.289295 19.267597 19.224201 19.159107 19.202503 19.180805 19.072300 19.115696 19.180805 19.007206 19.007206 18.985508 18.963810 18.985508 18.985508 18.877003 18.920399 18.877003 18.898701 18.811909 18.790195 18.855305 18.855305 18.811909 18.811909 
18.985508 19.093998 19.180805 19.137409 19.028904 19.028904 19.115696 19.202503 19.180805 19.376102 19.397800 19.484608 19.419498 19.376102 19.397800 19.332706 19.311008 19.376102 19.354404 19.397800 19.441196 19.528004 19.571400 19.506306 19.506306 19.593098 19.614796 19.593098 19.593098 19.723301 19.766697 19.788410 19.896900 19.875202 19.875202 19.896900 19.962009 20.005405 20.048801 20.048801 20.070499 20.092197 20.005405 20.005405 20.005405 20.265797 20.396000 20.482807 20.612995 20.591297 20.656406 20.634708 20.678104 20.699802 20.960209 21.198902 20.981907 20.916798 20.830006 20.764896 20.873402 20.830006 21.003605 21.047001 21.263996 21.307407 21.459309 21.893299 22.349003 22.913197 23.933109 25.647404 28.294804 32.678196 34.435902 35.499210 37.886204 39.274998 40.121296 39.274998 38.537205 38.558903 40.012806 42.161106 44.027302 45.090611 45.003803 44.005604 43.159306 42.247898 41.553501 41.792210 40.620396 35.868107 34.262302 35.781300 37.343708 34.935001 34.566105 38.472095 38.645710 37.495609 36.757801 35.412403 33.133900 30.009098 27.860798 25.625706 23.998203 22.934910 21.980106 21.567799 21.155506 21.047001 20.743198 20.591297 20.417698 20.157307 19.962009 19.788410 19.788410 19.636509 19.658207 19.593098 19.593098 19.484608 19.506306 19.441196 19.376102 19.376102 19.332706 19.311008 19.354404 19.289295 19.289295 19.289295 19.245899 19.202503 19.267597 19.245899 19.180805 19.159107 19.115696 19.072300 19.028904 19.072300 19.007206 18.920399 19.028904 18.985508 18.877003 18.942097 18.942097 18.833607 18.790195 18.833607 18.877003 18.855305 18.811909 18.855305 
19.007206 19.050602 19.028904 19.093998 19.050602 19.072300 19.224201 19.202503 19.180805 19.332706 19.354404 19.441196 19.462910 19.397800 19.397800 19.311008 19.245899 19.311008 19.332706 19.484608 19.419498 19.528004 19.528004 19.419498 19.528004 19.636509 19.636509 19.593098 19.701603 19.810108 19.788410 19.766697 19.766697 19.962009 19.875202 19.896900 19.940296 20.005405 20.113895 20.048801 20.092197 20.027103 19.983707 20.070499 20.179005 20.352604 20.417698 20.504505 20.569599 20.634708 20.591297 20.678104 20.743198 20.808308 20.981907 21.025303 20.916798 20.873402 20.808308 20.895100 20.873402 20.873402 20.960209 20.981907 21.090397 21.220600 21.437595 21.871601 22.305607 22.956608 24.150105 25.734196 28.707096 32.895206 34.587803 35.651096 38.038105 38.927799 39.860905 39.643909 39.318409 39.274998 40.511906 42.009205 43.397999 44.287708 44.114109 42.681904 41.141209 41.900700 41.097797 41.011005 40.880802 37.365406 34.067005 33.329197 33.437702 32.981998 33.372608 37.821110 38.146610 37.170109 36.345509 34.956699 32.895206 30.117603 27.925907 25.669102 24.106709 22.913197 21.980106 21.437595 21.133808 20.938496 20.808308 20.591297 20.374302 20.157307 20.048801 19.810108 19.723301 19.701603 19.571400 19.549702 19.506306 19.484608 19.419498 19.441196 19.376102 19.311008 19.376102 19.332706 19.311008 19.311008 19.332706 19.245899 19.267597 19.224201 19.224201 19.159107 19.202503 19.180805 19.072300 19.007206 18.985508 18.963810 19.007206 18.942097 19.028904 18.942097 18.833607 18.898701 18.898701 18.898701 18.877003 18.811909 18.811909 18.855305 18.725101 18.833607 
18.963810 18.942097 19.028904 19.159107 19.028904 19.072300 19.159107 19.180805 19.245899 19.376102 19.354404 19.397800 19.462910 19.419498 19.419498 19.332706 19.289295 19.332706 19.441196 19.441196 19.462910 19.528004 19.506306 19.506306 19.528004 19.658207 19.658207 19.528004 19.658207 19.701603 19.744999 19.853504 19.853504 19.788410 19.875202 19.896900 19.962009 20.005405 20.005405 20.027103 20.070499 20.157307 20.179005 20.244099 20.309208 20.396000 20.417698 20.482807 20.612995 20.721500 20.656406 20.634708 20.764896 20.895100 21.025303 20.938496 20.851704 20.830006 20.830006 20.786610 20.764896 20.808308 20.916798 21.003605 21.068699 21.198902 21.372501 21.784809 22.349003 23.000004 24.345402 26.059696 29.271305 32.960300 34.500996 35.824696 37.907902 38.602299 39.600498 39.817509 39.709003 40.316608 40.989307 41.922398 43.159306 43.571598 43.181004 41.879002 38.841007 40.663807 40.251499 40.403400 40.338306 39.079700 34.631199 33.285801 33.090504 33.155598 34.153797 37.625797 37.842808 36.692707 35.694508 34.457600 32.569706 30.269505 28.099506 25.582310 23.889698 22.761295 21.763096 21.350803 21.112110 20.960209 20.808308 20.547901 20.439396 20.157307 20.092197 19.810108 19.723301 19.658207 19.679905 19.636509 19.528004 19.549702 19.506306 19.484608 19.376102 19.376102 19.397800 19.332706 19.332706 19.311008 19.376102 19.354404 19.267597 19.180805 19.159107 19.159107 19.180805 19.093998 19.072300 19.028904 18.985508 19.050602 19.093998 18.920399 18.963810 18.898701 18.855305 18.942097 18.855305 18.790195 18.877003 18.790195 18.790195 18.811909 18.833607 18.768497 
19.050602 19.028904 19.007206 19.050602 19.028904 19.159107 19.093998 19.072300 19.332706 19.354404 19.419498 19.419498 19.354404 19.441196 19.376102 19.332706 19.332706 19.289295 19.462910 19.506306 19.397800 19.571400 19.636509 19.549702 19.614796 19.571400 19.701603 19.593098 19.614796 19.658207 19.766697 19.744999 19.810108 19.853504 19.875202 19.983707 19.918598 20.027103 20.005405 19.983707 20.070499 20.200703 20.179005 20.244099 20.352604 20.396000 20.526203 20.634708 20.526203 20.699802 20.678104 20.699802 20.808308 20.895100 20.960209 20.830006 20.895100 20.895100 20.851704 20.786610 20.808308 20.830006 20.916798 20.916798 21.047001 21.263996 21.372501 21.698002 22.283909 23.000004 24.410496 26.493702 29.900608 32.699909 34.088703 35.672810 37.560703 38.016407 39.209904 39.991108 40.077900 40.555302 41.011005 41.770496 42.833805 42.964008 42.204502 40.577000 36.996510 38.819309 39.513706 39.665607 39.947697 39.470310 36.041706 33.828297 34.132099 35.694508 37.018208 38.059803 37.365406 36.106800 35.043507 33.958500 32.396107 30.486500 28.164600 25.690800 23.781208 22.479206 21.698002 21.394199 21.177204 21.047001 20.764896 20.547901 20.439396 20.222401 20.005405 19.788410 19.658207 19.636509 19.614796 19.571400 19.528004 19.462910 19.462910 19.462910 19.462910 19.376102 19.397800 19.332706 19.376102 19.376102 19.311008 19.332706 19.311008 19.245899 19.224201 19.180805 19.202503 19.159107 19.093998 19.072300 19.028904 19.028904 19.050602 19.028904 18.985508 19.007206 18.942097 19.007206 18.942097 18.920399 18.833607 18.833607 18.855305 18.833607 18.811909 18.725101 
18.985508 19.007206 19.072300 19.050602 19.180805 19.050602 19.093998 19.115696 19.202503 19.397800 19.397800 19.419498 19.376102 19.376102 19.397800 19.354404 19.311008 19.376102 19.441196 19.506306 19.484608 19.506306 19.549702 19.549702 19.571400 19.614796 19.679905 19.614796 19.593098 19.658207 19.723301 19.723301 19.853504 19.918598 19.875202 19.940296 20.005405 19.940296 20.113895 20.027103 20.092197 20.179005 20.222401 20.244099 20.309208 20.439396 20.569599 20.656406 20.612995 20.656406 20.764896 20.764896 20.786610 20.938496 20.981907 20.873402 20.895100 20.938496 20.873402 20.808308 20.764896 20.830006 20.830006 20.895100 21.003605 21.155506 21.285709 21.806507 22.305607 23.108509 24.497303 26.884296 29.900608 31.853596 33.242405 34.848209 36.844608 37.256901 38.623997 39.882603 39.882603 39.882603 40.620396 41.423298 42.421497 41.835606 40.794010 39.274998 35.716206 36.085102 38.645710 39.578800 40.034504 39.947697 37.473896 35.499210 36.584202 36.996510 37.690907 37.864506 36.866306 35.217106 34.262302 33.437702 32.265903 30.464802 28.186298 25.712498 23.716099 22.435810 21.676304 21.307407 21.133808 20.938496 20.786610 20.504505 20.417698 20.244099 20.048801 19.831806 19.679905 19.614796 19.614796 19.571400 19.571400 19.528004 19.484608 19.484608 19.484608 19.397800 19.332706 19.267597 19.311008 19.354404 19.267597 19.311008 19.397800 19.311008 19.202503 19.180805 19.289295 19.115696 19.115696 19.115696 19.115696 19.007206 19.072300 18.963810 18.898701 18.963810 18.920399 18.942097 18.920399 18.833607 18.746799 18.877003 18.790195 18.898701 18.768497 18.877003 
18.985508 19.007206 19.050602 19.050602 19.072300 19.007206 19.072300 19.050602 19.115696 19.332706 19.289295 19.462910 19.397800 19.397800 19.311008 19.311008 19.311008 19.354404 19.311008 19.397800 19.397800 19.462910 19.549702 19.528004 19.571400 19.549702 19.593098 19.593098 19.549702 19.658207 19.766697 19.744999 19.766697 19.831806 19.875202 19.896900 19.918598 20.005405 20.070499 20.027103 20.135609 20.179005 20.135609 20.265797 20.330906 20.417698 20.461109 20.569599 20.612995 20.612995 20.743198 20.743198 20.873402 20.938496 20.830006 20.808308 20.895100 20.916798 20.699802 20.634708 20.699802 20.808308 20.808308 20.873402 20.873402 21.003605 21.133808 21.654606 22.088596 22.934910 24.497303 27.274906 29.358097 30.877110 32.330997 33.632999 35.716206 36.497410 37.842808 39.231602 39.296696 39.036304 39.730701 41.162907 41.705402 40.620396 39.340107 37.213505 34.652897 34.826496 36.996510 39.058002 39.557102 39.209904 38.103199 37.669209 37.799397 37.517307 37.864506 37.647511 36.106800 34.327396 33.676395 33.242405 32.179096 30.356297 28.251408 25.473804 23.542500 22.414097 21.611210 21.285709 21.025303 20.830006 20.678104 20.439396 20.374302 20.157307 20.048801 19.810108 19.636509 19.614796 19.614796 19.593098 19.549702 19.506306 19.462910 19.376102 19.354404 19.419498 19.311008 19.245899 19.267597 19.180805 19.224201 19.245899 19.354404 19.224201 19.202503 19.115696 19.137409 19.050602 19.072300 19.050602 19.028904 18.985508 19.028904 19.050602 18.942097 18.920399 18.855305 18.898701 18.768497 18.790195 18.898701 18.855305 18.833607 18.790195 18.790195 18.855305 
19.028904 18.985508 19.028904 19.072300 18.985508 19.050602 19.007206 19.072300 19.202503 19.354404 19.311008 19.419498 19.332706 19.484608 19.332706 19.354404 19.376102 19.354404 19.419498 19.419498 19.397800 19.484608 19.528004 19.549702 19.593098 19.571400 19.593098 19.571400 19.658207 19.701603 19.701603 19.766697 19.766697 19.896900 19.766697 19.875202 19.940296 20.005405 19.983707 19.962009 20.135609 20.113895 20.179005 20.287510 20.396000 20.396000 20.461109 20.591297 20.634708 20.721500 20.699802 20.743198 20.830006 20.873402 20.721500 20.764896 20.851704 20.786610 20.526203 20.634708 20.656406 20.612995 20.678104 20.764896 20.873402 21.068699 21.177204 21.546101 22.023502 22.804707 24.388798 27.340000 28.858997 29.813801 31.332798 32.092304 34.305698 35.390705 36.822910 38.515507 38.623997 38.906101 39.839207 40.685505 40.663807 37.929600 36.215305 34.631199 34.153797 35.477497 38.038105 38.732502 37.886204 36.779499 36.302097 37.799397 38.038105 37.756001 38.016407 37.734303 35.629398 33.654697 33.025410 32.634800 31.593204 30.117603 27.969303 25.278507 23.477406 22.414097 21.676304 21.198902 21.003605 20.808308 20.743198 20.461109 20.352604 20.179005 19.983707 19.831806 19.701603 19.636509 19.528004 19.462910 19.484608 19.441196 19.462910 19.462910 19.397800 19.289295 19.332706 19.311008 19.245899 19.311008 19.311008 19.289295 19.224201 19.224201 19.202503 19.180805 19.115696 19.028904 19.115696 19.028904 19.007206 19.007206 18.942097 18.920399 18.942097 18.855305 18.898701 18.833607 18.768497 18.790195 18.790195 18.877003 18.790195 18.790195 18.768497 18.681705 
18.963810 19.007206 19.007206 19.072300 19.050602 18.985508 19.115696 19.050602 19.093998 19.202503 19.397800 19.419498 19.441196 19.376102 19.332706 19.376102 19.289295 19.354404 19.311008 19.354404 19.354404 19.528004 19.614796 19.549702 19.571400 19.701603 19.614796 19.614796 19.614796 19.766697 19.744999 19.723301 19.744999 19.788410 19.766697 19.940296 19.896900 19.918598 19.918598 19.896900 20.070499 20.113895 20.113895 20.200703 20.244099 20.352604 20.396000 20.482807 20.547901 20.591297 20.678104 20.721500 20.764896 20.764896 20.743198 20.678104 20.786610 20.612995 20.526203 20.656406 20.656406 20.591297 20.634708 20.743198 20.786610 20.938496 21.047001 21.415897 21.893299 22.565998 23.954807 26.819202 28.381596 29.184498 30.182697 30.421406 32.656498 34.153797 35.716206 37.430500 37.430500 38.146610 39.774097 39.991108 39.665607 35.043507 33.806599 33.871708 34.631199 37.734303 39.058002 38.580601 37.213505 35.802998 35.412403 37.387104 38.320210 38.233402 38.320210 37.886204 35.629398 33.242405 32.417805 31.810200 30.898808 29.640202 27.795704 25.061497 23.216999 22.197102 21.567799 21.242298 20.960209 20.808308 20.656406 20.504505 20.330906 20.244099 20.048801 19.744999 19.679905 19.658207 19.484608 19.462910 19.484608 19.441196 19.506306 19.419498 19.354404 19.376102 19.332706 19.245899 19.267597 19.311008 19.354404 19.224201 19.245899 19.137409 19.245899 19.137409 19.159107 19.007206 19.050602 19.050602 19.028904 19.028904 18.942097 19.028904 18.898701 18.898701 18.898701 18.833607 18.833607 18.898701 18.855305 18.746799 18.811909 18.746799 18.703403 18.855305 
18.920399 18.942097 19.072300 18.985508 19.028904 18.898701 19.115696 19.028904 19.050602 19.180805 19.376102 19.397800 19.354404 19.354404 19.311008 19.354404 19.311008 19.289295 19.419498 19.332706 19.441196 19.419498 19.462910 19.484608 19.571400 19.571400 19.658207 19.679905 19.636509 19.766697 19.636509 19.701603 19.723301 19.723301 19.723301 19.853504 19.875202 19.896900 19.896900 19.940296 20.048801 20.092197 20.179005 20.200703 20.265797 20.265797 20.309208 20.482807 20.504505 20.634708 20.678104 20.634708 20.743198 20.612995 20.591297 20.678104 20.678104 20.482807 20.482807 20.547901 20.612995 20.526203 20.547901 20.612995 20.743198 20.873402 20.895100 21.285709 21.741398 22.283909 23.455708 26.081409 27.752308 28.598606 28.902409 28.598606 30.812000 32.699909 34.240604 36.150196 36.996510 37.864506 38.819309 39.448597 38.971210 34.718006 34.023609 34.609501 36.866306 38.992908 38.754200 37.864506 36.692707 36.388905 36.888004 38.168308 38.689106 38.623997 38.038105 36.888004 35.325596 32.938602 31.788502 31.202610 30.182697 29.097706 27.231510 24.562397 22.913197 21.958408 21.394199 21.198902 20.981907 20.743198 20.678104 20.439396 20.244099 20.135609 19.940296 19.679905 19.636509 19.701603 19.528004 19.549702 19.506306 19.441196 19.441196 19.419498 19.267597 19.354404 19.354404 19.289295 19.332706 19.332706 19.267597 19.267597 19.137409 19.202503 19.180805 19.072300 19.115696 19.115696 18.942097 19.050602 18.898701 18.985508 18.920399 18.920399 18.920399 18.833607 18.811909 18.898701 18.877003 18.833607 18.877003 18.811909 18.746799 18.703403 18.703403 18.811909 
18.985508 19.072300 19.007206 19.050602 19.007206 19.007206 19.050602 19.115696 19.115696 19.267597 19.354404 19.419498 19.419498 19.354404 19.311008 19.332706 19.245899 19.289295 19.354404 19.332706 19.267597 19.419498 19.528004 19.528004 19.614796 19.549702 19.636509 19.636509 19.701603 19.636509 19.679905 19.723301 19.788410 19.810108 19.723301 19.962009 19.831806 19.896900 19.983707 19.983707 19.962009 20.070499 20.135609 20.222401 20.222401 20.287510 20.330906 20.417698 20.482807 20.569599 20.612995 20.591297 20.504505 20.504505 20.526203 20.504505 20.461109 20.374302 20.396000 20.504505 20.417698 20.547901 20.634708 20.656406 20.656406 20.786610 20.873402 21.112110 21.611210 21.936695 22.913197 24.497303 26.255009 27.188099 27.253208 26.732395 28.793903 31.072407 32.548008 34.718006 36.888004 37.756001 37.972996 38.645710 38.515507 36.302097 36.649296 37.278599 38.819309 38.884403 38.255100 37.365406 37.061604 37.799397 38.515507 39.101398 39.166508 38.710804 37.322010 36.345509 35.173710 33.502796 31.571507 30.660099 29.705296 28.446705 26.472004 23.976505 22.522602 21.828205 21.329105 21.112110 20.938496 20.808308 20.569599 20.352604 20.287510 20.135609 19.896900 19.658207 19.658207 19.636509 19.593098 19.484608 19.484608 19.397800 19.441196 19.397800 19.311008 19.397800 19.354404 19.354404 19.354404 19.267597 19.224201 19.332706 19.267597 19.224201 19.224201 19.093998 19.093998 19.028904 19.093998 19.028904 18.942097 18.877003 18.920399 18.877003 18.985508 18.963810 18.811909 18.833607 18.877003 18.942097 18.855305 18.790195 18.790195 18.746799 18.681705 18.811909 
19.007206 19.007206 19.007206 18.963810 19.007206 19.028904 19.050602 19.028904 19.137409 19.245899 19.311008 19.441196 19.397800 19.462910 19.354404 19.289295 19.332706 19.376102 19.332706 19.332706 19.354404 19.441196 19.506306 19.614796 19.614796 19.658207 19.658207 19.593098 19.679905 19.744999 19.723301 19.766697 19.810108 19.810108 19.744999 19.918598 19.853504 19.766697 19.962009 20.070499 20.027103 20.113895 20.179005 20.135609 20.265797 20.309208 20.374302 20.417698 20.547901 20.547901 20.526203 20.417698 20.417698 20.396000 20.461109 20.352604 20.396000 20.374302 20.417698 20.396000 20.396000 20.482807 20.547901 20.547901 20.634708 20.721500 20.830006 21.047001 21.263996 21.676304 22.305607 23.065098 24.323704 25.473804 25.430408 25.300205 26.927708 29.379810 31.007298 33.264103 35.998310 37.148396 37.343708 37.799397 38.819309 38.233402 38.515507 38.623997 38.407001 38.363605 37.560703 37.343708 37.972996 38.906101 39.535404 39.665607 39.144810 37.690907 36.692707 35.933201 34.674610 33.068806 31.246006 29.900608 28.858997 27.340000 25.278507 23.325504 22.197102 21.654606 21.263996 21.025303 20.830006 20.808308 20.591297 20.417698 20.330906 20.200703 19.962009 19.788410 19.658207 19.636509 19.506306 19.571400 19.441196 19.484608 19.419498 19.441196 19.376102 19.311008 19.332706 19.289295 19.245899 19.245899 19.267597 19.245899 19.332706 19.245899 19.159107 19.072300 19.115696 19.115696 19.093998 19.050602 19.007206 18.985508 18.898701 18.877003 18.920399 18.985508 18.942097 18.877003 18.963810 18.833607 18.833607 18.833607 18.811909 18.768497 18.768497 18.877003 
18.963810 19.028904 18.920399 18.985508 18.963810 18.963810 19.050602 19.050602 19.115696 19.224201 19.267597 19.397800 19.311008 19.397800 19.267597 19.267597 19.311008 19.376102 19.311008 19.376102 19.354404 19.397800 19.571400 19.549702 19.636509 19.549702 19.462910 19.658207 19.701603 19.701603 19.636509 19.701603 19.723301 19.766697 19.744999 19.788410 19.744999 19.744999 19.831806 20.005405 20.200703 20.135609 20.113895 20.179005 20.374302 20.352604 20.309208 20.417698 20.461109 20.439396 20.309208 20.309208 20.265797 20.222401 20.200703 20.222401 20.265797 20.374302 20.330906 20.287510 20.374302 20.417698 20.482807 20.547901 20.569599 20.656406 20.678104 20.851704 21.177204 21.350803 21.828205 22.262196 22.848103 23.585896 23.911396 24.215199 25.452106 27.860798 29.488300 31.419605 34.327396 35.586002 36.475697 37.126698 38.537205 38.906101 39.296696 38.537205 38.103199 37.799397 37.191807 37.994709 38.819309 39.405201 40.056202 39.405201 38.103199 36.779499 36.280399 35.455799 33.871708 32.548008 30.963902 28.902409 27.383396 25.799305 24.258610 22.783009 21.958408 21.524403 21.090397 20.895100 20.764896 20.699802 20.526203 20.352604 20.265797 20.092197 19.983707 19.636509 19.571400 19.506306 19.506306 19.441196 19.462910 19.441196 19.462910 19.332706 19.289295 19.311008 19.311008 19.267597 19.289295 19.159107 19.224201 19.202503 19.180805 19.137409 19.137409 19.137409 19.072300 19.028904 19.050602 19.093998 18.963810 18.833607 18.942097 18.898701 18.985508 18.790195 18.790195 18.833607 18.811909 18.746799 18.898701 18.790195 18.725101 18.790195 18.811909 18.920399 
18.942097 18.942097 18.920399 18.963810 18.942097 19.007206 19.050602 19.093998 19.028904 19.159107 19.289295 19.332706 19.354404 19.419498 19.311008 19.311008 19.354404 19.311008 19.311008 19.484608 19.419498 19.528004 19.614796 19.593098 19.614796 19.636509 19.636509 19.614796 19.723301 19.723301 19.701603 19.701603 19.766697 19.679905 19.636509 19.744999 19.723301 19.723301 19.788410 20.027103 20.135609 20.222401 20.244099 20.222401 20.352604 20.352604 20.352604 20.482807 20.417698 20.330906 20.287510 20.157307 20.135609 20.113895 20.200703 20.113895 20.244099 20.244099 20.265797 20.309208 20.330906 20.417698 20.417698 20.417698 20.482807 20.526203 20.569599 20.699802 20.960209 21.177204 21.524403 21.871601 22.175404 22.544300 22.934910 23.564198 24.562397 26.472004 27.925907 29.575108 32.309299 34.197208 35.542606 36.410603 38.103199 39.144810 39.274998 38.493809 37.972996 37.387104 37.517307 38.298496 39.079700 40.034504 39.752399 38.298496 37.083302 36.150196 35.607700 34.587803 33.611301 32.135700 29.770405 27.708897 26.016300 24.540699 23.412296 22.283909 21.676304 21.481007 21.090397 20.895100 20.721500 20.634708 20.504505 20.374302 20.265797 20.048801 19.810108 19.614796 19.571400 19.571400 19.528004 19.506306 19.376102 19.506306 19.441196 19.419498 19.332706 19.245899 19.245899 19.311008 19.245899 19.224201 19.267597 19.159107 19.202503 19.137409 19.072300 19.072300 19.072300 19.050602 19.072300 19.007206 18.942097 18.920399 19.007206 18.898701 18.985508 18.833607 18.855305 18.877003 18.790195 18.746799 18.790195 18.790195 18.746799 18.811909 18.811909 18.746799 
18.768497 18.898701 18.855305 18.898701 18.898701 18.942097 18.985508 19.007206 19.028904 19.224201 19.137409 19.267597 19.289295 19.311008 19.311008 19.332706 19.289295 19.224201 19.332706 19.354404 19.419498 19.462910 19.614796 19.506306 19.549702 19.614796 19.571400 19.549702 19.571400 19.679905 19.658207 19.658207 19.744999 19.593098 19.397800 19.549702 19.506306 19.614796 19.766697 19.962009 20.070499 20.222401 20.179005 20.222401 20.157307 20.309208 20.309208 20.200703 20.113895 20.092197 20.135609 20.005405 19.983707 19.918598 20.048801 20.048801 20.092197 20.157307 20.244099 20.244099 20.309208 20.374302 20.352604 20.396000 20.461109 20.482807 20.547901 20.678104 20.808308 20.873402 21.285709 21.524403 21.849903 22.088596 22.544300 23.216999 24.171803 25.582310 26.862598 29.727009 31.614902 32.981998 34.479298 36.128498 38.190006 38.775898 38.515507 38.081501 37.539005 37.712605 38.146610 38.710804 38.906101 39.231602 38.320210 37.213505 36.367207 35.217106 34.500996 33.936802 32.851810 30.551609 28.273106 26.428608 24.866199 23.672703 22.674503 21.828205 21.372501 21.242298 20.895100 20.830006 20.656406 20.547901 20.417698 20.265797 20.179005 20.070499 19.701603 19.571400 19.549702 19.549702 19.549702 19.376102 19.376102 19.397800 19.397800 19.267597 19.289295 19.267597 19.245899 19.202503 19.180805 19.115696 19.093998 19.028904 19.137409 19.028904 19.050602 18.942097 19.072300 18.963810 19.028904 18.942097 18.898701 18.942097 18.855305 18.877003 18.877003 18.855305 18.833607 18.768497 18.725101 18.660007 18.768497 18.746799 18.681705 18.660007 18.681705 18.768497 
18.877003 18.942097 18.963810 19.007206 18.985508 18.985508 19.007206 18.985508 19.072300 19.180805 19.159107 19.202503 19.397800 19.419498 19.332706 19.354404 19.354404 19.354404 19.376102 19.397800 19.419498 19.441196 19.528004 19.528004 19.571400 19.593098 19.528004 19.636509 19.658207 19.658207 19.636509 19.658207 19.636509 19.593098 19.484608 19.549702 19.636509 19.744999 19.853504 19.940296 20.070499 20.265797 20.244099 20.244099 20.244099 20.222401 20.200703 20.048801 19.962009 19.940296 19.983707 19.940296 19.940296 19.983707 19.962009 20.113895 20.092197 20.113895 20.200703 20.200703 20.330906 20.309208 20.287510 20.352604 20.330906 20.352604 20.461109 20.569599 20.764896 20.895100 21.090397 21.437595 21.632908 21.980106 22.500904 23.173603 24.258610 25.430408 27.687199 31.571507 32.417805 32.179096 33.632999 35.889805 38.190006 37.994709 37.864506 37.669209 37.430500 38.276798 38.623997 38.233402 37.560703 37.907902 36.953098 35.911503 35.021809 34.153797 33.893406 32.569706 30.334599 28.359898 26.775806 25.191700 23.976505 23.000004 22.327305 21.502705 21.263996 21.047001 20.786610 20.656406 20.569599 20.591297 20.287510 20.265797 20.179005 20.048801 19.658207 19.549702 19.571400 19.484608 19.528004 19.441196 19.397800 19.376102 19.376102 19.354404 19.311008 19.311008 19.332706 19.245899 19.115696 19.180805 19.159107 19.137409 19.115696 19.093998 19.028904 19.028904 19.137409 19.028904 19.028904 19.007206 18.942097 18.898701 18.855305 18.855305 18.877003 18.877003 18.725101 18.833607 18.790195 18.790195 18.790195 18.703403 18.790195 18.725101 18.768497 18.811909 
18.811909 18.942097 18.942097 18.963810 18.963810 19.007206 18.985508 18.963810 19.050602 19.159107 19.224201 19.137409 19.289295 19.376102 19.397800 19.354404 19.202503 19.289295 19.289295 19.376102 19.354404 19.484608 19.484608 19.462910 19.593098 19.528004 19.528004 19.506306 19.528004 19.658207 19.593098 19.614796 19.506306 19.506306 19.593098 19.636509 19.658207 19.723301 19.766697 19.875202 20.005405 20.179005 20.222401 20.265797 20.287510 20.222401 20.048801 19.918598 19.896900 19.853504 19.853504 19.983707 19.940296 19.940296 19.940296 20.005405 20.070499 20.092197 20.113895 20.157307 20.179005 20.200703 20.244099 20.287510 20.309208 20.330906 20.330906 20.591297 20.743198 20.786610 21.025303 21.263996 21.654606 21.936695 22.565998 23.477406 25.039799 27.144703 30.052509 32.330997 33.416004 32.569706 34.370808 37.039906 37.821110 37.669209 37.734303 37.387104 37.799397 38.580601 38.320210 37.408802 37.365406 36.801197 35.434101 34.414204 33.546207 33.242405 32.048908 29.878910 28.229710 26.667301 25.386997 24.193501 23.303806 22.544300 21.958408 21.415897 21.068699 20.916798 20.656406 20.699802 20.482807 20.439396 20.374302 20.200703 20.222401 20.005405 19.593098 19.614796 19.462910 19.462910 19.462910 19.376102 19.354404 19.354404 19.397800 19.354404 19.376102 19.311008 19.289295 19.267597 19.202503 19.137409 19.115696 19.072300 19.093998 19.180805 19.050602 18.985508 19.072300 18.942097 18.942097 18.963810 18.833607 18.898701 18.877003 18.790195 18.811909 18.746799 18.790195 18.746799 18.703403 18.768497 18.703403 18.811909 18.725101 18.790195 18.681705 18.855305 
18.877003 18.942097 18.985508 18.898701 18.898701 18.898701 18.942097 19.028904 18.985508 19.028904 19.202503 19.180805 19.289295 19.311008 19.441196 19.311008 19.245899 19.289295 19.354404 19.224201 19.376102 19.376102 19.419498 19.441196 19.462910 19.462910 19.549702 19.593098 19.484608 19.593098 19.528004 19.614796 19.571400 19.593098 19.571400 19.658207 19.658207 19.723301 19.831806 19.853504 20.005405 20.048801 20.135609 20.244099 20.287510 20.200703 19.918598 19.875202 19.918598 19.962009 19.875202 19.810108 19.875202 19.918598 19.918598 20.027103 20.027103 20.092197 20.113895 20.179005 20.135609 20.135609 20.309208 20.244099 20.330906 20.309208 20.374302 20.504505 20.612995 20.764896 21.025303 21.263996 21.676304 22.088596 22.978306 24.280308 26.688999 29.227909 31.246006 32.526310 33.524509 34.435902 35.694508 36.974796 36.996510 37.213505 37.430500 37.669209 38.190006 38.255100 37.213505 37.126698 36.453999 35.173710 33.741505 32.613102 32.548008 31.332798 29.444904 27.991001 26.580509 25.365299 24.323704 23.412296 22.891499 22.153706 21.632908 21.112110 20.916798 20.808308 20.634708 20.591297 20.439396 20.439396 20.287510 20.200703 20.244099 19.875202 19.571400 19.528004 19.506306 19.462910 19.441196 19.419498 19.419498 19.332706 19.289295 19.397800 19.289295 19.289295 19.311008 19.180805 19.072300 19.093998 19.093998 19.050602 19.093998 19.137409 19.028904 19.007206 19.072300 18.963810 19.007206 18.963810 18.833607 18.942097 18.898701 18.790195 18.920399 18.833607 18.790195 18.898701 18.746799 18.725101 18.703403 18.790195 18.703403 18.746799 18.616596 18.660007 
18.877003 18.790195 18.985508 18.920399 18.898701 18.920399 18.920399 19.028904 19.007206 19.007206 19.072300 19.245899 19.202503 19.311008 19.506306 19.332706 19.245899 19.202503 19.202503 19.202503 19.202503 19.224201 19.376102 19.376102 19.354404 19.462910 19.376102 19.419498 19.462910 19.484608 19.484608 19.528004 19.571400 19.679905 19.571400 19.636509 19.658207 19.614796 19.788410 19.723301 19.962009 19.918598 20.048801 20.222401 20.287510 20.200703 19.983707 19.810108 19.810108 19.810108 19.810108 19.853504 19.831806 19.896900 19.918598 19.896900 19.962009 20.005405 20.070499 20.113895 20.157307 20.179005 20.157307 20.222401 20.157307 20.352604 20.330906 20.461109 20.634708 20.699802 21.047001 21.329105 21.784809 22.349003 23.542500 25.495502 28.381596 30.139301 31.354496 32.352695 33.719807 35.195408 36.063404 36.237003 36.475697 36.453999 37.322010 37.972996 38.276798 37.365406 36.909702 35.976597 34.848209 33.524509 32.179096 31.636600 30.746906 28.772205 27.491901 26.298405 25.148304 24.171803 23.607609 23.173603 22.522602 21.806507 21.350803 20.960209 20.721500 20.699802 20.547901 20.547901 20.482807 20.330906 20.157307 20.157307 20.048801 19.679905 19.484608 19.441196 19.441196 19.441196 19.528004 19.376102 19.311008 19.376102 19.245899 19.332706 19.224201 19.180805 19.245899 19.289295 19.137409 19.202503 19.180805 19.093998 19.159107 19.137409 19.028904 19.007206 19.007206 18.963810 18.920399 18.898701 18.833607 18.898701 18.833607 18.833607 18.768497 18.855305 18.833607 18.746799 18.811909 18.746799 18.681705 18.725101 18.725101 18.660007 18.681705 18.703403 
18.746799 18.855305 18.833607 18.768497 18.963810 18.920399 18.898701 18.985508 18.920399 19.028904 19.007206 19.072300 19.159107 19.267597 19.311008 19.311008 19.159107 19.224201 19.180805 19.224201 19.202503 19.202503 19.289295 19.289295 19.332706 19.354404 19.332706 19.311008 19.441196 19.506306 19.397800 19.593098 19.528004 19.549702 19.549702 19.614796 19.614796 19.679905 19.744999 19.810108 19.875202 20.005405 19.940296 20.157307 20.200703 20.179005 20.113895 19.723301 19.701603 19.723301 19.766697 19.744999 19.766697 19.853504 19.810108 19.918598 19.918598 19.983707 20.027103 20.005405 20.070499 20.005405 20.179005 20.113895 20.179005 20.222401 20.309208 20.482807 20.612995 20.678104 21.047001 21.394199 21.914997 22.848103 24.562397 27.123005 29.141102 30.247807 31.137501 32.396107 34.175510 35.195408 35.325596 35.802998 36.041706 36.150196 37.408802 38.059803 37.604099 36.888004 35.868107 34.739704 33.307499 31.745106 30.963902 30.009098 28.490101 27.057896 25.951206 25.061497 24.084995 23.282108 22.934910 22.544300 22.066898 21.524403 21.133808 20.678104 20.612995 20.591297 20.396000 20.396000 20.352604 20.330906 20.179005 20.113895 19.983707 19.549702 19.397800 19.441196 19.419498 19.462910 19.462910 19.332706 19.311008 19.354404 19.202503 19.267597 19.245899 19.245899 19.159107 19.115696 19.072300 19.180805 19.137409 19.093998 19.115696 19.007206 19.028904 19.007206 18.920399 18.963810 18.898701 18.877003 18.833607 18.877003 18.790195 18.811909 18.833607 18.790195 18.725101 18.703403 18.725101 18.638309 18.638309 18.725101 18.725101 18.551502 18.681705 18.594898 
18.746799 18.768497 18.898701 18.855305 18.898701 18.963810 18.920399 18.963810 19.007206 19.028904 19.072300 19.050602 19.180805 19.267597 19.354404 19.311008 19.376102 19.224201 19.202503 19.245899 19.180805 19.202503 19.289295 19.202503 19.224201 19.332706 19.376102 19.267597 19.376102 19.462910 19.441196 19.528004 19.571400 19.506306 19.593098 19.614796 19.658207 19.723301 19.788410 19.744999 19.918598 19.831806 20.005405 20.027103 20.113895 20.027103 20.048801 19.810108 19.701603 19.723301 19.788410 19.701603 19.723301 19.788410 19.810108 19.831806 19.896900 19.896900 19.940296 20.005405 19.983707 20.027103 20.135609 20.200703 20.157307 20.244099 20.244099 20.396000 20.612995 20.656406 21.047001 21.546101 22.218800 23.694401 26.016300 28.034397 29.162800 29.857197 30.963902 32.721607 34.696308 35.195408 35.238804 35.520908 35.651096 36.540806 37.756001 37.690907 37.170109 35.998310 34.674610 33.502796 31.831898 30.746906 29.271305 27.969303 26.819202 25.712498 24.822803 24.063297 23.260410 22.674503 22.349003 22.066898 21.676304 21.263996 20.938496 20.591297 20.461109 20.439396 20.265797 20.330906 20.309208 20.309208 20.179005 20.113895 19.896900 19.549702 19.419498 19.462910 19.441196 19.462910 19.441196 19.354404 19.289295 19.311008 19.245899 19.180805 19.224201 19.180805 19.159107 19.137409 19.115696 19.137409 19.093998 19.115696 19.050602 19.028904 19.007206 19.050602 18.985508 18.942097 19.007206 18.833607 18.703403 18.811909 18.855305 18.790195 18.942097 18.725101 18.703403 18.638309 18.746799 18.725101 18.681705 18.703403 18.660007 18.638309 18.638309 18.811909 
18.768497 18.811909 18.768497 18.811909 18.833607 18.920399 18.898701 18.942097 19.028904 18.920399 19.007206 18.985508 19.093998 19.311008 19.245899 19.332706 19.332706 19.180805 19.202503 19.180805 19.180805 19.202503 19.202503 19.267597 19.159107 19.267597 19.332706 19.354404 19.332706 19.419498 19.419498 19.484608 19.506306 19.549702 19.549702 19.614796 19.614796 19.679905 19.679905 19.723301 19.788410 19.853504 19.940296 19.962009 20.092197 20.027103 19.940296 19.679905 19.549702 19.766697 19.766697 19.679905 19.723301 19.831806 19.788410 19.875202 19.896900 19.853504 19.940296 19.940296 19.940296 20.027103 20.027103 20.113895 20.135609 20.135609 20.244099 20.396000 20.526203 20.764896 21.198902 21.719700 22.544300 24.692600 26.862598 28.077808 28.945805 29.813801 31.354496 33.372608 34.804798 35.021809 35.151997 35.173710 35.911503 37.083302 37.647511 37.300297 36.106800 34.674610 32.851810 31.614902 30.746906 29.249607 27.491901 26.515400 25.517200 24.562397 23.868000 23.238697 22.674503 22.283909 22.001804 21.698002 21.329105 21.047001 20.851704 20.569599 20.439396 20.352604 20.309208 20.287510 20.179005 20.157307 20.113895 20.027103 19.701603 19.506306 19.419498 19.376102 19.354404 19.462910 19.332706 19.289295 19.311008 19.245899 19.267597 19.245899 19.137409 19.115696 19.180805 19.137409 19.072300 19.093998 19.137409 19.028904 19.007206 19.028904 19.050602 18.985508 19.050602 18.920399 19.007206 18.790195 18.855305 18.920399 18.833607 18.855305 18.768497 18.746799 18.703403 18.638309 18.703403 18.660007 18.594898 18.638309 18.725101 18.703403 18.638309 18.703403 
18.660007 18.855305 18.877003 18.855305 18.855305 18.877003 18.985508 18.963810 19.007206 18.985508 18.963810 19.007206 19.093998 19.354404 19.332706 19.289295 19.289295 19.245899 19.224201 19.245899 19.245899 19.224201 19.289295 19.093998 19.137409 19.289295 19.311008 19.311008 19.354404 19.441196 19.549702 19.528004 19.571400 19.549702 19.723301 19.614796 19.593098 19.723301 19.658207 19.788410 19.831806 19.875202 19.896900 19.983707 20.092197 20.027103 19.918598 19.593098 19.549702 19.593098 19.679905 19.788410 19.744999 19.744999 19.810108 19.875202 19.940296 19.896900 19.940296 19.940296 20.048801 20.070499 20.070499 20.113895 20.113895 20.157307 20.222401 20.396000 20.569599 20.808308 21.220600 21.936695 23.216999 25.582310 27.123005 27.947605 28.945805 30.399708 31.983799 34.001896 34.522709 34.826496 34.848209 35.477497 36.540806 37.278599 37.365406 36.410603 35.021809 33.177296 31.332798 30.508198 28.989201 27.405109 26.059696 25.170002 24.410496 23.716099 23.151905 22.717899 22.283909 21.936695 21.654606 21.372501 21.090397 20.873402 20.764896 20.417698 20.417698 20.396000 20.330906 20.309208 20.092197 20.179005 20.048801 19.896900 19.528004 19.528004 19.376102 19.441196 19.419498 19.462910 19.376102 19.354404 19.311008 19.289295 19.311008 19.289295 19.180805 19.159107 19.180805 19.180805 19.093998 19.115696 19.050602 19.093998 19.072300 18.963810 18.942097 19.028904 18.963810 19.007206 18.833607 18.877003 18.811909 18.985508 18.855305 18.833607 18.790195 18.681705 18.811909 18.660007 18.681705 18.703403 18.703403 18.616596 18.681705 18.660007 18.638309 18.703403 
18.833607 18.790195 18.855305 18.790195 18.855305 18.920399 19.050602 18.985508 18.985508 19.028904 19.050602 18.942097 19.050602 19.267597 19.289295 19.376102 19.332706 19.289295 19.289295 19.180805 19.159107 19.202503 19.180805 19.224201 19.137409 19.224201 19.289295 19.245899 19.332706 19.354404 19.484608 19.441196 19.506306 19.484608 19.571400 19.593098 19.571400 19.701603 19.701603 19.701603 19.810108 19.810108 19.940296 19.983707 19.983707 19.918598 19.744999 19.549702 19.636509 19.658207 19.658207 19.679905 19.679905 19.723301 19.723301 19.744999 19.788410 19.810108 19.918598 19.918598 19.896900 19.962009 20.005405 20.070499 20.113895 20.113895 20.244099 20.309208 20.634708 20.764896 21.285709 21.914997 23.868000 25.842701 26.949406 28.012699 29.466602 30.746906 32.613102 33.980198 34.067005 34.153797 34.479298 35.868107 36.671009 36.931400 36.302097 35.021809 33.090504 31.311100 30.312901 28.750507 27.166401 26.103107 24.953007 24.193501 23.564198 23.043400 22.587696 22.305607 22.001804 21.676304 21.394199 21.220600 21.003605 20.721500 20.634708 20.222401 20.330906 20.287510 20.244099 20.135609 20.070499 19.983707 20.027103 19.766697 19.506306 19.354404 19.376102 19.397800 19.332706 19.419498 19.376102 19.289295 19.267597 19.267597 19.202503 19.224201 19.202503 19.115696 19.180805 19.224201 19.137409 19.028904 19.007206 19.050602 19.028904 19.072300 19.050602 18.963810 18.942097 18.920399 18.920399 18.833607 18.855305 18.877003 18.855305 18.811909 18.898701 18.768497 18.681705 18.703403 18.681705 18.660007 18.725101 18.703403 18.638309 18.725101 18.746799 18.790195 
18.703403 18.725101 18.811909 18.898701 18.855305 18.942097 19.007206 18.920399 18.920399 19.028904 19.028904 19.007206 18.985508 19.159107 19.332706 19.267597 19.311008 19.245899 19.289295 19.202503 19.115696 19.202503 19.180805 19.202503 19.137409 19.245899 19.202503 19.224201 19.332706 19.354404 19.419498 19.484608 19.484608 19.571400 19.506306 19.528004 19.636509 19.658207 19.701603 19.723301 19.744999 19.853504 19.875202 19.918598 19.918598 19.853504 19.701603 19.506306 19.658207 19.614796 19.658207 19.593098 19.636509 19.701603 19.766697 19.810108 19.810108 19.831806 19.810108 19.940296 19.896900 20.027103 19.962009 20.070499 20.070499 20.200703 20.265797 20.417698 20.612995 20.808308 21.263996 22.175404 24.193501 25.647404 26.775806 28.121204 29.336399 30.963902 33.416004 33.763203 33.611301 33.567905 34.435902 35.889805 36.258701 36.020008 35.108601 33.199009 31.484699 30.790302 28.858997 27.079609 25.799305 24.866199 23.933109 23.477406 22.978306 22.522602 22.327305 22.066898 21.719700 21.415897 21.155506 20.938496 20.830006 20.656406 20.547901 20.200703 20.113895 20.265797 20.222401 20.092197 19.983707 19.983707 19.940296 19.549702 19.419498 19.462910 19.397800 19.376102 19.311008 19.419498 19.289295 19.202503 19.224201 19.224201 19.180805 19.202503 19.180805 19.202503 19.180805 19.224201 19.050602 19.050602 19.050602 19.028904 18.985508 19.028904 19.050602 18.985508 19.007206 18.920399 18.898701 18.898701 18.768497 18.833607 18.746799 18.790195 18.768497 18.703403 18.768497 18.616596 18.638309 18.594898 18.681705 18.573200 18.594898 18.703403 18.660007 18.681705 
18.725101 18.681705 18.703403 18.833607 18.855305 18.985508 18.963810 18.898701 18.920399 19.028904 19.050602 19.028904 18.985508 19.159107 19.202503 19.289295 19.354404 19.354404 19.224201 19.224201 19.137409 19.180805 19.202503 19.159107 19.224201 19.115696 19.224201 19.180805 19.245899 19.289295 19.354404 19.419498 19.441196 19.419498 19.571400 19.593098 19.571400 19.593098 19.614796 19.766697 19.723301 19.831806 19.810108 19.788410 19.875202 19.875202 19.658207 19.462910 19.528004 19.614796 19.528004 19.636509 19.636509 19.658207 19.744999 19.744999 19.679905 19.766697 19.788410 19.831806 19.875202 19.962009 19.962009 20.048801 20.070499 20.048801 20.265797 20.330906 20.678104 20.808308 21.394199 22.283909 23.824604 25.170002 26.298405 27.166401 28.750507 32.396107 33.416004 33.481098 33.285801 33.329197 34.305698 35.477497 35.716206 34.935001 33.546207 31.918705 31.072407 29.444904 27.123005 25.777607 24.757710 24.063297 23.130207 22.913197 22.587696 22.240498 22.110310 22.066898 21.632908 21.220600 20.981907 20.699802 20.569599 20.482807 20.439396 20.157307 20.200703 20.200703 20.157307 20.048801 19.983707 19.962009 19.766697 19.484608 19.441196 19.311008 19.311008 19.311008 19.354404 19.397800 19.267597 19.245899 19.245899 19.180805 19.159107 19.159107 19.202503 19.159107 19.093998 19.115696 19.093998 19.050602 18.985508 19.072300 19.050602 18.920399 19.007206 18.920399 19.093998 18.942097 18.985508 18.877003 18.746799 18.790195 18.790195 18.681705 18.703403 18.790195 18.746799 18.638309 18.616596 18.660007 18.725101 18.681705 18.660007 18.681705 18.638309 18.616596 
18.725101 18.725101 18.768497 18.833607 18.811909 18.920399 18.942097 18.790195 18.877003 18.963810 18.963810 18.920399 19.007206 19.137409 19.159107 19.289295 19.267597 19.311008 19.289295 19.245899 19.115696 19.159107 19.180805 19.115696 19.180805 19.180805 19.115696 19.180805 19.332706 19.245899 19.376102 19.311008 19.441196 19.419498 19.506306 19.549702 19.593098 19.571400 19.571400 19.679905 19.679905 19.723301 19.679905 19.788410 19.744999 19.723301 19.549702 19.484608 19.528004 19.614796 19.571400 19.636509 19.506306 19.506306 19.679905 19.658207 19.679905 19.679905 19.766697 19.831806 19.918598 19.918598 19.983707 20.113895 20.048801 20.070499 20.135609 20.374302 20.612995 20.764896 21.350803 22.088596 23.065098 24.063297 24.996403 26.515400 30.681797 33.068806 32.981998 32.895206 33.003696 33.285801 34.218906 35.260502 35.065205 33.502796 32.092304 31.571507 30.421406 27.665501 25.864399 24.779408 23.868000 23.303806 22.631107 22.544300 22.305607 21.914997 21.871601 21.741398 21.459309 21.155506 20.830006 20.612995 20.461109 20.417698 20.330906 20.135609 20.113895 20.179005 20.027103 19.983707 19.875202 19.918598 19.636509 19.376102 19.311008 19.376102 19.354404 19.376102 19.267597 19.397800 19.354404 19.267597 19.245899 19.224201 19.159107 19.180805 19.093998 19.093998 19.093998 19.072300 18.963810 19.072300 18.985508 19.007206 19.028904 18.877003 18.855305 18.877003 18.898701 18.855305 18.811909 18.877003 18.790195 18.746799 18.790195 18.790195 18.790195 18.790195 18.594898 18.660007 18.638309 18.638309 18.681705 18.811909 18.638309 18.638309 18.573200 18.681705 
18.746799 18.768497 18.790195 18.833607 18.833607 18.855305 18.790195 18.898701 18.920399 18.985508 18.963810 19.007206 18.985508 19.050602 19.137409 19.245899 19.354404 19.311008 19.354404 19.289295 19.245899 19.180805 19.180805 19.224201 19.159107 19.180805 19.115696 19.267597 19.354404 19.311008 19.245899 19.289295 19.354404 19.354404 19.441196 19.462910 19.571400 19.528004 19.571400 19.593098 19.636509 19.701603 19.766697 19.744999 19.766697 19.679905 19.571400 19.549702 19.571400 19.658207 19.528004 19.593098 19.593098 19.528004 19.593098 19.593098 19.658207 19.658207 19.853504 19.810108 19.831806 19.853504 20.005405 19.962009 19.983707 20.092197 20.179005 20.396000 20.678104 20.830006 21.329105 22.045200 22.761295 23.846302 25.647404 29.423206 32.244205 32.765003 32.656498 32.916904 33.220707 33.372608 34.392506 34.869907 33.632999 32.092304 31.528095 30.638401 28.338200 26.211597 24.866199 23.998203 23.303806 22.826405 22.305607 22.305607 22.240498 21.763096 21.611210 21.415897 21.112110 20.916798 20.634708 20.547901 20.439396 20.396000 20.374302 20.113895 20.070499 20.070499 19.940296 19.940296 19.853504 19.810108 19.571400 19.419498 19.332706 19.419498 19.376102 19.376102 19.267597 19.332706 19.311008 19.332706 19.245899 19.180805 19.159107 19.159107 19.159107 19.137409 19.072300 19.050602 19.093998 19.159107 19.028904 19.137409 18.942097 19.007206 18.963810 18.963810 18.920399 18.877003 18.898701 18.877003 18.790195 18.790195 18.746799 18.703403 18.811909 18.703403 18.703403 18.811909 18.638309 18.725101 18.725101 18.725101 18.508106 18.660007 18.616596 18.746799 
18.703403 18.746799 18.790195 18.855305 18.877003 18.790195 18.920399 18.855305 18.942097 18.877003 18.942097 18.898701 18.942097 19.072300 19.007206 19.115696 19.224201 19.289295 19.419498 19.224201 19.245899 19.202503 19.224201 19.224201 19.115696 19.159107 19.159107 19.224201 19.267597 19.159107 19.180805 19.267597 19.267597 19.267597 19.311008 19.419498 19.462910 19.419498 19.506306 19.549702 19.593098 19.593098 19.528004 19.614796 19.636509 19.484608 19.462910 19.571400 19.506306 19.658207 19.614796 19.636509 19.549702 19.549702 19.614796 19.701603 19.658207 19.658207 19.810108 19.744999 19.744999 19.831806 19.896900 20.027103 20.005405 20.048801 20.179005 20.374302 20.678104 20.830006 21.459309 22.132008 23.043400 24.562397 28.425007 31.593204 32.396107 32.504597 32.765003 33.350910 32.895206 33.090504 34.327396 33.763203 32.157398 31.311100 30.985600 28.576908 26.472004 25.170002 24.084995 23.368900 22.783009 22.544300 22.153706 22.023502 21.871601 21.481007 21.242298 21.112110 20.851704 20.634708 20.482807 20.417698 20.374302 20.200703 20.222401 19.983707 19.983707 20.005405 19.918598 19.896900 19.831806 19.571400 19.376102 19.354404 19.354404 19.354404 19.311008 19.267597 19.311008 19.289295 19.289295 19.267597 19.245899 19.180805 19.224201 19.093998 19.072300 19.072300 19.007206 19.028904 19.028904 18.985508 18.985508 19.072300 19.050602 18.963810 18.942097 18.985508 18.877003 18.855305 18.963810 18.877003 18.746799 18.768497 18.768497 18.681705 18.768497 18.681705 18.725101 18.746799 18.660007 18.768497 18.551502 18.616596 18.529804 18.508106 18.551502 18.660007 
18.725101 18.746799 18.703403 18.790195 18.811909 18.811909 18.855305 18.920399 18.855305 18.985508 18.985508 18.920399 19.007206 19.028904 19.007206 19.137409 19.245899 19.267597 19.289295 19.397800 19.224201 19.137409 19.224201 19.224201 19.137409 19.224201 19.289295 19.159107 19.224201 19.245899 19.180805 19.224201 19.224201 19.180805 19.311008 19.311008 19.419498 19.376102 19.397800 19.593098 19.528004 19.528004 19.614796 19.571400 19.593098 19.506306 19.506306 19.462910 19.549702 19.549702 19.549702 19.679905 19.506306 19.528004 19.593098 19.636509 19.593098 19.766697 19.766697 19.831806 19.896900 19.831806 19.896900 20.027103 19.962009 20.070499 20.179005 20.374302 20.678104 20.916798 21.611210 22.500904 23.716099 27.057896 30.855396 31.983799 32.309299 32.699909 33.437702 32.699909 32.048908 33.784901 33.676395 32.678196 31.376209 30.812000 28.902409 26.775806 25.452106 24.258610 23.455708 22.934910 22.544300 22.283909 21.936695 21.893299 21.546101 21.329105 21.133808 20.830006 20.699802 20.482807 20.417698 20.374302 20.287510 20.244099 20.265797 20.048801 19.875202 19.918598 19.940296 19.831806 19.658207 19.506306 19.462910 19.245899 19.289295 19.311008 19.354404 19.332706 19.311008 19.332706 19.289295 19.311008 19.180805 19.180805 19.202503 19.137409 19.072300 19.093998 19.159107 19.159107 19.007206 19.028904 19.028904 19.007206 19.007206 18.942097 19.050602 18.963810 18.920399 18.920399 18.963810 18.790195 18.638309 18.746799 18.811909 18.790195 18.768497 18.768497 18.790195 18.616596 18.681705 18.529804 18.616596 18.616596 18.464710 18.638309 18.529804 18.681705 
18.660007 18.681705 18.703403 18.725101 18.811909 18.790195 18.833607 18.898701 18.942097 18.942097 18.898701 18.963810 18.942097 18.898701 19.072300 19.115696 19.224201 19.180805 19.267597 19.332706 19.289295 19.289295 19.159107 19.224201 19.159107 19.202503 19.159107 19.137409 19.159107 19.137409 19.115696 19.159107 19.137409 19.202503 19.224201 19.311008 19.267597 19.332706 19.311008 19.376102 19.462910 19.506306 19.528004 19.549702 19.571400 19.549702 19.528004 19.549702 19.528004 19.506306 19.593098 19.549702 19.484608 19.571400 19.506306 19.593098 19.658207 19.658207 19.658207 19.658207 19.788410 19.831806 19.853504 19.875202 19.962009 20.048801 20.200703 20.482807 20.743198 21.047001 21.828205 22.826405 25.582310 30.030796 31.614902 32.005497 32.417805 33.242405 33.220707 31.528095 33.285801 33.524509 32.873508 31.745106 30.942204 29.531696 27.253208 25.647404 24.497303 23.585896 22.869801 22.544300 22.305607 22.132008 21.763096 21.676304 21.459309 21.112110 20.786610 20.721500 20.526203 20.417698 20.309208 20.265797 20.179005 20.179005 20.157307 19.962009 19.831806 19.853504 19.679905 19.723301 19.419498 19.397800 19.332706 19.245899 19.354404 19.289295 19.332706 19.267597 19.289295 19.332706 19.289295 19.289295 19.224201 19.224201 19.137409 19.072300 19.115696 19.137409 19.072300 19.115696 18.963810 19.028904 19.007206 18.985508 18.920399 18.985508 18.855305 18.963810 18.877003 18.790195 18.768497 18.746799 18.638309 18.703403 18.725101 18.790195 18.811909 18.616596 18.551502 18.551502 18.681705 18.681705 18.529804 18.594898 18.573200 18.508106 18.508106 18.681705 
18.638309 18.725101 18.725101 18.746799 18.768497 18.833607 18.855305 18.942097 18.877003 18.942097 18.963810 18.985508 19.007206 18.985508 19.093998 19.028904 19.115696 19.202503 19.224201 19.202503 19.224201 19.332706 19.289295 19.180805 19.159107 19.093998 19.093998 19.159107 19.159107 19.137409 19.159107 19.093998 19.137409 19.137409 19.159107 19.245899 19.180805 19.311008 19.332706 19.332706 19.376102 19.419498 19.484608 19.528004 19.571400 19.571400 19.593098 19.506306 19.528004 19.506306 19.549702 19.549702 19.484608 19.462910 19.528004 19.593098 19.549702 19.636509 19.636509 19.744999 19.744999 19.788410 19.853504 19.940296 20.005405 20.048801 20.265797 20.461109 20.743198 21.112110 22.175404 23.954807 28.490101 31.137501 31.701710 32.092304 32.786701 33.416004 32.244205 32.613102 33.285801 32.808399 32.157398 31.137501 29.987400 27.839100 26.146503 24.757710 23.933109 23.108509 22.587696 22.414097 22.045200 21.893299 21.741398 21.567799 21.177204 20.916798 20.699802 20.569599 20.417698 20.265797 20.222401 20.265797 20.222401 20.135609 20.135609 19.853504 19.810108 19.810108 19.744999 19.571400 19.289295 19.354404 19.376102 19.289295 19.332706 19.354404 19.354404 19.289295 19.180805 19.289295 19.245899 19.224201 19.224201 19.050602 19.137409 19.093998 19.072300 19.093998 19.028904 19.159107 19.007206 19.050602 19.007206 18.963810 18.877003 18.963810 18.985508 18.855305 18.768497 18.942097 18.877003 18.877003 18.703403 18.681705 18.660007 18.681705 18.638309 18.725101 18.638309 18.616596 18.660007 18.660007 18.529804 18.551502 18.594898 18.399601 18.529804 18.573200 
18.725101 18.725101 18.681705 18.725101 18.790195 18.681705 18.790195 18.877003 18.811909 18.920399 18.833607 18.877003 18.985508 18.942097 18.963810 19.007206 19.050602 19.093998 19.245899 19.224201 19.180805 19.180805 19.267597 19.245899 19.050602 19.159107 19.159107 19.093998 19.072300 19.093998 19.072300 19.137409 19.180805 19.072300 19.072300 19.245899 19.115696 19.180805 19.267597 19.376102 19.311008 19.354404 19.311008 19.397800 19.441196 19.441196 19.506306 19.484608 19.549702 19.549702 19.549702 19.506306 19.549702 19.419498 19.549702 19.528004 19.506306 19.549702 19.636509 19.679905 19.723301 19.744999 19.831806 19.875202 20.027103 20.027103 20.135609 20.417698 20.721500 21.329105 22.631107 26.124805 30.247807 31.224308 31.636600 32.157398 33.090504 32.461201 32.070606 32.938602 32.830097 32.135700 31.267704 30.529896 28.251408 26.515400 25.235096 24.106709 23.455708 22.761295 22.327305 22.001804 21.741398 21.589497 21.437595 21.372501 21.025303 20.591297 20.482807 20.330906 20.352604 20.179005 20.179005 20.265797 20.265797 20.048801 19.983707 19.788410 19.701603 19.744999 19.636509 19.397800 19.332706 19.289295 19.397800 19.267597 19.202503 19.180805 19.224201 19.224201 19.159107 19.224201 19.202503 19.224201 19.137409 19.072300 19.115696 19.115696 19.028904 19.050602 19.050602 19.072300 18.985508 18.985508 18.963810 18.920399 18.877003 18.963810 18.877003 18.811909 18.855305 18.811909 18.746799 18.811909 18.703403 18.746799 18.660007 18.681705 18.703403 18.746799 18.616596 18.616596 18.573200 18.551502 18.529804 18.551502 18.464710 18.573200 18.421299 18.638309 
18.573200 18.703403 18.573200 18.703403 18.746799 18.790195 18.790195 18.768497 18.855305 18.877003 18.877003 18.898701 18.898701 18.855305 19.028904 19.028904 19.072300 19.072300 19.159107 19.245899 19.245899 19.180805 19.202503 19.267597 19.245899 19.137409 19.115696 19.115696 19.115696 19.072300 19.093998 19.115696 19.093998 19.028904 19.093998 19.093998 19.115696 19.159107 19.224201 19.224201 19.267597 19.289295 19.311008 19.267597 19.332706 19.441196 19.484608 19.506306 19.549702 19.614796 19.614796 19.614796 19.571400 19.484608 19.549702 19.528004 19.593098 19.701603 19.658207 19.679905 19.723301 19.723301 19.831806 19.918598 20.005405 20.048801 20.222401 20.526203 20.851704 21.372501 23.195301 28.359898 30.703510 31.180897 31.593204 32.569706 32.851810 31.463001 32.244205 32.309299 32.070606 31.397907 30.595005 29.032597 26.862598 25.582310 24.540699 23.585896 22.934910 22.414097 22.088596 21.871601 21.502705 21.415897 21.068699 21.047001 20.721500 20.417698 20.330906 20.309208 20.244099 20.157307 20.179005 20.157307 20.135609 20.005405 19.983707 19.636509 19.636509 19.744999 19.506306 19.354404 19.224201 19.376102 19.376102 19.332706 19.224201 19.245899 19.224201 19.267597 19.245899 19.159107 19.159107 19.202503 19.115696 19.115696 19.072300 19.072300 18.985508 19.050602 19.072300 18.963810 18.963810 19.007206 18.985508 18.942097 18.985508 18.877003 18.877003 18.790195 18.877003 18.746799 18.768497 18.898701 18.681705 18.660007 18.660007 18.703403 18.725101 18.811909 18.660007 18.725101 18.616596 18.594898 18.529804 18.529804 18.486408 18.508106 18.421299 18.508106 
18.638309 18.660007 18.660007 18.660007 18.768497 18.681705 18.811909 18.746799 18.725101 18.855305 18.768497 18.855305 18.811909 18.898701 18.855305 18.963810 18.942097 18.985508 19.093998 19.137409 19.072300 19.159107 19.202503 19.159107 19.202503 19.115696 19.028904 19.028904 19.093998 19.007206 18.942097 19.115696 19.050602 19.028904 19.093998 19.072300 19.115696 19.137409 19.224201 19.245899 19.224201 19.245899 19.202503 19.245899 19.267597 19.311008 19.397800 19.354404 19.506306 19.506306 19.484608 19.549702 19.614796 19.506306 19.593098 19.679905 19.549702 19.679905 19.723301 19.679905 19.701603 19.766697 19.788410 19.940296 19.983707 20.092197 20.200703 20.396000 20.851704 21.632908 23.802906 29.206196 30.595005 30.985600 31.788502 32.352695 30.812000 30.812000 31.376209 31.289402 31.115803 30.508198 29.748707 27.556995 25.972904 24.801105 23.933109 23.151905 22.609409 22.175404 21.784809 21.546101 21.263996 21.155506 20.764896 20.786610 20.547901 20.222401 20.244099 20.244099 20.092197 20.092197 20.092197 20.179005 19.962009 19.853504 19.875202 19.614796 19.593098 19.571400 19.332706 19.224201 19.202503 19.332706 19.397800 19.224201 19.224201 19.224201 19.202503 19.224201 19.180805 19.224201 19.159107 19.093998 19.159107 19.093998 19.028904 19.093998 19.028904 19.007206 18.963810 18.920399 18.963810 18.942097 18.898701 18.963810 18.963810 18.811909 18.920399 18.768497 18.725101 18.790195 18.768497 18.811909 18.594898 18.681705 18.660007 18.594898 18.573200 18.551502 18.551502 18.616596 18.529804 18.442997 18.529804 18.529804 18.421299 18.399601 18.377903 18.573200 
18.638309 18.573200 18.594898 18.638309 18.638309 18.638309 18.725101 18.768497 18.725101 18.790195 18.833607 18.746799 18.790195 18.768497 18.877003 18.898701 18.877003 18.942097 19.050602 19.093998 19.072300 19.137409 19.267597 19.180805 19.180805 19.093998 19.028904 19.028904 19.072300 19.028904 18.898701 18.942097 19.007206 19.050602 19.028904 19.028904 19.115696 19.159107 19.224201 19.137409 19.180805 19.267597 19.245899 19.311008 19.289295 19.289295 19.245899 19.267597 19.311008 19.397800 19.462910 19.376102 19.484608 19.419498 19.549702 19.549702 19.571400 19.766697 19.701603 19.766697 19.744999 19.788410 19.853504 19.896900 19.940296 20.005405 20.200703 20.482807 20.895100 21.546101 24.236897 29.119404 30.226109 30.768604 31.636600 30.877110 28.490101 29.358097 29.987400 30.052509 29.727009 29.379810 28.164600 26.298405 25.039799 24.041599 23.238697 22.587696 22.218800 21.871601 21.502705 21.242298 21.025303 20.851704 20.461109 20.526203 20.374302 20.222401 20.135609 20.048801 20.113895 20.048801 20.048801 20.027103 19.875202 19.896900 19.788410 19.528004 19.571400 19.441196 19.224201 19.245899 19.159107 19.245899 19.224201 19.180805 19.202503 19.159107 19.224201 19.180805 19.159107 19.050602 19.050602 19.137409 19.028904 19.072300 19.028904 19.050602 18.942097 19.050602 18.898701 18.898701 18.985508 18.963810 18.855305 18.942097 18.920399 18.790195 18.855305 18.768497 18.768497 18.746799 18.725101 18.616596 18.508106 18.551502 18.638309 18.573200 18.508106 18.638309 18.486408 18.551502 18.486408 18.486408 18.377903 18.399601 18.421299 18.356205 18.399601 18.377903 
18.573200 18.508106 18.616596 18.594898 18.660007 18.703403 18.768497 18.768497 18.660007 18.703403 18.790195 18.725101 18.768497 18.790195 18.855305 18.833607 18.811909 18.898701 18.920399 18.920399 19.007206 19.072300 19.115696 19.115696 19.137409 19.072300 18.963810 19.007206 18.985508 19.007206 19.028904 19.028904 19.072300 19.050602 19.007206 19.093998 19.137409 19.050602 19.093998 19.137409 19.159107 19.093998 19.224201 19.202503 19.311008 19.311008 19.311008 19.289295 19.354404 19.397800 19.462910 19.397800 19.419498 19.397800 19.506306 19.593098 19.614796 19.658207 19.679905 19.723301 19.701603 19.810108 19.766697 19.962009 19.962009 20.027103 20.048801 20.439396 20.808308 21.394199 23.542500 28.121204 29.531696 30.291203 30.746906 28.793903 26.949406 27.123005 28.142902 28.359898 28.142902 27.665501 26.320103 25.148304 24.171803 23.325504 22.631107 22.066898 22.001804 21.546101 21.220600 21.003605 20.786610 20.634708 20.309208 20.374302 20.287510 20.179005 20.179005 20.113895 20.027103 20.005405 19.875202 19.853504 19.766697 19.810108 19.744999 19.528004 19.289295 19.245899 19.245899 19.245899 19.115696 19.202503 19.159107 19.202503 19.180805 19.137409 19.159107 19.159107 19.115696 19.180805 19.115696 19.050602 19.137409 19.050602 19.007206 18.942097 19.007206 18.985508 18.877003 18.877003 18.942097 18.833607 18.833607 18.855305 18.811909 18.790195 18.746799 18.790195 18.725101 18.768497 18.573200 18.681705 18.508106 18.594898 18.616596 18.551502 18.529804 18.508106 18.573200 18.486408 18.442997 18.442997 18.312809 18.377903 18.377903 18.356205 18.269398 18.464710 
18.616596 18.508106 18.616596 18.638309 18.616596 18.551502 18.594898 18.638309 18.725101 18.616596 18.768497 18.681705 18.638309 18.703403 18.790195 18.877003 18.703403 18.811909 18.768497 18.855305 18.811909 18.985508 19.028904 18.985508 18.985508 19.028904 18.942097 19.028904 19.007206 19.028904 18.920399 19.007206 18.963810 19.028904 18.920399 19.072300 19.050602 19.072300 19.093998 19.093998 19.137409 19.159107 19.137409 19.267597 19.202503 19.159107 19.202503 19.289295 19.267597 19.311008 19.332706 19.289295 19.419498 19.419498 19.441196 19.462910 19.506306 19.528004 19.658207 19.571400 19.701603 19.679905 19.723301 19.810108 19.940296 19.940296 19.983707 20.352604 20.591297 21.068699 22.327305 25.712498 28.316502 29.184498 29.401508 27.231510 25.821003 25.517200 25.907810 26.428608 26.233295 25.517200 24.779408 24.041599 23.260410 22.544300 22.153706 21.676304 21.567799 21.350803 20.960209 20.764896 20.461109 20.439396 20.265797 20.287510 20.200703 20.027103 20.092197 20.070499 19.983707 19.853504 19.831806 19.788410 19.701603 19.744999 19.744999 19.354404 19.202503 19.267597 19.180805 19.159107 19.072300 19.180805 19.072300 19.093998 19.159107 19.072300 19.180805 19.159107 19.137409 19.115696 19.159107 19.007206 19.093998 19.028904 18.985508 18.985508 18.877003 18.942097 18.877003 18.898701 18.855305 18.790195 18.833607 18.725101 18.703403 18.660007 18.725101 18.746799 18.768497 18.790195 18.703403 18.573200 18.442997 18.529804 18.594898 18.529804 18.529804 18.551502 18.442997 18.464710 18.464710 18.442997 18.377903 18.334507 18.421299 18.312809 18.334507 18.377903 
18.551502 18.594898 18.594898 18.594898 18.768497 18.681705 18.660007 18.746799 18.746799 18.768497 18.746799 18.833607 18.660007 18.790195 18.855305 18.811909 18.746799 18.833607 18.833607 18.877003 18.768497 18.833607 18.985508 18.942097 18.942097 18.985508 19.072300 18.985508 19.028904 19.093998 19.050602 18.942097 19.007206 19.050602 19.007206 19.072300 19.180805 19.093998 19.202503 19.202503 19.180805 19.180805 19.202503 19.289295 19.202503 19.267597 19.311008 19.311008 19.397800 19.354404 19.441196 19.419498 19.419498 19.441196 19.571400 19.397800 19.419498 19.593098 19.614796 19.593098 19.723301 19.658207 19.723301 19.679905 19.875202 19.940296 19.940296 20.222401 20.439396 20.851704 21.719700 23.303806 25.864399 27.643803 27.491901 25.604008 24.757710 24.323704 24.215199 24.302006 24.323704 24.019901 23.542500 23.195301 22.457508 21.936695 21.676304 21.307407 21.198902 20.960209 20.699802 20.591297 20.374302 20.352604 20.135609 20.200703 20.135609 20.027103 20.070499 20.048801 19.918598 19.810108 19.723301 19.744999 19.744999 19.831806 19.658207 19.137409 19.180805 19.202503 19.202503 19.115696 19.137409 19.202503 19.137409 19.202503 19.137409 19.180805 19.202503 19.159107 19.159107 19.072300 19.028904 19.050602 19.072300 19.050602 18.985508 18.985508 19.050602 18.877003 18.963810 18.898701 18.920399 18.898701 18.898701 18.790195 18.768497 18.833607 18.681705 18.768497 18.790195 18.725101 18.681705 18.660007 18.573200 18.551502 18.616596 18.594898 18.638309 18.573200 18.529804 18.638309 18.421299 18.486408 18.421299 18.442997 18.442997 18.356205 18.421299 18.421299 
18.508106 18.529804 18.508106 18.508106 18.681705 18.616596 18.638309 18.638309 18.573200 18.746799 18.725101 18.660007 18.616596 18.811909 18.746799 18.790195 18.746799 18.746799 18.790195 18.703403 18.638309 18.638309 18.811909 18.855305 18.920399 18.920399 19.050602 18.963810 19.093998 18.942097 19.028904 19.028904 18.942097 18.942097 18.898701 18.985508 18.963810 19.072300 19.137409 19.093998 19.137409 19.093998 19.180805 19.267597 19.180805 19.137409 19.137409 19.354404 19.397800 19.289295 19.332706 19.311008 19.419498 19.289295 19.332706 19.441196 19.419498 19.593098 19.571400 19.506306 19.614796 19.614796 19.636509 19.679905 19.744999 19.679905 19.766697 19.896900 20.265797 20.461109 21.090397 21.849903 23.065098 24.388798 24.519001 23.911396 23.499104 23.303806 23.130207 23.043400 22.978306 22.848103 22.522602 22.132008 21.632908 21.350803 21.177204 20.960209 20.830006 20.547901 20.374302 20.352604 20.135609 20.179005 20.070499 20.157307 20.048801 19.962009 19.983707 20.048801 19.766697 19.810108 19.658207 19.614796 19.701603 19.614796 19.462910 19.007206 19.115696 19.159107 19.180805 19.093998 19.115696 19.245899 19.050602 19.137409 19.050602 19.050602 19.159107 19.137409 19.050602 19.028904 19.050602 19.028904 19.050602 19.007206 18.920399 18.920399 18.920399 18.920399 18.855305 18.963810 18.833607 18.768497 18.811909 18.833607 18.811909 18.681705 18.725101 18.746799 18.746799 18.660007 18.681705 18.616596 18.442997 18.638309 18.746799 18.551502 18.660007 18.508106 18.486408 18.356205 18.399601 18.377903 18.356205 18.399601 18.356205 18.377903 18.399601 18.464710 
18.529804 18.594898 18.486408 18.616596 18.638309 18.529804 18.660007 18.638309 18.681705 18.660007 18.638309 18.703403 18.660007 18.746799 18.660007 18.790195 18.725101 18.746799 18.660007 18.703403 18.616596 18.573200 18.725101 18.855305 18.963810 18.942097 18.985508 18.920399 19.007206 19.093998 19.050602 18.985508 18.985508 18.963810 19.007206 18.985508 19.007206 19.072300 19.050602 19.007206 19.093998 19.137409 19.159107 19.224201 19.159107 19.224201 19.224201 19.354404 19.397800 19.245899 19.376102 19.289295 19.419498 19.354404 19.354404 19.397800 19.506306 19.462910 19.549702 19.462910 19.571400 19.679905 19.636509 19.636509 19.679905 19.744999 19.766697 19.853504 20.048801 20.157307 20.678104 21.090397 21.806507 22.283909 22.674503 22.587696 22.522602 22.392399 22.218800 22.023502 21.958408 21.936695 21.676304 21.415897 21.047001 20.830006 20.808308 20.612995 20.526203 20.309208 20.222401 20.222401 20.048801 20.092197 19.983707 20.070499 20.070499 19.962009 19.875202 19.896900 19.788410 19.744999 19.679905 19.679905 19.593098 19.484608 19.376102 19.050602 19.093998 19.159107 19.115696 19.137409 19.072300 19.137409 19.180805 19.115696 19.072300 19.072300 19.028904 19.115696 19.072300 19.007206 19.050602 18.963810 19.050602 18.963810 18.942097 18.942097 18.877003 18.877003 18.855305 19.007206 18.833607 18.768497 18.833607 18.833607 18.725101 18.746799 18.790195 18.681705 18.703403 18.681705 18.638309 18.703403 18.442997 18.573200 18.746799 18.616596 18.508106 18.442997 18.356205 18.442997 18.421299 18.421299 18.399601 18.356205 18.399601 18.399601 18.356205 18.442997 
18.573200 18.486408 18.551502 18.508106 18.681705 18.638309 18.594898 18.638309 18.660007 18.594898 18.725101 18.616596 18.638309 18.725101 18.638309 18.768497 18.573200 18.681705 18.529804 18.551502 18.508106 18.486408 18.594898 18.594898 18.877003 18.963810 18.898701 18.920399 19.007206 19.007206 19.007206 19.007206 19.007206 18.942097 18.920399 19.007206 19.007206 18.985508 18.963810 19.007206 19.093998 19.050602 19.093998 19.180805 19.093998 19.180805 19.115696 19.245899 19.267597 19.311008 19.267597 19.289295 19.376102 19.311008 19.419498 19.419498 19.484608 19.506306 19.484608 19.441196 19.593098 19.571400 19.658207 19.593098 19.593098 19.679905 19.593098 19.744999 19.875202 19.962009 20.287510 20.612995 20.830006 21.133808 21.611210 21.632908 21.611210 21.546101 21.285709 21.307407 21.242298 21.155506 21.003605 20.851704 20.591297 20.569599 20.461109 20.374302 20.244099 20.244099 20.113895 20.244099 20.005405 20.027103 19.896900 19.983707 20.027103 19.766697 19.831806 19.810108 19.679905 19.614796 19.614796 19.614796 19.397800 19.267597 19.289295 19.028904 19.137409 19.159107 19.072300 19.072300 19.093998 19.093998 19.137409 19.050602 19.007206 19.007206 19.072300 19.093998 19.050602 18.985508 19.050602 19.028904 18.963810 18.942097 18.963810 18.985508 18.811909 18.942097 18.877003 18.920399 18.811909 18.811909 18.746799 18.811909 18.746799 18.746799 18.790195 18.638309 18.703403 18.681705 18.681705 18.638309 18.464710 18.573200 18.594898 18.594898 18.551502 18.464710 18.464710 18.486408 18.486408 18.486408 18.508106 18.421299 18.377903 18.291096 18.247700 18.269398 
18.486408 18.616596 18.573200 18.529804 18.529804 18.573200 18.638309 18.660007 18.594898 18.660007 18.660007 18.681705 18.573200 18.551502 18.681705 18.638309 18.594898 18.551502 18.508106 18.464710 18.551502 18.486408 18.573200 18.660007 18.833607 18.942097 19.050602 18.920399 19.028904 19.007206 19.050602 18.942097 19.007206 18.942097 18.963810 19.050602 19.007206 19.028904 19.028904 19.007206 19.007206 19.028904 19.072300 19.115696 19.159107 19.093998 19.115696 19.224201 19.245899 19.311008 19.289295 19.311008 19.289295 19.332706 19.376102 19.484608 19.441196 19.506306 19.528004 19.506306 19.549702 19.528004 19.593098 19.679905 19.571400 19.614796 19.593098 19.744999 19.788410 19.788410 20.005405 20.222401 20.461109 20.461109 20.743198 20.851704 20.895100 20.830006 20.743198 20.721500 20.786610 20.612995 20.482807 20.461109 20.287510 20.309208 20.244099 20.157307 20.179005 20.092197 20.005405 20.092197 20.027103 20.048801 19.962009 20.027103 19.983707 19.788410 19.723301 19.723301 19.744999 19.614796 19.571400 19.441196 19.311008 19.311008 19.397800 19.072300 19.050602 19.180805 19.115696 19.115696 19.115696 19.093998 19.072300 19.093998 19.115696 19.093998 19.072300 19.072300 19.050602 19.028904 19.050602 19.028904 18.920399 18.942097 18.963810 18.898701 18.855305 18.942097 18.877003 18.768497 18.811909 18.768497 18.833607 18.811909 18.746799 18.703403 18.616596 18.746799 18.746799 18.703403 18.594898 18.638309 18.464710 18.442997 18.529804 18.594898 18.573200 18.464710 18.421299 18.551502 18.442997 18.486408 18.377903 18.269398 18.269398 18.377903 18.291096 18.269398 
18.356205 18.442997 18.508106 18.508106 18.464710 18.508106 18.660007 18.616596 18.660007 18.638309 18.551502 18.594898 18.551502 18.508106 18.551502 18.573200 18.486408 18.442997 18.442997 18.464710 18.399601 18.421299 18.508106 18.529804 18.681705 18.725101 18.985508 18.920399 18.985508 18.942097 19.007206 19.007206 19.072300 18.985508 19.028904 18.855305 18.942097 19.007206 18.942097 18.985508 18.942097 19.050602 18.985508 19.072300 19.093998 19.093998 19.093998 19.137409 19.180805 19.202503 19.267597 19.311008 19.332706 19.245899 19.332706 19.354404 19.376102 19.484608 19.419498 19.528004 19.462910 19.614796 19.528004 19.506306 19.571400 19.571400 19.506306 19.549702 19.614796 19.679905 19.810108 19.918598 20.092197 20.092197 20.222401 20.374302 20.330906 20.374302 20.309208 20.244099 20.330906 20.287510 20.179005 20.179005 20.027103 20.048801 20.027103 19.940296 20.070499 19.962009 19.918598 20.027103 19.875202 20.027103 19.853504 19.831806 19.810108 19.593098 19.571400 19.723301 19.571400 19.571400 19.354404 19.267597 19.267597 19.267597 19.245899 19.007206 18.985508 19.093998 19.093998 19.028904 19.028904 19.072300 19.093998 19.072300 19.007206 18.985508 19.007206 19.007206 18.985508 19.028904 18.920399 18.963810 18.942097 18.963810 18.855305 18.877003 18.855305 18.898701 18.855305 18.855305 18.790195 18.746799 18.790195 18.725101 18.681705 18.681705 18.681705 18.725101 18.768497 18.725101 18.551502 18.594898 18.442997 18.486408 18.442997 18.529804 18.551502 18.486408 18.442997 18.356205 18.421299 18.356205 18.356205 18.356205 18.356205 18.356205 18.204304 18.312809 
18.442997 18.508106 18.442997 18.464710 18.529804 18.464710 18.529804 18.616596 18.508106 18.616596 18.529804 18.508106 18.486408 18.508106 18.421299 18.464710 18.421299 18.399601 18.442997 18.486408 18.356205 18.464710 18.486408 18.616596 18.616596 18.703403 18.746799 18.898701 18.963810 18.963810 18.985508 18.877003 18.985508 18.898701 18.985508 18.942097 18.920399 18.920399 18.985508 18.942097 18.898701 18.898701 19.050602 19.072300 19.093998 19.093998 19.050602 19.115696 19.159107 19.115696 19.224201 19.202503 19.311008 19.332706 19.311008 19.441196 19.354404 19.419498 19.376102 19.441196 19.462910 19.506306 19.506306 19.571400 19.376102 19.441196 19.528004 19.528004 19.593098 19.549702 19.744999 19.744999 19.810108 19.766697 19.853504 19.918598 20.070499 20.113895 19.896900 20.092197 20.070499 19.983707 20.027103 20.048801 19.896900 19.853504 19.983707 19.918598 19.940296 19.918598 19.788410 19.983707 19.766697 19.766697 19.658207 19.679905 19.701603 19.571400 19.593098 19.658207 19.528004 19.419498 19.202503 19.180805 19.180805 19.137409 19.180805 18.985508 18.963810 19.093998 19.028904 19.007206 19.072300 19.072300 19.072300 18.963810 18.985508 18.920399 19.028904 18.985508 18.963810 18.985508 18.963810 19.007206 18.855305 18.898701 18.898701 18.833607 18.920399 18.811909 18.898701 18.855305 18.768497 18.768497 18.703403 18.681705 18.573200 18.681705 18.594898 18.638309 18.660007 18.638309 18.551502 18.573200 18.486408 18.399601 18.464710 18.399601 18.464710 18.356205 18.356205 18.377903 18.312809 18.356205 18.312809 18.291096 18.291096 18.291096 18.204304 18.226002 
18.529804 18.377903 18.312809 18.421299 18.442997 18.377903 18.486408 18.464710 18.464710 18.442997 18.486408 18.486408 18.377903 18.377903 18.356205 18.247700 18.312809 18.334507 18.356205 18.356205 18.421299 18.421299 18.399601 18.442997 18.464710 18.616596 18.725101 18.790195 18.963810 18.942097 18.942097 19.007206 18.942097 18.920399 18.942097 19.028904 18.985508 18.920399 19.007206 18.898701 18.877003 18.920399 18.942097 18.985508 19.050602 18.877003 18.985508 18.963810 19.072300 19.137409 19.050602 19.115696 19.202503 19.115696 19.354404 19.289295 19.332706 19.311008 19.376102 19.332706 19.484608 19.397800 19.376102 19.419498 19.354404 19.462910 19.397800 19.397800 19.484608 19.528004 19.636509 19.658207 19.571400 19.549702 19.658207 19.636509 19.766697 19.744999 19.723301 19.788410 19.896900 19.831806 19.918598 19.962009 19.744999 19.701603 19.875202 19.896900 19.853504 19.853504 19.788410 19.810108 19.744999 19.701603 19.506306 19.636509 19.636509 19.419498 19.484608 19.571400 19.267597 19.267597 19.137409 19.115696 19.137409 19.180805 19.180805 18.963810 18.985508 19.093998 18.963810 19.072300 18.963810 18.942097 18.942097 18.920399 19.007206 18.963810 18.920399 18.920399 18.942097 18.877003 18.942097 18.898701 18.833607 18.855305 18.877003 18.768497 18.790195 18.746799 18.811909 18.746799 18.790195 18.746799 18.768497 18.660007 18.573200 18.594898 18.594898 18.681705 18.638309 18.551502 18.486408 18.551502 18.377903 18.377903 18.399601 18.356205 18.399601 18.269398 18.356205 18.291096 18.269398 18.182606 18.204304 18.269398 18.226002 18.204304 18.226002 18.226002 
18.421299 18.464710 18.334507 18.399601 18.464710 18.377903 18.464710 18.573200 18.486408 18.529804 18.486408 18.377903 18.334507 18.334507 18.334507 18.247700 18.247700 18.291096 18.312809 18.247700 18.334507 18.334507 18.377903 18.486408 18.508106 18.594898 18.703403 18.768497 18.768497 18.877003 19.072300 18.942097 18.898701 18.920399 18.920399 18.963810 18.898701 18.942097 19.072300 18.985508 18.833607 18.877003 18.942097 19.028904 18.920399 19.007206 18.963810 19.050602 19.072300 19.093998 19.050602 19.137409 19.137409 19.093998 19.311008 19.311008 19.289295 19.267597 19.354404 19.376102 19.376102 19.441196 19.462910 19.376102 19.311008 19.354404 19.332706 19.419498 19.506306 19.354404 19.462910 19.506306 19.484608 19.571400 19.571400 19.462910 19.593098 19.658207 19.614796 19.723301 19.744999 19.723301 19.766697 19.896900 19.723301 19.701603 19.853504 19.810108 19.875202 19.810108 19.744999 19.658207 19.636509 19.701603 19.441196 19.593098 19.571400 19.462910 19.484608 19.332706 19.072300 19.159107 19.115696 19.137409 19.202503 19.137409 19.137409 18.920399 18.963810 18.985508 18.963810 19.007206 18.942097 19.007206 18.985508 18.985508 18.985508 18.898701 18.877003 18.877003 18.942097 18.855305 18.920399 18.898701 18.877003 18.790195 18.898701 18.811909 18.877003 18.768497 18.768497 18.790195 18.790195 18.638309 18.703403 18.638309 18.594898 18.573200 18.594898 18.833607 18.703403 18.551502 18.508106 18.573200 18.356205 18.421299 18.377903 18.421299 18.399601 18.312809 18.334507 18.334507 18.182606 18.269398 18.160908 18.226002 18.312809 18.182606 18.247700 18.312809 
18.529804 18.356205 18.399601 18.356205 18.399601 18.464710 18.399601 18.442997 18.377903 18.486408 18.399601 18.291096 18.334507 18.247700 18.291096 18.377903 18.334507 18.356205 18.377903 18.334507 18.356205 18.291096 18.442997 18.464710 18.442997 18.594898 18.616596 18.660007 18.790195 18.811909 18.833607 19.007206 19.007206 18.963810 19.050602 18.898701 18.942097 18.963810 19.050602 18.942097 18.985508 18.920399 18.963810 18.963810 18.985508 18.898701 19.028904 19.072300 19.093998 19.093998 19.115696 19.159107 19.202503 19.072300 19.224201 19.245899 19.180805 19.245899 19.267597 19.311008 19.441196 19.354404 19.419498 19.332706 19.354404 19.397800 19.354404 19.397800 19.441196 19.245899 19.462910 19.549702 19.441196 19.462910 19.484608 19.484608 19.549702 19.571400 19.571400 19.658207 19.701603 19.701603 19.723301 19.853504 19.679905 19.766697 19.788410 19.744999 19.744999 19.766697 19.571400 19.614796 19.571400 19.614796 19.484608 19.614796 19.593098 19.376102 19.332706 19.245899 19.180805 19.202503 19.202503 19.202503 19.180805 19.072300 19.115696 18.877003 18.920399 18.985508 19.007206 18.985508 19.007206 18.985508 18.985508 18.877003 18.963810 18.898701 18.942097 18.942097 18.855305 18.920399 18.833607 18.942097 18.833607 18.920399 18.942097 18.833607 18.746799 18.768497 18.746799 18.746799 18.855305 18.725101 18.768497 18.725101 18.681705 18.638309 18.616596 18.746799 18.594898 18.508106 18.486408 18.486408 18.442997 18.464710 18.464710 18.508106 18.334507 18.377903 18.334507 18.377903 18.269398 18.182606 18.160908 18.226002 18.356205 18.226002 18.247700 18.247700 
18.334507 18.312809 18.377903 18.464710 18.399601 18.399601 18.464710 18.377903 18.399601 18.399601 18.399601 18.182606 18.291096 18.356205 18.269398 18.247700 18.291096 18.312809 18.377903 18.399601 18.312809 18.377903 18.508106 18.573200 18.508106 18.594898 18.616596 18.594898 18.725101 18.681705 18.703403 18.833607 18.920399 18.920399 19.028904 18.985508 18.942097 18.942097 19.093998 19.007206 19.093998 19.093998 19.028904 19.115696 18.963810 18.985508 19.050602 18.920399 19.050602 19.115696 19.180805 19.115696 19.180805 19.093998 19.093998 19.202503 19.180805 19.202503 19.311008 19.289295 19.397800 19.354404 19.311008 19.332706 19.332706 19.289295 19.397800 19.441196 19.332706 19.245899 19.506306 19.397800 19.441196 19.506306 19.506306 19.506306 19.484608 19.506306 19.462910 19.571400 19.614796 19.658207 19.723301 19.766697 19.636509 19.636509 19.701603 19.614796 19.614796 19.549702 19.528004 19.571400 19.462910 19.593098 19.506306 19.571400 19.419498 19.137409 19.202503 19.093998 19.137409 19.137409 19.137409 19.137409 19.115696 19.028904 19.093998 18.855305 18.920399 19.007206 19.028904 19.050602 18.942097 19.072300 18.942097 18.985508 18.920399 18.811909 18.790195 18.898701 18.855305 18.898701 18.877003 18.877003 18.811909 18.898701 18.833607 18.811909 18.746799 18.790195 18.811909 18.660007 18.833607 18.790195 18.703403 18.638309 18.573200 18.616596 18.529804 18.594898 18.573200 18.508106 18.399601 18.486408 18.529804 18.442997 18.442997 18.529804 18.464710 18.334507 18.334507 18.312809 18.377903 18.269398 18.204304 18.269398 18.312809 18.182606 18.182606 18.356205 
18.377903 18.312809 18.377903 18.356205 18.421299 18.334507 18.356205 18.399601 18.204304 18.182606 18.226002 18.247700 18.226002 18.356205 18.226002 18.247700 18.247700 18.291096 18.269398 18.226002 18.334507 18.356205 18.464710 18.421299 18.508106 18.486408 18.551502 18.573200 18.594898 18.660007 18.725101 18.703403 18.746799 18.855305 18.920399 19.007206 18.920399 18.963810 19.050602 18.985508 18.920399 19.093998 19.093998 19.137409 19.072300 19.050602 19.072300 19.007206 19.115696 19.180805 19.137409 19.072300 19.072300 19.093998 19.072300 19.115696 19.159107 19.289295 19.202503 19.267597 19.289295 19.311008 19.245899 19.332706 19.267597 19.332706 19.332706 19.289295 19.397800 19.311008 19.311008 19.462910 19.397800 19.332706 19.484608 19.376102 19.484608 19.441196 19.484608 19.614796 19.636509 19.636509 19.658207 19.679905 19.593098 19.528004 19.571400 19.528004 19.549702 19.462910 19.419498 19.462910 19.419498 19.571400 19.397800 19.245899 19.202503 19.072300 19.159107 19.093998 19.093998 19.072300 19.093998 19.093998 19.072300 19.137409 19.050602 18.811909 18.855305 18.898701 18.920399 18.898701 18.942097 18.985508 18.963810 18.811909 18.898701 18.768497 18.833607 18.811909 18.768497 18.877003 18.877003 18.855305 18.746799 18.725101 18.768497 18.811909 18.790195 18.725101 18.638309 18.660007 18.573200 18.681705 18.660007 18.486408 18.573200 18.529804 18.486408 18.594898 18.464710 18.442997 18.486408 18.551502 18.421299 18.421299 18.464710 18.464710 18.312809 18.204304 18.247700 18.334507 18.247700 18.139210 18.226002 18.117496 18.139210 18.160908 18.160908 18.182606 
18.312809 18.291096 18.291096 18.291096 18.312809 18.204304 18.312809 18.312809 18.204304 18.182606 18.182606 18.269398 18.226002 18.291096 18.226002 18.160908 18.291096 18.291096 18.247700 18.247700 18.269398 18.312809 18.269398 18.356205 18.486408 18.529804 18.616596 18.594898 18.638309 18.616596 18.703403 18.725101 18.790195 18.768497 18.725101 18.877003 18.920399 18.920399 18.920399 18.942097 19.007206 18.942097 18.920399 19.050602 19.007206 18.985508 19.159107 19.180805 19.180805 19.115696 19.159107 19.093998 19.072300 19.093998 19.115696 19.093998 19.159107 19.245899 19.245899 19.202503 19.224201 19.245899 19.376102 19.332706 19.267597 19.332706 19.311008 19.224201 19.332706 19.267597 19.419498 19.441196 19.419498 19.354404 19.376102 19.376102 19.462910 19.462910 19.441196 19.549702 19.549702 19.549702 19.593098 19.614796 19.441196 19.397800 19.506306 19.397800 19.484608 19.419498 19.376102 19.441196 19.311008 19.245899 19.115696 19.137409 19.115696 18.898701 19.007206 19.072300 18.985508 19.007206 19.007206 19.007206 19.050602 19.050602 19.093998 18.833607 18.833607 18.942097 18.942097 18.920399 18.811909 18.811909 18.898701 18.790195 18.877003 18.768497 18.855305 18.898701 18.877003 18.920399 18.855305 18.855305 18.746799 18.833607 18.811909 18.768497 18.725101 18.703403 18.703403 18.616596 18.681705 18.681705 18.616596 18.616596 18.573200 18.486408 18.508106 18.486408 18.464710 18.464710 18.421299 18.464710 18.421299 18.334507 18.377903 18.356205 18.356205 18.247700 18.117496 18.226002 18.160908 18.182606 18.160908 18.182606 17.987309 18.117496 18.117496 18.182606 
18.291096 18.204304 18.204304 18.182606 18.160908 18.117496 18.182606 18.139210 17.965595 18.074100 18.117496 18.095798 18.204304 18.095798 18.117496 18.160908 18.160908 18.160908 18.139210 18.226002 18.204304 18.226002 18.226002 18.334507 18.334507 18.377903 18.486408 18.356205 18.529804 18.529804 18.681705 18.573200 18.638309 18.573200 18.638309 18.681705 18.725101 18.811909 18.942097 18.985508 19.007206 18.920399 19.007206 18.920399 18.985508 18.920399 18.942097 19.072300 19.137409 19.137409 19.180805 19.072300 19.093998 19.093998 19.180805 19.115696 19.202503 19.289295 19.311008 19.245899 19.224201 19.202503 19.245899 19.245899 19.245899 19.202503 19.289295 19.289295 19.354404 19.202503 19.397800 19.419498 19.397800 19.267597 19.332706 19.376102 19.397800 19.441196 19.397800 19.419498 19.441196 19.376102 19.397800 19.462910 19.245899 19.332706 19.419498 19.376102 19.506306 19.354404 19.202503 19.245899 18.985508 19.093998 18.920399 19.072300 19.072300 18.942097 18.920399 19.028904 18.855305 18.920399 18.877003 18.963810 18.877003 18.942097 19.007206 18.746799 18.790195 18.790195 18.725101 18.833607 18.833607 18.877003 18.725101 18.811909 18.833607 18.725101 18.811909 18.746799 18.746799 18.790195 18.811909 18.681705 18.660007 18.703403 18.703403 18.594898 18.638309 18.573200 18.551502 18.573200 18.508106 18.508106 18.442997 18.508106 18.508106 18.421299 18.421299 18.421299 18.486408 18.334507 18.356205 18.421299 18.399601 18.226002 18.269398 18.269398 18.226002 18.226002 18.182606 18.226002 18.160908 18.095798 18.074100 18.074100 18.052402 18.074100 17.965595 18.139210 
18.182606 18.009007 18.204304 18.182606 18.139210 18.117496 18.095798 18.095798 17.900501 18.009007 18.074100 18.030704 18.095798 18.182606 18.117496 18.095798 18.117496 18.117496 18.182606 18.204304 18.139210 18.226002 18.312809 18.312809 18.334507 18.442997 18.421299 18.399601 18.464710 18.616596 18.638309 18.660007 18.594898 18.638309 18.638309 18.681705 18.594898 18.594898 18.746799 18.811909 18.833607 18.920399 18.898701 18.963810 18.963810 18.811909 18.898701 19.007206 18.963810 19.028904 19.072300 19.072300 19.137409 19.180805 19.267597 19.202503 19.137409 19.245899 19.376102 19.267597 19.180805 19.289295 19.311008 19.354404 19.311008 19.224201 19.332706 19.267597 19.397800 19.332706 19.397800 19.419498 19.462910 19.311008 19.441196 19.267597 19.267597 19.332706 19.245899 19.245899 19.419498 19.419498 19.267597 19.376102 19.311008 19.245899 19.376102 19.245899 19.332706 19.245899 18.985508 19.007206 18.898701 18.985508 18.833607 19.072300 19.072300 18.942097 18.898701 19.007206 18.942097 18.811909 18.898701 18.920399 18.898701 18.877003 18.963810 18.703403 18.703403 18.660007 18.746799 18.768497 18.790195 18.746799 18.725101 18.660007 18.833607 18.703403 18.703403 18.681705 18.833607 18.638309 18.790195 18.746799 18.660007 18.660007 18.573200 18.529804 18.594898 18.486408 18.508106 18.486408 18.529804 18.377903 18.486408 18.508106 18.464710 18.356205 18.312809 18.399601 18.334507 18.247700 18.269398 18.399601 18.356205 18.269398 18.226002 18.117496 18.182606 18.160908 18.139210 18.052402 18.160908 18.117496 17.987309 18.009007 18.009007 17.943897 17.813709 17.987309 
18.095798 18.095798 18.269398 18.074100 17.987309 17.922199 17.965595 17.987309 18.074100 17.965595 18.095798 18.074100 18.074100 18.030704 18.074100 18.182606 18.009007 18.182606 18.139210 18.095798 18.117496 18.204304 18.291096 18.399601 18.442997 18.442997 18.573200 18.464710 18.594898 18.660007 18.681705 18.616596 18.529804 18.660007 18.660007 18.703403 18.703403 18.725101 18.703403 18.681705 18.833607 18.768497 18.963810 18.985508 19.007206 18.877003 18.942097 18.942097 19.007206 18.963810 18.963810 18.942097 19.007206 19.028904 19.137409 19.072300 19.115696 19.202503 19.224201 19.224201 19.180805 19.224201 19.267597 19.224201 19.224201 19.224201 19.180805 19.202503 19.180805 19.180805 19.311008 19.267597 19.202503 19.159107 19.245899 19.202503 19.289295 19.289295 19.093998 19.202503 19.224201 19.354404 19.137409 19.289295 19.224201 19.137409 19.180805 19.072300 19.007206 19.072300 18.920399 18.963810 18.811909 18.942097 18.833607 18.920399 18.963810 18.811909 18.963810 18.855305 18.833607 18.855305 18.877003 18.811909 18.942097 18.877003 19.007206 18.746799 18.746799 18.877003 18.898701 18.768497 18.725101 18.746799 18.790195 18.790195 18.725101 18.725101 18.790195 18.725101 18.790195 18.725101 18.811909 18.725101 18.768497 18.573200 18.703403 18.638309 18.594898 18.616596 18.529804 18.573200 18.529804 18.573200 18.529804 18.399601 18.529804 18.377903 18.312809 18.442997 18.377903 18.312809 18.291096 18.291096 18.334507 18.312809 18.247700 18.226002 18.269398 18.182606 18.139210 18.030704 18.117496 18.139210 18.095798 18.052402 18.052402 17.922199 17.922199 17.878803 
