# Supplementary material for: Food Image Segmentation Using Multi-Modal Imaging Sensors with Color and Thermal Data
Source: Sensors (Basel). 2023 Jan 4;23(2):560. doi: 10.3390/s23020560 (PMC9860575; doi:10.3390/s23020560)
Supplement: Supplementary file 1 [file sensors-23-00560-s001.zip › Combined Data/C1 temporal/135sec/9.txt]

17.466496 17.531605 17.488209 17.705204 17.553303 17.683506 17.705204 17.640110 17.618397 17.705204 17.770298 17.705204 17.770298 17.813709 17.791996 17.900501 17.835407 17.987309 17.943897 18.009007 18.095798 17.965595 18.030704 17.922199 17.965595 18.117496 18.139210 18.095798 18.117496 18.269398 18.312809 18.291096 18.226002 18.312809 18.312809 18.399601 18.421299 18.312809 18.421299 18.486408 18.421299 18.356205 18.464710 18.551502 18.377903 18.486408 18.464710 18.551502 18.573200 18.616596 18.594898 18.594898 18.638309 18.616596 18.594898 18.725101 18.746799 18.725101 18.811909 18.768497 18.725101 18.768497 18.855305 18.963810 18.768497 18.855305 18.768497 18.725101 18.746799 18.790195 18.855305 18.768497 18.703403 18.768497 18.898701 18.746799 18.703403 18.746799 18.768497 18.768497 18.616596 18.746799 18.681705 18.768497 18.811909 18.725101 18.660007 18.660007 18.681705 18.638309 18.551502 18.616596 18.508106 18.638309 18.508106 18.638309 18.790195 18.573200 18.529804 18.551502 18.616596 18.594898 18.551502 18.594898 18.681705 18.573200 18.573200 18.377903 18.399601 18.399601 18.421299 18.486408 18.421299 18.508106 18.508106 18.486408 18.421299 18.421299 18.421299 18.464710 18.312809 18.291096 18.399601 18.334507 18.312809 18.377903 18.312809 18.334507 18.312809 18.247700 18.226002 18.247700 18.291096 18.247700 18.204304 18.139210 18.074100 18.160908 18.117496 18.074100 18.052402 17.965595 17.965595 17.922199 18.009007 17.857105 17.813709 17.857105 17.878803 17.878803 17.683506 17.813709 17.748600 17.640110 17.661808 17.596699 17.531605 17.596699 17.379704 17.553303 
17.596699 17.553303 17.813709 17.661808 17.726902 17.835407 17.900501 17.813709 17.770298 17.705204 17.835407 17.922199 17.878803 17.900501 17.922199 17.965595 17.943897 18.030704 18.139210 18.160908 18.030704 18.117496 18.030704 18.160908 18.095798 18.226002 18.269398 18.269398 18.356205 18.269398 18.356205 18.399601 18.486408 18.377903 18.442997 18.529804 18.464710 18.464710 18.486408 18.486408 18.551502 18.508106 18.529804 18.594898 18.529804 18.681705 18.660007 18.551502 18.681705 18.746799 18.660007 18.768497 18.790195 18.768497 18.768497 18.790195 18.790195 18.811909 18.855305 18.855305 18.855305 18.963810 18.920399 18.898701 18.855305 18.855305 18.920399 18.811909 18.898701 18.833607 18.898701 18.855305 18.725101 18.768497 18.920399 18.855305 18.855305 18.768497 18.898701 18.833607 18.746799 18.768497 18.703403 18.833607 18.942097 18.703403 18.898701 18.703403 18.725101 18.594898 18.681705 18.660007 18.725101 18.746799 18.638309 18.594898 18.725101 18.529804 18.660007 18.703403 18.660007 18.638309 18.725101 18.790195 18.573200 18.660007 18.725101 18.508106 18.442997 18.551502 18.508106 18.594898 18.529804 18.551502 18.529804 18.551502 18.421299 18.464710 18.573200 18.551502 18.573200 18.486408 18.529804 18.486408 18.442997 18.421299 18.399601 18.508106 18.442997 18.421299 18.291096 18.399601 18.334507 18.269398 18.269398 18.291096 18.182606 18.204304 18.182606 18.095798 18.117496 18.074100 17.987309 18.030704 17.965595 17.965595 17.987309 17.857105 18.009007 17.813709 17.770298 17.813709 17.835407 17.640110 17.683506 17.835407 17.509907 17.661808 17.531605 17.618397 
17.640110 17.618397 17.661808 17.835407 17.813709 17.878803 17.857105 17.900501 17.770298 9.611103 17.900501 17.943897 17.900501 17.791996 17.987309 17.987309 18.030704 17.987309 18.074100 18.160908 18.095798 18.139210 18.095798 18.204304 18.312809 18.269398 18.356205 18.204304 18.247700 18.356205 18.356205 18.377903 18.442997 18.486408 18.464710 18.399601 18.464710 18.464710 18.508106 18.529804 18.573200 18.594898 18.421299 18.529804 18.594898 18.660007 18.616596 18.725101 11.455601 18.790195 18.746799 18.725101 18.790195 17.444798 18.746799 18.746799 18.898701 18.855305 18.877003 18.942097 18.855305 19.007206 18.920399 18.985508 18.963810 18.877003 18.942097 18.833607 18.898701 18.811909 18.833607 11.911304 18.811909 18.746799 18.942097 18.877003 18.833607 18.790195 18.833607 18.877003 18.768497 18.855305 18.811909 18.855305 18.833607 18.855305 18.877003 18.811909 18.725101 18.703403 18.703403 18.768497 18.725101 18.811909 18.660007 18.594898 18.790195 18.681705 18.660007 18.768497 18.703403 18.638309 18.681705 18.833607 18.638309 18.660007 18.703403 18.529804 18.551502 18.616596 18.594898 18.573200 18.551502 18.594898 18.573200 18.551502 18.095798 18.486408 18.660007 18.616596 18.508106 18.529804 18.551502 18.508106 18.486408 18.486408 18.508106 18.421299 18.464710 18.399601 18.356205 18.399601 18.334507 18.356205 18.334507 18.182606 18.269398 18.204304 18.204304 18.204304 18.182606 18.160908 18.182606 18.052402 18.030704 17.965595 17.987309 17.965595 18.074100 17.835407 11.585804 17.791996 17.813709 17.726902 17.770298 17.748600 17.618397 17.618397 17.575001 17.575001 
17.661808 17.835407 17.878803 17.813709 17.857105 17.922199 17.943897 18.074100 18.052402 17.857105 17.900501 17.987309 17.987309 17.922199 18.074100 18.074100 18.139210 18.160908 18.095798 18.052402 18.139210 18.204304 18.095798 18.182606 18.399601 18.399601 18.334507 18.399601 18.464710 18.529804 18.464710 18.399601 18.421299 18.464710 18.486408 18.508106 18.464710 18.464710 18.616596 18.660007 18.638309 18.660007 18.660007 18.725101 18.594898 18.746799 18.681705 18.703403 18.681705 18.768497 18.768497 18.790195 18.811909 18.833607 18.877003 18.877003 18.898701 18.855305 18.920399 18.985508 18.963810 18.963810 18.963810 18.942097 19.007206 18.898701 18.963810 18.855305 18.898701 18.877003 18.942097 18.963810 18.833607 18.855305 18.963810 18.920399 18.877003 18.942097 18.790195 18.855305 18.811909 18.898701 18.855305 18.877003 18.920399 18.855305 18.811909 18.833607 18.833607 18.768497 18.681705 18.703403 18.746799 18.746799 18.660007 18.703403 18.790195 18.616596 18.616596 18.746799 18.725101 18.725101 18.768497 18.855305 18.638309 18.746799 18.725101 18.551502 18.551502 18.638309 18.594898 18.594898 18.508106 18.616596 18.529804 18.638309 18.594898 18.551502 18.594898 18.594898 18.573200 18.486408 18.573200 18.594898 18.551502 18.573200 18.529804 18.442997 18.356205 18.356205 18.377903 18.356205 18.377903 18.421299 18.312809 18.334507 18.269398 18.291096 18.204304 18.182606 18.160908 18.139210 18.182606 18.074100 18.139210 17.943897 18.160908 18.052402 18.052402 17.943897 17.943897 17.922199 17.813709 17.835407 17.791996 17.705204 17.705204 17.683506 17.726902 17.596699 
17.640110 17.835407 17.791996 17.900501 17.813709 17.813709 17.965595 17.965595 18.030704 17.987309 17.987309 18.009007 17.987309 17.965595 18.095798 18.095798 18.247700 18.204304 18.182606 18.139210 18.226002 18.247700 18.312809 18.269398 18.291096 18.356205 18.442997 18.442997 18.551502 18.551502 18.464710 18.421299 18.421299 18.551502 18.529804 18.573200 18.529804 18.638309 18.573200 18.638309 18.681705 18.768497 18.681705 18.616596 18.681705 18.811909 18.746799 18.725101 18.790195 18.833607 18.898701 18.877003 18.833607 18.811909 18.855305 18.898701 18.942097 18.985508 19.007206 18.963810 18.942097 19.050602 18.985508 18.985508 19.093998 18.942097 18.963810 18.963810 19.072300 18.920399 19.007206 18.963810 18.877003 18.942097 19.007206 18.942097 18.942097 19.007206 18.920399 18.942097 18.920399 18.877003 18.855305 18.963810 18.855305 18.855305 18.898701 18.855305 18.920399 18.790195 18.790195 18.877003 18.790195 18.790195 18.573200 18.811909 18.898701 18.725101 18.681705 18.855305 18.746799 18.811909 18.790195 18.746799 18.681705 18.746799 18.768497 18.638309 18.594898 18.660007 18.638309 18.681705 18.638309 18.681705 18.616596 18.529804 18.594898 18.594898 18.681705 18.790195 18.551502 18.616596 18.551502 18.551502 18.638309 18.573200 18.573200 18.594898 18.442997 18.421299 18.508106 18.399601 18.421299 18.464710 18.442997 18.421299 18.334507 18.312809 18.377903 18.226002 18.356205 18.247700 18.226002 18.312809 18.204304 18.139210 18.052402 18.226002 18.052402 17.943897 17.987309 18.009007 17.922199 17.857105 17.900501 17.922199 17.813709 17.813709 17.813709 17.770298 
17.835407 17.857105 17.791996 17.987309 17.943897 18.095798 18.095798 18.160908 18.226002 18.139210 18.030704 18.095798 18.247700 18.074100 18.182606 18.291096 18.247700 18.226002 18.160908 18.226002 18.204304 18.269398 18.377903 18.399601 18.291096 18.464710 18.464710 18.660007 18.573200 18.616596 18.638309 18.616596 18.660007 18.616596 18.594898 18.616596 18.616596 18.616596 18.681705 18.703403 18.681705 18.811909 18.790195 18.877003 18.768497 18.855305 18.833607 18.920399 18.790195 18.920399 18.963810 19.007206 18.985508 18.920399 18.985508 19.072300 19.050602 19.028904 19.028904 19.093998 19.093998 19.093998 19.072300 19.072300 19.028904 19.007206 19.007206 19.050602 19.072300 18.963810 19.050602 19.028904 18.855305 18.942097 19.180805 18.920399 18.985508 18.963810 18.963810 19.072300 19.007206 19.028904 18.942097 19.093998 18.963810 18.877003 18.877003 18.942097 18.963810 18.811909 18.746799 18.790195 18.790195 19.007206 18.681705 18.833607 18.963810 18.768497 18.681705 18.811909 18.768497 18.790195 18.833607 18.877003 18.768497 18.920399 18.877003 18.616596 18.703403 18.768497 18.660007 18.638309 18.660007 18.746799 18.594898 18.681705 18.638309 18.638309 18.768497 18.768497 18.703403 18.660007 18.529804 18.638309 18.681705 18.551502 18.551502 18.573200 18.508106 18.573200 18.442997 18.486408 18.529804 18.573200 18.529804 18.399601 18.377903 18.442997 18.399601 18.334507 18.377903 18.334507 18.204304 18.291096 18.334507 18.160908 18.139210 18.182606 18.182606 18.117496 17.987309 18.030704 17.987309 18.009007 17.943897 17.922199 17.900501 17.943897 17.943897 17.748600 
17.835407 17.922199 17.857105 18.009007 18.139210 18.074100 18.095798 18.160908 18.139210 18.139210 18.052402 18.160908 18.160908 18.160908 18.160908 18.247700 18.291096 18.269398 18.182606 18.226002 18.334507 18.334507 18.291096 18.377903 18.421299 18.442997 18.508106 18.660007 18.594898 18.616596 18.616596 18.703403 18.638309 18.638309 18.594898 18.703403 18.725101 18.746799 18.638309 18.790195 18.768497 18.768497 18.768497 18.855305 18.725101 18.920399 18.855305 18.833607 18.855305 18.877003 18.898701 18.963810 18.920399 19.007206 19.093998 18.963810 19.137409 19.137409 19.115696 19.180805 19.028904 19.115696 19.093998 19.137409 19.180805 19.050602 19.007206 19.007206 19.093998 18.920399 19.202503 19.093998 19.007206 18.855305 19.115696 18.963810 19.028904 19.007206 18.877003 19.093998 19.007206 19.028904 18.898701 19.093998 18.963810 18.877003 18.920399 18.855305 18.963810 18.855305 18.855305 18.833607 18.877003 18.920399 18.811909 18.877003 18.985508 18.790195 18.746799 19.007206 18.790195 18.877003 18.811909 18.898701 18.833607 18.877003 18.833607 18.768497 18.811909 18.746799 18.660007 18.681705 18.746799 18.703403 18.681705 18.811909 18.746799 18.703403 18.725101 18.703403 18.703403 18.660007 18.660007 18.638309 18.660007 18.703403 18.616596 18.573200 18.529804 18.660007 18.529804 18.486408 18.486408 18.594898 18.573200 18.421299 18.421299 18.464710 18.399601 18.399601 18.399601 18.269398 18.377903 18.356205 18.334507 18.182606 18.182606 18.182606 18.334507 18.117496 18.117496 18.204304 17.965595 18.074100 17.900501 18.030704 17.965595 17.987309 17.922199 17.835407 
17.878803 18.030704 17.857105 17.965595 17.965595 18.095798 18.117496 18.095798 18.074100 18.160908 18.160908 18.160908 18.226002 18.247700 18.269398 18.291096 18.312809 18.312809 18.204304 18.377903 18.464710 18.377903 18.399601 18.399601 18.486408 18.594898 18.529804 18.573200 18.508106 18.681705 18.725101 18.725101 18.681705 18.594898 18.746799 18.768497 18.725101 18.725101 18.790195 18.768497 18.877003 18.746799 18.811909 18.811909 18.768497 18.725101 18.855305 18.833607 18.898701 18.920399 19.050602 19.050602 18.877003 19.007206 19.007206 19.028904 18.985508 19.180805 18.985508 19.050602 19.093998 19.137409 19.093998 19.159107 19.180805 19.115696 19.137409 18.963810 19.050602 19.050602 19.093998 19.093998 18.898701 19.028904 19.180805 19.007206 19.007206 19.050602 18.942097 18.963810 18.920399 18.985508 19.050602 19.093998 18.985508 19.007206 18.963810 18.898701 18.963810 18.942097 18.898701 18.920399 18.833607 18.920399 18.855305 18.942097 19.072300 18.746799 18.746799 18.898701 18.746799 18.746799 18.811909 18.985508 18.746799 18.942097 18.833607 18.681705 18.746799 18.725101 18.725101 18.725101 18.703403 18.746799 18.725101 18.681705 18.638309 18.725101 18.746799 18.703403 18.768497 18.638309 18.725101 18.660007 18.681705 18.725101 18.681705 18.594898 18.442997 18.529804 18.529804 18.638309 18.529804 18.464710 18.442997 18.508106 18.421299 18.442997 18.421299 18.312809 18.421299 18.312809 18.312809 18.356205 18.312809 18.356205 18.160908 18.291096 18.312809 18.074100 18.160908 18.139210 18.052402 18.074100 17.965595 18.160908 17.900501 17.922199 17.791996 17.965595 
17.987309 17.922199 18.009007 18.139210 17.965595 18.117496 18.160908 18.160908 18.182606 18.226002 18.160908 18.182606 18.139210 18.139210 18.204304 18.226002 18.312809 18.334507 18.334507 18.356205 18.399601 18.421299 18.312809 18.464710 18.551502 18.551502 18.703403 18.551502 18.616596 18.660007 18.725101 18.616596 18.660007 18.616596 18.660007 18.681705 18.768497 18.746799 18.790195 18.746799 18.746799 18.855305 18.855305 18.811909 18.768497 18.833607 18.877003 19.007206 18.942097 18.985508 19.028904 18.942097 18.898701 19.050602 18.963810 19.028904 19.115696 19.072300 19.028904 19.028904 19.115696 19.159107 19.159107 19.093998 19.093998 19.050602 19.093998 19.115696 19.159107 19.072300 19.093998 19.093998 19.028904 19.007206 19.072300 19.028904 19.180805 19.093998 18.985508 19.050602 18.942097 18.963810 18.985508 18.985508 19.007206 19.028904 18.963810 18.920399 18.985508 18.877003 18.855305 18.942097 18.855305 19.007206 18.942097 18.942097 18.963810 18.855305 18.942097 18.877003 18.811909 18.855305 18.877003 18.920399 18.898701 18.811909 18.942097 18.638309 18.703403 18.811909 18.681705 18.725101 18.703403 18.898701 18.725101 18.703403 18.725101 18.703403 18.768497 18.660007 18.703403 18.681705 18.681705 18.746799 18.725101 18.681705 18.681705 18.703403 18.529804 18.508106 18.616596 18.660007 18.573200 18.529804 18.529804 18.616596 18.356205 18.508106 18.464710 18.399601 18.442997 18.312809 18.377903 18.334507 18.356205 18.334507 18.291096 18.269398 18.269398 18.247700 18.160908 18.182606 18.074100 18.160908 17.965595 18.052402 17.943897 17.943897 17.878803 17.987309 
18.009007 18.009007 18.052402 18.074100 18.160908 18.204304 18.139210 18.182606 18.226002 18.139210 18.204304 18.269398 18.247700 18.269398 18.312809 18.421299 18.529804 18.508106 18.399601 18.399601 18.442997 18.486408 18.421299 18.508106 18.573200 18.616596 18.660007 18.529804 18.660007 18.703403 18.811909 18.660007 18.681705 18.725101 18.746799 18.833607 18.790195 18.811909 18.746799 18.811909 18.855305 18.898701 18.833607 18.790195 18.898701 18.898701 18.942097 18.985508 19.050602 18.963810 18.963810 19.028904 19.028904 19.028904 18.985508 19.159107 19.072300 19.050602 19.137409 19.115696 19.072300 19.159107 19.202503 19.137409 19.159107 19.159107 19.159107 19.137409 19.180805 19.093998 19.093998 19.137409 19.050602 18.985508 19.137409 19.137409 19.115696 19.137409 19.072300 19.007206 19.093998 19.007206 19.050602 19.093998 19.050602 19.028904 18.963810 18.942097 18.942097 18.877003 18.920399 19.007206 18.877003 19.050602 18.920399 18.877003 19.007206 18.833607 18.746799 18.920399 18.877003 18.811909 18.963810 18.942097 18.833607 18.877003 18.942097 18.790195 18.725101 18.768497 18.768497 18.790195 18.703403 18.790195 18.811909 18.811909 18.746799 18.681705 18.811909 18.768497 18.725101 18.790195 18.660007 18.746799 18.725101 18.725101 18.573200 18.811909 18.573200 18.594898 18.594898 18.681705 18.551502 18.616596 18.551502 18.594898 18.594898 18.486408 18.508106 18.442997 18.442997 18.464710 18.291096 18.377903 18.377903 18.377903 18.334507 18.269398 18.312809 18.247700 18.247700 18.204304 18.139210 18.095798 18.160908 18.095798 17.987309 17.943897 18.009007 18.052402 
17.987309 18.074100 18.139210 18.095798 17.965595 18.182606 18.182606 18.182606 18.291096 18.312809 18.182606 18.247700 18.334507 18.269398 18.399601 18.421299 18.421299 18.486408 18.421299 18.442997 18.421299 18.486408 18.442997 18.464710 18.529804 18.573200 18.638309 18.703403 18.746799 18.660007 18.833607 18.768497 18.681705 18.703403 18.768497 18.746799 18.725101 18.790195 18.790195 18.855305 18.768497 18.877003 18.898701 18.833607 18.855305 18.877003 19.028904 18.963810 19.050602 18.963810 18.920399 19.072300 18.985508 19.028904 19.072300 19.072300 19.202503 19.180805 18.985508 19.115696 19.137409 19.245899 19.115696 19.137409 19.289295 19.159107 19.180805 19.159107 19.093998 19.007206 19.224201 19.180805 19.050602 19.007206 19.224201 19.137409 19.072300 19.115696 19.007206 19.072300 19.007206 19.072300 19.115696 19.180805 19.028904 19.072300 18.985508 18.985508 19.093998 18.942097 18.942097 18.920399 19.050602 19.050602 18.898701 18.920399 19.050602 18.811909 18.877003 18.985508 18.877003 18.920399 18.920399 19.028904 18.942097 18.811909 18.942097 18.855305 18.725101 18.811909 18.746799 18.768497 18.746799 18.855305 18.768497 18.703403 18.725101 18.768497 18.811909 18.768497 18.768497 18.746799 18.746799 18.790195 18.790195 18.746799 18.725101 18.681705 18.660007 18.660007 18.616596 18.594898 18.508106 18.638309 18.486408 18.638309 18.464710 18.486408 18.551502 18.551502 18.421299 18.464710 18.421299 18.356205 18.486408 18.377903 18.421299 18.399601 18.334507 18.269398 18.226002 18.204304 18.117496 18.117496 18.052402 18.204304 18.117496 18.009007 18.030704 18.009007 
17.987309 18.009007 18.117496 18.182606 18.226002 18.182606 18.182606 18.204304 18.291096 18.226002 18.204304 18.269398 18.291096 18.334507 18.334507 18.399601 18.551502 18.442997 18.486408 18.508106 18.377903 18.464710 18.486408 18.594898 18.529804 18.638309 18.768497 18.681705 18.725101 18.746799 18.660007 18.746799 18.725101 18.725101 18.725101 18.833607 18.703403 18.746799 18.877003 18.855305 18.920399 18.746799 18.898701 18.898701 18.877003 18.877003 18.855305 18.985508 19.072300 18.985508 18.963810 19.028904 19.072300 19.093998 19.093998 19.137409 19.224201 19.202503 19.202503 19.180805 19.245899 19.289295 19.245899 19.311008 19.311008 19.289295 19.397800 19.180805 19.267597 19.137409 19.332706 19.245899 19.007206 19.028904 19.224201 19.050602 19.202503 19.115696 19.137409 19.072300 19.007206 19.159107 19.159107 19.159107 19.050602 19.028904 19.028904 18.963810 19.072300 18.942097 18.920399 18.985508 18.963810 19.050602 18.855305 18.985508 19.028904 18.855305 18.942097 18.942097 18.920399 18.942097 18.985508 18.942097 18.920399 18.790195 18.920399 18.768497 18.725101 18.833607 18.746799 18.833607 18.725101 18.768497 18.768497 18.855305 18.790195 18.811909 18.790195 18.746799 18.790195 18.811909 18.811909 18.790195 18.768497 18.725101 18.703403 18.660007 18.594898 18.660007 18.616596 18.551502 18.529804 18.508106 18.594898 18.660007 18.551502 18.573200 18.486408 18.486408 18.529804 18.464710 18.356205 18.464710 18.356205 18.356205 18.421299 18.421299 18.291096 18.291096 18.226002 18.204304 18.226002 18.160908 18.095798 18.247700 17.987309 17.965595 18.030704 18.074100 
18.052402 18.052402 18.312809 18.247700 18.160908 18.117496 18.334507 18.247700 18.291096 18.356205 18.421299 18.291096 18.334507 18.399601 18.464710 18.486408 18.551502 18.464710 18.464710 18.486408 18.529804 18.529804 18.508106 18.616596 18.638309 18.833607 18.725101 18.703403 18.768497 18.790195 18.811909 18.790195 18.746799 18.768497 18.768497 18.833607 18.811909 18.811909 18.833607 18.855305 18.942097 18.877003 18.855305 18.963810 18.920399 18.920399 18.963810 19.072300 19.050602 19.093998 19.093998 19.072300 19.202503 19.115696 19.354404 19.245899 19.376102 19.419498 19.462910 19.528004 19.528004 19.571400 19.593098 19.593098 19.593098 19.528004 19.549702 19.462910 19.484608 19.441196 19.528004 19.397800 19.311008 19.245899 19.311008 19.311008 19.180805 19.224201 19.180805 19.180805 19.072300 19.180805 19.180805 19.180805 19.093998 19.093998 19.072300 19.115696 19.115696 18.985508 18.920399 19.072300 19.007206 19.050602 18.898701 18.942097 19.028904 18.877003 18.963810 18.942097 19.050602 18.942097 19.007206 19.050602 18.920399 18.985508 18.985508 18.811909 18.811909 18.942097 18.855305 18.898701 18.898701 18.920399 18.790195 18.811909 18.811909 18.877003 18.790195 18.811909 18.790195 18.877003 18.790195 18.811909 18.898701 18.725101 18.681705 18.811909 18.616596 18.703403 18.660007 18.681705 18.660007 18.638309 18.638309 18.616596 18.573200 18.573200 18.529804 18.529804 18.573200 18.529804 18.486408 18.594898 18.486408 18.486408 18.486408 18.356205 18.334507 18.269398 18.356205 18.247700 18.226002 18.204304 18.226002 18.269398 18.095798 18.139210 18.074100 18.182606 
18.052402 18.139210 18.182606 18.269398 18.204304 18.182606 18.247700 18.204304 18.291096 18.377903 18.334507 18.399601 18.464710 18.529804 18.377903 18.551502 18.551502 18.551502 18.508106 18.529804 18.638309 18.681705 18.573200 18.660007 18.703403 18.811909 18.746799 18.681705 18.811909 18.725101 18.855305 18.768497 18.811909 18.920399 18.920399 18.920399 18.920399 18.855305 18.855305 18.811909 18.898701 18.920399 18.898701 18.963810 18.985508 19.007206 19.007206 19.028904 19.159107 19.224201 19.267597 19.311008 19.376102 19.311008 19.397800 19.462910 19.614796 19.636509 19.636509 19.701603 19.766697 19.788410 19.853504 19.875202 19.853504 19.831806 19.853504 19.744999 19.723301 19.679905 19.766697 19.701603 19.549702 19.506306 19.636509 19.506306 19.397800 19.419498 19.202503 19.267597 19.159107 19.267597 19.159107 19.137409 19.093998 19.115696 19.093998 19.028904 19.137409 18.985508 18.877003 18.877003 18.985508 19.050602 18.898701 18.942097 19.115696 18.920399 18.920399 18.898701 18.855305 18.942097 18.898701 18.963810 18.920399 18.942097 19.007206 18.833607 18.790195 18.877003 18.811909 18.898701 18.877003 18.898701 18.790195 18.833607 18.811909 18.877003 18.833607 18.898701 18.855305 18.811909 18.768497 18.877003 18.746799 18.833607 18.746799 18.811909 18.790195 18.746799 18.703403 18.660007 18.573200 18.725101 18.573200 18.616596 18.551502 18.681705 18.638309 18.551502 18.638309 18.551502 18.464710 18.464710 18.421299 18.421299 18.377903 18.421299 18.421299 18.356205 18.334507 18.247700 18.204304 18.226002 18.182606 18.160908 18.160908 18.095798 18.117496 18.095798 
18.095798 18.182606 18.139210 18.182606 18.247700 18.226002 18.269398 18.291096 18.334507 18.291096 18.442997 18.442997 18.442997 18.377903 18.464710 18.486408 18.594898 18.464710 18.594898 18.508106 18.551502 18.616596 18.681705 18.703403 18.725101 18.833607 18.681705 18.768497 18.811909 18.833607 18.811909 18.746799 18.833607 18.811909 18.877003 18.985508 18.877003 18.833607 18.898701 18.942097 18.942097 18.898701 18.942097 19.050602 19.093998 19.137409 19.224201 19.245899 19.289295 19.376102 19.441196 19.441196 19.593098 19.593098 19.679905 19.549702 19.744999 19.701603 19.831806 19.831806 19.810108 19.831806 19.918598 19.962009 19.896900 19.875202 19.940296 19.831806 19.918598 19.831806 19.918598 20.005405 19.810108 19.744999 19.831806 19.701603 19.679905 19.636509 19.484608 19.441196 19.354404 19.311008 19.115696 19.202503 19.159107 19.115696 19.137409 19.050602 19.028904 18.963810 18.855305 19.028904 18.963810 19.137409 18.898701 19.050602 19.159107 18.942097 18.942097 18.942097 18.942097 18.963810 19.007206 19.028904 19.007206 18.963810 18.963810 18.898701 18.877003 18.833607 18.920399 18.811909 18.790195 18.898701 18.920399 18.898701 18.811909 18.811909 18.942097 18.877003 18.877003 18.811909 18.898701 18.920399 18.855305 18.898701 18.811909 18.746799 18.638309 18.703403 18.681705 18.660007 18.746799 18.725101 18.725101 18.660007 18.529804 18.551502 18.616596 18.486408 18.551502 18.529804 18.529804 18.442997 18.486408 18.421299 18.442997 18.464710 18.421299 18.312809 18.247700 18.160908 18.291096 18.226002 18.204304 18.247700 18.139210 18.182606 18.009007 18.160908 
18.182606 18.226002 18.160908 18.226002 18.160908 18.377903 18.464710 18.356205 18.442997 18.421299 18.356205 18.464710 18.442997 18.356205 18.551502 18.551502 18.594898 18.616596 18.573200 18.594898 18.486408 18.768497 18.660007 18.703403 18.703403 18.855305 18.811909 18.811909 18.920399 18.833607 18.790195 18.790195 18.877003 18.811909 18.920399 18.963810 18.920399 18.833607 18.877003 18.920399 18.898701 18.898701 19.072300 19.050602 19.180805 19.311008 19.376102 19.462910 19.419498 19.506306 19.658207 19.636509 19.723301 19.744999 19.766697 19.810108 19.744999 19.788410 19.853504 19.918598 19.962009 19.918598 20.027103 19.962009 19.940296 19.983707 19.918598 19.918598 19.962009 19.918598 20.005405 20.027103 19.875202 19.788410 19.983707 19.918598 19.853504 19.896900 19.788410 19.766697 19.549702 19.549702 19.441196 19.289295 19.267597 19.137409 19.115696 19.028904 19.115696 19.007206 18.963810 19.007206 19.072300 19.137409 18.877003 19.050602 19.028904 18.920399 19.028904 19.028904 18.963810 18.920399 18.985508 19.028904 19.007206 19.007206 18.920399 18.855305 18.811909 18.942097 18.855305 18.877003 18.877003 18.920399 18.898701 18.898701 18.920399 18.746799 18.877003 18.877003 18.746799 18.790195 18.811909 18.855305 18.833607 18.725101 18.811909 18.833607 18.746799 18.660007 18.725101 18.746799 18.790195 18.746799 18.746799 18.681705 18.594898 18.529804 18.529804 18.529804 18.594898 18.551502 18.486408 18.551502 18.573200 18.421299 18.442997 18.508106 18.486408 18.334507 18.312809 18.291096 18.247700 18.377903 18.291096 18.247700 18.095798 18.226002 18.160908 18.139210 
18.226002 18.269398 18.312809 18.356205 18.247700 18.464710 18.421299 18.377903 18.529804 18.486408 18.442997 18.421299 18.508106 18.464710 18.529804 18.638309 18.594898 18.725101 18.638309 18.616596 18.660007 18.725101 18.660007 18.681705 18.768497 18.768497 18.811909 18.725101 18.877003 18.811909 18.833607 18.877003 18.790195 18.898701 18.833607 18.985508 18.855305 18.942097 18.942097 18.963810 19.028904 19.180805 19.159107 19.354404 19.354404 19.419498 19.593098 19.549702 19.614796 19.658207 19.658207 19.766697 19.701603 19.744999 19.766697 19.831806 19.744999 19.853504 19.853504 19.940296 19.962009 19.896900 20.070499 20.092197 20.005405 19.983707 19.962009 20.005405 20.027103 19.983707 20.070499 20.070499 19.962009 19.918598 20.157307 20.005405 20.048801 19.940296 20.027103 19.918598 19.896900 19.831806 19.614796 19.593098 19.571400 19.397800 19.332706 19.202503 19.224201 19.050602 18.985508 19.093998 19.072300 19.180805 18.942097 19.072300 19.115696 18.985508 18.985508 19.050602 18.942097 19.007206 19.028904 19.115696 19.028904 19.072300 19.050602 18.811909 18.877003 18.898701 18.877003 18.920399 18.920399 18.985508 18.920399 18.898701 18.985508 18.920399 18.898701 18.898701 18.898701 18.877003 18.942097 18.920399 18.898701 18.942097 18.898701 18.811909 18.833607 18.811909 18.681705 18.768497 18.768497 18.703403 18.703403 18.638309 18.616596 18.594898 18.551502 18.529804 18.573200 18.638309 18.508106 18.573200 18.508106 18.529804 18.421299 18.573200 18.486408 18.508106 18.399601 18.269398 18.247700 18.312809 18.312809 18.356205 18.160908 18.269398 18.204304 18.226002 
18.291096 18.247700 18.334507 18.377903 18.247700 18.486408 18.399601 18.551502 18.421299 18.508106 18.464710 18.464710 18.508106 18.486408 18.616596 18.638309 18.703403 18.638309 18.638309 18.725101 18.746799 18.790195 18.790195 18.833607 18.681705 18.790195 18.790195 18.811909 18.898701 18.833607 18.985508 18.985508 18.877003 18.942097 18.855305 18.963810 18.985508 18.963810 19.115696 19.115696 19.202503 19.311008 19.332706 19.484608 19.506306 19.571400 19.636509 19.614796 19.636509 19.658207 19.788410 19.701603 19.744999 19.744999 19.831806 19.810108 19.853504 19.918598 19.875202 20.027103 19.962009 20.027103 20.070499 20.005405 20.005405 20.048801 20.027103 20.113895 20.027103 19.983707 20.048801 20.135609 19.940296 20.027103 20.157307 20.070499 20.135609 20.113895 20.027103 20.005405 19.940296 20.005405 19.896900 19.896900 19.766697 19.679905 19.549702 19.354404 19.245899 19.093998 19.115696 19.072300 18.985508 19.202503 18.985508 19.072300 19.202503 18.920399 19.007206 19.072300 18.985508 18.963810 19.050602 19.115696 19.050602 19.093998 19.007206 18.877003 18.833607 19.028904 18.985508 19.007206 18.898701 18.942097 18.920399 18.942097 18.963810 18.855305 18.963810 18.898701 18.898701 18.985508 18.942097 18.920399 18.877003 18.877003 18.855305 18.833607 18.790195 18.790195 18.790195 18.725101 18.746799 18.768497 18.725101 18.746799 18.594898 18.660007 18.616596 18.638309 18.616596 18.638309 18.551502 18.529804 18.508106 18.551502 18.594898 18.377903 18.551502 18.508106 18.421299 18.356205 18.269398 18.399601 18.291096 18.312809 18.269398 18.182606 18.204304 18.204304 
18.269398 18.291096 18.334507 18.377903 18.312809 18.442997 18.464710 18.421299 18.399601 18.464710 18.529804 18.464710 18.551502 18.486408 18.660007 18.638309 18.725101 18.768497 18.638309 18.681705 18.746799 18.681705 18.811909 18.811909 18.811909 18.877003 18.855305 18.898701 18.920399 18.985508 18.963810 18.833607 18.855305 18.920399 18.942097 19.050602 19.050602 19.159107 19.180805 19.354404 19.397800 19.441196 19.506306 19.593098 19.549702 19.593098 19.636509 19.744999 19.658207 19.744999 19.831806 19.853504 19.766697 19.831806 19.810108 19.896900 19.918598 19.983707 20.005405 19.962009 20.048801 20.070499 20.092197 20.092197 20.113895 20.157307 20.179005 20.070499 20.222401 20.092197 20.157307 20.179005 20.048801 20.092197 20.222401 20.113895 20.222401 20.113895 20.135609 20.092197 19.962009 20.113895 20.070499 20.070499 19.983707 19.940296 19.810108 19.636509 19.462910 19.224201 19.180805 19.137409 19.180805 19.180805 18.963810 19.072300 19.224201 18.963810 18.942097 19.007206 19.050602 19.007206 19.072300 19.115696 19.050602 19.093998 19.093998 18.920399 18.920399 18.942097 18.985508 18.942097 18.877003 19.028904 18.963810 18.985508 18.985508 18.920399 19.028904 18.963810 18.920399 18.898701 18.920399 18.898701 18.942097 18.833607 18.942097 18.942097 18.790195 18.898701 18.833607 18.790195 18.768497 18.768497 18.681705 18.725101 18.660007 18.638309 18.811909 18.616596 18.681705 18.616596 18.551502 18.573200 18.638309 18.486408 18.464710 18.508106 18.464710 18.464710 18.377903 18.356205 18.377903 18.377903 18.334507 18.334507 18.291096 18.312809 18.226002 18.139210 
18.356205 18.291096 18.442997 18.421299 18.399601 18.464710 18.421299 18.573200 18.421299 18.594898 18.508106 18.551502 18.529804 18.638309 18.616596 18.725101 18.660007 18.790195 18.725101 18.768497 18.855305 18.833607 18.790195 18.877003 18.833607 18.920399 18.877003 18.920399 18.855305 18.963810 18.898701 18.942097 18.942097 19.007206 19.028904 19.093998 19.159107 19.311008 19.376102 19.549702 19.571400 19.506306 19.506306 19.593098 19.549702 19.679905 19.636509 19.701603 19.636509 19.744999 19.766697 19.918598 19.853504 19.896900 20.005405 19.940296 20.005405 20.092197 20.005405 20.157307 20.200703 20.265797 20.157307 20.244099 20.222401 20.200703 20.157307 20.244099 20.222401 20.113895 20.265797 20.287510 20.113895 20.135609 20.265797 20.222401 20.330906 20.179005 20.157307 20.200703 20.135609 20.200703 20.048801 20.179005 20.070499 20.135609 20.027103 19.940296 19.723301 19.528004 19.289295 19.289295 19.224201 19.202503 19.072300 19.093998 19.159107 19.007206 19.007206 19.137409 19.007206 19.007206 19.137409 19.115696 19.050602 19.115696 19.180805 18.942097 19.007206 19.072300 19.007206 19.028904 18.963810 19.093998 18.985508 18.985508 18.963810 18.963810 18.942097 18.920399 18.942097 18.963810 18.985508 18.985508 18.942097 18.942097 18.855305 18.898701 18.811909 18.877003 18.790195 18.833607 18.855305 18.790195 18.725101 18.660007 18.703403 18.660007 18.703403 18.616596 18.660007 18.638309 18.660007 18.594898 18.594898 18.551502 18.508106 18.486408 18.486408 18.551502 18.573200 18.464710 18.421299 18.334507 18.334507 18.334507 18.291096 18.334507 18.356205 18.269398 
18.399601 18.464710 18.421299 18.442997 18.551502 18.508106 18.464710 18.529804 18.551502 18.464710 18.486408 18.529804 18.594898 18.660007 18.660007 18.746799 18.725101 18.725101 18.638309 18.681705 18.725101 18.833607 18.790195 18.811909 18.746799 18.877003 18.920399 18.963810 18.920399 18.985508 18.963810 18.877003 18.920399 19.115696 19.245899 19.289295 19.311008 19.441196 19.528004 19.506306 19.462910 19.506306 19.614796 19.528004 19.636509 19.593098 19.723301 19.701603 19.744999 19.744999 19.788410 19.918598 19.918598 19.940296 19.983707 20.005405 20.027103 20.157307 20.135609 20.157307 20.200703 20.244099 20.135609 20.244099 20.222401 20.244099 20.244099 20.287510 20.330906 20.179005 20.265797 20.352604 20.222401 20.222401 20.309208 20.222401 20.287510 20.309208 20.244099 20.222401 20.244099 20.287510 20.200703 20.157307 20.200703 20.092197 20.070499 19.983707 20.005405 19.701603 19.614796 19.528004 19.462910 19.376102 19.202503 19.159107 19.245899 19.137409 19.028904 19.115696 19.050602 19.050602 19.050602 19.050602 19.072300 19.050602 19.137409 18.942097 18.963810 19.093998 18.963810 19.007206 19.050602 18.985508 19.028904 18.985508 19.028904 19.007206 18.942097 18.985508 18.963810 19.028904 18.985508 18.963810 18.963810 19.028904 18.920399 18.942097 18.790195 18.898701 18.855305 18.877003 18.790195 18.920399 18.790195 18.725101 18.660007 18.768497 18.725101 18.594898 18.768497 18.703403 18.594898 18.616596 18.551502 18.486408 18.486408 18.529804 18.573200 18.529804 18.551502 18.486408 18.551502 18.377903 18.399601 18.399601 18.312809 18.226002 18.312809 18.269398 
18.312809 18.356205 18.508106 18.594898 18.421299 18.573200 18.638309 18.551502 18.529804 18.616596 18.551502 18.594898 18.681705 18.790195 18.616596 18.768497 18.811909 18.790195 18.811909 18.790195 18.898701 18.898701 18.920399 18.877003 18.898701 18.942097 18.942097 18.985508 18.920399 18.985508 19.007206 19.093998 19.159107 19.267597 19.311008 19.462910 19.528004 19.506306 19.441196 19.549702 19.614796 19.528004 19.614796 19.549702 19.614796 19.571400 19.744999 19.723301 19.918598 19.896900 19.853504 19.962009 20.027103 19.918598 20.027103 20.048801 20.179005 20.287510 20.157307 20.135609 20.244099 20.179005 20.244099 20.287510 20.330906 20.309208 20.352604 20.330906 20.330906 20.244099 20.461109 20.352604 20.330906 20.309208 20.461109 20.461109 20.396000 20.439396 20.309208 20.330906 20.309208 20.352604 20.309208 20.396000 20.244099 20.222401 20.200703 20.092197 20.092197 19.918598 19.831806 19.831806 19.571400 19.528004 19.224201 19.245899 19.289295 19.093998 19.159107 19.072300 19.093998 19.093998 19.137409 19.137409 19.115696 19.093998 19.159107 18.963810 19.093998 19.115696 19.028904 19.050602 19.007206 19.028904 19.028904 19.050602 19.050602 19.093998 19.007206 19.050602 18.963810 19.007206 18.985508 19.050602 18.963810 19.007206 19.050602 18.920399 18.898701 18.811909 18.811909 18.877003 18.855305 18.920399 18.855305 18.790195 18.877003 18.768497 18.746799 18.703403 18.768497 18.768497 18.616596 18.725101 18.616596 18.660007 18.594898 18.551502 18.616596 18.573200 18.442997 18.356205 18.442997 18.421299 18.442997 18.421299 18.356205 18.399601 18.334507 18.269398 
18.334507 18.486408 18.442997 18.529804 18.529804 18.573200 18.573200 18.681705 18.573200 18.594898 18.616596 18.616596 18.725101 18.616596 18.703403 18.746799 18.746799 18.811909 18.790195 18.790195 19.007206 18.920399 18.833607 18.898701 18.942097 19.007206 19.050602 19.007206 19.072300 19.050602 19.115696 19.180805 19.332706 19.419498 19.484608 19.549702 19.549702 19.506306 19.528004 19.549702 19.549702 19.571400 19.571400 19.701603 19.766697 19.723301 19.788410 19.788410 19.940296 19.940296 20.027103 20.005405 20.048801 20.092197 20.070499 20.092197 20.265797 20.265797 20.200703 20.244099 20.244099 20.287510 20.330906 20.352604 20.352604 20.330906 20.330906 20.352604 20.374302 20.287510 20.482807 20.439396 20.352604 20.417698 20.591297 20.569599 20.504505 20.591297 20.439396 20.526203 20.417698 20.461109 20.374302 20.439396 20.439396 20.200703 20.309208 20.157307 20.157307 20.048801 19.962009 19.983707 19.875202 19.788410 19.528004 19.419498 19.311008 19.159107 19.115696 19.159107 19.072300 19.115696 19.115696 19.245899 19.115696 19.202503 19.180805 19.007206 19.115696 19.072300 18.985508 19.072300 19.028904 19.028904 19.093998 19.159107 19.072300 19.093998 19.137409 19.050602 19.159107 19.072300 19.007206 19.137409 19.224201 19.050602 18.963810 18.833607 18.790195 18.942097 18.855305 18.811909 18.898701 19.007206 18.811909 18.833607 18.811909 18.811909 18.703403 18.790195 18.768497 18.811909 18.703403 18.703403 18.638309 18.638309 18.529804 18.616596 18.573200 18.551502 18.551502 18.508106 18.442997 18.486408 18.421299 18.356205 18.377903 18.334507 18.377903 18.334507 
18.377903 18.486408 18.551502 18.508106 18.508106 18.594898 18.681705 18.703403 18.594898 18.681705 18.594898 18.638309 18.725101 18.616596 18.703403 18.638309 18.681705 18.833607 18.790195 18.833607 18.920399 18.877003 18.920399 18.855305 18.898701 18.963810 18.963810 19.050602 19.028904 19.159107 19.224201 19.354404 19.419498 19.506306 19.506306 19.593098 19.484608 19.506306 19.549702 19.528004 19.549702 19.593098 19.679905 19.723301 19.679905 19.701603 19.853504 19.766697 19.810108 20.092197 20.005405 20.048801 20.200703 20.092197 20.092197 20.135609 20.157307 20.287510 20.222401 20.244099 20.287510 20.330906 20.222401 20.265797 20.352604 20.287510 20.396000 20.417698 20.439396 20.396000 20.374302 20.526203 20.504505 20.482807 20.656406 20.591297 20.634708 20.678104 20.591297 20.634708 20.504505 20.656406 20.504505 20.591297 20.482807 20.439396 20.352604 20.179005 20.179005 20.092197 20.157307 20.092197 20.005405 20.092197 19.810108 19.571400 19.441196 19.159107 19.137409 19.202503 19.093998 19.159107 19.159107 19.245899 19.159107 19.180805 19.267597 18.985508 19.007206 19.028904 19.007206 18.985508 19.007206 19.093998 18.985508 19.028904 19.137409 19.050602 19.115696 18.963810 19.137409 19.028904 19.093998 19.137409 19.072300 19.093998 18.963810 19.028904 18.942097 18.963810 18.877003 18.963810 18.963810 19.007206 18.855305 18.833607 18.768497 18.898701 18.746799 18.725101 18.768497 18.746799 18.790195 18.660007 18.768497 18.594898 18.638309 18.703403 18.573200 18.529804 18.573200 18.573200 18.508106 18.486408 18.464710 18.486408 18.399601 18.399601 18.421299 18.442997 
18.421299 18.486408 18.551502 18.573200 18.594898 18.638309 18.529804 18.594898 18.573200 18.746799 18.551502 18.638309 18.703403 18.746799 18.725101 18.768497 18.790195 18.833607 18.898701 18.790195 18.833607 19.007206 18.898701 18.898701 18.942097 18.920399 19.007206 19.007206 19.093998 19.289295 19.376102 19.397800 19.484608 19.462910 19.441196 19.441196 19.354404 19.462910 19.549702 19.528004 19.549702 19.679905 19.701603 19.723301 19.679905 19.766697 19.896900 19.896900 19.896900 20.179005 20.070499 20.048801 20.179005 19.983707 20.113895 20.092197 20.135609 20.200703 20.113895 20.244099 20.200703 20.287510 20.330906 20.309208 20.309208 20.244099 20.352604 20.396000 20.482807 20.396000 20.504505 20.547901 20.461109 20.591297 20.699802 20.678104 20.764896 20.678104 20.721500 20.808308 20.699802 20.830006 20.678104 20.764896 20.634708 20.547901 20.439396 20.417698 20.309208 20.244099 20.200703 20.179005 20.070499 20.113895 19.896900 19.788410 19.788410 19.376102 19.224201 19.180805 19.180805 19.224201 19.202503 19.311008 19.245899 19.180805 19.224201 18.985508 19.007206 19.028904 19.007206 19.093998 19.093998 19.028904 19.115696 19.050602 19.050602 19.072300 19.050602 19.028904 19.072300 19.028904 18.963810 19.093998 19.115696 18.985508 19.028904 18.985508 18.877003 18.963810 18.898701 18.898701 18.898701 18.920399 18.877003 18.833607 18.768497 18.833607 18.768497 18.746799 18.768497 18.703403 18.660007 18.703403 18.725101 18.660007 18.638309 18.746799 18.616596 18.616596 18.529804 18.464710 18.464710 18.486408 18.573200 18.508106 18.356205 18.442997 18.356205 18.442997 
18.508106 18.573200 18.573200 18.616596 18.551502 18.594898 18.616596 18.681705 18.594898 18.638309 18.616596 18.638309 18.855305 18.681705 18.703403 18.877003 18.855305 18.942097 18.942097 18.898701 18.833607 18.985508 18.790195 18.985508 18.942097 19.007206 19.072300 19.180805 19.332706 19.419498 19.441196 19.506306 19.528004 19.376102 19.462910 19.549702 19.484608 19.593098 19.528004 19.528004 19.636509 19.636509 19.571400 19.723301 19.701603 19.810108 19.896900 19.918598 19.896900 19.983707 20.092197 20.070499 20.092197 20.070499 20.092197 20.113895 20.113895 20.113895 20.157307 20.113895 20.222401 20.330906 20.244099 20.287510 20.287510 20.396000 20.309208 20.374302 20.374302 20.352604 20.591297 20.504505 20.547901 20.699802 20.743198 20.721500 20.764896 20.830006 20.830006 20.960209 20.873402 20.981907 20.808308 20.895100 20.808308 20.721500 20.634708 20.504505 20.547901 20.352604 20.244099 20.200703 20.135609 20.179005 20.048801 19.983707 19.962009 19.571400 19.419498 19.332706 19.289295 19.180805 19.245899 19.180805 19.159107 19.202503 19.224201 19.050602 19.050602 19.028904 19.007206 19.072300 19.072300 19.093998 19.180805 19.072300 19.028904 19.072300 19.050602 19.137409 19.093998 19.072300 19.050602 19.072300 19.007206 19.007206 19.028904 18.985508 18.877003 18.942097 18.855305 18.855305 18.920399 18.898701 18.855305 18.703403 18.855305 18.790195 18.746799 18.768497 18.703403 18.768497 18.725101 18.725101 18.681705 18.725101 18.616596 18.638309 18.660007 18.573200 18.573200 18.486408 18.486408 18.594898 18.442997 18.399601 18.442997 18.421299 18.464710 18.356205 
18.442997 18.573200 18.616596 18.594898 18.551502 18.660007 18.638309 18.616596 18.594898 18.638309 18.725101 18.660007 18.703403 18.768497 18.855305 18.790195 18.768497 18.855305 18.942097 18.898701 18.898701 18.963810 18.963810 18.985508 19.028904 19.093998 19.093998 19.224201 19.419498 19.506306 19.484608 19.419498 19.332706 19.441196 19.441196 19.311008 19.441196 19.462910 19.571400 19.636509 19.636509 19.571400 19.636509 19.788410 19.744999 19.744999 20.005405 20.027103 19.940296 19.983707 20.027103 20.005405 19.983707 20.070499 20.092197 20.070499 20.179005 20.092197 20.113895 20.135609 20.179005 20.222401 20.222401 20.352604 20.244099 20.222401 20.352604 20.396000 20.439396 20.396000 20.526203 20.526203 20.417698 20.656406 20.764896 20.808308 20.873402 20.895100 21.025303 21.220600 21.090397 21.155506 21.068699 20.960209 21.025303 21.025303 20.830006 20.721500 20.656406 20.569599 20.352604 20.330906 20.265797 20.374302 20.179005 20.157307 20.179005 19.875202 19.744999 19.549702 19.354404 19.267597 19.289295 19.224201 19.137409 19.159107 19.224201 19.137409 19.159107 19.115696 19.072300 19.028904 19.093998 19.137409 19.137409 19.050602 19.115696 19.050602 19.115696 19.115696 19.072300 19.093998 19.115696 19.115696 19.072300 19.050602 19.028904 19.028904 18.942097 19.050602 18.985508 18.963810 18.963810 18.920399 18.855305 18.855305 18.898701 18.833607 18.768497 18.768497 18.833607 18.746799 18.681705 18.681705 18.768497 18.681705 18.594898 18.594898 18.681705 18.660007 18.551502 18.616596 18.594898 18.573200 18.616596 18.486408 18.269398 18.421299 18.464710 18.356205 
18.486408 18.551502 18.703403 18.573200 18.638309 18.725101 18.594898 18.703403 18.703403 18.746799 18.681705 18.811909 18.811909 18.703403 18.768497 18.855305 18.746799 18.942097 18.877003 18.898701 18.877003 18.985508 18.985508 18.963810 19.050602 19.224201 19.311008 19.332706 19.484608 19.549702 19.397800 19.506306 19.376102 19.354404 19.376102 19.484608 19.419498 19.484608 19.462910 19.528004 19.593098 19.571400 19.723301 19.723301 19.744999 19.766697 19.962009 19.983707 19.962009 20.027103 19.983707 19.983707 19.983707 19.918598 19.983707 20.027103 20.092197 20.048801 20.048801 20.113895 20.222401 20.265797 20.265797 20.287510 20.330906 20.244099 20.330906 20.309208 20.396000 20.330906 20.526203 20.634708 20.504505 20.612995 20.851704 20.873402 21.003605 21.003605 21.155506 21.220600 21.155506 21.285709 21.220600 21.285709 21.285709 21.155506 21.068699 20.960209 20.873402 20.591297 20.482807 20.504505 20.417698 20.482807 20.265797 20.244099 20.265797 20.005405 19.918598 19.788410 19.506306 19.332706 19.354404 19.354404 19.267597 19.202503 19.245899 19.137409 19.093998 19.115696 18.985508 19.093998 19.115696 19.093998 19.115696 19.072300 19.137409 19.050602 19.115696 19.137409 19.137409 19.072300 19.050602 19.115696 19.093998 19.115696 19.115696 18.942097 19.050602 18.963810 18.942097 18.877003 18.942097 18.963810 18.877003 18.920399 18.898701 18.855305 18.877003 18.768497 18.790195 18.746799 18.746799 18.790195 18.768497 18.681705 18.660007 18.703403 18.681705 18.529804 18.573200 18.616596 18.551502 18.508106 18.573200 18.529804 18.421299 18.486408 18.486408 18.421299 
18.486408 18.529804 18.508106 18.703403 18.681705 18.703403 18.768497 18.725101 18.725101 18.725101 18.681705 18.746799 18.768497 18.746799 18.725101 18.920399 18.877003 18.833607 18.920399 18.942097 19.007206 18.963810 18.877003 19.028904 19.115696 19.332706 19.332706 19.462910 19.484608 19.462910 19.462910 19.354404 19.397800 19.245899 19.419498 19.332706 19.311008 19.441196 19.462910 19.571400 19.549702 19.571400 19.614796 19.701603 19.788410 19.788410 19.940296 19.940296 19.962009 19.962009 19.940296 19.918598 20.027103 19.918598 19.940296 19.962009 20.027103 20.005405 20.048801 20.157307 20.222401 20.309208 20.287510 20.287510 20.330906 20.330906 20.287510 20.309208 20.439396 20.374302 20.591297 20.678104 20.569599 20.634708 20.830006 20.916798 21.068699 21.133808 21.198902 21.285709 21.307407 21.437595 21.394199 21.502705 21.502705 21.415897 21.437595 21.329105 21.198902 20.916798 20.808308 20.678104 20.612995 20.656406 20.309208 20.352604 20.352604 20.070499 20.005405 20.005405 19.853504 19.506306 19.397800 19.376102 19.224201 19.245899 19.289295 19.050602 19.072300 19.159107 19.115696 19.115696 19.072300 19.093998 19.180805 19.137409 19.028904 19.093998 19.072300 19.137409 19.159107 19.137409 19.093998 19.137409 19.115696 19.093998 19.007206 19.159107 19.028904 19.072300 19.072300 19.007206 18.942097 18.942097 18.942097 18.920399 18.855305 18.942097 18.833607 18.811909 18.768497 18.790195 18.703403 18.768497 18.811909 18.703403 18.768497 18.746799 18.725101 18.638309 18.703403 18.573200 18.573200 18.486408 18.594898 18.573200 18.399601 18.464710 18.377903 18.464710 
18.594898 18.594898 18.551502 18.681705 18.616596 18.681705 18.790195 18.725101 18.638309 18.811909 18.703403 18.725101 18.855305 18.768497 18.790195 18.898701 18.833607 18.898701 18.920399 19.007206 18.942097 19.007206 18.985508 19.072300 19.354404 19.419498 19.419498 19.506306 19.484608 19.354404 19.354404 19.397800 19.311008 19.354404 19.419498 19.441196 19.354404 19.397800 19.397800 19.462910 19.506306 19.636509 19.723301 19.679905 19.744999 19.810108 19.788410 19.918598 19.875202 19.896900 19.896900 19.983707 19.853504 19.875202 19.962009 19.962009 20.027103 20.027103 20.048801 20.179005 20.244099 20.222401 20.309208 20.374302 20.352604 20.374302 20.352604 20.330906 20.569599 20.417698 20.656406 20.656406 20.699802 20.699802 20.938496 21.047001 21.155506 21.198902 21.285709 21.329105 21.415897 21.546101 21.632908 21.849903 21.784809 21.763096 21.958408 21.806507 21.502705 21.242298 21.047001 21.003605 20.808308 20.612995 20.396000 20.439396 20.396000 20.244099 20.179005 20.092197 19.875202 19.766697 19.506306 19.528004 19.289295 19.245899 19.224201 19.245899 19.115696 19.093998 19.072300 19.115696 19.115696 19.115696 19.072300 19.072300 19.093998 19.137409 19.093998 19.115696 19.159107 19.137409 19.137409 19.115696 19.050602 19.093998 19.115696 19.093998 19.072300 19.093998 19.028904 19.007206 18.942097 19.050602 18.942097 19.007206 18.942097 18.920399 18.898701 18.811909 18.855305 18.790195 18.790195 18.790195 18.725101 18.833607 18.703403 18.725101 18.616596 18.594898 18.638309 18.594898 18.638309 18.573200 18.508106 18.508106 18.464710 18.508106 18.508106 18.421299 
18.442997 18.508106 18.529804 18.638309 18.703403 18.703403 18.768497 18.681705 18.768497 18.746799 18.725101 18.660007 18.768497 18.746799 18.942097 18.877003 18.855305 18.985508 18.855305 18.963810 18.963810 19.137409 19.072300 19.159107 19.354404 19.484608 19.528004 19.528004 19.441196 19.397800 19.267597 19.311008 19.311008 19.376102 19.419498 19.419498 19.311008 19.441196 19.441196 19.441196 19.528004 19.462910 19.636509 19.593098 19.701603 19.701603 19.810108 19.831806 19.766697 19.853504 19.853504 19.896900 19.831806 19.875202 19.983707 19.962009 20.027103 20.070499 20.027103 20.179005 20.200703 20.200703 20.287510 20.330906 20.374302 20.396000 20.396000 20.374302 20.439396 20.569599 20.678104 20.699802 20.678104 20.786610 21.090397 21.090397 21.177204 21.285709 21.372501 21.481007 21.567799 21.741398 21.763096 22.023502 22.110310 22.066898 22.240498 22.001804 21.849903 21.632908 21.394199 21.242298 21.090397 20.830006 20.461109 20.504505 20.612995 20.330906 20.244099 20.265797 20.005405 19.875202 19.788410 19.636509 19.354404 19.289295 19.289295 19.180805 19.159107 19.115696 19.093998 19.072300 19.072300 19.180805 19.224201 19.115696 19.093998 19.137409 19.115696 19.137409 19.072300 19.137409 19.115696 19.072300 19.072300 19.028904 19.093998 19.072300 19.028904 19.050602 18.985508 18.963810 18.963810 18.985508 18.920399 18.920399 18.985508 18.920399 18.877003 18.855305 18.877003 18.811909 18.660007 18.725101 18.790195 18.768497 18.725101 18.768497 18.638309 18.616596 18.660007 18.594898 18.573200 18.594898 18.508106 18.508106 18.508106 18.464710 18.551502 18.508106 
18.486408 18.681705 18.638309 18.681705 18.660007 18.768497 18.746799 18.768497 18.616596 18.746799 18.790195 18.811909 18.746799 18.877003 18.877003 18.920399 19.007206 19.028904 18.855305 19.007206 19.093998 19.202503 19.289295 19.354404 19.506306 19.462910 19.593098 19.462910 19.354404 19.332706 19.484608 19.397800 19.332706 19.484608 19.441196 19.354404 19.419498 19.441196 19.484608 19.506306 19.549702 19.549702 19.549702 19.571400 19.614796 19.701603 19.810108 19.831806 19.810108 19.831806 19.918598 19.918598 19.896900 19.875202 19.940296 19.983707 20.005405 20.092197 20.027103 20.135609 20.157307 20.287510 20.330906 20.330906 20.374302 20.396000 20.396000 20.439396 20.569599 20.612995 20.786610 20.895100 20.895100 20.981907 21.242298 21.307407 21.350803 21.459309 21.611210 21.719700 21.806507 21.893299 21.914997 22.132008 22.327305 22.414097 22.500904 22.349003 22.283909 22.066898 21.784809 21.698002 21.481007 21.177204 20.786610 20.786610 20.721500 20.396000 20.287510 20.287510 20.244099 20.048801 19.983707 19.875202 19.528004 19.441196 19.397800 19.159107 19.180805 19.224201 19.115696 19.224201 19.115696 19.202503 19.180805 19.137409 19.050602 19.093998 19.137409 19.180805 19.137409 19.093998 19.202503 19.159107 19.137409 19.050602 19.093998 19.202503 18.985508 19.007206 19.007206 19.050602 19.028904 18.963810 18.985508 18.942097 18.898701 18.811909 18.942097 18.833607 18.855305 18.855305 18.833607 18.833607 18.811909 18.768497 18.790195 18.790195 18.681705 18.660007 18.616596 18.616596 18.573200 18.594898 18.486408 18.529804 18.594898 18.508106 18.508106 18.508106 
18.529804 18.573200 18.616596 18.594898 18.703403 18.725101 18.638309 18.703403 18.660007 18.725101 18.703403 18.681705 18.877003 18.811909 18.855305 18.811909 18.942097 18.898701 18.877003 19.028904 19.050602 19.224201 19.224201 19.419498 19.441196 19.462910 19.397800 19.419498 19.441196 19.441196 19.419498 19.419498 19.354404 19.462910 19.506306 19.484608 19.528004 19.506306 19.506306 19.571400 19.571400 19.419498 19.506306 19.571400 19.571400 19.614796 19.679905 19.679905 19.701603 19.788410 19.831806 19.831806 19.875202 19.940296 19.918598 19.896900 20.070499 19.983707 20.027103 20.027103 20.135609 20.135609 20.157307 20.265797 20.265797 20.309208 20.439396 20.461109 20.634708 20.786610 20.938496 21.068699 21.047001 21.263996 21.502705 21.524403 21.567799 21.654606 21.741398 21.980106 21.958408 22.132008 22.283909 22.392399 22.587696 22.631107 22.761295 22.652805 22.609409 22.349003 22.218800 22.001804 21.849903 21.415897 21.177204 21.025303 20.895100 20.526203 20.374302 20.330906 20.287510 20.200703 20.135609 20.027103 19.658207 19.549702 19.462910 19.202503 19.159107 19.224201 19.072300 19.245899 19.180805 19.289295 19.224201 19.180805 19.137409 19.115696 19.245899 19.180805 19.115696 19.137409 19.093998 19.093998 19.137409 19.115696 19.028904 19.159107 18.985508 19.007206 19.050602 19.072300 18.963810 18.942097 18.963810 18.898701 18.833607 18.985508 18.898701 18.898701 18.811909 18.855305 18.768497 18.746799 18.790195 18.790195 18.898701 18.768497 18.725101 18.594898 18.660007 18.594898 18.573200 18.573200 18.551502 18.573200 18.529804 18.529804 18.551502 18.594898 
18.573200 18.616596 18.616596 18.660007 18.594898 18.681705 18.616596 18.746799 18.638309 18.660007 18.725101 18.703403 18.855305 18.833607 18.811909 18.811909 19.050602 18.898701 19.007206 18.985508 19.224201 19.354404 19.354404 19.462910 19.419498 19.441196 19.462910 19.462910 19.549702 19.506306 19.441196 19.528004 19.354404 19.506306 19.571400 19.571400 19.679905 19.614796 19.593098 19.549702 19.571400 19.506306 19.484608 19.441196 19.462910 19.571400 19.701603 19.723301 19.679905 19.766697 19.766697 19.831806 19.918598 19.896900 19.962009 19.875202 19.962009 19.983707 19.918598 20.070499 20.005405 20.135609 20.157307 20.287510 20.330906 20.287510 20.374302 20.504505 20.591297 20.808308 21.068699 21.350803 21.394199 21.632908 21.871601 21.871601 21.914997 21.980106 22.045200 22.327305 22.349003 22.696201 22.761295 22.956608 22.956608 22.978306 22.934910 22.913197 22.913197 22.761295 22.565998 22.479206 22.370701 22.045200 21.611210 21.220600 20.981907 20.612995 20.547901 20.439396 20.352604 20.287510 20.222401 20.179005 20.005405 19.788410 19.484608 19.289295 19.224201 19.289295 19.093998 19.289295 19.115696 19.202503 19.159107 19.202503 19.180805 19.159107 19.159107 19.267597 19.137409 19.180805 19.115696 19.159107 19.050602 19.093998 19.072300 19.050602 19.050602 19.093998 19.007206 18.985508 18.942097 18.963810 19.007206 18.942097 18.833607 18.920399 18.877003 18.811909 18.790195 18.833607 18.725101 18.811909 18.877003 18.703403 18.790195 18.790195 18.638309 18.638309 18.616596 18.681705 18.594898 18.594898 18.573200 18.573200 18.486408 18.508106 18.486408 18.486408 
18.529804 18.529804 18.681705 18.594898 18.681705 18.725101 18.746799 18.746799 18.725101 18.790195 18.833607 18.811909 18.877003 18.920399 18.920399 18.877003 18.985508 19.028904 18.963810 19.093998 19.311008 19.484608 19.506306 19.419498 19.397800 19.419498 19.441196 19.397800 19.506306 19.571400 19.549702 19.593098 19.549702 19.593098 19.593098 19.593098 19.679905 19.549702 19.549702 19.658207 19.679905 19.593098 19.506306 19.462910 19.484608 19.462910 19.723301 19.679905 19.636509 19.766697 19.723301 19.788410 19.766697 19.853504 19.831806 19.875202 19.896900 19.896900 19.983707 19.983707 20.113895 20.113895 20.092197 20.309208 20.244099 20.287510 20.374302 20.482807 20.656406 20.938496 21.372501 21.763096 22.066898 22.500904 22.631107 22.370701 22.479206 22.457508 22.587696 22.913197 22.956608 23.390598 23.477406 23.651005 23.672703 23.477406 23.434010 23.195301 23.173603 23.086796 23.000004 23.065098 22.804707 22.631107 21.893299 21.589497 21.307407 20.981907 20.873402 20.634708 20.482807 20.396000 20.265797 20.265797 20.048801 19.983707 19.744999 19.332706 19.289295 19.332706 19.137409 19.224201 19.180805 19.159107 19.137409 19.245899 19.224201 19.159107 19.202503 19.180805 19.137409 19.159107 19.289295 19.180805 19.093998 19.115696 19.050602 19.137409 18.985508 19.072300 19.007206 19.028904 18.898701 19.028904 19.028904 18.942097 18.898701 18.985508 18.855305 18.833607 18.855305 18.877003 18.811909 18.768497 18.768497 18.790195 18.725101 18.790195 18.638309 18.681705 18.681705 18.638309 18.594898 18.660007 18.573200 18.594898 18.529804 18.551502 18.660007 18.486408 
18.594898 18.616596 18.616596 18.811909 18.725101 18.746799 18.855305 18.725101 18.811909 18.768497 18.877003 18.790195 18.811909 18.811909 18.942097 18.963810 19.050602 19.050602 19.180805 19.289295 19.441196 19.484608 19.397800 19.441196 19.441196 19.484608 19.484608 19.658207 19.528004 19.506306 19.614796 19.571400 19.614796 19.614796 19.614796 19.636509 19.614796 19.679905 19.571400 19.636509 19.614796 19.549702 19.593098 19.614796 19.614796 19.506306 19.614796 19.549702 19.679905 19.636509 19.701603 19.810108 19.788410 19.788410 19.875202 19.788410 19.918598 19.940296 19.918598 20.048801 20.113895 20.200703 20.200703 20.287510 20.287510 20.309208 20.461109 20.569599 20.960209 21.198902 21.806507 22.631107 23.477406 24.735996 24.909595 23.802906 23.173603 22.978306 23.173603 23.737797 24.063297 24.670902 25.018101 24.996403 24.931309 24.302006 24.019901 23.585896 23.499104 23.282108 23.347202 23.303806 23.260410 23.065098 22.392399 22.045200 21.676304 21.198902 21.025303 20.699802 20.612995 20.396000 20.352604 20.265797 20.157307 20.070499 19.940296 19.484608 19.354404 19.332706 19.289295 19.245899 19.137409 19.245899 19.159107 19.311008 19.267597 19.202503 19.267597 19.245899 19.180805 19.159107 19.159107 19.202503 19.137409 19.137409 19.028904 19.115696 19.050602 19.072300 19.028904 19.072300 18.985508 19.028904 19.028904 19.007206 18.985508 19.050602 18.898701 18.898701 18.920399 18.790195 18.811909 18.833607 18.877003 18.746799 18.790195 18.790195 18.790195 18.746799 18.660007 18.681705 18.616596 18.638309 18.638309 18.638309 18.616596 18.551502 18.573200 18.529804 
18.616596 18.681705 18.681705 18.725101 18.616596 18.768497 18.746799 18.855305 18.660007 18.811909 18.898701 18.790195 18.877003 18.898701 18.920399 18.855305 18.985508 19.007206 19.245899 19.376102 19.462910 19.506306 19.397800 19.419498 19.419498 19.419498 19.462910 19.441196 19.593098 19.549702 19.549702 19.636509 19.528004 19.593098 19.549702 19.658207 19.701603 19.593098 19.636509 19.636509 19.658207 19.636509 19.658207 19.723301 19.723301 19.593098 19.701603 19.549702 19.636509 19.593098 19.679905 19.788410 19.831806 19.875202 19.831806 19.810108 19.940296 19.918598 20.005405 19.962009 20.179005 20.157307 20.244099 20.265797 20.396000 20.309208 20.461109 20.634708 20.938496 21.459309 22.826405 24.193501 24.779408 26.081409 26.927708 26.537098 25.191700 24.150105 24.041599 24.801105 26.428608 28.077808 28.316502 27.947605 27.057896 25.690800 24.866199 24.128407 23.976505 23.542500 23.412296 23.520802 23.434010 23.347202 22.848103 22.414097 22.045200 21.546101 21.177204 20.938496 20.699802 20.504505 20.439396 20.439396 20.287510 20.200703 20.135609 19.614796 19.462910 19.354404 19.245899 19.289295 19.180805 19.267597 19.289295 19.289295 19.289295 19.267597 19.289295 19.180805 19.159107 19.137409 19.180805 19.180805 19.202503 19.202503 19.050602 19.115696 19.093998 19.028904 19.050602 19.050602 18.942097 19.093998 19.050602 18.963810 19.007206 18.898701 18.985508 18.920399 18.898701 18.855305 18.898701 18.833607 18.833607 18.768497 18.877003 18.790195 18.681705 18.681705 18.703403 18.725101 18.725101 18.660007 18.594898 18.660007 18.594898 18.638309 18.616596 18.616596 
18.660007 18.638309 18.660007 18.746799 18.746799 18.746799 18.681705 18.746799 18.811909 18.855305 18.790195 18.855305 18.920399 18.790195 19.050602 19.028904 19.159107 19.245899 19.354404 19.354404 19.549702 19.462910 19.376102 19.376102 19.419498 19.484608 19.311008 19.484608 19.636509 19.593098 19.549702 19.571400 19.549702 19.593098 19.636509 19.636509 19.658207 19.636509 19.679905 19.723301 19.701603 19.723301 19.701603 19.723301 19.744999 19.723301 19.766697 19.658207 19.593098 19.636509 19.810108 19.788410 19.896900 19.940296 19.918598 19.831806 20.048801 19.918598 19.896900 20.027103 20.113895 20.200703 20.244099 20.330906 20.417698 20.439396 20.634708 20.743198 21.047001 21.763096 23.238697 24.931309 25.256809 26.276707 27.535297 28.077808 28.251408 26.949406 25.582310 26.037998 29.249607 31.246006 31.614902 31.332798 30.334599 27.904209 26.059696 24.866199 24.171803 23.802906 23.585896 23.607609 23.585896 23.585896 23.173603 22.783009 22.544300 21.980106 21.546101 21.133808 20.808308 20.721500 20.699802 20.526203 20.396000 20.330906 20.244099 19.853504 19.636509 19.484608 19.311008 19.376102 19.224201 19.267597 19.245899 19.289295 19.159107 19.180805 19.202503 19.267597 19.202503 19.245899 19.202503 19.224201 19.159107 19.267597 19.180805 19.245899 19.050602 19.028904 19.050602 19.072300 18.963810 19.137409 19.007206 18.942097 18.985508 18.920399 19.028904 18.920399 18.963810 18.855305 18.942097 18.811909 18.942097 18.811909 18.833607 18.746799 18.703403 18.703403 18.768497 18.703403 18.703403 18.703403 18.725101 18.616596 18.681705 18.703403 18.551502 18.551502 
18.594898 18.616596 18.746799 18.768497 18.746799 18.855305 18.790195 18.855305 18.746799 18.855305 18.811909 18.920399 18.877003 18.920399 18.920399 18.985508 19.202503 19.311008 19.397800 19.462910 19.462910 19.484608 19.397800 19.311008 19.376102 19.419498 19.397800 19.441196 19.614796 19.593098 19.528004 19.506306 19.658207 19.528004 19.593098 19.636509 19.636509 19.701603 19.614796 19.831806 19.701603 19.701603 19.788410 19.810108 19.853504 19.918598 19.831806 19.831806 19.744999 19.636509 19.744999 19.918598 19.918598 19.962009 19.918598 19.810108 19.896900 19.962009 20.048801 20.027103 20.092197 20.287510 20.265797 20.352604 20.374302 20.439396 20.612995 20.786610 21.090397 21.676304 22.761295 24.735996 26.016300 26.710697 27.470203 28.056110 29.314701 29.770405 28.989201 28.056110 30.833698 32.960300 33.133900 33.003696 32.374409 30.160999 27.079609 25.517200 24.540699 23.954807 23.737797 23.737797 23.716099 23.737797 23.477406 23.195301 23.043400 22.414097 22.045200 21.502705 21.242298 20.938496 20.699802 20.634708 20.374302 20.309208 20.265797 20.027103 19.788410 19.614796 19.354404 19.354404 19.289295 19.289295 19.289295 19.224201 19.245899 19.267597 19.202503 19.224201 19.159107 19.245899 19.180805 19.224201 19.202503 19.224201 19.159107 19.115696 19.159107 19.115696 19.115696 19.115696 19.093998 19.137409 19.159107 18.963810 18.942097 18.963810 19.028904 18.942097 18.942097 18.942097 18.811909 18.898701 18.877003 18.855305 18.833607 18.790195 18.811909 18.811909 18.703403 18.768497 18.725101 18.790195 18.594898 18.616596 18.594898 18.573200 18.616596 18.551502 
18.660007 18.638309 18.790195 18.746799 18.725101 18.725101 18.768497 18.833607 18.811909 18.833607 18.942097 18.855305 18.790195 18.942097 18.963810 19.028904 19.180805 19.354404 19.397800 19.506306 19.528004 19.419498 19.332706 19.354404 19.376102 19.419498 19.462910 19.441196 19.506306 19.484608 19.484608 19.484608 19.441196 19.658207 19.614796 19.658207 19.658207 19.658207 19.701603 19.723301 19.658207 19.701603 19.788410 19.788410 19.896900 19.853504 19.918598 19.875202 19.810108 19.744999 19.918598 19.896900 19.962009 20.048801 20.027103 19.918598 20.005405 19.940296 19.940296 20.070499 20.135609 20.265797 20.287510 20.396000 20.417698 20.461109 20.743198 20.895100 21.198902 21.524403 22.349003 23.520802 25.647404 27.274906 27.752308 28.425007 29.878910 30.681797 31.159199 30.855396 31.940403 34.175510 34.609501 34.500996 33.676395 32.048908 28.077808 25.972904 24.866199 24.128407 23.868000 23.802906 23.781208 23.824604 23.651005 23.455708 23.412296 22.891499 22.565998 22.066898 21.567799 21.068699 20.786610 20.656406 20.461109 20.374302 20.287510 20.135609 20.005405 19.744999 19.528004 19.462910 19.376102 19.397800 19.311008 19.267597 19.224201 19.245899 19.332706 19.224201 19.180805 19.137409 19.159107 19.267597 19.202503 19.180805 19.137409 19.159107 19.180805 19.072300 19.093998 19.115696 19.093998 19.093998 19.050602 19.028904 18.985508 18.920399 18.963810 18.942097 19.007206 18.790195 18.855305 18.877003 18.898701 18.833607 18.790195 18.768497 18.703403 18.790195 18.703403 18.746799 18.703403 18.768497 18.660007 18.616596 18.638309 18.660007 18.529804 18.681705 
18.703403 18.768497 18.746799 18.768497 18.790195 18.833607 18.768497 18.877003 18.768497 18.877003 18.833607 18.920399 18.855305 18.877003 19.028904 19.224201 19.289295 19.441196 19.571400 19.441196 19.528004 19.528004 19.462910 19.419498 19.484608 19.462910 19.419498 19.419498 19.376102 19.571400 19.484608 19.441196 19.484608 19.614796 19.658207 19.701603 19.658207 19.744999 19.636509 19.701603 19.723301 19.875202 19.853504 19.875202 20.027103 19.962009 20.048801 20.005405 19.810108 19.896900 19.918598 20.135609 20.048801 20.005405 19.940296 19.940296 20.048801 20.005405 20.048801 20.200703 20.179005 20.309208 20.352604 20.461109 20.504505 20.569599 20.764896 20.916798 21.263996 21.524403 22.240498 23.065098 24.345402 26.906010 28.555210 29.206196 30.529896 31.246006 31.745106 32.157398 32.808399 34.349110 35.542606 35.651096 34.718006 33.502796 29.661900 26.515400 25.148304 24.432209 24.106709 23.954807 23.846302 23.954807 23.672703 23.672703 23.651005 23.434010 23.108509 22.479206 21.871601 21.307407 21.068699 20.851704 20.634708 20.526203 20.439396 20.244099 20.070499 19.983707 19.744999 19.528004 19.354404 19.354404 19.354404 19.332706 19.332706 19.354404 19.354404 19.245899 19.202503 19.180805 19.202503 19.245899 19.245899 19.224201 19.159107 19.159107 19.224201 19.159107 19.072300 19.072300 19.159107 19.115696 19.115696 19.093998 19.072300 19.028904 19.050602 19.007206 18.985508 18.920399 18.898701 18.963810 18.855305 18.768497 18.942097 18.898701 18.725101 18.790195 18.790195 18.768497 18.703403 18.725101 18.746799 18.746799 18.703403 18.768497 18.681705 18.551502 
18.703403 18.746799 18.790195 18.877003 18.746799 18.725101 18.877003 18.833607 18.833607 18.855305 18.898701 18.898701 18.963810 18.920399 19.072300 19.289295 19.332706 19.462910 19.506306 19.376102 19.549702 19.462910 19.462910 19.528004 19.462910 19.419498 19.397800 19.354404 19.354404 19.441196 19.441196 19.419498 19.419498 19.593098 19.658207 19.679905 19.701603 19.679905 19.810108 19.810108 19.679905 19.896900 19.831806 19.853504 19.918598 20.027103 20.135609 20.070499 19.940296 19.896900 20.048801 20.070499 20.092197 20.027103 19.962009 20.027103 20.157307 20.113895 20.092197 20.222401 20.244099 20.374302 20.396000 20.547901 20.461109 20.569599 20.786610 20.873402 21.242298 21.502705 22.218800 23.043400 24.475605 26.450306 28.728809 30.378010 31.202610 31.788502 32.200809 32.699909 33.133900 33.719807 34.869907 35.998310 35.412403 34.240604 30.508198 27.057896 25.517200 24.562397 24.215199 24.106709 23.976505 23.889698 23.868000 23.737797 23.889698 23.564198 23.173603 22.717899 22.110310 21.632908 21.285709 21.068699 20.764896 20.699802 20.526203 20.287510 20.179005 20.027103 19.940296 19.744999 19.441196 19.354404 19.267597 19.332706 19.354404 19.311008 19.332706 19.311008 19.289295 19.202503 19.267597 19.267597 19.224201 19.224201 19.159107 19.202503 19.159107 19.093998 19.115696 19.137409 19.050602 19.159107 19.093998 19.028904 18.920399 19.028904 19.050602 18.963810 18.920399 18.963810 18.898701 18.877003 18.920399 18.833607 18.963810 18.811909 18.833607 18.725101 18.725101 18.746799 18.660007 18.703403 18.660007 18.681705 18.746799 18.746799 18.725101 18.464710 
18.616596 18.768497 18.725101 18.898701 18.768497 18.855305 18.855305 18.898701 18.920399 18.963810 18.898701 18.985508 18.963810 19.028904 19.159107 19.376102 19.376102 19.419498 19.484608 19.397800 19.549702 19.528004 19.484608 19.441196 19.441196 19.506306 19.484608 19.397800 19.289295 19.397800 19.462910 19.376102 19.397800 19.549702 19.658207 19.658207 19.701603 19.723301 19.744999 19.810108 19.853504 19.766697 19.962009 19.940296 20.027103 20.135609 20.179005 20.113895 20.070499 20.092197 20.048801 20.135609 20.135609 20.113895 20.157307 20.070499 20.157307 20.200703 20.135609 20.244099 20.330906 20.417698 20.439396 20.547901 20.612995 20.699802 20.764896 20.938496 21.329105 21.611210 22.262196 23.195301 25.712498 28.858997 29.835499 30.681797 31.723408 32.265903 32.678196 33.285801 33.632999 33.893406 34.088703 34.935001 35.455799 34.848209 31.115803 27.491901 25.842701 24.909595 24.367100 24.302006 24.063297 24.128407 23.846302 23.868000 24.128407 23.672703 23.412296 22.978306 22.522602 21.980106 21.567799 21.220600 20.808308 20.743198 20.547901 20.287510 20.157307 20.135609 19.962009 19.918598 19.484608 19.419498 19.419498 19.332706 19.332706 19.311008 19.332706 19.354404 19.397800 19.267597 19.224201 19.245899 19.245899 19.311008 19.202503 19.202503 19.137409 19.202503 19.159107 19.159107 19.137409 19.093998 19.072300 19.007206 19.072300 18.985508 19.007206 19.072300 18.942097 18.920399 18.877003 18.963810 18.985508 18.898701 18.920399 18.811909 18.877003 18.790195 18.790195 18.768497 18.660007 18.638309 18.746799 18.768497 18.703403 18.725101 18.681705 18.464710 
18.681705 18.725101 18.725101 18.877003 18.790195 18.811909 18.833607 18.985508 18.855305 19.007206 18.898701 18.985508 18.898701 19.007206 19.289295 19.376102 19.397800 19.441196 19.397800 19.354404 19.484608 19.528004 19.462910 19.484608 19.462910 19.528004 19.484608 19.441196 19.376102 19.311008 19.441196 19.419498 19.528004 19.636509 19.614796 19.723301 19.636509 19.701603 19.679905 19.853504 19.896900 19.875202 19.940296 20.027103 20.113895 20.113895 20.179005 20.179005 20.048801 20.048801 20.092197 20.222401 20.244099 20.244099 20.287510 20.113895 20.157307 20.200703 20.157307 20.244099 20.330906 20.461109 20.504505 20.569599 20.591297 20.743198 20.808308 20.960209 21.329105 21.546101 22.327305 23.390598 26.840900 29.792103 31.419605 32.027210 32.027210 32.851810 33.307499 33.763203 33.936802 34.132099 34.414204 34.522709 34.435902 34.587803 32.287601 27.969303 26.211597 25.191700 24.757710 24.497303 24.388798 24.215199 23.976505 23.998203 24.084995 23.737797 23.694401 23.347202 22.891499 22.392399 21.784809 21.350803 20.916798 20.764896 20.612995 20.374302 20.157307 20.179005 20.027103 19.896900 19.679905 19.484608 19.419498 19.397800 19.376102 19.289295 19.311008 19.332706 19.267597 19.289295 19.245899 19.311008 19.332706 19.354404 19.245899 19.159107 19.137409 19.202503 19.180805 19.093998 19.115696 19.115696 19.093998 19.093998 18.985508 19.093998 18.985508 19.137409 19.007206 19.072300 18.963810 18.855305 18.920399 18.768497 18.855305 18.855305 18.746799 18.768497 18.768497 18.703403 18.725101 18.681705 18.681705 18.681705 18.746799 18.594898 18.638309 18.616596 
18.768497 18.833607 18.811909 18.746799 18.681705 18.855305 18.855305 18.855305 18.811909 18.877003 18.877003 18.963810 19.007206 19.093998 19.245899 19.397800 19.419498 19.419498 19.376102 19.376102 19.484608 19.376102 19.354404 19.376102 19.462910 19.506306 19.462910 19.549702 19.354404 19.441196 19.506306 19.528004 19.593098 19.614796 19.614796 19.571400 19.658207 19.679905 19.766697 19.810108 19.853504 19.918598 20.027103 20.027103 20.092197 20.200703 20.200703 20.265797 20.179005 20.070499 20.200703 20.200703 20.309208 20.309208 20.309208 20.222401 20.200703 20.222401 20.179005 20.265797 20.417698 20.417698 20.526203 20.612995 20.612995 20.721500 20.808308 20.938496 21.263996 21.632908 22.305607 23.455708 27.274906 30.204395 31.810200 32.895206 33.567905 33.285801 33.654697 34.370808 34.370808 34.587803 34.869907 34.956699 34.435902 33.915104 32.678196 28.793903 26.775806 25.690800 25.061497 24.670902 24.540699 24.410496 24.150105 24.063297 24.128407 23.824604 23.694401 23.564198 23.130207 22.631107 22.088596 21.329105 20.916798 20.612995 20.764896 20.439396 20.352604 20.200703 19.940296 19.896900 19.723301 19.528004 19.397800 19.397800 19.419498 19.267597 19.354404 19.311008 19.289295 19.311008 19.245899 19.332706 19.202503 19.289295 19.202503 19.180805 19.093998 19.224201 19.137409 19.137409 19.050602 19.093998 19.115696 19.028904 18.985508 19.137409 18.963810 19.137409 18.985508 18.877003 18.877003 18.898701 18.898701 18.811909 18.790195 18.877003 18.768497 18.725101 18.855305 18.703403 18.681705 18.638309 18.616596 18.638309 18.681705 18.638309 18.703403 18.529804 
18.703403 18.898701 18.811909 18.790195 18.811909 18.833607 18.768497 18.942097 18.877003 18.898701 18.963810 18.985508 19.072300 19.202503 19.311008 19.354404 19.506306 19.484608 19.484608 19.354404 19.376102 19.484608 19.397800 19.354404 19.484608 19.593098 19.571400 19.571400 19.484608 19.441196 19.528004 19.701603 19.549702 19.614796 19.636509 19.701603 19.636509 19.788410 19.744999 19.918598 19.875202 20.027103 20.135609 20.179005 20.222401 20.265797 20.309208 20.287510 20.222401 20.157307 20.179005 20.309208 20.417698 20.482807 20.526203 20.417698 20.244099 20.330906 20.309208 20.352604 20.330906 20.547901 20.591297 20.591297 20.591297 20.786610 20.916798 21.003605 21.329105 21.611210 22.305607 23.238697 27.166401 30.334599 32.200809 33.307499 34.327396 34.869907 34.891605 35.325596 35.130299 35.108601 35.325596 35.303898 35.108601 34.392506 33.502796 31.115803 27.882496 26.428608 25.755909 25.213398 24.866199 24.714298 24.410496 24.323704 24.215199 23.933109 23.889698 23.672703 23.282108 22.674503 21.936695 21.589497 21.090397 20.916798 20.808308 20.634708 20.461109 20.374302 20.092197 20.070499 19.831806 19.636509 19.528004 19.462910 19.419498 19.376102 19.376102 19.267597 19.289295 19.332706 19.267597 19.354404 19.332706 19.419498 19.224201 19.159107 19.159107 19.202503 19.202503 19.159107 19.159107 19.137409 19.115696 19.072300 19.028904 18.985508 18.942097 18.920399 18.963810 18.942097 18.963810 18.920399 18.920399 18.855305 18.811909 18.877003 18.768497 18.855305 18.942097 18.768497 18.725101 18.703403 18.681705 18.725101 18.681705 18.660007 18.616596 18.725101 
18.790195 18.790195 18.790195 18.920399 18.768497 18.790195 18.855305 19.007206 18.877003 19.007206 18.920399 19.072300 19.159107 19.202503 19.376102 19.397800 19.484608 19.549702 19.528004 19.397800 19.484608 19.462910 19.484608 19.419498 19.528004 19.614796 19.593098 19.593098 19.636509 19.462910 19.506306 19.571400 19.549702 19.723301 19.766697 19.744999 19.701603 19.853504 19.853504 19.875202 20.005405 20.070499 20.092197 20.157307 20.244099 20.265797 20.309208 20.309208 20.265797 20.287510 20.287510 20.330906 20.482807 20.547901 20.634708 20.526203 20.482807 20.461109 20.330906 20.417698 20.439396 20.547901 20.656406 20.656406 20.786610 20.808308 20.981907 21.068699 21.372501 21.654606 22.197102 22.913197 25.321903 29.466602 32.048908 33.502796 34.435902 35.260502 35.716206 36.150196 36.171909 35.781300 35.542606 35.325596 35.303898 34.935001 34.327396 33.589603 31.267704 28.186298 26.819202 26.037998 25.343601 25.018101 24.584110 24.410496 24.388798 24.063297 23.954807 23.499104 22.414097 21.980106 21.828205 21.546101 21.285709 21.025303 20.938496 20.634708 20.417698 20.396000 20.179005 20.157307 20.005405 19.744999 19.766697 19.506306 19.484608 19.311008 19.441196 19.311008 19.332706 19.289295 19.332706 19.376102 19.245899 19.289295 19.224201 19.289295 19.159107 19.224201 19.115696 19.159107 19.093998 19.180805 19.115696 19.093998 19.072300 19.007206 18.985508 18.920399 18.963810 19.072300 18.877003 18.963810 18.985508 18.811909 18.920399 18.855305 18.877003 18.746799 18.833607 18.660007 18.811909 18.768497 18.660007 18.768497 18.681705 18.681705 18.638309 18.594898 
18.768497 18.790195 18.833607 18.898701 18.790195 18.877003 19.007206 18.898701 18.920399 18.985508 18.963810 19.007206 19.224201 19.332706 19.311008 19.311008 19.419498 19.484608 19.376102 19.462910 19.419498 19.506306 19.311008 19.462910 19.484608 19.679905 19.679905 19.614796 19.701603 19.549702 19.441196 19.679905 19.679905 19.658207 19.744999 19.744999 19.701603 19.810108 19.940296 19.983707 19.983707 20.048801 20.135609 20.200703 20.244099 20.244099 20.309208 20.222401 20.179005 20.244099 20.374302 20.417698 20.439396 20.482807 20.656406 20.612995 20.743198 20.547901 20.461109 20.504505 20.547901 20.569599 20.656406 20.743198 20.808308 20.808308 21.003605 21.155506 21.329105 21.611210 22.110310 22.739597 23.737797 26.949406 31.267704 33.264103 34.305698 35.238804 35.911503 36.475697 36.757801 36.323795 36.063404 35.651096 35.499210 35.195408 35.065205 34.587803 33.676395 31.940403 29.423206 27.947605 26.255009 25.560596 24.887897 24.692600 24.670902 24.388798 24.063297 22.761295 21.849903 21.828205 21.763096 21.698002 21.307407 21.155506 20.960209 20.591297 20.482807 20.417698 20.287510 20.244099 20.070499 19.875202 19.810108 19.484608 19.397800 19.332706 19.376102 19.419498 19.419498 19.354404 19.267597 19.245899 19.202503 19.267597 19.202503 19.267597 19.180805 19.137409 19.180805 19.180805 19.159107 19.180805 19.180805 19.115696 19.050602 19.180805 19.115696 18.985508 18.942097 18.963810 18.920399 18.942097 19.072300 18.898701 18.833607 18.877003 18.855305 18.877003 18.746799 18.790195 18.790195 18.811909 18.746799 18.811909 18.638309 18.638309 18.703403 18.725101 
18.833607 18.811909 18.811909 18.877003 18.898701 18.920399 18.877003 18.942097 18.877003 19.050602 19.007206 19.115696 19.159107 19.289295 19.397800 19.354404 19.397800 19.419498 19.441196 19.484608 19.419498 19.528004 19.506306 19.506306 19.614796 19.614796 19.636509 19.723301 19.810108 19.679905 19.528004 19.658207 19.679905 19.701603 19.744999 19.918598 19.810108 19.918598 19.875202 20.135609 20.113895 20.092197 20.157307 20.179005 20.244099 20.179005 20.287510 20.179005 20.200703 20.309208 20.374302 20.461109 20.439396 20.634708 20.699802 20.634708 20.699802 20.808308 20.678104 20.396000 20.526203 20.634708 20.634708 20.699802 20.786610 20.851704 20.938496 21.133808 21.394199 21.589497 22.088596 22.631107 23.195301 24.670902 28.533497 32.265903 33.871708 34.869907 35.672810 36.367207 36.953098 37.322010 37.452198 36.736103 36.085102 35.868107 35.520908 35.043507 34.327396 33.958500 32.851810 30.942204 28.056110 26.406910 25.582310 25.256809 25.170002 24.779408 24.084995 22.652805 22.262196 22.327305 22.283909 22.110310 21.632908 21.372501 21.133808 20.764896 20.656406 20.612995 20.461109 20.374302 20.113895 20.048801 19.788410 19.571400 19.441196 19.462910 19.419498 19.397800 19.419498 19.354404 19.376102 19.354404 19.267597 19.311008 19.289295 19.289295 19.202503 19.180805 19.137409 19.137409 19.159107 19.245899 19.159107 19.028904 18.985508 19.137409 19.072300 18.898701 19.050602 18.985508 18.877003 18.877003 18.942097 18.942097 18.855305 18.768497 18.898701 18.790195 18.898701 18.768497 18.790195 18.768497 18.746799 18.703403 18.660007 18.725101 18.681705 18.790195 
18.725101 18.920399 18.920399 18.790195 18.920399 18.855305 18.920399 18.942097 18.898701 19.007206 18.877003 19.137409 19.224201 19.397800 19.376102 19.419498 19.376102 19.311008 19.397800 19.506306 19.549702 19.506306 19.506306 19.549702 19.614796 19.701603 19.723301 19.766697 19.788410 19.766697 19.658207 19.571400 19.723301 19.744999 19.853504 19.875202 19.831806 19.896900 19.962009 20.005405 20.113895 20.113895 20.244099 20.157307 20.157307 20.157307 20.287510 20.265797 20.330906 20.330906 20.396000 20.526203 20.569599 20.612995 20.764896 20.786610 20.851704 20.830006 20.786610 20.526203 20.547901 20.591297 20.786610 20.721500 20.808308 20.916798 21.025303 21.198902 21.437595 21.654606 22.132008 22.696201 23.065098 24.084995 25.886097 29.466602 32.851810 34.088703 35.130299 36.063404 36.736103 37.365406 37.886204 38.320210 37.343708 36.519108 36.063404 35.716206 35.021809 34.696308 34.153797 33.285801 30.768604 27.774006 26.537098 25.864399 25.647404 25.256809 24.453907 23.347202 23.021702 22.869801 22.934910 22.631107 22.023502 21.632908 21.350803 21.025303 20.916798 20.699802 20.569599 20.461109 20.265797 20.113895 19.766697 19.636509 19.462910 19.397800 19.441196 19.462910 19.376102 19.441196 19.311008 19.397800 19.332706 19.245899 19.224201 19.267597 19.202503 19.202503 19.137409 19.180805 19.180805 19.202503 19.245899 19.115696 19.028904 19.115696 19.028904 18.985508 19.007206 19.028904 18.985508 18.942097 18.985508 18.942097 18.855305 18.855305 18.855305 18.898701 18.833607 18.746799 18.768497 18.725101 18.703403 18.746799 18.703403 18.681705 18.768497 18.660007 
18.920399 18.833607 18.920399 18.811909 18.963810 18.898701 18.920399 18.985508 18.963810 19.007206 19.050602 19.289295 19.267597 19.311008 19.441196 19.419498 19.441196 19.376102 19.462910 19.419498 19.506306 19.528004 19.549702 19.376102 19.571400 19.701603 19.701603 19.701603 19.788410 19.744999 19.701603 19.679905 19.679905 19.831806 19.810108 19.875202 19.918598 19.962009 19.918598 20.027103 20.113895 20.157307 20.244099 20.265797 20.200703 20.222401 20.287510 20.309208 20.374302 20.417698 20.461109 20.569599 20.656406 20.678104 20.764896 20.743198 20.851704 20.851704 20.851704 20.699802 20.634708 20.656406 20.721500 20.764896 20.851704 20.873402 21.068699 21.220600 21.481007 21.698002 22.240498 22.804707 23.412296 24.258610 25.538898 27.036198 29.944004 33.177296 34.718006 35.607700 36.432301 36.996510 37.365406 38.146610 38.689106 38.016407 36.909702 36.302097 35.824696 35.347309 34.804798 34.262302 33.285801 31.224308 28.186298 26.906010 26.363499 25.842701 25.213398 24.258610 23.911396 23.868000 23.651005 23.195301 22.544300 22.023502 21.632908 21.133808 20.916798 20.743198 20.591297 20.526203 20.265797 20.222401 19.853504 19.744999 19.506306 19.441196 19.506306 19.484608 19.397800 19.354404 19.354404 19.267597 19.289295 19.311008 19.354404 19.289295 19.159107 19.245899 19.137409 19.159107 19.202503 19.289295 19.180805 19.159107 19.028904 19.050602 19.072300 19.072300 19.007206 18.985508 19.028904 19.007206 18.942097 18.898701 18.877003 18.920399 18.855305 18.855305 18.833607 18.790195 18.725101 18.725101 18.660007 18.811909 18.638309 18.660007 18.616596 18.703403 
18.898701 18.877003 18.942097 18.985508 19.050602 19.007206 18.920399 19.007206 18.877003 19.159107 19.137409 19.245899 19.397800 19.354404 19.332706 19.419498 19.462910 19.397800 19.506306 19.506306 19.593098 19.571400 19.593098 19.571400 19.593098 19.679905 19.744999 19.723301 19.788410 19.831806 19.723301 19.788410 19.723301 19.831806 19.896900 19.962009 19.896900 19.983707 19.875202 19.962009 20.135609 20.027103 20.113895 20.157307 20.200703 20.157307 20.244099 20.374302 20.439396 20.417698 20.439396 20.612995 20.569599 20.591297 20.786610 20.830006 20.873402 20.960209 20.981907 20.743198 20.678104 20.721500 20.743198 20.873402 20.981907 20.895100 21.068699 21.263996 21.524403 21.914997 22.479206 23.195301 24.063297 25.235096 26.645603 27.622105 28.294804 30.269505 33.741505 35.390705 35.911503 35.846409 34.848209 35.369007 37.907902 38.906101 38.385303 37.170109 36.388905 35.889805 35.412403 35.043507 34.566105 33.741505 31.810200 28.815601 27.426807 26.537098 26.146503 25.473804 24.931309 24.735996 24.627506 23.911396 23.195301 22.479206 21.936695 21.285709 20.981907 20.830006 20.547901 20.461109 20.330906 20.374302 20.005405 19.810108 19.593098 19.462910 19.528004 19.484608 19.376102 19.419498 19.332706 19.397800 19.332706 19.376102 19.311008 19.289295 19.202503 19.159107 19.159107 19.224201 19.224201 19.289295 19.202503 19.245899 19.159107 19.072300 19.115696 18.985508 19.028904 19.007206 19.007206 19.028904 18.920399 18.920399 18.942097 18.898701 18.942097 18.855305 18.811909 18.790195 18.811909 18.768497 18.681705 18.746799 18.725101 18.768497 18.703403 18.703403 
18.790195 18.963810 19.007206 18.963810 18.985508 18.985508 19.007206 19.028904 19.093998 19.028904 19.245899 19.267597 19.462910 19.289295 19.397800 19.397800 19.462910 19.397800 19.484608 19.484608 19.571400 19.614796 19.593098 19.571400 19.636509 19.679905 19.701603 19.788410 19.723301 19.918598 19.788410 19.831806 19.810108 19.810108 19.896900 19.831806 19.788410 19.853504 19.831806 19.875202 20.157307 20.070499 20.070499 20.179005 20.222401 20.244099 20.309208 20.309208 20.417698 20.504505 20.591297 20.569599 20.612995 20.764896 20.851704 20.830006 21.025303 21.090397 21.047001 20.786610 20.743198 20.764896 20.808308 20.960209 20.895100 20.960209 21.133808 21.329105 21.611210 22.001804 22.674503 23.672703 25.083210 26.472004 27.839100 28.598606 28.858997 29.032597 30.833698 34.262302 35.369007 33.177296 31.875309 32.591404 35.151997 38.103199 39.361805 38.819309 37.625797 36.497410 35.954899 35.781300 35.455799 34.935001 33.980198 32.526310 29.531696 27.513599 26.927708 26.775806 26.037998 25.886097 25.669102 24.779408 23.868000 22.934910 22.349003 21.459309 21.090397 20.960209 20.656406 20.612995 20.439396 20.374302 20.222401 19.940296 19.679905 19.528004 19.528004 19.441196 19.419498 19.441196 19.484608 19.441196 19.289295 19.354404 19.289295 19.354404 19.202503 19.224201 19.202503 19.224201 19.245899 19.202503 19.245899 19.159107 19.137409 19.180805 19.202503 19.137409 19.072300 19.050602 19.137409 18.985508 19.050602 19.028904 18.942097 19.007206 18.920399 18.877003 18.877003 18.811909 18.746799 18.855305 18.725101 18.855305 18.833607 18.811909 18.768497 18.725101 
18.746799 18.877003 18.833607 18.920399 18.877003 18.942097 18.985508 19.072300 18.920399 19.072300 19.159107 19.289295 19.419498 19.332706 19.311008 19.332706 19.376102 19.311008 19.397800 19.397800 19.506306 19.593098 19.549702 19.549702 19.614796 19.658207 19.679905 19.636509 19.658207 19.788410 19.831806 19.853504 19.810108 19.896900 19.875202 19.853504 19.788410 19.853504 19.766697 19.940296 20.048801 19.983707 20.092197 20.092197 20.222401 20.244099 20.330906 20.265797 20.417698 20.482807 20.504505 20.547901 20.634708 20.678104 20.699802 20.764896 20.981907 21.047001 21.003605 20.916798 20.721500 20.764896 20.851704 20.916798 20.938496 21.090397 21.155506 21.329105 21.698002 22.045200 22.934910 24.041599 25.929508 27.123005 28.316502 28.924107 29.423206 29.358097 30.030796 32.179096 34.631199 33.112202 32.548008 32.938602 34.153797 36.020008 38.623997 39.405201 39.318409 37.734303 36.714405 36.453999 36.215305 35.824696 35.000095 34.392506 33.220707 30.074207 28.012699 28.034397 27.144703 26.884296 26.580509 25.647404 24.475605 23.499104 22.674503 21.893299 21.481007 21.090397 20.851704 20.743198 20.547901 20.439396 20.157307 19.940296 19.701603 19.506306 19.506306 19.484608 19.397800 19.354404 19.332706 19.376102 19.397800 19.354404 19.267597 19.311008 19.267597 19.245899 19.202503 19.159107 19.137409 19.245899 19.180805 19.137409 19.050602 19.115696 19.115696 19.028904 19.028904 19.007206 19.093998 18.942097 18.963810 18.855305 19.028904 18.877003 18.855305 18.963810 18.833607 18.790195 18.768497 18.790195 18.725101 18.768497 18.790195 18.768497 18.725101 18.660007 
18.811909 18.877003 18.898701 19.007206 18.898701 18.920399 18.898701 18.942097 18.985508 19.050602 19.267597 19.180805 19.376102 19.332706 19.376102 19.267597 19.332706 19.354404 19.397800 19.484608 19.506306 19.528004 19.419498 19.506306 19.593098 19.701603 19.614796 19.723301 19.723301 19.766697 19.788410 19.853504 19.831806 19.983707 19.962009 19.896900 19.918598 19.940296 19.788410 20.048801 20.070499 20.027103 19.983707 20.092197 20.179005 20.244099 20.244099 20.352604 20.374302 20.526203 20.504505 20.504505 20.591297 20.656406 20.678104 20.743198 20.981907 21.047001 21.090397 21.025303 20.873402 20.830006 20.873402 20.916798 21.003605 21.090397 21.177204 21.285709 21.763096 22.045200 23.065098 24.345402 26.298405 27.513599 28.663700 29.206196 29.922306 29.965702 30.725208 31.853596 34.392506 35.781300 34.175510 33.741505 34.435902 35.564304 37.322010 39.296696 39.361805 38.689106 37.821110 37.256901 36.974796 36.540806 35.976597 35.390705 34.935001 33.676395 30.703510 29.423206 28.511799 27.817402 27.665501 26.667301 25.430408 24.367100 23.629307 22.544300 21.871601 21.285709 20.981907 20.743198 20.591297 20.526203 20.396000 20.027103 19.701603 19.658207 19.549702 19.419498 19.506306 19.397800 19.484608 19.484608 19.419498 19.376102 19.354404 19.332706 19.224201 19.224201 19.224201 19.245899 19.180805 19.202503 19.267597 19.115696 19.115696 19.159107 19.093998 19.115696 19.115696 18.942097 18.985508 18.985508 18.942097 18.877003 18.920399 18.768497 18.833607 18.855305 18.877003 18.768497 18.746799 18.746799 18.725101 18.746799 18.681705 18.681705 18.746799 18.725101 
18.790195 18.833607 18.877003 18.898701 19.028904 19.050602 18.963810 19.050602 19.072300 19.115696 19.245899 19.289295 19.376102 19.311008 19.311008 19.354404 19.397800 19.376102 19.397800 19.441196 19.614796 19.571400 19.419498 19.506306 19.506306 19.701603 19.614796 19.658207 19.788410 19.788410 19.766697 19.896900 19.918598 19.940296 19.983707 19.918598 19.918598 19.940296 19.918598 20.005405 20.048801 19.962009 20.070499 20.048801 20.135609 20.200703 20.222401 20.330906 20.439396 20.526203 20.591297 20.569599 20.656406 20.678104 20.699802 20.699802 20.916798 21.068699 21.112110 21.133808 20.873402 20.960209 20.960209 20.981907 21.047001 21.025303 21.263996 21.394199 21.741398 22.197102 23.108509 24.345402 26.558796 27.925907 28.945805 29.423206 30.182697 30.529896 31.528095 33.611301 36.020008 37.213505 35.390705 34.935001 34.848209 35.737904 36.953098 38.754200 38.992908 38.428699 38.081501 37.886204 37.734303 37.517307 36.822910 36.215305 35.629398 34.978397 33.850010 31.506397 29.727009 28.967503 28.728809 27.817402 26.189899 24.953007 23.933109 22.696201 21.871601 21.502705 21.003605 20.786610 20.591297 20.482807 20.396000 20.092197 19.810108 19.614796 19.614796 19.506306 19.441196 19.441196 19.397800 19.462910 19.397800 19.462910 19.354404 19.332706 19.267597 19.159107 19.202503 19.202503 19.180805 19.202503 19.180805 19.115696 19.050602 19.093998 19.137409 19.115696 18.963810 18.942097 18.920399 18.942097 18.985508 18.963810 18.963810 18.898701 18.877003 18.877003 18.855305 18.920399 18.768497 18.811909 18.746799 18.790195 18.660007 18.660007 18.638309 18.681705 
18.681705 18.898701 18.963810 19.007206 18.942097 18.898701 18.963810 18.942097 19.007206 19.093998 19.159107 19.311008 19.397800 19.267597 19.267597 19.289295 19.311008 19.397800 19.462910 19.462910 19.441196 19.571400 19.462910 19.441196 19.484608 19.571400 19.593098 19.658207 19.658207 19.658207 19.788410 19.853504 19.875202 19.940296 19.983707 20.005405 19.962009 20.048801 19.983707 20.005405 20.027103 20.005405 19.853504 20.005405 20.027103 20.200703 20.222401 20.244099 20.417698 20.526203 20.526203 20.591297 20.591297 20.612995 20.612995 20.764896 20.960209 21.025303 21.025303 21.133808 20.981907 20.981907 20.960209 20.981907 21.003605 21.112110 21.263996 21.481007 21.806507 22.283909 23.238697 24.367100 26.472004 28.316502 29.336399 29.792103 30.790302 31.397907 33.242405 35.542606 36.822910 38.211704 37.300297 36.106800 35.889805 36.106800 36.996510 38.190006 38.927799 38.298496 37.864506 37.864506 37.582401 37.799397 37.604099 37.126698 36.584202 35.781300 35.043507 32.873508 30.877110 29.770405 29.336399 28.902409 27.123005 25.560596 24.345402 23.195301 22.283909 21.654606 21.068699 20.830006 20.569599 20.547901 20.352604 20.200703 19.875202 19.679905 19.549702 19.441196 19.397800 19.376102 19.441196 19.484608 19.332706 19.376102 19.245899 19.332706 19.202503 19.245899 19.159107 19.224201 19.245899 19.245899 19.180805 19.180805 19.050602 19.072300 19.159107 19.028904 19.028904 18.963810 18.920399 18.963810 18.942097 18.985508 18.898701 18.855305 18.877003 18.855305 18.877003 18.768497 18.768497 18.703403 18.768497 18.703403 18.638309 18.681705 18.681705 18.660007 
18.725101 18.898701 18.877003 18.985508 18.898701 18.985508 19.028904 19.072300 19.028904 19.202503 19.311008 19.311008 19.419498 19.289295 19.311008 19.224201 19.419498 19.376102 19.376102 19.419498 19.441196 19.528004 19.506306 19.549702 19.593098 19.593098 19.679905 19.723301 19.658207 19.831806 19.831806 19.853504 19.788410 19.853504 19.962009 19.983707 20.070499 20.113895 20.070499 19.983707 20.027103 19.875202 19.962009 19.962009 20.048801 20.265797 20.265797 20.374302 20.417698 20.526203 20.634708 20.634708 20.634708 20.634708 20.721500 20.786610 20.851704 20.981907 21.133808 21.198902 21.003605 20.916798 21.047001 21.003605 21.047001 21.112110 21.307407 21.481007 21.914997 22.283909 23.195301 24.453907 26.406910 28.642002 29.575108 30.182697 31.202610 32.569706 34.956699 36.280399 37.625797 39.101398 39.079700 37.582401 36.866306 36.627598 37.300297 38.211704 38.992908 38.602299 38.059803 37.972996 37.777699 37.473896 37.213505 37.669209 37.430500 36.475697 35.824696 33.632999 31.766804 30.681797 30.204395 29.575108 27.947605 26.255009 24.887897 23.629307 22.761295 22.066898 21.459309 21.090397 20.830006 20.569599 20.439396 20.222401 19.962009 19.701603 19.549702 19.549702 19.484608 19.506306 19.484608 19.419498 19.441196 19.441196 19.289295 19.332706 19.267597 19.245899 19.245899 19.311008 19.267597 19.202503 19.159107 19.224201 19.050602 19.072300 19.072300 19.028904 19.050602 19.007206 18.985508 19.007206 18.963810 18.985508 18.963810 18.898701 18.790195 18.898701 18.811909 18.790195 18.833607 18.790195 18.746799 18.855305 18.768497 18.638309 18.725101 18.703403 
18.790195 18.833607 18.898701 18.963810 18.985508 19.050602 18.985508 19.093998 19.072300 19.224201 19.354404 19.376102 19.354404 19.289295 19.289295 19.267597 19.397800 19.354404 19.354404 19.528004 19.593098 19.528004 19.528004 19.484608 19.419498 19.593098 19.593098 19.636509 19.701603 19.658207 19.723301 19.788410 19.766697 19.896900 19.940296 20.027103 19.983707 20.113895 20.005405 19.983707 19.940296 19.962009 20.005405 20.027103 20.027103 20.287510 20.287510 20.417698 20.396000 20.504505 20.569599 20.656406 20.678104 20.764896 20.743198 20.656406 20.938496 20.981907 21.047001 21.242298 21.047001 20.938496 21.003605 21.068699 21.090397 21.198902 21.285709 21.567799 21.958408 22.370701 23.347202 24.497303 26.472004 28.924107 29.900608 30.616703 31.831898 33.893406 35.998310 36.953098 38.298496 38.645710 39.426899 39.557102 38.320210 37.582401 37.734303 38.580601 39.231602 39.166508 38.168308 37.951298 38.146610 37.907902 37.126698 37.018208 37.539005 37.430500 36.323795 34.370808 32.721607 31.853596 31.441303 30.703510 28.858997 26.775806 25.278507 24.063297 23.195301 22.370701 21.632908 21.263996 20.873402 20.721500 20.439396 20.265797 19.983707 19.766697 19.658207 19.571400 19.484608 19.462910 19.462910 19.376102 19.354404 19.419498 19.332706 19.311008 19.202503 19.332706 19.180805 19.224201 19.267597 19.093998 19.224201 19.180805 19.159107 19.028904 19.072300 19.028904 19.007206 18.985508 18.877003 19.028904 19.007206 18.920399 19.007206 18.985508 18.877003 18.920399 18.790195 18.790195 18.790195 18.746799 18.790195 18.833607 18.703403 18.681705 18.638309 18.725101 
18.790195 18.877003 18.898701 18.920399 19.050602 18.963810 18.898701 19.007206 19.072300 19.180805 19.289295 19.332706 19.354404 19.332706 19.289295 19.376102 19.245899 19.311008 19.311008 19.506306 19.528004 19.549702 19.441196 19.484608 19.484608 19.593098 19.506306 19.614796 19.723301 19.766697 19.679905 19.744999 19.831806 19.875202 19.983707 19.983707 20.005405 20.005405 19.940296 19.788410 19.896900 19.983707 20.005405 19.983707 20.005405 20.222401 20.330906 20.330906 20.417698 20.526203 20.526203 20.699802 20.678104 20.743198 20.721500 20.743198 20.895100 20.938496 20.960209 21.155506 21.068699 21.003605 21.003605 21.047001 21.133808 21.112110 21.394199 21.567799 22.045200 22.479206 23.282108 24.453907 26.580509 29.032597 30.312901 31.224308 32.526310 35.217106 36.627598 37.278599 37.604099 38.124897 39.709003 41.054401 39.969410 38.927799 38.341908 39.123096 39.600498 39.969410 38.732502 38.016407 37.972996 38.276798 37.690907 36.866306 36.584202 36.736103 36.562504 35.086903 33.741505 32.960300 32.526310 31.701710 29.792103 27.340000 25.842701 24.345402 23.434010 22.392399 21.589497 21.285709 20.743198 20.678104 20.482807 20.352604 20.027103 19.788410 19.614796 19.549702 19.484608 19.506306 19.441196 19.419498 19.397800 19.376102 19.354404 19.354404 19.245899 19.224201 19.202503 19.267597 19.267597 19.159107 19.245899 19.180805 19.137409 19.159107 19.115696 19.007206 19.028904 19.007206 19.007206 18.963810 18.985508 18.963810 18.963810 18.855305 18.833607 18.833607 18.833607 18.768497 18.855305 18.768497 18.725101 18.790195 18.660007 18.681705 18.660007 18.660007 
18.855305 18.877003 18.898701 18.942097 18.963810 18.985508 18.877003 18.920399 19.115696 19.267597 19.245899 19.354404 19.419498 19.289295 19.245899 19.332706 19.267597 19.376102 19.397800 19.376102 19.506306 19.571400 19.484608 19.419498 19.354404 19.549702 19.462910 19.528004 19.636509 19.636509 19.701603 19.723301 19.831806 19.831806 19.853504 20.027103 19.962009 19.962009 19.788410 19.636509 19.701603 19.788410 19.875202 19.918598 20.005405 20.135609 20.309208 20.396000 20.417698 20.504505 20.591297 20.591297 20.678104 20.786610 20.743198 20.830006 20.873402 20.873402 20.938496 21.090397 20.960209 21.003605 20.938496 21.047001 21.177204 21.155506 21.415897 21.654606 22.001804 22.457508 23.303806 24.605808 26.688999 29.249607 30.638401 31.571507 33.112202 36.150196 37.235203 36.605900 36.584202 37.972996 39.643909 41.792210 41.444996 40.121296 39.253300 39.209904 40.056202 40.490208 40.229801 38.906101 37.951298 38.038105 37.907902 37.365406 36.627598 35.802998 35.607700 35.564304 34.479298 33.719807 33.437702 32.786701 30.790302 28.034397 26.363499 24.649204 23.672703 22.457508 21.524403 21.177204 20.873402 20.699802 20.504505 20.417698 20.048801 19.853504 19.723301 19.571400 19.506306 19.484608 19.419498 19.462910 19.441196 19.376102 19.332706 19.311008 19.289295 19.224201 19.202503 19.267597 19.224201 19.224201 19.245899 19.180805 19.115696 19.202503 19.093998 19.093998 19.007206 19.028904 18.963810 18.942097 18.963810 18.942097 18.942097 18.898701 18.833607 18.811909 18.790195 18.746799 18.746799 18.790195 18.768497 18.768497 18.746799 18.638309 18.660007 18.594898 
18.920399 18.877003 18.920399 18.855305 18.985508 18.942097 19.007206 19.115696 19.028904 19.311008 19.332706 19.311008 19.441196 19.245899 19.245899 19.267597 19.289295 19.376102 19.419498 19.397800 19.528004 19.506306 19.354404 19.419498 19.462910 19.593098 19.593098 19.571400 19.593098 19.766697 19.723301 19.744999 19.744999 19.831806 19.875202 19.983707 19.896900 19.962009 19.658207 19.614796 19.744999 19.788410 19.875202 19.831806 19.940296 20.157307 20.330906 20.287510 20.417698 20.482807 20.482807 20.634708 20.764896 20.808308 20.830006 20.895100 20.873402 20.960209 20.895100 21.112110 21.068699 20.981907 21.003605 21.025303 21.133808 21.177204 21.329105 21.611210 22.023502 22.457508 23.390598 24.605808 26.819202 29.661900 31.072407 32.070606 33.828297 37.170109 37.213505 36.020008 36.627598 38.038105 39.774097 42.204502 42.942310 41.379902 40.294910 39.578800 40.186405 40.859104 41.076099 40.381702 38.754200 37.929600 37.669209 37.539005 36.909702 35.889805 35.195408 35.325596 35.195408 34.457600 33.936802 33.155598 31.202610 28.490101 26.688999 24.909595 23.651005 22.544300 21.676304 21.242298 20.895100 20.764896 20.634708 20.396000 20.070499 19.875202 19.766697 19.593098 19.528004 19.441196 19.441196 19.419498 19.397800 19.441196 19.419498 19.376102 19.267597 19.224201 19.202503 19.354404 19.180805 19.224201 19.224201 19.159107 19.137409 19.115696 19.028904 19.137409 19.050602 19.007206 19.028904 19.050602 18.942097 18.920399 18.985508 18.985508 18.855305 18.833607 18.746799 18.833607 18.898701 18.790195 18.681705 18.833607 18.725101 18.725101 18.725101 18.703403 
18.855305 18.963810 18.877003 19.007206 18.963810 18.942097 19.028904 19.050602 19.072300 19.376102 19.332706 19.354404 19.419498 19.397800 19.289295 19.267597 19.245899 19.224201 19.289295 19.354404 19.462910 19.528004 19.441196 19.332706 19.484608 19.484608 19.441196 19.528004 19.658207 19.723301 19.701603 19.744999 19.896900 19.875202 19.875202 19.875202 19.853504 19.875202 19.679905 19.744999 19.962009 19.853504 19.853504 19.918598 19.940296 20.092197 20.265797 20.374302 20.330906 20.461109 20.569599 20.699802 20.808308 20.808308 20.895100 20.873402 21.003605 21.003605 20.895100 21.068699 20.938496 20.960209 21.025303 21.025303 21.242298 21.307407 21.415897 21.698002 22.153706 22.500904 23.390598 24.627506 26.840900 29.922306 31.419605 32.569706 34.414204 37.951298 37.430500 36.150196 36.866306 37.972996 39.925999 42.334705 43.918797 42.920597 41.293110 40.273197 40.229801 41.011005 41.054401 40.468510 40.446796 38.537205 37.539005 37.148396 36.584202 35.781300 35.065205 34.522709 35.043507 35.021809 34.349110 33.502796 31.614902 28.945805 27.101307 25.213398 23.911396 22.826405 21.893299 21.437595 21.003605 20.938496 20.764896 20.439396 20.113895 19.918598 19.788410 19.658207 19.506306 19.441196 19.441196 19.419498 19.462910 19.419498 19.397800 19.354404 19.311008 19.311008 19.267597 19.245899 19.180805 19.224201 19.202503 19.245899 19.180805 19.202503 19.050602 19.115696 19.072300 19.115696 18.963810 18.942097 19.072300 18.942097 18.942097 18.920399 18.877003 18.942097 18.833607 18.768497 18.877003 18.768497 18.811909 18.768497 18.746799 18.681705 18.703403 18.681705 
18.833607 18.811909 19.007206 18.942097 18.920399 18.920399 19.072300 19.159107 19.050602 19.289295 19.289295 19.289295 19.332706 19.245899 19.159107 19.311008 19.245899 19.332706 19.397800 19.332706 19.419498 19.419498 19.354404 19.376102 19.376102 19.397800 19.506306 19.484608 19.571400 19.701603 19.701603 19.766697 19.853504 19.831806 19.831806 19.875202 19.831806 19.788410 19.875202 19.896900 19.918598 20.005405 19.853504 19.766697 19.831806 20.048801 20.244099 20.222401 20.352604 20.482807 20.569599 20.743198 20.699802 20.851704 20.873402 20.960209 21.003605 20.960209 20.873402 20.873402 20.830006 20.960209 21.025303 20.960209 21.155506 21.307407 21.372501 21.719700 22.132008 22.587696 23.477406 24.801105 26.906010 30.139301 31.810200 32.938602 34.935001 38.623997 38.146610 36.649296 37.322010 38.472095 39.882603 42.117710 44.309406 44.309406 42.725300 41.011005 40.338306 41.011005 41.466709 39.578800 40.360004 40.446796 38.081501 36.605900 36.085102 35.325596 34.826496 33.893406 34.392506 35.390705 34.761402 33.676395 31.962101 29.119404 27.123005 25.300205 24.041599 22.956608 21.980106 21.437595 20.981907 20.808308 20.678104 20.461109 20.179005 19.962009 19.831806 19.571400 19.528004 19.462910 19.419498 19.441196 19.441196 19.311008 19.267597 19.289295 19.267597 19.245899 19.267597 19.180805 19.202503 19.245899 19.245899 19.267597 19.180805 19.159107 19.159107 19.072300 19.072300 19.115696 18.898701 18.985508 18.985508 18.898701 18.877003 18.855305 18.855305 18.790195 18.746799 18.746799 18.811909 18.790195 18.725101 18.790195 18.681705 18.725101 18.638309 18.660007 
18.746799 18.920399 18.942097 19.050602 18.942097 18.985508 19.072300 19.093998 19.202503 19.311008 19.202503 19.245899 19.202503 19.245899 19.289295 19.289295 19.332706 19.354404 19.354404 19.441196 19.484608 19.441196 19.332706 19.376102 19.419498 19.484608 19.462910 19.506306 19.658207 19.679905 19.723301 19.744999 19.810108 19.766697 19.788410 19.853504 19.831806 19.831806 19.940296 19.918598 19.983707 19.962009 19.831806 19.788410 19.853504 20.027103 20.070499 20.309208 20.396000 20.439396 20.504505 20.461109 20.547901 20.699802 20.786610 20.873402 20.916798 20.851704 20.721500 20.743198 20.721500 20.960209 21.003605 21.003605 21.090397 21.220600 21.372501 21.654606 22.088596 22.587696 23.564198 24.844501 27.340000 30.660099 32.374409 33.394306 35.629398 38.667408 38.689106 37.452198 37.907902 38.645710 39.839207 41.879002 44.287708 44.678303 43.853703 42.030903 40.577000 40.815708 41.488407 39.904301 37.842808 40.012806 39.752399 37.387104 35.933201 35.130299 34.457600 33.611301 34.001896 35.868107 35.086903 34.067005 32.200809 29.097706 27.123005 25.343601 24.084995 23.000004 22.066898 21.437595 21.090397 20.786610 20.656406 20.482807 20.330906 19.962009 19.875202 19.593098 19.441196 19.462910 19.462910 19.419498 19.397800 19.462910 19.289295 19.332706 19.245899 19.245899 19.289295 19.245899 19.202503 19.332706 19.289295 19.159107 19.093998 19.180805 19.072300 19.072300 19.028904 19.007206 18.963810 18.920399 18.920399 18.855305 18.877003 18.855305 18.833607 18.811909 18.790195 18.833607 18.811909 18.746799 18.746799 18.855305 18.594898 18.703403 18.703403 18.638309 
18.833607 18.833607 18.855305 18.942097 18.963810 19.072300 18.985508 19.028904 19.159107 19.376102 19.332706 19.267597 19.354404 19.224201 19.245899 19.224201 19.311008 19.267597 19.354404 19.354404 19.462910 19.484608 19.419498 19.484608 19.506306 19.528004 19.441196 19.549702 19.636509 19.744999 19.853504 19.853504 19.810108 19.810108 19.896900 19.853504 19.831806 19.896900 20.005405 19.896900 20.027103 19.896900 19.810108 19.810108 19.853504 20.113895 20.222401 20.309208 20.417698 20.461109 20.417698 20.482807 20.504505 20.569599 20.721500 20.851704 21.025303 20.830006 20.656406 20.656406 20.786610 20.786610 20.873402 20.960209 21.133808 21.198902 21.437595 21.698002 22.262196 22.674503 23.651005 25.083210 27.708897 31.094105 32.743305 33.893406 36.432301 38.710804 39.231602 37.864506 38.233402 38.971210 39.774097 41.727100 44.049000 44.700001 44.396198 42.964008 40.989307 40.316608 41.076099 40.598698 36.779499 37.322010 39.991108 38.906101 36.497410 34.935001 34.023609 33.459400 35.065205 36.128498 35.390705 34.262302 32.461201 29.162800 27.144703 25.256809 23.998203 23.108509 22.197102 21.415897 20.960209 20.851704 20.569599 20.439396 20.265797 19.962009 19.875202 19.679905 19.528004 19.549702 19.528004 19.441196 19.462910 19.397800 19.397800 19.289295 19.289295 19.289295 19.245899 19.224201 19.224201 19.289295 19.224201 19.224201 19.072300 19.093998 19.072300 19.072300 18.985508 19.007206 18.920399 19.007206 18.942097 18.877003 18.942097 18.898701 18.877003 18.855305 18.898701 18.811909 18.833607 18.790195 18.746799 18.746799 18.573200 18.725101 18.768497 18.681705 
18.833607 18.877003 18.920399 18.963810 18.920399 19.072300 19.072300 19.050602 19.289295 19.311008 19.354404 19.354404 19.245899 19.224201 19.245899 19.224201 19.311008 19.354404 19.397800 19.484608 19.549702 19.528004 19.441196 19.528004 19.571400 19.549702 19.593098 19.658207 19.658207 19.723301 19.831806 19.810108 19.853504 19.853504 19.788410 19.896900 19.896900 19.918598 19.983707 19.962009 20.027103 19.896900 19.766697 19.940296 19.962009 20.135609 20.330906 20.396000 20.634708 20.504505 20.526203 20.504505 20.504505 20.678104 20.830006 20.960209 20.916798 20.764896 20.699802 20.743198 20.721500 20.808308 20.938496 21.003605 21.090397 21.285709 21.437595 21.698002 22.197102 22.783009 23.781208 25.321903 27.860798 31.636600 33.199009 34.262302 37.126698 38.754200 39.144810 37.886204 38.016407 38.298496 39.426899 41.401600 43.680103 44.504704 44.504704 43.484806 41.662006 40.468510 40.663807 40.837406 37.278599 35.347309 36.953098 39.188206 37.669209 35.130299 34.218906 34.804798 36.671009 36.258701 35.390705 34.370808 32.439503 29.314701 27.014500 25.170002 23.933109 23.021702 22.153706 21.437595 20.981907 20.808308 20.634708 20.417698 20.200703 20.048801 19.940296 19.701603 19.549702 19.484608 19.484608 19.484608 19.484608 19.419498 19.419498 19.267597 19.245899 19.245899 19.137409 19.245899 19.245899 19.289295 19.289295 19.093998 19.137409 19.180805 19.137409 19.072300 19.050602 18.985508 18.985508 19.028904 18.942097 18.877003 19.007206 18.898701 18.811909 18.877003 18.920399 18.942097 18.768497 18.811909 18.660007 18.725101 18.746799 18.703403 18.703403 18.703403 
18.811909 18.963810 18.963810 19.028904 18.963810 18.963810 19.028904 19.159107 19.159107 19.332706 19.376102 19.441196 19.311008 19.267597 19.267597 19.224201 19.245899 19.332706 19.376102 19.397800 19.528004 19.636509 19.441196 19.462910 19.506306 19.614796 19.636509 19.614796 19.658207 19.766697 19.810108 19.723301 19.853504 19.875202 19.810108 19.853504 19.983707 19.896900 19.940296 19.962009 20.027103 19.940296 19.853504 20.092197 20.113895 20.287510 20.374302 20.504505 20.569599 20.526203 20.591297 20.612995 20.634708 20.743198 20.851704 20.960209 20.786610 20.743198 20.591297 20.678104 20.743198 20.678104 20.895100 20.938496 21.155506 21.220600 21.415897 21.784809 22.305607 22.869801 23.976505 25.582310 28.425007 31.983799 33.524509 34.674610 37.126698 38.320210 38.992908 37.951298 37.387104 37.799397 39.166508 41.032703 43.029102 44.005604 43.897099 43.224400 42.074299 40.794010 40.360004 40.620396 38.407001 34.631199 34.262302 36.888004 37.972996 35.065205 34.132099 36.692707 36.996510 35.998310 35.412403 34.327396 32.374409 29.249607 26.992802 25.148304 23.802906 22.826405 21.871601 21.524403 21.003605 20.895100 20.634708 20.439396 20.265797 20.027103 19.875202 19.679905 19.549702 19.528004 19.528004 19.528004 19.419498 19.376102 19.354404 19.354404 19.332706 19.311008 19.311008 19.267597 19.311008 19.267597 19.224201 19.224201 19.180805 19.115696 19.202503 19.137409 19.093998 19.072300 18.985508 19.072300 19.007206 18.898701 18.963810 18.898701 18.963810 18.855305 18.920399 18.833607 18.811909 18.768497 18.725101 18.725101 18.811909 18.703403 18.681705 18.768497 
18.877003 18.942097 18.920399 18.963810 18.877003 19.007206 19.072300 19.159107 19.159107 19.332706 19.354404 19.376102 19.376102 19.267597 19.267597 19.245899 19.245899 19.289295 19.311008 19.397800 19.397800 19.506306 19.506306 19.441196 19.528004 19.614796 19.744999 19.614796 19.679905 19.744999 19.701603 19.701603 19.766697 19.875202 19.853504 19.810108 19.896900 19.983707 19.962009 19.983707 20.005405 19.918598 19.983707 20.092197 20.200703 20.265797 20.439396 20.461109 20.504505 20.504505 20.526203 20.612995 20.656406 20.830006 20.916798 20.786610 20.743198 20.699802 20.699802 20.721500 20.721500 20.786610 20.830006 20.873402 20.960209 21.177204 21.502705 21.784809 22.262196 22.891499 24.128407 25.755909 28.902409 32.330997 33.502796 34.848209 37.105000 37.842808 38.862705 38.233402 38.059803 38.103199 39.318409 40.772297 42.508305 43.267796 43.050800 41.857304 40.967609 40.707203 40.034504 40.143009 39.296696 35.086903 33.242405 33.416004 34.783100 33.090504 33.025410 36.779499 36.627598 35.672810 35.108601 33.871708 31.897007 29.054310 26.971104 25.148304 23.629307 22.565998 21.828205 21.372501 20.981907 20.830006 20.656406 20.461109 20.265797 20.070499 19.875202 19.614796 19.571400 19.593098 19.462910 19.484608 19.397800 19.354404 19.376102 19.376102 19.332706 19.245899 19.311008 19.202503 19.224201 19.202503 19.267597 19.137409 19.093998 19.137409 19.137409 19.072300 19.115696 19.072300 18.963810 18.942097 19.028904 18.898701 18.942097 18.877003 18.920399 18.768497 18.898701 18.768497 18.768497 18.790195 18.768497 18.768497 18.681705 18.703403 18.660007 18.638309 
18.855305 18.898701 18.963810 18.985508 18.920399 19.007206 19.093998 19.093998 19.180805 19.376102 19.289295 19.332706 19.354404 19.267597 19.354404 19.137409 19.267597 19.311008 19.397800 19.397800 19.484608 19.462910 19.506306 19.528004 19.484608 19.636509 19.658207 19.549702 19.636509 19.723301 19.723301 19.744999 19.831806 19.766697 19.853504 19.875202 19.853504 20.027103 19.853504 19.918598 20.005405 20.048801 20.048801 20.135609 20.244099 20.309208 20.439396 20.461109 20.612995 20.699802 20.634708 20.656406 20.743198 20.851704 20.916798 20.699802 20.764896 20.721500 20.612995 20.612995 20.612995 20.743198 20.808308 20.916798 20.981907 21.155506 21.372501 21.719700 22.370701 23.021702 24.323704 26.168201 29.358097 32.244205 33.632999 35.021809 36.888004 37.560703 38.623997 38.407001 38.515507 39.123096 39.730701 40.728901 42.074299 42.530003 42.182804 40.728901 38.819309 40.012806 39.426899 39.600498 39.361805 36.692707 33.025410 32.287601 32.287601 31.940403 32.396107 36.193607 36.432301 35.260502 34.435902 33.350910 31.506397 29.119404 26.949406 24.996403 23.564198 22.609409 21.632908 21.285709 21.003605 20.786610 20.721500 20.526203 20.330906 20.027103 19.875202 19.679905 19.506306 19.528004 19.549702 19.441196 19.419498 19.419498 19.441196 19.397800 19.311008 19.202503 19.224201 19.224201 19.332706 19.180805 19.245899 19.159107 19.115696 19.159107 19.093998 19.007206 19.137409 19.028904 18.985508 19.007206 18.963810 18.920399 18.942097 18.898701 18.855305 18.746799 18.790195 18.811909 18.790195 18.746799 18.725101 18.703403 18.768497 18.746799 18.746799 18.638309 
18.833607 18.920399 18.942097 18.942097 18.963810 19.028904 19.028904 19.093998 19.224201 19.376102 19.354404 19.354404 19.311008 19.267597 19.159107 19.202503 19.311008 19.332706 19.376102 19.462910 19.397800 19.506306 19.549702 19.484608 19.528004 19.593098 19.593098 19.549702 19.658207 19.679905 19.723301 19.701603 19.788410 19.810108 19.853504 19.940296 19.918598 19.940296 19.875202 19.896900 19.983707 20.070499 20.135609 20.179005 20.244099 20.330906 20.526203 20.526203 20.504505 20.699802 20.656406 20.699802 20.764896 20.830006 20.743198 20.678104 20.830006 20.786610 20.569599 20.634708 20.678104 20.786610 20.808308 20.764896 20.960209 21.177204 21.329105 21.676304 22.283909 23.086796 24.519001 26.732395 29.705296 31.897007 33.285801 35.043507 36.497410 37.061604 38.276798 38.602299 38.775898 39.426899 39.752399 40.642109 41.792210 41.922398 41.336506 39.448597 36.844608 38.689106 38.580601 38.797596 39.014606 37.886204 33.784901 32.482899 32.287601 32.613102 33.850010 36.280399 36.193607 34.783100 33.871708 32.960300 31.159199 29.184498 27.101307 24.931309 23.499104 22.392399 21.589497 21.133808 20.938496 20.786610 20.591297 20.482807 20.222401 20.113895 19.831806 19.636509 19.528004 19.506306 19.462910 19.462910 19.462910 19.419498 19.397800 19.419498 19.267597 19.289295 19.289295 19.267597 19.332706 19.245899 19.245899 19.202503 19.137409 19.137409 19.093998 19.028904 19.050602 19.072300 19.028904 19.007206 19.007206 18.898701 18.963810 18.963810 18.833607 18.877003 18.833607 18.985508 18.898701 18.811909 18.681705 18.768497 18.811909 18.660007 18.703403 18.681705 
18.811909 18.833607 18.942097 18.920399 19.050602 19.007206 18.985508 19.115696 19.245899 19.354404 19.332706 19.332706 19.267597 19.332706 19.224201 19.289295 19.311008 19.376102 19.397800 19.397800 19.419498 19.506306 19.441196 19.506306 19.419498 19.636509 19.658207 19.614796 19.614796 19.679905 19.701603 19.723301 19.766697 19.810108 19.853504 19.875202 19.896900 19.831806 19.983707 19.940296 20.092197 20.027103 20.157307 20.244099 20.179005 20.352604 20.504505 20.547901 20.569599 20.612995 20.743198 20.721500 20.656406 20.678104 20.721500 20.699802 20.743198 20.699802 20.678104 20.634708 20.612995 20.656406 20.699802 20.764896 20.873402 20.981907 21.242298 21.654606 22.305607 23.151905 24.584110 27.188099 29.423206 31.072407 32.526310 34.392506 35.759602 36.497410 37.907902 38.602299 38.710804 38.971210 39.513706 40.316608 41.314808 40.880802 40.143009 38.146610 35.065205 36.692707 38.059803 38.515507 38.775898 38.363605 34.783100 33.112202 33.936802 35.238804 36.085102 36.562504 35.607700 34.110401 33.199009 32.374409 31.028996 29.184498 27.036198 24.866199 23.282108 22.175404 21.415897 21.112110 20.938496 20.764896 20.591297 20.374302 20.309208 20.092197 19.831806 19.636509 19.528004 19.484608 19.528004 19.419498 19.506306 19.419498 19.419498 19.376102 19.376102 19.202503 19.202503 19.180805 19.224201 19.289295 19.180805 19.224201 19.202503 19.202503 19.137409 19.007206 19.093998 19.072300 18.985508 18.985508 19.072300 18.963810 19.007206 18.877003 18.768497 18.833607 18.855305 18.898701 18.855305 18.768497 18.638309 18.877003 18.768497 18.638309 18.681705 18.703403 
18.811909 18.855305 18.833607 18.920399 18.898701 18.942097 18.985508 18.942097 19.072300 19.267597 19.224201 19.289295 19.332706 19.289295 19.202503 19.224201 19.311008 19.311008 19.289295 19.332706 19.506306 19.397800 19.441196 19.462910 19.528004 19.549702 19.528004 19.593098 19.571400 19.636509 19.723301 19.701603 19.658207 19.766697 19.810108 19.853504 19.810108 19.918598 19.940296 19.962009 20.048801 20.027103 20.135609 20.157307 20.200703 20.309208 20.439396 20.461109 20.526203 20.569599 20.721500 20.764896 20.699802 20.656406 20.569599 20.591297 20.721500 20.634708 20.547901 20.504505 20.526203 20.612995 20.678104 20.743198 20.764896 20.916798 21.112110 21.546101 22.153706 23.065098 24.801105 27.491901 28.685398 30.160999 31.636600 33.285801 34.891605 35.672810 37.322010 37.994709 38.124897 37.929600 39.036304 40.099598 40.598698 39.643909 38.645710 36.497410 34.045307 34.696308 37.105000 38.363605 38.732502 38.580601 36.453999 35.000095 36.150196 36.020008 36.367207 36.258701 34.804798 33.416004 32.526310 31.875309 30.898808 29.162800 27.036198 24.757710 23.151905 22.045200 21.437595 21.090397 20.786610 20.634708 20.569599 20.244099 20.179005 19.918598 19.853504 19.636509 19.484608 19.441196 19.484608 19.484608 19.441196 19.441196 19.332706 19.311008 19.267597 19.267597 19.159107 19.180805 19.093998 19.180805 19.137409 19.115696 19.137409 19.159107 19.180805 18.963810 18.985508 19.028904 18.920399 18.920399 18.963810 18.833607 18.963810 18.898701 18.746799 18.768497 18.833607 18.790195 18.681705 18.746799 18.746799 18.746799 18.703403 18.638309 18.660007 18.768497 
18.811909 18.790195 18.833607 18.920399 18.877003 18.963810 18.920399 19.007206 19.159107 19.289295 19.289295 19.354404 19.180805 19.224201 19.180805 19.224201 19.332706 19.224201 19.332706 19.311008 19.441196 19.462910 19.462910 19.528004 19.462910 19.571400 19.528004 19.571400 19.593098 19.636509 19.679905 19.723301 19.679905 19.788410 19.744999 19.810108 19.875202 19.875202 19.918598 19.896900 20.113895 20.005405 20.070499 20.113895 20.157307 20.309208 20.396000 20.547901 20.417698 20.612995 20.591297 20.612995 20.591297 20.634708 20.526203 20.591297 20.634708 20.439396 20.374302 20.461109 20.482807 20.482807 20.569599 20.678104 20.808308 20.895100 21.198902 21.459309 22.045200 23.043400 24.931309 27.426807 28.034397 29.271305 30.725208 31.853596 33.915104 34.718006 36.453999 37.495609 37.517307 37.886204 38.797596 39.600498 39.470310 37.690907 36.410603 34.327396 33.502796 34.218906 36.453999 37.647511 37.517307 37.105000 36.671009 36.757801 36.649296 36.323795 36.519108 36.020008 34.240604 32.526310 32.005497 31.679996 30.616703 29.054310 26.971104 24.584110 23.000004 21.980106 21.372501 20.981907 20.764896 20.612995 20.526203 20.287510 20.157307 19.940296 19.788410 19.679905 19.506306 19.462910 19.462910 19.419498 19.376102 19.311008 19.397800 19.354404 19.311008 19.224201 19.180805 19.202503 19.180805 19.224201 19.159107 19.072300 19.137409 19.267597 19.093998 19.007206 19.007206 18.985508 18.920399 18.898701 18.877003 18.920399 18.833607 18.811909 18.790195 18.790195 18.811909 18.790195 18.703403 18.725101 18.616596 18.725101 18.660007 18.616596 18.660007 18.638309 
18.877003 18.877003 18.768497 18.920399 18.963810 18.920399 19.050602 19.072300 19.028904 19.311008 19.332706 19.289295 19.332706 19.202503 19.202503 19.224201 19.289295 19.245899 19.245899 19.289295 19.332706 19.484608 19.441196 19.397800 19.484608 19.658207 19.528004 19.593098 19.679905 19.679905 19.679905 19.679905 19.658207 19.723301 19.701603 19.853504 19.788410 19.853504 19.853504 19.853504 20.005405 20.113895 20.070499 20.070499 20.113895 20.265797 20.374302 20.417698 20.417698 20.439396 20.569599 20.612995 20.482807 20.547901 20.569599 20.504505 20.569599 20.352604 20.352604 20.461109 20.504505 20.482807 20.569599 20.612995 20.699802 20.808308 21.112110 21.329105 21.980106 22.761295 24.670902 26.949406 27.622105 28.598606 29.640202 30.399708 32.482899 33.632999 35.434101 36.453999 36.367207 37.734303 38.667408 38.906101 37.842808 34.305698 33.394306 33.199009 33.611301 36.041706 37.690907 37.213505 36.106800 35.108601 34.848209 36.692707 36.866306 36.605900 36.692707 35.998310 33.828297 31.983799 31.463001 31.028996 30.074207 28.793903 26.840900 24.367100 22.804707 21.871601 21.285709 20.981907 20.656406 20.547901 20.547901 20.396000 20.200703 19.940296 19.831806 19.614796 19.549702 19.506306 19.376102 19.354404 19.332706 19.332706 19.419498 19.311008 19.267597 19.289295 19.202503 19.202503 19.202503 19.245899 19.245899 19.137409 19.159107 19.093998 19.093998 19.072300 19.028904 18.985508 18.963810 18.985508 18.942097 18.942097 18.898701 18.855305 18.833607 18.746799 18.768497 18.703403 18.725101 18.811909 18.725101 18.703403 18.681705 18.594898 18.660007 18.725101 
18.768497 18.833607 18.920399 18.898701 18.877003 18.877003 18.985508 19.007206 18.963810 19.202503 19.311008 19.267597 19.267597 19.267597 19.224201 19.224201 19.354404 19.289295 19.332706 19.289295 19.462910 19.441196 19.484608 19.441196 19.506306 19.506306 19.636509 19.636509 19.593098 19.723301 19.679905 19.701603 19.723301 19.744999 19.701603 19.744999 19.810108 19.918598 19.831806 19.896900 19.896900 20.027103 20.092197 20.113895 20.222401 20.179005 20.287510 20.374302 20.396000 20.526203 20.591297 20.482807 20.461109 20.461109 20.461109 20.461109 20.417698 20.330906 20.352604 20.417698 20.461109 20.482807 20.504505 20.504505 20.656406 20.764896 20.895100 21.263996 21.849903 22.414097 24.236897 26.493702 27.188099 27.969303 28.142902 28.642002 31.115803 32.548008 34.153797 35.434101 35.802998 37.213505 38.081501 38.320210 36.475697 32.938602 32.981998 33.546207 35.369007 37.560703 37.582401 36.671009 35.499210 34.848209 35.021809 36.627598 37.191807 37.018208 36.779499 36.106800 33.654697 31.463001 30.768604 30.334599 29.553410 28.381596 26.515400 24.063297 22.674503 21.741398 21.198902 20.960209 20.721500 20.504505 20.461109 20.244099 20.048801 19.875202 19.744999 19.528004 19.506306 19.528004 19.376102 19.419498 19.419498 19.376102 19.354404 19.354404 19.202503 19.267597 19.224201 19.267597 19.289295 19.267597 19.202503 19.224201 19.072300 19.159107 19.093998 19.028904 19.050602 18.985508 18.877003 19.028904 18.877003 18.898701 18.920399 18.855305 18.811909 18.768497 18.768497 18.725101 18.811909 18.811909 18.703403 18.660007 18.660007 18.616596 18.638309 18.703403 
18.855305 18.920399 18.920399 18.898701 18.833607 18.898701 19.007206 19.028904 19.050602 19.267597 19.224201 19.267597 19.354404 19.202503 19.202503 19.224201 19.311008 19.311008 19.289295 19.267597 19.397800 19.397800 19.506306 19.549702 19.506306 19.528004 19.636509 19.571400 19.679905 19.549702 19.679905 19.744999 19.766697 19.766697 19.723301 19.853504 19.701603 19.831806 19.983707 20.005405 19.983707 19.983707 20.027103 20.092197 20.113895 20.113895 20.330906 20.417698 20.396000 20.504505 20.439396 20.374302 20.287510 20.374302 20.374302 20.265797 20.287510 20.265797 20.200703 20.352604 20.309208 20.439396 20.526203 20.504505 20.612995 20.743198 20.851704 21.003605 21.611210 22.045200 23.238697 25.104908 26.124805 26.688999 26.623905 26.971104 29.553410 31.007298 32.461201 34.522709 35.781300 36.627598 37.213505 37.625797 36.258701 34.045307 34.327396 35.217106 37.343708 37.669209 37.039906 36.063404 35.520908 35.651096 36.258701 37.191807 37.582401 37.278599 36.171909 35.151997 33.481098 31.311100 30.378010 29.748707 28.750507 27.860798 25.951206 23.651005 22.349003 21.611210 21.047001 20.873402 20.699802 20.547901 20.352604 20.157307 20.027103 19.853504 19.744999 19.462910 19.484608 19.441196 19.419498 19.354404 19.332706 19.332706 19.332706 19.332706 19.180805 19.289295 19.180805 19.289295 19.224201 19.245899 19.137409 19.159107 19.072300 19.137409 19.093998 18.942097 19.050602 18.963810 18.963810 19.028904 18.898701 18.833607 18.877003 18.833607 18.746799 18.855305 18.725101 18.638309 18.725101 18.768497 18.703403 18.681705 18.660007 18.529804 18.551502 18.660007 
18.833607 18.877003 18.833607 18.942097 18.855305 18.877003 18.985508 19.050602 19.028904 19.267597 19.202503 19.332706 19.311008 19.224201 19.311008 19.267597 19.224201 19.311008 19.311008 19.376102 19.397800 19.441196 19.397800 19.549702 19.528004 19.636509 19.571400 19.549702 19.701603 19.679905 19.723301 19.679905 19.723301 19.744999 19.701603 19.679905 19.636509 19.723301 19.962009 20.135609 20.005405 20.070499 20.092197 20.070499 20.157307 20.222401 20.417698 20.352604 20.417698 20.309208 20.200703 20.265797 20.200703 20.244099 20.244099 20.200703 20.309208 20.309208 20.330906 20.265797 20.309208 20.396000 20.461109 20.482807 20.504505 20.678104 20.764896 20.916798 21.263996 21.763096 22.435810 23.434010 24.497303 25.321903 25.083210 25.495502 27.795704 29.575108 31.159199 33.502796 35.347309 36.020008 36.193607 36.996510 36.974796 36.323795 36.844608 37.235203 37.452198 37.061604 36.388905 35.868107 36.237003 37.083302 37.582401 37.799397 37.756001 36.562504 35.260502 34.587803 33.264103 31.788502 29.900608 29.184498 28.359898 27.209797 25.278507 23.282108 22.088596 21.546101 21.025303 20.808308 20.612995 20.547901 20.287510 20.179005 20.048801 19.962009 19.788410 19.549702 19.549702 19.441196 19.397800 19.441196 19.397800 19.419498 19.354404 19.289295 19.224201 19.202503 19.245899 19.224201 19.202503 19.202503 19.224201 19.180805 19.093998 19.137409 19.028904 18.985508 19.007206 19.028904 19.007206 18.985508 18.963810 18.898701 18.877003 18.898701 18.768497 18.898701 18.833607 18.746799 18.833607 18.833607 18.681705 18.768497 18.681705 18.573200 18.638309 18.725101 
18.768497 18.877003 18.790195 18.942097 18.833607 18.877003 19.007206 19.007206 18.985508 19.267597 19.180805 19.224201 19.224201 19.224201 19.115696 19.180805 19.267597 19.311008 19.311008 19.376102 19.419498 19.419498 19.441196 19.506306 19.506306 19.528004 19.462910 19.593098 19.636509 19.679905 19.701603 19.593098 19.636509 19.636509 19.658207 19.571400 19.614796 19.744999 19.810108 19.983707 20.222401 20.048801 20.070499 20.070499 20.244099 20.222401 20.309208 20.461109 20.200703 20.244099 20.135609 20.113895 20.048801 20.070499 20.113895 20.113895 20.179005 20.244099 20.157307 20.157307 20.265797 20.396000 20.374302 20.396000 20.439396 20.482807 20.591297 20.786610 21.155506 21.285709 21.828205 22.349003 22.978306 23.542500 23.868000 24.453907 26.255009 28.207996 29.683598 31.940403 33.915104 35.000095 35.369007 36.475697 37.473896 37.408802 37.560703 36.888004 36.822910 36.302097 35.759602 36.258701 37.170109 37.777699 38.341908 38.103199 37.105000 35.542606 34.826496 34.023609 32.678196 31.159199 29.770405 28.468403 27.600407 26.211597 24.236897 22.631107 21.784809 21.242298 20.873402 20.721500 20.504505 20.461109 20.352604 20.244099 19.983707 19.744999 19.766697 19.506306 19.376102 19.397800 19.332706 19.332706 19.332706 19.397800 19.267597 19.224201 19.115696 19.224201 19.180805 19.202503 19.159107 19.159107 19.180805 19.093998 19.028904 19.028904 18.963810 19.050602 18.942097 18.898701 18.811909 18.985508 18.898701 18.725101 18.855305 18.855305 18.855305 18.746799 18.746799 18.746799 18.725101 18.703403 18.746799 18.746799 18.573200 18.551502 18.681705 18.746799 
18.746799 18.833607 18.811909 18.855305 18.790195 18.920399 19.007206 19.007206 18.985508 19.115696 19.311008 19.267597 19.289295 19.267597 19.159107 19.180805 19.289295 19.289295 19.311008 19.376102 19.506306 19.571400 19.549702 19.506306 19.462910 19.549702 19.571400 19.549702 19.679905 19.679905 19.614796 19.593098 19.658207 19.549702 19.441196 19.549702 19.614796 19.701603 19.744999 19.983707 20.157307 20.179005 20.113895 20.135609 20.287510 20.265797 20.309208 20.244099 20.005405 20.005405 20.092197 20.005405 20.027103 20.027103 20.070499 20.070499 20.135609 20.135609 20.113895 20.179005 20.265797 20.287510 20.330906 20.309208 20.374302 20.482807 20.504505 20.612995 20.873402 21.112110 21.459309 21.893299 22.088596 22.522602 23.065098 23.716099 25.148304 26.927708 28.251408 30.139301 32.396107 33.915104 34.457600 35.759602 37.213505 37.777699 37.604099 36.757801 36.367207 35.759602 35.889805 36.844608 37.625797 38.385303 38.515507 37.039906 35.846409 34.913303 34.414204 33.350910 31.918705 30.942204 29.162800 27.491901 26.103107 24.735996 23.347202 22.153706 21.567799 21.112110 20.808308 20.612995 20.482807 20.417698 20.287510 20.113895 19.983707 19.810108 19.636509 19.528004 19.376102 19.484608 19.397800 19.441196 19.267597 19.441196 19.289295 19.311008 19.159107 19.115696 19.137409 19.224201 19.137409 19.093998 19.202503 19.028904 19.028904 19.028904 19.028904 19.007206 18.963810 18.963810 18.877003 18.855305 18.898701 18.855305 18.877003 18.811909 18.833607 18.703403 18.811909 18.811909 18.681705 18.638309 18.681705 18.746799 18.551502 18.594898 18.681705 18.681705 
18.681705 18.746799 18.746799 18.790195 18.811909 18.920399 18.920399 18.920399 18.920399 19.159107 19.159107 19.267597 19.224201 19.202503 19.115696 19.224201 19.267597 19.202503 19.245899 19.267597 19.506306 19.462910 19.462910 19.397800 19.484608 19.484608 19.549702 19.462910 19.528004 19.571400 19.614796 19.528004 19.484608 19.441196 19.376102 19.549702 19.528004 19.658207 19.723301 19.962009 20.135609 20.135609 20.092197 20.048801 20.135609 20.222401 20.179005 19.810108 19.831806 19.918598 19.983707 19.853504 19.788410 19.831806 19.918598 19.962009 19.983707 20.048801 20.005405 20.092197 20.200703 20.222401 20.244099 20.374302 20.374302 20.352604 20.482807 20.656406 20.764896 20.830006 21.307407 21.502705 21.698002 22.066898 22.652805 23.368900 24.584110 25.907810 27.405109 29.509998 31.072407 32.960300 34.110401 35.716206 37.278599 37.604099 36.953098 36.519108 35.998310 35.911503 36.323795 37.170109 38.103199 38.580601 37.256901 35.889805 35.195408 34.153797 33.502796 32.656498 31.918705 30.378010 28.099506 26.363499 24.844501 23.607609 22.696201 21.806507 21.350803 21.090397 20.743198 20.569599 20.417698 20.287510 20.265797 20.027103 19.810108 19.701603 19.636509 19.419498 19.419498 19.332706 19.376102 19.332706 19.245899 19.289295 19.224201 19.224201 19.180805 19.159107 19.137409 19.072300 19.093998 19.028904 19.093998 18.985508 19.007206 18.963810 18.963810 18.877003 18.942097 18.877003 18.920399 18.833607 18.855305 18.768497 18.833607 18.746799 18.746799 18.746799 18.703403 18.638309 18.660007 18.638309 18.638309 18.616596 18.551502 18.594898 18.594898 18.594898 
18.790195 18.768497 18.790195 18.898701 18.790195 18.833607 18.877003 18.942097 18.920399 19.224201 19.137409 19.180805 19.311008 19.311008 19.202503 19.267597 19.245899 19.289295 19.289295 19.267597 19.397800 19.419498 19.397800 19.419498 19.441196 19.571400 19.484608 19.506306 19.506306 19.549702 19.593098 19.462910 19.549702 19.484608 19.506306 19.614796 19.679905 19.723301 19.831806 19.962009 20.113895 20.113895 20.157307 20.179005 20.092197 20.070499 19.896900 19.853504 19.831806 19.853504 19.853504 19.853504 19.853504 19.875202 19.896900 20.005405 20.027103 20.048801 20.048801 20.113895 20.222401 20.179005 20.200703 20.287510 20.287510 20.287510 20.504505 20.526203 20.721500 20.873402 21.068699 21.394199 21.589497 22.001804 22.652805 23.347202 24.388798 25.473804 28.381596 30.877110 30.573307 32.048908 33.285801 35.694508 36.974796 36.475697 36.302097 36.063404 35.954899 36.540806 36.844608 36.953098 36.974796 36.974796 35.781300 34.913303 34.218906 33.220707 32.591404 32.287601 30.790302 28.620304 26.754108 25.148304 23.802906 22.956608 22.197102 21.415897 21.220600 20.895100 20.634708 20.547901 20.374302 20.352604 20.157307 20.048801 19.853504 19.788410 19.528004 19.441196 19.397800 19.289295 19.354404 19.332706 19.289295 19.267597 19.245899 19.224201 19.180805 19.202503 19.159107 19.093998 19.028904 19.159107 19.137409 19.028904 18.985508 18.963810 18.920399 18.985508 18.985508 18.963810 18.833607 18.920399 18.898701 18.790195 18.811909 18.768497 18.790195 18.768497 18.638309 18.681705 18.681705 18.703403 18.681705 18.616596 18.616596 18.616596 18.594898 18.638309 
18.746799 18.833607 18.833607 18.833607 18.811909 18.833607 18.877003 18.855305 18.942097 19.180805 19.159107 19.137409 19.245899 19.245899 19.224201 19.180805 19.159107 19.245899 19.202503 19.289295 19.267597 19.354404 19.376102 19.397800 19.441196 19.332706 19.397800 19.441196 19.462910 19.441196 19.462910 19.441196 19.593098 19.528004 19.593098 19.636509 19.679905 19.744999 19.788410 19.853504 19.962009 20.070499 20.157307 20.157307 20.092197 19.875202 19.788410 19.810108 19.766697 19.744999 19.744999 19.831806 19.810108 19.896900 19.853504 19.918598 20.048801 20.005405 19.983707 20.027103 20.135609 20.113895 20.092197 20.222401 20.244099 20.287510 20.352604 20.461109 20.634708 20.721500 20.981907 21.242298 21.481007 22.001804 22.696201 23.629307 25.170002 27.426807 30.247807 31.788502 31.050709 31.484699 33.828297 36.020008 36.367207 36.128498 36.041706 35.954899 36.453999 37.061604 36.692707 35.737904 35.998310 35.542606 34.349110 33.589603 32.938602 32.374409 31.962101 30.160999 28.468403 26.906010 25.300205 24.106709 23.108509 22.349003 21.828205 21.285709 21.025303 20.808308 20.482807 20.482807 20.287510 20.200703 20.157307 19.918598 19.918598 19.723301 19.462910 19.419498 19.354404 19.311008 19.245899 19.224201 19.289295 19.267597 19.267597 19.202503 19.202503 19.137409 19.202503 19.159107 19.093998 18.963810 19.007206 18.985508 18.963810 19.050602 19.007206 18.811909 18.920399 18.920399 18.833607 18.898701 18.833607 18.833607 18.768497 18.660007 18.703403 18.660007 18.703403 18.703403 18.529804 18.660007 18.660007 18.746799 18.616596 18.529804 18.508106 18.746799 
18.746799 18.833607 18.855305 18.746799 18.833607 18.898701 18.811909 18.920399 18.942097 19.028904 19.202503 19.267597 19.267597 19.180805 19.332706 19.180805 19.224201 19.180805 19.332706 19.093998 19.311008 19.289295 19.245899 19.289295 19.376102 19.332706 19.484608 19.441196 19.419498 19.484608 19.462910 19.549702 19.571400 19.614796 19.658207 19.614796 19.571400 19.658207 19.788410 19.875202 19.983707 19.962009 20.092197 20.135609 20.113895 19.896900 19.744999 19.723301 19.701603 19.744999 19.701603 19.788410 19.788410 19.831806 19.810108 19.983707 20.005405 19.983707 19.962009 20.048801 20.092197 20.070499 20.179005 20.157307 20.244099 20.222401 20.396000 20.417698 20.569599 20.764896 20.981907 21.242298 21.524403 22.132008 23.173603 24.692600 27.057896 29.162800 30.812000 31.918705 32.330997 32.721607 34.935001 35.716206 35.846409 35.846409 35.911503 36.150196 36.649296 36.757801 35.737904 35.499210 35.086903 34.067005 32.960300 32.070606 32.048908 31.419605 29.531696 28.142902 26.732395 25.473804 24.280308 23.303806 22.696201 22.023502 21.589497 21.090397 20.895100 20.634708 20.439396 20.461109 20.265797 20.265797 20.135609 19.896900 19.875202 19.593098 19.419498 19.441196 19.267597 19.289295 19.267597 19.332706 19.376102 19.267597 19.180805 19.311008 19.159107 19.093998 19.072300 19.050602 19.050602 19.050602 18.920399 18.985508 18.963810 19.115696 18.920399 18.963810 18.963810 18.920399 18.877003 18.877003 18.920399 18.920399 18.898701 18.725101 18.725101 18.681705 18.660007 18.681705 18.681705 18.638309 18.594898 18.703403 18.529804 18.594898 18.551502 18.594898 
18.725101 18.746799 18.768497 18.811909 18.811909 18.877003 18.833607 18.898701 19.007206 18.942097 19.007206 19.245899 19.224201 19.224201 19.419498 19.180805 19.289295 19.245899 19.115696 19.159107 19.159107 19.180805 19.159107 19.245899 19.245899 19.376102 19.311008 19.354404 19.441196 19.376102 19.441196 19.506306 19.506306 19.658207 19.462910 19.484608 19.614796 19.614796 19.766697 19.788410 19.875202 19.918598 20.070499 20.070499 20.070499 19.962009 19.723301 19.658207 19.658207 19.658207 19.636509 19.701603 19.723301 19.744999 19.788410 19.853504 19.875202 19.962009 19.853504 20.005405 20.005405 20.113895 20.113895 20.135609 20.179005 20.200703 20.309208 20.352604 20.526203 20.656406 20.938496 21.372501 21.719700 22.457508 23.976505 26.255009 28.403309 29.813801 30.855396 31.593204 32.938602 34.197208 34.761402 34.869907 35.173710 35.412403 36.193607 36.562504 36.714405 35.629398 35.282200 34.609501 33.741505 32.613102 31.397907 30.790302 30.942204 29.010899 27.491901 26.406910 25.300205 24.367100 23.499104 22.891499 22.218800 21.654606 21.285709 20.938496 20.699802 20.569599 20.374302 20.309208 20.265797 20.179005 19.983707 19.940296 19.744999 19.528004 19.354404 19.311008 19.267597 19.224201 19.354404 19.332706 19.159107 19.311008 19.137409 19.180805 19.137409 19.115696 19.115696 19.137409 18.985508 19.093998 19.050602 19.007206 18.963810 18.942097 18.942097 18.920399 18.898701 18.877003 18.790195 18.920399 18.833607 18.768497 18.725101 18.725101 18.638309 18.746799 18.660007 18.638309 18.616596 18.638309 18.638309 18.551502 18.573200 18.464710 18.594898 18.508106 
18.594898 18.681705 18.703403 18.703403 18.790195 18.877003 18.855305 18.855305 18.811909 18.855305 18.963810 19.093998 19.180805 19.224201 19.224201 19.180805 19.202503 19.115696 19.202503 19.180805 19.093998 19.159107 19.267597 19.245899 19.224201 19.311008 19.267597 19.289295 19.354404 19.376102 19.441196 19.506306 19.441196 19.528004 19.462910 19.614796 19.571400 19.658207 19.679905 19.766697 19.831806 19.940296 19.853504 20.005405 20.027103 19.962009 19.766697 19.549702 19.549702 19.593098 19.658207 19.723301 19.744999 19.744999 19.723301 19.701603 19.896900 19.896900 19.875202 19.896900 19.983707 19.983707 20.135609 20.135609 20.092197 20.113895 20.244099 20.396000 20.612995 20.678104 21.003605 21.415897 22.023502 23.238697 25.365299 27.535297 28.728809 29.748707 30.681797 31.962101 33.481098 33.850010 33.958500 34.544407 34.631199 35.282200 36.388905 36.605900 35.759602 35.130299 34.284000 33.285801 32.265903 31.094105 30.291203 29.878910 28.642002 27.209797 26.103107 25.148304 24.215199 23.455708 23.065098 22.565998 21.893299 21.329105 20.981907 20.612995 20.569599 20.504505 20.309208 20.265797 20.070499 20.070499 19.962009 19.831806 19.701603 19.419498 19.245899 19.289295 19.224201 19.332706 19.245899 19.267597 19.267597 19.224201 19.137409 19.159107 19.115696 19.137409 19.028904 19.028904 19.007206 19.137409 19.093998 19.028904 18.877003 18.963810 19.007206 18.898701 18.833607 18.920399 18.790195 18.811909 18.790195 18.811909 18.660007 18.746799 18.725101 18.681705 18.681705 18.616596 18.660007 18.508106 18.594898 18.660007 18.638309 18.464710 18.594898 18.508106 
18.638309 18.725101 18.855305 18.790195 18.768497 18.855305 18.855305 18.877003 18.985508 18.985508 18.985508 19.115696 19.202503 19.267597 19.289295 19.224201 19.311008 19.224201 19.180805 19.202503 19.093998 19.180805 19.202503 19.289295 19.224201 19.289295 19.332706 19.245899 19.376102 19.484608 19.484608 19.441196 19.484608 19.549702 19.506306 19.571400 19.614796 19.658207 19.679905 19.658207 19.896900 19.810108 19.875202 20.005405 19.962009 19.918598 19.701603 19.549702 19.593098 19.658207 19.658207 19.701603 19.723301 19.744999 19.723301 19.723301 19.831806 19.831806 19.831806 19.918598 19.875202 19.962009 20.092197 20.113895 20.135609 20.157307 20.265797 20.330906 20.569599 20.612995 21.068699 21.654606 22.500904 24.519001 26.623905 27.860798 28.598606 29.423206 30.681797 32.482899 33.524509 33.546207 33.719807 34.197208 34.522709 35.694508 36.475697 36.063404 35.303898 34.284000 33.350910 32.157398 30.812000 30.052509 29.162800 28.012699 26.927708 25.842701 24.844501 24.106709 23.347202 22.783009 22.457508 22.240498 21.654606 21.155506 20.830006 20.482807 20.504505 20.352604 20.200703 20.244099 20.135609 20.048801 19.962009 19.810108 19.679905 19.397800 19.311008 19.311008 19.332706 19.289295 19.354404 19.245899 19.224201 19.180805 19.180805 19.159107 19.093998 19.028904 19.159107 19.115696 19.072300 19.072300 19.007206 19.028904 18.920399 18.942097 18.942097 18.920399 18.963810 18.833607 18.877003 18.790195 18.725101 18.768497 18.790195 18.681705 18.811909 18.616596 18.681705 18.486408 18.681705 18.660007 18.616596 18.616596 18.551502 18.594898 18.594898 18.594898 
18.681705 18.703403 18.703403 18.746799 18.681705 18.855305 18.877003 18.877003 18.833607 18.898701 18.920399 19.050602 19.093998 19.224201 19.224201 19.245899 19.267597 19.137409 19.093998 19.180805 19.180805 19.137409 19.180805 19.159107 19.202503 19.202503 19.245899 19.311008 19.289295 19.376102 19.419498 19.462910 19.484608 19.528004 19.528004 19.614796 19.593098 19.701603 19.679905 19.701603 19.788410 19.831806 19.853504 19.896900 19.983707 19.875202 19.593098 19.462910 19.506306 19.701603 19.701603 19.658207 19.658207 19.723301 19.658207 19.744999 19.810108 19.766697 19.810108 19.853504 19.831806 19.918598 20.005405 20.092197 20.048801 20.048801 20.352604 20.352604 20.547901 20.743198 21.329105 21.980106 23.325504 25.473804 26.949406 27.578709 28.381596 29.531696 31.159199 32.981998 33.242405 33.567905 33.676395 34.023609 35.151997 35.998310 36.150196 35.477497 34.349110 32.938602 31.788502 30.681797 29.922306 28.858997 27.340000 26.385197 25.690800 24.692600 23.911396 23.260410 22.717899 22.283909 21.958408 21.719700 21.198902 21.068699 20.721500 20.439396 20.330906 20.244099 20.200703 20.135609 20.048801 19.983707 19.983707 19.679905 19.528004 19.354404 19.311008 19.267597 19.224201 19.311008 19.202503 19.137409 19.180805 19.180805 19.180805 19.137409 19.093998 19.093998 19.007206 19.072300 19.028904 19.007206 19.050602 19.007206 18.963810 18.963810 19.007206 18.898701 19.007206 18.855305 18.855305 18.746799 18.811909 18.790195 18.768497 18.877003 18.594898 18.638309 18.681705 18.616596 18.746799 18.573200 18.529804 18.573200 18.594898 18.551502 18.594898 18.594898 
18.551502 18.746799 18.768497 18.768497 18.725101 18.920399 18.898701 18.877003 18.833607 18.898701 18.833607 19.050602 19.159107 19.267597 19.332706 19.311008 19.332706 19.180805 19.180805 19.180805 19.202503 19.202503 19.115696 19.093998 19.202503 19.289295 19.267597 19.245899 19.376102 19.419498 19.549702 19.506306 19.549702 19.462910 19.636509 19.636509 19.593098 19.744999 19.614796 19.723301 19.788410 19.853504 19.810108 19.853504 19.896900 19.766697 19.593098 19.506306 19.397800 19.506306 19.658207 19.701603 19.679905 19.788410 19.723301 19.766697 19.875202 19.788410 19.875202 19.831806 19.875202 20.027103 20.005405 20.048801 20.048801 20.200703 20.265797 20.439396 20.612995 20.873402 21.502705 22.392399 24.323704 25.907810 26.971104 27.491901 28.598606 30.117603 31.853596 33.047108 32.981998 33.394306 33.481098 34.435902 35.651096 36.041706 35.868107 34.631199 33.350910 31.636600 30.334599 29.770405 28.642002 27.209797 25.951206 25.278507 24.562397 23.716099 23.173603 22.652805 22.218800 21.914997 21.654606 21.394199 21.025303 20.830006 20.612995 20.352604 20.287510 20.244099 20.200703 20.157307 19.918598 19.918598 19.853504 19.679905 19.397800 19.332706 19.289295 19.267597 19.267597 19.332706 19.224201 19.245899 19.245899 19.202503 19.224201 19.180805 19.137409 19.050602 19.028904 19.093998 19.050602 19.050602 19.007206 19.050602 19.028904 18.942097 18.942097 18.877003 18.898701 18.855305 18.768497 18.811909 18.833607 18.898701 18.811909 18.725101 18.573200 18.638309 18.681705 18.660007 18.638309 18.616596 18.594898 18.573200 18.529804 18.508106 18.529804 18.660007 
18.746799 18.638309 18.703403 18.703403 18.746799 18.768497 18.920399 18.877003 18.811909 18.898701 18.942097 18.963810 19.180805 19.202503 19.224201 19.289295 19.397800 19.245899 19.180805 19.137409 19.159107 19.115696 19.072300 19.137409 19.072300 19.180805 19.180805 19.202503 19.245899 19.332706 19.441196 19.419498 19.528004 19.419498 19.593098 19.593098 19.528004 19.723301 19.636509 19.701603 19.744999 19.723301 19.831806 19.831806 19.766697 19.636509 19.419498 19.484608 19.506306 19.528004 19.571400 19.701603 19.549702 19.679905 19.614796 19.614796 19.766697 19.701603 19.766697 19.875202 19.831806 19.896900 19.962009 20.027103 20.113895 20.070499 20.287510 20.330906 20.612995 20.916798 21.546101 22.913197 24.822803 25.907810 26.884296 27.860798 29.249607 30.681797 32.244205 32.526310 32.591404 32.938602 33.893406 35.086903 35.586002 35.499210 34.826496 33.394306 31.723408 30.204395 29.444904 28.338200 26.927708 25.821003 24.822803 24.150105 23.585896 23.021702 22.544300 22.240498 21.958408 21.654606 21.415897 21.133808 20.873402 20.634708 20.526203 20.265797 20.222401 20.179005 20.113895 20.070499 19.853504 19.853504 19.853504 19.636509 19.397800 19.267597 19.289295 19.267597 19.137409 19.202503 19.267597 19.202503 19.180805 19.202503 19.093998 19.072300 19.072300 19.050602 19.050602 19.028904 19.050602 19.007206 18.920399 19.007206 18.920399 19.007206 18.963810 18.877003 18.811909 18.833607 18.811909 18.811909 18.790195 18.681705 18.768497 18.681705 18.746799 18.616596 18.703403 18.703403 18.616596 18.594898 18.638309 18.638309 18.551502 18.529804 18.594898 18.594898 
18.681705 18.725101 18.594898 18.790195 18.746799 18.833607 18.833607 18.790195 18.833607 18.920399 18.920399 18.920399 18.942097 19.245899 19.289295 19.267597 19.376102 19.202503 19.180805 19.115696 19.202503 19.137409 19.072300 19.180805 19.115696 19.224201 19.180805 19.202503 19.289295 19.441196 19.397800 19.332706 19.419498 19.506306 19.441196 19.441196 19.549702 19.593098 19.593098 19.658207 19.636509 19.658207 19.744999 19.744999 19.723301 19.506306 19.419498 19.484608 19.549702 19.484608 19.571400 19.571400 19.571400 19.679905 19.701603 19.744999 19.744999 19.744999 19.701603 19.831806 19.896900 19.896900 19.962009 20.005405 20.113895 20.222401 20.309208 20.417698 20.634708 20.960209 21.654606 23.434010 24.735996 25.821003 27.079609 28.229710 29.227909 31.332798 32.244205 32.027210 31.940403 32.721607 34.132099 35.108601 35.086903 34.522709 33.546207 31.571507 30.204395 29.401508 27.925907 26.580509 25.604008 24.714298 23.846302 23.390598 22.934910 22.457508 22.153706 21.871601 21.611210 21.329105 21.090397 20.916798 20.699802 20.482807 20.396000 20.135609 20.135609 20.135609 20.092197 19.962009 19.853504 19.810108 19.744999 19.419498 19.289295 19.289295 19.289295 19.245899 19.159107 19.267597 19.267597 19.115696 19.137409 19.093998 19.115696 19.072300 19.050602 19.072300 19.028904 19.050602 19.050602 18.963810 19.028904 18.942097 18.920399 18.985508 18.920399 18.942097 18.963810 18.877003 18.811909 18.790195 18.811909 18.660007 18.681705 18.703403 18.638309 18.594898 18.725101 18.486408 18.594898 18.616596 18.551502 18.508106 18.529804 18.573200 18.508106 18.508106 
18.594898 18.638309 18.638309 18.746799 18.681705 18.920399 18.855305 18.833607 18.811909 18.963810 18.942097 18.898701 18.963810 19.224201 19.159107 19.245899 19.441196 19.332706 19.224201 19.159107 19.137409 19.159107 19.115696 19.093998 19.115696 19.093998 19.202503 19.072300 19.245899 19.289295 19.267597 19.311008 19.441196 19.419498 19.528004 19.506306 19.549702 19.506306 19.484608 19.636509 19.658207 19.679905 19.658207 19.636509 19.701603 19.506306 19.397800 19.441196 19.441196 19.549702 19.571400 19.571400 19.549702 19.571400 19.614796 19.636509 19.723301 19.679905 19.679905 19.788410 19.853504 19.896900 19.940296 20.113895 20.157307 20.135609 20.309208 20.396000 20.786610 20.960209 21.936695 23.455708 24.475605 25.604008 26.949406 27.687199 30.160999 31.897007 31.918705 31.766804 31.636600 32.808399 34.023609 34.414204 34.370808 33.285801 31.831898 30.508198 29.792103 27.925907 26.255009 25.300205 24.432209 23.824604 23.043400 22.783009 22.479206 22.153706 21.936695 21.676304 21.415897 21.112110 20.895100 20.786610 20.461109 20.330906 20.244099 20.092197 20.135609 20.048801 20.005405 19.896900 19.788410 19.788410 19.679905 19.376102 19.311008 19.224201 19.202503 19.245899 19.224201 19.180805 19.115696 19.093998 19.159107 19.137409 19.115696 19.093998 19.028904 19.028904 18.985508 19.028904 18.985508 18.963810 18.920399 18.985508 18.963810 18.877003 18.855305 18.855305 19.072300 18.920399 18.877003 18.811909 18.768497 18.681705 18.725101 18.725101 18.573200 18.746799 18.768497 18.616596 18.616596 18.616596 18.616596 18.660007 18.508106 18.529804 18.616596 18.616596 
18.508106 18.551502 18.725101 18.790195 18.703403 18.811909 18.811909 18.768497 18.811909 18.855305 18.920399 18.768497 18.920399 19.137409 19.180805 19.180805 19.332706 19.289295 19.202503 19.115696 19.093998 19.137409 19.137409 19.115696 19.007206 19.159107 19.180805 19.137409 19.180805 19.224201 19.267597 19.245899 19.397800 19.397800 19.441196 19.506306 19.462910 19.506306 19.462910 19.658207 19.614796 19.571400 19.528004 19.614796 19.549702 19.419498 19.419498 19.441196 19.506306 19.528004 19.571400 19.593098 19.506306 19.506306 19.614796 19.528004 19.593098 19.679905 19.679905 19.723301 19.788410 19.875202 19.918598 20.092197 20.092197 20.135609 20.244099 20.439396 20.678104 20.960209 21.828205 23.021702 23.802906 24.757710 25.799305 28.403309 31.332798 31.788502 31.463001 31.397907 31.679996 32.699909 33.698109 33.980198 33.394306 31.831898 30.660099 30.095905 28.576908 26.298405 25.170002 24.323704 23.607609 23.021702 22.479206 22.327305 22.175404 21.806507 21.893299 21.654606 21.263996 20.938496 20.678104 20.547901 20.396000 20.309208 20.244099 19.983707 20.070499 20.005405 19.918598 19.875202 19.723301 19.701603 19.462910 19.267597 19.267597 19.311008 19.245899 19.159107 19.093998 19.267597 19.224201 19.202503 19.115696 19.137409 19.093998 19.115696 19.007206 19.050602 19.007206 18.963810 18.920399 18.963810 18.920399 19.028904 18.898701 18.898701 18.811909 18.811909 18.898701 18.855305 18.725101 18.746799 18.811909 18.811909 18.703403 18.746799 18.703403 18.660007 18.573200 18.594898 18.573200 18.508106 18.638309 18.638309 18.529804 18.508106 18.551502 18.594898 
18.616596 18.681705 18.703403 18.681705 18.703403 18.725101 18.790195 18.833607 18.746799 18.855305 18.811909 18.790195 18.920399 18.985508 19.137409 19.180805 19.311008 19.311008 19.289295 19.159107 19.159107 19.115696 19.115696 19.137409 19.028904 19.159107 19.007206 19.115696 19.267597 19.267597 19.224201 19.224201 19.224201 19.289295 19.311008 19.419498 19.397800 19.441196 19.484608 19.549702 19.528004 19.484608 19.549702 19.549702 19.441196 19.376102 19.506306 19.484608 19.441196 19.506306 19.528004 19.528004 19.419498 19.549702 19.549702 19.506306 19.614796 19.571400 19.679905 19.744999 19.766697 19.896900 19.940296 19.896900 19.983707 20.092197 20.244099 20.417698 20.786610 21.090397 21.611210 22.435810 23.195301 24.497303 27.491901 30.443104 31.332798 31.289402 31.224308 31.571507 31.897007 32.851810 33.567905 33.264103 31.875309 30.768604 30.291203 29.184498 26.710697 25.104908 24.193501 23.477406 22.934910 22.522602 22.088596 22.066898 22.023502 21.632908 21.481007 21.350803 21.090397 20.786610 20.547901 20.504505 20.287510 20.265797 20.244099 19.940296 19.983707 20.027103 19.744999 19.788410 19.658207 19.636509 19.397800 19.267597 19.202503 19.267597 19.289295 19.159107 19.137409 19.180805 19.180805 19.180805 19.224201 19.072300 19.093998 19.050602 18.985508 19.007206 18.877003 18.898701 19.007206 19.028904 18.985508 19.050602 18.877003 18.898701 18.811909 18.833607 18.833607 18.811909 18.725101 18.725101 18.725101 18.746799 18.616596 18.681705 18.660007 18.594898 18.746799 18.725101 18.573200 18.573200 18.508106 18.638309 18.464710 18.442997 18.529804 18.616596 
18.573200 18.681705 18.703403 18.725101 18.725101 18.768497 18.833607 18.811909 18.855305 18.811909 18.833607 18.790195 18.877003 18.985508 19.028904 19.159107 19.289295 19.267597 19.289295 19.180805 19.137409 19.137409 19.137409 19.159107 19.028904 19.115696 19.050602 19.224201 19.224201 19.137409 19.137409 19.115696 19.115696 19.224201 19.267597 19.311008 19.332706 19.376102 19.462910 19.549702 19.506306 19.484608 19.419498 19.354404 19.332706 19.376102 19.354404 19.528004 19.441196 19.571400 19.462910 19.571400 19.441196 19.462910 19.528004 19.549702 19.636509 19.614796 19.701603 19.723301 19.723301 19.810108 19.918598 19.962009 20.092197 20.135609 20.287510 20.396000 20.764896 21.112110 21.849903 22.565998 23.672703 26.732395 30.095905 30.920506 31.072407 31.050709 31.614902 31.875309 31.723408 32.830097 33.177296 31.940403 30.660099 30.334599 29.466602 27.101307 25.386997 24.302006 23.434010 22.869801 22.457508 22.283909 21.871601 21.806507 21.806507 21.329105 21.068699 21.025303 20.830006 20.569599 20.330906 20.309208 20.265797 20.113895 20.135609 19.962009 19.940296 19.918598 19.701603 19.766697 19.636509 19.441196 19.289295 19.267597 19.267597 19.159107 19.202503 19.202503 19.202503 19.115696 19.115696 19.159107 19.137409 19.115696 19.050602 18.963810 19.007206 18.942097 18.898701 18.920399 19.028904 18.985508 18.855305 18.877003 18.898701 18.811909 18.877003 18.833607 18.898701 18.833607 18.855305 18.790195 18.746799 18.703403 18.681705 18.594898 18.594898 18.508106 18.746799 18.660007 18.573200 18.594898 18.529804 18.573200 18.442997 18.334507 18.529804 18.508106 
18.616596 18.616596 18.703403 18.616596 18.703403 18.790195 18.725101 18.811909 18.725101 18.790195 18.877003 18.898701 18.985508 19.028904 18.942097 19.202503 19.245899 19.224201 19.289295 19.332706 19.202503 19.180805 19.093998 19.137409 19.115696 19.137409 19.180805 19.115696 19.137409 19.202503 19.202503 19.072300 19.137409 19.115696 19.224201 19.202503 19.419498 19.354404 19.376102 19.484608 19.506306 19.441196 19.484608 19.462910 19.484608 19.332706 19.528004 19.462910 19.462910 19.528004 19.528004 19.636509 19.462910 19.462910 19.506306 19.571400 19.636509 19.658207 19.614796 19.723301 19.810108 19.788410 19.896900 19.983707 20.092197 20.157307 20.330906 20.461109 20.830006 21.220600 22.023502 23.086796 25.647404 29.249607 30.638401 30.790302 31.072407 31.614902 31.853596 30.942204 31.875309 32.743305 32.005497 30.833698 30.204395 29.401508 27.296604 25.560596 24.497303 23.477406 22.804707 22.457508 22.132008 21.980106 21.654606 21.632908 21.437595 21.133808 20.916798 20.764896 20.547901 20.374302 20.287510 20.135609 20.070499 20.070499 20.135609 19.940296 19.831806 19.766697 19.723301 19.658207 19.571400 19.311008 19.267597 19.267597 19.159107 19.180805 19.289295 19.245899 19.093998 19.137409 19.137409 19.115696 19.028904 19.072300 19.072300 19.050602 18.985508 18.963810 19.050602 19.028904 18.877003 18.963810 18.985508 18.877003 18.898701 18.877003 18.920399 18.833607 18.811909 18.790195 18.898701 18.703403 18.681705 18.746799 18.746799 18.660007 18.616596 18.573200 18.746799 18.551502 18.573200 18.464710 18.486408 18.573200 18.442997 18.464710 18.573200 18.594898 
18.529804 18.551502 18.616596 18.638309 18.660007 18.811909 18.768497 18.746799 18.725101 18.768497 18.920399 18.811909 18.898701 18.768497 19.007206 19.072300 19.245899 19.159107 19.245899 19.245899 19.202503 19.115696 18.985508 19.115696 19.093998 19.093998 19.050602 19.007206 19.072300 19.072300 19.093998 19.050602 19.115696 19.180805 19.159107 19.180805 19.180805 19.289295 19.267597 19.267597 19.441196 19.484608 19.376102 19.397800 19.419498 19.397800 19.462910 19.506306 19.419498 19.419498 19.506306 19.441196 19.397800 19.462910 19.376102 19.462910 19.614796 19.571400 19.658207 19.636509 19.658207 19.766697 19.875202 19.875202 19.962009 20.048801 20.309208 20.634708 20.960209 21.372501 22.392399 24.497303 28.381596 30.095905 30.573307 30.833698 31.571507 32.070606 30.616703 31.202610 32.352695 31.962101 30.920506 29.922306 29.575108 27.470203 25.755909 24.562397 23.585896 22.804707 22.327305 22.088596 21.936695 21.763096 21.437595 21.394199 21.242298 20.938496 20.634708 20.482807 20.374302 20.244099 20.135609 20.113895 19.962009 19.983707 20.048801 19.831806 19.766697 19.744999 19.506306 19.636509 19.311008 19.180805 19.245899 19.137409 19.137409 19.159107 19.159107 19.137409 19.137409 19.137409 19.115696 19.093998 19.115696 19.072300 19.007206 19.028904 18.920399 18.942097 18.942097 18.985508 18.920399 19.050602 18.942097 18.877003 18.855305 18.920399 18.790195 18.833607 18.833607 18.790195 18.681705 18.703403 18.616596 18.573200 18.573200 18.703403 18.660007 18.508106 18.421299 18.312809 18.551502 18.529804 18.421299 18.529804 18.421299 18.377903 18.464710 18.529804 
18.551502 18.594898 18.594898 18.616596 18.703403 18.725101 18.811909 18.768497 18.768497 18.811909 18.790195 18.790195 18.877003 18.877003 18.985508 18.898701 19.202503 19.224201 19.180805 19.224201 19.245899 19.224201 19.028904 19.093998 19.050602 19.072300 19.050602 19.007206 19.072300 19.093998 19.202503 19.007206 19.093998 19.072300 19.137409 19.202503 19.115696 19.202503 19.224201 19.289295 19.311008 19.332706 19.397800 19.397800 19.376102 19.419498 19.571400 19.397800 19.397800 19.354404 19.397800 19.462910 19.397800 19.441196 19.528004 19.506306 19.506306 19.614796 19.528004 19.701603 19.701603 19.766697 19.766697 19.918598 20.005405 20.135609 20.374302 20.634708 21.068699 21.654606 23.260410 27.318302 29.531696 30.269505 30.616703 31.094105 31.897007 31.246006 30.790302 32.027210 31.875309 31.137501 30.182697 29.575108 28.012699 26.146503 24.801105 23.781208 23.043400 22.305607 22.045200 21.980106 21.763096 21.741398 21.263996 21.220600 21.003605 20.699802 20.439396 20.396000 20.244099 20.135609 20.092197 20.092197 20.005405 19.962009 20.005405 19.723301 19.658207 19.679905 19.571400 19.549702 19.224201 19.224201 19.245899 19.180805 19.115696 19.137409 19.137409 19.202503 19.050602 19.072300 19.180805 19.093998 19.115696 19.007206 19.072300 18.985508 19.007206 18.942097 18.942097 19.115696 18.898701 18.985508 18.833607 18.877003 18.790195 18.898701 18.877003 18.725101 18.790195 18.811909 18.768497 18.833607 18.638309 18.681705 18.594898 18.594898 18.660007 18.660007 18.529804 18.442997 18.508106 18.573200 18.421299 18.508106 18.508106 18.247700 18.421299 18.399601 
18.594898 18.573200 18.573200 18.573200 18.725101 18.725101 18.681705 18.703403 18.660007 18.790195 18.746799 18.833607 18.833607 18.768497 18.920399 18.920399 19.072300 19.245899 19.202503 19.159107 19.180805 19.093998 19.115696 19.093998 19.072300 19.093998 19.028904 19.028904 19.028904 19.050602 19.072300 19.007206 19.072300 19.093998 19.050602 19.137409 19.115696 19.137409 19.245899 19.289295 19.245899 19.267597 19.202503 19.311008 19.354404 19.332706 19.549702 19.419498 19.441196 19.441196 19.397800 19.441196 19.441196 19.419498 19.462910 19.484608 19.506306 19.484608 19.593098 19.614796 19.593098 19.744999 19.831806 19.831806 20.048801 20.179005 20.309208 20.656406 21.177204 22.153706 25.386997 29.032597 29.748707 30.139301 30.768604 31.484699 31.484699 30.833698 31.593204 31.636600 31.094105 30.421406 29.618504 28.403309 26.537098 25.148304 24.041599 23.130207 22.522602 22.088596 21.849903 21.654606 21.481007 21.481007 21.242298 20.916798 20.808308 20.482807 20.330906 20.200703 20.157307 20.005405 20.048801 20.005405 20.027103 19.918598 19.853504 19.614796 19.658207 19.614796 19.528004 19.332706 19.137409 19.159107 19.245899 19.224201 19.093998 19.137409 19.159107 19.093998 19.028904 19.050602 19.007206 19.093998 19.072300 18.985508 18.985508 19.115696 18.920399 18.920399 18.942097 19.007206 18.855305 18.963810 18.877003 18.855305 18.833607 18.833607 18.725101 18.703403 18.768497 18.703403 18.573200 18.746799 18.551502 18.725101 18.551502 18.551502 18.529804 18.660007 18.508106 18.508106 18.442997 18.551502 18.442997 18.464710 18.377903 18.399601 18.356205 18.464710 
18.486408 18.551502 18.421299 18.616596 18.681705 18.681705 18.703403 18.681705 18.616596 18.746799 18.725101 18.768497 18.833607 18.790195 18.920399 18.877003 19.093998 19.245899 19.224201 19.202503 19.224201 19.159107 19.159107 19.137409 19.115696 19.050602 19.072300 19.137409 19.050602 18.985508 19.007206 18.985508 19.028904 19.028904 19.093998 19.072300 19.093998 19.137409 19.267597 19.202503 19.289295 19.180805 19.202503 19.202503 19.202503 19.267597 19.419498 19.419498 19.462910 19.506306 19.506306 19.506306 19.441196 19.462910 19.484608 19.484608 19.571400 19.636509 19.506306 19.679905 19.636509 19.723301 19.831806 19.918598 20.070499 20.135609 20.417698 20.786610 21.459309 22.891499 27.535297 29.531696 29.857197 30.182697 31.180897 31.484699 30.443104 31.159199 31.289402 30.963902 30.421406 29.835499 28.772205 26.862598 25.452106 24.367100 23.455708 22.717899 22.283909 21.849903 21.524403 21.459309 21.307407 21.263996 20.938496 20.764896 20.569599 20.265797 20.113895 20.113895 20.027103 19.983707 19.983707 19.962009 19.962009 19.875202 19.853504 19.636509 19.571400 19.593098 19.419498 19.224201 19.159107 19.180805 19.202503 19.224201 19.115696 19.072300 19.115696 19.093998 19.115696 19.028904 19.072300 19.028904 19.028904 18.985508 18.985508 18.877003 18.855305 18.963810 18.985508 18.877003 18.920399 18.920399 18.768497 18.855305 18.833607 18.790195 18.768497 18.681705 18.811909 18.638309 18.660007 18.877003 18.703403 18.616596 18.508106 18.638309 18.594898 18.594898 18.464710 18.638309 18.551502 18.508106 18.399601 18.399601 18.421299 18.421299 18.377903 18.356205 
18.486408 18.508106 18.464710 18.529804 18.638309 18.681705 18.725101 18.681705 18.573200 18.681705 18.681705 18.725101 18.811909 18.768497 18.768497 18.768497 18.963810 18.985508 19.137409 19.050602 19.137409 19.093998 19.050602 19.050602 19.050602 19.007206 18.985508 18.985508 19.050602 18.985508 18.920399 18.985508 18.963810 19.028904 19.007206 18.985508 19.093998 19.093998 19.050602 19.202503 19.159107 19.137409 19.137409 19.137409 19.137409 19.224201 19.332706 19.354404 19.354404 19.376102 19.354404 19.462910 19.484608 19.484608 19.506306 19.549702 19.549702 19.658207 19.614796 19.614796 19.658207 19.788410 19.788410 19.940296 20.070499 20.157307 20.417698 20.851704 21.589497 24.041599 28.381596 29.575108 29.748707 30.378010 31.224308 30.247807 30.009098 30.725208 30.616703 30.139301 29.661900 29.184498 27.361698 25.821003 24.605808 23.759510 22.913197 22.283909 21.958408 21.611210 21.285709 21.112110 21.090397 20.960209 20.634708 20.526203 20.374302 20.092197 20.005405 20.070499 19.896900 19.875202 19.918598 19.940296 19.831806 19.766697 19.744999 19.549702 19.549702 19.484608 19.180805 19.093998 19.007206 19.115696 19.180805 19.072300 19.050602 19.028904 19.093998 19.072300 19.050602 19.050602 18.985508 18.963810 19.050602 19.050602 18.920399 18.985508 18.855305 18.920399 18.811909 18.855305 18.920399 18.855305 18.746799 18.790195 18.811909 18.746799 18.790195 18.638309 18.660007 18.660007 18.638309 18.811909 18.573200 18.573200 18.529804 18.551502 18.399601 18.486408 18.486408 18.486408 18.421299 18.312809 18.377903 18.399601 18.356205 18.269398 18.291096 18.442997 
18.421299 18.399601 18.486408 18.573200 18.529804 18.681705 18.638309 18.681705 18.573200 18.638309 18.681705 18.616596 18.681705 18.725101 18.790195 18.768497 18.920399 18.920399 19.007206 19.007206 19.072300 19.115696 19.093998 19.115696 19.028904 18.963810 18.942097 18.985508 19.007206 18.963810 18.855305 18.833607 18.942097 19.007206 18.963810 18.920399 18.985508 19.028904 19.115696 19.137409 19.137409 19.115696 19.159107 19.159107 19.115696 19.137409 19.224201 19.224201 19.245899 19.289295 19.376102 19.354404 19.441196 19.484608 19.528004 19.506306 19.528004 19.744999 19.679905 19.679905 19.723301 19.810108 19.810108 19.918598 19.962009 20.113895 20.417698 20.895100 21.676304 24.627506 28.576908 29.119404 29.705296 30.508198 30.009098 28.142902 29.227909 29.683598 29.553410 29.206196 28.815601 28.034397 26.016300 24.844501 23.911396 23.021702 22.414097 21.958408 21.611210 21.307407 21.090397 20.873402 20.764896 20.634708 20.287510 20.309208 20.309208 19.983707 19.962009 19.896900 19.918598 19.875202 19.940296 19.896900 19.723301 19.788410 19.788410 19.549702 19.484608 19.311008 19.050602 19.093998 19.050602 19.028904 18.985508 19.050602 19.093998 19.007206 19.115696 19.028904 18.920399 18.920399 18.920399 19.007206 18.898701 18.942097 18.920399 18.942097 18.833607 18.898701 18.855305 18.811909 18.898701 18.920399 18.746799 18.811909 18.790195 18.681705 18.768497 18.681705 18.660007 18.660007 18.551502 18.638309 18.529804 18.529804 18.594898 18.529804 18.421299 18.442997 18.486408 18.442997 18.399601 18.421299 18.291096 18.334507 18.356205 18.226002 18.291096 18.334507 
18.551502 18.421299 18.464710 18.486408 18.529804 18.660007 18.638309 18.616596 18.573200 18.616596 18.660007 18.746799 18.703403 18.638309 18.703403 18.768497 18.768497 18.855305 18.877003 18.985508 19.050602 19.050602 18.963810 19.050602 18.985508 18.942097 18.855305 18.942097 18.942097 18.942097 18.942097 18.877003 18.898701 18.963810 18.963810 18.963810 18.985508 18.985508 19.007206 19.072300 19.028904 19.028904 19.072300 19.050602 19.137409 19.093998 19.180805 19.202503 19.224201 19.354404 19.267597 19.311008 19.311008 19.376102 19.484608 19.549702 19.593098 19.636509 19.528004 19.679905 19.744999 19.831806 19.810108 19.918598 20.048801 20.135609 20.330906 20.830006 21.698002 24.367100 28.012699 28.750507 29.227909 29.705296 28.012699 26.645603 27.578709 28.359898 28.273106 27.969303 27.708897 26.363499 25.039799 24.084995 23.238697 22.544300 22.001804 21.719700 21.415897 21.068699 20.808308 20.678104 20.526203 20.396000 20.135609 20.070499 20.179005 19.853504 19.983707 19.940296 19.853504 19.875202 19.766697 19.788410 19.614796 19.549702 19.593098 19.506306 19.267597 19.137409 19.007206 19.115696 18.942097 19.050602 18.985508 19.050602 19.072300 19.028904 19.007206 18.963810 18.898701 19.028904 18.963810 19.007206 19.007206 18.942097 18.920399 18.877003 18.811909 18.920399 18.746799 18.790195 18.833607 18.790195 18.768497 18.746799 18.746799 18.746799 18.638309 18.703403 18.638309 18.681705 18.529804 18.594898 18.594898 18.529804 18.573200 18.529804 18.442997 18.399601 18.399601 18.399601 18.442997 18.356205 18.269398 18.226002 18.269398 18.182606 18.204304 18.356205 
18.529804 18.399601 18.508106 18.508106 18.529804 18.551502 18.551502 18.594898 18.681705 18.551502 18.703403 18.660007 18.660007 18.594898 18.703403 18.811909 18.811909 18.855305 18.790195 18.790195 19.007206 19.007206 18.942097 18.898701 18.942097 19.028904 18.855305 18.898701 18.942097 18.920399 18.898701 18.833607 18.877003 18.942097 18.898701 18.985508 18.963810 19.072300 19.007206 19.028904 19.093998 19.028904 19.050602 19.115696 19.137409 19.180805 19.137409 19.267597 19.224201 19.202503 19.224201 19.224201 19.441196 19.376102 19.376102 19.419498 19.462910 19.506306 19.441196 19.571400 19.701603 19.701603 19.744999 19.853504 20.027103 20.027103 20.309208 20.656406 21.329105 23.000004 26.602207 27.925907 28.576908 28.403309 26.450306 25.538898 25.625706 26.710697 26.949406 26.537098 25.777607 24.953007 24.063297 23.303806 22.609409 22.001804 21.741398 21.524403 21.220600 20.895100 20.612995 20.526203 20.309208 20.330906 20.092197 20.113895 20.135609 19.962009 19.810108 19.853504 19.940296 19.744999 19.723301 19.679905 19.528004 19.658207 19.701603 19.311008 19.137409 19.115696 19.028904 19.072300 18.942097 19.007206 19.115696 19.050602 19.028904 18.985508 19.072300 18.963810 19.007206 18.920399 18.985508 18.985508 18.920399 18.985508 18.877003 18.877003 18.833607 18.833607 18.790195 18.746799 18.790195 18.725101 18.790195 18.681705 18.660007 18.616596 18.594898 18.638309 18.746799 18.660007 18.594898 18.573200 18.464710 18.508106 18.551502 18.442997 18.529804 18.464710 18.356205 18.399601 18.377903 18.291096 18.226002 18.291096 18.247700 18.334507 18.269398 18.291096 
18.377903 18.508106 18.464710 18.616596 18.573200 18.703403 18.660007 18.660007 18.594898 18.616596 18.638309 18.768497 18.616596 18.725101 18.703403 18.681705 18.833607 18.811909 18.811909 18.746799 18.855305 18.942097 18.855305 18.855305 18.898701 18.942097 19.028904 18.920399 18.920399 18.985508 18.920399 18.768497 18.855305 18.920399 18.985508 19.007206 18.963810 19.007206 18.985508 19.115696 19.180805 19.050602 19.050602 19.115696 19.137409 19.245899 19.245899 19.180805 19.267597 19.332706 19.311008 19.354404 19.311008 19.397800 19.397800 19.245899 19.419498 19.528004 19.528004 19.484608 19.679905 19.636509 19.766697 19.679905 19.918598 19.962009 20.179005 20.547901 21.068699 22.023502 24.432209 26.732395 27.426807 26.884296 25.300205 24.735996 24.540699 24.822803 25.235096 24.757710 24.323704 23.846302 23.130207 22.696201 22.023502 21.611210 21.329105 21.177204 20.916798 20.569599 20.439396 20.330906 20.179005 20.222401 19.962009 20.048801 20.048801 19.853504 19.831806 19.940296 19.810108 19.744999 19.658207 19.636509 19.571400 19.679905 19.528004 19.159107 19.115696 19.072300 19.072300 18.985508 18.985508 19.028904 19.072300 19.093998 19.050602 19.028904 19.072300 18.985508 18.985508 18.963810 18.942097 18.920399 18.920399 18.877003 18.942097 18.877003 18.877003 18.855305 18.790195 18.833607 18.746799 18.811909 18.833607 18.703403 18.660007 18.725101 18.616596 18.681705 18.746799 18.638309 18.594898 18.594898 18.551502 18.551502 18.551502 18.442997 18.573200 18.442997 18.486408 18.464710 18.377903 18.377903 18.377903 18.377903 18.377903 18.312809 18.334507 18.377903 
18.312809 18.442997 18.377903 18.486408 18.551502 18.573200 18.551502 18.486408 18.464710 18.616596 18.573200 18.508106 18.616596 18.790195 18.638309 18.725101 18.790195 18.790195 18.790195 18.660007 18.616596 18.660007 18.855305 18.811909 18.877003 18.811909 18.963810 18.855305 18.942097 18.833607 18.877003 18.942097 18.855305 18.811909 18.920399 18.963810 18.855305 18.985508 18.963810 18.985508 19.007206 19.007206 19.072300 19.093998 19.159107 19.050602 19.115696 19.311008 19.224201 19.159107 19.289295 19.245899 19.224201 19.311008 19.289295 19.354404 19.267597 19.462910 19.441196 19.462910 19.571400 19.571400 19.549702 19.636509 19.810108 19.788410 19.962009 20.244099 20.699802 21.263996 22.305607 24.063297 25.191700 24.540699 24.106709 23.672703 23.499104 23.564198 23.651005 23.520802 23.216999 22.956608 22.414097 21.958408 21.567799 21.242298 21.025303 20.916798 20.612995 20.309208 20.157307 20.113895 19.983707 20.027103 19.875202 19.918598 19.962009 19.831806 19.766697 19.853504 19.658207 19.614796 19.593098 19.506306 19.484608 19.549702 19.376102 18.942097 19.007206 19.115696 19.050602 18.963810 18.963810 19.028904 18.942097 18.985508 18.963810 18.942097 19.072300 18.963810 18.920399 18.963810 18.920399 18.833607 18.898701 18.920399 18.790195 18.833607 18.811909 18.768497 18.811909 18.855305 18.725101 18.703403 18.790195 18.746799 18.703403 18.616596 18.703403 18.594898 18.638309 18.573200 18.551502 18.573200 18.508106 18.486408 18.660007 18.399601 18.486408 18.334507 18.421299 18.269398 18.356205 18.356205 18.312809 18.269398 18.269398 18.334507 18.312809 18.291096 
18.399601 18.421299 18.399601 18.464710 18.508106 18.486408 18.616596 18.551502 18.573200 18.594898 18.508106 18.660007 18.594898 18.529804 18.508106 18.725101 18.725101 18.725101 18.616596 18.594898 18.616596 18.616596 18.703403 18.877003 18.833607 18.833607 18.942097 18.855305 18.963810 18.985508 18.877003 18.898701 18.898701 18.877003 18.963810 18.963810 18.898701 18.963810 18.985508 18.920399 18.985508 19.007206 19.028904 19.072300 19.115696 19.137409 19.224201 19.267597 19.245899 19.180805 19.245899 19.245899 19.289295 19.289295 19.245899 19.311008 19.462910 19.462910 19.441196 19.419498 19.462910 19.614796 19.593098 19.614796 19.723301 19.853504 19.918598 20.027103 20.396000 20.764896 21.459309 22.132008 22.826405 23.000004 23.000004 22.826405 22.696201 22.609409 22.674503 22.565998 22.370701 22.240498 21.698002 21.481007 21.112110 20.895100 20.678104 20.547901 20.352604 20.157307 20.048801 20.135609 19.983707 20.027103 19.853504 19.875202 19.983707 19.810108 19.766697 19.723301 19.679905 19.614796 19.549702 19.528004 19.441196 19.354404 19.137409 18.942097 18.985508 19.007206 19.007206 19.028904 18.963810 19.007206 19.050602 18.942097 18.898701 18.920399 18.920399 18.963810 18.920399 18.920399 18.963810 18.877003 18.898701 18.877003 18.898701 18.898701 18.790195 18.811909 18.811909 18.920399 18.725101 18.638309 18.768497 18.725101 18.594898 18.725101 18.790195 18.616596 18.638309 18.638309 18.551502 18.681705 18.486408 18.508106 18.638309 18.529804 18.464710 18.334507 18.356205 18.291096 18.377903 18.442997 18.399601 18.356205 18.269398 18.269398 18.247700 18.356205 
18.421299 18.334507 18.334507 18.421299 18.508106 18.529804 18.529804 18.660007 18.529804 18.464710 18.551502 18.551502 18.573200 18.594898 18.616596 18.681705 18.573200 18.703403 18.616596 18.464710 18.464710 18.442997 18.551502 18.768497 18.855305 18.855305 18.877003 18.855305 18.920399 18.920399 18.855305 18.942097 18.877003 18.811909 18.833607 18.898701 18.898701 18.833607 18.898701 18.985508 18.985508 18.898701 19.072300 19.093998 19.028904 19.115696 19.202503 19.224201 19.180805 19.245899 19.224201 19.267597 19.311008 19.311008 19.289295 19.441196 19.397800 19.462910 19.419498 19.397800 19.506306 19.571400 19.658207 19.614796 19.701603 19.788410 19.744999 19.918598 20.179005 20.330906 20.830006 21.242298 21.654606 21.784809 22.132008 21.936695 21.871601 21.849903 21.719700 21.763096 21.676304 21.546101 21.220600 21.003605 20.764896 20.591297 20.504505 20.417698 20.222401 20.113895 20.048801 20.027103 19.940296 20.005405 19.875202 19.853504 20.027103 19.679905 19.744999 19.701603 19.593098 19.528004 19.484608 19.528004 19.311008 19.202503 19.159107 18.920399 19.028904 19.093998 18.963810 18.920399 18.985508 18.942097 19.007206 19.007206 18.920399 18.877003 18.942097 18.963810 18.920399 18.877003 18.898701 18.898701 18.942097 18.855305 18.877003 18.898701 18.768497 18.811909 18.790195 18.855305 18.746799 18.833607 18.746799 18.746799 18.660007 18.616596 18.746799 18.616596 18.594898 18.660007 18.594898 18.573200 18.529804 18.464710 18.529804 18.529804 18.442997 18.291096 18.291096 18.356205 18.399601 18.399601 18.442997 18.421299 18.291096 18.204304 18.182606 18.291096 
18.356205 18.421299 18.421299 18.442997 18.399601 18.508106 18.486408 18.638309 18.464710 18.529804 18.442997 18.594898 18.529804 18.529804 18.573200 18.551502 18.638309 18.508106 18.464710 18.442997 18.508106 18.486408 18.529804 18.703403 18.811909 18.877003 18.985508 18.855305 18.942097 18.855305 18.942097 18.920399 18.963810 18.877003 18.855305 18.920399 18.898701 18.985508 18.920399 18.898701 18.898701 18.898701 18.985508 19.028904 19.115696 19.050602 19.159107 19.115696 19.267597 19.202503 19.245899 19.267597 19.202503 19.224201 19.354404 19.462910 19.462910 19.484608 19.419498 19.462910 19.462910 19.549702 19.571400 19.571400 19.614796 19.636509 19.744999 19.853504 19.983707 20.092197 20.417698 20.678104 20.895100 21.025303 21.437595 21.285709 21.242298 21.155506 21.177204 21.155506 21.090397 21.025303 20.764896 20.678104 20.547901 20.352604 20.265797 20.287510 20.200703 20.005405 19.962009 19.940296 19.918598 19.940296 19.896900 19.831806 19.940296 19.679905 19.636509 19.679905 19.636509 19.506306 19.528004 19.376102 19.224201 19.202503 19.159107 18.963810 19.050602 19.028904 18.985508 19.007206 18.942097 19.028904 19.007206 19.050602 18.963810 18.898701 18.963810 18.898701 18.920399 18.898701 18.898701 18.898701 18.920399 18.898701 18.833607 18.942097 18.725101 18.877003 18.790195 18.833607 18.703403 18.660007 18.811909 18.746799 18.703403 18.594898 18.638309 18.594898 18.681705 18.638309 18.573200 18.573200 18.551502 18.421299 18.508106 18.399601 18.421299 18.356205 18.334507 18.356205 18.334507 18.312809 18.291096 18.312809 18.204304 18.182606 18.291096 18.291096 
18.269398 18.247700 18.334507 18.312809 18.334507 18.442997 18.594898 18.508106 18.529804 18.529804 18.464710 18.464710 18.529804 18.399601 18.551502 18.486408 18.464710 18.377903 18.399601 18.421299 18.399601 18.377903 18.399601 18.529804 18.660007 18.833607 18.942097 18.833607 18.942097 18.898701 18.877003 18.942097 18.963810 18.877003 18.920399 18.790195 18.768497 18.877003 18.877003 18.877003 18.920399 18.833607 18.942097 19.007206 19.007206 18.963810 19.115696 19.137409 19.180805 19.115696 19.224201 19.267597 19.202503 19.159107 19.332706 19.245899 19.419498 19.462910 19.376102 19.462910 19.376102 19.528004 19.528004 19.528004 19.571400 19.506306 19.614796 19.614796 19.766697 19.896900 20.092197 20.200703 20.352604 20.547901 20.916798 20.743198 20.721500 20.743198 20.634708 20.591297 20.547901 20.569599 20.504505 20.396000 20.309208 20.287510 20.070499 20.005405 20.048801 19.940296 19.875202 19.896900 19.788410 19.940296 19.744999 19.744999 19.788410 19.528004 19.484608 19.506306 19.419498 19.484608 19.376102 19.159107 19.137409 19.093998 19.137409 18.963810 18.985508 18.985508 18.942097 18.877003 18.833607 18.942097 18.985508 18.942097 18.877003 18.855305 18.963810 18.920399 18.855305 18.920399 18.811909 18.920399 18.855305 18.942097 18.746799 18.855305 18.768497 18.855305 18.725101 18.790195 18.703403 18.681705 18.746799 18.725101 18.638309 18.594898 18.638309 18.616596 18.725101 18.703403 18.594898 18.573200 18.486408 18.421299 18.421299 18.421299 18.399601 18.269398 18.399601 18.312809 18.334507 18.312809 18.204304 18.312809 18.269398 18.226002 18.139210 18.160908 
18.291096 18.312809 18.334507 18.291096 18.291096 18.399601 18.421299 18.508106 18.356205 18.442997 18.356205 18.291096 18.377903 18.421299 18.334507 18.312809 18.377903 18.291096 18.291096 18.312809 18.399601 18.356205 18.356205 18.529804 18.508106 18.616596 18.746799 18.833607 18.920399 18.855305 18.833607 18.746799 18.920399 18.855305 18.877003 18.898701 18.833607 18.811909 18.833607 18.855305 18.877003 18.725101 18.898701 18.942097 18.942097 18.963810 18.920399 19.028904 19.028904 19.093998 19.115696 19.159107 19.115696 19.245899 19.137409 19.289295 19.289295 19.311008 19.311008 19.441196 19.441196 19.549702 19.441196 19.441196 19.419498 19.484608 19.614796 19.571400 19.701603 19.723301 19.940296 19.962009 19.962009 20.113895 20.374302 20.352604 20.309208 20.417698 20.265797 20.352604 20.157307 20.200703 20.135609 20.200703 20.092197 20.005405 20.048801 19.831806 19.918598 19.875202 19.810108 19.896900 19.766697 19.744999 19.571400 19.593098 19.658207 19.506306 19.419498 19.462910 19.462910 19.311008 19.115696 19.072300 18.985508 19.028904 19.072300 18.855305 18.833607 18.963810 18.920399 18.877003 18.942097 18.942097 18.942097 18.833607 18.898701 18.811909 18.855305 18.855305 18.855305 18.833607 18.746799 18.811909 18.790195 18.877003 18.703403 18.833607 18.725101 18.703403 18.681705 18.660007 18.638309 18.638309 18.573200 18.616596 18.508106 18.594898 18.594898 18.573200 18.529804 18.529804 18.442997 18.464710 18.399601 18.356205 18.421299 18.312809 18.291096 18.160908 18.312809 18.269398 18.269398 18.269398 18.226002 18.204304 18.074100 18.204304 18.117496 18.074100 
18.356205 18.334507 18.204304 18.334507 18.356205 18.399601 18.399601 18.356205 18.421299 18.356205 18.291096 18.312809 18.356205 18.269398 18.226002 18.139210 18.312809 18.291096 18.334507 18.377903 18.442997 18.312809 18.291096 18.421299 18.442997 18.594898 18.660007 18.768497 18.833607 18.811909 18.855305 18.855305 18.877003 18.898701 18.920399 18.985508 18.942097 18.833607 18.855305 18.790195 18.790195 18.746799 18.811909 18.898701 18.920399 18.877003 19.007206 18.942097 19.072300 19.137409 19.115696 19.137409 19.159107 19.159107 19.224201 19.202503 19.289295 19.289295 19.311008 19.311008 19.419498 19.528004 19.397800 19.419498 19.441196 19.462910 19.571400 19.484608 19.506306 19.658207 19.766697 19.810108 19.766697 19.853504 20.157307 20.048801 20.135609 20.070499 20.048801 20.005405 20.027103 20.092197 20.070499 20.027103 20.005405 19.875202 19.918598 19.962009 19.918598 19.788410 19.788410 19.875202 19.723301 19.744999 19.506306 19.549702 19.658207 19.397800 19.354404 19.441196 19.224201 19.093998 19.137409 19.007206 18.985508 19.093998 19.072300 18.855305 18.877003 18.920399 18.855305 18.920399 18.768497 18.833607 18.877003 18.811909 18.877003 18.855305 18.833607 18.811909 18.811909 18.790195 18.790195 18.768497 18.746799 18.768497 18.790195 18.746799 18.746799 18.660007 18.660007 18.681705 18.703403 18.681705 18.681705 18.616596 18.551502 18.486408 18.529804 18.508106 18.594898 18.573200 18.442997 18.442997 18.334507 18.291096 18.312809 18.291096 18.291096 18.182606 18.204304 18.226002 18.182606 18.247700 18.117496 18.226002 18.182606 18.095798 18.204304 18.030704 
18.226002 18.269398 18.226002 18.291096 18.334507 18.399601 18.442997 18.421299 18.334507 18.464710 18.269398 18.291096 18.204304 18.247700 18.247700 18.160908 18.312809 18.291096 18.247700 18.269398 18.334507 18.334507 18.356205 18.464710 18.486408 18.573200 18.681705 18.725101 18.768497 18.877003 18.963810 18.855305 18.811909 18.855305 18.855305 18.920399 18.855305 18.920399 18.920399 18.855305 18.811909 18.811909 18.833607 18.963810 18.920399 18.920399 18.985508 18.963810 18.985508 19.050602 19.072300 19.093998 19.093998 19.115696 19.224201 19.137409 19.245899 19.267597 19.289295 19.397800 19.376102 19.441196 19.484608 19.354404 19.397800 19.441196 19.484608 19.506306 19.571400 19.506306 19.593098 19.636509 19.593098 19.679905 19.853504 19.810108 19.831806 19.962009 19.918598 19.962009 19.983707 19.983707 19.940296 20.027103 19.940296 19.875202 19.918598 19.962009 19.918598 19.853504 19.788410 19.658207 19.679905 19.744999 19.462910 19.506306 19.614796 19.419498 19.419498 19.267597 19.093998 19.050602 19.050602 19.072300 19.072300 18.985508 19.007206 18.877003 18.855305 18.877003 18.942097 18.942097 18.833607 18.877003 18.942097 18.855305 18.898701 18.790195 18.833607 18.811909 18.855305 18.746799 18.790195 18.746799 18.811909 18.681705 18.768497 18.746799 18.703403 18.681705 18.660007 18.660007 18.638309 18.573200 18.681705 18.573200 18.508106 18.486408 18.594898 18.703403 18.660007 18.486408 18.486408 18.573200 18.421299 18.356205 18.334507 18.356205 18.399601 18.182606 18.247700 18.226002 18.074100 18.269398 18.095798 18.204304 18.226002 18.095798 18.139210 18.204304 
18.269398 18.204304 18.377903 18.356205 18.356205 18.334507 18.312809 18.356205 18.334507 18.377903 18.269398 18.095798 18.182606 18.160908 18.226002 18.247700 18.291096 18.377903 18.291096 18.269398 18.377903 18.291096 18.269398 18.377903 18.421299 18.573200 18.594898 18.573200 18.681705 18.725101 18.877003 18.877003 18.920399 18.811909 18.877003 18.833607 18.855305 18.963810 18.942097 18.855305 18.920399 18.725101 18.790195 18.855305 18.877003 18.833607 18.963810 19.028904 19.007206 19.007206 19.050602 19.050602 19.093998 19.028904 19.072300 19.159107 19.267597 19.224201 19.180805 19.332706 19.311008 19.354404 19.376102 19.397800 19.441196 19.354404 19.397800 19.484608 19.506306 19.354404 19.571400 19.636509 19.484608 19.549702 19.788410 19.766697 19.701603 19.766697 19.788410 19.810108 19.853504 19.875202 19.831806 19.918598 19.853504 19.875202 19.918598 19.875202 19.744999 19.679905 19.549702 19.593098 19.549702 19.614796 19.397800 19.441196 19.593098 19.289295 19.224201 19.159107 19.007206 19.007206 19.072300 19.028904 18.963810 19.050602 18.920399 18.790195 18.790195 18.833607 18.833607 18.855305 18.790195 18.811909 18.898701 18.746799 18.855305 18.811909 18.833607 18.833607 18.811909 18.790195 18.703403 18.768497 18.790195 18.811909 18.833607 18.703403 18.660007 18.681705 18.594898 18.616596 18.768497 18.725101 18.616596 18.594898 18.551502 18.573200 18.573200 18.573200 18.464710 18.573200 18.464710 18.464710 18.312809 18.356205 18.356205 18.421299 18.269398 18.291096 18.204304 18.247700 18.204304 18.074100 18.052402 18.204304 18.139210 17.965595 18.030704 18.052402 
18.291096 18.226002 18.269398 18.269398 18.247700 18.269398 18.312809 18.334507 18.312809 18.226002 18.247700 18.009007 18.139210 18.182606 18.182606 18.117496 18.226002 18.182606 18.226002 18.334507 18.356205 18.334507 18.377903 18.399601 18.442997 18.573200 18.573200 18.551502 18.638309 18.594898 18.638309 18.768497 18.811909 18.855305 18.833607 18.855305 18.877003 18.963810 18.985508 18.920399 19.007206 18.877003 18.855305 18.985508 18.855305 18.898701 19.007206 18.855305 18.985508 19.028904 19.072300 19.093998 19.050602 18.985508 18.985508 19.115696 19.245899 19.332706 19.202503 19.289295 19.224201 19.289295 19.354404 19.332706 19.376102 19.311008 19.462910 19.441196 19.441196 19.354404 19.506306 19.441196 19.506306 19.528004 19.744999 19.658207 19.679905 19.658207 19.658207 19.766697 19.658207 19.788410 19.744999 19.896900 19.875202 19.831806 19.831806 19.788410 19.744999 19.549702 19.528004 19.593098 19.419498 19.549702 19.419498 19.484608 19.376102 19.115696 19.028904 19.007206 18.985508 18.963810 18.942097 19.028904 18.942097 18.942097 18.920399 18.768497 18.768497 18.855305 18.833607 18.898701 18.811909 18.898701 18.811909 18.811909 18.833607 18.746799 18.746799 18.811909 18.746799 18.746799 18.746799 18.746799 18.681705 18.811909 18.681705 18.681705 18.638309 18.681705 18.638309 18.616596 18.703403 18.703403 18.551502 18.486408 18.464710 18.529804 18.486408 18.421299 18.486408 18.442997 18.421299 18.399601 18.377903 18.399601 18.356205 18.356205 18.269398 18.204304 18.247700 18.139210 18.226002 18.182606 18.117496 18.160908 18.160908 18.030704 18.095798 18.139210 
18.139210 18.160908 18.269398 18.269398 18.312809 18.269398 18.291096 18.269398 18.160908 18.009007 18.160908 18.074100 18.117496 18.160908 18.095798 18.095798 18.247700 18.269398 18.182606 18.182606 18.312809 18.291096 18.247700 18.421299 18.486408 18.464710 18.529804 18.551502 18.594898 18.594898 18.681705 18.703403 18.746799 18.855305 18.833607 18.877003 18.898701 18.877003 18.855305 18.877003 18.898701 18.963810 18.985508 18.985508 18.963810 18.985508 18.942097 18.920399 19.050602 19.028904 19.028904 19.093998 19.050602 19.093998 19.028904 19.115696 19.202503 19.332706 19.093998 19.224201 19.289295 19.332706 19.311008 19.332706 19.354404 19.311008 19.311008 19.311008 19.484608 19.397800 19.354404 19.506306 19.397800 19.462910 19.614796 19.571400 19.614796 19.658207 19.636509 19.723301 19.679905 19.723301 19.701603 19.788410 19.810108 19.636509 19.658207 19.701603 19.636509 19.441196 19.462910 19.484608 19.441196 19.593098 19.245899 19.180805 19.224201 18.898701 18.963810 18.942097 18.920399 19.007206 18.963810 18.985508 18.855305 18.963810 18.877003 18.790195 18.768497 18.768497 18.703403 18.790195 18.768497 18.855305 18.811909 18.681705 18.768497 18.638309 18.768497 18.725101 18.681705 18.725101 18.725101 18.746799 18.681705 18.703403 18.681705 18.725101 18.638309 18.638309 18.551502 18.594898 18.508106 18.638309 18.594898 18.334507 18.486408 18.529804 18.442997 18.399601 18.464710 18.464710 18.442997 18.442997 18.356205 18.356205 18.377903 18.312809 18.182606 18.139210 18.247700 18.269398 18.139210 18.117496 18.074100 18.095798 18.052402 18.030704 17.987309 18.030704 
18.226002 18.117496 18.139210 18.182606 18.269398 18.204304 18.160908 18.160908 18.009007 18.074100 18.030704 18.160908 18.074100 18.095798 18.117496 18.009007 18.269398 18.160908 18.160908 18.139210 18.226002 18.291096 18.160908 18.399601 18.356205 18.508106 18.616596 18.442997 18.551502 18.442997 18.681705 18.660007 18.725101 18.681705 18.746799 18.855305 18.790195 18.898701 18.811909 18.790195 18.877003 18.833607 18.898701 18.963810 18.963810 18.942097 19.050602 19.050602 19.093998 19.007206 18.963810 19.007206 19.007206 19.072300 19.072300 19.159107 19.180805 19.332706 19.180805 19.224201 19.224201 19.289295 19.376102 19.289295 19.332706 19.354404 19.332706 19.289295 19.441196 19.354404 19.462910 19.419498 19.397800 19.462910 19.528004 19.484608 19.484608 19.571400 19.658207 19.636509 19.528004 19.701603 19.701603 19.701603 19.658207 19.549702 19.462910 19.571400 19.593098 19.441196 19.376102 19.528004 19.376102 19.332706 19.028904 19.028904 19.115696 18.855305 18.877003 18.942097 18.898701 18.942097 18.833607 18.920399 18.898701 18.920399 19.028904 18.703403 18.768497 18.811909 18.725101 18.768497 18.703403 18.725101 18.811909 18.703403 18.703403 18.660007 18.703403 18.725101 18.660007 18.725101 18.703403 18.725101 18.725101 18.790195 18.660007 18.660007 18.551502 18.573200 18.594898 18.551502 18.616596 18.529804 18.508106 18.421299 18.486408 18.442997 18.421299 18.399601 18.486408 18.464710 18.312809 18.356205 18.312809 18.247700 18.334507 18.247700 18.291096 18.204304 18.052402 18.117496 18.052402 18.182606 18.095798 18.095798 18.074100 17.965595 17.922199 18.030704 
18.117496 17.987309 18.095798 18.117496 18.074100 18.052402 18.052402 18.052402 17.900501 17.965595 17.987309 18.009007 18.009007 18.030704 17.965595 18.009007 18.160908 18.095798 18.204304 18.139210 18.247700 18.204304 18.139210 18.291096 18.291096 18.334507 18.486408 18.356205 18.486408 18.421299 18.594898 18.486408 18.573200 18.573200 18.616596 18.681705 18.703403 18.877003 18.811909 18.833607 18.877003 18.833607 18.920399 18.855305 18.898701 18.898701 18.985508 19.007206 19.072300 19.093998 19.072300 19.050602 19.050602 19.072300 19.028904 19.115696 19.202503 19.180805 19.137409 19.224201 19.224201 19.289295 19.267597 19.267597 19.376102 19.267597 19.267597 19.245899 19.462910 19.289295 19.441196 19.484608 19.354404 19.267597 19.528004 19.528004 19.549702 19.571400 19.593098 19.506306 19.506306 19.571400 19.484608 19.571400 19.441196 19.484608 19.376102 19.419498 19.419498 19.289295 19.245899 19.311008 19.093998 19.093998 18.898701 18.920399 19.072300 18.768497 18.855305 18.920399 18.811909 18.833607 18.811909 18.833607 18.790195 18.855305 18.898701 18.660007 18.681705 18.681705 18.638309 18.725101 18.616596 18.746799 18.703403 18.681705 18.703403 18.594898 18.681705 18.616596 18.638309 18.703403 18.638309 18.616596 18.594898 18.638309 18.638309 18.551502 18.594898 18.508106 18.486408 18.551502 18.399601 18.421299 18.356205 18.464710 18.377903 18.399601 18.356205 18.399601 18.442997 18.377903 18.334507 18.312809 18.377903 18.226002 18.269398 18.139210 18.160908 18.247700 18.117496 18.226002 18.074100 17.965595 18.052402 18.030704 17.965595 17.900501 17.987309 18.030704 
18.009007 17.943897 18.074100 18.117496 18.052402 18.074100 18.009007 18.009007 17.900501 17.900501 17.922199 17.965595 17.965595 18.009007 18.030704 17.965595 18.139210 18.052402 18.139210 18.095798 18.095798 18.160908 18.182606 18.247700 18.226002 18.421299 18.421299 18.334507 18.334507 18.529804 18.508106 18.529804 18.529804 18.573200 18.594898 18.551502 18.594898 18.768497 18.703403 18.855305 18.811909 18.833607 18.877003 18.855305 18.833607 18.811909 18.877003 18.942097 19.050602 19.028904 19.072300 19.137409 19.115696 19.137409 19.159107 19.072300 19.180805 19.202503 19.180805 19.224201 19.202503 19.289295 19.354404 19.289295 19.376102 19.289295 19.267597 19.202503 19.332706 19.332706 19.462910 19.397800 19.441196 19.354404 19.571400 19.397800 19.332706 19.419498 19.376102 19.354404 19.332706 19.484608 19.332706 19.462910 19.528004 19.354404 19.376102 19.354404 19.332706 19.224201 19.093998 18.963810 18.898701 18.898701 18.746799 18.898701 19.050602 18.833607 18.768497 18.855305 18.833607 18.833607 18.725101 18.790195 18.725101 18.768497 18.790195 18.616596 18.660007 18.616596 18.638309 18.660007 18.616596 18.638309 18.594898 18.573200 18.703403 18.529804 18.529804 18.508106 18.616596 18.529804 18.638309 18.681705 18.529804 18.529804 18.486408 18.573200 18.486408 18.442997 18.421299 18.421299 18.442997 18.291096 18.334507 18.356205 18.377903 18.291096 18.226002 18.269398 18.269398 18.247700 18.204304 18.312809 18.356205 18.204304 18.139210 18.030704 18.074100 18.095798 18.074100 18.009007 18.030704 17.987309 17.922199 18.074100 17.900501 17.770298 17.835407 17.900501 
18.074100 17.987309 18.052402 17.965595 17.987309 17.900501 17.965595 17.987309 17.922199 17.857105 17.965595 18.074100 17.943897 17.922199 17.965595 17.987309 17.987309 18.095798 18.139210 18.052402 18.095798 18.182606 18.160908 18.377903 18.356205 18.334507 18.529804 18.464710 18.529804 18.464710 18.508106 18.529804 18.529804 18.594898 18.616596 18.616596 18.638309 18.638309 18.681705 18.703403 18.811909 18.855305 18.920399 18.942097 18.877003 18.833607 18.898701 18.898701 18.898701 18.898701 18.898701 18.920399 18.942097 19.072300 19.093998 19.050602 19.137409 19.159107 19.115696 19.202503 19.137409 19.332706 19.289295 19.224201 19.180805 19.224201 19.224201 19.180805 19.180805 19.267597 19.311008 19.224201 19.202503 19.245899 19.397800 19.267597 19.332706 19.397800 19.224201 19.202503 19.289295 19.354404 19.202503 19.354404 19.311008 19.202503 19.159107 19.180805 19.093998 18.985508 18.833607 18.920399 18.768497 18.855305 18.768497 18.811909 18.942097 18.703403 18.746799 18.725101 18.725101 18.746799 18.811909 18.681705 18.811909 18.768497 18.920399 18.660007 18.616596 18.746799 18.790195 18.703403 18.594898 18.660007 18.573200 18.681705 18.616596 18.529804 18.573200 18.529804 18.638309 18.551502 18.573200 18.551502 18.703403 18.529804 18.616596 18.638309 18.529804 18.573200 18.464710 18.508106 18.464710 18.421299 18.312809 18.334507 18.442997 18.334507 18.291096 18.334507 18.312809 18.291096 18.160908 18.269398 18.291096 18.226002 18.204304 18.269398 18.095798 18.074100 18.095798 18.009007 17.987309 18.030704 18.030704 17.987309 17.900501 17.748600 17.813709 17.943897 
