# Supplementary material for: Food Image Segmentation Using Multi-Modal Imaging Sensors with Color and Thermal Data
Source: Sensors (Basel). 2023 Jan 4;23(2):560. doi: 10.3390/s23020560 (PMC9860575; doi:10.3390/s23020560)
Supplement: Supplementary file 1 [file sensors-23-00560-s001.zip › Combined Data/C1 temporal/150sec/10.txt]

17.336308 17.596699 17.466496 17.575001 17.531605 17.640110 17.575001 17.596699 17.618397 17.575001 17.661808 17.640110 17.705204 17.791996 17.748600 17.705204 17.726902 17.791996 17.835407 17.835407 17.813709 17.878803 17.943897 17.878803 17.878803 17.943897 18.030704 18.030704 18.052402 18.160908 18.139210 18.139210 18.139210 18.204304 18.226002 18.269398 18.204304 18.204304 18.269398 18.312809 18.247700 18.269398 18.269398 18.377903 18.312809 18.399601 18.312809 18.377903 18.442997 18.508106 18.529804 18.421299 18.573200 18.442997 18.486408 18.638309 18.638309 18.660007 18.768497 18.790195 18.703403 18.725101 18.594898 18.703403 18.638309 18.703403 18.573200 18.660007 18.551502 18.594898 18.660007 18.746799 18.703403 18.660007 18.703403 18.573200 18.725101 18.681705 18.594898 18.660007 18.573200 18.703403 18.616596 18.703403 18.638309 18.594898 18.638309 18.551502 18.573200 18.486408 18.464710 18.486408 18.399601 18.573200 18.442997 18.464710 18.616596 18.529804 18.529804 18.529804 18.442997 18.551502 18.486408 18.508106 18.529804 18.529804 18.486408 18.226002 18.356205 18.291096 18.312809 18.356205 18.334507 18.399601 18.377903 18.356205 18.377903 18.356205 18.334507 18.464710 18.291096 18.247700 18.291096 18.247700 18.247700 18.226002 18.160908 18.226002 18.160908 18.204304 18.204304 18.117496 18.117496 18.074100 18.052402 17.987309 18.009007 17.987309 17.965595 17.900501 17.922199 17.878803 17.857105 17.878803 17.922199 17.748600 17.683506 17.705204 17.726902 17.835407 17.661808 17.640110 17.575001 17.575001 17.531605 17.488209 17.444798 17.531605 17.379704 17.423100 
17.466496 17.466496 17.748600 17.553303 17.618397 17.748600 17.705204 17.748600 17.705204 17.575001 17.726902 17.791996 17.726902 17.813709 17.878803 17.857105 17.900501 17.943897 18.030704 18.030704 17.922199 18.030704 17.943897 17.965595 18.095798 18.030704 18.139210 18.117496 18.334507 18.160908 18.226002 18.204304 18.312809 18.247700 18.312809 18.291096 18.334507 18.399601 18.421299 18.399601 18.377903 18.442997 18.442997 18.377903 18.356205 18.529804 18.464710 18.442997 18.529804 18.594898 18.529804 18.660007 18.638309 18.551502 18.594898 18.768497 18.681705 18.703403 18.790195 18.790195 18.898701 18.855305 18.746799 18.725101 18.790195 18.725101 18.703403 18.725101 18.725101 18.681705 18.725101 18.833607 18.725101 18.768497 18.746799 18.703403 18.725101 18.660007 18.725101 18.768497 18.638309 18.768497 18.594898 18.768497 18.703403 18.616596 18.768497 18.594898 18.703403 18.464710 18.573200 18.573200 18.638309 18.660007 18.551502 18.486408 18.638309 18.377903 18.573200 18.638309 18.529804 18.551502 18.508106 18.594898 18.377903 18.573200 18.616596 18.377903 18.312809 18.421299 18.356205 18.421299 18.508106 18.421299 18.421299 18.442997 18.421299 18.442997 18.442997 18.464710 18.399601 18.334507 18.399601 18.334507 18.334507 18.269398 18.291096 18.291096 18.269398 18.291096 18.226002 18.182606 18.204304 18.139210 18.052402 18.139210 18.117496 18.095798 18.009007 17.987309 17.922199 17.943897 17.943897 17.987309 17.900501 17.748600 17.857105 17.661808 17.748600 17.748600 17.726902 17.661808 17.683506 17.553303 17.596699 17.726902 17.444798 17.509907 17.553303 17.423100 
17.423100 17.596699 17.683506 17.705204 17.705204 17.705204 17.791996 17.791996 17.791996 9.285603 17.857105 17.878803 17.791996 17.813709 17.878803 17.835407 18.009007 17.943897 17.987309 18.030704 18.052402 18.074100 18.009007 18.139210 18.182606 18.095798 18.269398 18.160908 18.139210 18.291096 18.226002 18.226002 18.377903 18.399601 18.377903 18.269398 18.399601 18.356205 18.464710 18.399601 18.421299 18.486408 18.334507 18.377903 18.464710 18.551502 18.486408 18.573200 11.238605 18.703403 18.660007 18.573200 18.681705 17.271198 18.638309 18.725101 18.725101 18.703403 18.790195 18.811909 18.833607 18.985508 18.790195 18.898701 18.833607 18.768497 18.768497 18.725101 18.725101 18.768497 18.703403 11.737705 18.855305 18.768497 18.790195 18.790195 18.768497 18.746799 18.703403 18.811909 18.703403 18.833607 18.725101 18.790195 18.768497 18.768497 18.920399 18.746799 18.660007 18.638309 18.616596 18.638309 18.594898 18.703403 18.594898 18.551502 18.681705 18.486408 18.638309 18.703403 18.508106 18.616596 18.594898 18.638309 18.594898 18.616596 18.551502 18.486408 18.551502 18.464710 18.464710 18.421299 18.508106 18.529804 18.486408 18.464710 17.987309 18.486408 18.616596 18.529804 18.464710 18.421299 18.464710 18.421299 18.421299 18.377903 18.377903 18.312809 18.312809 18.226002 18.269398 18.291096 18.226002 18.226002 18.139210 18.052402 18.204304 18.052402 18.095798 18.117496 18.095798 18.009007 18.074100 17.965595 17.965595 17.878803 17.943897 17.878803 17.878803 17.726902 11.303699 17.813709 17.770298 17.640110 17.683506 17.640110 17.553303 17.444798 17.553303 17.531605 
17.509907 17.770298 17.770298 17.683506 17.791996 17.835407 17.835407 17.965595 17.943897 17.726902 17.878803 17.878803 17.922199 17.900501 17.943897 17.922199 18.030704 17.965595 18.074100 18.030704 18.074100 18.117496 18.074100 18.160908 18.247700 18.334507 18.247700 18.291096 18.312809 18.399601 18.377903 18.334507 18.464710 18.356205 18.442997 18.356205 18.399601 18.442997 18.464710 18.616596 18.464710 18.508106 18.529804 18.508106 18.529804 18.660007 18.573200 18.616596 18.573200 18.660007 18.594898 18.725101 18.855305 18.681705 18.746799 18.811909 18.768497 18.811909 18.877003 18.877003 18.963810 18.877003 18.855305 18.833607 18.920399 18.811909 18.768497 18.790195 18.790195 18.746799 18.790195 18.920399 18.833607 18.790195 18.833607 18.833607 18.768497 18.855305 18.681705 18.790195 18.746799 18.898701 18.681705 18.855305 18.811909 18.746799 18.811909 18.703403 18.725101 18.660007 18.551502 18.660007 18.616596 18.594898 18.638309 18.638309 18.638309 18.529804 18.594898 18.638309 18.573200 18.725101 18.681705 18.681705 18.573200 18.551502 18.573200 18.442997 18.508106 18.551502 18.508106 18.486408 18.529804 18.551502 18.442997 18.529804 18.551502 18.551502 18.529804 18.551502 18.377903 18.399601 18.421299 18.356205 18.529804 18.551502 18.399601 18.312809 18.247700 18.312809 18.291096 18.269398 18.226002 18.269398 18.160908 18.226002 18.226002 18.226002 18.226002 18.074100 18.009007 17.987309 18.074100 17.922199 17.965595 17.857105 17.943897 17.900501 17.922199 17.987309 17.813709 17.813709 17.726902 17.726902 17.683506 17.553303 17.770298 17.618397 17.618397 17.444798 
17.683506 17.770298 17.791996 17.857105 17.813709 17.791996 17.857105 17.878803 17.922199 18.009007 17.943897 17.987309 17.987309 17.987309 18.052402 18.009007 18.074100 18.117496 18.160908 18.074100 18.095798 18.117496 18.269398 18.312809 18.247700 18.399601 18.399601 18.377903 18.464710 18.442997 18.464710 18.442997 18.486408 18.486408 18.551502 18.508106 18.486408 18.594898 18.594898 18.529804 18.551502 18.660007 18.508106 18.486408 18.573200 18.768497 18.660007 18.681705 18.681705 18.768497 18.746799 18.811909 18.811909 18.746799 18.768497 18.746799 18.855305 18.963810 18.985508 18.920399 18.963810 19.007206 18.877003 18.942097 18.963810 18.877003 18.833607 18.898701 18.920399 18.833607 18.811909 18.877003 18.877003 18.942097 18.942097 18.833607 18.877003 18.920399 18.855305 18.855305 18.833607 18.942097 18.790195 18.920399 18.811909 18.746799 18.898701 18.768497 18.790195 18.768497 18.681705 18.703403 18.725101 18.746799 18.529804 18.681705 18.790195 18.616596 18.660007 18.746799 18.638309 18.811909 18.703403 18.638309 18.638309 18.768497 18.638309 18.529804 18.486408 18.573200 18.529804 18.551502 18.638309 18.573200 18.594898 18.529804 18.638309 18.594898 18.660007 18.725101 18.529804 18.529804 18.529804 18.442997 18.594898 18.551502 18.442997 18.486408 18.399601 18.334507 18.442997 18.377903 18.334507 18.356205 18.312809 18.291096 18.269398 18.226002 18.247700 18.204304 18.182606 18.095798 18.182606 18.074100 18.074100 18.052402 17.857105 18.009007 17.987309 17.878803 17.943897 18.009007 17.857105 17.813709 17.922199 17.878803 17.813709 17.661808 17.683506 17.748600 
17.791996 17.813709 17.878803 17.943897 18.009007 18.030704 17.965595 18.052402 18.074100 18.095798 18.009007 17.987309 18.139210 18.030704 18.117496 18.204304 18.247700 18.117496 18.139210 18.182606 18.160908 18.160908 18.247700 18.334507 18.226002 18.334507 18.399601 18.551502 18.421299 18.551502 18.442997 18.551502 18.508106 18.551502 18.551502 18.573200 18.529804 18.529804 18.573200 18.638309 18.573200 18.703403 18.573200 18.703403 18.681705 18.725101 18.681705 18.768497 18.725101 18.811909 18.811909 18.942097 18.877003 18.855305 18.833607 18.920399 18.855305 18.898701 18.942097 18.920399 19.050602 19.028904 18.942097 18.963810 19.028904 18.963810 18.833607 18.985508 18.898701 18.833607 18.877003 18.942097 18.855305 18.898701 19.007206 18.877003 18.811909 18.942097 18.920399 19.007206 18.920399 18.963810 18.833607 19.007206 18.920399 18.790195 18.833607 18.833607 18.877003 18.768497 18.660007 18.725101 18.725101 18.877003 18.681705 18.790195 18.898701 18.660007 18.703403 18.790195 18.638309 18.768497 18.703403 18.768497 18.681705 18.833607 18.725101 18.508106 18.681705 18.616596 18.594898 18.529804 18.638309 18.638309 18.551502 18.551502 18.638309 18.616596 18.681705 18.790195 18.529804 18.616596 18.486408 18.464710 18.616596 18.464710 18.464710 18.421299 18.442997 18.464710 18.421299 18.399601 18.421299 18.442997 18.356205 18.269398 18.334507 18.356205 18.247700 18.247700 18.139210 18.204304 18.095798 18.226002 18.182606 18.095798 18.074100 18.074100 18.139210 18.052402 17.900501 18.052402 17.943897 17.943897 17.987309 17.857105 17.900501 17.922199 17.770298 17.705204 
17.813709 17.878803 17.878803 17.900501 18.030704 18.030704 18.030704 18.117496 18.052402 18.030704 17.965595 18.030704 18.052402 18.052402 18.139210 18.117496 18.182606 18.160908 18.139210 18.160908 18.204304 18.269398 18.291096 18.377903 18.356205 18.464710 18.442997 18.573200 18.551502 18.529804 18.573200 18.573200 18.594898 18.551502 18.464710 18.551502 18.573200 18.616596 18.573200 18.573200 18.551502 18.681705 18.660007 18.725101 18.616596 18.855305 18.725101 18.746799 18.703403 18.746799 18.833607 18.877003 18.920399 18.833607 18.920399 18.942097 18.898701 18.963810 19.007206 19.050602 19.072300 19.050602 19.028904 19.028904 19.050602 18.942097 18.898701 18.942097 18.920399 18.898701 18.985508 19.050602 19.007206 18.920399 18.985508 18.877003 18.920399 18.963810 18.811909 18.985508 18.920399 19.050602 18.811909 18.985508 18.942097 18.790195 18.920399 18.811909 18.855305 18.746799 18.725101 18.790195 18.746799 18.746799 18.746799 18.855305 18.898701 18.681705 18.725101 19.007206 18.725101 18.790195 18.703403 18.833607 18.746799 18.877003 18.703403 18.638309 18.638309 18.681705 18.660007 18.529804 18.681705 18.616596 18.638309 18.725101 18.681705 18.681705 18.725101 18.660007 18.660007 18.573200 18.616596 18.551502 18.594898 18.638309 18.551502 18.486408 18.486408 18.529804 18.529804 18.421299 18.464710 18.486408 18.421299 18.291096 18.334507 18.399601 18.377903 18.291096 18.269398 18.247700 18.182606 18.334507 18.226002 18.030704 18.095798 18.160908 18.247700 18.030704 18.139210 18.074100 17.900501 17.922199 17.922199 17.922199 17.987309 17.835407 17.857105 17.835407 
17.813709 18.009007 17.878803 17.922199 17.922199 18.009007 18.095798 18.030704 17.965595 18.095798 18.052402 18.117496 18.117496 18.117496 18.226002 18.204304 18.269398 18.291096 18.291096 18.291096 18.247700 18.269398 18.334507 18.377903 18.399601 18.421299 18.442997 18.486408 18.551502 18.594898 18.616596 18.551502 18.573200 18.551502 18.638309 18.638309 18.660007 18.616596 18.638309 18.681705 18.681705 18.746799 18.616596 18.660007 18.703403 18.833607 18.746799 18.768497 18.811909 18.768497 18.855305 18.898701 18.855305 18.898701 18.877003 18.942097 18.855305 18.898701 19.007206 18.942097 19.093998 19.093998 18.985508 19.072300 19.028904 18.963810 18.920399 18.877003 18.963810 18.963810 18.985508 18.985508 18.985508 18.985508 18.985508 18.942097 18.898701 18.942097 18.833607 18.898701 18.833607 19.007206 18.963810 18.985508 18.920399 18.963810 18.920399 18.768497 18.855305 18.833607 18.746799 18.725101 18.703403 18.746799 18.746799 18.833607 18.963810 18.660007 18.725101 18.855305 18.660007 18.703403 18.681705 18.768497 18.681705 18.833607 18.660007 18.573200 18.681705 18.638309 18.660007 18.594898 18.703403 18.660007 18.660007 18.638309 18.594898 18.703403 18.638309 18.725101 18.681705 18.573200 18.638309 18.616596 18.638309 18.660007 18.551502 18.464710 18.442997 18.421299 18.421299 18.508106 18.442997 18.377903 18.247700 18.247700 18.421299 18.356205 18.312809 18.226002 18.247700 18.247700 18.139210 18.247700 18.247700 18.182606 18.074100 18.160908 18.160908 18.074100 18.074100 18.052402 18.030704 18.030704 17.900501 18.009007 17.878803 17.813709 17.661808 17.900501 
17.922199 17.922199 18.117496 17.965595 17.900501 18.074100 18.095798 18.030704 18.139210 18.226002 17.987309 18.095798 18.030704 18.117496 18.117496 18.117496 18.204304 18.247700 18.269398 18.182606 18.247700 18.356205 18.247700 18.442997 18.508106 18.421299 18.464710 18.464710 18.529804 18.551502 18.594898 18.508106 18.573200 18.551502 18.616596 18.616596 18.681705 18.616596 18.681705 18.660007 18.616596 18.725101 18.725101 18.725101 18.703403 18.768497 18.725101 18.833607 18.811909 18.811909 18.855305 18.790195 18.833607 18.920399 18.855305 18.942097 18.920399 18.898701 18.963810 18.985508 19.007206 19.050602 19.050602 19.007206 18.963810 18.963810 18.898701 19.028904 18.963810 18.985508 18.942097 18.985508 19.050602 19.050602 18.920399 18.920399 19.028904 18.942097 18.898701 18.985508 18.898701 18.963810 18.833607 18.898701 18.920399 18.963810 18.942097 18.811909 18.877003 18.768497 18.768497 18.790195 18.746799 18.855305 18.790195 18.811909 18.855305 18.703403 18.855305 18.811909 18.790195 18.768497 18.768497 18.811909 18.811909 18.790195 18.790195 18.594898 18.638309 18.681705 18.529804 18.551502 18.660007 18.746799 18.660007 18.638309 18.638309 18.725101 18.703403 18.811909 18.616596 18.573200 18.573200 18.660007 18.616596 18.594898 18.573200 18.573200 18.442997 18.486408 18.551502 18.399601 18.399601 18.399601 18.356205 18.334507 18.312809 18.334507 18.312809 18.334507 18.226002 18.247700 18.226002 18.247700 18.291096 18.269398 18.117496 18.204304 18.182606 18.074100 18.052402 18.117496 18.030704 18.030704 17.943897 17.987309 17.922199 17.813709 17.726902 17.900501 
17.878803 18.009007 18.074100 17.987309 18.074100 18.117496 18.052402 18.074100 18.139210 18.030704 18.074100 18.139210 18.117496 18.182606 18.182606 18.291096 18.377903 18.356205 18.334507 18.247700 18.334507 18.312809 18.312809 18.529804 18.442997 18.551502 18.594898 18.486408 18.551502 18.529804 18.638309 18.551502 18.573200 18.616596 18.638309 18.681705 18.681705 18.725101 18.703403 18.725101 18.660007 18.833607 18.725101 18.660007 18.746799 18.811909 18.790195 18.811909 18.920399 18.833607 18.833607 18.898701 18.898701 18.898701 18.877003 19.028904 18.898701 18.855305 19.072300 19.050602 19.072300 19.050602 19.028904 19.072300 19.072300 18.985508 18.985508 18.985508 19.007206 18.920399 18.963810 19.072300 19.028904 18.942097 19.028904 19.050602 18.985508 18.985508 18.963810 18.963810 18.942097 19.007206 18.898701 19.028904 18.942097 18.942097 19.007206 18.855305 18.855305 18.768497 18.790195 18.877003 18.725101 18.898701 18.811909 18.811909 18.833607 18.703403 18.703403 18.855305 18.725101 18.790195 18.790195 18.877003 18.768497 18.855305 18.855305 18.660007 18.660007 18.703403 18.616596 18.681705 18.681705 18.703403 18.703403 18.681705 18.703403 18.681705 18.725101 18.746799 18.638309 18.660007 18.638309 18.594898 18.594898 18.638309 18.464710 18.616596 18.486408 18.508106 18.486408 18.551502 18.442997 18.421299 18.464710 18.312809 18.486408 18.334507 18.356205 18.377903 18.247700 18.334507 18.160908 18.247700 18.269398 18.247700 18.160908 18.182606 18.160908 18.182606 18.182606 18.074100 18.030704 17.943897 18.052402 17.987309 17.878803 17.835407 17.922199 17.900501 
17.835407 18.009007 18.052402 18.030704 17.922199 18.095798 18.160908 18.182606 18.226002 18.269398 18.095798 18.095798 18.226002 18.247700 18.312809 18.334507 18.399601 18.334507 18.356205 18.269398 18.291096 18.356205 18.377903 18.421299 18.442997 18.486408 18.442997 18.529804 18.660007 18.551502 18.725101 18.508106 18.660007 18.681705 18.681705 18.681705 18.681705 18.746799 18.725101 18.746799 18.681705 18.790195 18.768497 18.768497 18.725101 18.855305 18.898701 18.855305 18.920399 18.898701 18.855305 18.898701 18.920399 18.942097 18.985508 18.985508 19.007206 19.028904 18.920399 19.072300 19.159107 19.180805 19.007206 19.028904 19.224201 19.072300 18.942097 19.028904 19.007206 18.985508 19.007206 19.093998 18.985508 18.985508 19.050602 19.050602 19.028904 19.050602 18.920399 18.985508 18.963810 19.050602 18.920399 19.137409 18.963810 18.985508 19.007206 18.898701 18.942097 18.833607 18.811909 18.811909 18.920399 18.877003 18.790195 18.855305 18.877003 18.746799 18.877003 18.855305 18.725101 18.811909 18.790195 18.877003 18.855305 18.790195 18.833607 18.681705 18.660007 18.725101 18.703403 18.660007 18.768497 18.790195 18.746799 18.725101 18.681705 18.746799 18.725101 18.746799 18.703403 18.681705 18.660007 18.681705 18.725101 18.703403 18.573200 18.529804 18.529804 18.551502 18.551502 18.551502 18.464710 18.508106 18.356205 18.508106 18.421299 18.291096 18.399601 18.464710 18.291096 18.356205 18.356205 18.334507 18.356205 18.226002 18.269398 18.226002 18.226002 18.160908 18.117496 18.117496 18.117496 18.009007 17.987309 18.095798 18.095798 17.943897 17.835407 17.943897 
17.922199 18.052402 18.117496 18.095798 18.095798 18.117496 18.226002 18.160908 18.204304 18.074100 18.204304 18.269398 18.226002 18.291096 18.334507 18.377903 18.464710 18.442997 18.421299 18.334507 18.356205 18.442997 18.508106 18.464710 18.442997 18.508106 18.616596 18.616596 18.529804 18.594898 18.616596 18.660007 18.660007 18.660007 18.660007 18.725101 18.638309 18.703403 18.811909 18.746799 18.790195 18.725101 18.746799 18.746799 18.790195 18.790195 18.746799 18.898701 18.942097 18.877003 18.811909 18.877003 19.028904 18.942097 18.985508 18.985508 18.963810 19.093998 19.115696 19.072300 19.115696 19.245899 19.137409 19.159107 19.115696 19.072300 19.137409 19.050602 19.072300 18.942097 19.202503 19.137409 19.007206 18.942097 19.115696 19.028904 19.050602 19.072300 19.093998 18.985508 18.898701 19.093998 18.985508 19.028904 18.920399 18.920399 19.028904 18.855305 18.942097 18.855305 18.811909 18.877003 18.811909 18.833607 18.768497 18.855305 18.877003 18.790195 18.811909 18.898701 18.855305 18.877003 18.790195 18.811909 18.811909 18.811909 18.833607 18.660007 18.725101 18.725101 18.660007 18.746799 18.746799 18.703403 18.811909 18.790195 18.746799 18.725101 18.681705 18.768497 18.681705 18.681705 18.681705 18.681705 18.660007 18.660007 18.660007 18.616596 18.551502 18.529804 18.529804 18.464710 18.486408 18.486408 18.442997 18.486408 18.508106 18.464710 18.377903 18.399601 18.377903 18.334507 18.312809 18.356205 18.312809 18.269398 18.269398 18.291096 18.226002 18.182606 18.117496 18.117496 18.160908 18.030704 18.139210 18.095798 17.987309 17.835407 18.009007 17.965595 
17.987309 18.074100 18.182606 18.182606 18.160908 17.987309 18.334507 18.160908 18.247700 18.269398 18.269398 18.226002 18.204304 18.247700 18.377903 18.442997 18.551502 18.334507 18.421299 18.356205 18.399601 18.356205 18.421299 18.529804 18.616596 18.725101 18.594898 18.573200 18.594898 18.703403 18.681705 18.616596 18.616596 18.681705 18.703403 18.746799 18.768497 18.768497 18.790195 18.746799 18.833607 18.790195 18.768497 18.833607 18.920399 18.790195 18.833607 19.007206 18.877003 18.898701 18.963810 18.898701 18.877003 18.920399 19.115696 19.072300 19.093998 19.224201 19.224201 19.311008 19.376102 19.354404 19.267597 19.332706 19.311008 19.180805 19.159107 19.115696 19.159107 19.202503 19.180805 19.180805 19.180805 19.093998 19.115696 19.137409 19.007206 19.137409 19.137409 19.072300 18.942097 19.115696 19.050602 19.050602 18.942097 18.985508 19.072300 18.985508 18.963810 18.811909 18.790195 18.942097 18.898701 18.898701 18.833607 18.768497 18.942097 18.746799 18.920399 18.898701 18.942097 18.855305 18.898701 18.942097 18.855305 18.920399 18.855305 18.703403 18.746799 18.811909 18.746799 18.811909 18.855305 18.877003 18.725101 18.790195 18.768497 18.811909 18.746799 18.725101 18.703403 18.790195 18.638309 18.703403 18.746799 18.681705 18.616596 18.725101 18.551502 18.529804 18.616596 18.594898 18.616596 18.551502 18.551502 18.551502 18.529804 18.486408 18.377903 18.464710 18.399601 18.312809 18.356205 18.399601 18.377903 18.356205 18.377903 18.226002 18.247700 18.182606 18.226002 18.139210 18.160908 18.182606 18.204304 18.160908 18.074100 18.095798 18.052402 18.009007 
17.965595 18.160908 18.052402 18.117496 18.204304 18.117496 18.247700 18.226002 18.247700 18.291096 18.269398 18.269398 18.312809 18.377903 18.334507 18.486408 18.508106 18.399601 18.486408 18.399601 18.464710 18.529804 18.508106 18.573200 18.638309 18.703403 18.681705 18.551502 18.660007 18.616596 18.681705 18.681705 18.746799 18.811909 18.790195 18.833607 18.811909 18.855305 18.811909 18.746799 18.790195 18.811909 18.746799 18.855305 18.942097 18.963810 18.833607 18.920399 18.963810 19.007206 19.007206 19.028904 19.115696 19.007206 19.159107 19.245899 19.267597 19.311008 19.397800 19.419498 19.506306 19.549702 19.528004 19.614796 19.636509 19.462910 19.462910 19.441196 19.354404 19.332706 19.419498 19.376102 19.376102 19.267597 19.311008 19.245899 19.115696 19.202503 19.093998 19.137409 18.985508 19.180805 18.963810 19.072300 19.007206 19.007206 19.050602 18.877003 18.963810 18.833607 18.790195 18.746799 18.768497 18.898701 18.855305 18.920399 19.050602 18.790195 18.920399 18.898701 18.811909 18.877003 18.833607 18.877003 18.898701 18.963810 18.855305 18.725101 18.703403 18.790195 18.703403 18.790195 18.855305 18.746799 18.703403 18.790195 18.768497 18.855305 18.746799 18.811909 18.746799 18.725101 18.638309 18.746799 18.616596 18.703403 18.616596 18.746799 18.703403 18.594898 18.660007 18.594898 18.464710 18.529804 18.464710 18.464710 18.464710 18.486408 18.486408 18.442997 18.442997 18.421299 18.377903 18.356205 18.334507 18.312809 18.334507 18.269398 18.334507 18.247700 18.226002 18.226002 18.074100 18.139210 18.160908 18.052402 18.117496 18.052402 17.965595 17.878803 
17.943897 18.182606 18.095798 18.074100 18.204304 18.074100 18.204304 18.247700 18.204304 18.269398 18.247700 18.334507 18.334507 18.291096 18.421299 18.399601 18.421299 18.399601 18.551502 18.421299 18.529804 18.529804 18.638309 18.725101 18.660007 18.703403 18.594898 18.638309 18.681705 18.725101 18.746799 18.573200 18.811909 18.746799 18.768497 18.768497 18.725101 18.746799 18.898701 18.811909 18.811909 18.768497 18.833607 18.811909 18.963810 18.985508 18.963810 18.920399 19.050602 19.093998 19.180805 19.202503 19.332706 19.311008 19.332706 19.311008 19.484608 19.484608 19.636509 19.744999 19.723301 19.788410 19.723301 19.766697 19.810108 19.636509 19.636509 19.679905 19.614796 19.571400 19.679905 19.723301 19.571400 19.462910 19.484608 19.441196 19.397800 19.354404 19.137409 19.202503 19.072300 19.202503 18.942097 19.028904 19.028904 18.985508 19.093998 18.920399 18.942097 18.833607 18.768497 18.920399 18.898701 18.920399 18.898701 18.942097 18.985508 18.898701 18.877003 18.898701 18.877003 18.920399 18.920399 18.833607 18.920399 18.898701 18.855305 18.768497 18.790195 18.768497 18.768497 18.725101 18.746799 18.725101 18.811909 18.768497 18.811909 18.768497 18.811909 18.855305 18.790195 18.768497 18.746799 18.790195 18.725101 18.790195 18.660007 18.703403 18.616596 18.594898 18.616596 18.486408 18.616596 18.573200 18.573200 18.551502 18.464710 18.442997 18.486408 18.312809 18.312809 18.486408 18.421299 18.291096 18.377903 18.334507 18.334507 18.291096 18.269398 18.334507 18.182606 18.117496 18.204304 18.139210 18.095798 18.160908 18.160908 18.074100 17.987309 18.030704 
18.074100 18.204304 18.139210 18.074100 18.139210 18.204304 18.356205 18.291096 18.334507 18.399601 18.291096 18.334507 18.291096 18.377903 18.356205 18.464710 18.508106 18.464710 18.464710 18.421299 18.464710 18.703403 18.529804 18.616596 18.660007 18.725101 18.681705 18.703403 18.703403 18.725101 18.681705 18.746799 18.811909 18.768497 18.768497 18.811909 18.833607 18.790195 18.833607 18.790195 18.811909 18.855305 18.811909 18.833607 18.920399 19.028904 19.115696 19.202503 19.224201 19.311008 19.419498 19.419498 19.506306 19.571400 19.614796 19.658207 19.506306 19.571400 19.788410 19.788410 19.875202 19.853504 19.853504 19.766697 19.788410 19.723301 19.636509 19.766697 19.701603 19.701603 19.766697 19.831806 19.744999 19.701603 19.766697 19.810108 19.636509 19.593098 19.484608 19.484608 19.267597 19.397800 19.159107 19.137409 19.072300 19.007206 19.007206 18.920399 19.028904 18.898701 18.920399 18.898701 18.898701 19.007206 18.811909 18.942097 18.963810 18.833607 18.985508 19.007206 18.833607 18.898701 18.855305 18.920399 18.920399 18.898701 18.898701 18.768497 18.833607 18.811909 18.725101 18.768497 18.833607 18.811909 18.746799 18.877003 18.855305 18.725101 18.811909 18.811909 18.660007 18.703403 18.660007 18.746799 18.725101 18.638309 18.703403 18.703403 18.616596 18.573200 18.638309 18.638309 18.594898 18.529804 18.551502 18.529804 18.486408 18.442997 18.464710 18.442997 18.464710 18.399601 18.399601 18.356205 18.399601 18.312809 18.356205 18.377903 18.312809 18.226002 18.269398 18.247700 18.182606 18.226002 18.226002 18.182606 18.052402 18.074100 18.074100 18.074100 
18.160908 18.247700 18.334507 18.226002 18.247700 18.356205 18.377903 18.377903 18.442997 18.421299 18.334507 18.399601 18.377903 18.377903 18.442997 18.573200 18.508106 18.703403 18.529804 18.529804 18.594898 18.638309 18.638309 18.660007 18.660007 18.638309 18.790195 18.681705 18.768497 18.725101 18.768497 18.768497 18.768497 18.833607 18.746799 18.920399 18.855305 18.833607 18.898701 18.833607 18.855305 19.050602 18.963810 19.093998 19.115696 19.245899 19.332706 19.289295 19.376102 19.462910 19.528004 19.593098 19.549702 19.614796 19.658207 19.766697 19.636509 19.723301 19.723301 19.766697 19.810108 19.831806 19.896900 19.896900 19.896900 19.766697 19.766697 19.788410 19.788410 19.766697 19.831806 19.875202 19.896900 19.875202 19.962009 19.853504 19.831806 19.810108 19.831806 19.744999 19.614796 19.636509 19.397800 19.332706 19.332706 19.159107 19.202503 19.093998 19.093998 18.942097 18.920399 19.007206 19.007206 19.115696 18.898701 18.963810 19.072300 18.855305 18.985508 18.985508 18.855305 19.028904 18.963810 18.963810 18.963810 18.942097 18.942097 18.725101 18.877003 18.833607 18.811909 18.746799 18.855305 18.877003 18.833607 18.855305 18.920399 18.877003 18.811909 18.898701 18.833607 18.768497 18.833607 18.790195 18.790195 18.877003 18.790195 18.725101 18.703403 18.638309 18.681705 18.790195 18.681705 18.551502 18.551502 18.529804 18.573200 18.551502 18.486408 18.486408 18.508106 18.551502 18.486408 18.486408 18.464710 18.334507 18.312809 18.421299 18.356205 18.399601 18.421299 18.160908 18.160908 18.204304 18.269398 18.204304 18.095798 18.247700 18.074100 18.117496 
18.182606 18.269398 18.182606 18.269398 18.204304 18.334507 18.442997 18.399601 18.269398 18.399601 18.442997 18.399601 18.442997 18.486408 18.551502 18.551502 18.638309 18.529804 18.551502 18.573200 18.594898 18.725101 18.660007 18.790195 18.616596 18.703403 18.681705 18.790195 18.811909 18.811909 18.920399 18.898701 18.833607 18.920399 18.855305 18.811909 18.963810 18.942097 18.963810 18.898701 18.920399 19.137409 19.093998 19.245899 19.332706 19.419498 19.332706 19.506306 19.506306 19.549702 19.614796 19.593098 19.723301 19.636509 19.723301 19.723301 19.744999 19.723301 19.831806 19.896900 19.853504 19.875202 19.896900 19.853504 19.940296 19.853504 19.744999 19.875202 19.896900 19.744999 19.940296 19.940296 19.853504 19.962009 19.983707 19.940296 19.940296 19.918598 19.810108 19.810108 19.744999 19.831806 19.593098 19.679905 19.549702 19.441196 19.376102 19.137409 19.093998 18.985508 18.985508 18.963810 18.898701 19.093998 18.920399 19.028904 19.072300 18.811909 19.007206 19.007206 18.963810 18.942097 18.942097 18.985508 18.942097 18.985508 18.963810 18.833607 18.855305 18.920399 18.833607 18.898701 18.898701 18.833607 18.855305 18.920399 18.963810 18.855305 18.877003 18.855305 18.833607 18.920399 18.920399 18.790195 18.790195 18.790195 18.768497 18.746799 18.703403 18.638309 18.660007 18.616596 18.638309 18.660007 18.638309 18.703403 18.616596 18.638309 18.508106 18.551502 18.486408 18.529804 18.421299 18.464710 18.356205 18.399601 18.399601 18.312809 18.421299 18.442997 18.377903 18.334507 18.226002 18.204304 18.247700 18.204304 18.204304 17.987309 18.117496 18.139210 
18.226002 18.356205 18.399601 18.291096 18.160908 18.269398 18.356205 18.312809 18.377903 18.399601 18.356205 18.421299 18.486408 18.356205 18.508106 18.529804 18.638309 18.638309 18.616596 18.573200 18.638309 18.638309 18.660007 18.725101 18.660007 18.725101 18.725101 18.768497 18.855305 18.790195 18.855305 18.746799 18.811909 18.877003 18.855305 18.898701 18.985508 19.007206 18.877003 19.072300 19.137409 19.245899 19.267597 19.332706 19.441196 19.419498 19.462910 19.593098 19.506306 19.593098 19.614796 19.636509 19.636509 19.658207 19.679905 19.788410 19.744999 19.810108 19.853504 19.875202 19.962009 19.940296 19.918598 19.940296 19.962009 19.918598 19.896900 19.918598 19.940296 19.918598 19.918598 19.983707 19.962009 20.005405 19.962009 19.940296 19.983707 19.896900 19.896900 19.896900 19.831806 20.027103 19.853504 19.896900 19.766697 19.701603 19.549702 19.441196 19.245899 19.050602 18.985508 19.007206 19.007206 19.028904 18.920399 18.942097 19.093998 18.855305 18.920399 18.942097 18.985508 18.942097 18.942097 19.028904 18.942097 18.985508 18.898701 18.811909 18.877003 18.811909 18.855305 18.811909 18.855305 18.898701 18.855305 18.877003 18.898701 18.855305 18.898701 18.898701 18.833607 18.855305 18.811909 18.768497 18.746799 18.790195 18.768497 18.811909 18.681705 18.746799 18.790195 18.703403 18.660007 18.681705 18.681705 18.616596 18.594898 18.551502 18.725101 18.486408 18.529804 18.508106 18.464710 18.464710 18.464710 18.356205 18.377903 18.442997 18.377903 18.377903 18.356205 18.334507 18.247700 18.226002 18.226002 18.204304 18.182606 18.160908 18.139210 18.030704 
18.269398 18.377903 18.421299 18.334507 18.442997 18.312809 18.334507 18.421299 18.291096 18.551502 18.399601 18.486408 18.486408 18.573200 18.508106 18.660007 18.551502 18.638309 18.573200 18.660007 18.746799 18.768497 18.616596 18.855305 18.746799 18.855305 18.790195 18.855305 18.833607 18.833607 18.811909 18.855305 18.811909 18.920399 18.985508 18.920399 19.007206 19.180805 19.224201 19.267597 19.376102 19.484608 19.441196 19.462910 19.484608 19.506306 19.484608 19.549702 19.549702 19.636509 19.593098 19.766697 19.766697 19.701603 19.744999 19.766697 19.853504 19.918598 19.896900 20.005405 20.092197 20.113895 20.027103 20.092197 20.092197 20.027103 19.918598 20.092197 20.048801 19.918598 20.005405 20.070499 20.027103 19.983707 20.027103 20.027103 20.135609 20.070499 20.048801 20.048801 19.940296 20.048801 19.918598 20.005405 19.853504 19.896900 19.853504 19.701603 19.506306 19.332706 19.093998 19.050602 19.050602 19.072300 19.028904 19.007206 19.028904 18.942097 18.985508 19.072300 18.877003 18.985508 18.985508 19.028904 19.007206 19.093998 19.028904 18.833607 18.963810 19.007206 18.920399 18.877003 18.877003 18.985508 18.898701 18.898701 18.985508 18.942097 18.942097 18.942097 18.877003 18.898701 18.898701 18.855305 18.855305 18.811909 18.746799 18.811909 18.725101 18.833607 18.768497 18.725101 18.746799 18.681705 18.681705 18.594898 18.573200 18.638309 18.551502 18.573200 18.464710 18.508106 18.551502 18.529804 18.464710 18.573200 18.529804 18.442997 18.399601 18.421299 18.508106 18.421299 18.377903 18.247700 18.356205 18.269398 18.226002 18.291096 18.182606 18.117496 
18.269398 18.442997 18.356205 18.291096 18.421299 18.508106 18.551502 18.464710 18.399601 18.399601 18.421299 18.464710 18.573200 18.551502 18.529804 18.638309 18.681705 18.594898 18.529804 18.529804 18.573200 18.725101 18.703403 18.768497 18.638309 18.703403 18.833607 18.877003 18.811909 18.898701 18.920399 18.811909 18.811909 19.050602 19.050602 19.137409 19.137409 19.311008 19.376102 19.376102 19.332706 19.462910 19.506306 19.484608 19.571400 19.528004 19.506306 19.593098 19.614796 19.593098 19.679905 19.723301 19.831806 19.788410 19.831806 19.875202 19.896900 19.983707 20.027103 20.005405 20.157307 20.179005 19.983707 20.070499 20.113895 20.092197 19.962009 20.048801 20.070499 20.027103 20.070499 20.179005 20.113895 20.070499 20.179005 20.092197 20.157307 20.179005 20.113895 20.157307 19.962009 20.135609 19.983707 20.027103 19.983707 19.962009 20.027103 19.810108 19.831806 19.506306 19.376102 19.245899 19.159107 19.137409 19.093998 19.007206 19.202503 19.050602 18.985508 19.072300 18.920399 19.007206 18.985508 19.028904 18.985508 19.050602 19.028904 18.811909 18.877003 18.985508 18.855305 18.877003 18.985508 18.920399 18.963810 18.920399 19.007206 18.942097 18.985508 18.942097 18.898701 18.920399 18.898701 18.855305 18.877003 18.942097 18.746799 18.790195 18.660007 18.768497 18.768497 18.746799 18.725101 18.746799 18.703403 18.594898 18.616596 18.660007 18.660007 18.529804 18.638309 18.551502 18.508106 18.529804 18.421299 18.486408 18.464710 18.442997 18.464710 18.399601 18.442997 18.356205 18.442997 18.334507 18.334507 18.312809 18.247700 18.269398 18.291096 18.247700 
18.291096 18.334507 18.421299 18.464710 18.377903 18.442997 18.551502 18.486408 18.464710 18.551502 18.442997 18.486408 18.594898 18.681705 18.594898 18.703403 18.811909 18.703403 18.681705 18.703403 18.725101 18.811909 18.811909 18.833607 18.811909 18.790195 18.768497 18.855305 18.768497 18.920399 18.920399 18.963810 18.985508 19.093998 19.093998 19.267597 19.397800 19.441196 19.419498 19.506306 19.506306 19.441196 19.506306 19.506306 19.484608 19.549702 19.593098 19.614796 19.701603 19.701603 19.679905 19.766697 19.831806 19.766697 19.896900 19.962009 19.962009 20.048801 20.048801 20.048801 20.222401 20.135609 20.070499 20.244099 20.200703 20.092197 20.070499 20.157307 20.135609 20.092197 20.222401 20.265797 20.265797 20.157307 20.265797 20.352604 20.244099 20.265797 20.244099 20.309208 20.092197 20.222401 20.092197 20.200703 20.070499 20.005405 20.092197 19.875202 19.983707 19.788410 19.636509 19.506306 19.332706 19.332706 19.137409 19.137409 19.159107 19.050602 19.072300 19.050602 18.963810 19.028904 18.963810 19.028904 19.028904 19.050602 19.072300 18.898701 19.050602 18.985508 18.855305 18.898701 18.985508 18.920399 18.898701 18.985508 19.093998 19.028904 18.985508 19.028904 18.920399 18.898701 18.942097 18.985508 18.877003 18.942097 18.877003 18.790195 18.790195 18.681705 18.833607 18.768497 18.725101 18.746799 18.703403 18.703403 18.746799 18.768497 18.681705 18.638309 18.594898 18.638309 18.529804 18.616596 18.508106 18.508106 18.486408 18.508106 18.486408 18.421299 18.399601 18.356205 18.356205 18.356205 18.377903 18.356205 18.334507 18.291096 18.291096 18.226002 
18.291096 18.486408 18.421299 18.442997 18.399601 18.508106 18.508106 18.616596 18.486408 18.464710 18.508106 18.508106 18.638309 18.638309 18.681705 18.660007 18.725101 18.725101 18.790195 18.681705 18.811909 18.790195 18.855305 18.790195 18.877003 18.855305 18.920399 18.898701 18.920399 18.963810 18.963810 18.963810 19.050602 19.159107 19.289295 19.376102 19.441196 19.397800 19.484608 19.419498 19.419498 19.506306 19.441196 19.484608 19.593098 19.658207 19.614796 19.614796 19.810108 19.766697 19.831806 19.831806 19.853504 19.918598 19.896900 20.027103 20.005405 20.092197 20.200703 20.135609 20.222401 20.179005 20.179005 20.222401 20.179005 20.200703 20.135609 20.222401 20.222401 20.048801 20.330906 20.330906 20.352604 20.330906 20.352604 20.417698 20.352604 20.396000 20.352604 20.374302 20.200703 20.330906 20.157307 20.330906 20.222401 20.070499 20.179005 20.005405 20.070499 19.918598 19.744999 19.766697 19.723301 19.614796 19.419498 19.267597 19.202503 19.050602 19.072300 19.072300 18.942097 18.963810 18.985508 19.072300 18.963810 19.137409 19.007206 18.942097 18.985508 18.963810 18.877003 18.963810 18.898701 19.007206 18.963810 19.050602 18.985508 19.050602 19.072300 19.028904 19.028904 19.028904 18.898701 19.028904 19.050602 18.985508 18.833607 18.790195 18.790195 18.790195 18.746799 18.811909 18.768497 18.833607 18.768497 18.768497 18.703403 18.703403 18.638309 18.660007 18.616596 18.638309 18.551502 18.573200 18.551502 18.529804 18.464710 18.421299 18.486408 18.421299 18.486408 18.442997 18.334507 18.377903 18.399601 18.247700 18.356205 18.334507 18.269398 18.269398 
18.356205 18.464710 18.399601 18.399601 18.377903 18.464710 18.529804 18.616596 18.486408 18.573200 18.551502 18.529804 18.594898 18.551502 18.594898 18.660007 18.681705 18.660007 18.768497 18.725101 18.833607 18.833607 18.811909 18.768497 18.855305 18.855305 18.942097 18.833607 18.855305 19.007206 19.050602 19.115696 19.224201 19.419498 19.376102 19.506306 19.441196 19.441196 19.441196 19.441196 19.441196 19.484608 19.614796 19.549702 19.549702 19.636509 19.636509 19.636509 19.701603 19.918598 19.918598 19.918598 19.962009 19.962009 19.918598 20.070499 19.962009 20.157307 20.092197 20.200703 20.179005 20.244099 20.092197 20.200703 20.265797 20.179005 20.222401 20.265797 20.287510 20.200703 20.244099 20.461109 20.374302 20.352604 20.417698 20.482807 20.461109 20.504505 20.417698 20.439396 20.287510 20.461109 20.265797 20.374302 20.330906 20.265797 20.265797 20.070499 20.113895 19.962009 19.962009 19.896900 19.875202 19.940296 19.679905 19.441196 19.332706 19.050602 19.093998 19.137409 18.985508 19.050602 19.007206 19.050602 19.072300 19.137409 19.050602 18.942097 18.985508 18.920399 18.877003 18.833607 18.942097 18.985508 18.942097 19.028904 19.050602 19.028904 19.093998 18.963810 19.028904 18.985508 18.985508 18.985508 19.007206 18.985508 18.877003 18.855305 18.855305 18.855305 18.811909 18.811909 18.811909 18.725101 18.790195 18.725101 18.703403 18.790195 18.681705 18.660007 18.638309 18.638309 18.681705 18.573200 18.638309 18.508106 18.529804 18.616596 18.464710 18.399601 18.529804 18.508106 18.399601 18.356205 18.442997 18.291096 18.312809 18.226002 18.226002 18.291096 
18.399601 18.421299 18.377903 18.464710 18.573200 18.508106 18.529804 18.529804 18.508106 18.638309 18.486408 18.594898 18.638309 18.703403 18.638309 18.638309 18.746799 18.681705 18.768497 18.638309 18.725101 18.920399 18.855305 18.811909 18.877003 18.920399 18.855305 18.855305 18.942097 19.115696 19.224201 19.202503 19.354404 19.376102 19.397800 19.332706 19.354404 19.397800 19.506306 19.419498 19.441196 19.549702 19.571400 19.528004 19.679905 19.701603 19.679905 19.744999 19.831806 20.048801 19.962009 19.962009 20.027103 19.853504 19.940296 20.005405 20.027103 20.157307 20.113895 20.200703 20.222401 20.287510 20.222401 20.244099 20.200703 20.157307 20.157307 20.265797 20.287510 20.179005 20.330906 20.439396 20.396000 20.482807 20.569599 20.504505 20.656406 20.504505 20.547901 20.569599 20.482807 20.656406 20.417698 20.569599 20.439396 20.352604 20.352604 20.287510 20.222401 20.092197 20.027103 20.027103 20.005405 20.027103 19.875202 19.658207 19.679905 19.267597 19.202503 19.159107 19.093998 19.093998 19.072300 19.137409 19.093998 19.093998 19.050602 18.963810 18.963810 19.007206 18.855305 18.898701 19.007206 18.985508 18.963810 19.028904 19.137409 19.050602 18.963810 19.072300 19.007206 18.898701 18.877003 18.985508 18.985508 18.811909 18.833607 18.942097 18.790195 18.855305 18.877003 18.942097 18.768497 18.746799 18.790195 18.725101 18.703403 18.768497 18.616596 18.681705 18.638309 18.616596 18.616596 18.573200 18.638309 18.551502 18.551502 18.660007 18.529804 18.486408 18.464710 18.486408 18.356205 18.464710 18.508106 18.421299 18.291096 18.226002 18.269398 18.312809 
18.529804 18.464710 18.442997 18.573200 18.486408 18.377903 18.616596 18.681705 18.529804 18.638309 18.594898 18.594898 18.681705 18.725101 18.638309 18.703403 18.855305 18.790195 18.790195 18.811909 18.790195 18.920399 18.768497 18.877003 18.920399 18.963810 18.942097 18.942097 19.093998 19.267597 19.289295 19.332706 19.397800 19.419498 19.419498 19.441196 19.419498 19.484608 19.506306 19.484608 19.506306 19.571400 19.549702 19.614796 19.614796 19.788410 19.701603 19.744999 19.788410 19.918598 20.048801 20.027103 20.027103 19.940296 19.983707 20.092197 20.027103 20.092197 20.092197 20.070499 20.222401 20.330906 20.200703 20.222401 20.200703 20.309208 20.157307 20.244099 20.200703 20.244099 20.417698 20.461109 20.526203 20.591297 20.591297 20.612995 20.678104 20.764896 20.634708 20.764896 20.656406 20.808308 20.612995 20.721500 20.634708 20.526203 20.526203 20.439396 20.352604 20.179005 20.135609 20.048801 20.070499 20.070499 19.940296 19.896900 19.896900 19.549702 19.462910 19.419498 19.137409 19.180805 19.115696 19.093998 19.115696 19.115696 19.050602 18.877003 19.050602 18.985508 18.920399 18.963810 19.028904 18.963810 19.050602 19.093998 19.115696 19.050602 19.115696 19.072300 18.942097 18.963810 19.028904 18.963810 18.942097 18.855305 18.855305 18.877003 18.833607 18.833607 18.811909 18.746799 18.768497 18.768497 18.790195 18.681705 18.768497 18.660007 18.703403 18.660007 18.681705 18.660007 18.616596 18.638309 18.573200 18.573200 18.594898 18.508106 18.551502 18.529804 18.508106 18.399601 18.421299 18.486408 18.377903 18.356205 18.464710 18.356205 18.356205 18.247700 
18.334507 18.442997 18.508106 18.486408 18.573200 18.551502 18.551502 18.594898 18.573200 18.573200 18.638309 18.529804 18.616596 18.725101 18.746799 18.725101 18.746799 18.746799 18.811909 18.833607 18.746799 18.920399 18.877003 18.985508 18.942097 18.963810 18.942097 19.072300 19.137409 19.354404 19.441196 19.354404 19.354404 19.462910 19.462910 19.267597 19.397800 19.332706 19.484608 19.528004 19.484608 19.506306 19.549702 19.658207 19.614796 19.593098 19.831806 19.831806 19.831806 19.896900 19.918598 19.940296 19.896900 20.005405 19.983707 19.983707 20.070499 20.005405 20.113895 20.135609 20.222401 20.222401 20.222401 20.265797 20.135609 20.135609 20.200703 20.244099 20.309208 20.265797 20.374302 20.374302 20.417698 20.526203 20.634708 20.699802 20.656406 20.786610 20.808308 21.003605 20.873402 20.981907 20.830006 20.851704 20.808308 20.851704 20.591297 20.504505 20.439396 20.352604 20.265797 20.222401 20.113895 20.244099 20.027103 19.983707 20.113895 19.831806 19.679905 19.679905 19.332706 19.202503 19.072300 19.137409 19.093998 19.050602 19.093998 18.920399 19.050602 19.007206 18.920399 18.920399 19.050602 18.985508 19.028904 18.985508 19.180805 19.072300 19.007206 19.072300 18.985508 18.942097 19.007206 18.985508 18.985508 18.963810 18.963810 18.985508 18.963810 18.985508 18.963810 18.898701 18.877003 18.746799 18.790195 18.746799 18.833607 18.660007 18.681705 18.703403 18.725101 18.638309 18.638309 18.594898 18.681705 18.594898 18.529804 18.529804 18.573200 18.594898 18.442997 18.616596 18.421299 18.486408 18.616596 18.442997 18.204304 18.377903 18.356205 18.312809 
18.356205 18.421299 18.594898 18.551502 18.638309 18.638309 18.594898 18.616596 18.725101 18.703403 18.616596 18.681705 18.703403 18.725101 18.703403 18.811909 18.638309 18.811909 18.768497 18.768497 18.833607 18.790195 18.877003 18.877003 18.920399 18.985508 19.115696 19.137409 19.311008 19.462910 19.332706 19.462910 19.397800 19.376102 19.311008 19.376102 19.354404 19.419498 19.441196 19.484608 19.528004 19.462910 19.614796 19.614796 19.593098 19.658207 19.744999 19.831806 19.831806 19.853504 19.875202 19.918598 19.896900 19.875202 19.918598 19.940296 20.070499 19.940296 20.027103 20.092197 20.265797 20.265797 20.265797 20.309208 20.265797 20.200703 20.157307 20.244099 20.244099 20.200703 20.309208 20.482807 20.439396 20.482807 20.764896 20.786610 20.808308 20.830006 20.960209 21.003605 21.003605 21.133808 20.960209 21.047001 21.090397 20.938496 20.851704 20.743198 20.612995 20.461109 20.330906 20.352604 20.265797 20.330906 20.157307 20.179005 20.135609 19.918598 19.940296 19.766697 19.506306 19.289295 19.180805 19.202503 19.159107 19.093998 19.028904 18.985508 19.007206 19.007206 18.942097 18.963810 19.007206 18.963810 18.985508 19.072300 19.115696 19.050602 19.050602 19.093998 19.050602 18.963810 18.942097 18.942097 18.985508 18.963810 18.963810 18.811909 19.007206 18.920399 18.855305 18.833607 18.855305 18.790195 18.790195 18.811909 18.833607 18.768497 18.703403 18.746799 18.681705 18.616596 18.703403 18.660007 18.681705 18.573200 18.594898 18.486408 18.594898 18.464710 18.486408 18.660007 18.529804 18.334507 18.464710 18.356205 18.377903 18.356205 18.399601 18.334507 
18.421299 18.508106 18.399601 18.508106 18.573200 18.594898 18.616596 18.638309 18.660007 18.725101 18.616596 18.660007 18.638309 18.660007 18.746799 18.811909 18.811909 18.790195 18.811909 18.790195 18.833607 18.877003 18.833607 18.920399 18.920399 19.115696 19.137409 19.332706 19.376102 19.419498 19.441196 19.289295 19.397800 19.267597 19.354404 19.289295 19.289295 19.397800 19.419498 19.506306 19.441196 19.441196 19.549702 19.571400 19.571400 19.679905 19.766697 19.766697 19.875202 19.896900 19.810108 19.853504 19.940296 19.853504 19.831806 19.940296 19.896900 19.940296 20.005405 20.048801 20.179005 20.265797 20.222401 20.330906 20.222401 20.222401 20.179005 20.244099 20.265797 20.244099 20.396000 20.569599 20.569599 20.569599 20.678104 20.830006 20.916798 20.960209 21.003605 21.090397 21.090397 21.307407 21.112110 21.285709 21.242298 21.155506 21.198902 21.047001 21.047001 20.699802 20.569599 20.439396 20.439396 20.461109 20.244099 20.244099 20.265797 20.005405 20.005405 19.962009 19.766697 19.506306 19.311008 19.289295 19.137409 19.159107 19.159107 18.963810 19.028904 19.007206 18.985508 19.007206 18.963810 19.007206 19.072300 19.115696 19.093998 19.093998 19.007206 19.115696 19.115696 19.007206 19.007206 18.985508 19.050602 18.985508 18.985508 19.072300 18.963810 18.942097 18.920399 18.963810 18.833607 18.811909 18.855305 18.811909 18.768497 18.811909 18.725101 18.768497 18.660007 18.703403 18.681705 18.660007 18.746799 18.551502 18.616596 18.573200 18.573200 18.551502 18.638309 18.573200 18.573200 18.356205 18.508106 18.377903 18.377903 18.442997 18.291096 18.334507 
18.573200 18.551502 18.594898 18.594898 18.486408 18.594898 18.703403 18.681705 18.638309 18.660007 18.508106 18.638309 18.660007 18.703403 18.703403 18.768497 18.703403 18.811909 18.855305 18.833607 18.811909 18.963810 18.898701 18.942097 19.224201 19.245899 19.332706 19.397800 19.506306 19.354404 19.354404 19.397800 19.267597 19.354404 19.289295 19.354404 19.289295 19.311008 19.397800 19.376102 19.441196 19.506306 19.636509 19.614796 19.658207 19.810108 19.614796 19.788410 19.788410 19.766697 19.896900 19.875202 19.810108 19.810108 19.918598 19.896900 19.962009 19.918598 20.027103 20.113895 20.265797 20.157307 20.244099 20.287510 20.244099 20.200703 20.200703 20.222401 20.461109 20.352604 20.439396 20.612995 20.656406 20.699802 20.808308 20.830006 20.938496 21.025303 21.090397 21.177204 21.220600 21.459309 21.350803 21.589497 21.481007 21.502705 21.611210 21.459309 21.329105 21.047001 20.851704 20.830006 20.678104 20.526203 20.352604 20.330906 20.396000 20.135609 20.157307 20.113895 19.983707 19.831806 19.528004 19.441196 19.245899 19.202503 19.093998 19.137409 19.028904 19.072300 19.007206 18.963810 19.028904 19.050602 18.985508 19.007206 19.159107 19.115696 19.093998 19.093998 19.028904 19.050602 19.050602 19.072300 19.007206 18.920399 19.028904 18.963810 19.007206 19.050602 18.942097 18.898701 18.877003 18.920399 18.855305 18.855305 18.746799 18.790195 18.746799 18.725101 18.746799 18.855305 18.768497 18.725101 18.681705 18.746799 18.573200 18.660007 18.551502 18.551502 18.573200 18.508106 18.551502 18.464710 18.508106 18.442997 18.464710 18.399601 18.486408 18.464710 
18.334507 18.442997 18.529804 18.594898 18.616596 18.529804 18.681705 18.551502 18.660007 18.616596 18.660007 18.551502 18.681705 18.681705 18.855305 18.768497 18.725101 18.877003 18.811909 18.898701 18.833607 19.007206 18.942097 19.028904 19.202503 19.354404 19.462910 19.419498 19.419498 19.289295 19.245899 19.311008 19.267597 19.245899 19.332706 19.245899 19.224201 19.376102 19.397800 19.354404 19.441196 19.419498 19.528004 19.506306 19.636509 19.658207 19.723301 19.744999 19.679905 19.766697 19.744999 19.766697 19.766697 19.766697 19.810108 19.918598 19.940296 19.940296 20.027103 20.135609 20.135609 20.179005 20.200703 20.309208 20.265797 20.265797 20.244099 20.244099 20.287510 20.417698 20.569599 20.591297 20.656406 20.764896 20.851704 20.916798 21.047001 21.068699 21.242298 21.263996 21.394199 21.611210 21.546101 21.763096 21.784809 21.806507 21.936695 21.806507 21.654606 21.372501 21.242298 21.068699 20.851704 20.764896 20.547901 20.396000 20.482807 20.309208 20.309208 20.265797 20.048801 20.027103 19.744999 19.679905 19.397800 19.289295 19.159107 19.050602 19.093998 19.115696 19.137409 19.028904 19.050602 19.115696 19.115696 19.093998 19.180805 19.224201 19.050602 19.137409 19.007206 19.115696 19.050602 19.007206 19.028904 18.985508 19.050602 18.963810 19.007206 18.985508 18.877003 18.898701 18.898701 18.855305 18.790195 18.811909 18.833607 18.768497 18.725101 18.703403 18.790195 18.790195 18.703403 18.703403 18.681705 18.725101 18.616596 18.681705 18.551502 18.486408 18.616596 18.573200 18.529804 18.464710 18.486408 18.421299 18.464710 18.291096 18.529804 18.442997 
18.356205 18.573200 18.551502 18.725101 18.660007 18.681705 18.660007 18.703403 18.573200 18.638309 18.681705 18.681705 18.638309 18.725101 18.790195 18.811909 18.833607 18.877003 18.746799 18.898701 18.942097 19.050602 19.159107 19.245899 19.397800 19.462910 19.462910 19.332706 19.354404 19.180805 19.419498 19.311008 19.311008 19.354404 19.397800 19.332706 19.311008 19.332706 19.376102 19.397800 19.549702 19.506306 19.549702 19.484608 19.528004 19.658207 19.679905 19.744999 19.679905 19.744999 19.810108 19.744999 19.788410 19.831806 19.810108 19.918598 19.896900 19.940296 20.005405 20.027103 20.135609 20.222401 20.200703 20.244099 20.352604 20.222401 20.222401 20.374302 20.374302 20.439396 20.612995 20.721500 20.808308 20.808308 21.003605 21.112110 21.133808 21.307407 21.372501 21.481007 21.567799 21.719700 21.719700 21.871601 22.045200 22.110310 22.218800 22.066898 22.066898 21.741398 21.589497 21.394199 21.155506 20.981907 20.721500 20.634708 20.656406 20.352604 20.309208 20.352604 20.135609 20.092197 19.918598 19.918598 19.593098 19.462910 19.202503 19.072300 19.115696 19.202503 19.115696 19.093998 19.137409 19.093998 19.159107 19.093998 19.159107 19.224201 19.028904 19.159107 19.115696 19.072300 19.137409 19.093998 19.093998 19.007206 18.963810 19.093998 18.898701 19.028904 18.920399 18.963810 18.877003 18.855305 18.898701 18.811909 18.790195 18.811909 18.855305 18.768497 18.768497 18.768497 18.703403 18.768497 18.746799 18.725101 18.681705 18.573200 18.551502 18.551502 18.573200 18.486408 18.442997 18.464710 18.421299 18.486408 18.508106 18.442997 18.551502 18.399601 
18.377903 18.508106 18.529804 18.508106 18.660007 18.681705 18.616596 18.594898 18.638309 18.725101 18.681705 18.681705 18.725101 18.725101 18.790195 18.768497 18.811909 18.746799 18.811909 18.877003 18.855305 19.093998 19.137409 19.376102 19.441196 19.354404 19.311008 19.354404 19.289295 19.267597 19.332706 19.311008 19.311008 19.332706 19.419498 19.376102 19.484608 19.397800 19.462910 19.484608 19.354404 19.397800 19.397800 19.506306 19.528004 19.549702 19.571400 19.593098 19.636509 19.679905 19.701603 19.766697 19.810108 19.875202 19.831806 19.810108 19.962009 19.896900 19.983707 20.005405 20.179005 20.157307 20.222401 20.265797 20.222401 20.287510 20.287510 20.352604 20.439396 20.634708 20.786610 20.808308 20.916798 21.068699 21.177204 21.307407 21.372501 21.372501 21.502705 21.676304 21.698002 21.871601 21.849903 22.066898 22.197102 22.349003 22.479206 22.349003 22.327305 22.088596 21.936695 21.763096 21.502705 21.263996 21.025303 20.895100 20.786610 20.591297 20.439396 20.396000 20.222401 20.222401 20.179005 20.005405 19.679905 19.571400 19.354404 19.093998 19.159107 19.202503 19.072300 19.159107 19.072300 19.159107 19.159107 19.224201 19.180805 19.159107 19.137409 19.093998 19.028904 19.137409 19.093998 19.050602 19.028904 19.028904 18.985508 18.963810 18.942097 18.985508 18.963810 18.920399 18.833607 18.811909 18.877003 18.811909 18.811909 18.898701 18.833607 18.768497 18.746799 18.855305 18.746799 18.746799 18.725101 18.681705 18.703403 18.638309 18.638309 18.508106 18.573200 18.508106 18.464710 18.421299 18.508106 18.486408 18.508106 18.399601 18.508106 18.508106 
18.464710 18.594898 18.616596 18.594898 18.616596 18.660007 18.681705 18.638309 18.594898 18.660007 18.660007 18.660007 18.725101 18.768497 18.768497 18.790195 18.833607 18.811909 18.985508 18.920399 19.050602 19.159107 19.267597 19.397800 19.397800 19.462910 19.332706 19.397800 19.332706 19.397800 19.376102 19.397800 19.289295 19.376102 19.528004 19.441196 19.658207 19.462910 19.593098 19.419498 19.484608 19.419498 19.419498 19.397800 19.441196 19.614796 19.571400 19.658207 19.614796 19.701603 19.744999 19.788410 19.875202 19.853504 19.831806 19.853504 19.918598 19.940296 20.005405 20.070499 20.070499 20.135609 20.092197 20.179005 20.287510 20.200703 20.265797 20.396000 20.482807 20.591297 20.764896 21.068699 21.177204 21.372501 21.524403 21.567799 21.611210 21.676304 21.828205 22.023502 22.023502 22.392399 22.218800 22.565998 22.565998 22.674503 22.696201 22.609409 22.609409 22.457508 22.349003 22.218800 22.001804 21.741398 21.481007 21.133808 20.981907 20.591297 20.569599 20.569599 20.352604 20.287510 20.157307 20.200703 19.918598 19.766697 19.484608 19.224201 19.180805 19.202503 19.115696 19.028904 19.093998 19.093998 19.072300 19.202503 19.202503 19.180805 19.115696 19.180805 19.115696 19.137409 18.963810 19.072300 19.072300 19.007206 18.963810 18.963810 18.985508 18.942097 18.963810 18.942097 18.963810 18.855305 18.855305 18.790195 18.833607 18.855305 18.768497 18.811909 18.768497 18.768497 18.681705 18.703403 18.725101 18.638309 18.681705 18.660007 18.660007 18.573200 18.573200 18.660007 18.508106 18.442997 18.529804 18.529804 18.377903 18.464710 18.486408 18.508106 
18.442997 18.486408 18.616596 18.616596 18.660007 18.681705 18.660007 18.594898 18.616596 18.703403 18.746799 18.703403 18.725101 18.855305 18.877003 18.790195 18.877003 18.877003 18.877003 18.898701 19.115696 19.376102 19.267597 19.332706 19.354404 19.332706 19.354404 19.332706 19.332706 19.441196 19.441196 19.419498 19.462910 19.549702 19.484608 19.419498 19.571400 19.528004 19.484608 19.528004 19.462910 19.397800 19.441196 19.419498 19.419498 19.484608 19.614796 19.571400 19.549702 19.679905 19.679905 19.679905 19.744999 19.831806 19.766697 19.831806 19.810108 19.918598 19.940296 19.940296 20.135609 20.092197 20.048801 20.200703 20.157307 20.157307 20.222401 20.396000 20.417698 20.721500 20.960209 21.394199 21.676304 22.066898 22.132008 22.066898 22.088596 22.088596 22.153706 22.609409 22.587696 22.869801 22.913197 23.216999 23.216999 23.043400 23.151905 22.891499 22.891499 22.783009 22.717899 22.652805 22.479206 22.435810 21.871601 21.481007 21.242298 20.830006 20.764896 20.764896 20.526203 20.374302 20.179005 20.265797 20.005405 19.983707 19.658207 19.311008 19.289295 19.224201 19.050602 19.115696 19.115696 19.137409 19.137409 19.159107 19.159107 19.093998 19.093998 19.093998 19.093998 19.007206 19.115696 19.050602 19.028904 18.985508 18.920399 19.007206 18.985508 18.942097 18.898701 18.942097 18.790195 18.898701 18.877003 18.855305 18.855305 18.833607 18.703403 18.790195 18.768497 18.855305 18.768497 18.703403 18.725101 18.703403 18.660007 18.681705 18.551502 18.660007 18.551502 18.573200 18.551502 18.464710 18.464710 18.486408 18.421299 18.334507 18.573200 18.356205 
18.529804 18.529804 18.638309 18.594898 18.725101 18.616596 18.790195 18.638309 18.725101 18.616596 18.746799 18.681705 18.616596 18.725101 18.877003 18.942097 18.877003 18.920399 19.028904 19.093998 19.245899 19.332706 19.311008 19.332706 19.397800 19.354404 19.419498 19.528004 19.376102 19.419498 19.528004 19.506306 19.484608 19.593098 19.506306 19.506306 19.506306 19.571400 19.484608 19.506306 19.397800 19.462910 19.397800 19.484608 19.484608 19.376102 19.528004 19.506306 19.636509 19.614796 19.614796 19.723301 19.723301 19.723301 19.723301 19.701603 19.853504 19.766697 19.875202 19.962009 20.027103 20.135609 20.157307 20.179005 20.157307 20.222401 20.265797 20.330906 20.591297 20.830006 21.307407 21.871601 22.522602 23.651005 23.889698 23.043400 22.739597 22.587696 22.739597 23.216999 23.499104 23.868000 24.193501 24.150105 24.215199 23.737797 23.716099 23.282108 23.173603 23.021702 23.000004 22.978306 22.913197 22.848103 22.153706 21.784809 21.502705 21.068699 20.960209 20.743198 20.526203 20.417698 20.222401 20.135609 20.135609 20.070499 19.896900 19.484608 19.397800 19.202503 19.202503 19.159107 19.137409 19.202503 19.050602 19.289295 19.224201 19.224201 19.180805 19.202503 19.115696 19.115696 19.007206 19.093998 19.028904 18.963810 18.942097 19.007206 19.007206 19.050602 18.877003 18.942097 18.877003 18.855305 18.811909 18.833607 18.920399 18.963810 18.790195 18.811909 18.768497 18.703403 18.681705 18.681705 18.703403 18.660007 18.594898 18.660007 18.638309 18.616596 18.616596 18.638309 18.551502 18.486408 18.551502 18.508106 18.508106 18.421299 18.377903 18.421299 
18.508106 18.703403 18.660007 18.638309 18.594898 18.725101 18.703403 18.746799 18.660007 18.746799 18.746799 18.790195 18.681705 18.833607 18.790195 18.790195 18.833607 18.811909 19.093998 19.159107 19.311008 19.332706 19.354404 19.332706 19.397800 19.397800 19.419498 19.397800 19.484608 19.441196 19.462910 19.484608 19.462910 19.549702 19.528004 19.506306 19.614796 19.549702 19.593098 19.549702 19.484608 19.528004 19.549702 19.549702 19.614796 19.484608 19.549702 19.528004 19.549702 19.506306 19.571400 19.593098 19.766697 19.658207 19.701603 19.744999 19.831806 19.875202 19.940296 19.875202 20.200703 20.092197 20.092197 20.179005 20.287510 20.222401 20.309208 20.504505 20.699802 21.090397 21.849903 23.086796 24.106709 25.365299 26.124805 25.690800 24.323704 23.564198 23.520802 24.128407 24.909595 26.320103 26.688999 26.472004 26.037998 25.170002 24.497303 23.889698 23.694401 23.282108 23.260410 23.195301 23.130207 23.086796 22.565998 22.283909 21.980106 21.372501 21.133808 20.916798 20.699802 20.547901 20.287510 20.309208 20.265797 20.222401 20.092197 19.658207 19.528004 19.376102 19.180805 19.159107 19.093998 19.224201 19.224201 19.267597 19.289295 19.267597 19.267597 19.159107 19.159107 19.050602 19.050602 19.137409 19.072300 19.115696 19.007206 18.963810 19.093998 19.007206 18.942097 18.920399 18.963810 18.920399 18.920399 18.768497 18.920399 18.898701 18.877003 18.855305 18.833607 18.768497 18.855305 18.790195 18.811909 18.790195 18.703403 18.681705 18.660007 18.594898 18.529804 18.594898 18.660007 18.551502 18.508106 18.551502 18.529804 18.508106 18.464710 18.486408 
18.551502 18.573200 18.638309 18.660007 18.725101 18.725101 18.681705 18.681705 18.746799 18.746799 18.703403 18.768497 18.768497 18.768497 18.942097 18.985508 19.007206 19.028904 19.159107 19.289295 19.441196 19.289295 19.354404 19.311008 19.332706 19.376102 19.289295 19.354404 19.549702 19.506306 19.484608 19.506306 19.506306 19.549702 19.549702 19.441196 19.549702 19.614796 19.593098 19.593098 19.549702 19.593098 19.549702 19.614796 19.614796 19.658207 19.549702 19.506306 19.484608 19.462910 19.614796 19.636509 19.788410 19.853504 19.810108 19.766697 19.896900 19.853504 19.875202 19.940296 20.092197 20.048801 20.070499 20.244099 20.309208 20.330906 20.374302 20.591297 20.764896 21.263996 22.370701 24.171803 24.584110 25.517200 26.688999 27.253208 27.079609 25.821003 24.735996 25.148304 27.209797 29.900608 30.443104 30.312901 29.184498 27.361698 25.864399 24.692600 23.998203 23.564198 23.368900 23.303806 23.325504 23.347202 23.000004 22.587696 22.479206 21.784809 21.415897 21.133808 20.851704 20.699802 20.526203 20.439396 20.396000 20.309208 20.157307 19.875202 19.636509 19.462910 19.267597 19.159107 19.180805 19.180805 19.202503 19.289295 19.202503 19.224201 19.115696 19.224201 19.115696 19.202503 19.072300 19.093998 19.115696 19.180805 19.093998 19.115696 19.050602 18.985508 19.007206 19.007206 18.963810 18.942097 18.855305 18.898701 18.920399 18.855305 18.877003 18.877003 18.877003 18.790195 18.811909 18.725101 18.811909 18.746799 18.746799 18.746799 18.573200 18.638309 18.638309 18.638309 18.638309 18.551502 18.660007 18.551502 18.638309 18.551502 18.442997 18.486408 
18.508106 18.638309 18.638309 18.616596 18.660007 18.790195 18.703403 18.681705 18.638309 18.790195 18.790195 18.790195 18.703403 18.833607 18.855305 18.920399 19.028904 19.115696 19.224201 19.289295 19.332706 19.419498 19.354404 19.289295 19.311008 19.397800 19.397800 19.354404 19.484608 19.441196 19.462910 19.441196 19.549702 19.506306 19.506306 19.484608 19.593098 19.528004 19.549702 19.571400 19.614796 19.593098 19.701603 19.701603 19.810108 19.788410 19.679905 19.679905 19.614796 19.549702 19.636509 19.701603 19.875202 19.853504 19.788410 19.723301 19.810108 19.831806 19.983707 19.940296 20.048801 20.157307 20.179005 20.244099 20.330906 20.265797 20.374302 20.591297 20.830006 21.285709 22.479206 24.388798 25.061497 25.842701 26.797504 27.340000 28.316502 28.620304 27.687199 26.688999 28.989201 31.701710 32.157398 32.114002 31.419605 29.944004 27.101307 25.386997 24.432209 23.824604 23.542500 23.520802 23.520802 23.520802 23.238697 23.000004 22.913197 22.175404 21.958408 21.437595 21.112110 20.895100 20.634708 20.569599 20.439396 20.374302 20.200703 19.940296 19.723301 19.593098 19.419498 19.267597 19.267597 19.245899 19.180805 19.202503 19.245899 19.267597 19.115696 19.180805 19.072300 19.115696 19.093998 19.115696 19.093998 19.137409 19.050602 19.028904 19.115696 19.072300 19.028904 19.050602 19.072300 18.963810 18.963810 18.920399 18.920399 18.877003 18.898701 18.898701 18.877003 18.833607 18.768497 18.833607 18.790195 18.790195 18.811909 18.703403 18.725101 18.638309 18.638309 18.703403 18.594898 18.638309 18.508106 18.551502 18.616596 18.464710 18.551502 18.508106 
18.529804 18.594898 18.660007 18.660007 18.616596 18.638309 18.725101 18.768497 18.768497 18.725101 18.833607 18.768497 18.768497 18.898701 18.920399 18.920399 19.028904 19.224201 19.245899 19.397800 19.484608 19.397800 19.267597 19.289295 19.354404 19.354404 19.376102 19.354404 19.397800 19.419498 19.462910 19.419498 19.419498 19.549702 19.549702 19.484608 19.593098 19.571400 19.614796 19.571400 19.636509 19.658207 19.723301 19.636509 19.853504 19.766697 19.788410 19.788410 19.658207 19.636509 19.679905 19.810108 19.875202 19.918598 19.896900 19.788410 19.831806 19.788410 19.940296 20.048801 20.092197 20.200703 20.135609 20.200703 20.330906 20.309208 20.482807 20.634708 20.916798 21.263996 22.001804 23.238697 25.365299 26.450306 26.927708 27.383396 28.728809 29.705296 30.074207 29.575108 30.030796 33.068806 33.589603 33.611301 32.981998 31.745106 28.338200 25.994602 24.887897 24.019901 23.694401 23.585896 23.542500 23.585896 23.455708 23.303806 23.260410 22.631107 22.392399 21.914997 21.481007 21.025303 20.699802 20.591297 20.504505 20.330906 20.222401 20.113895 19.940296 19.744999 19.528004 19.419498 19.354404 19.311008 19.224201 19.267597 19.245899 19.202503 19.202503 19.159107 19.093998 19.050602 19.072300 19.159107 19.115696 19.028904 19.007206 19.050602 19.093998 19.028904 18.985508 19.007206 19.007206 18.920399 18.898701 18.942097 18.877003 18.898701 18.877003 18.877003 18.898701 18.790195 18.833607 18.746799 18.833607 18.790195 18.681705 18.638309 18.703403 18.790195 18.660007 18.660007 18.594898 18.594898 18.594898 18.529804 18.551502 18.551502 18.464710 18.486408 
18.638309 18.616596 18.660007 18.660007 18.725101 18.660007 18.725101 18.746799 18.660007 18.790195 18.811909 18.877003 18.811909 18.833607 18.963810 19.007206 19.093998 19.245899 19.462910 19.289295 19.376102 19.354404 19.332706 19.397800 19.311008 19.462910 19.332706 19.354404 19.332706 19.441196 19.462910 19.441196 19.376102 19.506306 19.528004 19.528004 19.593098 19.636509 19.571400 19.614796 19.593098 19.744999 19.701603 19.766697 19.853504 19.810108 19.831806 19.831806 19.658207 19.723301 19.744999 19.918598 19.940296 19.962009 19.853504 19.831806 19.918598 19.896900 19.940296 20.113895 20.113895 20.244099 20.179005 20.330906 20.439396 20.396000 20.526203 20.699802 20.981907 21.350803 21.936695 22.652805 24.128407 26.341801 27.470203 27.991001 29.249607 30.182697 30.768604 31.115803 31.614902 33.567905 34.500996 34.869907 34.153797 33.220707 30.160999 26.667301 25.148304 24.302006 23.954807 23.759510 23.651005 23.716099 23.499104 23.455708 23.520802 23.130207 22.934910 22.457508 21.784809 21.242298 20.938496 20.721500 20.547901 20.504505 20.352604 20.135609 20.048801 20.005405 19.788410 19.506306 19.332706 19.289295 19.245899 19.332706 19.332706 19.289295 19.267597 19.180805 19.115696 19.159107 19.180805 19.137409 19.180805 19.115696 19.093998 19.050602 19.159107 19.007206 18.985508 18.898701 19.028904 19.007206 19.007206 18.963810 18.985508 18.855305 18.920399 18.898701 18.855305 18.811909 18.833607 18.855305 18.790195 18.768497 18.898701 18.768497 18.703403 18.768497 18.703403 18.768497 18.551502 18.660007 18.681705 18.616596 18.681705 18.594898 18.508106 18.464710 
18.551502 18.703403 18.703403 18.790195 18.681705 18.746799 18.833607 18.811909 18.790195 18.725101 18.768497 18.790195 18.790195 18.833607 18.963810 19.050602 19.137409 19.376102 19.354404 19.354404 19.397800 19.441196 19.419498 19.462910 19.419498 19.289295 19.311008 19.332706 19.267597 19.311008 19.376102 19.332706 19.311008 19.506306 19.528004 19.528004 19.614796 19.636509 19.658207 19.593098 19.571400 19.766697 19.723301 19.701603 19.788410 19.853504 19.940296 19.896900 19.810108 19.744999 19.810108 19.875202 19.940296 19.918598 19.831806 19.875202 19.983707 19.983707 20.005405 20.092197 20.179005 20.265797 20.287510 20.396000 20.352604 20.417698 20.612995 20.699802 20.960209 21.263996 21.958408 22.587696 23.651005 25.495502 27.795704 29.249607 30.074207 30.703510 31.159199 31.571507 32.070606 33.003696 34.631199 35.477497 34.848209 34.045307 31.311100 27.405109 25.582310 24.497303 24.084995 23.889698 23.759510 23.694401 23.629307 23.520802 23.694401 23.412296 23.130207 22.652805 22.045200 21.567799 21.133808 20.916798 20.678104 20.699802 20.504505 20.244099 20.157307 20.027103 19.896900 19.679905 19.397800 19.245899 19.224201 19.267597 19.289295 19.289295 19.245899 19.267597 19.159107 19.202503 19.159107 19.180805 19.180805 19.072300 19.050602 19.072300 19.093998 19.028904 18.985508 19.028904 18.877003 18.963810 18.942097 18.963810 18.898701 18.898701 18.920399 18.920399 18.855305 18.898701 18.790195 18.768497 18.790195 18.811909 18.790195 18.660007 18.725101 18.768497 18.660007 18.638309 18.616596 18.551502 18.616596 18.638309 18.616596 18.508106 18.551502 18.421299 
18.529804 18.725101 18.768497 18.725101 18.681705 18.855305 18.811909 18.877003 18.811909 18.746799 18.768497 18.790195 18.898701 18.963810 18.963810 19.115696 19.202503 19.289295 19.354404 19.332706 19.484608 19.462910 19.376102 19.441196 19.397800 19.397800 19.397800 19.354404 19.224201 19.311008 19.332706 19.332706 19.332706 19.441196 19.549702 19.528004 19.614796 19.679905 19.636509 19.723301 19.701603 19.744999 19.810108 19.831806 19.918598 19.983707 19.983707 19.918598 19.853504 19.962009 19.896900 19.940296 19.918598 20.027103 19.983707 19.940296 20.005405 20.048801 20.135609 20.179005 20.222401 20.287510 20.244099 20.374302 20.417698 20.482807 20.547901 20.808308 21.025303 21.307407 21.849903 22.631107 24.150105 27.079609 28.468403 29.661900 30.790302 31.202610 31.614902 32.265903 32.591404 33.047108 33.589603 34.522709 35.325596 34.414204 32.005497 27.882496 25.994602 24.779408 24.193501 23.998203 23.846302 23.868000 23.651005 23.607609 23.933109 23.564198 23.260410 22.913197 22.435810 21.958408 21.372501 21.112110 20.743198 20.743198 20.439396 20.330906 20.157307 20.135609 19.962009 19.896900 19.593098 19.332706 19.289295 19.376102 19.332706 19.311008 19.245899 19.289295 19.267597 19.159107 19.115696 19.137409 19.202503 19.137409 19.115696 19.115696 19.093998 19.115696 19.050602 19.007206 18.963810 18.985508 18.985508 18.898701 18.942097 18.855305 18.963810 19.050602 18.963810 18.898701 18.811909 18.790195 18.746799 18.811909 18.898701 18.681705 18.811909 18.660007 18.703403 18.660007 18.529804 18.594898 18.660007 18.660007 18.616596 18.594898 18.573200 18.399601 
18.638309 18.703403 18.703403 18.725101 18.833607 18.790195 18.746799 18.833607 18.811909 18.877003 18.790195 18.811909 18.855305 18.942097 19.093998 19.137409 19.245899 19.354404 19.289295 19.289295 19.376102 19.419498 19.397800 19.419498 19.419498 19.441196 19.462910 19.376102 19.311008 19.224201 19.354404 19.267597 19.419498 19.528004 19.528004 19.593098 19.528004 19.614796 19.636509 19.744999 19.723301 19.701603 19.831806 19.918598 19.962009 20.027103 19.962009 20.005405 19.983707 19.962009 19.962009 20.005405 20.070499 20.048801 20.092197 20.005405 20.027103 20.048801 20.048801 20.157307 20.265797 20.352604 20.396000 20.417698 20.417698 20.591297 20.569599 20.764896 21.068699 21.263996 21.871601 22.783009 25.256809 28.707096 30.247807 30.898808 31.137501 31.918705 32.179096 32.743305 33.068806 33.350910 33.589603 33.936802 34.631199 34.544407 32.830097 28.381596 26.320103 25.126606 24.584110 24.302006 24.084995 24.084995 23.802906 23.737797 23.802906 23.542500 23.434010 23.282108 22.783009 22.218800 21.676304 21.220600 20.873402 20.678104 20.461109 20.265797 20.157307 20.157307 20.005405 19.896900 19.679905 19.462910 19.376102 19.354404 19.397800 19.354404 19.245899 19.224201 19.245899 19.180805 19.180805 19.159107 19.245899 19.137409 19.093998 19.028904 19.115696 19.115696 19.072300 18.963810 19.028904 19.007206 19.007206 19.007206 18.942097 18.920399 18.942097 19.159107 18.942097 18.963810 18.855305 18.790195 18.768497 18.725101 18.703403 18.790195 18.681705 18.768497 18.573200 18.616596 18.616596 18.573200 18.681705 18.573200 18.660007 18.529804 18.594898 18.551502 
18.660007 18.725101 18.790195 18.703403 18.681705 18.833607 18.833607 18.833607 18.768497 18.746799 18.833607 18.811909 18.898701 18.963810 19.159107 19.289295 19.311008 19.311008 19.289295 19.332706 19.311008 19.311008 19.311008 19.354404 19.419498 19.397800 19.376102 19.376102 19.267597 19.289295 19.289295 19.311008 19.484608 19.506306 19.549702 19.419498 19.528004 19.614796 19.679905 19.679905 19.679905 19.810108 19.875202 19.918598 19.962009 20.070499 20.027103 20.027103 20.048801 19.983707 20.005405 20.070499 20.179005 20.135609 20.179005 20.113895 20.048801 20.092197 20.092197 20.222401 20.309208 20.309208 20.439396 20.482807 20.526203 20.482807 20.569599 20.786610 21.047001 21.372501 21.893299 22.804707 25.755909 29.184498 30.768604 31.940403 32.374409 32.265903 32.721607 33.285801 33.459400 33.632999 33.980198 34.197208 33.936802 33.741505 33.177296 29.184498 26.754108 25.517200 24.822803 24.475605 24.345402 24.063297 23.846302 23.824604 23.933109 23.607609 23.585896 23.455708 23.000004 22.500904 22.001804 21.263996 20.873402 20.678104 20.612995 20.287510 20.244099 20.179005 19.983707 19.896900 19.810108 19.571400 19.376102 19.376102 19.484608 19.311008 19.289295 19.267597 19.202503 19.224201 19.202503 19.159107 19.159107 19.137409 19.093998 19.072300 19.115696 19.093998 19.028904 19.007206 18.963810 18.855305 18.963810 18.898701 18.942097 19.028904 18.877003 19.050602 18.898701 18.833607 18.790195 18.768497 18.811909 18.790195 18.725101 18.660007 18.725101 18.660007 18.855305 18.681705 18.616596 18.573200 18.594898 18.573200 18.529804 18.508106 18.594898 18.442997 
18.638309 18.746799 18.790195 18.725101 18.790195 18.768497 18.768497 18.811909 18.811909 18.811909 18.790195 18.768497 18.898701 19.072300 19.137409 19.245899 19.289295 19.289295 19.376102 19.245899 19.311008 19.376102 19.289295 19.311008 19.397800 19.376102 19.397800 19.441196 19.332706 19.354404 19.376102 19.528004 19.441196 19.593098 19.549702 19.549702 19.571400 19.636509 19.723301 19.744999 19.679905 19.853504 19.896900 19.940296 20.092197 20.070499 20.157307 20.070499 20.092197 20.005405 20.005405 20.135609 20.309208 20.265797 20.265797 20.157307 20.113895 20.157307 20.222401 20.265797 20.265797 20.439396 20.396000 20.504505 20.482807 20.634708 20.656406 20.786610 21.068699 21.329105 21.849903 22.761295 25.842701 29.401508 31.159199 32.374409 33.350910 33.806599 33.567905 34.153797 34.153797 34.218906 34.566105 34.783100 34.609501 33.958500 33.329197 30.898808 27.795704 26.320103 25.473804 24.974705 24.584110 24.432209 24.150105 24.063297 24.019901 23.737797 23.716099 23.564198 23.130207 22.696201 22.001804 21.481007 20.981907 20.764896 20.678104 20.504505 20.396000 20.265797 20.113895 20.070499 19.853504 19.636509 19.484608 19.441196 19.419498 19.397800 19.267597 19.202503 19.180805 19.159107 19.072300 19.289295 19.245899 19.202503 19.180805 19.050602 19.159107 19.159107 19.072300 18.985508 19.007206 18.985508 19.007206 18.963810 19.007206 18.855305 18.811909 18.877003 18.855305 18.898701 18.811909 18.790195 18.833607 18.811909 18.725101 18.703403 18.703403 18.703403 18.811909 18.660007 18.638309 18.594898 18.573200 18.551502 18.616596 18.529804 18.464710 18.551502 
18.703403 18.768497 18.746799 18.855305 18.790195 18.638309 18.855305 18.811909 18.746799 18.855305 18.811909 18.877003 18.963810 19.115696 19.267597 19.289295 19.376102 19.354404 19.376102 19.267597 19.376102 19.354404 19.419498 19.354404 19.376102 19.462910 19.462910 19.528004 19.462910 19.376102 19.441196 19.441196 19.462910 19.593098 19.636509 19.636509 19.593098 19.701603 19.788410 19.788410 19.853504 19.831806 19.918598 19.962009 20.027103 20.135609 20.092197 20.200703 20.200703 20.113895 20.048801 20.179005 20.330906 20.352604 20.352604 20.374302 20.330906 20.287510 20.222401 20.330906 20.352604 20.396000 20.504505 20.482807 20.678104 20.678104 20.678104 20.873402 21.112110 21.394199 21.828205 22.544300 25.018101 28.815601 31.159199 32.634800 33.589603 34.392506 34.891605 35.282200 35.282200 35.065205 34.826496 34.826496 34.869907 34.544407 34.045307 33.133900 30.790302 27.839100 26.472004 25.734196 25.126606 24.735996 24.345402 24.236897 24.128407 23.868000 23.781208 23.564198 22.869801 22.414097 22.001804 21.481007 21.133808 20.938496 20.808308 20.482807 20.417698 20.330906 20.222401 20.135609 20.070499 19.679905 19.701603 19.441196 19.441196 19.289295 19.332706 19.224201 19.224201 19.137409 19.202503 19.267597 19.245899 19.202503 19.093998 19.093998 19.137409 19.159107 19.028904 19.050602 19.028904 19.007206 19.007206 18.942097 18.963810 18.877003 18.855305 18.855305 18.833607 18.942097 18.855305 18.963810 18.855305 18.746799 18.725101 18.703403 18.725101 18.681705 18.660007 18.616596 18.725101 18.594898 18.573200 18.573200 18.594898 18.551502 18.486408 18.486408 
18.660007 18.660007 18.768497 18.746799 18.768497 18.811909 18.942097 18.811909 18.811909 18.898701 18.877003 18.768497 19.028904 19.224201 19.245899 19.245899 19.332706 19.332706 19.224201 19.332706 19.311008 19.441196 19.245899 19.376102 19.484608 19.571400 19.462910 19.506306 19.528004 19.441196 19.397800 19.571400 19.614796 19.571400 19.658207 19.636509 19.593098 19.636509 19.723301 19.875202 19.831806 19.940296 19.962009 20.048801 20.092197 20.157307 20.222401 20.222401 20.113895 20.070499 20.157307 20.222401 20.330906 20.396000 20.482807 20.482807 20.569599 20.374302 20.352604 20.374302 20.439396 20.482807 20.526203 20.547901 20.678104 20.656406 20.678104 20.938496 21.112110 21.372501 21.784809 22.457508 23.477406 26.385197 30.443104 32.417805 33.524509 34.435902 35.108601 35.629398 35.954899 35.716206 35.238804 35.021809 34.956699 34.718006 34.674610 34.023609 33.264103 31.246006 28.620304 27.426807 26.016300 25.256809 24.670902 24.540699 24.432209 24.128407 24.019901 23.238697 21.871601 21.611210 21.546101 21.481007 21.263996 21.068699 20.830006 20.547901 20.482807 20.374302 20.222401 20.179005 20.092197 19.831806 19.810108 19.506306 19.419498 19.354404 19.332706 19.311008 19.311008 19.245899 19.159107 19.202503 19.202503 19.159107 19.115696 19.093998 19.180805 19.072300 19.050602 19.028904 19.050602 19.007206 19.007206 19.007206 18.920399 19.050602 18.963810 18.963810 18.855305 18.855305 18.811909 18.855305 19.050602 18.833607 18.790195 18.725101 18.725101 18.746799 18.703403 18.660007 18.681705 18.638309 18.638309 18.660007 18.508106 18.486408 18.551502 18.660007 
18.703403 18.768497 18.746799 18.790195 18.855305 18.790195 18.833607 18.877003 18.877003 18.877003 18.898701 18.920399 18.942097 19.159107 19.354404 19.376102 19.332706 19.354404 19.332706 19.332706 19.267597 19.419498 19.332706 19.462910 19.636509 19.484608 19.528004 19.614796 19.701603 19.549702 19.397800 19.528004 19.636509 19.614796 19.593098 19.744999 19.658207 19.744999 19.744999 19.896900 19.940296 19.983707 20.048801 20.135609 20.113895 20.135609 20.179005 20.113895 20.048801 20.200703 20.200703 20.287510 20.309208 20.482807 20.526203 20.547901 20.591297 20.569599 20.504505 20.352604 20.504505 20.547901 20.526203 20.591297 20.678104 20.699802 20.699802 20.916798 21.155506 21.242298 21.806507 22.370701 23.043400 24.410496 28.077808 31.614902 33.242405 34.218906 34.978397 35.629398 36.150196 36.432301 36.367207 35.954899 35.412403 35.238804 35.021809 34.609501 33.958500 33.416004 32.070606 30.226109 27.708897 26.146503 25.386997 24.974705 24.909595 24.519001 24.171803 22.674503 21.893299 22.023502 21.958408 21.849903 21.502705 21.285709 21.025303 20.612995 20.569599 20.482807 20.396000 20.309208 20.157307 20.048801 19.853504 19.614796 19.506306 19.528004 19.441196 19.332706 19.397800 19.311008 19.267597 19.289295 19.159107 19.180805 19.159107 19.115696 19.093998 19.159107 19.093998 19.072300 19.050602 19.007206 19.028904 18.898701 18.963810 19.028904 18.963810 18.898701 18.942097 18.920399 18.855305 18.855305 18.833607 18.833607 18.790195 18.768497 18.725101 18.703403 18.811909 18.681705 18.638309 18.660007 18.703403 18.638309 18.594898 18.594898 18.616596 18.660007 
18.594898 18.790195 18.790195 18.703403 18.790195 18.746799 18.898701 18.877003 18.768497 18.877003 18.833607 18.920399 19.050602 19.289295 19.419498 19.419498 19.289295 19.224201 19.332706 19.354404 19.441196 19.397800 19.419498 19.419498 19.506306 19.571400 19.549702 19.701603 19.679905 19.701603 19.441196 19.484608 19.636509 19.701603 19.788410 19.636509 19.723301 19.831806 19.875202 19.918598 19.918598 20.005405 20.113895 20.092197 20.092197 20.048801 20.092197 20.135609 20.135609 20.157307 20.244099 20.374302 20.439396 20.482807 20.591297 20.634708 20.699802 20.634708 20.678104 20.396000 20.482807 20.482807 20.526203 20.569599 20.634708 20.699802 20.830006 20.960209 21.198902 21.394199 21.806507 22.457508 22.891499 23.737797 25.452106 29.010899 32.374409 33.611301 34.457600 35.369007 36.041706 36.714405 37.126698 37.495609 36.584202 35.933201 35.651096 35.151997 34.566105 34.153797 33.654697 32.765003 30.399708 27.535297 26.298405 25.690800 25.408695 24.996403 24.410496 23.130207 22.717899 22.631107 22.587696 22.435810 21.936695 21.546101 21.198902 20.938496 20.808308 20.699802 20.526203 20.461109 20.287510 20.092197 19.810108 19.636509 19.441196 19.376102 19.419498 19.376102 19.311008 19.376102 19.311008 19.289295 19.289295 19.180805 19.159107 19.137409 19.137409 19.137409 19.028904 19.115696 19.072300 19.050602 19.137409 19.028904 18.942097 19.007206 18.942097 18.942097 18.920399 18.942097 18.898701 18.877003 18.920399 18.746799 18.811909 18.681705 18.703403 18.725101 18.768497 18.638309 18.638309 18.594898 18.681705 18.660007 18.703403 18.486408 18.638309 18.616596 
18.833607 18.768497 18.855305 18.703403 18.833607 18.768497 18.898701 18.920399 18.811909 18.920399 18.920399 19.028904 19.072300 19.245899 19.354404 19.332706 19.289295 19.245899 19.311008 19.267597 19.376102 19.354404 19.441196 19.354404 19.484608 19.593098 19.571400 19.593098 19.614796 19.593098 19.593098 19.571400 19.614796 19.744999 19.788410 19.744999 19.853504 19.788410 19.918598 19.875202 20.027103 20.027103 20.113895 20.113895 20.135609 20.135609 20.113895 20.157307 20.265797 20.265797 20.287510 20.439396 20.504505 20.547901 20.591297 20.612995 20.721500 20.721500 20.721500 20.526203 20.569599 20.526203 20.547901 20.656406 20.699802 20.699802 20.786610 21.025303 21.198902 21.372501 21.849903 22.414097 22.934910 23.737797 24.866199 26.580509 29.770405 32.765003 33.980198 34.978397 35.802998 36.432301 36.844608 37.560703 37.734303 37.083302 36.302097 35.716206 35.434101 34.956699 34.435902 33.763203 32.678196 30.551609 27.839100 26.645603 26.016300 25.538898 25.061497 24.041599 23.434010 23.455708 23.282108 23.000004 22.457508 21.936695 21.437595 21.090397 20.916798 20.743198 20.569599 20.504505 20.330906 20.200703 19.896900 19.766697 19.549702 19.462910 19.441196 19.397800 19.354404 19.289295 19.332706 19.332706 19.224201 19.224201 19.245899 19.224201 19.115696 19.180805 19.072300 19.050602 19.115696 19.093998 19.072300 19.072300 18.963810 18.985508 18.920399 19.072300 18.855305 18.898701 18.877003 18.963810 18.898701 18.877003 18.768497 18.790195 18.768497 18.855305 18.768497 18.638309 18.703403 18.660007 18.594898 18.638309 18.594898 18.594898 18.486408 18.573200 
18.768497 18.790195 18.877003 18.811909 18.942097 18.920399 18.942097 18.920399 18.877003 18.985508 19.007206 18.942097 19.224201 19.289295 19.224201 19.311008 19.311008 19.267597 19.397800 19.397800 19.441196 19.441196 19.484608 19.419498 19.506306 19.571400 19.571400 19.593098 19.636509 19.658207 19.593098 19.679905 19.636509 19.744999 19.810108 19.810108 19.788410 19.875202 19.896900 19.853504 19.896900 19.962009 19.983707 20.070499 20.135609 20.157307 20.113895 20.222401 20.287510 20.244099 20.330906 20.439396 20.439396 20.526203 20.634708 20.764896 20.743198 20.743198 20.873402 20.656406 20.678104 20.634708 20.569599 20.656406 20.786610 20.678104 20.786610 21.025303 21.198902 21.524403 22.023502 22.587696 23.390598 24.323704 25.452106 26.558796 27.708897 30.095905 33.329197 34.848209 35.325596 35.802998 35.499210 35.369007 37.387104 38.103199 37.669209 36.584202 35.933201 35.564304 35.000095 34.522709 33.958500 33.047108 31.137501 28.381596 27.036198 26.233295 25.799305 25.083210 24.410496 24.345402 24.193501 23.737797 23.043400 22.349003 21.763096 21.155506 20.938496 20.721500 20.547901 20.396000 20.330906 20.265797 19.983707 19.853504 19.658207 19.419498 19.441196 19.376102 19.311008 19.354404 19.224201 19.267597 19.267597 19.224201 19.180805 19.159107 19.202503 19.137409 19.050602 19.028904 19.115696 19.072300 19.050602 19.007206 19.050602 18.985508 18.963810 18.942097 18.942097 18.963810 18.877003 18.920399 18.790195 18.833607 18.833607 18.811909 18.768497 18.746799 18.681705 18.638309 18.768497 18.638309 18.573200 18.551502 18.660007 18.638309 18.616596 18.616596 
18.746799 18.942097 18.920399 18.833607 18.811909 18.855305 18.920399 18.877003 18.942097 18.942097 19.050602 19.137409 19.311008 19.289295 19.332706 19.376102 19.376102 19.289295 19.224201 19.354404 19.462910 19.462910 19.484608 19.528004 19.593098 19.636509 19.571400 19.658207 19.636509 19.766697 19.636509 19.658207 19.723301 19.723301 19.831806 19.723301 19.766697 19.831806 19.788410 19.766697 19.983707 19.962009 19.918598 20.113895 20.157307 20.135609 20.157307 20.157307 20.287510 20.352604 20.417698 20.352604 20.482807 20.612995 20.699802 20.721500 20.830006 20.873402 20.916798 20.721500 20.678104 20.699802 20.678104 20.830006 20.743198 20.786610 20.851704 21.068699 21.329105 21.567799 22.175404 22.913197 24.084995 25.625706 26.949406 27.860798 28.403309 28.598606 30.399708 33.654697 35.043507 34.175510 32.179096 31.679996 34.132099 37.430500 38.558903 38.103199 37.191807 36.171909 35.520908 35.195408 34.761402 34.240604 33.307499 31.875309 29.119404 27.231510 26.710697 26.363499 25.582310 25.343601 25.148304 24.562397 23.651005 22.934910 22.283909 21.524403 21.090397 20.873402 20.569599 20.504505 20.396000 20.352604 20.179005 19.896900 19.766697 19.614796 19.484608 19.354404 19.332706 19.376102 19.376102 19.419498 19.245899 19.245899 19.180805 19.202503 19.137409 19.224201 19.180805 19.072300 19.115696 19.115696 19.072300 19.028904 19.050602 19.050602 19.050602 19.028904 19.050602 18.963810 19.050602 18.855305 18.898701 18.855305 18.811909 18.855305 18.768497 18.790195 18.833607 18.725101 18.746799 18.790195 18.681705 18.660007 18.725101 18.725101 18.681705 18.660007 
18.681705 18.811909 18.811909 18.833607 18.898701 18.877003 18.833607 18.942097 18.855305 18.942097 19.093998 19.115696 19.245899 19.289295 19.289295 19.311008 19.267597 19.180805 19.332706 19.354404 19.354404 19.397800 19.484608 19.484608 19.593098 19.506306 19.636509 19.571400 19.528004 19.658207 19.701603 19.679905 19.701603 19.766697 19.788410 19.658207 19.658207 19.701603 19.679905 19.701603 19.896900 19.940296 19.983707 20.005405 20.092197 20.113895 20.113895 20.179005 20.352604 20.396000 20.352604 20.396000 20.547901 20.547901 20.612995 20.678104 20.873402 20.916798 20.895100 20.873402 20.678104 20.678104 20.678104 20.721500 20.764896 20.895100 20.873402 21.025303 21.329105 21.676304 22.327305 23.282108 25.083210 26.472004 27.578709 28.446705 28.945805 28.793903 29.336399 31.397907 34.544407 32.526310 30.812000 31.506397 32.960300 35.195408 38.103199 38.754200 38.580601 37.343708 36.323795 35.911503 35.499210 35.043507 34.284000 33.806599 32.721607 29.596806 27.665501 27.578709 26.732395 26.341801 26.146503 25.408695 24.388798 23.455708 22.587696 21.784809 21.350803 21.047001 20.830006 20.634708 20.591297 20.309208 20.200703 19.918598 19.831806 19.636509 19.462910 19.419498 19.332706 19.354404 19.289295 19.311008 19.332706 19.224201 19.180805 19.202503 19.202503 19.159107 19.137409 19.050602 19.050602 19.072300 19.093998 19.028904 18.985508 19.007206 18.942097 18.942097 19.028904 18.963810 19.028904 18.833607 18.855305 18.811909 18.920399 18.790195 18.703403 18.725101 18.746799 18.660007 18.660007 18.703403 18.660007 18.638309 18.638309 18.616596 18.616596 18.681705 
18.768497 18.811909 18.790195 18.811909 18.877003 18.833607 18.833607 18.877003 18.877003 18.942097 19.072300 19.050602 19.267597 19.224201 19.332706 19.267597 19.245899 19.245899 19.202503 19.354404 19.441196 19.462910 19.354404 19.462910 19.484608 19.658207 19.549702 19.658207 19.658207 19.679905 19.701603 19.766697 19.701603 19.831806 19.810108 19.744999 19.744999 19.810108 19.744999 19.810108 19.940296 19.918598 19.962009 19.983707 20.070499 20.135609 20.070499 20.222401 20.309208 20.374302 20.330906 20.309208 20.504505 20.526203 20.591297 20.656406 20.851704 20.873402 20.938496 20.895100 20.873402 20.764896 20.721500 20.808308 20.851704 20.808308 20.895100 21.068699 21.394199 21.763096 22.479206 23.564198 25.517200 26.862598 27.947605 28.663700 29.271305 29.358097 29.835499 30.920506 32.981998 34.587803 33.459400 32.916904 33.285801 34.544407 36.388905 38.537205 38.992908 38.450397 37.191807 36.605900 36.302097 35.846409 35.195408 34.718006 34.262302 33.068806 30.421406 28.793903 28.164600 27.274906 27.079609 26.385197 25.235096 24.258610 23.325504 22.479206 21.914997 21.285709 21.003605 20.678104 20.634708 20.439396 20.352604 20.027103 19.810108 19.679905 19.506306 19.354404 19.397800 19.332706 19.397800 19.376102 19.311008 19.332706 19.202503 19.159107 19.115696 19.137409 19.137409 19.137409 19.093998 19.007206 19.093998 19.028904 19.093998 19.093998 18.985508 19.007206 18.942097 18.877003 18.877003 18.855305 18.768497 18.790195 18.833607 18.681705 18.746799 18.725101 18.790195 18.681705 18.681705 18.703403 18.681705 18.660007 18.703403 18.551502 18.594898 18.681705 
18.746799 18.811909 18.790195 18.790195 18.963810 18.898701 18.855305 18.942097 19.007206 19.028904 19.072300 19.137409 19.289295 19.311008 19.245899 19.267597 19.289295 19.202503 19.289295 19.354404 19.419498 19.311008 19.376102 19.484608 19.419498 19.614796 19.528004 19.549702 19.679905 19.701603 19.636509 19.788410 19.788410 19.875202 19.896900 19.744999 19.810108 19.853504 19.875202 19.788410 19.962009 19.918598 19.940296 19.918598 20.005405 20.027103 20.135609 20.200703 20.330906 20.461109 20.396000 20.461109 20.482807 20.547901 20.591297 20.656406 20.830006 20.916798 20.981907 21.003605 20.873402 20.873402 20.808308 20.873402 20.873402 20.851704 21.003605 21.177204 21.350803 21.828205 22.500904 23.629307 25.669102 27.209797 28.251408 28.837299 29.531696 29.857197 30.573307 31.918705 34.392506 36.453999 34.978397 33.958500 33.806599 34.739704 35.976597 37.972996 38.819309 38.320210 37.864506 37.430500 36.996510 36.671009 36.085102 35.629398 34.891605 34.479298 33.611301 31.397907 29.488300 28.425007 28.077808 27.556995 26.124805 25.039799 24.041599 22.804707 22.066898 21.481007 21.025303 20.764896 20.634708 20.504505 20.396000 20.135609 19.918598 19.766697 19.593098 19.441196 19.354404 19.354404 19.376102 19.354404 19.376102 19.332706 19.289295 19.224201 19.159107 19.072300 19.072300 19.072300 19.093998 19.093998 19.115696 19.028904 18.963810 19.050602 19.028904 19.050602 18.855305 18.920399 18.790195 18.877003 18.855305 18.790195 18.855305 18.811909 18.746799 18.725101 18.746799 18.790195 18.746799 18.746799 18.725101 18.681705 18.573200 18.508106 18.551502 18.638309 
18.660007 18.855305 18.833607 18.855305 18.877003 18.833607 18.898701 18.942097 18.898701 18.920399 18.963810 19.180805 19.289295 19.267597 19.202503 19.245899 19.245899 19.267597 19.419498 19.419498 19.376102 19.419498 19.462910 19.484608 19.506306 19.549702 19.528004 19.549702 19.636509 19.593098 19.679905 19.701603 19.831806 19.896900 19.918598 19.831806 19.875202 20.005405 19.918598 19.918598 19.918598 19.896900 19.788410 19.896900 20.005405 20.113895 20.113895 20.200703 20.244099 20.439396 20.330906 20.482807 20.569599 20.504505 20.526203 20.612995 20.851704 20.916798 20.981907 21.047001 20.938496 20.938496 20.830006 20.830006 20.851704 20.895100 20.981907 21.242298 21.459309 21.806507 22.565998 23.607609 25.452106 27.556995 28.598606 29.141102 29.965702 30.508198 31.549809 34.001896 35.846409 37.322010 36.736103 35.412403 35.000095 35.303898 36.063404 37.517307 38.623997 38.233402 37.669209 37.430500 37.256901 37.105000 36.866306 36.410603 35.911503 35.238804 34.739704 33.133900 30.746906 29.379810 28.728809 28.511799 27.166401 25.625706 24.345402 23.238697 22.370701 21.611210 21.112110 20.830006 20.547901 20.526203 20.330906 20.179005 20.005405 19.766697 19.506306 19.484608 19.311008 19.332706 19.311008 19.376102 19.332706 19.354404 19.159107 19.224201 19.159107 19.180805 19.115696 19.093998 19.137409 19.115696 19.050602 19.072300 19.028904 18.942097 18.963810 18.942097 18.920399 18.942097 18.898701 18.833607 18.898701 18.877003 18.725101 18.768497 18.790195 18.768497 18.790195 18.703403 18.616596 18.660007 18.703403 18.573200 18.573200 18.616596 18.616596 18.681705 
18.681705 18.877003 18.811909 18.898701 18.855305 18.898701 18.963810 18.963810 19.007206 19.028904 19.224201 19.224201 19.267597 19.224201 19.311008 19.245899 19.332706 19.267597 19.354404 19.354404 19.267597 19.354404 19.354404 19.506306 19.484608 19.506306 19.506306 19.614796 19.658207 19.679905 19.701603 19.831806 19.744999 19.853504 19.918598 19.875202 19.940296 19.962009 20.027103 19.940296 19.875202 19.810108 19.853504 19.875202 19.940296 20.179005 20.070499 20.179005 20.309208 20.352604 20.374302 20.526203 20.547901 20.482807 20.547901 20.678104 20.656406 20.851704 21.003605 21.133808 20.938496 20.873402 20.786610 20.851704 20.960209 20.960209 21.025303 21.242298 21.524403 21.914997 22.565998 23.651005 25.408695 27.752308 28.858997 29.444904 30.312901 31.311100 33.285801 35.303898 36.453999 38.016407 38.558903 37.191807 36.237003 35.824696 36.540806 37.343708 38.493809 38.255100 37.690907 37.452198 37.191807 36.996510 36.996510 36.996510 36.822910 35.846409 35.586002 33.915104 31.766804 30.312901 29.575108 29.162800 28.099506 26.363499 24.974705 23.694401 22.804707 22.110310 21.437595 20.960209 20.721500 20.504505 20.417698 20.265797 20.113895 19.788410 19.528004 19.462910 19.441196 19.419498 19.397800 19.289295 19.376102 19.354404 19.180805 19.202503 19.224201 19.245899 19.159107 19.180805 19.180805 19.050602 19.028904 19.050602 18.963810 19.007206 19.028904 19.007206 18.920399 18.942097 18.877003 18.942097 18.877003 18.877003 18.877003 18.768497 18.703403 18.811909 18.768497 18.660007 18.660007 18.681705 18.725101 18.746799 18.573200 18.529804 18.681705 18.746799 
18.703403 18.811909 18.811909 18.877003 18.877003 18.985508 18.877003 18.920399 18.942097 19.093998 19.245899 19.311008 19.267597 19.311008 19.202503 19.159107 19.245899 19.224201 19.332706 19.376102 19.332706 19.376102 19.397800 19.376102 19.376102 19.506306 19.462910 19.549702 19.658207 19.571400 19.636509 19.723301 19.701603 19.788410 19.788410 19.918598 19.896900 19.940296 19.940296 19.918598 19.831806 19.896900 19.875202 19.875202 19.896900 20.027103 20.113895 20.287510 20.222401 20.352604 20.396000 20.482807 20.504505 20.526203 20.547901 20.504505 20.808308 20.851704 20.895100 21.155506 21.003605 20.808308 20.873402 20.916798 20.873402 21.003605 20.981907 21.285709 21.589497 21.914997 22.717899 23.759510 25.343601 27.969303 29.206196 29.792103 30.703510 32.157398 34.739704 35.954899 36.996510 38.385303 38.623997 38.841007 37.756001 36.801197 37.061604 37.669209 38.472095 38.667408 37.929600 37.560703 37.604099 37.170109 36.540806 36.714405 37.039906 36.432301 36.280399 34.500996 32.569706 31.289402 30.768604 30.247807 28.989201 26.949406 25.343601 24.128407 23.260410 22.500904 21.654606 21.220600 20.916798 20.612995 20.417698 20.352604 20.179005 19.918598 19.658207 19.506306 19.419498 19.397800 19.397800 19.267597 19.267597 19.245899 19.245899 19.180805 19.159107 19.267597 19.072300 19.115696 19.137409 19.007206 19.050602 18.985508 19.028904 19.007206 19.050602 18.942097 18.942097 18.920399 18.833607 18.898701 18.855305 18.855305 18.833607 18.790195 18.768497 18.746799 18.725101 18.681705 18.703403 18.660007 18.703403 18.703403 18.616596 18.551502 18.616596 18.660007 
18.725101 18.833607 18.811909 18.855305 18.942097 18.898701 18.768497 18.898701 18.877003 19.028904 19.202503 19.267597 19.354404 19.245899 19.311008 19.311008 19.180805 19.180805 19.180805 19.397800 19.376102 19.441196 19.332706 19.397800 19.441196 19.441196 19.462910 19.549702 19.658207 19.593098 19.528004 19.723301 19.788410 19.810108 19.896900 19.853504 19.875202 19.896900 19.940296 19.788410 19.766697 19.896900 19.896900 19.918598 19.896900 20.027103 20.135609 20.222401 20.244099 20.352604 20.352604 20.526203 20.634708 20.547901 20.569599 20.591297 20.764896 20.830006 20.873402 21.112110 21.025303 20.916798 20.851704 20.851704 20.916798 20.960209 21.068699 21.307407 21.654606 22.066898 22.674503 23.737797 25.452106 28.099506 29.401508 30.291203 31.289402 33.307499 35.759602 36.475697 37.365406 37.756001 38.515507 40.056202 39.405201 38.276798 37.886204 38.341908 38.841007 39.296696 38.537205 37.647511 37.517307 37.734303 37.018208 36.280399 36.323795 36.757801 36.584202 35.000095 33.524509 32.396107 31.983799 31.289402 29.965702 27.643803 26.016300 24.627506 23.716099 22.609409 21.698002 21.242298 20.895100 20.656406 20.526203 20.461109 20.222401 19.875202 19.658207 19.506306 19.419498 19.354404 19.376102 19.376102 19.289295 19.289295 19.224201 19.224201 19.267597 19.180805 19.115696 19.115696 19.137409 19.050602 19.072300 19.050602 19.028904 19.072300 19.028904 18.963810 19.028904 19.028904 18.898701 18.833607 18.855305 18.898701 18.877003 18.833607 18.703403 18.703403 18.703403 18.790195 18.746799 18.725101 18.681705 18.638309 18.638309 18.660007 18.616596 18.573200 
18.833607 18.898701 18.833607 18.877003 18.877003 18.942097 18.920399 18.768497 18.898701 19.093998 19.137409 19.245899 19.311008 19.311008 19.180805 19.267597 19.180805 19.224201 19.267597 19.245899 19.397800 19.419498 19.397800 19.419498 19.311008 19.441196 19.419498 19.484608 19.549702 19.528004 19.593098 19.658207 19.744999 19.788410 19.853504 19.831806 19.896900 19.918598 19.831806 19.723301 19.679905 19.853504 19.810108 19.831806 19.831806 20.005405 20.157307 20.244099 20.330906 20.352604 20.482807 20.461109 20.569599 20.634708 20.591297 20.569599 20.678104 20.743198 20.873402 21.047001 20.938496 20.981907 20.873402 20.895100 20.916798 20.916798 21.112110 21.372501 21.589497 22.023502 22.739597 23.759510 25.582310 28.316502 29.748707 30.638401 31.810200 34.305698 36.323795 36.410603 36.323795 36.974796 38.341908 40.533604 40.837406 39.492008 38.775898 38.537205 39.318409 39.687305 39.665607 38.428699 37.473896 37.517307 37.430500 36.757801 36.085102 35.390705 35.824696 35.108601 34.175510 33.264103 32.851810 32.309299 30.963902 28.468403 26.580509 24.953007 23.954807 22.804707 21.741398 21.177204 20.916798 20.678104 20.547901 20.461109 20.265797 19.983707 19.788410 19.571400 19.419498 19.441196 19.354404 19.419498 19.376102 19.289295 19.224201 19.289295 19.311008 19.202503 19.159107 19.159107 19.072300 19.050602 19.072300 19.072300 19.028904 19.093998 18.985508 19.050602 19.093998 19.072300 18.898701 18.855305 18.942097 18.942097 18.963810 18.833607 18.746799 18.725101 18.725101 18.725101 18.703403 18.616596 18.725101 18.660007 18.681705 18.573200 18.594898 18.594898 
18.811909 18.811909 18.833607 18.833607 18.920399 18.942097 18.898701 18.963810 18.877003 19.159107 19.289295 19.202503 19.311008 19.245899 19.202503 19.202503 19.180805 19.180805 19.311008 19.332706 19.289295 19.354404 19.376102 19.354404 19.462910 19.441196 19.506306 19.506306 19.506306 19.593098 19.571400 19.614796 19.701603 19.766697 19.831806 19.831806 19.853504 19.918598 19.831806 19.571400 19.614796 19.723301 19.896900 19.788410 19.853504 20.005405 20.179005 20.179005 20.222401 20.352604 20.352604 20.461109 20.634708 20.547901 20.634708 20.743198 20.656406 20.743198 20.851704 20.981907 21.003605 20.960209 20.830006 20.851704 20.895100 20.981907 21.090397 21.394199 21.741398 22.045200 22.739597 23.802906 25.538898 28.533497 30.095905 31.159199 32.309299 35.303898 36.953098 35.781300 35.759602 36.888004 38.385303 40.728901 42.009205 40.794010 39.839207 39.123096 39.448597 40.077900 40.490208 40.056202 38.363605 37.604099 37.343708 37.170109 36.584202 35.477497 34.804798 35.000095 34.674610 33.850010 33.372608 32.786701 31.593204 28.902409 27.014500 25.256809 23.976505 22.891499 21.849903 21.198902 20.851704 20.721500 20.656406 20.417698 20.287510 20.048801 19.831806 19.614796 19.441196 19.419498 19.376102 19.311008 19.354404 19.332706 19.267597 19.245899 19.245899 19.180805 19.137409 19.202503 19.115696 19.028904 19.093998 19.093998 19.072300 19.050602 18.920399 18.963810 19.028904 19.050602 18.963810 18.920399 18.811909 18.985508 18.877003 18.855305 18.768497 18.703403 18.703403 18.746799 18.811909 18.703403 18.725101 18.703403 18.638309 18.551502 18.681705 18.725101 
18.811909 18.877003 18.790195 18.855305 18.898701 18.855305 18.898701 18.942097 18.898701 19.202503 19.245899 19.289295 19.354404 19.267597 19.267597 19.202503 19.115696 19.115696 19.202503 19.289295 19.376102 19.376102 19.397800 19.376102 19.441196 19.376102 19.419498 19.441196 19.549702 19.528004 19.571400 19.679905 19.744999 19.766697 19.744999 19.723301 19.853504 19.918598 19.679905 19.549702 19.723301 19.658207 19.679905 19.810108 19.875202 19.983707 20.070499 20.309208 20.287510 20.374302 20.330906 20.547901 20.656406 20.656406 20.721500 20.721500 20.851704 20.851704 20.830006 20.960209 20.938496 20.851704 20.873402 20.873402 20.981907 20.981907 21.133808 21.437595 21.698002 22.132008 22.826405 23.824604 25.604008 28.707096 30.399708 31.506397 32.808399 36.128498 37.452198 35.672810 35.911503 36.649296 38.515507 40.902500 42.746998 42.443211 40.880802 39.925999 39.687305 40.294910 40.663807 40.208103 39.774097 38.190006 37.235203 37.018208 36.540806 35.564304 34.826496 34.327396 34.587803 34.392506 33.893406 33.177296 31.853596 29.423206 27.405109 25.517200 24.193501 23.065098 22.045200 21.394199 21.047001 20.808308 20.764896 20.461109 20.330906 20.113895 19.875202 19.636509 19.441196 19.354404 19.376102 19.354404 19.376102 19.354404 19.267597 19.245899 19.267597 19.397800 19.180805 19.115696 19.093998 19.072300 19.093998 19.115696 19.072300 19.072300 19.007206 18.985508 19.050602 19.028904 18.920399 18.898701 18.942097 18.985508 18.920399 18.811909 18.768497 18.811909 18.725101 18.616596 18.725101 18.681705 18.725101 18.660007 18.638309 18.594898 18.638309 18.616596 
18.768497 18.833607 18.942097 18.877003 18.898701 18.855305 19.007206 18.963810 18.811909 19.115696 19.180805 19.224201 19.245899 19.159107 19.137409 19.159107 19.159107 19.202503 19.245899 19.289295 19.332706 19.267597 19.267597 19.267597 19.289295 19.332706 19.397800 19.376102 19.462910 19.549702 19.571400 19.614796 19.658207 19.744999 19.744999 19.723301 19.788410 19.701603 19.679905 19.723301 19.701603 19.810108 19.788410 19.723301 19.701603 19.853504 20.027103 20.070499 20.265797 20.352604 20.439396 20.569599 20.634708 20.721500 20.721500 20.786610 20.830006 20.786610 20.808308 20.808308 20.764896 20.873402 20.830006 20.830006 20.938496 21.068699 21.025303 21.307407 21.719700 22.066898 22.848103 23.976505 25.669102 28.880695 30.790302 31.875309 33.264103 36.953098 38.059803 36.041706 36.150196 37.018208 38.580601 40.728901 43.224400 43.658405 42.464909 40.728901 39.882603 40.338306 40.880802 39.535404 39.774097 39.860905 37.647511 36.497410 36.150196 35.238804 34.739704 33.806599 33.524509 34.848209 34.284000 33.416004 31.983799 29.770405 27.513599 25.799305 24.323704 23.260410 22.175404 21.459309 21.025303 20.830006 20.721500 20.439396 20.287510 20.092197 19.875202 19.636509 19.484608 19.397800 19.397800 19.354404 19.311008 19.224201 19.180805 19.180805 19.289295 19.180805 19.180805 19.072300 19.115696 19.072300 19.115696 19.093998 19.050602 19.028904 18.985508 18.963810 19.028904 19.072300 18.855305 18.855305 18.833607 18.811909 18.811909 18.703403 18.725101 18.725101 18.594898 18.681705 18.703403 18.703403 18.703403 18.573200 18.660007 18.638309 18.573200 18.529804 
18.638309 18.877003 18.855305 18.898701 18.877003 18.877003 19.007206 18.898701 18.920399 19.137409 19.115696 19.159107 19.180805 19.202503 19.267597 19.245899 19.224201 19.137409 19.267597 19.332706 19.311008 19.354404 19.311008 19.332706 19.311008 19.354404 19.267597 19.419498 19.528004 19.484608 19.593098 19.614796 19.744999 19.701603 19.658207 19.701603 19.766697 19.701603 19.744999 19.810108 19.831806 19.831806 19.744999 19.723301 19.701603 19.853504 19.918598 20.157307 20.309208 20.330906 20.396000 20.396000 20.482807 20.678104 20.699802 20.743198 20.786610 20.743198 20.699802 20.678104 20.699802 20.808308 20.851704 20.830006 20.830006 21.003605 21.025303 21.350803 21.676304 22.132008 22.913197 24.063297 25.821003 29.249607 31.224308 32.352695 33.850010 37.191807 38.385303 36.779499 36.931400 37.452198 38.645710 40.338306 43.137608 43.918797 43.636707 41.813908 40.338306 40.360004 40.945896 40.012806 37.734303 39.535404 39.231602 37.343708 35.737904 34.978397 34.457600 33.481098 32.895206 34.869907 34.652897 33.828297 32.461201 29.922306 27.622105 25.712498 24.432209 23.303806 22.305607 21.459309 21.068699 20.786610 20.634708 20.482807 20.396000 20.092197 19.896900 19.701603 19.397800 19.354404 19.397800 19.267597 19.332706 19.332706 19.180805 19.245899 19.267597 19.180805 19.202503 19.093998 19.093998 19.137409 19.137409 19.050602 19.028904 19.028904 18.985508 18.985508 18.985508 18.920399 18.920399 18.768497 18.855305 18.768497 18.811909 18.833607 18.790195 18.703403 18.660007 18.681705 18.703403 18.660007 18.638309 18.681705 18.573200 18.616596 18.573200 18.573200 
18.703403 18.768497 18.768497 18.877003 18.920399 18.942097 18.920399 18.898701 18.942097 19.137409 19.245899 19.224201 19.267597 19.202503 19.202503 19.180805 19.115696 19.115696 19.202503 19.224201 19.245899 19.311008 19.332706 19.311008 19.376102 19.311008 19.332706 19.441196 19.484608 19.549702 19.679905 19.658207 19.679905 19.744999 19.744999 19.658207 19.723301 19.744999 19.940296 19.853504 19.853504 19.831806 19.810108 19.723301 19.701603 19.918598 20.027103 20.113895 20.287510 20.330906 20.287510 20.330906 20.374302 20.482807 20.504505 20.656406 20.743198 20.721500 20.612995 20.591297 20.721500 20.678104 20.743198 20.764896 20.916798 20.916798 21.047001 21.350803 21.763096 22.175404 22.891499 24.150105 26.103107 29.835499 31.723408 32.699909 34.392506 37.517307 38.602299 37.343708 37.322010 37.756001 38.558903 40.316608 42.920597 44.005604 44.049000 42.790409 41.054401 40.316608 40.772297 40.728901 37.170109 37.387104 39.274998 38.472095 36.345509 34.804798 34.067005 33.329197 33.416004 35.520908 35.065205 33.958500 32.699909 30.074207 27.687199 25.755909 24.345402 23.260410 22.305607 21.415897 21.003605 20.764896 20.612995 20.482807 20.396000 20.135609 19.875202 19.723301 19.484608 19.484608 19.397800 19.354404 19.332706 19.289295 19.267597 19.202503 19.159107 19.180805 19.093998 19.093998 19.115696 19.050602 19.093998 19.050602 19.028904 18.963810 18.985508 18.920399 18.898701 18.920399 18.877003 18.898701 18.833607 18.811909 18.811909 18.790195 18.790195 18.790195 18.725101 18.681705 18.725101 18.638309 18.660007 18.660007 18.573200 18.573200 18.638309 18.616596 
18.703403 18.790195 18.833607 18.855305 18.898701 19.007206 18.877003 18.877003 19.007206 19.137409 19.289295 19.245899 19.224201 19.289295 19.159107 19.180805 19.202503 19.159107 19.224201 19.267597 19.441196 19.354404 19.311008 19.397800 19.354404 19.397800 19.462910 19.528004 19.528004 19.549702 19.679905 19.658207 19.744999 19.766697 19.679905 19.744999 19.723301 19.766697 19.896900 19.896900 19.896900 19.831806 19.723301 19.723301 19.810108 19.962009 20.070499 20.157307 20.396000 20.396000 20.396000 20.352604 20.396000 20.482807 20.526203 20.830006 20.786610 20.678104 20.634708 20.634708 20.678104 20.699802 20.851704 20.743198 20.830006 21.003605 21.090397 21.285709 21.763096 22.218800 23.043400 24.323704 26.363499 30.204395 32.114002 33.242405 35.065205 37.777699 38.602299 37.452198 37.343708 37.799397 38.493809 40.121296 42.530003 43.897099 44.179203 43.332905 41.618610 40.251499 40.316608 40.577000 38.081501 35.130299 36.085102 38.775898 37.517307 35.000095 33.915104 33.481098 35.065205 35.954899 35.260502 34.175510 32.808399 30.378010 27.665501 25.777607 24.258610 23.260410 22.370701 21.481007 20.960209 20.786610 20.634708 20.461109 20.374302 20.200703 19.918598 19.723301 19.397800 19.376102 19.441196 19.419498 19.376102 19.245899 19.311008 19.180805 19.289295 19.202503 19.115696 19.137409 19.093998 19.137409 19.137409 19.028904 19.050602 19.050602 19.007206 18.985508 18.985508 18.942097 18.898701 18.877003 18.833607 18.811909 18.768497 18.790195 18.703403 18.768497 18.768497 18.768497 18.681705 18.660007 18.616596 18.573200 18.681705 18.573200 18.594898 18.746799 
18.768497 18.877003 18.877003 19.007206 18.942097 18.920399 18.942097 19.028904 19.007206 19.137409 19.289295 19.332706 19.311008 19.267597 19.202503 19.093998 19.137409 19.180805 19.267597 19.267597 19.354404 19.419498 19.376102 19.354404 19.419498 19.484608 19.506306 19.528004 19.549702 19.571400 19.658207 19.658207 19.701603 19.766697 19.723301 19.766697 19.810108 19.766697 19.853504 19.896900 19.875202 19.875202 19.766697 19.810108 19.896900 20.157307 20.200703 20.309208 20.396000 20.417698 20.417698 20.461109 20.569599 20.547901 20.634708 20.851704 20.721500 20.612995 20.547901 20.547901 20.656406 20.591297 20.743198 20.786610 20.938496 21.047001 21.003605 21.415897 21.849903 22.262196 23.173603 24.475605 26.667301 30.529896 32.613102 33.546207 35.477497 37.625797 38.407001 37.756001 36.909702 36.888004 37.821110 39.839207 41.965809 43.376301 43.766911 43.181004 42.009205 40.620396 40.099598 40.208103 38.992908 34.869907 33.980198 36.128498 37.972996 35.672810 33.676395 34.674610 36.410603 35.933201 35.173710 34.305698 32.765003 30.312901 27.665501 25.712498 24.215199 23.108509 22.175404 21.502705 21.025303 20.873402 20.656406 20.526203 20.439396 20.265797 19.962009 19.679905 19.528004 19.441196 19.441196 19.397800 19.354404 19.311008 19.311008 19.224201 19.267597 19.245899 19.159107 19.115696 19.202503 19.115696 19.050602 19.072300 19.072300 19.050602 19.093998 19.050602 19.028904 19.072300 18.898701 18.898701 18.920399 18.855305 18.790195 18.790195 18.877003 18.746799 18.746799 18.746799 18.703403 18.638309 18.660007 18.594898 18.616596 18.616596 18.616596 18.681705 
18.790195 18.898701 18.855305 18.811909 18.877003 18.898701 19.028904 18.920399 19.007206 19.159107 19.224201 19.311008 19.267597 19.224201 19.245899 19.180805 19.028904 19.137409 19.159107 19.376102 19.202503 19.376102 19.332706 19.397800 19.397800 19.549702 19.528004 19.419498 19.484608 19.636509 19.636509 19.658207 19.679905 19.810108 19.788410 19.701603 19.810108 19.853504 19.853504 19.875202 19.853504 19.831806 19.810108 19.896900 20.005405 20.135609 20.265797 20.330906 20.374302 20.352604 20.352604 20.461109 20.547901 20.656406 20.743198 20.743198 20.656406 20.526203 20.547901 20.634708 20.699802 20.634708 20.634708 20.656406 20.786610 20.895100 21.068699 21.415897 21.763096 22.262196 23.238697 24.649204 27.057896 30.963902 32.656498 33.676395 35.716206 37.170109 38.038105 37.777699 37.039906 36.801197 37.799397 39.730701 41.444996 42.725300 43.050800 42.334705 41.011005 40.577000 39.817509 39.795795 39.470310 35.846409 33.350910 33.220707 35.195408 34.175510 32.895206 35.217106 36.453999 35.868107 34.978397 34.023609 32.417805 30.074207 27.643803 25.669102 24.106709 22.826405 22.001804 21.394199 21.003605 20.851704 20.634708 20.504505 20.374302 20.179005 19.918598 19.701603 19.462910 19.528004 19.354404 19.397800 19.332706 19.267597 19.267597 19.267597 19.245899 19.159107 19.137409 19.050602 19.115696 19.115696 19.137409 19.028904 19.028904 19.007206 18.985508 18.942097 19.050602 19.050602 18.920399 18.855305 18.855305 18.855305 18.855305 18.811909 18.790195 18.746799 18.681705 18.660007 18.681705 18.746799 18.681705 18.638309 18.551502 18.573200 18.594898 18.508106 
18.790195 18.855305 18.855305 18.833607 18.920399 18.942097 18.963810 18.942097 19.007206 19.137409 19.224201 19.267597 19.332706 19.202503 19.245899 19.093998 19.137409 19.180805 19.289295 19.332706 19.311008 19.332706 19.354404 19.441196 19.397800 19.528004 19.549702 19.441196 19.506306 19.571400 19.614796 19.679905 19.701603 19.744999 19.788410 19.679905 19.810108 19.918598 19.788410 19.853504 19.853504 19.918598 19.875202 20.005405 20.113895 20.157307 20.200703 20.330906 20.417698 20.504505 20.396000 20.461109 20.569599 20.678104 20.786610 20.656406 20.591297 20.526203 20.569599 20.504505 20.504505 20.569599 20.591297 20.678104 20.786610 20.851704 21.112110 21.350803 21.763096 22.392399 23.347202 24.931309 27.491901 31.115803 32.721607 33.741505 35.802998 36.909702 37.734303 37.951298 37.582401 37.972996 38.602299 39.795795 41.032703 42.117710 42.247898 41.336506 38.841007 39.730701 39.361805 39.166508 39.101398 37.170109 33.220707 32.265903 32.157398 31.875309 31.745106 34.522709 36.171909 35.217106 34.370808 33.502796 31.831898 29.857197 27.643803 25.669102 24.019901 22.804707 21.849903 21.307407 21.003605 20.786610 20.634708 20.482807 20.417698 20.135609 19.918598 19.658207 19.462910 19.419498 19.462910 19.376102 19.289295 19.332706 19.332706 19.267597 19.224201 19.115696 19.115696 19.115696 19.159107 19.093998 19.093998 19.050602 19.050602 19.028904 18.985508 18.898701 19.093998 18.920399 18.898701 18.833607 18.855305 18.811909 18.855305 18.855305 18.768497 18.703403 18.703403 18.703403 18.681705 18.660007 18.660007 18.660007 18.573200 18.638309 18.551502 18.573200 
18.811909 18.833607 18.855305 18.877003 19.028904 18.985508 18.942097 18.877003 19.072300 19.159107 19.224201 19.354404 19.245899 19.180805 19.159107 19.137409 19.224201 19.180805 19.289295 19.419498 19.224201 19.354404 19.462910 19.376102 19.528004 19.506306 19.571400 19.419498 19.528004 19.528004 19.571400 19.593098 19.701603 19.701603 19.701603 19.810108 19.766697 19.810108 19.810108 19.875202 19.875202 19.962009 19.962009 20.092197 20.113895 20.200703 20.265797 20.374302 20.396000 20.482807 20.417698 20.547901 20.678104 20.678104 20.678104 20.547901 20.656406 20.612995 20.439396 20.504505 20.591297 20.634708 20.612995 20.678104 20.721500 20.895100 21.025303 21.285709 21.828205 22.370701 23.564198 25.278507 28.034397 31.115803 32.526310 33.784901 35.846409 36.432301 37.604099 38.146610 37.842808 38.537205 38.971210 39.730701 40.859104 41.553501 41.379902 40.403400 37.170109 38.233402 38.450397 38.428699 38.754200 37.864506 34.500996 32.265903 31.810200 31.745106 32.265903 34.522709 35.846409 34.869907 33.871708 33.068806 31.463001 29.792103 27.708897 25.712498 23.976505 22.848103 21.849903 21.220600 20.981907 20.786610 20.634708 20.526203 20.396000 20.179005 19.918598 19.701603 19.484608 19.462910 19.376102 19.311008 19.354404 19.311008 19.289295 19.245899 19.245899 19.180805 19.245899 19.180805 19.202503 19.137409 19.072300 19.115696 19.137409 19.072300 18.963810 18.963810 18.942097 19.007206 18.898701 18.942097 18.942097 18.855305 18.920399 18.855305 18.768497 18.746799 18.703403 18.833607 18.790195 18.725101 18.638309 18.616596 18.616596 18.573200 18.551502 18.573200 
18.746799 18.833607 18.855305 18.833607 19.007206 19.007206 18.942097 18.920399 19.007206 19.180805 19.202503 19.224201 19.180805 19.115696 19.137409 19.115696 19.159107 19.159107 19.202503 19.311008 19.267597 19.376102 19.332706 19.462910 19.419498 19.549702 19.462910 19.441196 19.506306 19.549702 19.636509 19.614796 19.679905 19.744999 19.701603 19.723301 19.766697 19.701603 19.875202 19.831806 19.831806 19.962009 19.962009 20.048801 20.048801 20.179005 20.309208 20.352604 20.330906 20.461109 20.526203 20.591297 20.569599 20.678104 20.591297 20.504505 20.547901 20.569599 20.569599 20.504505 20.461109 20.504505 20.504505 20.569599 20.656406 20.764896 20.960209 21.329105 21.741398 22.479206 23.629307 25.625706 28.490101 30.616703 31.788502 33.285801 35.282200 35.824696 37.018208 38.146610 37.972996 38.363605 38.819309 39.426899 40.490208 40.859104 40.294910 39.231602 35.694508 35.889805 37.690907 37.907902 38.146610 37.821110 35.716206 32.721607 32.721607 33.806599 35.065205 35.694508 35.586002 34.197208 33.285801 32.374409 31.202610 29.727009 27.643803 25.647404 23.802906 22.522602 21.546101 21.112110 20.873402 20.699802 20.612995 20.417698 20.309208 20.157307 19.918598 19.701603 19.462910 19.397800 19.419498 19.354404 19.397800 19.311008 19.267597 19.267597 19.289295 19.115696 19.137409 19.093998 19.093998 19.072300 19.072300 19.050602 19.093998 19.093998 19.007206 18.942097 19.115696 18.942097 18.942097 18.898701 18.898701 18.855305 18.898701 18.811909 18.660007 18.703403 18.703403 18.746799 18.768497 18.703403 18.616596 18.638309 18.681705 18.573200 18.551502 18.638309 
18.790195 18.768497 18.790195 18.877003 18.790195 18.833607 18.877003 18.898701 18.963810 19.093998 19.180805 19.180805 19.311008 19.267597 19.245899 19.137409 19.137409 19.180805 19.159107 19.202503 19.289295 19.311008 19.376102 19.419498 19.484608 19.484608 19.419498 19.484608 19.506306 19.549702 19.614796 19.636509 19.571400 19.636509 19.658207 19.744999 19.744999 19.853504 19.918598 19.853504 19.853504 19.940296 19.962009 20.027103 20.048801 20.135609 20.287510 20.352604 20.352604 20.417698 20.591297 20.504505 20.634708 20.634708 20.526203 20.461109 20.591297 20.569599 20.439396 20.439396 20.417698 20.547901 20.526203 20.612995 20.612995 20.743198 20.830006 21.220600 21.632908 22.435810 23.672703 26.016300 28.251408 29.705296 31.028996 32.461201 34.392506 35.173710 36.432301 37.690907 37.842808 37.560703 38.124897 39.318409 40.034504 39.882603 38.949497 37.799397 34.587803 34.045307 36.367207 37.712605 38.190006 38.168308 36.779499 33.958500 34.891605 35.260502 35.520908 35.824696 35.021809 33.481098 32.569706 31.810200 30.963902 29.575108 27.687199 25.430408 23.694401 22.392399 21.481007 21.112110 20.786610 20.612995 20.591297 20.330906 20.287510 20.135609 19.875202 19.701603 19.441196 19.397800 19.397800 19.441196 19.419498 19.311008 19.224201 19.267597 19.224201 19.137409 19.093998 19.072300 19.072300 19.050602 19.028904 19.050602 19.137409 19.072300 19.007206 18.920399 18.985508 18.963810 18.833607 18.790195 18.855305 18.768497 18.833607 18.790195 18.616596 18.725101 18.703403 18.725101 18.616596 18.703403 18.703403 18.616596 18.594898 18.616596 18.508106 18.638309 
18.833607 18.790195 18.833607 18.833607 18.833607 18.920399 18.877003 18.833607 19.007206 19.202503 19.180805 19.354404 19.289295 19.289295 19.159107 19.202503 19.202503 19.093998 19.224201 19.202503 19.245899 19.332706 19.376102 19.376102 19.484608 19.506306 19.528004 19.441196 19.506306 19.549702 19.571400 19.658207 19.636509 19.723301 19.658207 19.679905 19.766697 19.723301 19.766697 19.766697 19.918598 19.962009 19.962009 20.005405 20.070499 20.179005 20.222401 20.374302 20.352604 20.417698 20.482807 20.569599 20.569599 20.591297 20.396000 20.504505 20.569599 20.396000 20.309208 20.417698 20.439396 20.396000 20.504505 20.504505 20.612995 20.591297 20.916798 21.133808 21.611210 22.370701 23.651005 26.363499 27.687199 28.750507 30.204395 31.267704 33.242405 34.240604 35.564304 37.018208 36.996510 37.018208 37.473896 38.862705 39.318409 38.428699 37.191807 35.499210 33.437702 33.459400 35.021809 37.191807 37.604099 37.148396 36.497410 35.933201 35.889805 35.564304 35.759602 35.716206 34.435902 32.765003 31.831898 31.506397 30.746906 29.509998 27.556995 25.386997 23.564198 22.218800 21.481007 20.981907 20.808308 20.612995 20.547901 20.330906 20.309208 20.179005 19.918598 19.788410 19.506306 19.419498 19.354404 19.311008 19.311008 19.245899 19.332706 19.267597 19.354404 19.115696 19.093998 19.093998 19.115696 19.072300 19.072300 19.028904 19.072300 19.072300 18.963810 18.920399 18.920399 18.898701 18.942097 18.811909 18.833607 18.855305 18.768497 18.768497 18.768497 18.681705 18.703403 18.616596 18.616596 18.746799 18.660007 18.725101 18.616596 18.573200 18.573200 18.486408 
18.790195 18.855305 18.768497 18.833607 18.942097 18.898701 18.898701 18.877003 18.920399 19.115696 19.245899 19.289295 19.289295 19.137409 19.159107 19.159107 19.159107 19.137409 19.180805 19.224201 19.202503 19.311008 19.354404 19.332706 19.332706 19.571400 19.506306 19.528004 19.419498 19.571400 19.549702 19.571400 19.571400 19.593098 19.636509 19.679905 19.744999 19.723301 19.723301 19.766697 19.810108 19.896900 19.940296 19.940296 19.983707 20.092197 20.179005 20.244099 20.265797 20.352604 20.439396 20.461109 20.461109 20.461109 20.396000 20.396000 20.504505 20.309208 20.244099 20.352604 20.374302 20.352604 20.352604 20.417698 20.526203 20.634708 20.786610 21.177204 21.481007 22.305607 23.477406 26.037998 27.318302 28.077808 29.293003 29.878910 31.897007 33.133900 34.609501 36.258701 36.323795 36.757801 37.799397 38.407001 38.428699 35.651096 34.088703 33.264103 32.938602 33.936802 36.106800 36.953098 36.215305 34.956699 34.023609 35.499210 36.063404 35.889805 35.998310 35.846409 34.045307 32.200809 31.289402 30.920506 30.291203 29.206196 27.470203 25.104908 23.347202 22.175404 21.437595 21.003605 20.764896 20.569599 20.482807 20.417698 20.287510 20.135609 19.896900 19.614796 19.528004 19.419498 19.311008 19.245899 19.245899 19.245899 19.332706 19.289295 19.202503 19.115696 19.137409 19.093998 19.072300 19.072300 19.050602 19.072300 19.028904 18.963810 19.007206 18.898701 19.007206 18.855305 18.855305 18.920399 18.811909 18.855305 18.790195 18.790195 18.790195 18.790195 18.681705 18.616596 18.616596 18.768497 18.746799 18.594898 18.594898 18.551502 18.573200 18.616596 
18.746799 18.833607 18.877003 18.811909 18.898701 18.855305 18.898701 18.920399 18.833607 19.093998 19.202503 19.180805 19.180805 19.159107 19.180805 19.180805 19.115696 19.115696 19.311008 19.159107 19.224201 19.289295 19.311008 19.332706 19.419498 19.419498 19.484608 19.549702 19.549702 19.549702 19.528004 19.571400 19.593098 19.614796 19.593098 19.679905 19.679905 19.766697 19.723301 19.766697 19.810108 19.896900 19.983707 20.048801 19.983707 20.092197 20.070499 20.222401 20.352604 20.330906 20.396000 20.439396 20.374302 20.352604 20.374302 20.439396 20.352604 20.244099 20.244099 20.330906 20.352604 20.396000 20.309208 20.396000 20.482807 20.526203 20.612995 20.960209 21.437595 22.023502 23.195301 25.669102 26.949406 27.752308 28.316502 28.316502 30.443104 32.048908 33.546207 35.217106 35.195408 36.085102 37.408802 37.734303 37.582401 33.654697 32.678196 32.656498 33.437702 36.128498 37.256901 36.822910 35.499210 34.305698 33.611301 34.956699 36.302097 36.150196 36.128498 35.954899 34.088703 31.658298 30.595005 30.269505 29.661900 28.772205 27.101307 24.887897 23.151905 22.066898 21.394199 20.981907 20.743198 20.526203 20.482807 20.330906 20.092197 20.070499 19.788410 19.549702 19.462910 19.397800 19.311008 19.354404 19.354404 19.245899 19.180805 19.267597 19.137409 19.224201 19.159107 19.159107 19.137409 19.115696 19.028904 19.093998 19.007206 19.028904 18.985508 18.877003 18.963810 18.963810 18.790195 18.920399 18.768497 18.746799 18.768497 18.703403 18.725101 18.725101 18.703403 18.616596 18.660007 18.681705 18.703403 18.573200 18.594898 18.551502 18.551502 18.573200 
18.725101 18.877003 18.877003 18.811909 18.811909 18.811909 18.920399 18.920399 18.898701 19.137409 19.115696 19.202503 19.245899 19.224201 19.115696 19.137409 19.159107 19.180805 19.245899 19.159107 19.180805 19.289295 19.332706 19.484608 19.506306 19.397800 19.506306 19.441196 19.484608 19.506306 19.571400 19.614796 19.723301 19.679905 19.593098 19.679905 19.679905 19.744999 19.853504 19.831806 19.788410 19.875202 19.940296 20.005405 19.940296 20.113895 20.135609 20.179005 20.244099 20.352604 20.396000 20.374302 20.244099 20.330906 20.244099 20.287510 20.200703 20.113895 20.157307 20.200703 20.157307 20.352604 20.330906 20.417698 20.482807 20.482807 20.504505 20.830006 21.220600 21.719700 22.609409 24.562397 26.081409 26.862598 27.123005 26.667301 28.815601 30.660099 32.135700 33.958500 35.086903 35.998310 36.519108 37.126698 36.953098 33.546207 33.285801 33.524509 35.629398 37.148396 36.974796 36.150196 35.086903 34.435902 34.761402 35.824696 36.649296 36.453999 36.280399 35.477497 33.871708 31.484699 30.226109 29.748707 28.902409 28.186298 26.623905 24.453907 22.891499 21.893299 21.263996 20.938496 20.743198 20.612995 20.396000 20.179005 20.113895 20.048801 19.810108 19.549702 19.419498 19.354404 19.267597 19.289295 19.311008 19.224201 19.180805 19.180805 19.137409 19.202503 19.072300 19.137409 19.137409 19.028904 19.007206 19.028904 19.007206 18.985508 19.007206 18.811909 18.985508 18.920399 18.855305 18.877003 18.833607 18.811909 18.768497 18.746799 18.660007 18.768497 18.660007 18.594898 18.681705 18.638309 18.638309 18.551502 18.616596 18.508106 18.486408 18.638309 
18.703403 18.790195 18.746799 18.811909 18.877003 18.877003 18.942097 18.877003 18.898701 19.159107 19.159107 19.159107 19.267597 19.224201 19.224201 19.180805 19.159107 19.202503 19.224201 19.115696 19.180805 19.332706 19.311008 19.376102 19.376102 19.549702 19.484608 19.462910 19.549702 19.549702 19.528004 19.571400 19.614796 19.701603 19.614796 19.593098 19.636509 19.549702 19.875202 19.962009 19.875202 19.918598 19.940296 19.918598 19.940296 20.070499 20.135609 20.200703 20.287510 20.309208 20.157307 20.157307 20.179005 20.157307 20.179005 20.179005 20.135609 20.113895 20.200703 20.157307 20.179005 20.244099 20.265797 20.330906 20.352604 20.417698 20.461109 20.786610 20.960209 21.437595 22.088596 23.130207 24.519001 25.452106 25.604008 25.235096 27.144703 29.184498 30.681797 32.721607 34.718006 35.694508 35.802998 36.367207 36.671009 35.260502 35.824696 36.128498 36.801197 37.018208 36.453999 35.607700 35.065205 35.716206 36.345509 36.844608 36.909702 36.562504 35.282200 34.327396 33.285801 31.918705 29.944004 29.184498 28.381596 27.556995 26.037998 23.911396 22.522602 21.676304 21.177204 20.851704 20.656406 20.547901 20.396000 20.244099 20.179005 20.092197 19.831806 19.593098 19.441196 19.376102 19.311008 19.354404 19.245899 19.224201 19.159107 19.159107 19.224201 19.137409 19.093998 19.072300 19.072300 18.985508 19.007206 19.007206 19.093998 19.028904 18.877003 18.898701 18.942097 18.942097 18.963810 18.898701 18.920399 18.877003 18.790195 18.660007 18.660007 18.811909 18.768497 18.681705 18.746799 18.660007 18.616596 18.616596 18.616596 18.508106 18.551502 18.594898 
18.746799 18.790195 18.725101 18.898701 18.855305 18.725101 18.920399 18.855305 18.942097 19.093998 19.028904 19.115696 19.224201 19.180805 19.093998 19.159107 19.072300 19.180805 19.159107 19.245899 19.245899 19.245899 19.332706 19.441196 19.397800 19.441196 19.332706 19.506306 19.528004 19.528004 19.528004 19.528004 19.549702 19.593098 19.636509 19.549702 19.506306 19.593098 19.701603 19.853504 19.983707 19.940296 19.983707 19.896900 20.048801 20.070499 20.048801 20.309208 20.200703 20.135609 20.092197 20.070499 20.027103 19.983707 20.005405 19.983707 20.005405 20.092197 20.092197 20.048801 20.179005 20.244099 20.179005 20.287510 20.309208 20.309208 20.396000 20.612995 20.916798 21.090397 21.611210 22.153706 22.848103 23.846302 24.084995 24.193501 25.452106 27.839100 29.162800 31.354496 33.611301 34.761402 35.086903 35.694508 36.822910 36.736103 37.105000 36.779499 36.562504 36.432301 35.737904 35.412403 36.041706 36.692707 37.278599 37.278599 37.170109 35.694508 34.522709 33.741505 32.916904 31.658298 29.965702 28.707096 27.774006 26.797504 24.953007 23.238697 22.110310 21.481007 20.981907 20.699802 20.569599 20.482807 20.417698 20.309208 20.092197 19.918598 19.766697 19.571400 19.311008 19.332706 19.311008 19.224201 19.267597 19.267597 19.115696 19.159107 19.137409 19.072300 19.007206 19.050602 19.028904 18.963810 18.963810 18.942097 18.963810 18.877003 18.877003 18.942097 18.898701 18.855305 18.790195 18.855305 18.811909 18.703403 18.746799 18.790195 18.681705 18.573200 18.681705 18.638309 18.616596 18.573200 18.681705 18.616596 18.508106 18.464710 18.616596 18.616596 
18.703403 18.790195 18.833607 18.768497 18.768497 18.811909 18.855305 18.920399 18.877003 18.963810 19.115696 19.180805 19.202503 19.245899 19.137409 19.137409 19.159107 19.137409 19.180805 19.311008 19.289295 19.376102 19.397800 19.419498 19.419498 19.462910 19.441196 19.506306 19.528004 19.528004 19.506306 19.506306 19.571400 19.528004 19.419498 19.419498 19.506306 19.528004 19.723301 19.853504 19.983707 20.027103 20.048801 19.962009 20.113895 20.113895 20.135609 20.287510 20.092197 19.962009 20.092197 19.940296 19.962009 20.027103 19.940296 19.962009 20.048801 19.962009 20.048801 20.092197 20.070499 20.200703 20.179005 20.222401 20.265797 20.265797 20.265797 20.461109 20.678104 20.895100 21.242298 21.741398 22.001804 22.500904 22.978306 23.368900 24.388798 26.493702 27.947605 29.661900 32.070606 33.481098 34.218906 35.043507 36.453999 36.996510 37.322010 36.757801 36.193607 35.802998 35.347309 35.954899 36.714405 37.235203 37.886204 37.343708 36.020008 34.652897 34.088703 33.459400 32.092304 30.985600 29.705296 27.991001 26.602207 25.473804 24.019901 22.609409 21.893299 21.329105 20.895100 20.612995 20.569599 20.461109 20.374302 20.244099 20.092197 19.918598 19.766697 19.419498 19.354404 19.354404 19.354404 19.267597 19.267597 19.311008 19.159107 19.224201 19.180805 19.072300 19.050602 19.050602 19.072300 19.050602 19.050602 18.920399 18.985508 18.920399 18.920399 18.898701 18.920399 18.877003 18.877003 18.855305 18.811909 18.746799 18.768497 18.768497 18.746799 18.616596 18.725101 18.768497 18.638309 18.551502 18.594898 18.529804 18.616596 18.551502 18.551502 18.551502 
18.616596 18.768497 18.725101 18.811909 18.811909 18.855305 18.790195 18.833607 18.833607 18.985508 19.050602 19.159107 19.159107 19.137409 19.137409 19.137409 19.137409 19.050602 19.115696 19.137409 19.267597 19.332706 19.419498 19.354404 19.397800 19.397800 19.441196 19.397800 19.419498 19.528004 19.506306 19.506306 19.506306 19.332706 19.267597 19.376102 19.354404 19.506306 19.679905 19.766697 19.896900 19.983707 20.005405 19.940296 20.005405 20.070499 20.157307 19.896900 19.831806 19.831806 19.940296 19.744999 19.766697 19.788410 19.810108 19.875202 19.853504 19.918598 19.940296 20.070499 20.027103 20.135609 20.092197 20.200703 20.222401 20.200703 20.244099 20.439396 20.547901 20.678104 21.003605 21.307407 21.632908 21.893299 22.370701 23.000004 23.889698 25.560596 26.840900 28.511799 30.703510 32.287601 33.567905 34.696308 36.150196 37.105000 37.300297 36.432301 35.976597 35.607700 35.716206 36.367207 37.061604 37.907902 37.604099 35.998310 34.826496 33.915104 33.416004 32.743305 31.679996 30.833698 28.880695 26.971104 25.408695 24.193501 23.108509 22.197102 21.611210 21.220600 20.764896 20.634708 20.482807 20.417698 20.244099 20.222401 19.940296 19.853504 19.744999 19.376102 19.289295 19.289295 19.376102 19.224201 19.311008 19.245899 19.137409 19.202503 19.115696 19.093998 19.072300 19.007206 18.985508 18.942097 18.942097 18.855305 18.920399 18.833607 18.877003 18.768497 18.942097 18.920399 18.855305 18.790195 18.790195 18.746799 18.703403 18.681705 18.638309 18.681705 18.703403 18.616596 18.616596 18.508106 18.529804 18.551502 18.508106 18.464710 18.442997 18.529804 
18.725101 18.855305 18.768497 18.811909 18.855305 18.811909 18.790195 18.855305 18.833607 18.985508 19.028904 19.180805 19.202503 19.289295 19.180805 19.224201 19.180805 19.137409 19.180805 19.180805 19.245899 19.311008 19.289295 19.332706 19.397800 19.419498 19.419498 19.419498 19.419498 19.419498 19.506306 19.419498 19.354404 19.441196 19.311008 19.462910 19.528004 19.636509 19.679905 19.744999 19.875202 20.027103 20.005405 20.135609 20.005405 20.048801 19.896900 19.853504 19.723301 19.766697 19.788410 19.723301 19.766697 19.766697 19.810108 19.896900 19.875202 19.875202 19.983707 20.027103 20.113895 20.048801 20.027103 20.027103 20.113895 20.113895 20.157307 20.352604 20.417698 20.612995 20.786610 21.220600 21.394199 21.698002 22.175404 22.869801 23.716099 24.801105 26.450306 29.509998 30.356297 31.397907 32.634800 34.457600 36.258701 36.453999 36.302097 35.998310 35.651096 35.954899 36.323795 36.692707 36.779499 37.105000 35.954899 34.761402 34.153797 33.220707 32.417805 32.070606 31.354496 29.705296 27.491901 25.799305 24.388798 23.390598 22.565998 21.784809 21.372501 21.047001 20.786610 20.591297 20.482807 20.439396 20.179005 20.135609 19.962009 19.918598 19.614796 19.397800 19.311008 19.202503 19.332706 19.311008 19.267597 19.137409 19.159107 19.159107 19.159107 19.137409 19.093998 19.050602 19.007206 19.007206 18.963810 18.920399 18.898701 18.898701 18.790195 18.877003 19.007206 19.028904 18.725101 18.833607 18.790195 18.703403 18.746799 18.660007 18.616596 18.638309 18.529804 18.660007 18.638309 18.660007 18.594898 18.508106 18.508106 18.551502 18.508106 18.725101 
18.768497 18.746799 18.768497 18.811909 18.855305 18.768497 18.811909 18.811909 18.855305 18.920399 18.985508 19.007206 19.137409 19.180805 19.224201 19.137409 19.093998 19.093998 19.093998 19.245899 19.115696 19.289295 19.267597 19.289295 19.462910 19.332706 19.419498 19.376102 19.419498 19.419498 19.528004 19.441196 19.528004 19.506306 19.528004 19.484608 19.506306 19.636509 19.723301 19.766697 19.831806 19.962009 20.048801 20.048801 20.005405 19.962009 19.788410 19.723301 19.701603 19.636509 19.723301 19.744999 19.701603 19.744999 19.788410 19.896900 19.810108 19.853504 19.918598 19.940296 19.983707 20.070499 19.962009 20.048801 20.092197 20.135609 20.092197 20.287510 20.374302 20.526203 20.808308 21.047001 21.198902 21.567799 22.088596 22.956608 23.998203 25.408695 28.121204 30.898808 31.115803 30.790302 32.265903 34.457600 36.128498 36.020008 35.846409 35.672810 35.781300 36.453999 36.692707 36.323795 35.412403 35.781300 34.609501 33.763203 32.960300 32.114002 32.179096 31.376209 29.488300 27.795704 26.124805 24.670902 23.564198 22.739597 22.153706 21.459309 21.177204 20.873402 20.591297 20.547901 20.461109 20.265797 20.244099 20.027103 20.070499 19.896900 19.484608 19.376102 19.267597 19.245899 19.224201 19.245899 19.180805 19.180805 19.180805 19.115696 19.137409 19.072300 19.050602 19.072300 19.007206 18.942097 18.877003 18.898701 18.898701 18.920399 18.855305 18.833607 18.920399 18.898701 18.790195 18.790195 18.725101 18.790195 18.660007 18.660007 18.616596 18.573200 18.594898 18.573200 18.486408 18.638309 18.551502 18.616596 18.508106 18.464710 18.508106 18.681705 
18.660007 18.811909 18.768497 18.703403 18.811909 18.811909 18.746799 18.811909 18.898701 18.898701 19.028904 19.093998 19.137409 19.202503 19.245899 19.180805 19.072300 19.072300 19.180805 19.050602 19.267597 19.180805 19.224201 19.289295 19.311008 19.289295 19.332706 19.397800 19.332706 19.397800 19.397800 19.462910 19.441196 19.528004 19.506306 19.462910 19.506306 19.571400 19.723301 19.788410 19.766697 19.875202 19.983707 20.027103 20.027103 19.896900 19.658207 19.636509 19.614796 19.636509 19.636509 19.658207 19.658207 19.679905 19.658207 19.853504 19.853504 19.831806 19.831806 19.940296 20.070499 19.940296 19.983707 19.983707 20.070499 20.113895 20.135609 20.200703 20.287510 20.482807 20.678104 20.916798 21.220600 21.611210 22.392399 23.368900 25.235096 27.491901 29.618504 31.224308 31.875309 31.571507 33.350910 35.282200 35.564304 35.542606 35.694508 35.499210 35.998310 36.584202 36.193607 35.238804 35.282200 34.566105 33.372608 32.330997 31.853596 31.593204 30.812000 29.010899 27.491901 26.255009 24.844501 23.716099 23.000004 22.283909 21.763096 21.220600 21.047001 20.743198 20.526203 20.482807 20.374302 20.309208 20.222401 19.983707 20.048801 19.788410 19.462910 19.332706 19.245899 19.289295 19.245899 19.289295 19.267597 19.137409 19.115696 19.224201 19.137409 19.072300 19.072300 18.942097 19.007206 18.942097 18.877003 18.942097 18.920399 18.942097 18.811909 18.855305 18.963810 18.833607 18.833607 18.746799 18.746799 18.768497 18.746799 18.725101 18.703403 18.638309 18.573200 18.746799 18.638309 18.573200 18.638309 18.551502 18.508106 18.508106 18.573200 18.529804 
18.638309 18.638309 18.746799 18.746799 18.703403 18.833607 18.790195 18.790195 18.855305 18.790195 18.942097 19.115696 19.093998 19.115696 19.332706 19.115696 19.072300 19.050602 19.050602 19.072300 19.050602 19.115696 19.115696 19.202503 19.202503 19.289295 19.224201 19.224201 19.332706 19.289295 19.397800 19.419498 19.376102 19.549702 19.419498 19.419498 19.484608 19.506306 19.636509 19.571400 19.701603 19.810108 19.875202 19.940296 19.983707 19.962009 19.744999 19.658207 19.571400 19.571400 19.571400 19.593098 19.571400 19.701603 19.679905 19.701603 19.723301 19.766697 19.831806 19.962009 19.875202 19.983707 19.983707 19.983707 20.027103 20.092197 20.048801 20.135609 20.244099 20.330906 20.612995 20.938496 21.285709 21.741398 22.826405 24.410496 26.949406 28.685398 30.009098 30.985600 31.875309 32.938602 34.132099 34.718006 34.869907 35.043507 35.542606 35.846409 36.453999 36.388905 35.151997 35.000095 34.132099 33.133900 31.766804 30.746906 30.920506 30.074207 28.381596 27.123005 25.951206 24.909595 23.824604 23.108509 22.435810 21.958408 21.415897 21.047001 20.808308 20.612995 20.461109 20.352604 20.352604 20.157307 20.005405 19.962009 19.853504 19.723301 19.376102 19.267597 19.245899 19.202503 19.267597 19.202503 19.115696 19.224201 19.050602 19.093998 19.115696 19.072300 19.007206 19.028904 18.920399 19.007206 18.963810 18.920399 18.963810 18.833607 18.790195 18.703403 18.877003 18.855305 18.790195 18.703403 18.681705 18.638309 18.616596 18.768497 18.594898 18.638309 18.638309 18.594898 18.573200 18.529804 18.573200 18.508106 18.508106 18.442997 18.594898 18.508106 
18.551502 18.660007 18.638309 18.616596 18.703403 18.746799 18.768497 18.811909 18.725101 18.790195 18.877003 18.942097 19.028904 19.115696 19.180805 19.137409 19.007206 18.985508 19.137409 19.093998 19.050602 19.115696 19.159107 19.202503 19.137409 19.202503 19.224201 19.137409 19.311008 19.245899 19.267597 19.354404 19.289295 19.376102 19.397800 19.419498 19.484608 19.484608 19.571400 19.701603 19.614796 19.810108 19.744999 19.875202 19.896900 19.853504 19.788410 19.484608 19.506306 19.484608 19.614796 19.614796 19.593098 19.614796 19.614796 19.636509 19.723301 19.744999 19.810108 19.810108 19.940296 19.831806 19.918598 19.918598 19.940296 19.918598 20.027103 20.157307 20.265797 20.374302 20.634708 20.938496 21.372501 22.197102 23.564198 25.842701 27.687199 28.945805 29.944004 30.920506 32.179096 33.546207 33.850010 34.088703 34.305698 34.500996 35.564304 36.258701 36.063404 35.282200 34.718006 33.850010 32.765003 31.441303 30.312901 29.944004 29.444904 27.860798 26.710697 25.734196 24.714298 23.824604 23.216999 22.783009 22.066898 21.611210 21.133808 20.764896 20.678104 20.547901 20.330906 20.244099 20.179005 20.113895 20.005405 19.875202 19.810108 19.593098 19.311008 19.245899 19.202503 19.202503 19.202503 19.180805 19.159107 19.115696 19.093998 19.028904 19.137409 19.028904 18.963810 18.942097 18.942097 18.898701 18.963810 18.942097 18.855305 18.855305 18.855305 18.811909 18.746799 18.811909 18.790195 18.768497 18.681705 18.768497 18.638309 18.681705 18.616596 18.551502 18.486408 18.529804 18.551502 18.486408 18.508106 18.573200 18.551502 18.356205 18.508106 18.442997 
18.594898 18.616596 18.725101 18.703403 18.768497 18.811909 18.855305 18.768497 18.790195 18.811909 18.833607 18.920399 19.072300 19.137409 19.289295 19.180805 19.137409 19.093998 19.050602 19.137409 19.050602 19.072300 19.093998 19.115696 19.093998 19.180805 19.180805 19.202503 19.289295 19.289295 19.354404 19.289295 19.354404 19.441196 19.441196 19.419498 19.528004 19.593098 19.528004 19.636509 19.658207 19.593098 19.766697 19.788410 19.831806 19.788410 19.744999 19.419498 19.462910 19.462910 19.549702 19.549702 19.528004 19.636509 19.614796 19.614796 19.701603 19.658207 19.766697 19.853504 19.744999 19.875202 19.875202 19.918598 19.983707 20.027103 19.962009 20.179005 20.287510 20.352604 20.569599 21.090397 21.632908 22.869801 24.866199 26.732395 27.925907 28.815601 29.618504 31.007298 32.634800 33.329197 33.199009 33.698109 33.850010 34.414204 35.824696 36.128498 35.477497 34.652897 33.828297 32.743305 31.484699 30.182697 29.423206 28.576908 27.491901 26.276707 25.343601 24.562397 23.824604 23.021702 22.652805 22.479206 21.871601 21.394199 20.916798 20.612995 20.591297 20.417698 20.265797 20.222401 20.179005 20.113895 19.983707 19.853504 19.918598 19.462910 19.332706 19.267597 19.180805 19.137409 19.224201 19.159107 19.115696 19.115696 19.137409 19.093998 19.050602 19.028904 19.028904 19.007206 18.963810 18.920399 18.855305 18.920399 18.790195 18.877003 18.833607 18.811909 18.877003 18.833607 18.811909 18.616596 18.638309 18.703403 18.681705 18.594898 18.638309 18.573200 18.594898 18.529804 18.573200 18.529804 18.486408 18.508106 18.486408 18.442997 18.464710 18.508106 
18.660007 18.638309 18.616596 18.681705 18.725101 18.790195 18.768497 18.790195 18.746799 18.768497 18.790195 18.855305 18.963810 19.180805 19.180805 19.180805 19.115696 18.985508 19.050602 19.007206 19.093998 19.028904 19.093998 19.093998 19.072300 19.093998 19.159107 19.202503 19.224201 19.202503 19.289295 19.354404 19.397800 19.397800 19.441196 19.397800 19.506306 19.549702 19.593098 19.571400 19.571400 19.636509 19.723301 19.766697 19.810108 19.810108 19.593098 19.376102 19.332706 19.549702 19.571400 19.506306 19.506306 19.571400 19.614796 19.636509 19.679905 19.593098 19.788410 19.810108 19.744999 19.853504 19.853504 19.962009 19.896900 19.896900 20.027103 20.157307 20.265797 20.461109 20.743198 21.329105 22.088596 23.846302 25.842701 26.884296 27.665501 28.490101 29.770405 31.528095 32.721607 32.960300 33.003696 33.350910 33.741505 34.978397 35.889805 35.759602 34.826496 33.676395 32.591404 31.419605 30.204395 29.336399 27.991001 26.906010 26.059696 25.170002 24.323704 23.694401 22.956608 22.435810 22.045200 21.849903 21.459309 21.220600 20.786610 20.526203 20.417698 20.287510 20.222401 20.135609 20.135609 20.048801 19.940296 19.744999 19.658207 19.376102 19.332706 19.245899 19.180805 19.224201 19.180805 19.093998 19.180805 19.093998 19.115696 19.028904 19.115696 19.007206 18.963810 18.985508 18.898701 18.877003 18.898701 18.833607 18.811909 18.898701 18.920399 18.768497 18.985508 18.768497 18.746799 18.616596 18.746799 18.703403 18.616596 18.725101 18.529804 18.616596 18.551502 18.616596 18.573200 18.508106 18.442997 18.442997 18.529804 18.442997 18.508106 18.508106 
18.442997 18.660007 18.660007 18.681705 18.703403 18.725101 18.790195 18.725101 18.681705 18.790195 18.746799 18.898701 19.028904 19.159107 19.159107 19.202503 19.093998 19.072300 19.159107 19.115696 19.137409 19.072300 19.093998 19.050602 19.137409 19.137409 19.180805 19.180805 19.224201 19.267597 19.376102 19.397800 19.397800 19.419498 19.593098 19.506306 19.441196 19.549702 19.462910 19.679905 19.614796 19.723301 19.701603 19.701603 19.810108 19.766697 19.549702 19.376102 19.289295 19.354404 19.484608 19.528004 19.528004 19.593098 19.614796 19.658207 19.679905 19.701603 19.701603 19.701603 19.831806 19.896900 19.853504 19.875202 19.875202 19.940296 20.027103 20.135609 20.330906 20.504505 20.938496 21.546101 22.783009 24.757710 26.168201 26.775806 27.448505 28.620304 30.334599 32.114002 32.548008 32.873508 32.873508 33.220707 34.435902 35.455799 35.824696 35.000095 33.828297 32.461201 31.028996 29.965702 29.249607 27.969303 26.493702 25.647404 24.974705 24.106709 23.455708 22.934910 22.370701 22.110310 21.806507 21.524403 21.133808 20.960209 20.699802 20.396000 20.374302 20.244099 20.179005 20.157307 20.027103 19.962009 19.875202 19.744999 19.462910 19.332706 19.267597 19.202503 19.245899 19.202503 19.137409 19.159107 19.180805 19.115696 19.159107 19.093998 19.050602 18.985508 18.898701 18.963810 18.920399 18.963810 18.898701 18.855305 18.855305 18.833607 18.833607 18.768497 18.855305 18.855305 18.638309 18.681705 18.725101 18.877003 18.703403 18.616596 18.508106 18.573200 18.638309 18.508106 18.529804 18.551502 18.594898 18.486408 18.464710 18.356205 18.399601 18.529804 
18.616596 18.660007 18.681705 18.638309 18.725101 18.703403 18.746799 18.833607 18.725101 18.790195 18.877003 18.877003 19.028904 19.224201 19.137409 19.224201 19.267597 19.072300 19.137409 19.093998 18.963810 19.072300 19.007206 19.115696 19.072300 19.093998 19.093998 19.093998 19.180805 19.245899 19.354404 19.245899 19.376102 19.332706 19.528004 19.376102 19.462910 19.549702 19.593098 19.571400 19.614796 19.636509 19.766697 19.701603 19.701603 19.614796 19.332706 19.332706 19.376102 19.419498 19.441196 19.484608 19.462910 19.549702 19.462910 19.506306 19.636509 19.571400 19.701603 19.701603 19.766697 19.766697 19.788410 19.875202 19.918598 19.918598 19.918598 20.048801 20.265797 20.504505 20.960209 21.676304 23.390598 25.083210 26.081409 26.754108 27.991001 29.358097 30.963902 31.983799 32.114002 32.526310 32.591404 33.611301 34.826496 35.303898 35.108601 33.980198 32.830097 31.094105 29.835499 29.010899 27.687199 26.363499 25.213398 24.497303 23.998203 23.282108 22.848103 22.370701 21.980106 21.806507 21.459309 21.242298 20.960209 20.764896 20.612995 20.287510 20.309208 20.179005 20.113895 20.070499 19.896900 19.788410 19.831806 19.723301 19.506306 19.245899 19.224201 19.202503 19.093998 19.159107 19.180805 19.072300 19.159107 19.093998 19.050602 19.050602 19.007206 18.898701 18.920399 18.942097 18.898701 18.833607 18.898701 18.790195 18.790195 18.877003 18.877003 18.811909 18.811909 18.790195 18.746799 18.660007 18.660007 18.703403 18.681705 18.573200 18.638309 18.594898 18.594898 18.529804 18.486408 18.464710 18.551502 18.508106 18.442997 18.486408 18.508106 18.442997 
18.573200 18.681705 18.508106 18.681705 18.790195 18.681705 18.746799 18.790195 18.746799 18.790195 18.790195 18.833607 18.811909 19.115696 19.224201 19.202503 19.180805 19.115696 19.093998 19.028904 19.007206 19.050602 18.963810 19.093998 19.072300 19.137409 19.028904 19.137409 19.224201 19.267597 19.245899 19.289295 19.289295 19.419498 19.354404 19.332706 19.484608 19.484608 19.506306 19.549702 19.549702 19.593098 19.658207 19.723301 19.658207 19.528004 19.311008 19.354404 19.397800 19.354404 19.397800 19.419498 19.419498 19.528004 19.571400 19.614796 19.549702 19.636509 19.658207 19.766697 19.766697 19.810108 19.788410 19.875202 19.896900 19.983707 20.027103 20.157307 20.309208 20.526203 21.003605 22.066898 23.846302 24.996403 26.016300 27.057896 28.425007 29.705296 31.289402 31.679996 31.463001 31.983799 32.656498 34.284000 34.826496 34.522709 34.023609 32.504597 30.833698 29.705296 28.815601 27.318302 26.059696 25.170002 24.171803 23.607609 23.130207 22.609409 22.305607 22.045200 21.719700 21.524403 21.220600 21.047001 20.743198 20.634708 20.461109 20.265797 20.157307 20.113895 20.113895 19.962009 19.831806 19.810108 19.744999 19.528004 19.376102 19.311008 19.224201 19.224201 19.093998 19.159107 19.115696 19.007206 19.115696 19.093998 18.963810 18.963810 19.007206 18.963810 18.898701 18.963810 18.898701 18.877003 18.811909 18.833607 18.790195 18.833607 18.811909 18.855305 18.920399 18.768497 18.725101 18.703403 18.703403 18.616596 18.573200 18.594898 18.573200 18.529804 18.551502 18.442997 18.486408 18.508106 18.573200 18.399601 18.377903 18.399601 18.486408 18.464710 
18.573200 18.573200 18.529804 18.681705 18.681705 18.811909 18.681705 18.703403 18.660007 18.833607 18.768497 18.790195 18.833607 19.115696 19.115696 19.159107 19.180805 19.180805 19.050602 19.028904 18.963810 19.028904 19.028904 19.072300 19.028904 19.007206 19.028904 19.050602 19.115696 19.159107 19.202503 19.224201 19.311008 19.289295 19.419498 19.397800 19.419498 19.419498 19.397800 19.506306 19.506306 19.614796 19.549702 19.528004 19.593098 19.528004 19.311008 19.289295 19.224201 19.441196 19.354404 19.462910 19.354404 19.462910 19.528004 19.506306 19.506306 19.528004 19.593098 19.614796 19.744999 19.810108 19.744999 19.831806 19.896900 19.875202 19.962009 20.092197 20.309208 20.482807 21.068699 22.457508 23.781208 24.844501 26.059696 27.123005 28.207996 30.399708 31.332798 31.332798 30.877110 31.528095 32.916904 34.067005 34.175510 33.698109 32.786701 31.007298 29.835499 28.924107 27.209797 25.842701 24.953007 24.215199 23.303806 22.869801 22.587696 22.240498 22.045200 21.763096 21.481007 21.285709 21.003605 20.830006 20.569599 20.461109 20.265797 20.113895 20.179005 20.070499 20.048801 19.918598 19.853504 19.723301 19.679905 19.441196 19.267597 19.224201 19.202503 19.159107 19.159107 19.159107 19.007206 19.072300 19.159107 19.050602 18.963810 18.985508 18.963810 18.942097 18.855305 18.920399 18.898701 18.833607 18.790195 18.811909 18.898701 18.811909 18.790195 18.746799 18.898701 18.746799 18.681705 18.616596 18.616596 18.616596 18.638309 18.594898 18.421299 18.594898 18.573200 18.377903 18.529804 18.442997 18.551502 18.486408 18.421299 18.464710 18.421299 18.464710 
18.508106 18.573200 18.638309 18.616596 18.681705 18.768497 18.681705 18.638309 18.703403 18.725101 18.725101 18.703403 18.790195 19.007206 19.072300 19.180805 19.180805 19.159107 19.137409 19.028904 18.942097 19.007206 19.072300 19.093998 19.007206 19.050602 19.007206 19.028904 19.137409 19.115696 19.159107 19.180805 19.267597 19.289295 19.332706 19.332706 19.397800 19.332706 19.484608 19.528004 19.462910 19.484608 19.441196 19.441196 19.484608 19.419498 19.224201 19.332706 19.354404 19.419498 19.397800 19.397800 19.376102 19.354404 19.441196 19.484608 19.484608 19.484608 19.549702 19.571400 19.788410 19.723301 19.701603 19.875202 19.875202 19.875202 19.896900 20.092197 20.265797 20.547901 21.090397 22.414097 23.368900 24.497303 25.386997 26.385197 29.249607 31.137501 31.028996 30.877110 30.681797 31.506397 32.830097 33.459400 33.611301 32.526310 31.267704 30.226109 29.553410 27.448505 25.799305 24.866199 23.976505 23.390598 22.717899 22.414097 22.283909 21.893299 21.936695 21.676304 21.372501 21.155506 20.808308 20.634708 20.482807 20.374302 20.244099 20.070499 20.070499 20.070499 19.940296 19.831806 19.701603 19.679905 19.528004 19.267597 19.180805 19.267597 19.224201 19.137409 19.028904 19.180805 19.072300 19.072300 19.115696 19.050602 19.028904 19.007206 18.942097 18.963810 18.855305 18.898701 18.746799 18.877003 18.833607 18.855305 18.790195 18.746799 18.703403 18.725101 18.768497 18.681705 18.616596 18.638309 18.660007 18.594898 18.529804 18.573200 18.529804 18.529804 18.421299 18.508106 18.464710 18.464710 18.551502 18.508106 18.442997 18.421299 18.421299 18.399601 
18.529804 18.638309 18.573200 18.594898 18.660007 18.660007 18.725101 18.811909 18.638309 18.790195 18.768497 18.768497 18.877003 18.920399 19.115696 19.180805 19.180805 19.180805 19.180805 19.072300 18.985508 19.028904 19.050602 19.115696 19.028904 19.050602 18.985508 19.093998 19.137409 19.093998 19.137409 19.180805 19.224201 19.245899 19.311008 19.267597 19.311008 19.332706 19.484608 19.441196 19.419498 19.441196 19.419498 19.484608 19.441196 19.397800 19.397800 19.441196 19.311008 19.441196 19.376102 19.376102 19.354404 19.376102 19.397800 19.397800 19.528004 19.462910 19.614796 19.658207 19.766697 19.766697 19.831806 19.810108 19.853504 19.875202 19.918598 20.200703 20.374302 20.634708 21.003605 21.980106 22.739597 23.672703 24.953007 27.860798 30.399708 30.855396 30.595005 30.768604 30.833698 31.745106 32.765003 33.307499 32.526310 31.267704 30.529896 29.813801 28.229710 26.016300 24.866199 23.998203 23.303806 22.739597 22.240498 22.132008 22.175404 21.719700 21.654606 21.589497 21.285709 21.025303 20.678104 20.547901 20.374302 20.417698 20.309208 19.983707 20.005405 20.048801 19.853504 19.679905 19.723301 19.593098 19.549702 19.245899 19.202503 19.332706 19.224201 19.115696 19.072300 19.072300 19.093998 19.050602 19.137409 18.963810 18.985508 19.007206 19.007206 18.920399 18.790195 18.855305 18.898701 18.920399 18.898701 18.898701 18.790195 18.877003 18.790195 18.725101 18.855305 18.811909 18.725101 18.638309 18.638309 18.681705 18.551502 18.594898 18.594898 18.529804 18.660007 18.790195 18.529804 18.421299 18.486408 18.551502 18.312809 18.421299 18.442997 18.508106 
18.529804 18.573200 18.551502 18.638309 18.616596 18.681705 18.746799 18.746799 18.681705 18.681705 18.746799 18.703403 18.768497 18.877003 18.942097 19.137409 19.137409 19.159107 19.159107 19.137409 19.007206 19.050602 19.007206 19.028904 18.920399 18.985508 18.985508 19.028904 19.072300 19.007206 19.072300 19.050602 19.159107 19.224201 19.137409 19.224201 19.289295 19.267597 19.376102 19.311008 19.397800 19.332706 19.289295 19.311008 19.267597 19.245899 19.202503 19.354404 19.267597 19.397800 19.332706 19.397800 19.354404 19.354404 19.332706 19.528004 19.484608 19.441196 19.571400 19.593098 19.636509 19.744999 19.658207 19.831806 19.896900 19.788410 19.940296 20.092197 20.352604 20.678104 21.198902 21.871601 22.587696 23.976505 27.383396 29.857197 30.399708 30.356297 30.421406 30.898808 31.224308 31.831898 32.830097 32.526310 31.180897 30.247807 30.052509 28.533497 26.341801 24.974705 23.976505 23.260410 22.739597 22.435810 22.023502 21.893299 21.958408 21.459309 21.350803 21.242298 20.981907 20.808308 20.461109 20.461109 20.352604 20.244099 20.200703 19.896900 19.896900 19.853504 19.744999 19.658207 19.679905 19.506306 19.289295 19.180805 19.267597 19.202503 19.180805 19.137409 19.072300 19.050602 19.050602 19.093998 19.072300 18.963810 18.963810 18.855305 18.920399 18.898701 18.811909 18.855305 18.855305 18.790195 18.746799 18.811909 18.790195 18.768497 18.790195 18.725101 18.790195 18.833607 18.833607 18.616596 18.616596 18.616596 18.551502 18.551502 18.421299 18.442997 18.594898 18.594898 18.486408 18.529804 18.421299 18.399601 18.312809 18.226002 18.334507 18.399601 
18.529804 18.529804 18.551502 18.573200 18.594898 18.638309 18.660007 18.703403 18.660007 18.660007 18.725101 18.681705 18.811909 18.898701 18.898701 19.028904 19.115696 19.137409 19.159107 19.202503 19.007206 18.985508 18.985508 19.028904 19.050602 18.985508 19.159107 18.942097 19.050602 19.093998 19.007206 19.050602 19.093998 19.007206 19.093998 19.050602 19.224201 19.245899 19.332706 19.354404 19.311008 19.332706 19.376102 19.289295 19.332706 19.180805 19.245899 19.289295 19.311008 19.376102 19.397800 19.462910 19.354404 19.354404 19.419498 19.484608 19.462910 19.462910 19.528004 19.614796 19.701603 19.658207 19.723301 19.831806 19.896900 19.896900 20.005405 20.200703 20.439396 20.656406 21.372501 22.088596 23.216999 26.189899 29.401508 30.095905 30.226109 30.443104 30.833698 31.115803 30.725208 32.005497 32.244205 31.441303 30.312901 29.748707 28.880695 26.645603 25.213398 24.063297 23.303806 22.826405 22.370701 22.088596 21.871601 21.741398 21.589497 21.263996 21.198902 20.981907 20.699802 20.547901 20.374302 20.244099 20.200703 20.157307 20.070499 19.875202 19.853504 19.766697 19.744999 19.549702 19.571400 19.397800 19.180805 19.093998 19.180805 19.245899 19.180805 19.137409 19.050602 19.028904 19.050602 19.115696 19.028904 18.985508 18.963810 18.963810 18.963810 18.985508 18.920399 18.898701 18.833607 18.768497 18.855305 18.811909 18.811909 18.725101 18.833607 18.768497 18.877003 18.790195 18.811909 18.594898 18.551502 18.594898 18.573200 18.616596 18.486408 18.529804 18.660007 18.421299 18.508106 18.356205 18.486408 18.399601 18.356205 18.356205 18.464710 18.442997 
18.508106 18.529804 18.573200 18.681705 18.681705 18.573200 18.660007 18.681705 18.681705 18.681705 18.725101 18.746799 18.746799 18.811909 18.942097 19.050602 19.180805 19.028904 19.115696 19.180805 19.072300 19.093998 18.963810 19.028904 18.942097 18.942097 18.985508 19.028904 19.007206 18.942097 18.963810 18.942097 18.985508 19.093998 19.050602 19.072300 19.028904 19.137409 19.202503 19.202503 19.311008 19.332706 19.311008 19.267597 19.332706 19.289295 19.267597 19.332706 19.311008 19.354404 19.419498 19.311008 19.267597 19.397800 19.289295 19.419498 19.397800 19.462910 19.506306 19.506306 19.614796 19.701603 19.679905 19.701603 19.831806 19.853504 19.962009 20.244099 20.547901 20.873402 21.546101 22.500904 25.191700 28.685398 29.878910 30.117603 30.378010 31.072407 31.202610 30.030796 31.007298 32.092304 31.332798 30.399708 29.748707 28.880695 26.927708 25.365299 24.345402 23.303806 22.696201 22.370701 22.110310 21.936695 21.632908 21.546101 21.459309 21.133808 20.873402 20.743198 20.482807 20.504505 20.309208 20.222401 20.070499 20.048801 20.027103 19.853504 19.723301 19.679905 19.528004 19.506306 19.397800 19.202503 19.072300 19.072300 19.180805 19.202503 19.115696 19.072300 19.050602 19.093998 19.050602 19.028904 19.050602 18.942097 18.920399 19.007206 18.963810 18.942097 18.855305 18.920399 18.877003 18.877003 18.790195 18.833607 18.790195 18.811909 18.703403 18.790195 18.790195 18.768497 18.551502 18.573200 18.551502 18.529804 18.508106 18.573200 18.573200 18.464710 18.442997 18.377903 18.508106 18.486408 18.421299 18.377903 18.377903 18.356205 18.442997 18.486408 
18.508106 18.508106 18.616596 18.529804 18.660007 18.660007 18.725101 18.746799 18.681705 18.703403 18.746799 18.790195 18.855305 18.833607 18.898701 18.920399 19.093998 19.093998 19.072300 19.159107 19.115696 19.072300 18.985508 19.072300 18.942097 18.942097 18.942097 18.963810 19.028904 18.920399 19.007206 18.920399 18.985508 18.963810 18.985508 18.985508 19.050602 19.115696 19.224201 19.224201 19.202503 19.332706 19.289295 19.332706 19.311008 19.332706 19.376102 19.332706 19.332706 19.245899 19.311008 19.289295 19.332706 19.245899 19.311008 19.419498 19.397800 19.441196 19.484608 19.614796 19.528004 19.679905 19.658207 19.744999 19.875202 19.918598 20.027103 20.222401 20.526203 21.003605 21.980106 23.954807 27.730610 29.423206 29.900608 30.160999 30.812000 31.441303 30.139301 30.616703 31.636600 31.658298 30.681797 29.813801 29.076008 27.296604 25.690800 24.388798 23.651005 22.804707 22.392399 22.175404 21.936695 21.936695 21.502705 21.372501 21.263996 20.916798 20.721500 20.569599 20.396000 20.265797 20.135609 20.200703 20.070499 20.048801 19.983707 19.766697 19.701603 19.658207 19.506306 19.484608 19.311008 19.072300 19.159107 19.115696 19.137409 19.202503 19.093998 19.137409 19.007206 19.007206 19.072300 19.007206 19.028904 18.920399 18.985508 18.920399 18.985508 18.920399 18.963810 18.898701 18.855305 18.855305 18.746799 18.725101 18.703403 18.811909 18.811909 18.638309 18.638309 18.768497 18.638309 18.681705 18.594898 18.573200 18.464710 18.594898 18.551502 18.551502 18.486408 18.421299 18.486408 18.486408 18.334507 18.399601 18.421299 18.204304 18.508106 18.486408 
18.486408 18.573200 18.464710 18.486408 18.594898 18.529804 18.594898 18.660007 18.573200 18.638309 18.616596 18.703403 18.703403 18.703403 18.855305 18.855305 18.963810 19.028904 19.115696 19.115696 19.050602 19.050602 19.028904 19.093998 18.985508 18.963810 19.028904 18.942097 18.942097 18.963810 18.898701 18.963810 19.050602 18.942097 18.920399 18.963810 18.963810 19.028904 19.180805 19.202503 19.115696 19.224201 19.115696 19.137409 19.311008 19.267597 19.354404 19.267597 19.267597 19.311008 19.289295 19.245899 19.311008 19.289295 19.311008 19.332706 19.289295 19.332706 19.484608 19.549702 19.614796 19.679905 19.636509 19.658207 19.896900 19.896900 19.983707 20.222401 20.656406 21.220600 22.631107 26.472004 28.858997 29.531696 29.857197 30.291203 31.050709 30.898808 30.269505 31.397907 31.289402 30.746906 30.009098 29.336399 27.708897 25.929508 24.887897 23.716099 23.043400 22.479206 22.197102 21.914997 21.698002 21.698002 21.459309 21.155506 21.133808 20.786610 20.569599 20.504505 20.265797 20.157307 20.113895 20.070499 20.027103 19.983707 19.853504 19.723301 19.636509 19.571400 19.441196 19.419498 19.224201 19.072300 19.159107 19.159107 19.137409 19.115696 19.072300 19.028904 18.963810 19.007206 18.963810 19.007206 19.007206 18.898701 18.898701 18.942097 18.942097 18.920399 18.855305 18.877003 18.855305 18.768497 18.746799 18.703403 18.703403 18.725101 18.638309 18.551502 18.660007 18.725101 18.551502 18.638309 18.551502 18.573200 18.529804 18.442997 18.399601 18.573200 18.399601 18.377903 18.486408 18.399601 18.377903 18.334507 18.377903 18.356205 18.334507 18.421299 
18.421299 18.551502 18.334507 18.442997 18.594898 18.508106 18.638309 18.616596 18.573200 18.594898 18.594898 18.660007 18.833607 18.790195 18.811909 18.855305 18.942097 18.985508 19.072300 19.115696 19.007206 19.028904 19.028904 19.159107 19.028904 18.942097 19.007206 18.985508 18.942097 18.920399 18.985508 18.920399 18.877003 18.898701 19.007206 18.920399 19.007206 19.028904 19.072300 19.028904 19.137409 19.050602 19.115696 19.093998 19.072300 19.180805 19.267597 19.311008 19.289295 19.354404 19.354404 19.289295 19.289295 19.332706 19.245899 19.289295 19.354404 19.397800 19.354404 19.528004 19.528004 19.571400 19.636509 19.766697 19.831806 19.875202 19.962009 20.352604 20.743198 21.481007 24.193501 28.164600 29.162800 29.444904 29.944004 30.616703 30.855396 30.182697 30.898808 31.072407 30.595005 30.160999 29.401508 28.099506 26.124805 24.996403 24.106709 23.216999 22.696201 22.240498 21.893299 21.741398 21.524403 21.524403 21.329105 21.112110 20.873402 20.526203 20.374302 20.352604 20.222401 20.092197 20.070499 20.005405 19.983707 19.918598 19.810108 19.571400 19.484608 19.484608 19.419498 19.202503 19.050602 19.093998 19.115696 19.224201 19.115696 19.072300 19.028904 19.007206 18.985508 18.942097 18.963810 18.942097 18.942097 18.920399 18.898701 18.790195 18.877003 18.898701 18.855305 18.790195 18.833607 18.855305 18.746799 18.746799 18.703403 18.638309 18.660007 18.594898 18.703403 18.616596 18.573200 18.725101 18.508106 18.573200 18.421299 18.486408 18.464710 18.508106 18.442997 18.508106 18.486408 18.421299 18.334507 18.247700 18.334507 18.312809 18.312809 18.334507 
18.464710 18.529804 18.508106 18.421299 18.551502 18.508106 18.594898 18.573200 18.508106 18.594898 18.551502 18.594898 18.746799 18.746799 18.725101 18.768497 18.790195 18.855305 19.028904 18.985508 18.942097 19.007206 19.028904 19.007206 18.985508 18.833607 18.942097 18.898701 18.920399 18.855305 18.811909 18.942097 18.855305 18.920399 18.920399 18.920399 18.963810 18.942097 19.007206 19.028904 19.007206 19.007206 19.028904 19.072300 19.072300 19.159107 19.159107 19.267597 19.267597 19.245899 19.289295 19.332706 19.354404 19.332706 19.311008 19.462910 19.354404 19.397800 19.484608 19.528004 19.549702 19.614796 19.593098 19.766697 19.853504 19.875202 20.005405 20.287510 20.873402 21.893299 25.777607 28.663700 29.097706 29.379810 30.269505 30.855396 29.770405 30.247807 30.486500 30.226109 29.878910 29.488300 28.555210 26.623905 25.365299 24.367100 23.607609 22.934910 22.414097 22.001804 21.698002 21.459309 21.329105 21.263996 20.960209 20.873402 20.721500 20.222401 20.265797 20.265797 20.070499 20.027103 19.962009 20.027103 19.810108 19.766697 19.658207 19.462910 19.441196 19.376102 19.224201 19.007206 18.985508 19.007206 19.115696 19.115696 19.050602 19.007206 19.093998 19.050602 18.985508 18.963810 18.898701 18.920399 18.985508 18.942097 18.855305 18.920399 18.790195 18.833607 18.725101 18.746799 18.790195 18.833607 18.746799 18.703403 18.746799 18.616596 18.703403 18.573200 18.638309 18.703403 18.616596 18.681705 18.486408 18.464710 18.486408 18.464710 18.399601 18.399601 18.356205 18.442997 18.399601 18.269398 18.291096 18.204304 18.247700 18.160908 18.269398 18.399601 
18.421299 18.442997 18.464710 18.508106 18.551502 18.421299 18.551502 18.616596 18.442997 18.573200 18.529804 18.529804 18.594898 18.746799 18.746799 18.746799 18.725101 18.790195 19.007206 18.942097 18.855305 19.007206 19.072300 19.007206 18.963810 18.833607 18.855305 18.898701 18.920399 18.768497 18.768497 18.746799 18.833607 18.920399 18.833607 18.811909 18.877003 18.920399 19.028904 19.007206 18.985508 19.028904 19.072300 19.072300 19.050602 19.028904 19.050602 19.159107 19.245899 19.224201 19.311008 19.224201 19.311008 19.332706 19.332706 19.462910 19.419498 19.506306 19.506306 19.549702 19.593098 19.679905 19.636509 19.766697 19.831806 19.875202 20.048801 20.396000 20.895100 22.305607 26.623905 28.620304 28.989201 29.488300 30.334599 29.206196 28.533497 29.596806 29.661900 29.466602 29.097706 28.793903 27.209797 25.560596 24.453907 23.694401 23.043400 22.435810 22.088596 21.763096 21.502705 21.263996 21.112110 21.025303 20.656406 20.634708 20.591297 20.244099 20.157307 20.070499 20.070499 20.070499 19.983707 19.896900 19.810108 19.788410 19.593098 19.462910 19.354404 19.311008 19.072300 19.028904 18.920399 18.942097 18.942097 19.028904 19.115696 19.028904 19.050602 19.028904 18.898701 18.898701 18.833607 18.920399 18.855305 18.855305 18.898701 18.877003 18.855305 18.920399 18.768497 18.790195 18.790195 18.855305 18.725101 18.725101 18.746799 18.638309 18.681705 18.573200 18.594898 18.638309 18.486408 18.486408 18.421299 18.442997 18.442997 18.464710 18.377903 18.312809 18.334507 18.421299 18.377903 18.334507 18.269398 18.204304 18.356205 18.095798 18.247700 18.247700 
18.486408 18.356205 18.421299 18.464710 18.551502 18.508106 18.594898 18.551502 18.464710 18.529804 18.594898 18.529804 18.638309 18.681705 18.594898 18.660007 18.681705 18.746799 18.768497 18.877003 18.920399 18.963810 18.920399 18.942097 18.920399 18.811909 18.790195 18.855305 18.833607 18.855305 18.898701 18.811909 18.833607 18.898701 18.963810 18.855305 18.920399 18.855305 19.007206 18.963810 18.898701 18.942097 18.963810 18.985508 19.007206 18.963810 19.072300 19.115696 19.159107 19.224201 19.180805 19.202503 19.267597 19.289295 19.354404 19.441196 19.441196 19.441196 19.441196 19.549702 19.636509 19.658207 19.636509 19.810108 19.918598 19.875202 19.962009 20.396000 20.981907 22.305607 26.645603 28.294804 28.663700 29.379810 29.336399 27.144703 27.340000 28.533497 28.576908 28.381596 28.034397 27.622105 25.864399 24.866199 23.868000 23.151905 22.544300 22.132008 21.806507 21.546101 21.263996 21.090397 20.938496 20.743198 20.504505 20.461109 20.461109 20.135609 20.135609 20.070499 20.005405 20.005405 19.875202 19.788410 19.658207 19.593098 19.484608 19.397800 19.289295 19.180805 18.985508 18.985508 18.920399 18.942097 18.963810 18.985508 19.072300 19.007206 19.007206 18.985508 18.877003 18.942097 18.877003 18.877003 18.963810 18.790195 18.855305 18.877003 18.811909 18.855305 18.725101 18.768497 18.811909 18.703403 18.660007 18.594898 18.616596 18.594898 18.616596 18.551502 18.616596 18.681705 18.421299 18.529804 18.464710 18.442997 18.551502 18.551502 18.356205 18.312809 18.421299 18.269398 18.356205 18.291096 18.226002 18.139210 18.160908 18.117496 18.204304 18.247700 
18.312809 18.377903 18.464710 18.399601 18.573200 18.421299 18.464710 18.551502 18.551502 18.486408 18.573200 18.464710 18.508106 18.508106 18.660007 18.638309 18.529804 18.660007 18.638309 18.681705 18.746799 18.877003 18.920399 18.790195 18.833607 18.898701 18.725101 18.811909 18.833607 18.855305 18.790195 18.790195 18.725101 18.855305 18.790195 18.811909 18.877003 18.920399 18.942097 18.963810 18.942097 18.920399 18.898701 18.963810 18.963810 19.072300 19.007206 19.050602 19.115696 19.180805 19.093998 19.137409 19.332706 19.332706 19.245899 19.332706 19.354404 19.354404 19.419498 19.506306 19.614796 19.614796 19.614796 19.723301 19.831806 19.831806 20.005405 20.309208 20.764896 21.828205 25.365299 27.622105 28.164600 28.555210 27.665501 25.821003 25.777607 26.754108 27.383396 27.253208 26.602207 25.821003 24.714298 23.998203 23.260410 22.587696 22.175404 21.784809 21.654606 21.263996 21.025303 20.895100 20.656406 20.569599 20.461109 20.374302 20.330906 20.157307 20.048801 19.962009 19.918598 19.918598 19.810108 19.723301 19.571400 19.636509 19.528004 19.245899 19.202503 19.050602 18.920399 18.963810 18.877003 19.007206 18.920399 19.007206 19.050602 18.963810 19.050602 18.985508 18.920399 18.833607 18.877003 18.855305 18.942097 18.855305 18.790195 18.790195 18.790195 18.768497 18.725101 18.681705 18.703403 18.660007 18.681705 18.594898 18.573200 18.551502 18.486408 18.529804 18.703403 18.703403 18.529804 18.421299 18.464710 18.464710 18.464710 18.421299 18.356205 18.356205 18.312809 18.334507 18.247700 18.160908 18.139210 18.182606 18.204304 18.095798 18.095798 18.182606 
18.312809 18.442997 18.421299 18.464710 18.529804 18.464710 18.529804 18.594898 18.486408 18.573200 18.551502 18.573200 18.464710 18.638309 18.594898 18.681705 18.681705 18.638309 18.681705 18.660007 18.681705 18.877003 18.790195 18.746799 18.898701 18.898701 18.898701 18.768497 18.898701 18.877003 18.898701 18.725101 18.790195 18.855305 18.877003 18.855305 18.920399 18.942097 18.985508 18.985508 18.985508 18.985508 18.942097 19.007206 19.028904 19.115696 19.093998 19.093998 19.159107 19.180805 19.245899 19.245899 19.202503 19.311008 19.332706 19.224201 19.267597 19.441196 19.397800 19.441196 19.614796 19.549702 19.614796 19.614796 19.810108 19.788410 19.940296 20.222401 20.612995 21.372501 23.325504 26.211597 27.253208 27.491901 26.363499 25.104908 24.801105 24.996403 25.582310 25.560596 25.039799 24.453907 23.759510 23.390598 22.609409 22.023502 21.806507 21.546101 21.372501 21.090397 20.895100 20.678104 20.417698 20.482807 20.265797 20.222401 20.265797 19.983707 20.027103 20.048801 19.983707 19.918598 19.658207 19.571400 19.506306 19.614796 19.419498 19.180805 19.072300 19.007206 18.963810 18.877003 19.007206 18.942097 18.942097 19.028904 19.028904 19.028904 19.007206 18.963810 18.920399 18.833607 18.877003 18.898701 18.855305 18.746799 18.833607 18.833607 18.811909 18.746799 18.725101 18.725101 18.703403 18.681705 18.790195 18.594898 18.594898 18.573200 18.529804 18.594898 18.638309 18.638309 18.486408 18.464710 18.464710 18.464710 18.421299 18.551502 18.442997 18.421299 18.464710 18.399601 18.247700 18.334507 18.247700 18.291096 18.269398 18.160908 18.247700 18.291096 
18.291096 18.377903 18.312809 18.399601 18.529804 18.421299 18.421299 18.442997 18.399601 18.551502 18.529804 18.356205 18.442997 18.681705 18.638309 18.573200 18.573200 18.573200 18.573200 18.486408 18.616596 18.594898 18.768497 18.746799 18.833607 18.833607 18.833607 18.877003 18.877003 18.855305 18.833607 18.790195 18.725101 18.768497 18.811909 18.855305 18.833607 18.963810 18.920399 18.855305 18.790195 18.877003 18.920399 18.920399 18.985508 18.963810 18.963810 19.115696 19.115696 19.093998 19.115696 19.093998 19.180805 19.159107 19.159107 19.289295 19.245899 19.311008 19.354404 19.332706 19.462910 19.549702 19.484608 19.549702 19.636509 19.636509 19.723301 19.940296 20.374302 20.851704 21.849903 23.781208 25.495502 25.582310 24.627506 24.063297 23.781208 23.846302 23.824604 23.911396 23.629307 23.477406 22.978306 22.522602 21.980106 21.567799 21.437595 21.242298 21.003605 20.764896 20.504505 20.396000 20.330906 20.287510 20.179005 20.070499 20.048801 19.940296 19.940296 19.962009 19.766697 19.723301 19.658207 19.506306 19.528004 19.506306 19.376102 18.920399 18.985508 18.942097 18.985508 18.898701 18.920399 18.920399 18.855305 18.985508 18.963810 18.920399 19.050602 18.942097 18.790195 18.833607 18.855305 18.790195 18.877003 18.833607 18.746799 18.790195 18.681705 18.703403 18.703403 18.725101 18.660007 18.616596 18.681705 18.660007 18.681705 18.573200 18.551502 18.573200 18.616596 18.573200 18.486408 18.442997 18.377903 18.421299 18.529804 18.334507 18.377903 18.291096 18.356205 18.182606 18.226002 18.226002 18.226002 18.269398 18.139210 18.117496 18.182606 18.139210 
18.334507 18.356205 18.334507 18.356205 18.399601 18.442997 18.486408 18.442997 18.464710 18.442997 18.377903 18.442997 18.464710 18.551502 18.508106 18.529804 18.573200 18.594898 18.508106 18.573200 18.442997 18.464710 18.703403 18.811909 18.877003 18.811909 18.855305 18.877003 18.942097 18.855305 18.898701 18.790195 18.768497 18.811909 18.855305 18.790195 18.855305 18.877003 18.898701 18.855305 18.833607 18.920399 18.942097 18.920399 18.963810 19.072300 19.093998 19.202503 19.093998 19.115696 19.115696 19.072300 19.202503 19.159107 19.202503 19.180805 19.354404 19.332706 19.376102 19.354404 19.462910 19.528004 19.462910 19.549702 19.636509 19.701603 19.658207 19.918598 20.092197 20.526203 21.133808 22.023502 22.891499 23.195301 23.238697 23.086796 23.000004 22.869801 22.869801 22.848103 22.717899 22.696201 22.218800 21.958408 21.459309 21.220600 21.112110 20.851704 20.721500 20.482807 20.330906 20.265797 20.157307 20.179005 20.070499 19.983707 20.070499 19.940296 19.918598 19.875202 19.723301 19.701603 19.528004 19.484608 19.397800 19.376102 19.159107 18.920399 18.920399 18.985508 18.942097 18.898701 18.877003 18.898701 19.050602 18.855305 18.920399 18.898701 18.877003 18.898701 18.877003 18.833607 18.877003 18.790195 18.898701 18.811909 18.725101 18.855305 18.768497 18.703403 18.703403 18.790195 18.703403 18.573200 18.638309 18.573200 18.616596 18.551502 18.638309 18.529804 18.573200 18.529804 18.442997 18.508106 18.377903 18.442997 18.551502 18.464710 18.269398 18.204304 18.204304 18.204304 18.291096 18.312809 18.291096 18.312809 18.312809 18.139210 18.226002 18.139210 
18.334507 18.334507 18.399601 18.312809 18.486408 18.442997 18.421299 18.486408 18.399601 18.377903 18.529804 18.464710 18.486408 18.573200 18.508106 18.594898 18.399601 18.486408 18.442997 18.377903 18.312809 18.356205 18.573200 18.638309 18.746799 18.877003 18.768497 18.768497 18.898701 18.790195 18.855305 18.790195 18.746799 18.790195 18.811909 18.790195 18.790195 18.746799 18.898701 18.877003 18.855305 18.855305 18.877003 18.942097 18.942097 19.007206 18.942097 19.072300 19.093998 19.137409 19.093998 19.137409 19.180805 19.093998 19.224201 19.311008 19.332706 19.354404 19.289295 19.354404 19.419498 19.441196 19.506306 19.484608 19.549702 19.593098 19.506306 19.723301 19.940296 20.222401 20.569599 21.155506 21.524403 21.980106 22.175404 22.218800 22.175404 22.088596 21.936695 21.980106 21.893299 21.936695 21.546101 21.350803 21.112110 20.808308 20.830006 20.678104 20.482807 20.396000 20.244099 20.135609 20.113895 20.113895 20.048801 19.940296 20.157307 19.810108 19.875202 19.810108 19.614796 19.506306 19.441196 19.506306 19.332706 19.115696 19.072300 18.855305 18.985508 18.985508 18.833607 18.898701 18.942097 18.920399 18.942097 18.898701 18.855305 18.898701 18.963810 18.855305 18.811909 18.833607 18.855305 18.833607 18.855305 18.768497 18.833607 18.833607 18.725101 18.703403 18.725101 18.746799 18.638309 18.681705 18.594898 18.638309 18.616596 18.594898 18.660007 18.486408 18.529804 18.551502 18.421299 18.442997 18.356205 18.421299 18.486408 18.442997 18.247700 18.356205 18.182606 18.291096 18.312809 18.377903 18.377903 18.269398 18.204304 18.009007 18.117496 18.226002 
18.334507 18.442997 18.508106 18.464710 18.442997 18.421299 18.464710 18.442997 18.312809 18.486408 18.399601 18.442997 18.399601 18.442997 18.573200 18.442997 18.464710 18.399601 18.421299 18.312809 18.377903 18.356205 18.421299 18.551502 18.768497 18.811909 18.833607 18.811909 18.963810 18.746799 18.833607 18.790195 18.790195 18.725101 18.790195 18.746799 18.811909 18.920399 18.833607 18.790195 18.811909 18.811909 18.833607 18.920399 18.920399 19.007206 18.942097 19.072300 19.050602 19.093998 19.137409 19.137409 19.159107 19.180805 19.180805 19.332706 19.289295 19.354404 19.267597 19.354404 19.441196 19.484608 19.441196 19.506306 19.506306 19.484608 19.528004 19.701603 19.744999 19.940296 20.265797 20.591297 20.851704 21.068699 21.546101 21.372501 21.437595 21.394199 21.350803 21.394199 21.329105 21.285709 21.047001 21.003605 20.808308 20.612995 20.569599 20.417698 20.352604 20.157307 20.135609 20.113895 20.048801 20.005405 19.962009 19.918598 20.092197 19.766697 19.744999 19.701603 19.593098 19.484608 19.419498 19.441196 19.224201 19.137409 19.028904 18.877003 18.963810 18.985508 18.855305 18.963810 18.963810 18.898701 18.963810 18.985508 18.963810 18.985508 18.898701 18.920399 18.855305 18.855305 18.833607 18.833607 18.877003 18.811909 18.768497 18.746799 18.681705 18.725101 18.660007 18.638309 18.638309 18.573200 18.616596 18.638309 18.616596 18.529804 18.573200 18.573200 18.725101 18.638309 18.356205 18.486408 18.442997 18.312809 18.377903 18.356205 18.377903 18.312809 18.269398 18.356205 18.269398 18.291096 18.247700 18.117496 18.139210 18.074100 18.160908 18.226002 
18.247700 18.247700 18.334507 18.356205 18.356205 18.334507 18.508106 18.399601 18.421299 18.442997 18.377903 18.291096 18.399601 18.421299 18.508106 18.312809 18.312809 18.269398 18.312809 18.247700 18.247700 18.269398 18.377903 18.464710 18.573200 18.746799 18.855305 18.833607 18.833607 18.811909 18.833607 18.855305 18.877003 18.790195 18.833607 18.681705 18.746799 18.790195 18.768497 18.790195 18.746799 18.725101 18.811909 18.877003 18.877003 18.898701 18.963810 19.028904 19.093998 18.985508 19.072300 19.137409 19.115696 19.028904 19.159107 19.224201 19.202503 19.289295 19.289295 19.397800 19.311008 19.506306 19.332706 19.441196 19.419498 19.376102 19.441196 19.528004 19.593098 19.744999 19.962009 20.113895 20.352604 20.547901 20.873402 20.851704 20.916798 20.895100 20.743198 20.830006 20.721500 20.851704 20.634708 20.612995 20.439396 20.352604 20.374302 20.244099 20.244099 20.070499 20.027103 19.983707 19.810108 20.005405 19.853504 19.810108 19.918598 19.636509 19.549702 19.571400 19.397800 19.462910 19.311008 19.159107 19.072300 19.007206 18.942097 18.877003 18.942097 18.898701 18.920399 18.768497 18.833607 18.963810 18.942097 18.963810 18.942097 18.920399 18.920399 18.811909 18.811909 18.811909 18.768497 18.855305 18.877003 18.833607 18.703403 18.768497 18.703403 18.703403 18.594898 18.681705 18.746799 18.594898 18.616596 18.594898 18.573200 18.551502 18.529804 18.486408 18.833607 18.594898 18.399601 18.377903 18.291096 18.334507 18.312809 18.356205 18.421299 18.269398 18.377903 18.182606 18.247700 18.247700 18.247700 18.160908 18.226002 18.160908 18.009007 18.095798 
18.226002 18.334507 18.269398 18.334507 18.291096 18.312809 18.334507 18.399601 18.204304 18.442997 18.269398 18.226002 18.247700 18.356205 18.291096 18.269398 18.204304 18.160908 18.226002 18.182606 18.182606 18.247700 18.226002 18.508106 18.442997 18.573200 18.594898 18.725101 18.790195 18.725101 18.703403 18.660007 18.703403 18.833607 18.811909 18.660007 18.768497 18.638309 18.790195 18.768497 18.703403 18.594898 18.746799 18.811909 18.855305 18.920399 18.790195 18.963810 18.942097 19.007206 18.985508 19.050602 19.050602 19.093998 19.072300 19.180805 19.180805 19.224201 19.180805 19.267597 19.354404 19.397800 19.311008 19.289295 19.332706 19.332706 19.419498 19.441196 19.506306 19.528004 19.810108 19.918598 20.027103 20.157307 20.330906 20.526203 20.439396 20.547901 20.417698 20.591297 20.417698 20.504505 20.352604 20.396000 20.244099 20.135609 20.200703 19.983707 20.092197 19.962009 19.875202 19.896900 19.788410 19.766697 19.679905 19.701603 19.723301 19.441196 19.484608 19.462910 19.397800 19.419498 19.093998 18.963810 18.898701 18.985508 18.920399 18.768497 18.811909 18.855305 18.746799 18.746799 18.877003 18.833607 18.877003 18.833607 18.855305 18.833607 18.855305 18.877003 18.746799 18.725101 18.681705 18.768497 18.703403 18.768497 18.681705 18.681705 18.703403 18.638309 18.529804 18.573200 18.573200 18.573200 18.529804 18.508106 18.486408 18.616596 18.442997 18.442997 18.486408 18.486408 18.334507 18.334507 18.291096 18.291096 18.269398 18.247700 18.182606 18.204304 18.312809 18.291096 18.204304 18.204304 18.160908 18.052402 17.987309 18.030704 18.009007 18.030704 
18.269398 18.356205 18.204304 18.312809 18.334507 18.312809 18.421299 18.334507 18.204304 18.334507 18.312809 18.247700 18.182606 18.204304 18.269398 18.117496 18.182606 18.204304 18.160908 18.182606 18.204304 18.226002 18.247700 18.377903 18.399601 18.442997 18.551502 18.746799 18.746799 18.681705 18.768497 18.725101 18.768497 18.725101 18.790195 18.790195 18.855305 18.660007 18.681705 18.703403 18.681705 18.703403 18.703403 18.746799 18.811909 18.833607 18.855305 18.833607 18.985508 19.050602 18.985508 19.028904 19.007206 19.093998 19.050602 19.159107 19.137409 19.180805 19.224201 19.202503 19.332706 19.354404 19.224201 19.332706 19.311008 19.397800 19.376102 19.376102 19.441196 19.506306 19.636509 19.723301 19.788410 19.875202 20.092197 20.113895 20.179005 20.157307 20.200703 20.244099 20.200703 20.287510 20.157307 20.309208 20.135609 20.005405 20.135609 19.983707 20.048801 19.918598 19.853504 19.940296 19.788410 19.766697 19.593098 19.593098 19.679905 19.354404 19.354404 19.397800 19.202503 19.202503 19.007206 18.942097 18.963810 19.028904 18.942097 18.768497 18.833607 18.833607 18.746799 18.746799 18.768497 18.746799 18.768497 18.790195 18.877003 18.833607 18.790195 18.790195 18.811909 18.703403 18.746799 18.833607 18.681705 18.660007 18.681705 18.638309 18.681705 18.573200 18.508106 18.573200 18.681705 18.660007 18.660007 18.573200 18.508106 18.486408 18.421299 18.399601 18.508106 18.551502 18.377903 18.399601 18.269398 18.204304 18.226002 18.291096 18.182606 18.226002 18.399601 18.269398 18.117496 18.182606 18.117496 18.095798 18.139210 17.987309 18.139210 17.943897 
18.160908 18.204304 18.204304 18.226002 18.312809 18.291096 18.377903 18.377903 18.312809 18.312809 18.247700 18.204304 18.117496 18.139210 18.226002 18.182606 18.117496 18.160908 18.160908 18.182606 18.182606 18.160908 18.226002 18.399601 18.377903 18.464710 18.464710 18.638309 18.660007 18.746799 18.790195 18.746799 18.703403 18.790195 18.811909 18.725101 18.768497 18.746799 18.768497 18.768497 18.660007 18.746799 18.660007 18.746799 18.746799 18.746799 18.790195 18.811909 18.920399 18.920399 18.898701 19.050602 19.007206 18.963810 19.050602 19.028904 19.115696 19.137409 19.202503 19.267597 19.332706 19.397800 19.332706 19.311008 19.224201 19.311008 19.245899 19.419498 19.484608 19.441196 19.441196 19.593098 19.658207 19.723301 19.918598 19.940296 19.962009 20.005405 20.070499 20.048801 20.092197 20.179005 20.027103 20.179005 20.048801 20.048801 20.113895 19.962009 19.940296 19.853504 19.918598 19.831806 19.766697 19.701603 19.506306 19.506306 19.571400 19.376102 19.462910 19.289295 19.028904 19.028904 18.920399 18.920399 18.942097 18.920399 18.963810 18.790195 18.833607 18.768497 18.768497 18.811909 18.811909 18.833607 18.811909 18.746799 18.898701 18.811909 18.768497 18.746799 18.790195 18.703403 18.725101 18.746799 18.725101 18.594898 18.725101 18.681705 18.681705 18.616596 18.573200 18.638309 18.638309 18.529804 18.551502 18.442997 18.486408 18.377903 18.464710 18.573200 18.594898 18.508106 18.377903 18.421299 18.291096 18.226002 18.182606 18.247700 18.247700 18.182606 18.269398 18.312809 18.030704 18.204304 18.160908 18.095798 18.160908 17.987309 18.117496 18.139210 
18.139210 18.182606 18.269398 18.204304 18.291096 18.226002 18.247700 18.269398 18.182606 18.291096 18.160908 18.009007 18.139210 18.182606 18.182606 18.204304 18.117496 18.182606 18.182606 18.095798 18.160908 18.139210 18.160908 18.312809 18.334507 18.464710 18.529804 18.508106 18.594898 18.638309 18.725101 18.811909 18.790195 18.703403 18.725101 18.703403 18.746799 18.898701 18.877003 18.746799 18.746799 18.660007 18.703403 18.746799 18.746799 18.703403 18.790195 18.855305 18.877003 18.833607 18.898701 18.942097 19.072300 18.942097 19.007206 19.072300 19.072300 19.093998 19.072300 19.245899 19.289295 19.267597 19.311008 19.245899 19.267597 19.245899 19.245899 19.354404 19.397800 19.311008 19.484608 19.593098 19.549702 19.636509 19.766697 19.853504 19.810108 19.940296 19.875202 19.962009 20.005405 20.048801 19.983707 20.113895 19.962009 19.940296 19.962009 19.962009 19.940296 19.831806 19.723301 19.593098 19.593098 19.593098 19.397800 19.376102 19.593098 19.289295 19.289295 19.159107 18.942097 18.985508 18.963810 18.985508 18.920399 18.963810 18.833607 18.746799 18.746799 18.833607 18.746799 18.660007 18.746799 18.746799 18.811909 18.703403 18.855305 18.811909 18.746799 18.790195 18.681705 18.725101 18.703403 18.703403 18.681705 18.681705 18.725101 18.638309 18.616596 18.616596 18.551502 18.508106 18.725101 18.508106 18.529804 18.486408 18.508106 18.486408 18.464710 18.508106 18.464710 18.508106 18.399601 18.334507 18.182606 18.226002 18.269398 18.291096 18.139210 18.247700 18.139210 18.226002 18.182606 18.095798 18.139210 18.030704 18.117496 17.987309 17.987309 18.074100 
18.095798 18.095798 18.226002 18.160908 18.204304 18.269398 18.160908 18.226002 18.182606 18.160908 18.095798 18.030704 18.095798 18.139210 18.139210 18.160908 18.182606 18.095798 18.139210 18.160908 18.117496 18.139210 18.247700 18.312809 18.312809 18.421299 18.486408 18.442997 18.508106 18.508106 18.551502 18.660007 18.725101 18.768497 18.855305 18.725101 18.703403 18.790195 18.920399 18.855305 18.855305 18.746799 18.725101 18.811909 18.725101 18.833607 18.746799 18.703403 18.855305 18.920399 18.920399 18.898701 18.985508 18.920399 18.877003 19.007206 18.963810 19.050602 19.072300 19.180805 19.202503 19.224201 19.115696 19.224201 19.311008 19.202503 19.224201 19.224201 19.289295 19.267597 19.484608 19.462910 19.614796 19.571400 19.723301 19.723301 19.679905 19.744999 19.766697 19.853504 19.766697 19.962009 19.853504 19.983707 19.896900 19.940296 20.005405 19.896900 19.875202 19.658207 19.571400 19.571400 19.441196 19.549702 19.397800 19.397800 19.462910 19.093998 18.985508 18.920399 18.877003 18.855305 18.877003 18.898701 18.942097 18.898701 18.855305 18.681705 18.768497 18.768497 18.768497 18.746799 18.725101 18.790195 18.768497 18.811909 18.920399 18.811909 18.660007 18.681705 18.594898 18.703403 18.725101 18.660007 18.660007 18.703403 18.594898 18.638309 18.638309 18.594898 18.486408 18.486408 18.573200 18.529804 18.486408 18.421299 18.399601 18.464710 18.334507 18.334507 18.421299 18.442997 18.269398 18.312809 18.291096 18.291096 18.269398 18.247700 18.160908 18.139210 18.160908 18.074100 18.182606 18.052402 18.160908 18.052402 18.074100 17.965595 17.987309 18.052402 
18.030704 18.182606 18.247700 18.291096 18.182606 18.204304 18.247700 18.117496 18.009007 17.922199 18.030704 17.965595 18.052402 18.074100 18.139210 18.074100 18.052402 18.095798 18.117496 18.052402 18.095798 18.160908 18.182606 18.291096 18.356205 18.356205 18.464710 18.442997 18.421299 18.486408 18.573200 18.616596 18.660007 18.877003 18.833607 18.725101 18.768497 18.768497 18.790195 18.790195 18.725101 18.833607 18.811909 18.768497 18.833607 18.833607 18.790195 18.790195 18.920399 18.942097 18.920399 18.963810 18.920399 18.898701 18.877003 18.963810 19.028904 19.093998 19.028904 19.159107 19.224201 19.267597 19.159107 19.224201 19.267597 19.202503 19.180805 19.137409 19.397800 19.397800 19.267597 19.462910 19.462910 19.484608 19.614796 19.658207 19.636509 19.766697 19.766697 19.831806 19.766697 19.918598 19.766697 19.896900 19.918598 19.853504 19.875202 19.658207 19.723301 19.571400 19.484608 19.441196 19.354404 19.549702 19.289295 19.202503 19.267597 18.790195 18.898701 18.855305 18.855305 18.920399 18.877003 18.920399 18.811909 18.898701 18.790195 18.660007 18.746799 18.703403 18.660007 18.703403 18.768497 18.725101 18.768497 18.660007 18.790195 18.746799 18.725101 18.746799 18.638309 18.638309 18.725101 18.681705 18.638309 18.594898 18.616596 18.616596 18.616596 18.551502 18.442997 18.464710 18.421299 18.464710 18.421299 18.312809 18.356205 18.377903 18.312809 18.399601 18.291096 18.291096 18.334507 18.356205 18.226002 18.312809 18.269398 18.247700 18.074100 18.117496 18.117496 18.139210 18.095798 18.009007 18.030704 17.900501 17.900501 17.900501 17.835407 17.965595 
18.095798 18.117496 18.182606 18.160908 18.117496 18.117496 18.095798 18.074100 17.943897 17.943897 17.943897 18.009007 18.095798 18.052402 18.095798 17.987309 18.074100 18.095798 18.095798 18.030704 18.074100 18.160908 18.095798 18.247700 18.269398 18.377903 18.508106 18.356205 18.508106 18.399601 18.638309 18.638309 18.616596 18.660007 18.725101 18.681705 18.703403 18.811909 18.725101 18.746799 18.725101 18.746799 18.790195 18.855305 18.877003 18.855305 18.920399 18.898701 18.942097 18.942097 18.898701 18.898701 18.942097 18.920399 18.920399 18.985508 19.007206 19.050602 19.072300 19.180805 19.202503 19.202503 19.289295 19.245899 19.180805 19.202503 19.159107 19.159107 19.311008 19.245899 19.376102 19.462910 19.462910 19.462910 19.614796 19.636509 19.636509 19.788410 19.744999 19.875202 19.701603 19.918598 19.853504 19.853504 19.766697 19.723301 19.766697 19.658207 19.636509 19.484608 19.419498 19.397800 19.354404 19.397800 19.202503 18.963810 18.985508 18.790195 18.877003 18.877003 18.811909 18.833607 18.811909 18.877003 18.811909 18.920399 18.855305 18.616596 18.768497 18.616596 18.660007 18.746799 18.725101 18.638309 18.725101 18.703403 18.703403 18.681705 18.725101 18.725101 18.660007 18.681705 18.660007 18.660007 18.638309 18.660007 18.508106 18.616596 18.508106 18.508106 18.508106 18.464710 18.529804 18.421299 18.421299 18.399601 18.442997 18.421299 18.291096 18.291096 18.334507 18.269398 18.139210 18.269398 18.226002 18.204304 18.247700 18.182606 18.139210 18.160908 18.052402 18.139210 18.074100 18.009007 17.965595 17.922199 17.770298 17.857105 17.878803 17.965595 
18.074100 18.030704 18.160908 18.052402 17.922199 17.900501 17.965595 17.943897 17.748600 17.922199 17.922199 17.922199 17.943897 17.987309 17.857105 17.922199 18.030704 17.922199 18.030704 18.052402 18.095798 18.030704 18.052402 18.204304 18.182606 18.226002 18.247700 18.334507 18.312809 18.399601 18.573200 18.421299 18.464710 18.529804 18.616596 18.573200 18.616596 18.725101 18.790195 18.725101 18.681705 18.681705 18.811909 18.746799 18.811909 18.790195 18.790195 18.877003 19.007206 18.985508 19.028904 18.942097 18.985508 18.898701 18.877003 18.920399 19.007206 19.028904 19.028904 19.072300 19.159107 19.180805 19.115696 19.159107 19.202503 19.137409 19.137409 19.115696 19.289295 19.180805 19.397800 19.376102 19.354404 19.311008 19.549702 19.593098 19.614796 19.679905 19.701603 19.788410 19.701603 19.788410 19.614796 19.788410 19.528004 19.506306 19.593098 19.484608 19.506306 19.376102 19.397800 19.245899 19.202503 19.115696 18.790195 18.898701 19.028904 18.681705 18.811909 18.855305 18.681705 18.811909 18.746799 18.790195 18.768497 18.811909 18.768497 18.573200 18.573200 18.638309 18.573200 18.616596 18.616596 18.660007 18.616596 18.638309 18.746799 18.638309 18.638309 18.551502 18.594898 18.616596 18.573200 18.529804 18.573200 18.551502 18.594898 18.486408 18.508106 18.464710 18.356205 18.421299 18.421299 18.377903 18.247700 18.421299 18.312809 18.291096 18.312809 18.269398 18.399601 18.291096 18.182606 18.095798 18.226002 18.247700 18.139210 18.139210 17.987309 18.117496 18.030704 18.052402 18.030704 17.900501 18.009007 17.965595 17.922199 17.878803 17.835407 17.922199 
17.965595 17.987309 18.139210 18.095798 17.987309 17.943897 17.987309 17.878803 17.813709 17.878803 17.900501 17.922199 18.009007 17.965595 18.052402 17.900501 18.030704 17.987309 18.095798 18.009007 17.922199 18.030704 18.139210 18.182606 18.139210 18.247700 18.356205 18.291096 18.334507 18.421299 18.508106 18.464710 18.442997 18.594898 18.508106 18.486408 18.551502 18.638309 18.725101 18.725101 18.703403 18.703403 18.681705 18.768497 18.703403 18.681705 18.746799 18.898701 18.855305 18.898701 18.942097 19.050602 19.137409 19.115696 19.028904 18.963810 18.942097 19.072300 19.072300 19.180805 19.137409 19.267597 19.224201 19.137409 19.289295 19.159107 19.115696 19.137409 19.267597 19.311008 19.376102 19.441196 19.441196 19.376102 19.549702 19.528004 19.528004 19.636509 19.506306 19.593098 19.571400 19.614796 19.441196 19.593098 19.593098 19.462910 19.571400 19.419498 19.462910 19.311008 19.224201 19.050602 18.877003 18.877003 18.703403 18.898701 19.093998 18.811909 18.811909 18.877003 18.746799 18.746799 18.703403 18.703403 18.660007 18.703403 18.746799 18.551502 18.616596 18.551502 18.594898 18.616596 18.681705 18.551502 18.551502 18.573200 18.725101 18.508106 18.551502 18.529804 18.573200 18.486408 18.616596 18.551502 18.486408 18.464710 18.421299 18.573200 18.464710 18.377903 18.334507 18.399601 18.399601 18.247700 18.312809 18.269398 18.356205 18.269398 18.117496 18.226002 18.334507 18.291096 18.117496 18.182606 18.247700 18.204304 18.074100 17.965595 17.987309 18.052402 18.052402 17.900501 18.030704 17.965595 17.922199 17.965595 17.878803 17.770298 17.791996 17.878803 
17.943897 17.965595 18.074100 17.900501 17.922199 17.857105 17.900501 17.857105 17.878803 17.748600 17.987309 17.878803 17.900501 17.922199 17.943897 17.965595 17.748600 17.987309 17.922199 17.857105 17.987309 17.965595 18.139210 18.247700 18.247700 18.226002 18.334507 18.312809 18.399601 18.442997 18.442997 18.508106 18.399601 18.594898 18.529804 18.442997 18.508106 18.573200 18.660007 18.638309 18.638309 18.660007 18.790195 18.768497 18.768497 18.681705 18.746799 18.725101 18.811909 18.833607 18.855305 18.833607 18.985508 18.942097 18.985508 18.833607 19.050602 19.028904 19.007206 19.093998 19.028904 19.224201 19.115696 19.137409 19.093998 19.115696 18.985508 19.115696 19.028904 19.180805 19.224201 19.376102 19.397800 19.332706 19.506306 19.376102 19.397800 19.506306 19.397800 19.354404 19.354404 19.549702 19.289295 19.484608 19.441196 19.311008 19.419498 19.289295 19.245899 19.115696 18.877003 18.790195 18.703403 18.746799 18.746799 18.768497 18.942097 18.703403 18.790195 18.703403 18.638309 18.746799 18.681705 18.681705 18.681705 18.703403 18.746799 18.573200 18.638309 18.725101 18.703403 18.551502 18.529804 18.529804 18.529804 18.681705 18.573200 18.529804 18.573200 18.508106 18.573200 18.508106 18.551502 18.442997 18.594898 18.356205 18.508106 18.529804 18.486408 18.399601 18.312809 18.399601 18.421299 18.291096 18.269398 18.269398 18.356205 18.247700 18.182606 18.204304 18.269398 18.247700 18.095798 18.074100 18.095798 18.160908 18.139210 18.117496 17.943897 17.987309 17.987309 17.965595 17.943897 17.922199 18.009007 17.857105 17.791996 17.705204 17.813709 17.748600 
