# Supplementary material for: Food Image Segmentation Using Multi-Modal Imaging Sensors with Color and Thermal Data
Source: Sensors (Basel). 2023 Jan 4;23(2):560. doi: 10.3390/s23020560 (PMC9860575; doi:10.3390/s23020560)
Supplement: Supplementary file 1 [file sensors-23-00560-s001.zip › Combined Data/C1 temporal/15sec/1.txt]

17.965595 18.074100 18.052402 18.095798 18.074100 18.117496 18.117496 18.160908 18.160908 18.204304 18.204304 18.291096 18.269398 18.247700 18.226002 18.247700 18.160908 18.334507 18.399601 18.377903 18.356205 18.377903 18.421299 18.356205 18.421299 18.508106 18.421299 18.551502 18.486408 18.681705 18.573200 18.703403 18.746799 18.725101 18.790195 18.811909 18.746799 18.746799 18.877003 18.898701 18.811909 18.855305 18.833607 18.920399 18.811909 18.963810 18.877003 18.942097 18.920399 18.963810 19.050602 18.942097 18.985508 18.942097 19.028904 19.093998 19.028904 19.050602 19.137409 19.115696 19.159107 19.072300 19.115696 19.137409 19.072300 19.245899 19.180805 19.224201 19.180805 19.267597 19.354404 19.267597 19.245899 19.137409 19.180805 19.115696 19.224201 19.245899 19.180805 19.202503 19.159107 19.202503 19.137409 19.093998 19.245899 19.072300 19.093998 19.028904 19.137409 19.093998 18.985508 19.050602 19.028904 19.028904 19.007206 19.050602 19.180805 19.180805 19.159107 18.985508 19.028904 18.942097 18.985508 18.963810 18.942097 19.050602 19.050602 18.898701 18.963810 18.768497 19.028904 18.985508 18.898701 18.985508 18.963810 18.833607 18.790195 18.855305 18.746799 18.746799 18.725101 18.725101 18.725101 18.660007 18.703403 18.638309 18.660007 18.660007 18.660007 18.616596 18.616596 18.594898 18.551502 18.529804 18.529804 18.356205 18.356205 18.356205 18.356205 18.377903 18.399601 18.334507 18.291096 18.269398 18.226002 18.247700 18.204304 18.247700 18.247700 18.226002 18.095798 18.226002 18.160908 18.117496 18.095798 18.030704 18.009007 18.030704 17.965595 18.009007 
18.160908 18.160908 18.312809 18.160908 18.247700 18.247700 18.226002 18.204304 18.269398 18.291096 18.312809 18.377903 18.291096 18.334507 18.356205 18.377903 18.334507 18.464710 18.486408 18.529804 18.508106 18.486408 18.551502 18.421299 18.638309 18.638309 18.594898 18.616596 18.746799 18.638309 18.725101 18.855305 18.877003 18.768497 18.963810 18.985508 18.898701 18.877003 18.942097 18.920399 18.920399 19.050602 18.985508 18.920399 18.898701 18.985508 19.007206 19.007206 18.985508 19.159107 19.137409 19.115696 19.115696 19.072300 19.072300 19.180805 19.159107 19.180805 19.267597 19.245899 19.202503 19.332706 19.202503 19.180805 19.267597 19.311008 19.289295 19.354404 19.354404 19.289295 19.441196 19.332706 19.332706 19.224201 19.224201 19.332706 19.245899 19.311008 19.354404 19.289295 19.224201 19.202503 19.159107 19.180805 19.159107 19.137409 19.289295 19.028904 19.159107 19.093998 19.115696 19.115696 19.159107 19.093998 19.093998 19.007206 19.159107 19.050602 19.224201 19.180805 19.050602 19.007206 19.028904 19.159107 18.942097 19.115696 19.159107 19.050602 18.963810 18.985508 19.072300 19.028904 19.028904 19.115696 19.028904 18.963810 18.855305 18.898701 18.920399 18.833607 18.811909 18.811909 18.833607 18.703403 18.725101 18.790195 18.746799 18.768497 18.746799 18.703403 18.681705 18.681705 18.573200 18.529804 18.594898 18.573200 18.551502 18.486408 18.421299 18.399601 18.377903 18.442997 18.377903 18.421299 18.399601 18.291096 18.356205 18.182606 18.269398 18.247700 18.204304 18.226002 18.312809 18.182606 18.226002 18.334507 18.009007 18.182606 18.030704 18.139210 
18.095798 18.117496 18.204304 18.226002 18.312809 18.269398 18.312809 18.291096 18.312809 14.189808 18.377903 18.508106 18.421299 18.334507 18.421299 18.334507 18.421299 18.442997 18.486408 18.508106 18.551502 18.486408 18.529804 18.594898 18.725101 18.616596 18.725101 18.638309 18.703403 18.660007 18.703403 18.898701 18.877003 18.942097 18.985508 18.920399 18.920399 18.963810 18.985508 18.898701 19.007206 19.115696 18.877003 18.898701 19.050602 19.028904 18.985508 19.072300 15.318195 19.137409 19.115696 19.093998 19.245899 18.464710 19.180805 19.245899 19.224201 19.180805 19.224201 19.180805 19.224201 19.332706 19.267597 19.289295 19.311008 19.332706 19.376102 19.267597 19.354404 19.397800 19.332706 15.773899 19.311008 19.267597 19.224201 19.332706 19.376102 19.267597 19.289295 19.354404 19.267597 19.267597 19.245899 19.180805 19.245899 19.224201 19.289295 19.159107 19.159107 19.159107 19.115696 19.202503 19.202503 19.202503 19.137409 19.028904 19.159107 19.159107 19.159107 19.137409 18.985508 19.007206 19.028904 19.115696 19.093998 19.072300 19.180805 19.093998 19.072300 19.093998 19.159107 19.028904 19.050602 19.159107 19.028904 19.007206 18.746799 18.898701 19.007206 18.898701 18.833607 18.877003 18.833607 18.790195 18.877003 18.811909 18.877003 18.725101 18.811909 18.681705 18.681705 18.660007 18.638309 18.638309 18.616596 18.551502 18.508106 18.486408 18.486408 18.508106 18.508106 18.464710 18.551502 18.442997 18.421299 18.377903 18.334507 18.377903 18.377903 18.247700 15.014408 18.377903 18.291096 18.269398 18.117496 18.182606 18.095798 18.182606 18.095798 18.160908 
18.160908 18.334507 18.399601 18.291096 18.421299 18.356205 18.334507 18.421299 18.573200 18.442997 18.486408 18.551502 18.508106 18.356205 18.464710 18.464710 18.551502 18.573200 18.551502 18.508106 18.551502 18.573200 18.573200 18.573200 18.725101 18.768497 18.703403 18.833607 18.790195 18.790195 18.898701 18.898701 18.942097 18.898701 18.985508 19.007206 18.985508 18.985508 19.028904 19.007206 19.159107 19.137409 19.028904 19.028904 19.072300 19.159107 19.072300 19.159107 18.985508 19.115696 19.093998 19.202503 19.289295 19.245899 19.224201 19.289295 19.224201 19.202503 19.202503 19.180805 19.289295 19.267597 19.289295 19.289295 19.354404 19.376102 19.376102 19.332706 19.354404 19.332706 19.441196 19.311008 19.397800 19.354404 19.376102 19.332706 19.332706 19.419498 19.332706 19.289295 19.289295 19.311008 19.289295 19.224201 19.267597 19.180805 19.245899 19.137409 19.245899 19.224201 19.093998 19.137409 19.159107 19.115696 19.159107 19.115696 19.159107 19.159107 19.245899 19.093998 19.093998 19.072300 19.093998 19.137409 19.007206 19.137409 19.093998 19.137409 19.072300 19.072300 19.159107 19.093998 19.072300 19.137409 19.007206 19.072300 18.963810 18.920399 18.942097 18.833607 18.768497 18.855305 18.898701 18.768497 18.790195 18.942097 18.898701 18.725101 18.660007 18.660007 18.725101 18.681705 18.681705 18.681705 18.660007 18.594898 18.594898 18.638309 18.594898 18.486408 18.442997 18.421299 18.529804 18.464710 18.464710 18.269398 18.421299 18.421299 18.486408 18.421299 18.356205 18.269398 18.334507 18.269398 18.247700 18.139210 18.139210 18.182606 18.160908 18.117496 
18.247700 18.334507 18.291096 18.464710 18.356205 18.312809 18.312809 18.464710 18.486408 18.616596 18.464710 18.573200 18.529804 18.377903 18.486408 18.529804 18.616596 18.594898 18.573200 18.508106 18.638309 18.529804 18.681705 18.681705 18.746799 18.725101 18.790195 18.811909 18.790195 18.898701 18.942097 18.855305 18.877003 19.007206 19.028904 18.898701 18.963810 19.050602 19.007206 19.007206 19.159107 19.180805 19.072300 19.007206 19.072300 19.159107 19.159107 19.137409 19.093998 19.137409 19.202503 19.289295 19.202503 19.180805 19.224201 19.245899 19.202503 19.267597 19.354404 19.332706 19.267597 19.354404 19.311008 19.376102 19.462910 19.376102 19.397800 19.419498 19.462910 19.311008 19.506306 19.419498 19.354404 19.419498 19.354404 19.376102 19.332706 19.419498 19.376102 19.376102 19.376102 19.289295 19.354404 19.311008 19.224201 19.224201 19.311008 19.180805 19.289295 19.245899 19.159107 19.202503 19.245899 19.180805 19.093998 19.180805 19.245899 19.159107 19.245899 19.202503 19.137409 19.180805 19.115696 19.072300 19.072300 19.224201 19.224201 19.115696 19.072300 19.007206 19.180805 19.137409 19.137409 19.180805 19.137409 19.007206 18.985508 19.028904 19.050602 19.050602 18.877003 18.920399 18.877003 18.855305 18.963810 18.898701 18.855305 18.898701 18.790195 18.768497 18.811909 18.703403 18.725101 18.725101 18.703403 18.681705 18.638309 18.594898 18.616596 18.573200 18.551502 18.464710 18.638309 18.616596 18.573200 18.486408 18.421299 18.399601 18.399601 18.377903 18.464710 18.594898 18.377903 18.312809 18.334507 18.399601 18.269398 18.226002 18.226002 18.334507 
18.421299 18.399601 18.377903 18.529804 18.464710 18.442997 18.486408 18.551502 18.725101 18.660007 18.529804 18.486408 18.616596 18.486408 18.594898 18.746799 18.638309 18.638309 18.638309 18.681705 18.594898 18.638309 18.725101 18.768497 18.811909 18.833607 18.833607 18.942097 18.985508 19.050602 18.985508 19.093998 19.050602 19.159107 19.115696 19.050602 19.093998 19.072300 19.137409 19.093998 19.093998 19.202503 19.180805 19.224201 19.202503 19.224201 19.202503 19.311008 19.202503 19.289295 19.311008 19.376102 19.397800 19.354404 19.354404 19.397800 19.245899 19.376102 19.354404 19.376102 19.462910 19.419498 19.354404 19.397800 19.462910 19.549702 19.376102 19.506306 19.484608 19.484608 19.462910 19.462910 19.419498 19.419498 19.462910 19.462910 19.376102 19.419498 19.549702 19.528004 19.528004 19.462910 19.441196 19.419498 19.311008 19.267597 19.354404 19.332706 19.354404 19.311008 19.115696 19.289295 19.311008 19.289295 19.245899 19.224201 19.311008 19.289295 19.224201 19.289295 19.137409 19.180805 19.245899 19.202503 19.159107 19.311008 19.354404 19.224201 19.245899 19.180805 19.202503 19.115696 19.180805 19.224201 19.137409 19.050602 19.050602 19.115696 19.050602 19.072300 18.963810 18.985508 18.963810 18.920399 19.050602 18.898701 18.920399 18.920399 18.855305 18.898701 18.811909 18.855305 18.833607 18.877003 18.833607 18.703403 18.703403 18.746799 18.768497 18.681705 18.616596 18.638309 18.573200 18.638309 18.638309 18.551502 18.573200 18.421299 18.594898 18.529804 18.399601 18.529804 18.508106 18.464710 18.399601 18.442997 18.377903 18.399601 18.334507 18.269398 
18.377903 18.464710 18.334507 18.464710 18.573200 18.551502 18.508106 18.594898 18.638309 18.573200 18.486408 18.594898 18.638309 18.551502 18.594898 18.660007 18.703403 18.725101 18.529804 18.681705 18.660007 18.746799 18.746799 18.790195 18.833607 18.855305 18.833607 18.985508 18.920399 18.942097 18.920399 19.180805 19.115696 19.115696 19.050602 19.115696 19.115696 19.180805 19.137409 19.115696 19.159107 19.202503 19.224201 19.202503 19.137409 19.245899 19.202503 19.245899 19.224201 19.202503 19.311008 19.397800 19.311008 19.376102 19.484608 19.419498 19.354404 19.397800 19.441196 19.419498 19.419498 19.484608 19.462910 19.484608 19.506306 19.484608 19.506306 19.441196 19.571400 19.528004 19.571400 19.528004 19.506306 19.397800 19.506306 19.462910 19.506306 19.484608 19.441196 19.528004 19.571400 19.441196 19.419498 19.354404 19.397800 19.267597 19.397800 19.311008 19.311008 19.376102 19.224201 19.376102 19.311008 19.245899 19.289295 19.224201 19.354404 19.332706 19.354404 19.462910 19.267597 19.289295 19.267597 19.354404 19.224201 19.354404 19.311008 19.289295 19.224201 19.137409 19.245899 19.245899 19.224201 19.245899 19.224201 19.137409 19.072300 19.159107 19.072300 19.007206 19.093998 18.985508 19.028904 18.985508 19.093998 18.985508 19.028904 18.942097 18.898701 18.877003 18.942097 18.790195 18.833607 18.855305 18.877003 18.768497 18.811909 18.790195 18.768497 18.681705 18.660007 18.638309 18.616596 18.725101 18.638309 18.551502 18.551502 18.573200 18.638309 18.508106 18.594898 18.660007 18.442997 18.508106 18.464710 18.464710 18.399601 18.442997 18.442997 18.377903 
18.421299 18.464710 18.421299 18.464710 18.486408 18.508106 18.551502 18.573200 18.551502 18.681705 18.638309 18.725101 18.703403 18.594898 18.638309 18.681705 18.768497 18.681705 18.638309 18.790195 18.877003 18.746799 18.811909 18.833607 18.963810 18.833607 18.898701 18.898701 18.920399 18.963810 19.007206 19.093998 19.028904 19.028904 19.115696 19.159107 19.137409 19.137409 19.202503 19.159107 19.202503 19.180805 19.245899 19.159107 19.202503 19.224201 19.245899 19.311008 19.202503 19.267597 19.376102 19.332706 19.311008 19.311008 19.354404 19.419498 19.267597 19.354404 19.376102 19.397800 19.354404 19.441196 19.441196 19.484608 19.528004 19.484608 19.528004 19.506306 19.528004 19.484608 19.506306 19.571400 19.484608 19.549702 19.549702 19.549702 19.506306 19.462910 19.506306 19.484608 19.484608 19.397800 19.484608 19.441196 19.441196 19.419498 19.462910 19.245899 19.354404 19.376102 19.311008 19.289295 19.354404 19.289295 19.224201 19.289295 19.397800 19.289295 19.332706 19.397800 19.202503 19.224201 19.180805 19.311008 19.245899 19.376102 19.332706 19.289295 19.289295 19.224201 19.311008 19.224201 19.245899 19.376102 19.224201 19.072300 19.028904 19.159107 19.093998 19.007206 19.115696 19.050602 19.072300 18.942097 19.050602 19.007206 18.920399 18.920399 18.877003 18.877003 18.855305 18.877003 18.877003 18.768497 18.768497 18.833607 18.725101 18.746799 18.768497 18.594898 18.638309 18.616596 18.660007 18.660007 18.594898 18.681705 18.551502 18.551502 18.616596 18.508106 18.551502 18.529804 18.486408 18.486408 18.464710 18.594898 18.421299 18.442997 18.356205 18.594898 
18.442997 18.421299 18.529804 18.594898 18.442997 18.508106 18.594898 18.551502 18.681705 18.768497 18.594898 18.703403 18.594898 18.529804 18.594898 18.660007 18.746799 18.725101 18.725101 18.725101 18.768497 18.768497 18.768497 18.855305 18.920399 18.898701 18.920399 18.963810 18.920399 19.007206 19.028904 19.028904 19.050602 19.072300 19.093998 19.093998 19.224201 19.159107 19.159107 19.202503 19.202503 19.245899 19.289295 19.224201 19.202503 19.180805 19.245899 19.311008 19.267597 19.332706 19.289295 19.354404 19.267597 19.441196 19.332706 19.376102 19.376102 19.354404 19.354404 19.419498 19.376102 19.441196 19.419498 19.484608 19.484608 19.484608 19.614796 19.636509 19.484608 19.484608 19.636509 19.549702 19.549702 19.484608 19.506306 19.528004 19.593098 19.484608 19.462910 19.462910 19.506306 19.441196 19.441196 19.332706 19.441196 19.419498 19.506306 19.245899 19.376102 19.354404 19.224201 19.311008 19.311008 19.376102 19.354404 19.332706 19.354404 19.397800 19.419498 19.311008 19.245899 19.267597 19.245899 19.289295 19.332706 19.376102 19.462910 19.311008 19.159107 19.224201 19.224201 19.224201 19.202503 19.376102 19.180805 19.180805 19.028904 19.159107 19.093998 19.072300 18.985508 19.072300 19.007206 19.028904 18.963810 18.942097 18.963810 18.963810 18.855305 18.877003 18.942097 18.920399 18.855305 18.725101 18.811909 18.833607 18.768497 18.725101 18.703403 18.725101 18.681705 18.725101 18.703403 18.725101 18.681705 18.703403 18.681705 18.638309 18.725101 18.551502 18.573200 18.573200 18.529804 18.529804 18.442997 18.486408 18.442997 18.464710 18.291096 18.464710 
18.508106 18.529804 18.573200 18.573200 18.681705 18.616596 18.616596 18.660007 18.703403 18.638309 18.638309 18.746799 18.638309 18.681705 18.703403 18.855305 18.942097 18.855305 18.811909 18.811909 18.855305 18.877003 18.833607 18.898701 18.920399 18.963810 18.985508 18.963810 19.028904 19.050602 19.115696 19.072300 19.137409 19.093998 19.180805 19.202503 19.245899 19.180805 19.245899 19.224201 19.267597 19.245899 19.245899 19.180805 19.289295 19.267597 19.376102 19.267597 19.419498 19.419498 19.354404 19.397800 19.462910 19.419498 19.397800 19.528004 19.311008 19.397800 19.462910 19.528004 19.506306 19.484608 19.484608 19.506306 19.614796 19.549702 19.571400 19.679905 19.679905 19.571400 19.593098 19.636509 19.636509 19.571400 19.549702 19.679905 19.528004 19.593098 19.528004 19.484608 19.593098 19.528004 19.593098 19.462910 19.462910 19.484608 19.506306 19.441196 19.397800 19.376102 19.354404 19.484608 19.354404 19.441196 19.419498 19.311008 19.419498 19.376102 19.397800 19.376102 19.289295 19.202503 19.376102 19.289295 19.267597 19.397800 19.506306 19.419498 19.267597 19.267597 19.397800 19.376102 19.289295 19.354404 19.245899 19.202503 19.202503 19.137409 19.159107 19.093998 19.072300 19.180805 19.050602 19.093998 18.985508 19.028904 18.963810 19.007206 18.985508 18.877003 18.985508 18.942097 18.920399 18.855305 18.790195 18.790195 18.898701 18.790195 18.790195 18.746799 18.703403 18.681705 18.660007 18.768497 18.681705 18.703403 18.638309 18.594898 18.660007 18.638309 18.681705 18.660007 18.594898 18.486408 18.616596 18.594898 18.464710 18.508106 18.442997 18.486408 
18.529804 18.638309 18.616596 18.638309 18.551502 18.594898 18.616596 18.660007 18.746799 18.725101 18.638309 18.703403 18.768497 18.725101 18.725101 18.725101 18.898701 18.877003 18.833607 18.855305 18.855305 18.920399 18.855305 18.855305 18.963810 18.963810 18.985508 18.963810 19.115696 19.072300 19.159107 19.050602 19.137409 19.159107 19.224201 19.137409 19.224201 19.202503 19.224201 19.224201 19.245899 19.332706 19.267597 19.224201 19.267597 19.267597 19.376102 19.354404 19.419498 19.354404 19.354404 19.376102 19.484608 19.441196 19.506306 19.462910 19.528004 19.528004 19.462910 19.528004 19.614796 19.614796 19.571400 19.614796 19.723301 19.810108 19.723301 19.744999 19.723301 19.701603 19.744999 19.723301 19.766697 19.723301 19.701603 19.701603 19.658207 19.571400 19.593098 19.593098 19.571400 19.528004 19.549702 19.549702 19.441196 19.484608 19.506306 19.397800 19.462910 19.528004 19.267597 19.376102 19.462910 19.397800 19.376102 19.332706 19.376102 19.441196 19.506306 19.397800 19.289295 19.267597 19.354404 19.376102 19.311008 19.332706 19.397800 19.397800 19.289295 19.267597 19.311008 19.354404 19.376102 19.462910 19.267597 19.289295 19.115696 19.202503 19.180805 19.093998 19.093998 19.093998 19.093998 19.115696 19.093998 19.050602 19.050602 18.963810 19.028904 19.007206 18.985508 18.898701 18.877003 18.920399 18.811909 18.920399 18.833607 18.790195 18.811909 18.855305 18.725101 18.768497 18.768497 18.768497 18.746799 18.725101 18.681705 18.746799 18.638309 18.616596 18.660007 18.594898 18.681705 18.594898 18.529804 18.638309 18.529804 18.551502 18.529804 18.442997 
18.508106 18.508106 18.638309 18.594898 18.638309 18.594898 18.573200 18.594898 18.638309 18.703403 18.703403 18.790195 18.790195 18.725101 18.790195 18.790195 19.028904 18.985508 18.855305 18.877003 18.811909 18.811909 18.855305 18.898701 18.985508 19.007206 19.050602 19.028904 18.963810 19.115696 19.028904 19.137409 19.159107 19.202503 19.180805 19.224201 19.202503 19.224201 19.224201 19.202503 19.376102 19.202503 19.289295 19.224201 19.289295 19.267597 19.289295 19.397800 19.419498 19.419498 19.419498 19.354404 19.549702 19.484608 19.484608 19.593098 19.549702 19.636509 19.701603 19.658207 19.744999 19.831806 19.788410 19.853504 19.896900 19.962009 20.092197 20.005405 20.070499 19.940296 20.070499 20.027103 19.962009 19.831806 19.918598 19.875202 19.918598 19.810108 19.896900 19.636509 19.614796 19.571400 19.636509 19.528004 19.484608 19.441196 19.528004 19.419498 19.462910 19.419498 19.332706 19.441196 19.397800 19.397800 19.419498 19.462910 19.354404 19.354404 19.571400 19.397800 19.376102 19.311008 19.332706 19.289295 19.311008 19.289295 19.441196 19.419498 19.354404 19.267597 19.354404 19.397800 19.311008 19.441196 19.332706 19.289295 19.224201 19.245899 19.159107 19.180805 19.093998 19.202503 19.137409 18.985508 19.072300 19.050602 19.093998 19.072300 18.963810 18.942097 18.942097 18.942097 18.855305 18.877003 18.898701 18.920399 18.855305 18.855305 18.790195 18.746799 18.725101 18.811909 18.746799 18.768497 18.660007 18.725101 18.725101 18.703403 18.660007 18.594898 18.638309 18.660007 18.616596 18.529804 18.573200 18.638309 18.551502 18.464710 18.508106 18.486408 
18.529804 18.616596 18.768497 18.703403 18.638309 18.573200 18.746799 18.790195 18.725101 18.898701 18.855305 18.811909 18.920399 18.768497 18.898701 18.985508 19.115696 18.833607 18.855305 18.855305 18.942097 18.877003 18.898701 18.985508 19.072300 19.180805 19.115696 19.028904 19.093998 19.115696 19.180805 19.137409 19.093998 19.180805 19.180805 19.289295 19.267597 19.267597 19.267597 19.267597 19.354404 19.354404 19.354404 19.332706 19.376102 19.354404 19.332706 19.462910 19.376102 19.441196 19.506306 19.462910 19.571400 19.614796 19.810108 19.788410 19.766697 19.896900 20.005405 20.027103 20.005405 20.048801 20.092197 20.113895 20.200703 20.222401 20.244099 20.287510 20.330906 20.265797 20.309208 20.265797 20.309208 20.244099 20.179005 20.287510 20.135609 20.157307 20.157307 20.005405 19.896900 19.853504 19.896900 19.679905 19.658207 19.614796 19.614796 19.549702 19.528004 19.462910 19.397800 19.462910 19.484608 19.441196 19.419498 19.354404 19.441196 19.419498 19.549702 19.419498 19.419498 19.376102 19.462910 19.506306 19.376102 19.484608 19.441196 19.462910 19.419498 19.397800 19.462910 19.462910 19.462910 19.549702 19.376102 19.289295 19.245899 19.354404 19.180805 19.159107 19.159107 19.202503 19.224201 19.137409 19.159107 19.050602 19.050602 19.115696 19.050602 19.028904 19.072300 19.072300 19.115696 18.985508 19.028904 18.963810 18.942097 18.877003 18.811909 18.855305 18.833607 18.768497 18.855305 18.877003 18.833607 18.811909 18.768497 18.768497 18.703403 18.638309 18.725101 18.638309 18.746799 18.681705 18.681705 18.725101 18.573200 18.660007 18.573200 18.616596 
18.594898 18.638309 18.616596 18.725101 18.703403 18.594898 18.768497 18.768497 18.833607 18.833607 18.877003 18.898701 18.855305 18.855305 18.833607 19.028904 19.072300 18.920399 18.898701 19.007206 19.050602 19.007206 19.028904 19.072300 19.115696 19.137409 19.050602 19.028904 19.137409 19.093998 19.137409 19.224201 19.224201 19.289295 19.289295 19.311008 19.245899 19.289295 19.245899 19.224201 19.332706 19.441196 19.376102 19.354404 19.441196 19.397800 19.441196 19.462910 19.419498 19.658207 19.636509 19.744999 19.875202 19.766697 19.940296 19.962009 20.005405 20.027103 20.113895 20.092197 20.200703 20.222401 20.222401 20.309208 20.352604 20.309208 20.417698 20.374302 20.352604 20.396000 20.482807 20.439396 20.461109 20.396000 20.482807 20.396000 20.374302 20.417698 20.309208 20.287510 20.265797 20.179005 20.113895 19.918598 19.875202 19.766697 19.766697 19.571400 19.636509 19.419498 19.397800 19.376102 19.376102 19.462910 19.441196 19.441196 19.528004 19.462910 19.441196 19.397800 19.332706 19.332706 19.397800 19.462910 19.441196 19.528004 19.484608 19.484608 19.354404 19.462910 19.462910 19.549702 19.462910 19.549702 19.332706 19.332706 19.245899 19.354404 19.224201 19.245899 19.224201 19.224201 19.115696 19.202503 19.093998 19.159107 19.115696 19.159107 19.115696 19.050602 19.137409 19.050602 18.920399 18.985508 18.942097 18.963810 18.920399 18.920399 18.920399 18.833607 18.898701 18.855305 18.942097 18.877003 18.811909 18.855305 18.768497 18.790195 18.746799 18.660007 18.746799 18.725101 18.703403 18.660007 18.703403 18.594898 18.638309 18.703403 18.638309 18.638309 
18.594898 18.638309 18.790195 18.681705 18.790195 18.573200 18.811909 18.790195 18.877003 18.746799 18.877003 18.877003 18.855305 18.790195 18.855305 18.942097 18.898701 18.898701 18.963810 18.942097 19.028904 18.985508 19.159107 19.137409 19.072300 19.093998 19.050602 19.115696 19.115696 19.159107 19.180805 19.093998 19.311008 19.180805 19.202503 19.311008 19.180805 19.202503 19.311008 19.311008 19.376102 19.332706 19.354404 19.354404 19.484608 19.441196 19.528004 19.571400 19.614796 19.744999 19.766697 19.810108 20.027103 20.005405 20.070499 19.983707 20.113895 20.179005 20.179005 20.309208 20.200703 20.265797 20.352604 20.439396 20.396000 20.309208 20.439396 20.461109 20.352604 20.396000 20.461109 20.547901 20.547901 20.417698 20.439396 20.439396 20.504505 20.547901 20.461109 20.417698 20.396000 20.352604 20.309208 20.309208 20.222401 20.092197 20.027103 19.788410 19.701603 19.614796 19.441196 19.528004 19.462910 19.484608 19.462910 19.484608 19.571400 19.528004 19.549702 19.484608 19.397800 19.376102 19.462910 19.397800 19.462910 19.506306 19.506306 19.506306 19.441196 19.397800 19.549702 19.462910 19.441196 19.506306 19.441196 19.397800 19.332706 19.332706 19.311008 19.311008 19.289295 19.245899 19.202503 19.180805 19.180805 19.245899 19.159107 19.137409 19.093998 19.093998 19.028904 19.050602 19.028904 18.985508 19.050602 19.072300 18.877003 18.877003 18.898701 18.768497 18.833607 18.898701 18.963810 18.855305 18.855305 18.811909 18.833607 18.833607 18.768497 18.768497 18.725101 18.681705 18.811909 18.681705 18.703403 18.681705 18.616596 18.790195 18.616596 18.594898 
18.638309 18.681705 18.638309 18.790195 18.703403 18.768497 18.811909 18.811909 18.855305 18.877003 18.877003 18.942097 18.877003 18.811909 18.877003 18.963810 18.985508 18.855305 18.985508 19.050602 18.985508 19.180805 19.072300 19.007206 19.159107 19.202503 19.202503 19.115696 19.202503 19.224201 19.180805 19.202503 19.245899 19.202503 19.245899 19.311008 19.354404 19.311008 19.332706 19.332706 19.354404 19.419498 19.397800 19.267597 19.462910 19.528004 19.636509 19.788410 19.831806 19.896900 20.027103 20.027103 20.135609 20.200703 20.222401 20.222401 20.179005 20.179005 20.244099 20.330906 20.309208 20.330906 20.417698 20.396000 20.374302 20.461109 20.439396 20.569599 20.461109 20.482807 20.547901 20.612995 20.526203 20.417698 20.547901 20.569599 20.547901 20.504505 20.504505 20.526203 20.482807 20.482807 20.417698 20.352604 20.439396 20.244099 20.200703 20.092197 20.048801 19.918598 19.723301 19.614796 19.484608 19.593098 19.528004 19.528004 19.506306 19.528004 19.636509 19.549702 19.462910 19.419498 19.441196 19.506306 19.549702 19.549702 19.571400 19.571400 19.528004 19.528004 19.484608 19.528004 19.506306 19.593098 19.419498 19.441196 19.419498 19.354404 19.311008 19.289295 19.137409 19.202503 19.180805 19.180805 19.202503 19.245899 19.159107 19.137409 19.137409 19.072300 19.028904 19.072300 19.050602 18.942097 19.050602 19.007206 18.985508 18.920399 18.920399 18.920399 18.898701 18.811909 18.833607 18.920399 18.877003 18.768497 18.855305 18.811909 18.790195 18.768497 18.855305 18.768497 18.898701 18.811909 18.746799 18.681705 18.573200 18.703403 18.746799 18.768497 
18.790195 18.660007 18.855305 18.855305 18.746799 18.855305 18.833607 18.855305 18.985508 19.007206 18.985508 18.942097 19.007206 18.877003 18.920399 19.050602 19.028904 19.159107 18.985508 19.007206 19.115696 19.028904 19.072300 19.115696 19.267597 19.224201 19.202503 19.159107 19.202503 19.180805 19.137409 19.245899 19.224201 19.354404 19.289295 19.441196 19.289295 19.376102 19.419498 19.376102 19.419498 19.528004 19.528004 19.571400 19.636509 19.810108 19.831806 19.896900 19.962009 20.092197 20.113895 20.135609 20.200703 20.200703 20.244099 20.265797 20.179005 20.287510 20.287510 20.330906 20.330906 20.396000 20.461109 20.504505 20.547901 20.461109 20.547901 20.569599 20.526203 20.547901 20.591297 20.656406 20.678104 20.612995 20.743198 20.634708 20.699802 20.612995 20.678104 20.591297 20.612995 20.612995 20.526203 20.417698 20.547901 20.461109 20.396000 20.396000 20.330906 20.222401 19.940296 19.940296 19.853504 19.744999 19.614796 19.549702 19.679905 19.528004 19.701603 19.571400 19.441196 19.484608 19.549702 19.528004 19.571400 19.614796 19.636509 19.614796 19.636509 19.506306 19.549702 19.528004 19.549702 19.679905 19.571400 19.484608 19.441196 19.419498 19.376102 19.441196 19.332706 19.311008 19.354404 19.224201 19.354404 19.376102 19.267597 19.202503 19.202503 19.137409 19.093998 19.180805 19.115696 19.028904 19.072300 19.072300 19.050602 18.985508 18.942097 18.963810 18.920399 19.007206 18.920399 19.007206 18.898701 18.877003 18.811909 18.898701 18.877003 18.833607 18.877003 18.811909 18.790195 18.833607 18.833607 18.877003 18.681705 18.855305 18.811909 18.703403 
18.790195 18.725101 18.855305 18.898701 18.725101 18.920399 18.898701 18.855305 18.790195 19.007206 18.942097 18.985508 19.028904 18.963810 19.007206 19.007206 19.093998 18.985508 19.072300 19.180805 19.115696 19.159107 19.072300 19.137409 19.180805 19.050602 19.137409 19.180805 19.245899 19.180805 19.289295 19.354404 19.267597 19.376102 19.441196 19.354404 19.311008 19.397800 19.441196 19.419498 19.462910 19.614796 19.658207 19.831806 19.766697 19.940296 19.940296 20.070499 20.092197 20.200703 20.222401 20.135609 20.222401 20.200703 20.309208 20.309208 20.244099 20.309208 20.352604 20.396000 20.396000 20.396000 20.461109 20.439396 20.547901 20.569599 20.591297 20.678104 20.656406 20.612995 20.612995 20.699802 20.699802 20.678104 20.721500 20.699802 20.764896 20.764896 20.764896 20.678104 20.721500 20.656406 20.591297 20.591297 20.569599 20.591297 20.547901 20.482807 20.374302 20.374302 20.244099 20.157307 20.048801 19.962009 19.810108 19.744999 19.744999 19.571400 19.658207 19.593098 19.528004 19.441196 19.462910 19.549702 19.528004 19.679905 19.679905 19.658207 19.614796 19.593098 19.614796 19.636509 19.614796 19.658207 19.593098 19.441196 19.549702 19.419498 19.462910 19.376102 19.354404 19.419498 19.332706 19.332706 19.267597 19.397800 19.224201 19.245899 19.245899 19.093998 19.202503 19.093998 19.093998 19.093998 19.115696 19.115696 19.050602 18.963810 18.942097 18.963810 19.028904 19.072300 19.050602 18.985508 18.855305 18.942097 18.920399 18.833607 18.833607 18.877003 18.855305 18.920399 18.725101 18.855305 18.855305 18.811909 18.768497 18.790195 18.746799 18.768497 
18.790195 18.898701 18.877003 18.833607 18.768497 18.877003 18.855305 18.920399 18.985508 18.942097 18.985508 18.985508 19.050602 18.920399 19.028904 19.028904 19.137409 19.050602 19.224201 19.137409 19.245899 19.137409 19.159107 19.115696 19.224201 19.180805 19.159107 19.159107 19.311008 19.267597 19.332706 19.311008 19.289295 19.354404 19.419498 19.484608 19.376102 19.376102 19.376102 19.571400 19.701603 19.853504 19.831806 19.918598 20.027103 19.983707 20.048801 20.157307 20.135609 20.113895 20.222401 20.309208 20.244099 20.287510 20.309208 20.330906 20.309208 20.417698 20.461109 20.482807 20.547901 20.526203 20.569599 20.504505 20.678104 20.743198 20.721500 20.743198 20.743198 20.743198 20.721500 20.721500 20.830006 20.830006 20.764896 20.786610 20.895100 20.786610 20.851704 20.764896 20.721500 20.808308 20.808308 20.699802 20.721500 20.612995 20.634708 20.504505 20.569599 20.547901 20.396000 20.396000 20.417698 20.265797 20.157307 19.962009 19.875202 19.658207 19.679905 19.636509 19.549702 19.528004 19.571400 19.636509 19.658207 19.701603 19.701603 19.723301 19.658207 19.593098 19.701603 19.679905 19.614796 19.744999 19.636509 19.593098 19.528004 19.484608 19.506306 19.462910 19.419498 19.441196 19.397800 19.267597 19.311008 19.289295 19.267597 19.289295 19.245899 19.289295 19.202503 19.137409 19.159107 19.224201 19.093998 19.115696 19.050602 19.050602 19.093998 19.028904 18.985508 19.028904 19.007206 19.028904 18.985508 18.811909 18.898701 19.007206 18.855305 18.833607 18.898701 18.877003 18.877003 18.898701 18.833607 18.877003 18.833607 18.811909 18.746799 18.725101 
18.746799 18.855305 18.963810 18.920399 18.898701 18.768497 18.833607 18.985508 18.920399 19.115696 18.942097 18.985508 19.007206 19.028904 19.050602 19.072300 19.072300 19.137409 19.137409 19.159107 19.289295 19.224201 19.202503 19.159107 19.245899 19.202503 19.245899 19.289295 19.267597 19.311008 19.202503 19.376102 19.332706 19.397800 19.397800 19.332706 19.397800 19.658207 19.593098 19.788410 19.896900 20.027103 20.027103 20.027103 20.070499 20.070499 20.048801 20.048801 20.135609 20.222401 20.113895 20.309208 20.309208 20.265797 20.374302 20.417698 20.439396 20.526203 20.569599 20.591297 20.634708 20.678104 20.612995 20.656406 20.830006 20.830006 20.786610 20.873402 20.851704 20.721500 20.808308 20.786610 20.851704 20.916798 20.786610 20.851704 20.960209 20.895100 20.895100 20.830006 20.851704 20.830006 20.851704 20.786610 20.743198 20.743198 20.764896 20.678104 20.656406 20.656406 20.461109 20.461109 20.656406 20.461109 20.439396 20.265797 20.027103 19.853504 19.810108 19.810108 19.571400 19.549702 19.614796 19.636509 19.658207 19.810108 19.788410 19.723301 19.723301 19.614796 19.766697 19.744999 19.658207 19.831806 19.658207 19.593098 19.593098 19.549702 19.484608 19.484608 19.419498 19.419498 19.506306 19.332706 19.289295 19.332706 19.289295 19.289295 19.224201 19.289295 19.267597 19.245899 19.224201 19.137409 19.115696 19.050602 19.050602 19.050602 19.028904 18.985508 19.072300 18.985508 19.072300 18.963810 18.985508 19.007206 18.898701 18.963810 18.877003 18.877003 18.963810 18.942097 18.920399 18.811909 19.007206 18.833607 18.833607 18.855305 18.768497 18.833607 
18.660007 18.877003 18.877003 18.877003 18.942097 18.877003 18.898701 19.007206 19.028904 18.920399 18.963810 19.007206 19.072300 19.050602 19.050602 19.115696 19.137409 19.072300 19.115696 19.093998 19.137409 19.224201 19.202503 19.202503 19.137409 19.202503 19.245899 19.311008 19.267597 19.267597 19.376102 19.354404 19.376102 19.484608 19.397800 19.441196 19.571400 19.723301 19.831806 19.875202 19.896900 20.113895 20.113895 20.048801 20.135609 20.070499 20.048801 20.135609 20.092197 20.222401 20.179005 20.330906 20.374302 20.352604 20.439396 20.461109 20.526203 20.656406 20.656406 20.612995 20.656406 20.721500 20.699802 20.699802 20.851704 20.851704 20.830006 20.895100 20.873402 20.808308 20.873402 20.873402 20.938496 20.960209 20.916798 20.938496 20.981907 21.047001 20.981907 20.960209 20.960209 20.981907 20.981907 20.873402 20.895100 20.808308 20.851704 20.743198 20.786610 20.678104 20.612995 20.743198 20.699802 20.656406 20.591297 20.374302 20.374302 20.200703 19.983707 19.875202 19.723301 19.636509 19.593098 19.701603 19.658207 19.788410 19.810108 19.723301 19.679905 19.788410 19.788410 19.701603 19.788410 19.788410 19.744999 19.658207 19.593098 19.679905 19.614796 19.549702 19.462910 19.506306 19.462910 19.397800 19.332706 19.419498 19.397800 19.267597 19.202503 19.332706 19.202503 19.245899 19.267597 19.245899 19.289295 19.137409 19.072300 19.159107 19.050602 19.007206 19.093998 19.072300 19.007206 19.028904 18.920399 18.942097 18.898701 18.942097 18.877003 18.920399 18.963810 18.942097 19.007206 18.855305 18.920399 18.942097 18.811909 18.811909 18.833607 18.811909 
18.855305 18.833607 18.963810 19.050602 18.833607 18.920399 18.942097 18.985508 19.050602 19.093998 18.963810 19.028904 19.180805 19.180805 19.028904 19.159107 19.311008 19.137409 19.224201 19.267597 19.376102 19.267597 19.289295 19.245899 19.224201 19.159107 19.224201 19.354404 19.289295 19.311008 19.376102 19.528004 19.441196 19.376102 19.462910 19.679905 19.723301 19.853504 19.896900 20.005405 20.113895 20.005405 20.179005 20.070499 20.027103 20.027103 20.092197 20.113895 20.222401 20.244099 20.200703 20.374302 20.417698 20.396000 20.569599 20.547901 20.656406 20.786610 20.699802 20.656406 20.786610 20.743198 20.743198 20.830006 20.916798 20.938496 20.960209 20.916798 20.916798 20.960209 21.003605 20.938496 21.003605 21.003605 21.003605 21.047001 21.003605 21.090397 21.155506 21.112110 21.133808 21.112110 21.177204 21.025303 20.981907 21.003605 20.960209 20.786610 20.916798 20.851704 20.743198 20.764896 20.786610 20.699802 20.591297 20.591297 20.612995 20.461109 20.309208 20.070499 19.896900 19.766697 19.723301 19.723301 19.744999 19.810108 19.875202 19.875202 19.831806 19.810108 19.853504 19.831806 19.853504 19.875202 19.788410 19.810108 19.766697 19.766697 19.658207 19.593098 19.593098 19.462910 19.441196 19.419498 19.419498 19.441196 19.419498 19.354404 19.376102 19.224201 19.267597 19.245899 19.224201 19.180805 19.332706 19.180805 19.202503 19.159107 19.072300 19.072300 19.072300 19.159107 19.115696 19.093998 19.072300 18.985508 19.050602 19.007206 19.028904 18.920399 18.942097 18.942097 18.942097 19.007206 18.920399 18.877003 18.920399 18.942097 18.898701 18.898701 
18.877003 19.072300 19.050602 19.093998 18.898701 18.942097 18.963810 18.985508 19.093998 19.093998 19.072300 19.072300 19.180805 19.115696 19.137409 19.115696 19.137409 19.202503 19.245899 19.267597 19.462910 19.354404 19.267597 19.245899 19.354404 19.311008 19.332706 19.311008 19.332706 19.376102 19.354404 19.441196 19.419498 19.506306 19.723301 19.810108 19.940296 19.918598 20.005405 20.070499 20.048801 20.070499 20.092197 20.092197 20.113895 20.113895 20.092197 20.135609 20.309208 20.309208 20.352604 20.374302 20.461109 20.504505 20.634708 20.656406 20.678104 20.851704 20.764896 20.830006 20.786610 20.830006 20.851704 20.916798 20.895100 20.938496 20.916798 21.025303 20.960209 20.938496 21.003605 20.981907 20.981907 20.960209 21.090397 21.177204 21.155506 21.177204 21.177204 21.285709 21.263996 21.220600 21.263996 21.198902 21.177204 21.155506 21.220600 21.068699 21.068699 20.938496 20.895100 20.916798 20.895100 20.786610 20.808308 20.786610 20.721500 20.678104 20.569599 20.439396 20.157307 19.918598 19.810108 19.831806 19.810108 19.983707 19.896900 19.918598 19.896900 19.831806 19.875202 19.940296 19.853504 19.896900 19.962009 19.940296 19.853504 19.940296 19.896900 19.679905 19.679905 19.614796 19.528004 19.571400 19.571400 19.549702 19.397800 19.289295 19.289295 19.332706 19.289295 19.354404 19.332706 19.397800 19.311008 19.289295 19.267597 19.224201 19.115696 19.224201 19.137409 19.267597 19.224201 19.180805 19.050602 19.050602 19.007206 19.093998 19.028904 19.028904 19.093998 19.072300 18.920399 18.920399 18.963810 18.898701 18.942097 19.028904 19.007206 18.877003 
18.942097 18.963810 19.050602 18.985508 18.942097 18.942097 19.072300 19.115696 19.007206 19.224201 19.137409 19.072300 19.245899 19.093998 19.050602 19.115696 19.159107 19.159107 19.180805 19.311008 19.332706 19.267597 19.289295 19.224201 19.289295 19.267597 19.354404 19.441196 19.267597 19.354404 19.332706 19.397800 19.614796 19.636509 19.853504 19.918598 20.027103 19.983707 20.048801 20.027103 19.983707 20.070499 20.092197 20.070499 20.113895 20.157307 20.135609 20.179005 20.113895 20.374302 20.352604 20.396000 20.547901 20.634708 20.547901 20.612995 20.678104 20.808308 20.699802 20.721500 20.851704 20.830006 20.764896 20.830006 20.916798 20.895100 20.981907 20.960209 20.960209 20.960209 20.895100 21.047001 21.047001 21.047001 21.047001 21.112110 21.155506 21.155506 21.263996 21.263996 21.285709 21.285709 21.285709 21.329105 21.307407 21.372501 21.372501 21.220600 21.263996 21.198902 21.133808 21.133808 21.090397 20.981907 20.981907 20.808308 20.808308 20.764896 20.743198 20.656406 20.461109 20.244099 20.092197 19.940296 19.831806 19.962009 19.940296 19.896900 19.875202 19.810108 19.962009 19.875202 19.962009 20.048801 19.940296 20.005405 19.983707 19.918598 19.875202 19.723301 19.766697 19.636509 19.636509 19.528004 19.593098 19.506306 19.441196 19.376102 19.354404 19.419498 19.376102 19.354404 19.354404 19.332706 19.311008 19.245899 19.289295 19.311008 19.137409 19.159107 19.137409 19.159107 19.202503 19.115696 19.137409 19.028904 19.093998 19.180805 19.007206 18.942097 19.072300 19.050602 18.942097 19.007206 19.007206 18.963810 18.963810 19.007206 18.985508 18.898701 
19.028904 19.028904 19.007206 19.072300 19.093998 19.007206 19.007206 19.072300 19.137409 19.159107 19.115696 19.202503 19.202503 19.137409 19.180805 19.137409 19.137409 19.202503 19.224201 19.180805 19.245899 19.376102 19.289295 19.311008 19.332706 19.224201 19.354404 19.332706 19.311008 19.419498 19.441196 19.528004 19.744999 19.723301 19.918598 20.027103 19.983707 19.962009 20.027103 19.983707 20.005405 20.113895 20.113895 19.983707 20.070499 20.113895 20.179005 20.157307 20.244099 20.547901 20.439396 20.396000 20.591297 20.439396 20.569599 20.634708 20.721500 20.721500 20.699802 20.764896 20.764896 20.851704 20.830006 20.808308 20.895100 20.830006 20.873402 20.981907 20.960209 20.981907 20.981907 20.960209 20.960209 21.068699 21.025303 21.112110 21.133808 21.220600 21.285709 21.263996 21.350803 21.372501 21.459309 21.459309 21.481007 21.481007 21.459309 21.567799 21.632908 21.502705 21.372501 21.329105 21.242298 21.242298 21.068699 20.916798 21.003605 20.916798 20.873402 20.830006 20.634708 20.482807 20.396000 20.135609 20.027103 20.048801 20.005405 19.962009 19.853504 19.918598 19.918598 20.027103 20.027103 20.048801 20.027103 20.005405 20.048801 20.005405 19.875202 19.810108 19.810108 19.658207 19.571400 19.614796 19.571400 19.484608 19.441196 19.376102 19.332706 19.397800 19.311008 19.376102 19.354404 19.332706 19.397800 19.332706 19.202503 19.289295 19.159107 19.224201 19.159107 19.159107 19.159107 19.137409 19.180805 19.050602 19.093998 19.224201 19.028904 19.050602 19.007206 19.028904 18.985508 19.093998 19.072300 19.028904 18.920399 19.050602 19.007206 18.898701 
19.050602 19.093998 19.050602 19.137409 19.028904 19.007206 19.007206 19.180805 19.093998 19.267597 19.224201 19.289295 19.332706 19.202503 19.050602 19.267597 19.376102 19.245899 19.311008 19.267597 19.267597 19.397800 19.245899 19.354404 19.332706 19.376102 19.397800 19.397800 19.462910 19.419498 19.571400 19.723301 19.744999 19.896900 20.048801 20.135609 19.962009 20.005405 19.918598 19.940296 19.940296 20.005405 19.940296 20.048801 20.048801 20.113895 20.135609 20.200703 20.222401 20.352604 20.439396 20.504505 20.526203 20.547901 20.612995 20.678104 20.634708 20.634708 20.678104 20.634708 20.808308 20.786610 20.721500 20.743198 20.851704 20.960209 20.873402 20.938496 20.916798 20.960209 21.003605 20.960209 21.003605 21.068699 20.981907 21.112110 21.133808 21.155506 21.242298 21.350803 21.350803 21.437595 21.567799 21.611210 21.611210 21.698002 21.741398 21.936695 21.936695 21.741398 21.611210 21.546101 21.524403 21.372501 21.285709 21.133808 21.025303 21.025303 20.981907 20.938496 20.764896 20.526203 20.526203 20.461109 20.244099 20.179005 20.070499 19.983707 19.983707 19.962009 20.048801 20.157307 20.092197 20.179005 20.200703 20.027103 19.983707 20.048801 19.940296 19.853504 19.810108 19.766697 19.636509 19.549702 19.571400 19.506306 19.528004 19.484608 19.441196 19.419498 19.441196 19.354404 19.332706 19.332706 19.289295 19.289295 19.289295 19.202503 19.202503 19.267597 19.115696 19.159107 19.137409 19.224201 19.137409 19.202503 19.072300 19.115696 19.137409 19.093998 19.050602 18.963810 19.050602 19.093998 19.028904 18.963810 19.028904 19.072300 19.050602 18.942097 
19.050602 19.050602 19.180805 19.028904 19.180805 19.115696 19.115696 19.072300 19.159107 19.137409 19.137409 19.245899 19.245899 19.159107 19.224201 19.267597 19.267597 19.267597 19.267597 19.202503 19.332706 19.376102 19.332706 19.397800 19.397800 19.397800 19.311008 19.397800 19.397800 19.593098 19.679905 19.853504 19.940296 19.962009 20.048801 19.983707 19.918598 19.896900 19.918598 19.983707 20.048801 19.983707 20.005405 20.027103 20.113895 19.940296 20.265797 20.200703 20.244099 20.352604 20.461109 20.504505 20.461109 20.591297 20.569599 20.634708 20.678104 20.656406 20.634708 20.634708 20.699802 20.699802 20.699802 20.786610 20.786610 20.830006 20.895100 20.981907 20.916798 20.873402 20.960209 20.916798 20.895100 21.025303 20.938496 21.090397 21.068699 21.155506 21.242298 21.372501 21.437595 21.546101 21.632908 21.654606 21.784809 21.958408 22.023502 22.153706 22.153706 21.980106 21.914997 21.849903 21.806507 21.676304 21.502705 21.329105 21.394199 21.242298 21.155506 21.068699 20.851704 20.808308 20.678104 20.656406 20.504505 20.352604 20.092197 20.070499 20.027103 20.027103 20.070499 20.157307 20.200703 20.244099 20.179005 20.092197 20.135609 20.070499 20.005405 19.918598 19.875202 19.766697 19.744999 19.636509 19.528004 19.549702 19.571400 19.506306 19.506306 19.528004 19.441196 19.441196 19.376102 19.376102 19.332706 19.376102 19.441196 19.332706 19.245899 19.267597 19.332706 19.289295 19.267597 19.180805 19.180805 19.267597 19.159107 19.180805 19.180805 19.115696 19.093998 19.137409 19.072300 19.093998 19.159107 19.007206 18.942097 19.093998 19.050602 19.028904 
19.028904 19.050602 19.115696 19.093998 19.072300 19.093998 19.072300 19.180805 19.224201 19.180805 19.137409 19.267597 19.267597 19.180805 19.159107 19.224201 19.245899 19.267597 19.245899 19.311008 19.354404 19.397800 19.332706 19.289295 19.354404 19.311008 19.441196 19.419498 19.571400 19.766697 19.701603 20.005405 19.983707 19.940296 19.983707 20.005405 19.918598 19.962009 19.918598 20.092197 20.135609 20.113895 20.179005 20.113895 20.135609 20.092197 20.135609 20.222401 20.265797 20.417698 20.396000 20.526203 20.547901 20.504505 20.526203 20.547901 20.634708 20.634708 20.547901 20.634708 20.743198 20.743198 20.678104 20.678104 20.808308 20.764896 20.851704 20.873402 20.895100 20.830006 20.895100 20.981907 20.938496 20.938496 20.981907 21.112110 21.090397 21.112110 21.307407 21.350803 21.415897 21.611210 21.654606 21.763096 21.936695 22.023502 22.262196 22.414097 22.349003 22.218800 22.153706 22.197102 22.175404 22.045200 21.828205 21.654606 21.589497 21.437595 21.329105 21.198902 21.025303 20.851704 20.938496 20.873402 20.699802 20.591297 20.352604 20.135609 20.070499 20.070499 20.157307 20.222401 20.200703 20.244099 20.200703 20.222401 20.135609 20.157307 20.048801 19.983707 19.918598 19.875202 19.788410 19.679905 19.571400 19.636509 19.614796 19.484608 19.571400 19.484608 19.441196 19.354404 19.354404 19.376102 19.376102 19.419498 19.419498 19.354404 19.354404 19.332706 19.311008 19.245899 19.267597 19.311008 19.245899 19.159107 19.180805 19.159107 19.180805 19.072300 19.093998 19.202503 19.137409 19.072300 19.093998 19.050602 19.072300 19.007206 19.028904 19.050602 
19.115696 18.898701 18.963810 19.115696 19.050602 19.115696 19.202503 19.224201 19.224201 19.245899 19.137409 19.289295 19.245899 19.245899 19.180805 19.332706 19.354404 19.224201 19.245899 19.289295 19.354404 19.311008 19.332706 19.332706 19.376102 19.354404 19.397800 19.571400 19.701603 19.831806 19.896900 20.005405 20.070499 19.853504 20.005405 19.940296 19.918598 20.027103 20.092197 20.027103 20.048801 20.070499 20.157307 20.200703 20.265797 20.200703 20.222401 20.157307 20.265797 20.439396 20.396000 20.439396 20.547901 20.482807 20.526203 20.526203 20.504505 20.569599 20.569599 20.526203 20.569599 20.699802 20.634708 20.678104 20.808308 20.873402 20.786610 20.830006 20.873402 20.830006 20.895100 20.938496 20.873402 20.895100 21.003605 21.112110 21.155506 21.198902 21.329105 21.350803 21.481007 21.632908 21.632908 21.828205 22.001804 22.132008 22.500904 22.457508 22.587696 22.565998 22.587696 22.544300 22.479206 22.392399 22.197102 22.197102 21.871601 21.676304 21.589497 21.415897 21.307407 21.090397 20.981907 21.025303 20.786610 20.743198 20.721500 20.244099 20.070499 20.005405 20.179005 20.265797 20.222401 20.330906 20.309208 20.265797 20.179005 20.135609 20.027103 20.048801 20.027103 19.918598 19.831806 19.701603 19.658207 19.614796 19.571400 19.593098 19.528004 19.484608 19.528004 19.506306 19.441196 19.419498 19.419498 19.441196 19.376102 19.441196 19.397800 19.397800 19.332706 19.354404 19.376102 19.376102 19.311008 19.159107 19.245899 19.267597 19.137409 19.072300 19.245899 19.180805 19.245899 19.115696 19.137409 19.007206 19.028904 19.093998 18.963810 19.007206 
19.115696 19.050602 19.159107 19.180805 19.093998 19.093998 19.202503 19.180805 19.137409 19.245899 19.311008 19.267597 19.311008 19.202503 19.180805 19.397800 19.354404 19.267597 19.354404 19.354404 19.354404 19.376102 19.354404 19.332706 19.528004 19.462910 19.506306 19.679905 19.853504 19.853504 19.962009 20.135609 20.092197 20.070499 20.092197 20.135609 20.070499 20.070499 20.135609 20.113895 20.200703 20.287510 20.244099 20.244099 20.396000 20.330906 20.330906 20.330906 20.244099 20.352604 20.287510 20.482807 20.526203 20.504505 20.612995 20.569599 20.482807 20.591297 20.569599 20.634708 20.699802 20.612995 20.721500 20.764896 20.808308 20.808308 20.830006 20.808308 20.981907 20.851704 20.916798 20.938496 21.003605 21.025303 21.068699 21.155506 21.198902 21.285709 21.350803 21.481007 21.654606 21.719700 21.849903 21.936695 22.110310 22.240498 22.565998 22.609409 22.804707 22.934910 22.956608 23.086796 23.065098 22.891499 23.000004 22.761295 22.370701 22.045200 21.914997 21.719700 21.415897 21.263996 21.155506 21.090397 20.981907 20.938496 20.786610 20.656406 20.330906 20.092197 20.157307 20.265797 20.330906 20.396000 20.330906 20.287510 20.352604 20.265797 20.222401 20.070499 20.027103 20.027103 19.875202 19.744999 19.658207 19.679905 19.636509 19.593098 19.571400 19.549702 19.549702 19.528004 19.484608 19.484608 19.506306 19.549702 19.397800 19.419498 19.441196 19.441196 19.419498 19.462910 19.397800 19.484608 19.289295 19.267597 19.224201 19.245899 19.224201 19.137409 19.245899 19.245899 19.180805 19.202503 19.159107 19.137409 19.137409 19.137409 19.115696 19.007206 
19.093998 19.115696 19.115696 19.180805 19.202503 19.093998 19.224201 19.093998 19.202503 19.267597 19.332706 19.267597 19.311008 19.245899 19.311008 19.419498 19.354404 19.397800 19.354404 19.267597 19.397800 19.506306 19.462910 19.397800 19.462910 19.549702 19.701603 19.853504 19.875202 19.918598 19.940296 20.027103 19.983707 19.962009 20.113895 20.179005 20.048801 20.200703 20.265797 20.135609 20.287510 20.179005 20.374302 20.309208 20.417698 20.396000 20.374302 20.439396 20.309208 20.330906 20.309208 20.439396 20.504505 20.417698 20.569599 20.569599 20.591297 20.591297 20.591297 20.591297 20.656406 20.678104 20.743198 20.764896 20.808308 20.830006 20.786610 20.851704 20.830006 20.960209 20.981907 20.981907 21.025303 21.003605 21.090397 21.155506 21.177204 21.329105 21.459309 21.611210 21.763096 21.893299 22.001804 22.110310 22.283909 22.349003 22.609409 22.717899 22.956608 23.065098 23.238697 23.477406 23.607609 23.672703 23.629307 23.130207 22.934910 22.544300 22.349003 22.045200 21.632908 21.481007 21.285709 21.285709 21.090397 21.133808 20.960209 20.764896 20.526203 20.287510 20.200703 20.287510 20.374302 20.526203 20.482807 20.439396 20.330906 20.396000 20.265797 20.157307 19.983707 20.005405 19.940296 19.766697 19.723301 19.701603 19.744999 19.658207 19.593098 19.506306 19.571400 19.549702 19.462910 19.506306 19.484608 19.484608 19.506306 19.462910 19.441196 19.441196 19.484608 19.462910 19.397800 19.419498 19.397800 19.462910 19.289295 19.354404 19.224201 19.180805 19.267597 19.267597 19.224201 19.202503 19.224201 19.093998 19.093998 19.137409 19.115696 19.115696 
19.050602 19.202503 19.137409 19.224201 19.180805 19.202503 19.224201 19.224201 19.180805 19.289295 19.332706 19.354404 19.332706 19.354404 19.267597 19.376102 19.441196 19.419498 19.311008 19.397800 19.506306 19.528004 19.506306 19.419498 19.679905 19.723301 19.875202 19.853504 19.875202 19.875202 19.983707 19.983707 20.005405 20.070499 20.113895 20.113895 20.135609 20.200703 20.265797 20.222401 20.374302 20.461109 20.439396 20.396000 20.396000 20.461109 20.482807 20.461109 20.417698 20.330906 20.396000 20.417698 20.439396 20.439396 20.396000 20.547901 20.547901 20.569599 20.569599 20.547901 20.656406 20.656406 20.656406 20.656406 20.721500 20.743198 20.721500 20.808308 20.851704 20.895100 20.981907 20.960209 21.003605 20.981907 21.068699 21.263996 21.307407 21.502705 21.719700 21.849903 22.088596 22.132008 22.305607 22.305607 22.609409 22.674503 22.913197 22.913197 23.173603 23.347202 23.477406 23.824604 24.128407 24.215199 24.063297 23.737797 23.390598 23.086796 22.739597 22.414097 22.045200 21.654606 21.459309 21.437595 21.263996 21.372501 21.155506 21.025303 20.699802 20.482807 20.287510 20.222401 20.439396 20.482807 20.612995 20.482807 20.352604 20.396000 20.309208 20.200703 20.157307 20.070499 20.005405 19.853504 19.853504 19.788410 19.701603 19.723301 19.549702 19.614796 19.571400 19.593098 19.549702 19.549702 19.614796 19.549702 19.528004 19.441196 19.549702 19.484608 19.528004 19.506306 19.571400 19.571400 19.419498 19.419498 19.419498 19.354404 19.332706 19.332706 19.354404 19.311008 19.267597 19.245899 19.180805 19.180805 19.224201 19.159107 19.202503 19.137409 
19.007206 19.050602 19.115696 19.093998 19.159107 19.180805 19.137409 19.093998 19.267597 19.354404 19.224201 19.224201 19.311008 19.224201 19.267597 19.245899 19.311008 19.245899 19.267597 19.376102 19.354404 19.441196 19.419498 19.462910 19.636509 19.658207 19.831806 19.875202 19.918598 19.853504 19.831806 19.875202 19.896900 19.940296 20.092197 20.157307 20.200703 20.179005 20.222401 20.287510 20.352604 20.374302 20.417698 20.352604 20.439396 20.352604 20.417698 20.396000 20.417698 20.396000 20.417698 20.439396 20.417698 20.352604 20.396000 20.396000 20.461109 20.461109 20.526203 20.461109 20.569599 20.526203 20.547901 20.547901 20.612995 20.612995 20.678104 20.721500 20.699802 20.851704 20.873402 20.786610 20.851704 20.960209 21.047001 21.263996 21.372501 21.589497 21.914997 22.197102 22.392399 22.479206 22.652805 22.739597 22.869801 22.978306 23.173603 23.260410 23.520802 23.607609 23.759510 24.063297 24.345402 24.497303 24.475605 24.280308 23.998203 23.672703 23.282108 22.891499 22.349003 21.893299 21.763096 21.654606 21.415897 21.329105 21.177204 21.025303 20.851704 20.612995 20.482807 20.287510 20.244099 20.569599 20.591297 20.591297 20.461109 20.504505 20.417698 20.265797 20.157307 20.157307 20.027103 19.875202 19.788410 19.788410 19.744999 19.679905 19.614796 19.614796 19.658207 19.571400 19.528004 19.506306 19.614796 19.549702 19.549702 19.593098 19.484608 19.549702 19.528004 19.528004 19.528004 19.462910 19.441196 19.419498 19.354404 19.441196 19.311008 19.224201 19.376102 19.311008 19.224201 19.245899 19.267597 19.180805 19.202503 19.245899 19.202503 19.202503 
19.093998 19.115696 19.159107 19.072300 19.137409 19.115696 19.115696 19.159107 19.202503 19.245899 19.267597 19.224201 19.267597 19.311008 19.267597 19.311008 19.376102 19.289295 19.419498 19.332706 19.419498 19.462910 19.549702 19.528004 19.723301 19.788410 19.875202 19.896900 19.918598 19.788410 19.853504 19.962009 19.896900 19.896900 20.113895 20.092197 20.222401 20.200703 20.287510 20.287510 20.374302 20.417698 20.330906 20.439396 20.374302 20.439396 20.504505 20.526203 20.439396 20.504505 20.591297 20.569599 20.526203 20.482807 20.417698 20.352604 20.396000 20.461109 20.504505 20.504505 20.417698 20.504505 20.526203 20.547901 20.678104 20.591297 20.591297 20.743198 20.699802 20.786610 20.764896 20.851704 20.830006 20.916798 21.112110 21.350803 21.611210 21.936695 22.414097 22.913197 23.195301 23.368900 23.303806 23.238697 23.347202 23.412296 23.585896 23.737797 23.976505 24.041599 24.150105 24.388798 24.670902 24.735996 24.779408 24.714298 24.627506 24.302006 24.041599 23.455708 22.848103 22.500904 22.110310 21.914997 21.632908 21.524403 21.329105 21.242298 21.003605 20.808308 20.678104 20.461109 20.179005 20.309208 20.569599 20.591297 20.526203 20.504505 20.417698 20.330906 20.222401 20.244099 20.113895 19.940296 19.853504 19.810108 19.744999 19.593098 19.658207 19.701603 19.636509 19.593098 19.528004 19.549702 19.593098 19.549702 19.614796 19.549702 19.506306 19.462910 19.506306 19.593098 19.484608 19.484608 19.441196 19.419498 19.332706 19.441196 19.332706 19.289295 19.332706 19.484608 19.289295 19.224201 19.289295 19.311008 19.115696 19.245899 19.180805 19.245899 
19.137409 19.137409 19.245899 19.180805 19.115696 19.180805 19.202503 19.180805 19.267597 19.354404 19.354404 19.311008 19.311008 19.441196 19.354404 19.332706 19.332706 19.376102 19.354404 19.289295 19.397800 19.528004 19.506306 19.658207 19.810108 19.831806 19.940296 19.831806 19.788410 19.875202 19.875202 19.940296 19.918598 19.918598 20.005405 20.113895 20.200703 20.179005 20.157307 20.352604 20.352604 20.352604 20.396000 20.374302 20.482807 20.439396 20.569599 20.547901 20.591297 20.678104 20.699802 20.721500 20.678104 20.612995 20.417698 20.374302 20.417698 20.504505 20.569599 20.547901 20.547901 20.482807 20.526203 20.634708 20.569599 20.547901 20.634708 20.721500 20.656406 20.764896 20.808308 20.895100 20.981907 21.047001 21.198902 21.524403 22.023502 22.696201 23.607609 24.757710 25.755909 25.148304 24.453907 24.106709 23.976505 24.063297 24.388798 24.475605 24.779408 24.996403 24.953007 25.170002 25.018101 25.083210 25.104908 25.148304 25.170002 25.039799 24.714298 24.236897 23.868000 23.368900 22.544300 22.262196 21.849903 21.698002 21.546101 21.329105 21.329105 21.112110 20.916798 20.699802 20.482807 20.352604 20.396000 20.678104 20.591297 20.634708 20.461109 20.417698 20.352604 20.287510 20.222401 20.005405 19.918598 19.918598 19.766697 19.831806 19.593098 19.658207 19.614796 19.593098 19.571400 19.571400 19.658207 19.571400 19.723301 19.679905 19.528004 19.593098 19.549702 19.701603 19.723301 19.528004 19.528004 19.441196 19.419498 19.506306 19.397800 19.354404 19.484608 19.441196 19.289295 19.397800 19.332706 19.354404 19.267597 19.332706 19.267597 19.245899 
19.202503 19.137409 19.137409 19.202503 19.224201 19.159107 19.289295 19.245899 19.311008 19.311008 19.332706 19.289295 19.311008 19.289295 19.245899 19.376102 19.419498 19.354404 19.441196 19.397800 19.441196 19.528004 19.723301 19.788410 19.853504 19.831806 19.940296 20.092197 19.896900 19.831806 19.918598 19.896900 19.962009 20.005405 19.983707 20.092197 20.092197 20.200703 20.135609 20.287510 20.352604 20.417698 20.330906 20.461109 20.482807 20.439396 20.504505 20.569599 20.656406 20.808308 20.808308 20.895100 20.764896 20.699802 20.634708 20.417698 20.482807 20.526203 20.678104 20.743198 20.612995 20.547901 20.569599 20.547901 20.656406 20.612995 20.656406 20.699802 20.808308 20.743198 20.808308 20.981907 20.938496 21.112110 21.350803 21.806507 22.544300 23.976505 26.667301 29.293003 31.701710 31.246006 27.839100 25.473804 25.039799 24.996403 25.452106 25.777607 26.276707 26.580509 26.537098 26.189899 25.821003 25.625706 25.430408 25.452106 25.560596 25.538898 25.495502 25.235096 24.714298 23.824604 23.043400 22.544300 22.262196 22.066898 21.741398 21.524403 21.307407 21.068699 21.112110 20.851704 20.612995 20.482807 20.309208 20.569599 20.612995 20.699802 20.569599 20.482807 20.352604 20.330906 20.244099 20.113895 20.005405 19.983707 19.810108 19.766697 19.701603 19.701603 19.658207 19.679905 19.593098 19.593098 19.614796 19.636509 19.658207 19.679905 19.593098 19.593098 19.614796 19.549702 19.593098 19.549702 19.593098 19.441196 19.441196 19.528004 19.506306 19.484608 19.528004 19.462910 19.441196 19.419498 19.397800 19.354404 19.245899 19.311008 19.289295 19.332706 
19.159107 19.202503 19.224201 19.224201 19.180805 19.202503 19.224201 19.311008 19.289295 19.397800 19.376102 19.332706 19.376102 19.376102 19.267597 19.354404 19.484608 19.311008 19.397800 19.419498 19.528004 19.614796 19.744999 19.810108 19.918598 19.831806 19.962009 20.048801 19.983707 19.810108 19.766697 19.918598 19.896900 19.875202 19.896900 20.005405 20.157307 20.113895 20.135609 20.265797 20.330906 20.374302 20.439396 20.461109 20.591297 20.439396 20.569599 20.569599 20.678104 20.743198 20.808308 20.851704 20.873402 20.895100 20.808308 20.547901 20.504505 20.656406 20.895100 20.808308 20.851704 20.591297 20.526203 20.526203 20.699802 20.591297 20.699802 20.764896 20.764896 20.830006 20.960209 20.960209 21.047001 21.242298 21.502705 22.066898 23.151905 26.710697 30.269505 31.441303 33.654697 35.000095 34.045307 29.857197 26.819202 26.363499 27.057896 28.989201 30.595005 30.638401 29.727009 28.663700 27.318302 26.602207 26.103107 25.799305 25.864399 25.951206 25.929508 25.821003 25.126606 24.258610 23.651005 23.065098 22.544300 22.327305 21.958408 21.654606 21.459309 21.198902 21.242298 20.960209 20.764896 20.721500 20.352604 20.526203 20.678104 20.764896 20.699802 20.504505 20.461109 20.330906 20.287510 20.200703 20.070499 20.005405 19.875202 19.788410 19.853504 19.723301 19.679905 19.701603 19.614796 19.679905 19.701603 19.614796 19.679905 19.679905 19.766697 19.701603 19.679905 19.636509 19.766697 19.614796 19.528004 19.593098 19.528004 19.571400 19.441196 19.549702 19.484608 19.419498 19.528004 19.441196 19.397800 19.332706 19.441196 19.441196 19.332706 19.354404 
19.224201 19.202503 19.224201 19.267597 19.332706 19.224201 19.224201 19.332706 19.376102 19.397800 19.332706 19.376102 19.376102 19.289295 19.441196 19.484608 19.528004 19.506306 19.462910 19.506306 19.658207 19.614796 19.788410 19.831806 19.896900 19.940296 19.853504 19.962009 20.027103 19.896900 19.918598 19.983707 19.940296 19.962009 19.962009 19.962009 20.048801 20.048801 20.092197 20.244099 20.374302 20.439396 20.461109 20.374302 20.526203 20.482807 20.526203 20.612995 20.699802 20.916798 21.003605 20.938496 20.960209 20.916798 21.025303 20.699802 20.764896 20.873402 21.047001 20.981907 20.895100 20.699802 20.569599 20.569599 20.764896 20.764896 20.786610 20.830006 20.830006 20.895100 20.938496 21.047001 21.242298 21.220600 21.546101 22.197102 23.260410 27.405109 31.549809 32.200809 33.936802 35.824696 36.584202 36.453999 32.374409 28.663700 29.401508 34.674610 37.604099 38.146610 36.822910 33.784901 30.204395 28.121204 26.862598 26.233295 26.103107 26.103107 26.189899 26.081409 25.604008 24.953007 24.367100 23.672703 23.043400 22.674503 22.197102 21.806507 21.589497 21.307407 21.329105 21.133808 20.938496 20.808308 20.526203 20.396000 20.439396 20.830006 20.656406 20.656406 20.547901 20.504505 20.352604 20.244099 20.113895 20.113895 19.940296 19.940296 19.788410 19.788410 19.788410 19.744999 19.636509 19.701603 19.679905 19.658207 19.723301 19.744999 19.744999 19.701603 19.744999 19.701603 19.766697 19.658207 19.701603 19.614796 19.614796 19.593098 19.506306 19.528004 19.549702 19.593098 19.571400 19.506306 19.484608 19.419498 19.441196 19.462910 19.311008 19.354404 
19.202503 19.159107 19.267597 19.245899 19.224201 19.289295 19.202503 19.245899 19.267597 19.397800 19.332706 19.397800 19.332706 19.376102 19.289295 19.354404 19.549702 19.484608 19.397800 19.506306 19.614796 19.766697 19.810108 19.810108 19.918598 19.875202 19.853504 19.962009 20.048801 19.918598 19.940296 19.962009 20.027103 19.940296 19.940296 19.962009 20.027103 20.070499 20.092197 20.265797 20.439396 20.439396 20.417698 20.439396 20.504505 20.504505 20.569599 20.656406 20.764896 20.938496 20.981907 20.938496 21.003605 20.981907 20.960209 20.808308 20.808308 21.003605 21.112110 20.960209 20.851704 20.743198 20.569599 20.721500 20.699802 20.764896 20.786610 20.786610 20.830006 20.873402 20.981907 21.047001 21.198902 21.415897 21.524403 22.175404 23.086796 25.256809 30.117603 33.437702 34.587803 35.260502 36.258701 38.146610 38.255100 35.390705 32.504597 38.602299 41.553501 41.813908 40.989307 39.231602 34.001896 29.792103 27.730610 26.732395 26.450306 26.233295 26.363499 26.320103 26.103107 25.582310 24.974705 24.388798 23.607609 23.021702 22.457508 22.001804 21.763096 21.524403 21.502705 21.372501 21.177204 20.981907 20.678104 20.330906 20.352604 20.808308 20.743198 20.678104 20.634708 20.591297 20.461109 20.330906 20.179005 20.157307 19.962009 19.918598 19.853504 19.853504 19.853504 19.810108 19.831806 19.744999 19.744999 19.658207 19.723301 19.701603 19.744999 19.831806 19.744999 19.679905 19.679905 19.701603 19.723301 19.701603 19.614796 19.549702 19.593098 19.528004 19.549702 19.528004 19.593098 19.549702 19.397800 19.332706 19.397800 19.354404 19.376102 19.332706 
19.311008 19.224201 19.311008 19.332706 19.224201 19.224201 19.311008 19.354404 19.376102 19.354404 19.397800 19.419498 19.354404 19.397800 19.397800 19.332706 19.462910 19.419498 19.506306 19.636509 19.853504 19.875202 19.853504 19.875202 19.983707 19.853504 19.875202 19.983707 20.005405 19.896900 20.005405 20.005405 20.005405 20.005405 19.875202 19.962009 20.048801 20.070499 20.092197 20.244099 20.309208 20.396000 20.526203 20.439396 20.547901 20.526203 20.634708 20.678104 20.721500 20.830006 21.003605 20.960209 21.047001 21.177204 21.155506 21.090397 20.981907 21.047001 21.133808 21.112110 20.916798 20.743198 20.699802 20.721500 20.721500 20.786610 20.851704 20.873402 20.938496 20.938496 21.090397 21.198902 21.220600 21.481007 21.698002 22.218800 23.021702 24.193501 26.732395 32.179096 35.238804 35.607700 36.779499 38.906101 39.925999 40.099598 38.168308 41.293110 44.461308 44.743397 43.788609 42.074299 36.974796 31.072407 28.576908 27.123005 26.732395 26.406910 26.472004 26.472004 26.363499 26.059696 25.560596 25.061497 24.323704 23.651005 22.848103 22.414097 22.088596 21.676304 21.654606 21.437595 21.263996 21.177204 20.743198 20.482807 20.352604 20.591297 20.808308 20.764896 20.591297 20.612995 20.439396 20.396000 20.200703 20.200703 20.027103 20.005405 20.005405 19.918598 19.853504 19.853504 19.853504 19.723301 19.788410 19.788410 19.701603 19.853504 19.744999 19.788410 19.875202 19.723301 19.788410 19.744999 19.788410 19.679905 19.636509 19.658207 19.614796 19.679905 19.636509 19.593098 19.614796 19.636509 19.506306 19.484608 19.441196 19.528004 19.419498 19.354404 
19.245899 19.311008 19.289295 19.332706 19.332706 19.245899 19.311008 19.376102 19.267597 19.354404 19.354404 19.376102 19.397800 19.376102 19.419498 19.484608 19.462910 19.441196 19.658207 19.679905 19.810108 19.831806 19.918598 19.940296 19.962009 19.918598 19.918598 19.962009 19.940296 19.962009 20.027103 20.048801 20.135609 20.135609 20.048801 20.070499 20.027103 20.113895 20.200703 20.244099 20.374302 20.461109 20.504505 20.461109 20.547901 20.482807 20.591297 20.721500 20.656406 20.873402 20.873402 21.133808 21.133808 21.090397 21.133808 21.068699 21.025303 21.133808 21.220600 21.198902 21.025303 20.830006 20.786610 20.873402 20.830006 20.830006 20.916798 20.895100 20.960209 21.047001 21.112110 21.242298 21.263996 21.437595 21.741398 22.175404 22.783009 23.824604 25.430408 28.576908 34.284000 37.148396 38.103199 39.687305 40.490208 40.859104 41.271397 42.681904 45.351002 46.956806 45.980305 44.244297 40.403400 32.526310 29.054310 27.426807 26.906010 26.602207 26.645603 26.667301 26.472004 26.428608 26.168201 25.755909 25.083210 24.410496 23.585896 22.848103 22.283909 21.893299 21.828205 21.481007 21.285709 21.285709 20.938496 20.699802 20.417698 20.482807 20.830006 20.786610 20.699802 20.656406 20.591297 20.374302 20.287510 20.222401 20.135609 20.070499 20.027103 19.962009 19.896900 19.810108 19.810108 19.853504 19.831806 19.766697 19.853504 19.788410 19.810108 19.831806 19.896900 19.831806 19.788410 19.853504 19.788410 19.723301 19.788410 19.766697 19.723301 19.593098 19.636509 19.723301 19.636509 19.593098 19.614796 19.528004 19.506306 19.549702 19.484608 19.397800 
19.224201 19.289295 19.332706 19.289295 19.289295 19.267597 19.332706 19.376102 19.397800 19.332706 19.397800 19.419498 19.332706 19.397800 19.397800 19.419498 19.397800 19.571400 19.593098 19.744999 19.918598 19.918598 19.810108 19.896900 19.940296 19.788410 19.875202 19.983707 19.940296 19.983707 20.092197 20.157307 20.200703 20.222401 20.113895 20.113895 20.135609 20.244099 20.309208 20.352604 20.309208 20.417698 20.396000 20.439396 20.504505 20.504505 20.634708 20.721500 20.764896 20.873402 21.003605 21.068699 21.090397 21.112110 21.198902 21.112110 21.112110 21.155506 21.307407 21.329105 21.285709 21.025303 20.916798 20.873402 20.786610 20.895100 20.981907 20.981907 21.025303 21.047001 21.242298 21.263996 21.394199 21.502705 21.806507 22.240498 22.848103 23.802906 25.647404 29.900608 33.220707 37.148396 39.925999 40.577000 41.054401 41.423298 42.074299 42.877201 44.179203 47.043598 47.195499 45.394398 42.204502 33.719807 29.358097 27.643803 27.057896 26.775806 26.754108 26.688999 26.688999 26.710697 26.493702 26.363499 25.994602 25.517200 24.432209 23.282108 22.565998 22.110310 21.936695 21.632908 21.394199 21.394199 21.155506 20.873402 20.547901 20.396000 20.547901 20.830006 20.743198 20.721500 20.569599 20.482807 20.352604 20.287510 20.179005 20.092197 20.027103 20.027103 19.918598 19.918598 19.831806 19.875202 19.896900 19.875202 19.810108 19.875202 19.853504 19.875202 19.853504 19.875202 19.831806 19.875202 19.940296 19.831806 19.810108 19.636509 19.658207 19.701603 19.614796 19.679905 19.549702 19.593098 19.549702 19.506306 19.549702 19.506306 19.462910 19.332706 
19.202503 19.289295 19.267597 19.376102 19.267597 19.419498 19.354404 19.397800 19.506306 19.441196 19.397800 19.462910 19.441196 19.462910 19.484608 19.506306 19.441196 19.549702 19.658207 19.788410 20.005405 19.983707 19.853504 19.896900 19.875202 19.875202 19.940296 20.005405 19.940296 19.962009 20.179005 20.200703 20.222401 20.244099 20.222401 20.179005 20.265797 20.330906 20.309208 20.417698 20.439396 20.417698 20.417698 20.461109 20.526203 20.569599 20.721500 20.721500 20.786610 21.047001 21.047001 21.133808 21.155506 21.242298 21.329105 21.112110 21.133808 21.263996 21.372501 21.437595 21.481007 21.112110 20.916798 20.981907 20.895100 20.938496 20.981907 21.025303 21.112110 21.177204 21.263996 21.263996 21.437595 21.546101 21.893299 22.327305 22.891499 23.954807 26.645603 33.524509 37.018208 38.081501 39.752399 41.379902 41.727100 42.204502 42.681904 43.332905 43.897099 45.112309 46.175602 46.218998 42.985706 34.370808 29.835499 27.882496 27.318302 26.906010 26.906010 26.862598 26.775806 26.797504 26.667301 26.797504 26.341801 25.734196 24.649204 23.759510 22.934910 22.435810 22.110310 21.914997 21.632908 21.567799 21.394199 21.090397 20.808308 20.526203 20.396000 20.721500 20.851704 20.786610 20.634708 20.504505 20.504505 20.374302 20.265797 20.113895 20.135609 20.070499 20.027103 20.027103 19.918598 19.896900 19.918598 19.918598 19.896900 19.962009 19.896900 19.940296 19.896900 19.918598 19.918598 19.918598 19.853504 19.896900 19.810108 19.788410 19.875202 19.701603 19.679905 19.701603 19.571400 19.636509 19.528004 19.571400 19.528004 19.549702 19.484608 19.332706 
19.332706 19.397800 19.289295 19.332706 19.354404 19.311008 19.419498 19.311008 19.441196 19.462910 19.419498 19.484608 19.397800 19.376102 19.441196 19.462910 19.462910 19.614796 19.701603 19.766697 19.896900 19.983707 19.896900 19.853504 20.005405 19.810108 19.962009 19.962009 20.005405 19.983707 20.157307 20.222401 20.265797 20.287510 20.287510 20.287510 20.222401 20.287510 20.265797 20.439396 20.439396 20.374302 20.482807 20.482807 20.591297 20.612995 20.656406 20.786610 20.873402 21.025303 21.112110 21.155506 21.198902 21.263996 21.285709 21.133808 21.133808 21.198902 21.285709 21.437595 21.524403 21.285709 21.025303 20.960209 20.960209 21.025303 21.003605 21.047001 21.198902 21.112110 21.307407 21.350803 21.502705 21.611210 21.980106 22.305607 22.913197 24.106709 27.904209 35.130299 38.645710 40.620396 40.989307 40.989307 42.616810 42.833805 43.441410 43.658405 44.005604 44.765110 44.960407 45.502903 43.723499 34.522709 30.095905 28.056110 27.513599 27.079609 27.079609 27.079609 27.079609 26.992802 26.862598 27.014500 26.580509 26.037998 25.213398 24.388798 23.477406 22.717899 22.370701 22.045200 21.654606 21.632908 21.481007 21.133808 20.851704 20.721500 20.461109 20.526203 20.808308 20.699802 20.678104 20.591297 20.504505 20.396000 20.265797 20.222401 20.179005 20.113895 20.092197 20.005405 19.940296 20.027103 19.983707 19.983707 19.875202 19.918598 19.983707 20.135609 19.983707 19.983707 19.962009 19.896900 19.875202 19.896900 19.788410 19.788410 19.744999 19.701603 19.658207 19.636509 19.636509 19.614796 19.593098 19.571400 19.614796 19.506306 19.484608 19.484608 
19.332706 19.332706 19.376102 19.354404 19.245899 19.376102 19.376102 19.376102 19.376102 19.419498 19.441196 19.419498 19.484608 19.462910 19.441196 19.484608 19.571400 19.614796 19.723301 19.831806 19.896900 19.853504 19.788410 19.831806 20.027103 19.875202 19.918598 20.005405 19.983707 20.113895 20.157307 20.309208 20.352604 20.287510 20.309208 20.265797 20.222401 20.330906 20.374302 20.374302 20.396000 20.374302 20.504505 20.482807 20.678104 20.721500 20.786610 20.830006 20.873402 21.068699 21.198902 21.198902 21.329105 21.242298 21.242298 21.242298 21.242298 21.329105 21.394199 21.481007 21.654606 21.481007 21.285709 21.025303 21.003605 21.047001 21.003605 21.112110 21.177204 21.177204 21.242298 21.285709 21.589497 21.676304 21.980106 22.392399 22.956608 24.171803 28.728809 35.889805 39.405201 41.748798 43.115910 42.681904 41.987507 43.484806 43.853703 43.897099 44.331104 45.285908 45.264210 44.287708 43.571598 35.824696 30.573307 28.555210 27.708897 27.318302 27.340000 27.231510 27.123005 27.188099 27.188099 27.079609 26.797504 26.472004 25.886097 24.931309 23.933109 23.086796 22.457508 22.066898 21.806507 21.632908 21.372501 21.155506 21.025303 20.808308 20.591297 20.396000 20.721500 20.851704 20.678104 20.699802 20.504505 20.439396 20.287510 20.244099 20.179005 20.179005 20.179005 20.048801 19.983707 19.896900 19.983707 19.983707 19.962009 20.048801 20.005405 20.027103 19.983707 19.983707 19.896900 19.940296 19.962009 19.896900 19.831806 19.831806 19.788410 19.701603 19.831806 19.744999 19.614796 19.614796 19.614796 19.593098 19.506306 19.528004 19.549702 19.332706 
19.332706 19.289295 19.354404 19.397800 19.311008 19.311008 19.289295 19.354404 19.376102 19.462910 19.462910 19.419498 19.506306 19.484608 19.441196 19.462910 19.636509 19.723301 19.918598 19.853504 19.896900 19.788410 19.788410 19.810108 19.962009 19.940296 20.048801 20.092197 20.070499 20.157307 20.265797 20.352604 20.352604 20.374302 20.439396 20.482807 20.352604 20.417698 20.396000 20.396000 20.352604 20.504505 20.461109 20.547901 20.634708 20.678104 20.786610 20.851704 20.938496 21.090397 21.220600 21.198902 21.242298 21.133808 21.220600 21.242298 21.263996 21.372501 21.502705 21.502705 21.654606 21.654606 21.546101 21.177204 21.068699 21.133808 21.090397 21.133808 21.155506 21.285709 21.285709 21.394199 21.546101 21.719700 22.001804 22.370701 22.978306 24.063297 28.425007 36.237003 39.969410 42.313007 43.940510 44.916996 44.504704 44.548100 45.177402 44.700001 45.220798 45.633106 45.676502 45.155704 43.745197 38.623997 31.853596 29.423206 28.316502 27.795704 27.708897 27.622105 27.296604 27.361698 27.405109 27.405109 27.144703 26.884296 26.341801 25.495502 24.519001 23.390598 22.631107 22.197102 21.849903 21.676304 21.459309 21.220600 21.068699 20.851704 20.634708 20.352604 20.547901 20.851704 20.764896 20.678104 20.569599 20.504505 20.374302 20.244099 20.200703 20.179005 20.157307 20.092197 20.070499 20.048801 20.005405 20.027103 20.005405 19.940296 19.918598 19.940296 19.983707 20.027103 20.027103 19.983707 19.962009 19.940296 19.875202 19.788410 19.766697 19.810108 19.875202 19.723301 19.701603 19.679905 19.636509 19.593098 19.528004 19.549702 19.441196 19.419498 
19.332706 19.289295 19.376102 19.462910 19.332706 19.245899 19.419498 19.441196 19.484608 19.484608 19.419498 19.462910 19.571400 19.484608 19.462910 19.506306 19.679905 19.810108 19.853504 19.875202 19.940296 19.918598 19.831806 19.744999 19.918598 19.983707 20.070499 20.244099 20.265797 20.222401 20.222401 20.352604 20.287510 20.439396 20.482807 20.526203 20.417698 20.482807 20.417698 20.482807 20.526203 20.482807 20.526203 20.569599 20.699802 20.678104 20.830006 20.960209 21.025303 21.133808 21.198902 21.112110 21.155506 21.133808 21.263996 21.307407 21.350803 21.459309 21.459309 21.567799 21.676304 21.654606 21.719700 21.567799 21.263996 21.133808 21.177204 21.177204 21.198902 21.285709 21.372501 21.415897 21.589497 21.763096 22.045200 22.435810 22.956608 23.759510 26.211597 33.437702 39.470310 42.226200 44.092396 45.134007 45.936909 45.871799 46.067097 45.546299 45.394398 45.481205 45.524601 45.741596 44.982105 43.007404 37.039906 31.267704 29.466602 28.598606 28.229710 27.925907 27.708897 27.687199 27.687199 27.556995 27.383396 27.101307 26.775806 26.016300 25.039799 23.868000 22.869801 22.262196 22.001804 21.871601 21.763096 21.394199 21.155506 20.851704 20.721500 20.352604 20.417698 20.851704 20.830006 20.721500 20.569599 20.569599 20.482807 20.330906 20.287510 20.179005 20.113895 20.113895 20.113895 20.113895 20.092197 20.070499 20.070499 20.048801 20.070499 20.005405 20.070499 20.027103 19.983707 19.983707 19.962009 19.853504 19.875202 19.853504 19.896900 19.744999 19.853504 19.766697 19.723301 19.701603 19.701603 19.614796 19.549702 19.614796 19.441196 19.462910 
19.354404 19.311008 19.354404 19.332706 19.354404 19.332706 19.397800 19.376102 19.441196 19.484608 19.506306 19.441196 19.484608 19.462910 19.462910 19.484608 19.701603 19.810108 19.853504 19.853504 19.940296 19.962009 19.766697 19.831806 19.896900 19.962009 20.027103 20.135609 20.222401 20.200703 20.200703 20.417698 20.374302 20.330906 20.461109 20.461109 20.417698 20.482807 20.547901 20.526203 20.439396 20.547901 20.612995 20.612995 20.612995 20.678104 20.873402 20.960209 20.938496 21.090397 21.177204 21.112110 21.090397 21.133808 21.220600 21.198902 21.394199 21.524403 21.589497 21.546101 21.719700 21.763096 21.763096 21.763096 21.481007 21.198902 21.177204 21.198902 21.220600 21.307407 21.394199 21.546101 21.676304 21.784809 21.936695 22.435810 22.869801 23.629307 24.822803 28.685398 37.517307 41.770496 43.593296 44.721699 45.741596 45.936909 46.218998 45.459507 45.242496 45.524601 45.459507 46.002003 45.871799 45.090611 43.311207 37.495609 31.940403 30.247807 29.097706 28.446705 28.186298 27.904209 27.817402 27.774006 27.556995 27.318302 26.623905 25.408695 24.801105 24.150105 23.151905 22.674503 22.175404 22.023502 21.828205 21.567799 21.329105 21.090397 20.786610 20.526203 20.352604 20.743198 20.764896 20.721500 20.612995 20.591297 20.482807 20.417698 20.287510 20.222401 20.222401 20.222401 20.200703 20.135609 20.092197 20.070499 20.005405 20.179005 20.092197 20.048801 20.070499 20.027103 19.983707 20.005405 20.092197 19.918598 19.940296 19.918598 19.896900 19.788410 19.788410 19.723301 19.788410 19.658207 19.723301 19.679905 19.528004 19.636509 19.484608 19.528004 
19.397800 19.441196 19.419498 19.419498 19.419498 19.332706 19.397800 19.441196 19.441196 19.549702 19.506306 19.441196 19.376102 19.441196 19.484608 19.571400 19.788410 19.810108 19.853504 19.810108 19.788410 19.940296 19.853504 19.896900 20.027103 19.896900 20.027103 20.222401 20.352604 20.287510 20.244099 20.330906 20.374302 20.417698 20.417698 20.504505 20.482807 20.569599 20.547901 20.547901 20.634708 20.526203 20.721500 20.612995 20.634708 20.634708 20.981907 20.895100 20.938496 21.112110 21.047001 21.090397 21.047001 21.177204 21.285709 21.263996 21.242298 21.502705 21.632908 21.567799 21.698002 21.741398 21.849903 21.914997 21.632908 21.307407 21.242298 21.263996 21.242298 21.307407 21.415897 21.546101 21.676304 21.806507 22.088596 22.349003 22.891499 23.564198 24.453907 26.233295 32.179096 40.012806 42.638508 43.918797 45.090611 45.611408 45.936909 45.915211 46.327503 46.349201 45.567997 46.023701 46.370899 45.958607 45.134007 43.506504 38.689106 34.783100 31.354496 29.336399 28.772205 28.359898 28.229710 28.142902 27.860798 27.166401 25.235096 24.388798 24.562397 24.236897 23.564198 22.913197 22.370701 22.283909 21.958408 21.676304 21.459309 21.242298 21.003605 20.591297 20.374302 20.591297 20.851704 20.786610 20.591297 20.634708 20.547901 20.396000 20.374302 20.287510 20.287510 20.200703 20.179005 20.287510 20.179005 20.157307 20.135609 20.179005 20.135609 20.027103 20.135609 20.070499 20.027103 20.027103 20.092197 19.962009 19.962009 19.918598 19.918598 19.831806 19.875202 19.766697 19.766697 19.723301 19.744999 19.658207 19.658207 19.658207 19.528004 19.549702 
19.332706 19.462910 19.441196 19.376102 19.354404 19.332706 19.484608 19.397800 19.419498 19.549702 19.484608 19.419498 19.506306 19.528004 19.593098 19.723301 19.788410 19.788410 19.853504 19.831806 19.940296 19.875202 19.853504 19.853504 19.940296 20.048801 20.005405 20.135609 20.179005 20.352604 20.309208 20.374302 20.374302 20.396000 20.482807 20.569599 20.504505 20.612995 20.678104 20.634708 20.504505 20.461109 20.612995 20.482807 20.461109 20.634708 20.981907 20.916798 20.981907 21.003605 21.047001 21.198902 21.133808 21.177204 21.285709 21.242298 21.350803 21.459309 21.719700 21.611210 21.698002 21.828205 21.914997 21.936695 21.871601 21.415897 21.372501 21.329105 21.394199 21.394199 21.459309 21.698002 21.719700 21.849903 22.153706 22.500904 23.021702 23.651005 24.432209 25.560596 27.860798 34.435902 40.989307 42.595097 43.875401 44.830204 45.633106 45.763309 46.522800 47.629505 46.978504 46.327503 46.609608 46.479404 46.023701 45.589710 44.179203 40.533604 34.869907 30.963902 29.727009 29.010899 28.880695 28.750507 28.186298 26.363499 25.300205 25.235096 25.321903 25.018101 24.106709 23.195301 22.544300 22.327305 21.936695 21.632908 21.502705 21.329105 21.068699 20.743198 20.504505 20.547901 20.895100 20.873402 20.743198 20.656406 20.547901 20.439396 20.417698 20.396000 20.352604 20.330906 20.244099 20.244099 20.287510 20.200703 20.200703 20.179005 20.135609 20.179005 20.113895 20.092197 20.135609 20.048801 20.092197 19.962009 19.983707 19.962009 19.962009 19.875202 19.875202 19.744999 19.788410 19.701603 19.766697 19.744999 19.636509 19.614796 19.593098 19.528004 
19.462910 19.354404 19.462910 19.441196 19.441196 19.419498 19.397800 19.462910 19.419498 19.528004 19.506306 19.506306 19.484608 19.506306 19.549702 19.766697 19.853504 19.940296 19.875202 19.810108 19.875202 19.766697 19.810108 19.744999 19.853504 19.983707 20.027103 20.027103 20.157307 20.244099 20.309208 20.352604 20.439396 20.374302 20.461109 20.504505 20.569599 20.634708 20.656406 20.743198 20.743198 20.612995 20.656406 20.526203 20.526203 20.678104 20.895100 20.938496 20.981907 21.090397 21.068699 21.133808 21.177204 21.155506 21.242298 21.329105 21.350803 21.394199 21.589497 21.589497 21.698002 21.871601 21.980106 22.132008 22.023502 21.481007 21.307407 21.372501 21.481007 21.394199 21.502705 21.654606 21.741398 21.871601 22.218800 22.674503 23.151905 23.998203 25.126606 26.255009 27.860798 30.117603 35.651096 41.336506 43.094196 43.853703 44.851902 45.155704 45.611408 46.718098 47.781406 47.087009 46.869999 46.956806 46.848301 46.631306 45.915211 44.200901 40.186405 33.980198 31.028996 29.987400 29.488300 29.293003 28.750507 26.927708 26.385197 26.493702 26.537098 26.124805 24.953007 23.781208 22.891499 22.544300 22.110310 21.936695 21.632908 21.524403 21.220600 20.851704 20.526203 20.482807 20.678104 20.873402 20.743198 20.699802 20.634708 20.547901 20.439396 20.374302 20.374302 20.309208 20.287510 20.309208 20.222401 20.222401 20.244099 20.157307 20.157307 20.222401 20.113895 20.135609 20.157307 20.157307 20.113895 20.027103 19.983707 19.962009 20.048801 19.918598 19.875202 19.875202 19.831806 19.810108 19.679905 19.723301 19.658207 19.658207 19.528004 19.528004 
19.419498 19.441196 19.419498 19.506306 19.528004 19.506306 19.441196 19.441196 19.528004 19.679905 19.549702 19.441196 19.593098 19.549702 19.614796 19.766697 19.831806 19.896900 19.962009 19.983707 19.962009 19.962009 19.918598 19.831806 19.962009 19.940296 19.983707 20.048801 20.070499 20.265797 20.265797 20.396000 20.482807 20.482807 20.591297 20.634708 20.591297 20.699802 20.699802 20.808308 20.960209 20.721500 20.678104 20.547901 20.699802 20.808308 20.808308 20.981907 21.047001 21.068699 21.220600 21.242298 21.133808 21.198902 21.307407 21.350803 21.437595 21.481007 21.524403 21.676304 21.763096 21.871601 21.958408 22.175404 22.175404 21.611210 21.502705 21.437595 21.415897 21.502705 21.611210 21.611210 21.763096 22.023502 22.327305 22.869801 23.607609 24.887897 26.884296 29.227909 31.354496 32.591404 32.417805 35.737904 41.965809 43.332905 43.853703 43.832005 43.202702 43.246098 46.262409 48.150303 47.933308 47.260609 47.390797 47.390797 46.848301 45.915211 44.222599 40.077900 34.132099 31.202610 30.378010 30.009098 29.423206 28.642002 28.186298 28.316502 28.077808 27.209797 25.842701 24.497303 23.477406 23.000004 22.479206 22.088596 21.784809 21.632908 21.372501 21.003605 20.634708 20.482807 20.591297 20.851704 20.873402 20.743198 20.656406 20.547901 20.504505 20.461109 20.396000 20.374302 20.309208 20.330906 20.352604 20.287510 20.222401 20.287510 20.200703 20.222401 20.222401 20.200703 20.179005 20.200703 20.179005 20.113895 20.092197 20.005405 19.940296 19.896900 19.962009 19.875202 19.896900 19.853504 19.766697 19.723301 19.679905 19.723301 19.571400 19.593098 
19.397800 19.419498 19.506306 19.462910 19.419498 19.376102 19.441196 19.484608 19.593098 19.593098 19.614796 19.549702 19.571400 19.658207 19.788410 19.853504 19.918598 19.918598 19.853504 19.853504 20.005405 19.962009 19.896900 19.896900 20.005405 19.983707 20.027103 20.070499 20.092197 20.200703 20.244099 20.417698 20.374302 20.461109 20.612995 20.547901 20.569599 20.634708 20.786610 20.808308 20.981907 20.960209 20.808308 20.699802 20.895100 20.830006 20.873402 20.808308 20.960209 21.112110 21.112110 21.177204 21.155506 21.307407 21.372501 21.415897 21.524403 21.524403 21.524403 21.567799 21.719700 21.871601 22.045200 22.262196 22.262196 21.806507 21.546101 21.546101 21.524403 21.524403 21.632908 21.698002 21.914997 22.023502 22.414097 23.173603 24.128407 26.320103 30.464802 33.025410 34.804798 35.607700 34.457600 32.114002 36.085102 41.770496 42.898899 39.166508 36.996510 37.582401 42.247898 46.653004 48.367298 48.367298 48.041798 47.738010 47.304005 46.869999 46.088810 44.417896 40.598698 34.435902 31.614902 30.898808 30.312901 30.399708 30.095905 30.226109 29.727009 28.403309 26.819202 25.278507 23.954807 23.303806 22.631107 22.218800 21.893299 21.676304 21.502705 21.090397 20.743198 20.569599 20.526203 20.895100 20.764896 20.764896 20.721500 20.612995 20.547901 20.504505 20.526203 20.417698 20.374302 20.330906 20.309208 20.309208 20.287510 20.287510 20.330906 20.244099 20.179005 20.179005 20.374302 20.157307 20.179005 20.157307 20.070499 20.048801 19.983707 19.983707 20.027103 20.027103 19.875202 19.962009 19.831806 19.744999 19.723301 19.788410 19.701603 19.614796 
19.397800 19.484608 19.397800 19.419498 19.484608 19.462910 19.441196 19.506306 19.462910 19.528004 19.571400 19.549702 19.636509 19.614796 19.723301 19.788410 19.766697 19.788410 19.875202 19.831806 19.896900 19.918598 19.918598 19.896900 20.048801 19.918598 19.983707 20.027103 19.896900 20.070499 20.179005 20.352604 20.396000 20.504505 20.504505 20.569599 20.634708 20.678104 20.743198 20.830006 20.916798 20.938496 20.981907 20.916798 20.895100 20.786610 20.851704 20.851704 20.916798 21.047001 21.112110 21.112110 21.242298 21.220600 21.394199 21.415897 21.502705 21.524403 21.481007 21.524403 21.676304 21.871601 22.066898 22.218800 22.305607 21.914997 21.567799 21.502705 21.459309 21.502705 21.632908 21.784809 21.849903 22.110310 22.522602 23.303806 24.519001 27.687199 32.200809 34.327396 36.063404 36.497410 35.086903 32.135700 32.916904 36.866306 41.531803 37.777699 37.322010 38.732502 40.945896 44.331104 47.108707 48.367298 49.126804 48.606007 47.781406 47.434208 46.869999 45.850101 43.940510 40.511906 34.479298 31.983799 31.484699 32.287601 31.788502 32.092304 31.397907 29.401508 27.774006 26.037998 24.519001 23.585896 22.826405 22.283909 21.849903 21.654606 21.437595 21.220600 20.851704 20.656406 20.461109 20.808308 20.895100 20.764896 20.743198 20.612995 20.591297 20.526203 20.526203 20.374302 20.330906 20.374302 20.374302 20.374302 20.222401 20.287510 20.265797 20.222401 20.222401 20.200703 20.244099 20.113895 20.135609 20.070499 20.157307 20.048801 20.048801 19.983707 19.940296 19.940296 19.853504 19.875202 19.875202 19.744999 19.723301 19.723301 19.636509 19.593098 
19.419498 19.376102 19.441196 19.484608 19.441196 19.397800 19.462910 19.506306 19.484608 19.571400 19.593098 19.484608 19.549702 19.614796 19.810108 19.723301 19.940296 19.853504 19.831806 19.744999 19.875202 19.875202 19.831806 19.875202 19.962009 19.896900 19.875202 20.048801 20.005405 20.070499 20.092197 20.309208 20.330906 20.396000 20.504505 20.547901 20.656406 20.764896 20.764896 20.873402 20.960209 21.025303 21.025303 20.895100 20.916798 20.830006 20.808308 20.851704 20.895100 21.025303 21.068699 21.025303 21.155506 21.220600 21.372501 21.415897 21.546101 21.589497 21.589497 21.567799 21.654606 21.828205 22.110310 22.197102 22.327305 21.893299 21.654606 21.502705 21.546101 21.546101 21.654606 21.784809 21.914997 22.218800 22.652805 23.412296 24.822803 27.882496 33.090504 35.108601 36.692707 36.888004 35.737904 32.851810 33.090504 34.674610 38.971210 41.813908 41.141209 40.750599 41.922398 44.092396 46.153904 47.586109 48.974903 49.039997 48.237110 47.824802 47.521000 46.631306 45.481205 43.983906 40.598698 34.761402 32.548008 34.218906 34.110401 33.828297 33.003696 30.616703 28.924107 26.840900 25.083210 23.889698 22.913197 22.349003 21.936695 21.871601 21.611210 21.220600 21.025303 20.699802 20.569599 20.830006 20.851704 20.808308 20.699802 20.612995 20.526203 20.482807 20.526203 20.417698 20.396000 20.374302 20.374302 20.287510 20.352604 20.330906 20.222401 20.244099 20.265797 20.179005 20.222401 20.179005 20.135609 20.113895 20.005405 20.070499 20.027103 19.983707 19.962009 19.962009 19.875202 19.875202 19.744999 19.766697 19.701603 19.701603 19.636509 19.636509 
19.397800 19.419498 19.397800 19.484608 19.484608 19.549702 19.419498 19.506306 19.593098 19.571400 19.549702 19.506306 19.593098 19.679905 19.788410 19.831806 19.896900 19.766697 19.875202 19.810108 19.962009 19.831806 19.853504 19.853504 19.853504 19.983707 19.896900 19.962009 19.962009 20.070499 20.048801 20.265797 20.374302 20.439396 20.547901 20.504505 20.656406 20.764896 20.764896 20.830006 20.960209 20.981907 21.068699 21.003605 20.830006 20.678104 20.743198 20.808308 20.916798 21.025303 21.068699 21.112110 21.155506 21.285709 21.307407 21.415897 21.567799 21.632908 21.524403 21.567799 21.719700 21.828205 22.066898 22.283909 22.370701 21.958408 21.719700 21.524403 21.481007 21.502705 21.676304 21.784809 21.958408 22.218800 22.652805 23.499104 24.909595 27.687199 33.394306 35.846409 36.931400 37.126698 36.063404 33.654697 34.153797 37.083302 41.293110 43.463108 42.790409 42.356403 42.725300 44.743397 46.262409 47.455906 47.803104 48.128605 48.237110 47.998402 47.889896 47.217197 46.349201 45.285908 43.810307 40.620396 34.891605 35.933201 35.737904 35.043507 34.435902 32.114002 30.009098 27.795704 25.669102 24.453907 23.477406 22.783009 22.305607 22.023502 21.719700 21.220600 21.003605 20.764896 20.526203 20.656406 20.830006 20.851704 20.764896 20.569599 20.569599 20.482807 20.461109 20.482807 20.396000 20.352604 20.417698 20.330906 20.265797 20.265797 20.287510 20.244099 20.135609 20.179005 20.200703 20.222401 20.135609 20.027103 20.070499 20.005405 20.027103 20.005405 19.962009 19.983707 19.896900 19.896900 19.766697 19.744999 19.679905 19.636509 19.571400 19.549702 
19.332706 19.441196 19.419498 19.506306 19.462910 19.397800 19.462910 19.528004 19.528004 19.571400 19.441196 19.506306 19.636509 19.658207 19.744999 19.810108 19.875202 19.788410 19.896900 19.810108 19.810108 19.918598 19.831806 19.810108 19.918598 19.853504 19.896900 19.896900 19.918598 19.983707 20.092197 20.265797 20.352604 20.374302 20.547901 20.591297 20.743198 20.851704 20.851704 20.808308 20.938496 21.025303 20.981907 21.003605 20.699802 20.699802 20.786610 20.851704 20.873402 20.960209 20.981907 21.090397 21.155506 21.198902 21.307407 21.481007 21.632908 21.676304 21.611210 21.676304 21.719700 21.849903 22.023502 22.262196 22.392399 22.110310 21.698002 21.632908 21.524403 21.546101 21.719700 21.806507 22.023502 22.262196 22.804707 23.651005 25.018101 27.708897 33.437702 36.540806 37.387104 37.582401 36.736103 34.848209 37.495609 41.119511 43.376301 44.830204 44.634907 44.352802 43.897099 45.351002 47.087009 47.803104 47.390797 46.935108 46.978504 47.152103 47.803104 47.846500 47.282307 46.002003 44.982105 44.266010 40.967609 38.710804 37.886204 36.736103 36.475697 34.218906 31.419605 29.184498 27.036198 25.452106 24.041599 23.108509 22.414097 22.218800 21.806507 21.372501 21.155506 20.938496 20.612995 20.612995 20.873402 20.851704 20.764896 20.656406 20.591297 20.569599 20.526203 20.461109 20.504505 20.417698 20.396000 20.417698 20.330906 20.244099 20.287510 20.309208 20.222401 20.157307 20.179005 20.222401 20.157307 20.113895 20.070499 19.962009 20.048801 20.027103 20.027103 19.940296 19.875202 19.896900 19.788410 19.723301 19.614796 19.744999 19.593098 19.571400 
19.397800 19.506306 19.506306 19.484608 19.397800 19.484608 19.484608 19.528004 19.593098 19.614796 19.636509 19.528004 19.636509 19.744999 19.744999 19.810108 19.918598 19.701603 19.723301 19.766697 19.788410 19.853504 19.853504 19.810108 19.940296 19.896900 19.918598 19.983707 19.918598 20.048801 20.113895 20.374302 20.374302 20.482807 20.612995 20.743198 20.743198 20.851704 20.895100 20.873402 20.960209 20.960209 20.981907 20.808308 20.504505 20.634708 20.743198 20.851704 20.851704 21.003605 20.981907 21.133808 21.220600 21.263996 21.394199 21.502705 21.589497 21.654606 21.719700 21.741398 21.741398 21.784809 21.958408 22.197102 22.435810 22.132008 21.763096 21.654606 21.589497 21.611210 21.719700 21.893299 22.045200 22.283909 22.783009 23.629307 24.974705 27.752308 33.806599 36.953098 37.886204 38.103199 37.408802 37.387104 41.141209 42.833805 44.569798 46.566196 46.935108 45.936909 45.351002 46.110508 47.629505 48.475803 47.716297 46.674702 46.392597 46.002003 46.392597 47.607807 47.672901 47.130405 46.284107 45.502903 44.526402 41.857304 39.687305 38.255100 37.777699 36.323795 32.721607 30.226109 27.817402 25.821003 24.280308 23.216999 22.739597 22.197102 21.828205 21.524403 21.242298 21.047001 20.699802 20.591297 20.830006 20.938496 20.721500 20.656406 20.612995 20.678104 20.591297 20.547901 20.526203 20.396000 20.417698 20.417698 20.309208 20.330906 20.396000 20.287510 20.287510 20.200703 20.244099 20.200703 20.179005 20.179005 20.113895 20.048801 20.027103 20.092197 19.940296 19.983707 19.896900 19.875202 19.788410 19.788410 19.614796 19.701603 19.701603 19.679905 
19.419498 19.528004 19.441196 19.506306 19.462910 19.528004 19.506306 19.571400 19.571400 19.549702 19.679905 19.658207 19.636509 19.766697 19.853504 19.831806 19.918598 19.788410 19.788410 19.831806 19.810108 19.875202 19.896900 19.831806 19.853504 19.962009 19.896900 19.853504 19.983707 19.918598 20.070499 20.265797 20.330906 20.526203 20.743198 20.786610 20.764896 20.895100 20.873402 20.895100 20.895100 20.981907 20.873402 20.612995 20.352604 20.417698 20.591297 20.808308 20.786610 20.916798 21.047001 21.112110 21.198902 21.263996 21.394199 21.394199 21.632908 21.676304 21.676304 21.784809 21.828205 21.806507 21.980106 22.153706 22.283909 22.110310 21.654606 21.676304 21.654606 21.589497 21.849903 21.914997 22.088596 22.305607 22.804707 23.781208 25.148304 28.034397 34.392506 37.300297 38.255100 38.515507 38.385303 40.381702 42.985706 44.005604 46.045399 46.869999 48.367298 47.889896 46.522800 46.869999 48.475803 49.257008 48.844700 47.043598 46.370899 46.002003 46.023701 45.893497 46.566196 47.477604 47.065296 46.674702 45.785007 43.419697 41.358204 39.383503 38.602299 37.517307 34.218906 31.202610 28.511799 26.558796 24.735996 23.607609 22.696201 22.262196 21.914997 21.611210 21.329105 21.047001 20.764896 20.569599 20.808308 20.873402 20.786610 20.699802 20.634708 20.634708 20.569599 20.547901 20.504505 20.396000 20.439396 20.396000 20.396000 20.330906 20.330906 20.287510 20.222401 20.179005 20.179005 20.265797 20.179005 20.092197 20.092197 20.092197 20.092197 20.048801 20.070499 19.918598 19.940296 19.831806 19.853504 19.788410 19.723301 19.679905 19.614796 19.658207 
19.397800 19.462910 19.484608 19.484608 19.528004 19.419498 19.506306 19.506306 19.549702 19.506306 19.614796 19.614796 19.744999 19.766697 19.831806 19.896900 19.788410 19.831806 19.744999 19.853504 19.918598 19.875202 19.831806 19.831806 19.962009 19.918598 19.875202 19.962009 19.983707 20.005405 20.027103 20.179005 20.482807 20.526203 20.699802 20.764896 20.786610 20.851704 20.851704 20.808308 20.938496 20.938496 20.634708 20.352604 20.417698 20.526203 20.591297 20.591297 20.699802 20.916798 21.068699 21.133808 21.198902 21.220600 21.372501 21.394199 21.611210 21.632908 21.741398 21.871601 21.871601 21.893299 21.914997 22.023502 22.218800 22.023502 21.741398 21.611210 21.611210 21.698002 21.698002 21.893299 22.023502 22.327305 22.869801 23.716099 25.213398 28.403309 35.086903 37.647511 38.775898 39.231602 40.208103 42.746998 43.940510 44.895298 45.893497 46.479404 49.300404 50.190098 48.671101 48.237110 49.170200 50.103306 50.168400 48.041798 46.501102 46.175602 46.479404 46.175602 45.351002 46.132206 47.564396 47.347401 46.132206 44.569798 42.486607 40.837406 39.991108 38.710804 35.477497 32.222507 29.358097 27.209797 25.430408 24.063297 23.108509 22.457508 22.045200 21.676304 21.394199 21.155506 20.786610 20.612995 20.721500 20.938496 20.786610 20.786610 20.699802 20.569599 20.591297 20.547901 20.547901 20.374302 20.504505 20.439396 20.309208 20.309208 20.244099 20.309208 20.265797 20.222401 20.244099 20.157307 20.200703 20.135609 20.092197 20.027103 20.005405 19.940296 19.940296 19.983707 19.983707 19.875202 19.831806 19.788410 19.658207 19.788410 19.614796 19.571400 
19.462910 19.441196 19.397800 19.506306 19.528004 19.484608 19.462910 19.441196 19.528004 19.571400 19.549702 19.571400 19.701603 19.766697 19.810108 19.853504 19.788410 19.788410 19.744999 19.744999 19.875202 19.810108 19.831806 19.810108 19.744999 19.853504 19.875202 19.918598 19.983707 19.962009 20.027103 20.200703 20.396000 20.482807 20.612995 20.786610 20.895100 20.895100 20.764896 20.786610 20.895100 20.743198 20.526203 20.526203 20.547901 20.656406 20.678104 20.721500 20.612995 20.786610 21.047001 21.047001 21.177204 21.177204 21.307407 21.437595 21.502705 21.719700 21.828205 21.828205 21.893299 21.980106 21.958408 21.958408 22.132008 21.936695 21.676304 21.654606 21.589497 21.632908 21.719700 21.828205 22.066898 22.327305 22.934910 23.759510 25.256809 28.620304 35.130299 37.886204 39.253300 40.034504 41.618610 44.244297 44.244297 43.593296 44.700001 46.240696 49.647602 51.557209 50.233509 49.517399 49.495701 50.602406 51.188297 49.474003 47.238911 46.175602 46.522800 46.631306 45.958607 45.112309 45.915211 46.718098 46.218998 45.850101 44.049000 42.812107 41.835606 40.099598 36.671009 32.851810 30.009098 27.860798 26.081409 24.649204 23.303806 22.761295 22.262196 21.871601 21.459309 21.307407 20.873402 20.634708 20.721500 20.938496 20.873402 20.743198 20.634708 20.634708 20.547901 20.547901 20.439396 20.439396 20.417698 20.396000 20.330906 20.374302 20.265797 20.265797 20.244099 20.244099 20.179005 20.157307 20.135609 20.157307 20.113895 20.092197 19.962009 19.962009 19.940296 19.896900 19.831806 19.744999 19.810108 19.766697 19.701603 19.723301 19.593098 19.484608 
19.484608 19.528004 19.441196 19.462910 19.528004 19.484608 19.462910 19.593098 19.484608 19.679905 19.679905 19.614796 19.810108 19.853504 19.810108 19.788410 19.831806 19.788410 19.831806 19.766697 19.940296 19.853504 19.788410 19.788410 20.027103 19.983707 20.048801 19.962009 20.048801 20.048801 20.157307 20.222401 20.374302 20.547901 20.634708 20.699802 20.895100 20.960209 20.851704 20.743198 20.786610 20.656406 20.678104 20.678104 20.743198 20.786610 20.743198 20.699802 20.569599 20.786610 20.873402 21.003605 21.220600 21.198902 21.329105 21.524403 21.611210 21.806507 21.936695 21.958408 22.132008 22.175404 22.001804 21.958408 21.980106 21.784809 21.632908 21.611210 21.654606 21.567799 21.719700 21.936695 22.132008 22.522602 23.043400 23.911396 25.473804 28.880695 35.672810 38.276798 39.600498 40.728901 43.267796 45.524601 43.918797 44.092396 44.938709 46.587910 49.517399 52.620502 51.535496 50.515598 50.320301 51.058109 51.817600 51.188297 49.018299 47.238911 46.674702 46.913410 46.566196 45.828403 44.786808 44.916996 46.240696 47.087009 45.633106 44.374500 43.593296 41.835606 37.951298 33.698109 30.703510 28.403309 26.341801 24.562397 23.434010 22.804707 22.327305 21.980106 21.567799 21.350803 20.938496 20.721500 20.786610 21.003605 20.916798 20.808308 20.699802 20.656406 20.656406 20.591297 20.439396 20.461109 20.439396 20.461109 20.396000 20.287510 20.244099 20.309208 20.287510 20.222401 20.265797 20.179005 20.157307 20.092197 20.113895 20.092197 20.027103 20.027103 19.940296 20.005405 19.983707 19.875202 19.831806 19.788410 19.788410 19.723301 19.614796 19.658207 
19.441196 19.528004 19.441196 19.506306 19.462910 19.462910 19.506306 19.484608 19.528004 19.658207 19.679905 19.679905 19.896900 19.831806 19.853504 19.810108 19.744999 19.701603 19.679905 19.788410 19.831806 19.853504 19.875202 19.831806 20.048801 20.048801 19.940296 20.070499 20.048801 20.070499 20.070499 20.222401 20.352604 20.439396 20.461109 20.634708 20.721500 20.786610 20.678104 20.612995 20.699802 20.678104 20.612995 20.786610 20.743198 20.764896 20.743198 20.656406 20.547901 20.721500 20.830006 20.960209 21.090397 21.112110 21.350803 21.394199 21.481007 21.698002 21.871601 22.023502 22.110310 22.110310 22.023502 21.806507 21.893299 21.654606 21.611210 21.611210 21.632908 21.698002 21.784809 21.936695 22.175404 22.522602 23.130207 24.019901 25.647404 29.119404 35.954899 38.732502 40.034504 41.206303 44.656605 46.696400 44.179203 44.504704 44.938709 46.848301 49.864597 53.097904 53.249805 51.513798 51.210011 51.231709 52.251606 51.947803 49.821201 48.844700 47.325703 46.913410 46.587910 46.197300 45.220798 44.483006 44.938709 46.935108 46.544498 45.589710 44.678303 43.137608 38.971210 34.544407 31.441303 28.924107 26.840900 24.801105 23.434010 22.848103 22.370701 21.936695 21.611210 21.350803 21.047001 20.764896 20.786610 20.938496 20.873402 20.721500 20.678104 20.678104 20.678104 20.591297 20.461109 20.417698 20.417698 20.439396 20.352604 20.352604 20.352604 20.352604 20.287510 20.309208 20.200703 20.222401 20.200703 20.135609 20.113895 20.027103 20.048801 20.027103 19.983707 19.896900 19.896900 19.896900 19.875202 19.788410 19.744999 19.593098 19.701603 19.593098 
19.397800 19.441196 19.528004 19.484608 19.419498 19.441196 19.549702 19.549702 19.441196 19.528004 19.484608 19.658207 19.744999 19.723301 19.701603 19.875202 19.766697 19.766697 19.744999 19.723301 19.810108 19.788410 19.853504 19.918598 19.918598 19.962009 20.027103 20.048801 20.070499 20.113895 20.113895 20.157307 20.157307 20.287510 20.374302 20.374302 20.439396 20.439396 20.482807 20.526203 20.591297 20.699802 20.699802 20.678104 20.764896 20.808308 20.699802 20.482807 20.612995 20.764896 20.873402 21.003605 21.112110 21.307407 21.350803 21.329105 21.350803 21.394199 21.611210 21.763096 21.980106 22.197102 21.849903 21.567799 21.589497 21.589497 21.415897 21.459309 21.676304 21.676304 21.784809 21.980106 22.197102 22.522602 23.130207 24.041599 25.777607 29.488300 36.497410 39.448597 40.728901 41.835606 45.828403 47.369099 44.960407 45.134007 45.936909 47.195499 49.951405 53.423405 54.508396 53.184696 52.034611 51.470402 52.425205 52.598804 48.584309 50.038197 49.408909 47.195499 46.457706 46.002003 45.307606 44.483006 43.832005 45.220798 47.021900 46.284107 45.264210 43.571598 39.340107 35.217106 31.810200 29.054310 26.667301 24.692600 23.412296 22.761295 22.370701 21.936695 21.632908 21.372501 21.047001 20.808308 20.743198 20.830006 20.743198 20.634708 20.678104 20.634708 20.656406 20.526203 20.482807 20.417698 20.417698 20.461109 20.374302 20.309208 20.330906 20.287510 20.244099 20.309208 20.135609 20.157307 20.135609 20.113895 20.048801 19.962009 19.983707 19.983707 19.831806 19.940296 19.896900 19.831806 19.831806 19.658207 19.614796 19.593098 19.571400 19.528004 
19.397800 19.462910 19.462910 19.549702 19.506306 19.484608 19.506306 19.484608 19.571400 19.593098 19.528004 19.549702 19.744999 19.744999 19.831806 19.853504 19.875202 19.744999 19.701603 19.766697 19.853504 19.810108 19.810108 19.896900 19.896900 19.983707 19.983707 20.113895 20.135609 20.092197 20.070499 20.157307 20.244099 20.222401 20.309208 20.374302 20.396000 20.396000 20.547901 20.547901 20.699802 20.743198 20.678104 20.656406 20.808308 20.743198 20.612995 20.547901 20.764896 20.808308 21.003605 21.133808 21.242298 21.329105 21.394199 21.415897 21.350803 21.459309 21.546101 21.893299 22.153706 22.045200 21.893299 21.481007 21.481007 21.481007 21.372501 21.481007 21.567799 21.632908 21.763096 22.001804 22.175404 22.544300 23.216999 24.302006 26.124805 30.247807 37.517307 40.143009 41.488407 42.638508 46.609608 47.933308 46.153904 46.067097 46.739796 47.781406 49.690998 53.293201 54.768803 54.855610 53.249805 52.273304 52.663898 53.011097 48.974903 46.869999 50.298603 48.475803 46.414310 45.047199 44.613209 44.200901 43.463108 43.224400 46.696400 46.739796 45.785007 43.810307 40.056202 35.716206 32.526310 29.553410 26.862598 25.018101 23.846302 23.065098 22.522602 22.045200 21.654606 21.502705 21.133808 20.851704 20.764896 21.025303 20.808308 20.699802 20.678104 20.612995 20.612995 20.504505 20.482807 20.461109 20.461109 20.417698 20.374302 20.374302 20.330906 20.265797 20.265797 20.309208 20.309208 20.200703 20.135609 20.048801 20.113895 20.048801 19.962009 19.875202 19.875202 20.005405 19.896900 19.831806 19.744999 19.701603 19.614796 19.636509 19.614796 19.484608 
19.462910 19.376102 19.376102 19.484608 19.462910 19.506306 19.462910 19.462910 19.528004 19.614796 19.614796 19.593098 19.853504 19.853504 19.831806 19.831806 19.810108 19.679905 19.744999 19.679905 19.810108 19.853504 19.940296 19.918598 19.962009 19.896900 19.940296 20.048801 20.092197 20.113895 20.157307 20.244099 20.157307 20.287510 20.352604 20.287510 20.352604 20.352604 20.504505 20.547901 20.612995 20.656406 20.764896 20.678104 20.743198 20.743198 20.764896 20.743198 20.981907 21.003605 21.068699 21.133808 21.329105 21.329105 21.437595 21.481007 21.481007 21.611210 21.698002 22.001804 22.110310 21.849903 21.784809 21.415897 21.546101 21.394199 21.415897 21.481007 21.524403 21.611210 21.698002 21.958408 22.240498 22.674503 23.368900 24.562397 26.580509 31.376209 38.472095 40.945896 42.074299 43.962208 47.065296 48.388996 46.913410 46.913410 47.238911 48.041798 49.821201 53.249805 54.638599 55.463200 54.616901 53.162998 52.425205 52.902607 51.036396 43.332905 47.694599 50.255207 47.607807 45.068897 44.200901 43.832005 43.050800 42.486607 46.436008 47.325703 46.349201 44.222599 40.425098 35.781300 32.504597 29.705296 27.340000 25.430408 23.976505 23.108509 22.631107 22.197102 21.806507 21.546101 21.242298 20.851704 20.873402 21.003605 20.851704 20.678104 20.678104 20.678104 20.569599 20.591297 20.482807 20.461109 20.417698 20.439396 20.374302 20.309208 20.287510 20.287510 20.222401 20.222401 20.265797 20.179005 20.135609 20.048801 20.070499 20.005405 19.962009 19.962009 19.896900 19.875202 19.896900 19.744999 19.766697 19.679905 19.549702 19.571400 19.658207 19.484608 
19.419498 19.441196 19.441196 19.528004 19.462910 19.528004 19.484608 19.441196 19.549702 19.528004 19.636509 19.701603 19.723301 19.831806 19.788410 19.831806 19.766697 19.723301 19.701603 19.744999 19.853504 19.831806 19.831806 19.853504 19.918598 19.940296 20.048801 20.157307 20.135609 20.135609 20.113895 20.092197 20.157307 20.200703 20.244099 20.352604 20.352604 20.396000 20.526203 20.526203 20.612995 20.656406 20.678104 20.743198 20.830006 20.764896 20.895100 20.916798 21.112110 21.090397 21.155506 21.242298 21.263996 21.350803 21.459309 21.611210 21.654606 21.698002 21.936695 22.110310 21.958408 21.828205 21.719700 21.459309 21.415897 21.415897 21.415897 21.415897 21.546101 21.611210 21.763096 21.980106 22.305607 22.848103 23.607609 24.996403 27.123005 32.309299 39.470310 41.575199 42.746998 45.481205 47.564396 48.388996 47.195499 46.804905 47.043598 47.933308 49.734409 53.032810 54.399906 55.246204 55.419804 53.879108 52.295002 52.490299 51.752506 43.593296 42.638508 49.039997 49.083408 45.763309 44.092396 43.354603 42.681904 42.790409 47.347401 48.106907 46.848301 44.786808 40.446796 35.802998 32.504597 29.835499 27.491901 25.517200 23.976505 23.151905 22.609409 22.197102 21.763096 21.589497 21.263996 20.960209 20.851704 20.873402 20.851704 20.764896 20.699802 20.634708 20.526203 20.569599 20.417698 20.461109 20.504505 20.439396 20.352604 20.374302 20.396000 20.287510 20.287510 20.200703 20.200703 20.179005 20.092197 20.048801 20.027103 20.027103 19.918598 19.918598 19.896900 19.940296 19.766697 19.788410 19.701603 19.571400 19.636509 19.593098 19.571400 19.549702 
19.397800 19.484608 19.462910 19.528004 19.528004 19.397800 19.571400 19.614796 19.484608 19.506306 19.614796 19.723301 19.788410 19.875202 19.788410 19.810108 19.766697 19.766697 19.788410 19.766697 19.896900 19.896900 19.896900 19.875202 19.940296 19.983707 20.048801 20.113895 20.113895 20.179005 20.135609 20.157307 20.179005 20.179005 20.287510 20.352604 20.374302 20.374302 20.461109 20.569599 20.591297 20.721500 20.699802 20.721500 20.743198 20.873402 20.916798 21.003605 21.068699 21.047001 21.198902 21.285709 21.350803 21.415897 21.524403 21.611210 21.654606 21.828205 21.958408 22.001804 21.893299 21.698002 21.719700 21.459309 21.459309 21.415897 21.372501 21.437595 21.567799 21.567799 21.784809 22.001804 22.370701 22.978306 23.824604 25.321903 27.752308 33.394306 40.360004 42.356403 43.311207 46.132206 47.304005 48.323902 47.173801 46.218998 45.958607 46.956806 49.604206 52.685596 53.857410 54.356510 54.877308 53.987598 52.511997 52.034611 51.687397 45.112309 39.535404 43.463108 48.888096 47.043598 44.027302 42.768696 42.660206 45.155704 49.126804 48.540897 47.260609 45.155704 40.707203 35.672810 32.504597 29.770405 27.448505 25.755909 24.128407 23.151905 22.565998 22.132008 21.806507 21.632908 21.285709 20.938496 20.916798 20.873402 20.873402 20.699802 20.699802 20.656406 20.612995 20.569599 20.547901 20.396000 20.482807 20.461109 20.417698 20.330906 20.439396 20.374302 20.287510 20.222401 20.222401 20.200703 20.179005 20.092197 20.005405 20.005405 19.940296 19.853504 19.831806 19.810108 19.810108 19.744999 19.658207 19.636509 19.593098 19.658207 19.528004 19.549702 
19.441196 19.419498 19.441196 19.506306 19.441196 19.484608 19.593098 19.506306 19.528004 19.549702 19.593098 19.593098 19.831806 19.853504 19.853504 19.831806 19.810108 19.766697 19.744999 19.788410 19.810108 19.918598 19.810108 19.810108 19.940296 19.983707 20.027103 20.048801 20.113895 20.179005 20.179005 20.179005 20.179005 20.222401 20.200703 20.287510 20.265797 20.396000 20.439396 20.439396 20.591297 20.504505 20.591297 20.612995 20.764896 20.851704 20.938496 20.981907 21.003605 21.090397 21.133808 21.220600 21.285709 21.394199 21.546101 21.567799 21.698002 21.893299 22.023502 21.893299 21.806507 21.763096 21.676304 21.394199 21.329105 21.329105 21.372501 21.437595 21.502705 21.589497 21.741398 21.980106 22.457508 23.021702 24.084995 25.864399 28.576908 35.130299 41.271397 42.660206 43.962208 46.370899 46.783207 47.889896 47.694599 46.718098 46.240696 47.369099 49.908009 52.186497 53.054508 53.271503 52.707310 52.880909 52.425205 51.622303 51.448704 47.152103 38.819309 38.754200 45.134007 47.499302 43.918797 42.030903 44.765110 49.278706 50.016499 48.866398 47.607807 45.199100 40.663807 35.499210 32.157398 29.466602 27.383396 25.821003 24.236897 23.151905 22.544300 22.066898 21.784809 21.632908 21.285709 21.090397 20.873402 20.873402 20.721500 20.764896 20.612995 20.569599 20.569599 20.547901 20.461109 20.417698 20.526203 20.417698 20.352604 20.374302 20.309208 20.330906 20.287510 20.222401 20.222401 20.135609 20.113895 20.027103 20.048801 19.940296 19.918598 19.831806 19.831806 19.831806 19.766697 19.744999 19.679905 19.614796 19.506306 19.593098 19.528004 19.462910 
19.376102 19.462910 19.419498 19.484608 19.441196 19.484608 19.484608 19.528004 19.571400 19.614796 19.593098 19.593098 19.896900 19.831806 19.853504 19.853504 19.831806 19.744999 19.810108 19.810108 19.918598 19.896900 19.810108 19.831806 20.005405 20.005405 20.179005 20.070499 20.135609 20.157307 20.157307 20.244099 20.244099 20.157307 20.222401 20.309208 20.330906 20.439396 20.439396 20.482807 20.526203 20.569599 20.678104 20.678104 20.873402 20.895100 20.960209 20.960209 21.068699 21.198902 21.133808 21.220600 21.285709 21.415897 21.589497 21.654606 21.741398 21.958408 21.914997 21.849903 21.849903 21.806507 21.611210 21.415897 21.329105 21.307407 21.350803 21.415897 21.502705 21.611210 21.784809 22.066898 22.544300 23.260410 24.453907 26.580509 29.944004 37.018208 41.683704 43.007404 44.569798 46.110508 46.522800 47.868198 47.998402 47.998402 47.868198 48.823002 50.168400 51.752506 52.143101 51.991199 49.408909 49.560810 51.665699 50.971302 50.797703 48.844700 39.774097 36.996510 39.361805 44.678303 41.683704 40.034504 47.130405 50.320301 49.756107 48.823002 47.629505 44.982105 40.403400 35.217106 32.200809 29.379810 27.036198 25.386997 23.889698 23.216999 22.652805 22.153706 21.828205 21.654606 21.415897 21.047001 20.938496 20.895100 20.786610 20.743198 20.656406 20.591297 20.612995 20.591297 20.526203 20.504505 20.547901 20.526203 20.461109 20.330906 20.309208 20.287510 20.330906 20.200703 20.244099 20.179005 20.135609 20.113895 20.070499 19.983707 20.005405 19.875202 19.875202 19.766697 19.788410 19.636509 19.636509 19.636509 19.614796 19.593098 19.549702 19.484608 
19.484608 19.462910 19.441196 19.462910 19.484608 19.462910 19.441196 19.484608 19.593098 19.614796 19.614796 19.679905 19.723301 19.831806 19.810108 19.875202 19.810108 19.766697 19.810108 19.918598 19.853504 19.918598 19.962009 19.940296 20.027103 20.048801 20.092197 20.135609 20.179005 20.135609 20.222401 20.222401 20.222401 20.222401 20.287510 20.352604 20.330906 20.439396 20.374302 20.461109 20.526203 20.656406 20.699802 20.699802 20.764896 20.916798 21.003605 21.003605 20.960209 21.177204 21.155506 21.220600 21.307407 21.329105 21.524403 21.654606 21.849903 21.893299 21.741398 21.828205 21.871601 21.936695 21.524403 21.350803 21.329105 21.329105 21.285709 21.372501 21.459309 21.589497 21.784809 22.066898 22.631107 23.347202 24.779408 27.405109 32.265903 38.450397 41.553501 42.833805 44.743397 45.611408 46.175602 47.759708 48.323902 48.736210 49.343800 49.582508 50.493900 51.600605 51.318501 50.732609 47.542698 45.437809 49.951405 49.842899 49.625904 49.061710 42.378101 36.627598 36.063404 37.690907 37.517307 38.059803 46.739796 50.211796 49.365498 48.106907 46.913410 44.157505 39.860905 35.151997 32.005497 29.227909 26.775806 25.083210 23.911396 23.195301 22.652805 22.197102 21.828205 21.654606 21.394199 21.133808 21.025303 20.873402 20.743198 20.743198 20.721500 20.678104 20.612995 20.612995 20.612995 20.482807 20.526203 20.526203 20.504505 20.396000 20.330906 20.352604 20.330906 20.309208 20.179005 20.179005 20.135609 20.027103 20.048801 19.940296 19.875202 19.875202 19.853504 19.810108 19.810108 19.766697 19.723301 19.636509 19.593098 19.593098 19.549702 19.484608 
19.376102 19.441196 19.484608 19.397800 19.549702 19.441196 19.549702 19.593098 19.549702 19.614796 19.614796 19.658207 19.810108 19.766697 19.788410 19.831806 19.853504 19.658207 19.744999 19.853504 19.918598 19.962009 19.853504 19.896900 19.983707 20.113895 20.135609 20.179005 20.244099 20.179005 20.157307 20.265797 20.179005 20.244099 20.265797 20.374302 20.309208 20.287510 20.461109 20.374302 20.612995 20.634708 20.612995 20.678104 20.786610 20.786610 20.938496 20.981907 21.047001 21.155506 21.155506 21.220600 21.242298 21.372501 21.546101 21.589497 21.806507 21.719700 21.806507 21.806507 21.871601 21.698002 21.329105 21.198902 21.155506 21.242298 21.263996 21.394199 21.481007 21.589497 21.784809 22.088596 22.652805 23.477406 25.170002 28.576908 34.262302 38.298496 40.425098 42.139408 44.114109 44.895298 45.633106 47.542698 48.584309 49.126804 49.539097 49.908009 50.797703 51.275105 50.428806 49.300404 44.960407 41.683704 47.564396 47.998402 48.323902 48.172001 45.242496 37.278599 35.737904 35.781300 36.367207 37.972996 46.240696 49.690998 48.931507 47.759708 46.218998 43.745197 39.513706 35.195408 31.810200 28.989201 26.667301 24.822803 23.759510 23.151905 22.544300 22.153706 21.893299 21.632908 21.350803 21.155506 21.047001 20.938496 20.786610 20.764896 20.678104 20.656406 20.569599 20.526203 20.526203 20.526203 20.461109 20.439396 20.417698 20.417698 20.352604 20.287510 20.309208 20.244099 20.287510 20.200703 20.135609 20.027103 20.005405 19.875202 19.875202 19.853504 19.744999 19.766697 19.788410 19.701603 19.528004 19.614796 19.528004 19.484608 19.528004 19.528004 
19.311008 19.484608 19.441196 19.419498 19.441196 19.397800 19.528004 19.484608 19.462910 19.441196 19.528004 19.614796 19.679905 19.875202 19.788410 19.875202 19.788410 19.744999 19.744999 19.788410 20.005405 19.875202 19.918598 19.962009 20.157307 20.157307 20.113895 20.179005 20.157307 20.135609 20.200703 20.244099 20.157307 20.222401 20.309208 20.244099 20.309208 20.417698 20.461109 20.417698 20.569599 20.569599 20.569599 20.634708 20.699802 20.764896 20.916798 20.960209 20.981907 21.047001 21.220600 21.155506 21.263996 21.394199 21.437595 21.611210 21.719700 21.632908 21.654606 21.741398 21.763096 21.524403 21.220600 21.242298 21.177204 21.242298 21.220600 21.372501 21.394199 21.524403 21.806507 22.001804 22.631107 23.629307 25.538898 29.857197 34.978397 37.473896 39.557102 40.967609 42.790409 44.027302 45.112309 47.347401 48.215397 48.736210 48.801304 49.973103 50.906208 51.036396 49.018299 47.347401 42.508305 38.558903 44.179203 46.457706 47.304005 47.369099 45.980305 38.580601 36.150196 36.844608 39.665607 42.378101 47.889896 48.953205 48.345600 46.935108 45.698200 43.397999 39.535404 35.455799 31.614902 28.685398 26.450306 24.779408 23.520802 22.913197 22.500904 22.153706 21.806507 21.698002 21.437595 21.198902 21.068699 20.938496 20.678104 20.634708 20.656406 20.699802 20.656406 20.547901 20.461109 20.439396 20.396000 20.482807 20.482807 20.439396 20.396000 20.265797 20.265797 20.265797 20.200703 20.135609 20.048801 19.918598 19.918598 19.875202 19.788410 19.766697 19.744999 19.679905 19.636509 19.701603 19.636509 19.549702 19.484608 19.528004 19.441196 19.484608 
19.462910 19.419498 19.506306 19.462910 19.441196 19.484608 19.462910 19.419498 19.593098 19.658207 19.549702 19.593098 19.723301 19.875202 19.788410 19.831806 19.918598 19.744999 19.788410 19.766697 19.853504 19.896900 19.962009 20.005405 20.200703 20.135609 20.179005 20.135609 20.135609 20.157307 20.179005 20.287510 20.244099 20.222401 20.200703 20.244099 20.374302 20.330906 20.309208 20.461109 20.569599 20.547901 20.612995 20.656406 20.721500 20.830006 20.851704 20.938496 20.938496 21.090397 21.068699 21.133808 21.198902 21.350803 21.459309 21.546101 21.502705 21.459309 21.524403 21.676304 21.654606 21.133808 21.177204 21.090397 21.198902 21.155506 21.285709 21.242298 21.307407 21.481007 21.698002 22.132008 22.544300 23.585896 25.734196 30.877110 34.848209 36.475697 38.580601 39.188206 40.989307 42.920597 44.352802 46.913410 47.976704 48.519199 48.454105 49.929707 50.602406 50.016499 46.935108 45.047199 39.839207 36.584202 39.709003 45.090611 46.653004 47.347401 46.696400 40.229801 38.558903 41.293110 43.376301 45.090611 47.846500 48.280506 47.065296 46.023701 44.743397 43.094196 39.643909 35.260502 31.679996 28.359898 25.886097 24.323704 23.455708 22.956608 22.435810 22.088596 21.784809 21.654606 21.437595 21.220600 21.025303 20.764896 20.786610 20.678104 20.656406 20.634708 20.591297 20.634708 20.504505 20.504505 20.482807 20.504505 20.461109 20.482807 20.374302 20.265797 20.179005 20.200703 20.135609 20.113895 19.983707 19.962009 19.940296 19.853504 19.853504 19.723301 19.788410 19.701603 19.658207 19.658207 19.571400 19.549702 19.484608 19.506306 19.506306 19.354404 
19.397800 19.462910 19.397800 19.419498 19.441196 19.441196 19.462910 19.462910 19.484608 19.593098 19.528004 19.593098 19.744999 19.831806 19.744999 19.875202 19.875202 19.701603 19.701603 19.744999 19.853504 19.896900 20.027103 19.918598 20.113895 20.244099 20.200703 20.135609 20.092197 20.200703 20.200703 20.265797 20.200703 20.222401 20.244099 20.244099 20.222401 20.374302 20.330906 20.287510 20.265797 20.461109 20.634708 20.656406 20.721500 20.721500 20.830006 20.830006 20.895100 21.003605 21.068699 21.090397 21.242298 21.394199 21.415897 21.329105 21.372501 21.350803 21.415897 21.611210 21.307407 21.112110 21.025303 21.047001 21.112110 21.133808 21.242298 21.242298 21.263996 21.415897 21.611210 21.914997 22.479206 23.368900 25.755909 31.115803 34.240604 35.651096 37.452198 36.714405 39.144810 41.748798 43.636707 46.175602 47.477604 48.020100 49.408909 50.493900 50.385410 47.607807 43.376301 40.685505 36.714405 36.085102 38.472095 44.135807 46.262409 46.544498 46.023701 42.638508 43.441410 43.918797 44.331104 45.437809 47.043598 47.021900 45.741596 44.678303 44.244297 42.703602 39.622196 35.151997 31.354496 27.991001 25.560596 24.280308 23.325504 22.891499 22.435810 22.110310 21.806507 21.676304 21.415897 21.133808 21.003605 20.873402 20.851704 20.634708 20.612995 20.634708 20.526203 20.591297 20.504505 20.526203 20.526203 20.439396 20.439396 20.439396 20.417698 20.265797 20.244099 20.135609 20.070499 20.048801 20.048801 19.983707 19.875202 19.831806 19.810108 19.701603 19.766697 19.636509 19.658207 19.701603 19.549702 19.549702 19.528004 19.506306 19.462910 19.441196 
19.354404 19.332706 19.441196 19.419498 19.484608 19.397800 19.528004 19.484608 19.419498 19.528004 19.484608 19.571400 19.679905 19.723301 19.810108 19.810108 19.788410 19.723301 19.744999 19.810108 19.896900 19.831806 19.896900 19.962009 20.070499 20.048801 20.157307 20.222401 20.200703 20.157307 20.157307 20.265797 20.179005 20.222401 20.265797 20.309208 20.200703 20.309208 20.200703 20.157307 20.179005 20.374302 20.634708 20.721500 20.743198 20.764896 20.721500 20.830006 20.916798 21.047001 21.068699 21.242298 21.329105 21.263996 21.220600 21.242298 21.198902 21.220600 21.242298 21.220600 21.198902 21.025303 20.960209 20.981907 21.068699 21.068699 21.068699 21.155506 21.350803 21.394199 21.567799 21.849903 22.262196 23.216999 25.300205 30.573307 33.459400 34.783100 35.325596 33.654697 37.126698 40.490208 42.790409 45.351002 46.696400 47.347401 49.625904 50.211796 49.842899 42.638508 36.779499 35.889805 35.716206 37.430500 43.593296 46.826603 46.392597 45.220798 43.766911 43.636707 44.808506 44.548100 44.960407 45.741596 46.457706 45.785007 44.396198 44.200901 43.875401 42.291309 39.209904 35.000095 30.963902 27.600407 25.495502 24.106709 23.260410 22.891499 22.457508 22.088596 21.719700 21.698002 21.350803 21.285709 21.003605 20.808308 20.699802 20.591297 20.547901 20.612995 20.569599 20.547901 20.504505 20.526203 20.461109 20.482807 20.396000 20.417698 20.287510 20.244099 20.200703 20.157307 20.070499 20.027103 19.940296 19.896900 19.831806 19.831806 19.744999 19.701603 19.658207 19.701603 19.744999 19.679905 19.614796 19.506306 19.462910 19.484608 19.354404 19.376102 
19.376102 19.397800 19.441196 19.462910 19.376102 19.441196 19.484608 19.506306 19.528004 19.593098 19.528004 19.571400 19.658207 19.701603 19.788410 19.810108 19.875202 19.744999 19.766697 19.679905 19.744999 19.831806 19.940296 19.983707 20.048801 20.113895 20.200703 20.222401 20.157307 20.135609 20.135609 20.265797 20.287510 20.222401 20.200703 20.309208 20.200703 20.222401 20.070499 20.005405 20.135609 20.330906 20.547901 20.656406 20.699802 20.764896 20.808308 20.830006 20.938496 21.068699 21.133808 21.242298 21.133808 21.003605 21.068699 21.112110 21.025303 20.981907 20.938496 20.960209 20.873402 20.938496 20.916798 20.960209 20.981907 21.068699 21.068699 21.155506 21.329105 21.329105 21.589497 21.741398 22.153706 22.761295 24.388798 28.164600 31.376209 32.895206 32.461201 30.486500 34.935001 38.689106 41.271397 44.200901 46.566196 48.085209 49.191898 49.864597 49.148502 40.034504 35.629398 35.564304 37.126698 42.833805 47.304005 47.238911 46.327503 44.743397 43.658405 43.940510 45.394398 45.394398 45.719898 46.240696 45.980305 44.808506 43.332905 43.050800 43.029102 41.575199 38.623997 34.392506 30.399708 27.448505 25.256809 23.976505 23.260410 22.783009 22.327305 22.001804 21.828205 21.676304 21.415897 21.177204 20.895100 20.699802 20.699802 20.569599 20.504505 20.591297 20.569599 20.547901 20.547901 20.417698 20.374302 20.461109 20.309208 20.287510 20.287510 20.179005 20.135609 20.113895 20.092197 20.048801 19.940296 19.875202 19.853504 19.744999 19.766697 19.701603 19.723301 19.679905 19.636509 19.614796 19.549702 19.506306 19.462910 19.397800 19.332706 19.441196 
19.462910 19.462910 19.397800 19.397800 19.441196 19.397800 19.484608 19.419498 19.484608 19.571400 19.484608 19.571400 19.636509 19.723301 19.810108 19.810108 19.831806 19.723301 19.766697 19.723301 19.744999 19.853504 19.810108 19.875202 19.962009 20.157307 20.200703 20.135609 20.157307 20.179005 20.179005 20.244099 20.244099 20.244099 20.135609 20.135609 20.070499 20.048801 20.027103 20.070499 20.222401 20.417698 20.504505 20.612995 20.808308 20.830006 20.873402 20.851704 20.938496 21.068699 21.090397 21.068699 20.895100 20.830006 20.873402 20.830006 20.851704 20.851704 20.916798 20.808308 20.764896 20.851704 20.851704 20.873402 20.960209 20.981907 21.025303 21.155506 21.112110 21.242298 21.415897 21.698002 21.936695 22.435810 23.303806 25.213398 28.056110 29.987400 29.097706 28.142902 32.287601 36.714405 39.209904 42.812107 46.869999 48.345600 48.519199 49.257008 48.410709 40.360004 37.929600 38.211704 42.551701 47.130405 47.607807 46.804905 45.654804 45.068897 44.982105 45.589710 46.110508 46.327503 46.457706 46.132206 45.351002 43.593296 42.009205 41.987507 41.835606 40.620396 37.756001 33.611301 29.748707 26.927708 25.148304 23.889698 23.130207 22.717899 22.262196 22.045200 21.763096 21.632908 21.415897 21.307407 20.916798 20.786610 20.634708 20.547901 20.526203 20.547901 20.547901 20.504505 20.439396 20.374302 20.396000 20.504505 20.330906 20.222401 20.200703 20.135609 20.135609 20.092197 20.005405 20.005405 19.962009 19.875202 19.766697 19.744999 19.658207 19.679905 19.723301 19.614796 19.636509 19.593098 19.528004 19.549702 19.484608 19.419498 19.441196 19.354404 
19.354404 19.419498 19.376102 19.484608 19.419498 19.462910 19.484608 19.506306 19.506306 19.571400 19.506306 19.614796 19.571400 19.658207 19.636509 19.810108 19.766697 19.766697 19.679905 19.658207 19.723301 19.766697 19.744999 19.788410 19.918598 19.962009 19.983707 20.135609 20.070499 20.113895 20.070499 20.157307 20.287510 20.222401 20.157307 20.005405 20.070499 20.113895 20.092197 20.179005 20.396000 20.396000 20.547901 20.591297 20.808308 20.830006 20.808308 21.003605 20.916798 21.047001 20.873402 20.656406 20.569599 20.569599 20.656406 20.678104 20.612995 20.764896 20.699802 20.634708 20.764896 20.808308 20.851704 20.830006 20.960209 20.960209 20.981907 21.090397 21.133808 21.177204 21.329105 21.502705 21.741398 22.066898 22.652805 23.499104 24.735996 26.255009 26.059696 26.298405 29.748707 34.761402 37.343708 41.249699 46.175602 48.020100 48.280506 48.475803 48.801304 44.244297 43.267796 44.678303 47.282307 47.586109 47.043598 46.132206 46.067097 46.631306 47.390797 47.412510 47.021900 47.390797 47.021900 45.763309 44.808506 43.311207 41.228001 40.880802 40.490208 39.144810 36.671009 32.461201 28.707096 26.276707 24.605808 23.694401 23.065098 22.674503 22.262196 21.936695 21.632908 21.546101 21.437595 21.220600 20.786610 20.699802 20.612995 20.482807 20.526203 20.504505 20.417698 20.482807 20.396000 20.352604 20.374302 20.374302 20.287510 20.200703 20.157307 20.157307 20.092197 19.983707 19.962009 19.940296 19.853504 19.766697 19.723301 19.701603 19.723301 19.549702 19.614796 19.658207 19.549702 19.506306 19.528004 19.441196 19.376102 19.462910 19.441196 19.397800 
19.289295 19.289295 19.376102 19.397800 19.354404 19.462910 19.484608 19.528004 19.441196 19.462910 19.506306 19.571400 19.549702 19.701603 19.614796 19.723301 19.831806 19.701603 19.679905 19.658207 19.744999 19.744999 19.788410 19.701603 19.875202 19.853504 19.875202 19.853504 19.918598 20.005405 19.962009 20.092197 20.113895 20.070499 20.027103 20.092197 20.048801 20.157307 20.135609 20.287510 20.330906 20.461109 20.526203 20.547901 20.764896 20.764896 20.938496 21.003605 20.895100 20.873402 20.678104 20.439396 20.461109 20.569599 20.569599 20.547901 20.504505 20.569599 20.612995 20.656406 20.678104 20.786610 20.764896 20.764896 20.851704 20.895100 20.938496 20.938496 21.025303 21.112110 21.263996 21.394199 21.567799 21.763096 22.153706 22.674503 23.173603 23.802906 24.302006 24.974705 28.012699 32.678196 35.434101 38.407001 44.027302 46.436008 47.521000 48.106907 48.888096 46.305805 45.828403 46.869999 47.000202 47.065296 46.436008 46.436008 47.260609 48.237110 48.692799 48.172001 48.041798 47.672901 46.674702 45.654804 44.548100 43.072498 40.945896 39.166508 39.101398 37.777699 34.891605 30.833698 27.470203 25.604008 24.258610 23.412296 22.934910 22.631107 22.218800 21.849903 21.676304 21.524403 21.350803 21.133808 20.699802 20.721500 20.569599 20.526203 20.439396 20.439396 20.482807 20.461109 20.396000 20.265797 20.309208 20.265797 20.244099 20.179005 20.113895 20.048801 19.983707 19.896900 19.962009 19.875202 19.723301 19.744999 19.744999 19.701603 19.679905 19.528004 19.571400 19.636509 19.506306 19.484608 19.441196 19.441196 19.397800 19.376102 19.289295 19.289295 
19.180805 19.311008 19.376102 19.311008 19.311008 19.376102 19.332706 19.397800 19.484608 19.571400 19.484608 19.484608 19.506306 19.636509 19.679905 19.723301 19.875202 19.658207 19.744999 19.679905 19.658207 19.788410 19.810108 19.723301 19.766697 19.744999 19.766697 19.766697 19.853504 19.918598 19.962009 20.048801 20.070499 20.092197 20.048801 20.092197 20.135609 20.265797 20.222401 20.287510 20.309208 20.352604 20.439396 20.526203 20.678104 20.808308 20.916798 20.851704 20.808308 20.591297 20.461109 20.330906 20.352604 20.352604 20.417698 20.417698 20.461109 20.526203 20.569599 20.612995 20.656406 20.656406 20.721500 20.786610 20.786610 20.916798 20.938496 21.025303 21.003605 21.003605 21.198902 21.263996 21.524403 21.546101 21.806507 22.153706 22.522602 23.000004 23.542500 24.432209 26.927708 30.877110 33.068806 35.238804 41.662006 44.916996 46.674702 47.325703 48.540897 47.759708 48.150303 47.889896 47.434208 46.718098 46.587910 47.586109 48.584309 49.018299 49.083408 48.627705 48.215397 47.282307 46.414310 45.502903 43.788609 41.792210 39.687305 37.170109 36.692707 35.434101 32.092304 28.576908 26.406910 24.801105 23.781208 23.108509 22.631107 22.457508 22.132008 21.828205 21.611210 21.481007 21.394199 20.916798 20.634708 20.547901 20.591297 20.482807 20.461109 20.396000 20.352604 20.352604 20.352604 20.244099 20.200703 20.200703 20.179005 20.048801 20.113895 19.918598 19.962009 19.853504 19.940296 19.788410 19.766697 19.766697 19.636509 19.658207 19.679905 19.593098 19.593098 19.528004 19.571400 19.484608 19.376102 19.354404 19.332706 19.332706 19.245899 19.245899 
19.289295 19.354404 19.332706 19.376102 19.419498 19.332706 19.376102 19.419498 19.528004 19.614796 19.506306 19.506306 19.571400 19.614796 19.679905 19.810108 19.940296 19.831806 19.766697 19.788410 19.744999 19.766697 19.701603 19.701603 19.788410 19.766697 19.744999 19.810108 19.831806 19.875202 19.896900 20.005405 20.048801 20.070499 20.157307 20.222401 20.265797 20.265797 20.287510 20.287510 20.352604 20.461109 20.461109 20.482807 20.699802 20.764896 20.873402 20.916798 20.786610 20.461109 20.352604 20.287510 20.396000 20.330906 20.417698 20.461109 20.482807 20.526203 20.569599 20.569599 20.699802 20.678104 20.634708 20.678104 20.786610 20.764896 20.895100 20.960209 21.003605 21.047001 21.112110 21.372501 21.437595 21.546101 21.763096 22.088596 22.305607 22.826405 23.412296 24.475605 26.428608 29.509998 32.330997 36.627598 40.338306 43.246098 45.307606 47.347401 48.714497 48.692799 48.258808 47.738010 47.217197 46.826603 47.542698 48.410709 49.235310 49.300404 49.300404 48.974903 47.955006 46.869999 45.893497 44.851902 42.746998 40.815708 38.320210 34.869907 33.068806 31.376209 28.945805 26.602207 25.148304 24.171803 23.347202 22.826405 22.544300 22.392399 22.066898 21.849903 21.567799 21.372501 21.307407 20.851704 20.656406 20.591297 20.482807 20.439396 20.417698 20.396000 20.417698 20.396000 20.287510 20.287510 20.222401 20.200703 20.157307 20.113895 20.005405 19.962009 19.983707 19.853504 19.940296 19.875202 19.766697 19.679905 19.636509 19.614796 19.593098 19.528004 19.484608 19.506306 19.549702 19.506306 19.484608 19.332706 19.354404 19.354404 19.332706 19.354404 
19.289295 19.311008 19.376102 19.397800 19.354404 19.354404 19.376102 19.419498 19.549702 19.549702 19.528004 19.462910 19.528004 19.593098 19.679905 19.766697 19.875202 19.766697 19.723301 19.744999 19.679905 19.723301 19.744999 19.679905 19.788410 19.679905 19.723301 19.744999 19.788410 19.831806 19.853504 19.962009 20.048801 20.113895 20.200703 20.244099 20.222401 20.265797 20.287510 20.330906 20.374302 20.439396 20.461109 20.526203 20.656406 20.699802 20.851704 20.916798 20.764896 20.634708 20.330906 20.287510 20.352604 20.352604 20.374302 20.417698 20.374302 20.461109 20.504505 20.482807 20.504505 20.591297 20.612995 20.678104 20.764896 20.786610 20.851704 20.938496 20.916798 21.025303 21.133808 21.220600 21.285709 21.437595 21.611210 22.001804 22.305607 22.891499 23.694401 24.953007 27.079609 30.378010 35.759602 39.665607 40.294910 41.683704 43.897099 46.956806 48.757908 48.193699 47.499302 47.477604 47.173801 48.041798 48.779606 48.974903 47.434208 48.953205 49.517399 48.519199 47.455906 46.240696 45.003803 43.680103 42.313007 40.034504 35.954899 32.699909 30.443104 28.533497 26.775806 25.473804 24.280308 23.585896 23.151905 22.696201 22.370701 22.110310 21.914997 21.741398 21.481007 21.329105 21.198902 20.721500 20.547901 20.526203 20.504505 20.439396 20.439396 20.439396 20.417698 20.287510 20.179005 20.135609 20.135609 20.070499 20.070499 20.070499 20.027103 19.831806 19.831806 19.788410 19.744999 19.810108 19.679905 19.723301 19.636509 19.614796 19.484608 19.462910 19.549702 19.441196 19.376102 19.441196 19.419498 19.441196 19.354404 19.267597 19.267597 19.311008 
19.311008 19.376102 19.354404 19.376102 19.354404 19.354404 19.354404 19.419498 19.506306 19.549702 19.549702 19.571400 19.549702 19.528004 19.723301 19.810108 19.853504 19.788410 19.831806 19.636509 19.788410 19.679905 19.766697 19.723301 19.810108 19.679905 19.810108 19.810108 19.723301 19.810108 19.875202 20.005405 20.070499 20.113895 20.200703 20.200703 20.179005 20.222401 20.265797 20.309208 20.374302 20.417698 20.482807 20.461109 20.569599 20.678104 20.786610 20.764896 20.743198 20.656406 20.244099 20.200703 20.265797 20.287510 20.330906 20.417698 20.374302 20.461109 20.439396 20.547901 20.569599 20.569599 20.569599 20.612995 20.721500 20.699802 20.873402 20.895100 20.938496 21.025303 21.133808 21.133808 21.263996 21.459309 21.719700 22.023502 22.479206 23.216999 24.410496 26.515400 30.095905 34.826496 38.710804 40.859104 41.097797 41.054401 45.372700 47.803104 48.020100 47.716297 47.390797 47.217197 47.889896 49.018299 48.714497 46.631306 46.566196 49.039997 48.844700 47.521000 46.262409 45.047199 43.918797 42.703602 40.273197 36.388905 33.242405 30.421406 28.338200 26.623905 25.538898 24.475605 23.737797 23.368900 22.869801 22.479206 22.327305 22.045200 21.763096 21.567799 21.350803 21.220600 21.068699 20.678104 20.569599 20.461109 20.374302 20.417698 20.417698 20.287510 20.309208 20.200703 20.113895 20.070499 20.113895 20.070499 19.962009 20.048801 19.896900 19.853504 19.831806 19.744999 19.831806 19.788410 19.723301 19.658207 19.571400 19.593098 19.571400 19.397800 19.549702 19.528004 19.528004 19.376102 19.397800 19.376102 19.267597 19.376102 19.224201 19.180805 
19.311008 19.289295 19.397800 19.354404 19.311008 19.332706 19.311008 19.441196 19.419498 19.441196 19.484608 19.549702 19.549702 19.506306 19.723301 19.723301 19.766697 19.810108 19.766697 19.723301 19.701603 19.701603 19.788410 19.723301 19.766697 19.701603 19.723301 19.766697 19.766697 19.831806 19.810108 19.962009 20.048801 20.200703 20.200703 20.179005 20.265797 20.200703 20.265797 20.222401 20.396000 20.439396 20.396000 20.439396 20.547901 20.547901 20.743198 20.764896 20.656406 20.526203 20.200703 20.200703 20.244099 20.287510 20.374302 20.396000 20.352604 20.417698 20.482807 20.417698 20.526203 20.569599 20.569599 20.634708 20.678104 20.764896 20.786610 20.873402 20.938496 20.981907 21.047001 21.242298 21.307407 21.437595 21.806507 22.240498 22.869801 23.911396 26.016300 29.987400 34.609501 37.560703 39.839207 40.880802 42.443211 43.397999 46.848301 47.325703 47.499302 47.347401 47.499302 47.868198 48.757908 49.061710 46.935108 46.175602 48.497501 48.432407 47.412510 45.785007 44.591496 43.875401 42.486607 39.014606 35.737904 33.177296 30.790302 28.359898 26.710697 25.430408 24.540699 23.802906 23.238697 22.934910 22.500904 22.392399 22.045200 21.914997 21.654606 21.437595 21.285709 21.198902 21.003605 20.482807 20.417698 20.439396 20.396000 20.287510 20.330906 20.244099 20.157307 20.244099 20.048801 20.092197 20.113895 20.070499 20.005405 19.918598 19.853504 19.788410 19.831806 19.744999 19.701603 19.679905 19.593098 19.549702 19.506306 19.528004 19.441196 19.397800 19.614796 19.549702 19.397800 19.332706 19.332706 19.311008 19.289295 19.245899 19.159107 19.115696 
19.224201 19.267597 19.245899 19.267597 19.311008 19.354404 19.332706 19.397800 19.332706 19.441196 19.462910 19.441196 19.484608 19.528004 19.484608 19.679905 19.679905 19.744999 19.766697 19.810108 19.658207 19.679905 19.701603 19.614796 19.658207 19.658207 19.679905 19.658207 19.679905 19.723301 19.701603 19.940296 20.048801 20.157307 20.113895 20.265797 20.135609 20.287510 20.287510 20.352604 20.309208 20.352604 20.374302 20.417698 20.547901 20.569599 20.656406 20.634708 20.678104 20.396000 20.200703 20.113895 20.244099 20.244099 20.309208 20.265797 20.309208 20.352604 20.396000 20.417698 20.439396 20.461109 20.526203 20.547901 20.634708 20.656406 20.786610 20.895100 20.981907 20.981907 21.068699 21.133808 21.350803 21.611210 21.936695 22.587696 23.520802 25.495502 29.379810 34.001896 36.888004 38.472095 39.925999 41.314808 43.636707 45.676502 46.327503 46.609608 46.674702 47.021900 47.955006 48.671101 48.519199 47.065296 47.152103 48.172001 47.607807 46.566196 45.220798 43.484806 43.050800 41.206303 37.452198 34.652897 32.548008 30.551609 28.642002 26.775806 25.690800 24.627506 23.868000 23.390598 22.913197 22.587696 22.283909 22.066898 21.849903 21.741398 21.437595 21.372501 21.198902 21.177204 20.764896 20.439396 20.330906 20.374302 20.244099 20.287510 20.287510 20.135609 20.048801 20.113895 20.005405 20.048801 20.070499 20.005405 19.918598 19.831806 19.788410 19.788410 19.723301 19.679905 19.679905 19.679905 19.614796 19.528004 19.506306 19.506306 19.441196 19.354404 19.397800 19.376102 19.354404 19.267597 19.245899 19.267597 19.289295 19.180805 19.289295 19.137409 
19.202503 19.267597 19.311008 19.397800 19.267597 19.354404 19.376102 19.419498 19.484608 19.462910 19.419498 19.354404 19.593098 19.506306 19.549702 19.679905 19.853504 19.723301 19.810108 19.744999 19.593098 19.636509 19.658207 19.658207 19.679905 19.679905 19.701603 19.658207 19.744999 19.723301 19.810108 19.896900 20.048801 20.135609 20.200703 20.200703 20.287510 20.309208 20.330906 20.287510 20.396000 20.265797 20.396000 20.374302 20.526203 20.504505 20.656406 20.591297 20.504505 20.309208 20.200703 20.157307 20.179005 20.222401 20.222401 20.244099 20.287510 20.352604 20.309208 20.482807 20.330906 20.482807 20.526203 20.526203 20.612995 20.699802 20.743198 20.851704 20.916798 20.938496 21.068699 21.220600 21.459309 21.719700 22.197102 23.195301 24.909595 28.945805 33.307499 35.933201 37.473896 38.775898 40.403400 42.551701 44.960407 45.416096 45.850101 46.284107 46.132206 47.087009 48.475803 48.714497 47.238911 47.195499 47.998402 47.065296 45.958607 44.266010 42.746998 41.683704 39.730701 35.911503 33.589603 31.940403 30.117603 28.490101 26.992802 25.799305 25.018101 23.933109 23.303806 22.956608 22.652805 22.370701 22.066898 21.871601 21.784809 21.654606 21.437595 21.307407 21.198902 21.025303 20.634708 20.396000 20.330906 20.374302 20.265797 20.179005 20.222401 20.092197 20.092197 20.092197 20.005405 19.918598 19.983707 19.983707 19.853504 19.853504 19.723301 19.810108 19.766697 19.614796 19.723301 19.636509 19.528004 19.528004 19.484608 19.484608 19.484608 19.311008 19.354404 19.354404 19.441196 19.311008 19.267597 19.224201 19.180805 19.267597 19.224201 19.224201 
19.224201 19.202503 19.245899 19.224201 19.224201 19.354404 19.267597 19.332706 19.484608 19.462910 19.441196 19.441196 19.484608 19.571400 19.419498 19.658207 19.831806 19.701603 19.744999 19.853504 19.701603 19.636509 19.636509 19.658207 19.701603 19.658207 19.658207 19.744999 19.658207 19.766697 19.788410 19.918598 20.113895 20.135609 20.222401 20.309208 20.222401 20.244099 20.287510 20.287510 20.352604 20.396000 20.352604 20.482807 20.547901 20.569599 20.612995 20.547901 20.352604 20.222401 20.244099 20.157307 20.179005 20.222401 20.287510 20.352604 20.287510 20.222401 20.374302 20.309208 20.439396 20.417698 20.482807 20.504505 20.612995 20.634708 20.786610 20.895100 20.895100 20.938496 21.177204 21.329105 21.524403 21.849903 22.631107 24.258610 27.947605 32.396107 35.000095 36.193607 37.256901 38.949497 41.466709 44.070698 45.264210 45.329304 45.698200 45.828403 46.392597 47.803104 48.584309 48.172001 47.716297 47.889896 46.869999 45.416096 43.658405 41.987507 40.555302 38.146610 34.761402 32.526310 30.898808 29.553410 28.099506 27.123005 26.450306 25.538898 24.410496 23.412296 22.978306 22.631107 22.327305 22.197102 21.980106 21.741398 21.481007 21.546101 21.350803 21.133808 21.003605 20.873402 20.461109 20.287510 20.330906 20.287510 20.265797 20.135609 20.244099 20.027103 19.983707 20.048801 19.940296 19.875202 19.962009 19.896900 19.788410 19.831806 19.788410 19.744999 19.744999 19.701603 19.636509 19.593098 19.614796 19.593098 19.484608 19.462910 19.441196 19.311008 19.397800 19.354404 19.354404 19.311008 19.202503 19.093998 19.245899 19.245899 19.224201 19.224201 
19.137409 19.202503 19.289295 19.354404 19.311008 19.332706 19.354404 19.354404 19.462910 19.528004 19.419498 19.484608 19.506306 19.528004 19.506306 19.614796 19.788410 19.723301 19.853504 19.831806 19.853504 19.766697 19.701603 19.636509 19.723301 19.766697 19.679905 19.766697 19.723301 19.766697 19.766697 19.896900 20.048801 20.135609 20.352604 20.309208 20.265797 20.309208 20.244099 20.396000 20.417698 20.482807 20.417698 20.396000 20.504505 20.547901 20.678104 20.591297 20.287510 20.135609 20.179005 20.200703 20.265797 20.222401 20.287510 20.287510 20.330906 20.330906 20.330906 20.374302 20.417698 20.482807 20.482807 20.504505 20.569599 20.656406 20.743198 20.830006 20.938496 21.047001 21.198902 21.350803 21.589497 22.175404 23.216999 26.081409 30.855396 33.828297 35.260502 36.041706 37.604099 40.034504 42.920597 44.982105 45.437809 45.546299 45.589710 45.915211 47.499302 48.562611 48.475803 48.388996 47.759708 46.544498 45.199100 43.137608 41.314808 39.340107 36.063404 33.416004 31.658298 30.160999 28.967503 27.882496 26.558796 25.777607 25.430408 24.822803 24.019901 23.108509 22.587696 22.349003 21.980106 22.001804 21.828205 21.654606 21.481007 21.307407 21.155506 21.068699 20.851704 20.656406 20.374302 20.352604 20.222401 20.200703 20.222401 20.157307 20.113895 20.027103 19.940296 20.027103 19.940296 19.940296 19.875202 19.853504 19.810108 19.679905 19.701603 19.723301 19.744999 19.701603 19.528004 19.528004 19.593098 19.723301 19.484608 19.376102 19.354404 19.354404 19.332706 19.289295 19.289295 19.245899 19.224201 19.180805 19.202503 19.245899 19.159107 19.267597 
19.224201 19.202503 19.332706 19.267597 19.267597 19.376102 19.419498 19.397800 19.354404 19.462910 19.484608 19.484608 19.549702 19.506306 19.484608 19.571400 19.723301 19.723301 19.766697 19.744999 19.810108 19.744999 19.723301 19.658207 19.701603 19.679905 19.614796 19.658207 19.658207 19.701603 19.744999 19.853504 19.983707 19.940296 20.222401 20.265797 20.157307 20.330906 20.330906 20.265797 20.374302 20.461109 20.461109 20.396000 20.417698 20.396000 20.439396 20.504505 20.330906 20.179005 20.135609 20.157307 20.157307 20.244099 20.200703 20.244099 20.222401 20.244099 20.330906 20.309208 20.330906 20.352604 20.461109 20.526203 20.569599 20.547901 20.678104 20.764896 20.916798 21.003605 21.133808 21.394199 21.741398 22.370701 24.106709 28.468403 32.092304 33.893406 35.260502 36.822910 38.927799 41.466709 43.962208 44.786808 45.329304 45.285908 45.828403 46.935108 48.323902 48.823002 48.779606 47.781406 46.436008 43.897099 42.247898 40.663807 38.537205 34.869907 32.439503 30.898808 29.488300 28.251408 27.361698 26.493702 25.452106 24.931309 24.562397 23.889698 23.390598 22.652805 22.392399 22.023502 21.763096 21.763096 21.698002 21.481007 21.350803 21.198902 21.025303 20.916798 20.656406 20.417698 20.330906 20.222401 20.157307 20.200703 20.070499 20.027103 20.048801 19.962009 19.962009 19.875202 19.896900 19.788410 19.853504 19.810108 19.744999 19.723301 19.744999 19.658207 19.614796 19.614796 19.636509 19.484608 19.549702 19.484608 19.419498 19.354404 19.397800 19.289295 19.311008 19.289295 19.245899 19.245899 19.267597 19.180805 19.202503 19.267597 19.202503 19.202503 
19.224201 19.311008 19.267597 19.267597 19.332706 19.311008 19.419498 19.332706 19.419498 19.419498 19.419498 19.484608 19.397800 19.506306 19.484608 19.484608 19.636509 19.614796 19.788410 19.831806 19.744999 19.701603 19.701603 19.679905 19.679905 19.723301 19.614796 19.636509 19.766697 19.744999 19.701603 19.744999 19.896900 19.831806 20.005405 20.113895 20.135609 20.309208 20.287510 20.309208 20.352604 20.396000 20.374302 20.309208 20.287510 20.200703 20.374302 20.330906 20.179005 20.135609 20.113895 20.113895 20.092197 20.179005 20.287510 20.309208 20.200703 20.265797 20.265797 20.352604 20.309208 20.396000 20.396000 20.526203 20.547901 20.634708 20.764896 20.808308 20.895100 21.003605 21.198902 21.481007 21.893299 22.739597 25.495502 29.727009 32.265903 34.001896 35.933201 37.842808 39.383503 42.920597 44.244297 44.200901 44.483006 45.047199 46.913410 47.803104 48.302204 48.454105 47.651203 46.023701 43.788609 41.076099 39.622196 37.191807 33.567905 31.376209 29.878910 28.750507 27.665501 26.906010 26.168201 25.408695 24.801105 24.367100 23.933109 23.390598 22.826405 22.414097 22.175404 21.849903 21.654606 21.611210 21.481007 21.263996 21.090397 21.068699 20.895100 20.743198 20.461109 20.330906 20.179005 20.135609 20.048801 20.048801 20.048801 19.962009 20.027103 19.918598 19.940296 19.875202 19.831806 19.723301 19.788410 19.658207 19.636509 19.636509 19.636509 19.571400 19.593098 19.593098 19.528004 19.506306 19.397800 19.311008 19.332706 19.354404 19.289295 19.267597 19.289295 19.202503 19.224201 19.224201 19.224201 19.137409 19.093998 19.245899 19.072300 19.115696 
19.245899 19.224201 19.224201 19.267597 19.224201 19.376102 19.354404 19.397800 19.354404 19.376102 19.462910 19.484608 19.419498 19.549702 19.419498 19.506306 19.593098 19.658207 19.744999 19.679905 19.744999 19.744999 19.723301 19.723301 19.744999 19.593098 19.658207 19.658207 19.723301 19.701603 19.701603 19.788410 19.853504 19.853504 19.983707 19.983707 19.983707 20.070499 20.113895 20.309208 20.287510 20.352604 20.352604 20.222401 20.352604 20.265797 20.265797 20.135609 20.070499 20.135609 20.092197 20.135609 20.113895 20.135609 20.222401 20.222401 20.135609 20.200703 20.222401 20.265797 20.330906 20.396000 20.461109 20.504505 20.569599 20.569599 20.743198 20.743198 20.895100 21.025303 21.329105 21.632908 21.980106 23.000004 26.515400 29.705296 31.810200 34.023609 35.672810 36.996510 41.206303 44.027302 43.875401 43.354603 43.875401 45.372700 47.173801 47.304005 47.542698 47.195499 45.307606 42.703602 40.446796 38.537205 35.455799 32.352695 30.551609 29.097706 27.882496 27.014500 26.298405 25.690800 25.235096 24.757710 24.258610 23.889698 23.477406 22.891499 22.565998 22.066898 22.045200 21.828205 21.589497 21.481007 21.350803 21.198902 21.025303 20.851704 20.764896 20.612995 20.352604 20.244099 20.135609 20.135609 20.027103 19.983707 19.918598 19.983707 19.983707 19.940296 19.788410 19.810108 19.810108 19.744999 19.679905 19.679905 19.593098 19.614796 19.614796 19.571400 19.658207 19.549702 19.549702 19.484608 19.332706 19.332706 19.332706 19.332706 19.202503 19.224201 19.311008 19.202503 19.224201 19.224201 19.224201 19.159107 19.028904 19.202503 19.180805 19.137409 
19.137409 19.137409 19.245899 19.332706 19.180805 19.376102 19.289295 19.245899 19.311008 19.376102 19.462910 19.354404 19.441196 19.419498 19.397800 19.528004 19.549702 19.549702 19.658207 19.723301 19.723301 19.766697 19.766697 19.658207 19.744999 19.679905 19.744999 19.701603 19.744999 19.723301 19.723301 19.831806 19.853504 19.810108 20.005405 19.918598 20.005405 20.005405 20.005405 20.200703 20.244099 20.330906 20.287510 20.222401 20.244099 20.179005 20.157307 20.092197 20.070499 20.113895 20.113895 20.070499 20.113895 20.048801 20.179005 20.157307 20.092197 20.179005 20.222401 20.244099 20.330906 20.330906 20.352604 20.547901 20.569599 20.569599 20.656406 20.764896 20.960209 21.047001 21.415897 21.698002 22.153706 23.130207 26.103107 28.598606 30.312901 31.614902 32.765003 39.079700 43.419697 43.723499 43.311207 43.094196 43.853703 45.741596 46.067097 46.761509 46.587910 45.003803 42.269596 40.490208 38.797596 34.327396 31.441303 29.748707 28.468403 27.318302 26.580509 25.799305 25.365299 24.909595 24.519001 24.193501 23.781208 23.499104 23.173603 22.652805 22.283909 21.980106 21.763096 21.719700 21.481007 21.459309 21.220600 21.025303 20.830006 20.830006 20.656406 20.461109 20.092197 20.200703 20.070499 20.048801 20.005405 19.962009 19.962009 19.896900 19.875202 19.896900 19.831806 19.701603 19.636509 19.679905 19.723301 19.701603 19.593098 19.614796 19.506306 19.506306 19.528004 19.441196 19.419498 19.376102 19.397800 19.332706 19.311008 19.354404 19.267597 19.245899 19.050602 19.137409 19.202503 19.202503 19.159107 19.202503 19.028904 19.093998 19.072300 19.137409 
19.180805 19.224201 19.202503 19.289295 19.289295 19.202503 19.332706 19.462910 19.311008 19.397800 19.376102 19.462910 19.484608 19.397800 19.419498 19.462910 19.484608 19.441196 19.723301 19.636509 19.788410 19.831806 19.831806 19.766697 19.744999 19.788410 19.701603 19.788410 19.810108 19.766697 19.810108 19.853504 19.875202 19.766697 19.983707 19.940296 19.896900 19.896900 19.940296 20.070499 20.113895 20.265797 20.222401 20.222401 20.200703 20.200703 20.222401 20.222401 20.113895 20.222401 20.070499 20.113895 20.113895 20.113895 20.135609 20.135609 20.179005 20.135609 20.287510 20.309208 20.330906 20.330906 20.461109 20.461109 20.504505 20.569599 20.634708 20.873402 20.938496 21.112110 21.394199 21.849903 22.240498 23.065098 24.540699 26.103107 27.600407 30.291203 36.844608 42.334705 43.224400 42.877201 42.985706 43.441410 44.157505 45.589710 46.110508 46.110508 44.526402 42.530003 40.728901 39.492008 34.696308 30.942204 29.097706 27.860798 26.949406 26.059696 25.669102 25.104908 24.714298 24.584110 24.280308 23.976505 23.368900 23.151905 22.783009 22.370701 22.132008 21.806507 21.589497 21.524403 21.350803 21.285709 21.155506 20.960209 20.743198 20.743198 20.547901 20.200703 20.070499 20.157307 20.113895 19.983707 20.005405 19.940296 19.853504 19.896900 19.962009 19.810108 19.744999 19.679905 19.701603 19.723301 19.636509 19.744999 19.614796 19.614796 19.506306 19.462910 19.462910 19.441196 19.441196 19.419498 19.311008 19.419498 19.289295 19.289295 19.245899 19.115696 19.180805 19.289295 19.137409 19.180805 19.159107 19.202503 19.028904 19.093998 19.050602 19.224201 
19.202503 19.224201 19.202503 19.245899 19.224201 19.224201 19.311008 19.376102 19.332706 19.332706 19.397800 19.376102 19.376102 19.484608 19.376102 19.441196 19.462910 19.506306 19.658207 19.723301 19.723301 19.831806 19.831806 19.788410 19.744999 19.788410 19.744999 19.766697 19.766697 19.701603 19.766697 19.875202 19.853504 19.831806 19.875202 19.940296 19.853504 19.853504 19.940296 20.027103 20.027103 20.092197 20.135609 20.048801 20.157307 20.157307 20.222401 20.200703 20.135609 20.179005 20.200703 20.157307 20.048801 20.070499 20.157307 20.200703 20.135609 20.135609 20.244099 20.200703 20.287510 20.287510 20.417698 20.396000 20.526203 20.591297 20.634708 20.764896 20.960209 21.177204 21.481007 21.893299 22.370701 23.195301 24.497303 26.233295 29.488300 36.801197 41.792210 42.703602 42.703602 42.660206 43.441410 43.484806 43.918797 45.459507 45.741596 44.135807 41.944096 40.880802 39.860905 35.846409 31.180897 28.858997 27.448505 26.406910 25.777607 25.083210 24.866199 24.540699 24.236897 24.258610 24.128407 23.846302 23.173603 22.739597 22.392399 22.045200 21.871601 21.611210 21.481007 21.394199 21.285709 21.263996 20.960209 20.743198 20.678104 20.612995 20.396000 20.070499 20.027103 20.048801 20.005405 19.918598 19.940296 19.896900 19.875202 19.810108 19.853504 19.723301 19.701603 19.701603 19.744999 19.679905 19.701603 19.636509 19.549702 19.571400 19.462910 19.462910 19.419498 19.462910 19.506306 19.397800 19.289295 19.202503 19.224201 19.224201 19.137409 19.137409 19.289295 19.267597 19.180805 19.202503 19.007206 19.093998 19.028904 18.942097 19.028904 19.093998 
19.180805 19.180805 19.180805 19.245899 19.202503 19.159107 19.245899 19.289295 19.267597 19.397800 19.376102 19.332706 19.462910 19.397800 19.332706 19.397800 19.397800 19.484608 19.528004 19.744999 19.701603 19.701603 19.831806 19.788410 19.744999 19.701603 19.875202 19.766697 19.810108 19.788410 19.744999 19.875202 19.810108 19.853504 19.896900 19.853504 19.918598 19.918598 19.962009 20.005405 19.983707 20.070499 20.157307 20.048801 20.179005 20.070499 20.179005 20.244099 20.222401 20.200703 20.179005 20.265797 20.113895 20.048801 20.092197 20.179005 20.092197 20.157307 20.200703 20.200703 20.287510 20.287510 20.330906 20.439396 20.461109 20.569599 20.634708 20.873402 20.960209 21.198902 21.589497 22.066898 22.717899 23.759510 25.386997 28.511799 36.171909 41.293110 42.421497 42.530003 42.703602 43.376301 43.029102 41.358204 43.506504 44.786808 43.810307 41.662006 40.338306 39.513706 35.911503 31.463001 28.945805 27.253208 26.103107 25.386997 24.909595 24.584110 24.519001 24.193501 23.846302 23.694401 23.629307 23.368900 22.804707 22.305607 22.153706 21.784809 21.676304 21.524403 21.350803 21.285709 21.198902 21.133808 20.895100 20.612995 20.547901 20.482807 20.244099 20.048801 19.983707 19.983707 19.940296 19.875202 19.831806 19.810108 19.810108 19.810108 19.744999 19.744999 19.766697 19.723301 19.593098 19.679905 19.679905 19.549702 19.528004 19.462910 19.462910 19.419498 19.376102 19.397800 19.462910 19.332706 19.137409 19.224201 19.245899 19.245899 19.159107 19.137409 19.224201 19.093998 19.072300 19.050602 19.050602 19.050602 18.942097 19.050602 18.963810 19.093998 
19.224201 19.137409 19.267597 19.267597 19.202503 19.224201 19.311008 19.354404 19.419498 19.397800 19.354404 19.441196 19.397800 19.289295 19.528004 19.397800 19.571400 19.397800 19.593098 19.658207 19.744999 19.766697 19.701603 19.896900 19.853504 19.766697 19.875202 19.831806 19.788410 19.766697 19.831806 19.853504 19.788410 19.896900 19.896900 19.940296 19.810108 20.005405 19.983707 19.983707 20.005405 20.113895 20.135609 20.005405 20.113895 20.048801 20.157307 20.157307 20.135609 20.287510 20.265797 20.135609 20.070499 20.179005 20.048801 20.113895 20.113895 20.157307 20.200703 20.222401 20.244099 20.287510 20.352604 20.417698 20.461109 20.569599 20.678104 20.960209 21.003605 21.307407 21.698002 22.262196 23.173603 24.584110 27.556995 35.412403 40.750599 42.139408 42.399799 42.942310 43.832005 42.291309 38.797596 41.748798 43.897099 43.419697 41.531803 40.034504 39.058002 35.564304 31.332798 28.858997 27.383396 26.081409 25.278507 24.844501 24.497303 24.323704 24.128407 23.911396 23.477406 23.238697 22.869801 22.804707 22.370701 22.045200 21.893299 21.698002 21.546101 21.394199 21.263996 21.198902 21.003605 21.003605 20.830006 20.591297 20.439396 20.309208 20.157307 20.048801 19.940296 19.962009 19.962009 19.853504 19.962009 19.810108 19.766697 19.744999 19.788410 19.766697 19.679905 19.766697 19.614796 19.658207 19.614796 19.571400 19.484608 19.506306 19.419498 19.419498 19.397800 19.376102 19.311008 19.311008 19.180805 19.202503 19.224201 19.289295 19.245899 19.007206 19.115696 19.072300 19.224201 19.137409 19.028904 19.072300 18.985508 19.050602 19.007206 18.985508 
19.224201 19.202503 19.202503 19.202503 19.224201 19.224201 19.311008 19.332706 19.311008 19.354404 19.354404 19.397800 19.397800 19.419498 19.419498 19.419498 19.419498 19.441196 19.506306 19.549702 19.744999 19.744999 19.788410 19.744999 19.875202 19.744999 19.810108 19.766697 19.744999 19.810108 19.853504 19.810108 19.810108 19.831806 19.831806 19.831806 19.918598 19.962009 20.048801 19.962009 20.027103 20.092197 20.048801 19.962009 20.005405 19.983707 20.070499 20.048801 20.135609 20.113895 20.157307 20.179005 20.135609 20.179005 20.092197 20.200703 20.092197 20.157307 20.157307 20.200703 20.200703 20.352604 20.265797 20.396000 20.482807 20.569599 20.678104 20.830006 21.047001 21.350803 21.893299 22.609409 23.846302 26.385197 34.110401 40.511906 42.009205 42.378101 43.007404 43.962208 43.419697 38.797596 41.271397 43.094196 42.790409 41.792210 39.969410 38.884403 35.173710 31.311100 29.010899 27.318302 26.103107 25.235096 24.605808 24.388798 24.258610 23.911396 23.694401 23.455708 23.086796 22.696201 22.479206 22.283909 21.980106 21.828205 21.741398 21.546101 21.437595 21.285709 21.285709 21.177204 20.938496 20.830006 20.764896 20.504505 20.374302 20.157307 20.048801 19.918598 19.853504 19.875202 19.896900 19.810108 19.788410 19.679905 19.723301 19.788410 19.744999 19.658207 19.701603 19.701603 19.528004 19.549702 19.528004 19.462910 19.484608 19.549702 19.441196 19.354404 19.354404 19.376102 19.332706 19.332706 19.159107 19.224201 19.093998 19.180805 19.093998 19.093998 19.115696 19.050602 19.115696 19.159107 19.007206 18.985508 19.072300 18.942097 18.985508 18.920399 
19.202503 19.224201 19.245899 19.159107 19.224201 19.180805 19.267597 19.245899 19.180805 19.332706 19.289295 19.397800 19.419498 19.332706 19.397800 19.441196 19.441196 19.376102 19.528004 19.462910 19.549702 19.744999 19.788410 19.831806 19.875202 19.810108 19.831806 19.766697 19.723301 19.701603 19.744999 19.918598 19.896900 19.831806 19.788410 19.896900 19.853504 19.940296 20.027103 20.027103 20.048801 20.092197 19.983707 19.896900 19.940296 19.962009 20.027103 19.962009 20.005405 20.070499 20.135609 20.092197 20.135609 20.092197 20.222401 20.222401 20.113895 20.200703 20.200703 20.157307 20.222401 20.352604 20.287510 20.374302 20.591297 20.526203 20.612995 20.851704 21.025303 21.481007 22.045200 23.000004 24.844501 31.484699 39.622196 41.922398 42.291309 42.725300 43.766911 43.766911 40.316608 40.663807 42.660206 42.356403 41.835606 40.360004 38.841007 35.802998 31.571507 29.206196 27.231510 25.994602 25.061497 24.519001 24.280308 24.041599 23.976505 23.607609 23.390598 23.108509 22.739597 22.283909 22.023502 21.893299 21.654606 21.676304 21.481007 21.329105 21.307407 21.133808 21.090397 21.003605 20.895100 20.786610 20.656406 20.439396 20.135609 20.027103 19.875202 19.853504 19.896900 19.875202 19.831806 19.723301 19.723301 19.636509 19.679905 19.766697 19.679905 19.571400 19.614796 19.614796 19.571400 19.549702 19.462910 19.462910 19.397800 19.462910 19.332706 19.267597 19.267597 19.289295 19.289295 19.267597 19.180805 19.245899 19.115696 19.137409 19.072300 19.202503 19.050602 19.115696 19.137409 19.115696 18.963810 18.985508 18.942097 19.028904 18.942097 18.985508 
19.072300 19.180805 19.050602 19.137409 19.224201 19.224201 19.224201 19.159107 19.224201 19.311008 19.267597 19.354404 19.419498 19.332706 19.528004 19.441196 19.528004 19.376102 19.484608 19.528004 19.614796 19.614796 19.744999 19.788410 19.896900 19.788410 19.875202 19.810108 19.766697 19.788410 19.723301 19.831806 19.810108 19.831806 19.875202 19.875202 19.940296 19.962009 20.005405 19.983707 20.070499 20.048801 20.005405 19.983707 19.962009 19.940296 20.005405 19.940296 19.962009 20.070499 20.113895 20.113895 20.113895 20.070499 20.179005 20.157307 20.222401 20.222401 20.244099 20.222401 20.265797 20.352604 20.374302 20.461109 20.547901 20.547901 20.721500 20.981907 21.177204 21.481007 22.240498 23.564198 27.839100 37.690907 41.466709 42.139408 42.508305 43.701801 44.027302 41.249699 40.577000 42.052601 41.835606 41.401600 40.381702 39.101398 36.106800 32.048908 29.575108 27.708897 26.081409 25.213398 24.605808 24.236897 24.063297 23.889698 23.868000 23.477406 23.195301 22.674503 22.305607 21.914997 21.763096 21.589497 21.546101 21.481007 21.350803 21.220600 21.047001 21.047001 21.025303 20.830006 20.721500 20.743198 20.612995 20.287510 19.940296 19.983707 19.896900 19.875202 19.853504 19.831806 19.766697 19.723301 19.701603 19.679905 19.679905 19.679905 19.636509 19.614796 19.658207 19.571400 19.528004 19.549702 19.506306 19.484608 19.376102 19.332706 19.354404 19.332706 19.354404 19.245899 19.202503 19.289295 19.137409 19.159107 19.072300 19.137409 19.093998 19.180805 19.137409 19.180805 19.072300 19.159107 18.942097 18.985508 18.963810 18.920399 18.985508 18.920399 
19.137409 19.180805 19.159107 19.115696 19.159107 19.180805 19.245899 19.224201 19.224201 19.311008 19.245899 19.419498 19.397800 19.354404 19.267597 19.376102 19.441196 19.397800 19.376102 19.397800 19.462910 19.593098 19.679905 19.744999 19.875202 19.744999 19.831806 19.810108 19.766697 19.679905 19.723301 19.875202 19.853504 19.810108 19.875202 19.896900 19.962009 19.853504 19.962009 20.027103 20.027103 20.092197 20.027103 20.005405 19.983707 19.875202 20.005405 20.005405 19.983707 19.962009 19.983707 20.048801 20.070499 20.027103 20.092197 20.265797 20.092197 20.265797 20.265797 20.265797 20.265797 20.309208 20.439396 20.547901 20.504505 20.699802 20.743198 20.960209 21.242298 21.698002 22.565998 24.236897 32.092304 40.099598 41.727100 42.247898 43.094196 44.114109 41.575199 39.383503 41.184605 41.293110 40.945896 40.099598 39.123096 36.671009 32.374409 29.857197 28.034397 26.537098 25.365299 24.649204 24.193501 23.976505 23.629307 23.520802 23.585896 23.325504 22.978306 22.327305 21.828205 21.632908 21.524403 21.459309 21.242298 21.263996 21.177204 21.047001 21.047001 20.873402 20.851704 20.699802 20.612995 20.699802 20.396000 20.070499 19.875202 19.831806 19.940296 19.831806 19.766697 19.810108 19.701603 19.614796 19.701603 19.679905 19.593098 19.679905 19.636509 19.593098 19.484608 19.549702 19.528004 19.484608 19.441196 19.397800 19.441196 19.354404 19.354404 19.202503 19.267597 19.267597 19.267597 19.289295 19.072300 19.202503 19.093998 19.137409 19.050602 19.028904 19.093998 19.159107 18.985508 18.898701 18.963810 18.920399 18.898701 18.942097 18.920399 18.898701 
19.072300 19.093998 19.072300 19.159107 19.159107 19.202503 19.245899 19.245899 19.180805 19.267597 19.332706 19.311008 19.202503 19.289295 19.354404 19.354404 19.332706 19.376102 19.462910 19.332706 19.441196 19.614796 19.701603 19.744999 19.831806 19.723301 19.723301 19.788410 19.788410 19.744999 19.636509 19.810108 19.766697 19.744999 19.831806 19.810108 19.766697 19.875202 19.940296 19.983707 19.896900 20.070499 20.070499 20.027103 19.875202 19.918598 19.962009 19.962009 19.896900 20.005405 19.962009 19.962009 20.005405 19.983707 20.070499 20.070499 20.027103 20.244099 20.287510 20.265797 20.330906 20.374302 20.439396 20.504505 20.526203 20.634708 20.764896 20.981907 21.242298 21.719700 22.717899 25.300205 35.412403 40.425098 41.358204 42.573399 43.419697 42.378101 38.146610 39.253300 39.947697 39.991108 39.578800 38.732502 37.213505 33.199009 30.269505 28.273106 26.754108 25.647404 24.627506 24.084995 23.802906 23.434010 23.173603 23.195301 23.000004 22.848103 22.500904 21.893299 21.589497 21.350803 21.329105 21.220600 21.047001 21.068699 21.047001 21.047001 20.938496 20.786610 20.699802 20.591297 20.504505 20.482807 20.135609 19.983707 19.896900 19.831806 19.918598 19.810108 19.723301 19.723301 19.658207 19.636509 19.528004 19.614796 19.614796 19.614796 19.549702 19.614796 19.528004 19.571400 19.528004 19.506306 19.397800 19.397800 19.376102 19.289295 19.354404 19.180805 19.224201 19.202503 19.159107 19.115696 19.072300 19.115696 19.093998 19.028904 19.007206 19.007206 19.007206 19.050602 18.963810 18.963810 18.877003 18.833607 18.920399 18.942097 18.811909 18.811909 
19.115696 18.985508 19.093998 19.007206 19.072300 19.137409 19.093998 19.137409 19.028904 19.137409 19.245899 19.289295 19.202503 19.202503 19.202503 19.311008 19.267597 19.311008 19.332706 19.354404 19.376102 19.484608 19.528004 19.593098 19.701603 19.636509 19.636509 19.723301 19.766697 19.831806 19.788410 19.788410 19.744999 19.701603 19.788410 19.875202 19.766697 19.744999 19.831806 19.896900 19.896900 19.875202 19.962009 19.918598 19.918598 19.853504 19.962009 19.918598 19.896900 19.940296 19.896900 19.896900 19.918598 19.875202 19.983707 20.048801 20.070499 20.135609 20.092197 20.222401 20.265797 20.265797 20.265797 20.439396 20.526203 20.526203 20.634708 20.938496 21.220600 21.676304 22.761295 25.799305 35.759602 39.817509 40.772297 42.356403 42.443211 37.452198 35.021809 37.343708 37.734303 38.016407 37.669209 37.170109 34.370808 30.768604 28.707096 26.906010 25.907810 24.909595 23.976505 23.651005 23.434010 23.043400 22.761295 22.609409 22.414097 22.175404 22.045200 21.567799 21.285709 21.090397 21.025303 21.003605 20.916798 20.916798 20.938496 20.851704 20.678104 20.634708 20.591297 20.504505 20.309208 20.309208 19.983707 19.875202 19.831806 19.788410 19.744999 19.744999 19.679905 19.766697 19.679905 19.549702 19.593098 19.593098 19.593098 19.484608 19.506306 19.506306 19.462910 19.441196 19.484608 19.311008 19.332706 19.376102 19.224201 19.224201 19.245899 19.137409 19.159107 19.180805 19.028904 19.115696 19.028904 18.963810 19.007206 19.050602 18.985508 18.920399 18.898701 18.942097 18.877003 18.920399 18.790195 18.746799 18.833607 18.811909 18.768497 18.898701 
19.072300 19.028904 19.180805 19.093998 19.115696 19.028904 19.050602 19.137409 19.180805 19.093998 19.202503 19.202503 19.202503 19.115696 19.180805 19.267597 19.332706 19.202503 19.289295 19.354404 19.397800 19.462910 19.506306 19.528004 19.658207 19.679905 19.593098 19.723301 19.723301 19.831806 19.788410 19.810108 19.679905 19.744999 19.788410 19.875202 19.723301 19.810108 19.853504 19.853504 19.918598 19.896900 19.918598 19.853504 19.831806 19.940296 19.918598 19.962009 19.896900 19.962009 19.918598 19.983707 20.027103 19.983707 20.005405 20.027103 19.983707 20.048801 20.092197 20.092197 20.222401 20.222401 20.200703 20.374302 20.526203 20.504505 20.656406 20.851704 21.068699 21.719700 22.587696 25.083210 33.394306 38.407001 39.839207 41.249699 39.101398 33.567905 32.374409 34.045307 35.173710 35.260502 35.043507 34.349110 31.159199 28.880695 27.253208 25.929508 24.866199 24.323704 23.564198 23.282108 22.891499 22.631107 22.414097 22.240498 21.936695 21.654606 21.567799 21.350803 21.025303 20.916798 20.938496 20.873402 20.851704 20.960209 20.916798 20.699802 20.591297 20.526203 20.504505 20.352604 20.200703 20.157307 19.918598 19.918598 19.831806 19.766697 19.723301 19.701603 19.679905 19.658207 19.636509 19.528004 19.593098 19.658207 19.549702 19.549702 19.528004 19.484608 19.441196 19.462910 19.419498 19.311008 19.376102 19.311008 19.224201 19.180805 19.137409 19.180805 19.202503 19.159107 19.137409 19.093998 18.985508 19.072300 19.028904 19.028904 19.007206 18.833607 18.920399 18.942097 18.963810 18.877003 18.790195 18.833607 18.833607 18.746799 18.790195 18.855305 
18.963810 19.072300 19.093998 19.159107 19.159107 19.115696 19.115696 19.159107 19.159107 19.289295 19.202503 19.354404 19.159107 19.224201 19.224201 19.245899 19.354404 19.245899 19.289295 19.354404 19.376102 19.397800 19.441196 19.506306 19.701603 19.679905 19.766697 19.658207 19.701603 19.788410 19.831806 19.788410 19.744999 19.788410 19.831806 19.831806 19.831806 19.831806 19.810108 19.810108 19.896900 19.875202 19.896900 19.983707 20.005405 20.005405 20.070499 19.983707 20.048801 19.983707 20.092197 20.005405 20.048801 20.048801 20.113895 19.940296 19.962009 20.092197 20.070499 20.092197 20.222401 20.179005 20.244099 20.265797 20.417698 20.439396 20.569599 20.786610 20.981907 21.524403 22.349003 24.084995 29.054310 35.520908 38.385303 39.361805 35.802998 31.311100 30.204395 30.529896 31.897007 32.222507 31.853596 30.508198 28.620304 27.253208 25.907810 24.714298 24.063297 23.629307 23.347202 22.913197 22.652805 22.262196 22.001804 21.849903 21.676304 21.394199 21.307407 21.155506 20.981907 20.851704 20.743198 20.764896 20.851704 20.873402 20.678104 20.526203 20.461109 20.352604 20.417698 20.287510 20.092197 20.113895 19.962009 19.918598 19.875202 19.810108 19.810108 19.723301 19.614796 19.593098 19.614796 19.506306 19.571400 19.528004 19.571400 19.528004 19.528004 19.419498 19.528004 19.419498 19.311008 19.397800 19.419498 19.332706 19.245899 19.267597 19.115696 19.202503 19.224201 19.093998 19.093998 19.115696 19.093998 19.050602 18.985508 19.072300 18.963810 18.963810 18.985508 18.985508 18.833607 18.920399 18.768497 18.855305 18.790195 18.855305 18.920399 18.855305 
19.007206 19.028904 19.072300 19.072300 19.137409 19.072300 19.159107 19.159107 19.202503 19.180805 19.137409 19.159107 19.115696 19.224201 19.180805 19.311008 19.267597 19.245899 19.202503 19.267597 19.311008 19.289295 19.397800 19.441196 19.636509 19.571400 19.614796 19.679905 19.810108 19.701603 19.744999 19.853504 19.831806 19.723301 19.723301 19.788410 19.723301 19.831806 19.766697 19.853504 19.788410 19.918598 19.896900 19.940296 19.983707 19.875202 19.962009 20.048801 20.005405 20.027103 20.070499 19.983707 20.027103 19.983707 20.092197 20.048801 19.962009 20.005405 20.157307 20.070499 20.222401 20.200703 20.113895 20.244099 20.352604 20.330906 20.504505 20.699802 20.873402 21.263996 21.914997 23.173603 25.690800 30.942204 35.542606 35.802998 32.005497 29.509998 28.446705 28.164600 28.511799 28.815601 28.511799 27.491901 26.602207 25.625706 24.584110 23.737797 23.238697 23.086796 22.696201 22.414097 22.153706 21.763096 21.632908 21.502705 21.307407 21.112110 21.112110 21.025303 20.764896 20.721500 20.656406 20.656406 20.612995 20.699802 20.656406 20.417698 20.330906 20.352604 20.309208 20.070499 20.005405 20.027103 19.896900 19.788410 19.723301 19.658207 19.701603 19.636509 19.593098 19.528004 19.549702 19.528004 19.571400 19.658207 19.484608 19.506306 19.462910 19.397800 19.484608 19.506306 19.332706 19.267597 19.332706 19.332706 19.267597 19.159107 19.202503 19.159107 19.180805 18.985508 19.115696 19.028904 18.942097 19.007206 19.072300 18.942097 19.007206 18.942097 18.942097 18.833607 18.833607 18.790195 18.877003 18.811909 18.790195 18.790195 18.811909 18.768497 
18.942097 19.028904 19.028904 19.072300 19.093998 19.093998 19.180805 19.072300 19.202503 19.093998 19.093998 19.180805 19.072300 19.180805 19.050602 19.202503 19.245899 19.245899 19.202503 19.224201 19.224201 19.311008 19.419498 19.506306 19.636509 19.636509 19.723301 19.658207 19.744999 19.744999 19.810108 19.810108 19.810108 19.766697 19.831806 19.744999 19.723301 19.766697 19.766697 19.744999 19.788410 19.810108 19.810108 19.810108 19.853504 19.918598 19.918598 20.005405 19.983707 19.940296 19.962009 19.875202 20.092197 20.048801 20.005405 20.048801 20.092197 20.005405 20.092197 20.092197 20.135609 20.265797 20.200703 20.244099 20.352604 20.374302 20.417698 20.526203 20.786610 21.047001 21.589497 22.392399 23.954807 26.320103 29.336399 29.857197 28.381596 27.535297 26.992802 26.537098 26.276707 26.493702 26.081409 25.582310 24.931309 24.193501 23.455708 22.956608 22.674503 22.414097 22.132008 21.871601 21.611210 21.372501 21.263996 21.133808 21.090397 20.916798 20.938496 20.873402 20.764896 20.678104 20.634708 20.526203 20.526203 20.569599 20.417698 20.374302 20.265797 20.070499 20.135609 19.940296 19.853504 19.940296 19.896900 19.766697 19.679905 19.679905 19.636509 19.571400 19.593098 19.593098 19.571400 19.462910 19.549702 19.506306 19.506306 19.484608 19.419498 19.376102 19.354404 19.419498 19.289295 19.224201 19.245899 19.245899 19.202503 19.224201 19.245899 19.159107 19.072300 18.963810 19.115696 19.072300 19.007206 19.072300 19.072300 19.028904 18.985508 18.833607 18.790195 18.898701 18.877003 18.811909 18.833607 18.855305 18.746799 18.790195 18.768497 18.811909 
19.007206 18.963810 19.028904 18.985508 19.072300 19.028904 19.093998 19.159107 19.159107 19.072300 19.202503 19.159107 19.115696 19.159107 19.093998 19.245899 19.180805 19.137409 19.093998 19.115696 19.159107 19.202503 19.419498 19.484608 19.679905 19.744999 19.766697 19.744999 19.744999 19.658207 19.744999 19.766697 19.810108 19.766697 19.810108 19.918598 19.810108 19.831806 19.744999 19.744999 19.766697 19.636509 19.766697 19.788410 19.831806 19.831806 19.788410 19.875202 19.918598 19.940296 19.918598 19.896900 20.048801 20.005405 20.027103 20.070499 20.048801 20.070499 20.070499 20.048801 20.135609 20.113895 20.179005 20.222401 20.287510 20.352604 20.374302 20.504505 20.678104 20.851704 21.177204 21.763096 22.674503 23.954807 25.430408 25.951206 25.929508 25.690800 25.278507 24.996403 24.714298 24.692600 24.519001 24.084995 23.390598 22.978306 22.652805 22.305607 22.088596 21.893299 21.567799 21.372501 21.285709 21.112110 21.003605 20.938496 20.873402 20.786610 20.873402 20.786610 20.656406 20.591297 20.461109 20.461109 20.309208 20.352604 20.374302 20.244099 20.244099 20.048801 19.875202 19.896900 19.918598 19.875202 19.875202 19.788410 19.593098 19.593098 19.658207 19.636509 19.593098 19.549702 19.593098 19.484608 19.484608 19.528004 19.506306 19.376102 19.419498 19.354404 19.397800 19.397800 19.267597 19.267597 19.267597 19.289295 19.159107 19.180805 19.202503 19.115696 19.115696 19.072300 19.050602 19.028904 18.942097 19.007206 19.007206 18.963810 18.898701 18.811909 18.855305 18.877003 18.898701 18.833607 18.942097 18.833607 18.768497 18.681705 18.660007 18.725101 
18.985508 19.115696 18.985508 18.985508 19.028904 18.985508 19.050602 19.115696 19.050602 19.093998 19.072300 19.159107 19.072300 19.050602 19.115696 19.093998 19.159107 19.007206 19.050602 18.985508 19.202503 19.245899 19.419498 19.549702 19.679905 19.788410 19.918598 19.766697 19.810108 19.701603 19.766697 19.723301 19.810108 19.831806 19.766697 19.918598 19.744999 19.831806 19.744999 19.701603 19.701603 19.636509 19.679905 19.788410 19.831806 19.723301 19.723301 19.810108 19.875202 19.896900 19.940296 19.875202 19.918598 20.005405 20.027103 20.157307 19.983707 20.135609 20.113895 20.070499 20.135609 20.157307 20.157307 20.200703 20.265797 20.287510 20.330906 20.461109 20.526203 20.678104 20.938496 21.198902 21.828205 22.392399 23.325504 23.933109 24.063297 23.998203 23.868000 23.564198 23.477406 23.325504 23.151905 22.913197 22.435810 22.175404 21.914997 21.676304 21.611210 21.394199 21.112110 21.068699 21.003605 20.830006 20.808308 20.764896 20.786610 20.678104 20.786610 20.721500 20.656406 20.461109 20.330906 20.330906 20.222401 20.352604 20.287510 20.157307 20.027103 19.810108 19.940296 19.810108 19.853504 19.853504 19.896900 19.679905 19.658207 19.658207 19.571400 19.549702 19.614796 19.528004 19.571400 19.441196 19.441196 19.506306 19.506306 19.462910 19.354404 19.419498 19.332706 19.354404 19.224201 19.093998 19.332706 19.267597 19.159107 19.115696 19.115696 19.159107 19.093998 19.072300 19.028904 19.007206 19.007206 18.877003 18.877003 18.877003 18.833607 18.833607 18.811909 18.811909 18.855305 18.855305 18.746799 18.746799 18.725101 18.725101 18.703403 18.746799 
19.007206 18.920399 19.072300 19.050602 19.007206 19.007206 19.115696 19.072300 19.180805 19.007206 19.050602 19.072300 19.115696 19.007206 19.093998 18.942097 19.093998 18.920399 19.028904 19.093998 19.159107 19.267597 19.484608 19.549702 19.636509 19.831806 19.962009 19.983707 19.918598 19.831806 19.701603 19.788410 19.810108 19.744999 19.853504 19.831806 19.723301 19.853504 19.679905 19.701603 19.636509 19.593098 19.679905 19.636509 19.701603 19.658207 19.810108 19.766697 19.810108 19.831806 19.875202 19.875202 19.896900 19.918598 20.027103 19.983707 19.962009 20.070499 20.027103 20.113895 20.027103 20.179005 20.092197 20.157307 20.200703 20.200703 20.265797 20.352604 20.439396 20.526203 20.678104 20.895100 21.177204 21.459309 22.001804 22.631107 22.891499 22.761295 22.652805 22.327305 22.370701 22.283909 22.262196 21.958408 21.632908 21.459309 21.394199 21.177204 21.133808 21.025303 20.764896 20.808308 20.764896 20.656406 20.699802 20.634708 20.743198 20.569599 20.612995 20.612995 20.417698 20.309208 20.179005 20.200703 20.135609 20.244099 20.157307 20.005405 19.875202 19.810108 19.918598 19.744999 19.723301 19.896900 19.788410 19.658207 19.593098 19.614796 19.593098 19.528004 19.528004 19.506306 19.462910 19.506306 19.484608 19.484608 19.462910 19.484608 19.397800 19.397800 19.289295 19.332706 19.267597 19.202503 19.224201 19.202503 19.180805 19.115696 19.093998 19.093998 19.115696 19.093998 18.942097 18.985508 18.963810 18.877003 18.833607 18.855305 18.942097 18.746799 18.855305 18.790195 18.811909 18.725101 18.725101 18.703403 18.703403 18.768497 18.638309 18.703403 
18.942097 18.963810 18.942097 18.985508 18.963810 18.985508 19.072300 19.072300 19.028904 19.072300 18.985508 19.007206 19.007206 18.985508 18.942097 18.855305 18.920399 18.790195 18.985508 19.007206 19.072300 19.202503 19.462910 19.549702 19.766697 19.831806 19.875202 19.918598 20.005405 19.918598 19.831806 19.701603 19.788410 19.701603 19.766697 19.766697 19.744999 19.788410 19.831806 19.701603 19.593098 19.614796 19.679905 19.679905 19.701603 19.679905 19.614796 19.744999 19.744999 19.744999 19.744999 19.766697 19.875202 19.896900 19.940296 20.005405 19.875202 19.962009 19.962009 20.005405 20.070499 20.135609 20.070499 20.070499 20.048801 20.092197 20.287510 20.287510 20.396000 20.352604 20.591297 20.612995 20.786610 20.895100 21.177204 21.632908 21.893299 21.828205 21.698002 21.698002 21.632908 21.589497 21.481007 21.307407 21.133808 21.025303 20.960209 20.721500 20.808308 20.699802 20.634708 20.634708 20.612995 20.504505 20.547901 20.547901 20.504505 20.569599 20.612995 20.461109 20.287510 20.200703 20.113895 20.070499 20.048801 20.070499 20.048801 19.831806 19.788410 19.766697 19.810108 19.744999 19.766697 19.788410 19.723301 19.636509 19.658207 19.636509 19.593098 19.636509 19.462910 19.462910 19.462910 19.441196 19.419498 19.462910 19.354404 19.441196 19.311008 19.289295 19.267597 19.245899 19.137409 19.137409 19.180805 19.224201 19.115696 19.137409 19.050602 19.007206 19.050602 19.050602 18.920399 18.963810 18.877003 18.877003 18.877003 18.790195 18.768497 18.703403 18.811909 18.811909 18.768497 18.725101 18.746799 18.703403 18.681705 18.638309 18.616596 18.594898 
18.963810 18.985508 18.898701 18.985508 18.833607 18.920399 18.920399 18.985508 19.028904 18.985508 18.985508 18.920399 18.963810 18.855305 18.790195 18.768497 18.855305 18.877003 18.942097 19.007206 19.180805 19.224201 19.376102 19.571400 19.788410 19.875202 19.983707 20.048801 20.048801 19.896900 19.940296 19.918598 19.658207 19.723301 19.744999 19.766697 19.723301 19.701603 19.744999 19.766697 19.723301 19.614796 19.636509 19.593098 19.658207 19.528004 19.636509 19.614796 19.658207 19.723301 19.701603 19.744999 19.766697 19.788410 19.831806 19.940296 19.875202 19.896900 19.918598 19.896900 20.027103 20.092197 19.983707 20.005405 20.048801 20.135609 20.200703 20.200703 20.200703 20.330906 20.417698 20.439396 20.461109 20.591297 20.743198 20.938496 21.155506 21.155506 21.198902 21.047001 21.198902 21.090397 20.981907 20.830006 20.721500 20.634708 20.612995 20.612995 20.634708 20.504505 20.504505 20.482807 20.547901 20.461109 20.417698 20.482807 20.482807 20.374302 20.396000 20.309208 20.092197 20.027103 19.983707 19.983707 19.940296 19.962009 19.940296 19.875202 19.723301 19.701603 19.744999 19.701603 19.658207 19.766697 19.636509 19.549702 19.614796 19.593098 19.549702 19.441196 19.462910 19.397800 19.419498 19.311008 19.289295 19.332706 19.419498 19.332706 19.311008 19.267597 19.245899 19.245899 19.224201 19.202503 19.224201 19.180805 19.115696 18.963810 18.985508 19.050602 19.072300 18.985508 18.920399 18.985508 18.833607 18.811909 18.768497 18.811909 18.833607 18.703403 18.811909 18.768497 18.703403 18.703403 18.638309 18.703403 18.573200 18.616596 18.616596 18.508106 
18.768497 18.898701 18.877003 18.920399 18.985508 18.985508 18.942097 18.985508 19.050602 19.093998 18.898701 18.898701 18.833607 18.811909 18.811909 18.681705 18.877003 18.855305 18.855305 18.942097 19.115696 19.224201 19.397800 19.636509 19.766697 19.918598 20.048801 20.070499 20.005405 19.983707 20.027103 19.962009 19.744999 19.701603 19.744999 19.679905 19.614796 19.593098 19.788410 19.744999 19.723301 19.788410 19.679905 19.658207 19.658207 19.614796 19.571400 19.636509 19.571400 19.701603 19.636509 19.723301 19.744999 19.701603 19.766697 19.766697 19.788410 19.810108 19.875202 19.918598 19.962009 20.070499 20.005405 20.005405 20.070499 20.048801 20.027103 20.092197 20.200703 20.135609 20.200703 20.222401 20.330906 20.396000 20.482807 20.591297 20.743198 20.721500 20.764896 20.764896 20.678104 20.656406 20.526203 20.504505 20.547901 20.396000 20.526203 20.504505 20.482807 20.439396 20.374302 20.439396 20.504505 20.439396 20.330906 20.417698 20.309208 20.222401 20.287510 20.157307 19.940296 19.940296 19.918598 19.918598 19.896900 19.896900 19.896900 19.766697 19.701603 19.636509 19.766697 19.723301 19.701603 19.810108 19.744999 19.549702 19.571400 19.506306 19.376102 19.376102 19.441196 19.419498 19.462910 19.376102 19.354404 19.376102 19.419498 19.397800 19.332706 19.202503 19.267597 19.311008 19.202503 19.093998 19.224201 19.180805 19.115696 19.028904 18.963810 19.093998 19.115696 18.920399 18.942097 18.942097 18.833607 18.833607 18.811909 18.790195 18.746799 18.594898 18.746799 18.790195 18.660007 18.811909 18.681705 18.638309 18.638309 18.660007 18.681705 18.725101 
18.877003 18.920399 18.942097 18.920399 18.898701 18.963810 18.942097 18.942097 18.985508 18.942097 18.898701 18.746799 18.790195 18.790195 18.768497 18.746799 18.898701 18.898701 18.855305 18.985508 19.050602 19.180805 19.419498 19.549702 19.744999 19.853504 20.005405 19.962009 19.962009 19.940296 19.983707 20.005405 19.940296 19.723301 19.701603 19.658207 19.744999 19.701603 19.744999 19.679905 19.744999 19.658207 19.658207 19.658207 19.723301 19.658207 19.571400 19.636509 19.636509 19.723301 19.658207 19.658207 19.766697 19.701603 19.788410 19.766697 19.679905 19.810108 19.744999 19.810108 19.896900 19.918598 19.940296 19.918598 19.940296 19.962009 19.983707 20.113895 20.113895 20.092197 20.070499 20.200703 20.200703 20.244099 20.374302 20.374302 20.374302 20.482807 20.439396 20.396000 20.461109 20.439396 20.417698 20.352604 20.396000 20.309208 20.374302 20.265797 20.352604 20.439396 20.330906 20.265797 20.330906 20.352604 20.265797 20.200703 20.244099 20.135609 20.179005 20.070499 19.896900 19.875202 19.918598 19.831806 19.766697 19.810108 19.875202 19.853504 19.658207 19.593098 19.723301 19.658207 19.571400 19.744999 19.679905 19.484608 19.462910 19.506306 19.441196 19.419498 19.397800 19.419498 19.376102 19.354404 19.332706 19.419498 19.441196 19.289295 19.224201 19.245899 19.245899 19.202503 19.245899 19.159107 19.267597 19.159107 19.093998 19.050602 19.028904 19.072300 18.898701 18.963810 18.898701 18.877003 18.768497 18.811909 18.855305 18.811909 18.746799 18.746799 18.681705 18.768497 18.703403 18.681705 18.573200 18.681705 18.703403 18.681705 18.616596 18.551502 
18.833607 18.768497 18.898701 18.942097 18.920399 18.855305 18.942097 18.790195 18.985508 18.855305 18.833607 18.660007 18.660007 18.768497 18.703403 18.790195 18.855305 18.833607 18.898701 19.007206 19.115696 19.267597 19.528004 19.528004 19.744999 19.875202 19.962009 19.918598 19.983707 19.831806 19.853504 19.831806 19.744999 19.744999 19.723301 19.636509 19.723301 19.723301 19.810108 19.744999 19.701603 19.701603 19.701603 19.744999 19.636509 19.679905 19.744999 19.571400 19.679905 19.658207 19.679905 19.701603 19.744999 19.658207 19.636509 19.658207 19.744999 19.701603 19.744999 19.831806 19.744999 19.810108 19.831806 19.788410 19.896900 19.896900 19.940296 20.005405 20.005405 19.918598 20.048801 20.027103 20.157307 20.113895 20.157307 20.222401 20.200703 20.200703 20.244099 20.222401 20.222401 20.287510 20.265797 20.244099 20.265797 20.157307 20.222401 20.222401 20.287510 20.244099 20.157307 20.179005 20.179005 20.113895 20.113895 20.113895 20.113895 20.005405 20.027103 19.918598 19.853504 19.744999 19.679905 19.701603 19.679905 19.723301 19.723301 19.701603 19.614796 19.549702 19.701603 19.701603 19.593098 19.766697 19.636509 19.506306 19.441196 19.419498 19.354404 19.354404 19.376102 19.376102 19.289295 19.289295 19.289295 19.376102 19.311008 19.332706 19.289295 19.245899 19.180805 19.159107 19.245899 19.202503 19.115696 19.050602 18.985508 19.028904 18.920399 18.920399 18.985508 18.855305 18.811909 18.833607 18.811909 18.746799 18.746799 18.768497 18.790195 18.703403 18.638309 18.681705 18.660007 18.616596 18.594898 18.551502 18.551502 18.616596 18.594898 18.660007 
18.790195 18.877003 18.855305 18.877003 18.855305 18.833607 18.811909 18.833607 18.768497 18.681705 18.746799 18.725101 18.681705 18.660007 18.616596 18.703403 18.811909 18.768497 18.898701 18.833607 19.115696 19.245899 19.397800 19.549702 19.766697 19.810108 19.810108 19.875202 19.896900 19.810108 19.831806 19.853504 19.679905 19.593098 19.701603 19.723301 19.593098 19.658207 19.658207 19.679905 19.658207 19.679905 19.658207 19.658207 19.701603 19.658207 19.723301 19.701603 19.766697 19.788410 19.723301 19.636509 19.658207 19.658207 19.593098 19.679905 19.723301 19.788410 19.766697 19.723301 19.723301 19.810108 19.788410 19.810108 19.788410 19.853504 19.896900 19.831806 19.940296 19.918598 19.918598 20.005405 20.005405 20.027103 20.027103 20.113895 20.070499 20.092197 20.135609 20.157307 20.135609 20.113895 20.179005 20.157307 20.200703 20.222401 20.222401 20.113895 20.287510 20.200703 20.092197 20.070499 20.070499 20.048801 19.940296 19.896900 20.005405 19.875202 19.983707 19.875202 19.810108 19.723301 19.679905 19.679905 19.636509 19.701603 19.658207 19.636509 19.614796 19.528004 19.593098 19.593098 19.636509 19.679905 19.571400 19.354404 19.419498 19.376102 19.354404 19.311008 19.267597 19.289295 19.267597 19.267597 19.311008 19.311008 19.311008 19.289295 19.267597 19.202503 19.115696 19.202503 19.072300 19.115696 19.137409 18.963810 19.007206 18.920399 18.898701 18.898701 18.877003 18.811909 18.855305 18.877003 18.768497 18.746799 18.811909 18.746799 18.638309 18.660007 18.703403 18.746799 18.703403 18.551502 18.594898 18.551502 18.551502 18.573200 18.594898 18.551502 
18.877003 18.811909 18.768497 18.790195 18.855305 18.855305 18.811909 18.681705 18.725101 18.660007 18.703403 18.746799 18.703403 18.594898 18.790195 18.725101 18.877003 18.855305 18.833607 18.942097 19.180805 19.245899 19.289295 19.441196 19.636509 19.744999 19.788410 19.744999 19.831806 19.701603 19.788410 19.810108 19.723301 19.528004 19.593098 19.701603 19.593098 19.593098 19.549702 19.571400 19.614796 19.614796 19.636509 19.614796 19.636509 19.571400 19.723301 19.744999 19.723301 19.744999 19.788410 19.723301 19.723301 19.658207 19.701603 19.679905 19.614796 19.701603 19.766697 19.723301 19.701603 19.788410 19.853504 19.766697 19.810108 19.853504 19.853504 19.875202 19.896900 19.896900 19.896900 19.918598 19.983707 19.918598 19.983707 20.005405 19.983707 20.027103 20.092197 20.005405 20.005405 20.092197 20.113895 20.113895 20.179005 20.092197 20.244099 20.048801 20.157307 20.092197 19.940296 19.918598 19.962009 19.875202 19.918598 19.831806 19.875202 19.810108 19.831806 19.788410 19.701603 19.636509 19.593098 19.679905 19.658207 19.723301 19.679905 19.571400 19.571400 19.549702 19.593098 19.571400 19.571400 19.506306 19.462910 19.332706 19.332706 19.332706 19.289295 19.332706 19.245899 19.289295 19.267597 19.267597 19.267597 19.354404 19.224201 19.332706 19.137409 19.180805 19.137409 19.093998 19.137409 19.072300 19.093998 19.050602 18.985508 18.877003 18.898701 18.877003 18.855305 18.877003 18.725101 18.855305 18.746799 18.703403 18.725101 18.703403 18.638309 18.573200 18.616596 18.660007 18.638309 18.573200 18.529804 18.508106 18.464710 18.638309 18.529804 18.616596 
18.703403 18.660007 18.725101 18.703403 18.703403 18.638309 18.681705 18.594898 18.464710 18.616596 18.616596 18.681705 18.638309 18.638309 18.660007 18.725101 18.790195 18.681705 18.790195 18.920399 19.072300 19.137409 19.245899 19.376102 19.506306 19.549702 19.679905 19.658207 19.658207 19.614796 19.723301 19.658207 19.658207 19.549702 19.593098 19.506306 19.484608 19.506306 19.484608 19.528004 19.614796 19.593098 19.701603 19.571400 19.636509 19.528004 19.549702 19.571400 19.614796 19.701603 19.810108 19.658207 19.788410 19.658207 19.723301 19.701603 19.636509 19.788410 19.810108 19.701603 19.679905 19.723301 19.679905 19.701603 19.766697 19.788410 19.788410 19.831806 19.896900 19.788410 20.005405 19.896900 19.940296 19.810108 19.875202 20.027103 19.940296 20.027103 20.070499 20.048801 20.113895 20.070499 20.048801 20.027103 19.940296 20.027103 20.048801 19.962009 20.005405 19.962009 19.853504 19.810108 19.788410 19.831806 19.723301 19.701603 19.744999 19.723301 19.766697 19.723301 19.636509 19.528004 19.571400 19.549702 19.549702 19.614796 19.593098 19.419498 19.462910 19.376102 19.528004 19.419498 19.484608 19.528004 19.376102 19.332706 19.245899 19.289295 19.311008 19.159107 19.202503 19.289295 19.267597 19.224201 19.180805 19.224201 19.202503 19.137409 19.159107 19.072300 19.050602 19.093998 18.985508 18.963810 18.963810 18.942097 18.963810 18.811909 18.833607 18.855305 18.833607 18.681705 18.638309 18.746799 18.703403 18.594898 18.594898 18.616596 18.638309 18.681705 18.638309 18.681705 18.594898 18.551502 18.551502 18.421299 18.508106 18.529804 18.464710 18.486408 
18.638309 18.681705 18.638309 18.746799 18.616596 18.638309 18.660007 18.551502 18.508106 18.594898 18.573200 18.594898 18.638309 18.551502 18.660007 18.638309 18.790195 18.703403 18.833607 18.898701 18.985508 19.180805 19.332706 19.397800 19.549702 19.571400 19.614796 19.593098 19.614796 19.701603 19.701603 19.593098 19.549702 19.506306 19.549702 19.484608 19.376102 19.397800 19.397800 19.441196 19.397800 19.484608 19.462910 19.484608 19.571400 19.484608 19.571400 19.571400 19.506306 19.571400 19.614796 19.701603 19.744999 19.723301 19.810108 19.658207 19.679905 19.679905 19.810108 19.744999 19.658207 19.744999 19.744999 19.744999 19.810108 19.766697 19.875202 19.831806 19.831806 19.875202 19.962009 19.853504 19.962009 19.810108 19.940296 19.983707 19.940296 20.027103 19.940296 19.940296 20.005405 19.918598 19.896900 19.875202 19.875202 19.788410 19.896900 19.744999 19.788410 19.831806 19.744999 19.701603 19.658207 19.679905 19.593098 19.701603 19.766697 19.701603 19.614796 19.679905 19.571400 19.484608 19.484608 19.549702 19.462910 19.528004 19.636509 19.528004 19.419498 19.354404 19.462910 19.441196 19.419498 19.484608 19.376102 19.202503 19.245899 19.202503 19.137409 19.072300 19.180805 19.180805 19.202503 19.202503 19.159107 19.180805 19.180805 19.093998 19.137409 18.963810 18.985508 18.985508 19.028904 18.833607 18.963810 18.855305 18.877003 18.790195 18.746799 18.811909 18.768497 18.681705 18.725101 18.746799 18.660007 18.529804 18.573200 18.573200 18.529804 18.508106 18.529804 18.573200 18.508106 18.399601 18.421299 18.464710 18.356205 18.421299 18.312809 18.377903 
18.508106 18.573200 18.703403 18.594898 18.616596 18.421299 18.529804 18.508106 18.616596 18.573200 18.508106 18.681705 18.529804 18.529804 18.486408 18.638309 18.594898 18.638309 18.703403 18.833607 18.942097 19.115696 19.267597 19.311008 19.462910 19.441196 19.658207 19.549702 19.679905 19.593098 19.549702 19.593098 19.484608 19.528004 19.571400 19.549702 19.441196 19.441196 19.376102 19.289295 19.376102 19.397800 19.462910 19.462910 19.484608 19.397800 19.549702 19.571400 19.571400 19.528004 19.441196 19.528004 19.528004 19.506306 19.679905 19.549702 19.549702 19.636509 19.658207 19.701603 19.571400 19.766697 19.744999 19.679905 19.701603 19.766697 19.744999 19.831806 19.744999 19.831806 19.831806 19.810108 19.766697 19.788410 19.940296 19.896900 19.875202 19.875202 19.788410 19.723301 19.810108 19.875202 19.766697 19.788410 19.658207 19.701603 19.701603 19.723301 19.679905 19.766697 19.658207 19.593098 19.549702 19.593098 19.614796 19.549702 19.593098 19.528004 19.614796 19.484608 19.419498 19.506306 19.528004 19.376102 19.462910 19.549702 19.679905 19.571400 19.484608 19.441196 19.549702 19.506306 19.462910 19.419498 19.376102 19.311008 19.115696 19.245899 19.224201 19.028904 19.137409 19.137409 19.159107 19.115696 19.224201 19.137409 19.180805 19.050602 19.115696 19.050602 18.985508 19.007206 18.920399 18.877003 18.963810 18.790195 18.898701 18.790195 18.811909 18.855305 18.725101 18.725101 18.681705 18.725101 18.703403 18.529804 18.529804 18.573200 18.508106 18.529804 18.508106 18.508106 18.486408 18.486408 18.442997 18.356205 18.442997 18.356205 18.247700 18.399601 
