# Supplementary material for: Food Image Segmentation Using Multi-Modal Imaging Sensors with Color and Thermal Data
Source: Sensors (Basel). 2023 Jan 4;23(2):560. doi: 10.3390/s23020560 (PMC9860575; doi:10.3390/s23020560)
Supplement: Supplementary file 1 [file sensors-23-00560-s001.zip › Combined Data/C1 temporal/30sec/2.txt]

17.922199 17.943897 17.987309 17.922199 17.922199 18.095798 17.987309 18.030704 18.074100 18.095798 18.160908 18.204304 18.226002 18.204304 18.182606 18.160908 18.117496 18.204304 18.247700 18.291096 18.356205 18.269398 18.421299 18.399601 18.421299 18.486408 18.421299 18.442997 18.421299 18.573200 18.551502 18.616596 18.573200 18.616596 18.660007 18.725101 18.746799 18.660007 18.811909 18.746799 18.681705 18.725101 18.790195 18.898701 18.703403 18.877003 18.790195 18.898701 18.898701 18.833607 18.877003 18.898701 18.898701 18.855305 18.898701 18.985508 18.942097 18.985508 19.050602 19.007206 19.007206 18.942097 19.072300 19.115696 19.028904 19.224201 19.137409 19.137409 19.028904 19.159107 19.202503 19.115696 19.245899 19.180805 19.093998 19.050602 18.985508 19.115696 19.007206 19.050602 19.028904 19.093998 19.028904 19.072300 19.180805 19.072300 19.072300 18.985508 19.028904 19.028904 18.898701 18.920399 18.942097 18.963810 18.942097 18.985508 19.137409 19.050602 19.050602 18.920399 18.898701 18.963810 18.877003 19.007206 18.877003 18.942097 18.985508 18.725101 18.877003 18.768497 18.920399 18.811909 18.768497 18.942097 18.833607 18.790195 18.660007 18.616596 18.703403 18.660007 18.660007 18.638309 18.681705 18.660007 18.638309 18.616596 18.616596 18.508106 18.681705 18.529804 18.594898 18.508106 18.486408 18.508106 18.464710 18.312809 18.334507 18.399601 18.291096 18.269398 18.226002 18.247700 18.204304 18.117496 18.160908 18.160908 18.052402 18.074100 18.095798 18.117496 18.074100 18.052402 17.965595 18.030704 17.987309 17.943897 17.857105 17.965595 17.900501 17.770298 
18.052402 17.965595 18.160908 18.095798 18.095798 18.269398 18.160908 18.204304 18.204304 18.139210 18.312809 18.291096 18.356205 18.291096 18.312809 18.291096 18.226002 18.291096 18.377903 18.442997 18.377903 18.377903 18.421299 18.464710 18.529804 18.529804 18.551502 18.486408 18.660007 18.508106 18.681705 18.746799 18.811909 18.681705 18.746799 18.855305 18.855305 18.833607 18.877003 18.942097 18.811909 18.942097 18.942097 18.877003 18.811909 18.920399 18.855305 19.007206 18.963810 19.050602 18.963810 18.985508 18.942097 18.963810 19.007206 19.050602 19.028904 19.093998 19.159107 19.028904 19.137409 19.159107 19.115696 19.137409 19.180805 19.245899 19.289295 19.267597 19.202503 19.224201 19.289295 19.202503 19.245899 19.180805 19.180805 19.202503 19.093998 19.137409 19.137409 19.137409 19.159107 19.093998 19.028904 19.093998 19.180805 19.028904 19.180805 19.028904 19.093998 18.942097 18.963810 18.985508 19.093998 19.115696 19.007206 18.985508 19.180805 19.007206 19.093998 19.093998 18.920399 18.985508 18.942097 19.137409 18.898701 19.028904 19.093998 18.920399 18.855305 18.963810 18.985508 18.898701 19.028904 19.007206 18.942097 18.877003 18.768497 18.681705 18.833607 18.725101 18.703403 18.725101 18.768497 18.725101 18.703403 18.725101 18.616596 18.681705 18.681705 18.681705 18.616596 18.551502 18.594898 18.594898 18.508106 18.508106 18.486408 18.464710 18.399601 18.356205 18.356205 18.312809 18.312809 18.226002 18.269398 18.291096 18.269398 18.074100 18.160908 18.226002 18.182606 18.074100 18.139210 18.052402 18.074100 18.117496 17.922199 17.987309 17.878803 18.009007 
18.030704 17.943897 18.009007 18.139210 18.139210 18.247700 18.247700 18.247700 18.182606 13.560505 18.356205 18.377903 18.334507 18.291096 18.356205 18.291096 18.377903 18.312809 18.377903 18.464710 18.442997 18.486408 18.442997 18.551502 18.660007 18.638309 18.616596 18.660007 18.594898 18.573200 18.573200 18.681705 18.833607 18.768497 18.790195 18.811909 18.920399 18.942097 18.877003 18.877003 18.898701 18.963810 18.811909 18.920399 18.855305 18.942097 18.877003 19.028904 14.905903 19.050602 19.072300 18.963810 18.985508 18.312809 19.072300 19.115696 19.180805 19.093998 19.137409 19.115696 19.115696 19.159107 19.137409 19.159107 19.267597 19.311008 19.311008 19.180805 19.202503 19.224201 19.224201 15.231403 19.354404 19.202503 19.159107 19.224201 19.137409 19.137409 19.159107 19.202503 19.159107 19.202503 19.159107 19.115696 19.159107 19.159107 19.202503 19.093998 19.137409 19.050602 19.028904 19.115696 19.202503 19.159107 19.115696 19.007206 19.159107 19.028904 19.072300 19.159107 18.920399 19.028904 18.985508 19.093998 19.007206 19.072300 19.093998 18.963810 18.985508 19.028904 19.072300 18.898701 18.942097 19.028904 18.963810 18.898701 18.616596 18.746799 18.942097 18.811909 18.746799 18.811909 18.768497 18.790195 18.811909 18.703403 18.768497 18.703403 18.746799 18.660007 18.638309 18.573200 18.638309 18.573200 18.529804 18.399601 18.508106 18.421299 18.399601 18.486408 18.377903 18.421299 18.399601 18.334507 18.291096 18.269398 18.291096 18.247700 18.291096 18.269398 14.580402 18.182606 18.117496 18.117496 18.030704 18.009007 18.030704 18.095798 18.009007 18.052402 
18.160908 18.160908 18.226002 18.139210 18.204304 18.247700 18.226002 18.312809 18.356205 18.356205 18.486408 18.442997 18.399601 18.334507 18.399601 18.356205 18.356205 18.421299 18.399601 18.399601 18.442997 18.508106 18.573200 18.573200 18.681705 18.660007 18.681705 18.703403 18.725101 18.725101 18.833607 18.811909 18.790195 18.703403 18.768497 18.877003 18.898701 18.920399 18.920399 18.985508 18.898701 18.985508 18.963810 18.985508 18.963810 19.050602 18.963810 19.028904 18.920399 19.028904 18.985508 19.093998 19.093998 19.093998 19.115696 19.159107 19.115696 19.137409 19.137409 19.050602 19.245899 19.137409 19.202503 19.180805 19.267597 19.311008 19.289295 19.245899 19.224201 19.267597 19.267597 19.245899 19.419498 19.224201 19.180805 19.289295 19.137409 19.224201 19.159107 19.159107 19.180805 19.180805 19.137409 19.093998 19.202503 19.224201 19.115696 19.093998 19.180805 19.202503 19.050602 19.050602 19.115696 18.985508 19.093998 19.050602 19.115696 19.028904 19.115696 19.072300 18.963810 19.093998 19.007206 19.115696 18.963810 19.050602 19.072300 18.942097 18.985508 18.985508 19.028904 18.920399 19.007206 19.050602 18.920399 18.942097 18.877003 18.746799 18.833607 18.746799 18.725101 18.811909 18.790195 18.725101 18.811909 18.811909 18.725101 18.703403 18.703403 18.638309 18.638309 18.660007 18.660007 18.681705 18.573200 18.551502 18.573200 18.551502 18.486408 18.421299 18.334507 18.442997 18.399601 18.269398 18.442997 18.291096 18.291096 18.312809 18.247700 18.334507 18.269398 18.182606 18.204304 18.139210 18.074100 18.095798 18.052402 18.117496 17.987309 17.943897 
18.095798 18.160908 18.226002 18.312809 18.269398 18.247700 18.312809 18.421299 18.399601 18.508106 18.486408 18.529804 18.421299 18.399601 18.442997 18.399601 18.464710 18.486408 18.486408 18.464710 18.486408 18.486408 18.660007 18.703403 18.703403 18.681705 18.768497 18.790195 18.703403 18.681705 18.811909 18.746799 18.855305 18.985508 18.920399 18.855305 18.942097 18.985508 18.942097 19.007206 18.963810 19.007206 18.920399 18.963810 18.942097 19.115696 19.050602 19.050602 19.115696 19.093998 19.028904 19.115696 19.072300 19.007206 19.093998 19.224201 19.202503 19.224201 19.202503 19.159107 19.159107 19.224201 19.245899 19.267597 19.354404 19.311008 19.354404 19.354404 19.332706 19.267597 19.332706 19.245899 19.376102 19.332706 19.289295 19.289295 19.159107 19.267597 19.245899 19.202503 19.289295 19.202503 19.245899 19.180805 19.180805 19.224201 19.180805 19.159107 19.137409 19.180805 19.202503 19.137409 19.137409 19.115696 19.137409 19.137409 19.180805 19.115696 19.115696 19.180805 19.007206 19.093998 19.093998 19.115696 19.007206 19.159107 19.180805 19.007206 18.985508 18.985508 19.115696 18.985508 19.050602 19.072300 19.050602 18.920399 18.963810 18.855305 18.920399 18.963810 18.746799 18.833607 18.855305 18.790195 18.833607 18.855305 18.790195 18.833607 18.768497 18.811909 18.790195 18.768497 18.790195 18.725101 18.638309 18.616596 18.638309 18.551502 18.551502 18.529804 18.486408 18.508106 18.529804 18.442997 18.486408 18.486408 18.356205 18.399601 18.334507 18.247700 18.356205 18.356205 18.204304 18.204304 18.312809 18.247700 18.247700 18.182606 18.117496 18.095798 
18.269398 18.204304 18.269398 18.356205 18.377903 18.442997 18.377903 18.486408 18.573200 18.529804 18.421299 18.464710 18.594898 18.421299 18.508106 18.551502 18.573200 18.551502 18.486408 18.573200 18.464710 18.594898 18.725101 18.725101 18.768497 18.746799 18.768497 18.877003 18.855305 18.898701 18.833607 18.985508 18.942097 18.985508 18.942097 18.963810 18.963810 18.942097 19.028904 19.093998 18.920399 19.137409 19.028904 19.072300 19.028904 19.115696 19.072300 19.289295 19.137409 19.159107 19.267597 19.202503 19.202503 19.245899 19.224201 19.397800 19.245899 19.245899 19.267597 19.202503 19.289295 19.289295 19.332706 19.311008 19.354404 19.441196 19.376102 19.376102 19.354404 19.397800 19.311008 19.311008 19.441196 19.376102 19.397800 19.376102 19.267597 19.354404 19.332706 19.354404 19.376102 19.289295 19.289295 19.332706 19.267597 19.245899 19.245899 19.245899 19.224201 19.180805 19.072300 19.159107 19.202503 19.202503 19.180805 19.224201 19.289295 19.137409 19.115696 19.245899 19.137409 19.115696 19.072300 19.202503 19.093998 19.224201 19.245899 19.115696 19.115696 19.115696 19.202503 18.963810 19.093998 19.180805 19.028904 18.942097 18.963810 18.833607 18.963810 18.963810 18.898701 18.898701 18.920399 18.790195 18.963810 18.855305 18.833607 18.811909 18.877003 18.877003 18.768497 18.790195 18.833607 18.746799 18.725101 18.638309 18.616596 18.703403 18.681705 18.594898 18.486408 18.573200 18.464710 18.551502 18.508106 18.442997 18.421299 18.421299 18.529804 18.356205 18.334507 18.399601 18.291096 18.312809 18.334507 18.334507 18.247700 18.291096 18.291096 18.182606 
18.312809 18.269398 18.204304 18.356205 18.421299 18.551502 18.486408 18.508106 18.508106 18.464710 18.486408 18.594898 18.551502 18.508106 18.573200 18.551502 18.551502 18.508106 18.442997 18.616596 18.573200 18.681705 18.660007 18.768497 18.811909 18.811909 18.746799 18.877003 18.855305 18.811909 18.833607 19.007206 19.072300 19.028904 18.963810 19.028904 19.093998 19.028904 19.028904 19.050602 19.050602 19.137409 19.115696 19.180805 19.050602 19.224201 19.093998 19.202503 19.224201 19.159107 19.159107 19.245899 19.137409 19.224201 19.332706 19.311008 19.332706 19.267597 19.332706 19.267597 19.267597 19.311008 19.354404 19.376102 19.376102 19.462910 19.462910 19.354404 19.462910 19.419498 19.419498 19.354404 19.528004 19.332706 19.332706 19.311008 19.311008 19.462910 19.354404 19.419498 19.419498 19.311008 19.311008 19.289295 19.376102 19.224201 19.267597 19.245899 19.289295 19.245899 19.137409 19.267597 19.245899 19.159107 19.245899 19.224201 19.332706 19.180805 19.224201 19.441196 19.180805 19.289295 19.202503 19.332706 19.137409 19.245899 19.159107 19.202503 19.202503 19.115696 19.093998 19.115696 19.202503 19.224201 19.115696 19.093998 19.050602 18.985508 18.985508 18.920399 18.985508 18.963810 19.007206 18.920399 19.007206 18.920399 18.898701 18.920399 18.920399 18.920399 18.877003 18.833607 18.811909 18.920399 18.855305 18.703403 18.768497 18.681705 18.660007 18.638309 18.508106 18.660007 18.573200 18.573200 18.551502 18.464710 18.442997 18.529804 18.594898 18.486408 18.508106 18.508106 18.356205 18.377903 18.291096 18.377903 18.334507 18.356205 18.269398 18.269398 
18.356205 18.269398 18.291096 18.291096 18.377903 18.421299 18.464710 18.442997 18.486408 18.594898 18.616596 18.551502 18.660007 18.594898 18.529804 18.660007 18.594898 18.594898 18.594898 18.681705 18.703403 18.725101 18.681705 18.790195 18.877003 18.768497 18.811909 18.833607 18.855305 18.898701 18.963810 19.007206 19.028904 18.985508 19.028904 19.093998 19.115696 19.007206 19.093998 19.115696 19.115696 19.137409 19.137409 19.137409 19.137409 19.093998 19.180805 19.245899 19.267597 19.180805 19.267597 19.267597 19.159107 19.332706 19.202503 19.311008 19.267597 19.245899 19.267597 19.267597 19.267597 19.311008 19.397800 19.484608 19.462910 19.506306 19.506306 19.397800 19.484608 19.441196 19.354404 19.397800 19.506306 19.484608 19.441196 19.376102 19.311008 19.462910 19.376102 19.332706 19.311008 19.311008 19.441196 19.354404 19.397800 19.332706 19.332706 19.224201 19.311008 19.289295 19.202503 19.224201 19.224201 19.245899 19.224201 19.267597 19.441196 19.159107 19.224201 19.289295 19.093998 19.159107 19.115696 19.289295 19.115696 19.311008 19.180805 19.072300 19.180805 19.137409 19.180805 19.115696 19.224201 19.202503 19.202503 19.028904 18.985508 19.093998 19.028904 18.942097 19.007206 18.985508 19.007206 18.920399 19.007206 18.898701 18.877003 18.855305 18.877003 18.833607 18.855305 18.920399 18.811909 18.811909 18.703403 18.746799 18.681705 18.660007 18.703403 18.638309 18.573200 18.573200 18.508106 18.573200 18.529804 18.551502 18.508106 18.486408 18.486408 18.464710 18.529804 18.464710 18.377903 18.399601 18.334507 18.551502 18.291096 18.377903 18.312809 18.377903 
18.399601 18.291096 18.377903 18.421299 18.356205 18.421299 18.486408 18.486408 18.573200 18.681705 18.529804 18.616596 18.508106 18.529804 18.421299 18.508106 18.529804 18.638309 18.638309 18.703403 18.638309 18.811909 18.746799 18.768497 18.898701 18.877003 18.855305 18.833607 18.811909 18.877003 18.963810 19.028904 18.985508 18.963810 19.028904 19.028904 19.137409 19.180805 19.137409 19.115696 19.028904 19.180805 19.137409 19.137409 19.093998 19.072300 19.180805 19.267597 19.245899 19.202503 19.224201 19.159107 19.202503 19.289295 19.224201 19.289295 19.332706 19.267597 19.245899 19.311008 19.267597 19.354404 19.397800 19.397800 19.397800 19.441196 19.462910 19.571400 19.397800 19.441196 19.462910 19.419498 19.593098 19.397800 19.419498 19.397800 19.484608 19.462910 19.376102 19.376102 19.332706 19.267597 19.419498 19.332706 19.354404 19.354404 19.376102 19.224201 19.311008 19.311008 19.137409 19.224201 19.180805 19.289295 19.332706 19.332706 19.267597 19.202503 19.311008 19.224201 19.115696 19.180805 19.202503 19.311008 19.267597 19.245899 19.267597 19.093998 19.093998 19.115696 19.137409 19.115696 19.093998 19.224201 19.137409 19.093998 19.007206 19.028904 19.050602 18.963810 19.028904 19.007206 18.920399 19.007206 18.942097 18.942097 18.920399 18.985508 18.877003 18.920399 18.833607 18.877003 18.833607 18.703403 18.768497 18.790195 18.703403 18.660007 18.703403 18.638309 18.594898 18.616596 18.551502 18.638309 18.616596 18.594898 18.551502 18.551502 18.594898 18.508106 18.508106 18.573200 18.464710 18.421299 18.377903 18.399601 18.334507 18.312809 18.291096 18.377903 
18.377903 18.312809 18.421299 18.399601 18.486408 18.551502 18.442997 18.529804 18.616596 18.616596 18.660007 18.660007 18.638309 18.594898 18.573200 18.681705 18.681705 18.725101 18.703403 18.703403 18.768497 18.725101 18.768497 18.833607 18.920399 18.877003 18.963810 18.855305 18.898701 18.963810 19.050602 19.007206 19.050602 19.050602 19.159107 19.093998 19.115696 19.115696 19.137409 19.180805 19.093998 19.137409 19.159107 19.137409 19.245899 19.224201 19.267597 19.202503 19.354404 19.289295 19.245899 19.202503 19.289295 19.311008 19.245899 19.376102 19.289295 19.224201 19.397800 19.311008 19.354404 19.419498 19.441196 19.376102 19.506306 19.441196 19.549702 19.462910 19.506306 19.549702 19.419498 19.484608 19.571400 19.484608 19.441196 19.549702 19.376102 19.484608 19.462910 19.332706 19.354404 19.376102 19.441196 19.354404 19.354404 19.289295 19.354404 19.289295 19.311008 19.311008 19.267597 19.376102 19.289295 19.376102 19.354404 19.289295 19.289295 19.202503 19.202503 19.245899 19.093998 19.159107 19.267597 19.245899 19.159107 19.332706 19.311008 19.245899 19.159107 19.159107 19.224201 19.159107 19.137409 19.202503 19.245899 19.093998 19.137409 19.007206 19.028904 18.985508 19.028904 19.050602 18.963810 18.985508 18.942097 18.963810 18.898701 18.963810 18.920399 18.898701 18.855305 18.855305 18.877003 18.790195 18.746799 18.725101 18.811909 18.681705 18.660007 18.681705 18.616596 18.616596 18.486408 18.594898 18.660007 18.508106 18.551502 18.508106 18.573200 18.616596 18.573200 18.464710 18.421299 18.356205 18.464710 18.464710 18.356205 18.356205 18.356205 18.377903 
18.312809 18.399601 18.464710 18.399601 18.486408 18.573200 18.551502 18.594898 18.703403 18.660007 18.660007 18.638309 18.660007 18.681705 18.681705 18.660007 18.746799 18.703403 18.703403 18.746799 18.746799 18.790195 18.725101 18.833607 18.898701 18.898701 18.898701 18.833607 19.007206 18.963810 19.093998 18.985508 19.028904 19.050602 19.115696 19.072300 19.072300 19.137409 19.202503 19.224201 19.115696 19.224201 19.224201 19.180805 19.180805 19.289295 19.311008 19.332706 19.376102 19.311008 19.202503 19.245899 19.376102 19.311008 19.332706 19.354404 19.332706 19.397800 19.311008 19.267597 19.397800 19.462910 19.528004 19.506306 19.593098 19.571400 19.593098 19.636509 19.506306 19.571400 19.506306 19.441196 19.614796 19.528004 19.506306 19.506306 19.441196 19.462910 19.441196 19.462910 19.441196 19.419498 19.484608 19.462910 19.354404 19.419498 19.332706 19.311008 19.397800 19.354404 19.224201 19.202503 19.311008 19.419498 19.332706 19.289295 19.354404 19.289295 19.311008 19.289295 19.202503 19.311008 19.267597 19.397800 19.202503 19.245899 19.289295 19.224201 19.159107 19.159107 19.245899 19.202503 19.180805 19.311008 19.224201 19.159107 19.050602 19.007206 19.093998 19.050602 19.093998 19.050602 19.028904 19.072300 19.007206 19.007206 18.942097 18.985508 19.028904 18.963810 18.920399 18.898701 18.833607 18.855305 18.725101 18.855305 18.768497 18.703403 18.768497 18.790195 18.681705 18.725101 18.638309 18.638309 18.660007 18.638309 18.594898 18.638309 18.551502 18.529804 18.573200 18.529804 18.508106 18.442997 18.442997 18.551502 18.508106 18.399601 18.442997 18.356205 
18.421299 18.399601 18.486408 18.464710 18.551502 18.616596 18.529804 18.551502 18.681705 18.529804 18.703403 18.746799 18.703403 18.703403 18.616596 18.660007 18.855305 18.833607 18.768497 18.920399 18.790195 18.855305 18.790195 18.920399 18.942097 19.028904 19.007206 18.985508 18.942097 19.072300 18.963810 19.007206 19.007206 19.028904 19.093998 19.115696 19.093998 19.137409 19.202503 19.224201 19.202503 19.180805 19.245899 19.202503 19.224201 19.202503 19.180805 19.332706 19.354404 19.332706 19.267597 19.267597 19.397800 19.376102 19.376102 19.462910 19.397800 19.462910 19.462910 19.376102 19.506306 19.571400 19.614796 19.658207 19.636509 19.701603 19.853504 19.766697 19.788410 19.658207 19.744999 19.701603 19.744999 19.636509 19.614796 19.571400 19.528004 19.614796 19.658207 19.419498 19.419498 19.462910 19.571400 19.506306 19.419498 19.419498 19.441196 19.245899 19.397800 19.354404 19.202503 19.311008 19.354404 19.332706 19.245899 19.397800 19.376102 19.289295 19.376102 19.311008 19.245899 19.311008 19.245899 19.311008 19.311008 19.289295 19.354404 19.267597 19.224201 19.180805 19.245899 19.267597 19.311008 19.267597 19.267597 19.289295 19.137409 19.115696 19.050602 19.050602 19.050602 19.050602 19.028904 18.985508 19.050602 19.050602 19.007206 18.985508 18.963810 18.898701 18.920399 18.811909 18.855305 18.855305 18.811909 18.855305 18.833607 18.833607 18.811909 18.703403 18.660007 18.790195 18.638309 18.660007 18.660007 18.616596 18.616596 18.616596 18.616596 18.551502 18.573200 18.551502 18.529804 18.508106 18.486408 18.551502 18.442997 18.356205 18.464710 18.312809 
18.529804 18.464710 18.660007 18.660007 18.529804 18.529804 18.703403 18.660007 18.768497 18.811909 18.898701 18.790195 18.768497 18.746799 18.790195 18.768497 18.855305 18.746799 18.790195 18.877003 18.855305 18.790195 18.877003 18.963810 19.028904 19.180805 19.050602 18.920399 19.050602 18.985508 19.159107 19.050602 19.007206 19.137409 19.115696 19.224201 19.245899 19.245899 19.224201 19.267597 19.267597 19.202503 19.202503 19.224201 19.289295 19.245899 19.245899 19.462910 19.397800 19.397800 19.354404 19.267597 19.354404 19.397800 19.549702 19.528004 19.506306 19.549702 19.614796 19.766697 19.788410 19.744999 19.875202 19.918598 20.027103 20.005405 20.113895 20.027103 20.048801 20.048801 19.983707 19.896900 20.070499 19.962009 19.875202 19.983707 19.766697 19.875202 19.810108 19.658207 19.636509 19.593098 19.658207 19.528004 19.549702 19.441196 19.462910 19.419498 19.376102 19.332706 19.311008 19.397800 19.441196 19.397800 19.289295 19.311008 19.441196 19.332706 19.419498 19.332706 19.311008 19.267597 19.267597 19.484608 19.376102 19.484608 19.397800 19.332706 19.289295 19.376102 19.354404 19.311008 19.419498 19.506306 19.311008 19.202503 19.159107 19.137409 19.115696 19.072300 19.093998 19.115696 19.072300 19.072300 19.115696 18.985508 18.963810 19.093998 18.985508 19.028904 19.028904 19.007206 19.072300 18.963810 18.942097 18.855305 18.898701 18.811909 18.768497 18.790195 18.811909 18.746799 18.746799 18.768497 18.725101 18.746799 18.746799 18.638309 18.594898 18.616596 18.638309 18.551502 18.594898 18.616596 18.681705 18.616596 18.508106 18.551502 18.508106 18.442997 
18.442997 18.529804 18.464710 18.616596 18.508106 18.551502 18.703403 18.660007 18.703403 18.746799 18.811909 18.877003 18.833607 18.811909 18.768497 18.877003 18.855305 18.833607 18.833607 18.898701 18.963810 18.963810 18.985508 19.028904 19.072300 19.137409 18.963810 19.007206 19.093998 18.963810 19.115696 19.093998 19.159107 19.245899 19.267597 19.224201 19.267597 19.267597 19.245899 19.267597 19.245899 19.289295 19.245899 19.332706 19.289295 19.332706 19.311008 19.397800 19.354404 19.419498 19.376102 19.462910 19.549702 19.528004 19.701603 19.723301 19.810108 19.788410 19.831806 19.810108 19.940296 19.983707 20.070499 20.157307 20.179005 20.222401 20.287510 20.244099 20.200703 20.244099 20.179005 20.179005 20.309208 20.287510 20.200703 20.179005 20.157307 20.135609 20.005405 19.983707 19.962009 19.875202 19.788410 19.679905 19.636509 19.549702 19.549702 19.376102 19.528004 19.354404 19.289295 19.267597 19.376102 19.376102 19.354404 19.397800 19.419498 19.376102 19.419498 19.354404 19.224201 19.332706 19.332706 19.397800 19.332706 19.419498 19.419498 19.332706 19.376102 19.311008 19.354404 19.311008 19.311008 19.441196 19.224201 19.267597 19.180805 19.137409 19.093998 19.115696 19.115696 19.072300 19.050602 19.137409 18.985508 19.159107 19.028904 19.137409 19.137409 19.093998 19.093998 19.072300 18.898701 18.920399 18.877003 18.920399 18.855305 18.877003 18.920399 18.746799 18.833607 18.790195 18.790195 18.703403 18.725101 18.746799 18.746799 18.725101 18.681705 18.703403 18.616596 18.681705 18.573200 18.616596 18.660007 18.660007 18.508106 18.508106 18.442997 18.442997 
18.508106 18.551502 18.551502 18.486408 18.638309 18.616596 18.725101 18.638309 18.790195 18.616596 18.833607 18.855305 18.833607 18.768497 18.811909 18.855305 18.877003 18.833607 18.855305 18.833607 18.898701 18.963810 19.159107 19.093998 19.007206 19.072300 19.028904 18.985508 19.007206 19.072300 19.072300 19.007206 19.202503 19.159107 19.180805 19.202503 19.137409 19.202503 19.267597 19.267597 19.202503 19.180805 19.289295 19.354404 19.311008 19.332706 19.462910 19.397800 19.484608 19.528004 19.593098 19.549702 19.810108 19.788410 19.896900 19.853504 19.896900 19.962009 20.027103 20.048801 20.048801 20.135609 20.244099 20.287510 20.265797 20.179005 20.396000 20.330906 20.265797 20.287510 20.287510 20.374302 20.439396 20.287510 20.265797 20.309208 20.200703 20.309208 20.222401 20.135609 20.113895 20.070499 20.092197 19.940296 19.940296 19.810108 19.788410 19.571400 19.484608 19.462910 19.311008 19.419498 19.376102 19.419498 19.441196 19.441196 19.506306 19.376102 19.376102 19.376102 19.267597 19.332706 19.311008 19.376102 19.311008 19.354404 19.397800 19.376102 19.354404 19.267597 19.419498 19.311008 19.267597 19.397800 19.311008 19.289295 19.159107 19.093998 19.202503 19.180805 19.159107 19.093998 19.137409 19.115696 19.159107 19.137409 19.028904 19.093998 19.072300 19.180805 18.985508 19.028904 18.963810 18.920399 19.007206 18.898701 18.877003 18.790195 18.811909 18.811909 18.746799 18.855305 18.811909 18.681705 18.725101 18.811909 18.725101 18.790195 18.660007 18.725101 18.616596 18.616596 18.616596 18.486408 18.616596 18.725101 18.551502 18.573200 18.464710 18.442997 
18.616596 18.551502 18.573200 18.573200 18.594898 18.746799 18.768497 18.811909 18.811909 18.811909 18.790195 18.877003 18.833607 18.768497 18.811909 18.877003 18.898701 18.877003 18.920399 18.920399 18.898701 19.093998 19.028904 19.050602 18.985508 19.050602 19.093998 19.050602 19.072300 19.093998 19.072300 19.072300 19.159107 19.137409 19.159107 19.245899 19.289295 19.202503 19.224201 19.245899 19.289295 19.245899 19.332706 19.267597 19.332706 19.376102 19.441196 19.679905 19.658207 19.679905 19.766697 19.810108 19.940296 20.092197 20.027103 20.092197 20.048801 20.027103 20.157307 20.113895 20.222401 20.135609 20.309208 20.265797 20.222401 20.374302 20.330906 20.396000 20.287510 20.330906 20.309208 20.352604 20.439396 20.287510 20.396000 20.417698 20.374302 20.417698 20.330906 20.287510 20.330906 20.265797 20.244099 20.244099 20.265797 20.027103 19.983707 19.810108 19.831806 19.614796 19.506306 19.419498 19.419498 19.549702 19.462910 19.484608 19.354404 19.376102 19.441196 19.441196 19.376102 19.354404 19.267597 19.441196 19.441196 19.419498 19.462910 19.311008 19.419498 19.332706 19.419498 19.289295 19.376102 19.506306 19.354404 19.332706 19.267597 19.072300 19.180805 19.202503 19.028904 19.093998 19.115696 19.137409 19.050602 19.050602 19.007206 19.007206 19.072300 19.028904 19.028904 19.028904 18.985508 18.920399 18.963810 18.942097 18.855305 18.855305 18.811909 18.898701 18.877003 18.703403 18.746799 18.811909 18.768497 18.725101 18.746799 18.703403 18.725101 18.746799 18.746799 18.660007 18.681705 18.703403 18.746799 18.681705 18.638309 18.638309 18.594898 18.551502 
18.768497 18.660007 18.790195 18.660007 18.616596 18.833607 18.725101 18.833607 18.942097 18.920399 18.920399 18.877003 18.855305 18.920399 18.877003 18.898701 18.898701 19.028904 18.898701 18.985508 19.028904 19.007206 19.137409 19.050602 19.115696 19.093998 19.115696 19.007206 19.115696 19.072300 19.050602 19.159107 19.137409 19.245899 19.159107 19.354404 19.202503 19.332706 19.332706 19.332706 19.289295 19.419498 19.354404 19.462910 19.397800 19.658207 19.701603 19.744999 19.853504 19.875202 19.940296 20.027103 20.027103 20.027103 20.135609 20.113895 20.070499 20.113895 20.135609 20.092197 20.200703 20.244099 20.330906 20.287510 20.330906 20.352604 20.526203 20.417698 20.374302 20.439396 20.374302 20.417698 20.526203 20.417698 20.504505 20.461109 20.461109 20.482807 20.504505 20.417698 20.439396 20.417698 20.396000 20.287510 20.461109 20.200703 20.222401 20.135609 20.113895 19.918598 19.723301 19.658207 19.658207 19.614796 19.571400 19.549702 19.484608 19.376102 19.441196 19.462910 19.267597 19.419498 19.419498 19.506306 19.397800 19.506306 19.419498 19.397800 19.397800 19.332706 19.419498 19.289295 19.397800 19.506306 19.419498 19.354404 19.289295 19.180805 19.245899 19.245899 19.224201 19.180805 19.180805 19.159107 19.224201 19.202503 19.224201 19.072300 19.115696 19.159107 19.007206 19.093998 19.072300 18.963810 19.007206 19.007206 18.985508 18.877003 18.833607 18.942097 18.811909 18.898701 18.746799 18.811909 18.811909 18.833607 18.725101 18.811909 18.768497 18.768497 18.855305 18.790195 18.594898 18.725101 18.746799 18.833607 18.594898 18.703403 18.594898 18.573200 
18.681705 18.551502 18.660007 18.681705 18.594898 18.790195 18.811909 18.811909 18.768497 18.898701 18.963810 18.855305 18.898701 18.898701 18.920399 18.898701 19.028904 18.898701 18.855305 19.050602 19.028904 19.072300 19.007206 19.115696 19.072300 19.115696 19.050602 19.115696 19.202503 19.137409 19.159107 19.224201 19.180805 19.202503 19.202503 19.245899 19.245899 19.311008 19.354404 19.289295 19.354404 19.397800 19.441196 19.636509 19.614796 19.723301 19.831806 19.962009 20.027103 20.027103 20.135609 20.048801 20.048801 20.113895 20.179005 20.157307 20.113895 20.200703 20.222401 20.244099 20.222401 20.352604 20.417698 20.330906 20.396000 20.547901 20.504505 20.591297 20.461109 20.439396 20.439396 20.504505 20.569599 20.569599 20.526203 20.591297 20.482807 20.547901 20.504505 20.482807 20.504505 20.417698 20.439396 20.417698 20.482807 20.439396 20.330906 20.244099 20.179005 20.113895 19.962009 19.896900 19.853504 19.723301 19.593098 19.571400 19.528004 19.397800 19.462910 19.441196 19.397800 19.397800 19.376102 19.528004 19.376102 19.484608 19.484608 19.397800 19.419498 19.462910 19.462910 19.419498 19.419498 19.462910 19.441196 19.419498 19.354404 19.202503 19.289295 19.202503 19.245899 19.224201 19.202503 19.180805 19.224201 19.159107 19.093998 19.159107 19.159107 19.093998 19.072300 19.072300 19.093998 19.072300 19.007206 19.007206 18.985508 18.920399 18.877003 18.898701 18.855305 18.898701 18.855305 18.790195 18.703403 18.790195 18.725101 18.746799 18.746799 18.833607 18.746799 18.768497 18.616596 18.768497 18.855305 18.725101 18.594898 18.594898 18.660007 18.638309 
18.660007 18.616596 18.725101 18.660007 18.638309 18.877003 18.811909 18.768497 18.877003 18.855305 18.942097 18.833607 18.942097 18.833607 18.920399 18.942097 18.985508 19.007206 19.028904 18.985508 19.093998 19.028904 19.137409 19.115696 19.115696 19.159107 19.115696 19.137409 19.202503 19.159107 19.159107 19.137409 19.159107 19.202503 19.202503 19.267597 19.289295 19.354404 19.202503 19.397800 19.484608 19.593098 19.658207 19.723301 19.810108 19.875202 19.918598 20.135609 20.027103 20.092197 20.135609 20.113895 20.048801 20.092197 20.157307 20.222401 20.135609 20.200703 20.287510 20.222401 20.352604 20.374302 20.417698 20.374302 20.526203 20.634708 20.634708 20.547901 20.547901 20.569599 20.504505 20.461109 20.612995 20.591297 20.526203 20.591297 20.569599 20.612995 20.591297 20.504505 20.482807 20.526203 20.612995 20.504505 20.612995 20.461109 20.417698 20.309208 20.287510 20.287510 20.179005 20.179005 20.135609 20.005405 19.788410 19.679905 19.636509 19.484608 19.484608 19.419498 19.397800 19.441196 19.484608 19.549702 19.376102 19.528004 19.462910 19.462910 19.462910 19.441196 19.506306 19.419498 19.397800 19.506306 19.419498 19.376102 19.311008 19.289295 19.354404 19.224201 19.289295 19.267597 19.311008 19.159107 19.245899 19.159107 19.115696 19.224201 19.115696 19.159107 19.159107 19.137409 19.115696 19.115696 18.963810 18.985508 18.985508 18.942097 18.985508 18.942097 18.877003 18.898701 18.898701 18.898701 18.898701 18.703403 18.725101 18.790195 18.681705 18.768497 18.725101 18.746799 18.703403 18.790195 18.746799 18.703403 18.703403 18.681705 18.573200 18.616596 
18.790195 18.660007 18.768497 18.790195 18.768497 18.790195 18.811909 18.855305 18.811909 18.985508 18.985508 18.963810 18.920399 18.898701 19.028904 19.028904 18.985508 19.093998 19.028904 19.115696 19.245899 19.180805 19.159107 19.224201 19.115696 19.224201 19.180805 19.245899 19.159107 19.159107 19.093998 19.180805 19.202503 19.289295 19.332706 19.267597 19.376102 19.549702 19.506306 19.658207 19.723301 19.723301 19.831806 19.962009 19.983707 20.048801 20.005405 20.048801 20.048801 20.070499 20.048801 20.113895 20.070499 20.113895 20.157307 20.244099 20.200703 20.396000 20.330906 20.374302 20.482807 20.504505 20.504505 20.612995 20.721500 20.743198 20.678104 20.721500 20.656406 20.699802 20.547901 20.569599 20.721500 20.656406 20.656406 20.699802 20.678104 20.699802 20.656406 20.591297 20.591297 20.612995 20.569599 20.634708 20.634708 20.591297 20.526203 20.482807 20.461109 20.439396 20.287510 20.309208 20.461109 20.287510 20.113895 20.005405 19.788410 19.636509 19.549702 19.549702 19.397800 19.419498 19.506306 19.506306 19.528004 19.636509 19.593098 19.462910 19.506306 19.571400 19.528004 19.506306 19.354404 19.614796 19.484608 19.441196 19.376102 19.332706 19.376102 19.332706 19.311008 19.332706 19.354404 19.202503 19.267597 19.224201 19.137409 19.180805 19.072300 19.245899 19.159107 19.137409 19.202503 19.072300 19.050602 18.942097 19.028904 19.007206 18.942097 18.942097 18.898701 18.942097 18.963810 18.920399 18.877003 18.811909 18.790195 18.855305 18.811909 18.898701 18.877003 18.811909 18.725101 18.660007 18.746799 18.768497 18.790195 18.725101 18.746799 18.703403 
18.725101 18.768497 18.768497 18.811909 18.833607 18.855305 18.877003 18.855305 18.898701 18.898701 18.942097 18.942097 18.963810 19.028904 18.963810 19.093998 19.007206 18.985508 18.963810 19.007206 19.072300 19.180805 19.115696 19.224201 19.093998 19.202503 19.224201 19.245899 19.159107 19.202503 19.245899 19.267597 19.224201 19.332706 19.332706 19.332706 19.376102 19.593098 19.723301 19.810108 19.766697 19.896900 20.005405 20.005405 20.048801 20.070499 19.983707 20.048801 20.070499 20.048801 20.113895 20.135609 20.179005 20.179005 20.222401 20.287510 20.396000 20.417698 20.526203 20.439396 20.526203 20.526203 20.612995 20.612995 20.786610 20.786610 20.721500 20.743198 20.786610 20.699802 20.634708 20.678104 20.786610 20.764896 20.764896 20.786610 20.721500 20.830006 20.764896 20.656406 20.743198 20.764896 20.743198 20.656406 20.699802 20.634708 20.634708 20.634708 20.591297 20.417698 20.417698 20.461109 20.461109 20.461109 20.417698 20.244099 20.179005 19.962009 19.766697 19.658207 19.484608 19.506306 19.441196 19.658207 19.484608 19.614796 19.614796 19.484608 19.484608 19.571400 19.506306 19.484608 19.549702 19.593098 19.571400 19.441196 19.376102 19.376102 19.354404 19.332706 19.311008 19.332706 19.376102 19.267597 19.267597 19.311008 19.202503 19.159107 19.115696 19.245899 19.202503 19.202503 19.159107 19.267597 19.159107 18.985508 19.050602 19.050602 19.072300 18.942097 18.942097 18.898701 18.877003 18.920399 18.898701 18.811909 18.811909 18.768497 18.790195 18.898701 18.855305 18.790195 18.833607 18.746799 18.790195 18.855305 18.725101 18.681705 18.681705 18.638309 
18.725101 18.746799 18.811909 18.855305 18.811909 18.985508 18.898701 18.855305 18.920399 19.028904 18.942097 18.963810 19.072300 19.093998 19.028904 19.050602 19.159107 19.093998 19.028904 19.159107 19.180805 19.159107 19.289295 19.224201 19.137409 19.180805 19.180805 19.245899 19.159107 19.202503 19.245899 19.354404 19.311008 19.311008 19.267597 19.419498 19.593098 19.744999 19.744999 19.940296 19.983707 19.983707 20.070499 19.983707 19.962009 19.918598 20.048801 20.070499 20.135609 20.070499 20.113895 20.200703 20.222401 20.135609 20.309208 20.352604 20.482807 20.569599 20.526203 20.374302 20.612995 20.526203 20.612995 20.699802 20.808308 20.873402 20.851704 20.808308 20.764896 20.786610 20.699802 20.764896 20.916798 20.786610 20.830006 20.851704 20.786610 20.895100 20.830006 20.895100 20.873402 20.830006 20.916798 20.830006 20.764896 20.786610 20.786610 20.634708 20.699802 20.591297 20.547901 20.504505 20.612995 20.547901 20.417698 20.439396 20.417698 20.200703 20.005405 19.875202 19.679905 19.658207 19.593098 19.614796 19.528004 19.593098 19.701603 19.571400 19.658207 19.571400 19.636509 19.549702 19.593098 19.679905 19.593098 19.571400 19.506306 19.441196 19.441196 19.397800 19.397800 19.332706 19.311008 19.376102 19.311008 19.332706 19.267597 19.245899 19.159107 19.115696 19.267597 19.137409 19.245899 19.180805 19.202503 19.050602 19.137409 19.072300 19.028904 19.007206 18.942097 19.093998 19.007206 19.007206 18.898701 18.920399 18.855305 18.920399 18.811909 18.855305 18.877003 18.811909 18.768497 18.746799 18.790195 18.746799 18.811909 18.790195 18.725101 18.725101 
18.855305 18.877003 18.877003 18.877003 18.790195 18.963810 18.963810 18.898701 19.007206 18.963810 19.050602 19.093998 19.093998 19.028904 19.093998 19.050602 19.137409 19.093998 19.093998 19.180805 19.224201 19.289295 19.224201 19.180805 19.224201 19.267597 19.289295 19.311008 19.289295 19.332706 19.245899 19.245899 19.332706 19.397800 19.506306 19.571400 19.788410 19.831806 19.983707 20.048801 19.962009 19.983707 20.005405 20.048801 20.048801 20.092197 20.092197 20.092197 20.222401 20.135609 20.179005 20.244099 20.309208 20.417698 20.396000 20.461109 20.569599 20.699802 20.656406 20.612995 20.612995 20.634708 20.764896 20.764896 20.786610 20.873402 20.873402 20.873402 20.830006 20.830006 20.830006 20.830006 20.916798 20.851704 20.830006 20.916798 20.916798 20.960209 20.938496 20.981907 21.003605 21.047001 21.068699 20.981907 21.047001 20.851704 20.916798 20.808308 20.851704 20.678104 20.656406 20.699802 20.743198 20.591297 20.634708 20.612995 20.526203 20.417698 20.265797 20.157307 19.896900 19.723301 19.636509 19.701603 19.571400 19.723301 19.701603 19.658207 19.636509 19.614796 19.528004 19.679905 19.571400 19.658207 19.679905 19.701603 19.571400 19.549702 19.593098 19.528004 19.484608 19.484608 19.397800 19.484608 19.462910 19.332706 19.267597 19.202503 19.245899 19.289295 19.245899 19.245899 19.289295 19.311008 19.224201 19.137409 19.180805 19.159107 19.072300 19.093998 18.963810 19.180805 19.007206 18.985508 18.855305 18.985508 18.855305 18.920399 18.942097 18.985508 19.007206 18.963810 18.790195 18.833607 18.877003 18.790195 18.811909 18.790195 18.855305 18.746799 
18.811909 18.898701 18.898701 18.855305 18.811909 18.942097 18.963810 18.985508 18.985508 19.093998 19.093998 19.050602 19.050602 19.028904 19.050602 18.920399 19.050602 19.093998 19.072300 19.202503 19.202503 19.202503 19.245899 19.267597 19.202503 19.180805 19.289295 19.267597 19.202503 19.267597 19.245899 19.267597 19.376102 19.462910 19.614796 19.788410 19.875202 19.896900 20.048801 20.027103 19.940296 19.962009 20.005405 20.027103 19.940296 20.027103 20.092197 20.135609 20.092197 20.287510 20.200703 20.244099 20.374302 20.461109 20.461109 20.504505 20.482807 20.699802 20.634708 20.569599 20.678104 20.743198 20.699802 20.743198 20.808308 20.830006 20.851704 20.895100 20.808308 20.830006 20.678104 20.830006 20.960209 20.916798 20.916798 20.960209 20.895100 21.003605 21.003605 21.025303 21.090397 21.068699 21.047001 21.047001 21.112110 21.112110 21.003605 20.960209 21.003605 20.873402 20.786610 20.808308 20.830006 20.764896 20.743198 20.591297 20.591297 20.439396 20.482807 20.396000 20.135609 19.940296 19.788410 19.766697 19.614796 19.766697 19.723301 19.679905 19.658207 19.614796 19.679905 19.593098 19.593098 19.744999 19.614796 19.723301 19.636509 19.462910 19.593098 19.484608 19.549702 19.311008 19.419498 19.419498 19.419498 19.397800 19.311008 19.267597 19.224201 19.267597 19.267597 19.267597 19.245899 19.289295 19.180805 19.093998 19.159107 19.202503 19.072300 19.050602 19.050602 19.115696 18.985508 18.985508 19.050602 18.942097 18.920399 19.050602 18.898701 18.963810 18.920399 18.898701 18.790195 18.898701 18.877003 18.746799 18.833607 18.790195 18.768497 18.790195 
18.920399 18.833607 18.811909 18.898701 18.963810 19.007206 18.877003 18.920399 19.028904 19.159107 18.985508 19.028904 19.072300 19.137409 19.115696 19.072300 19.137409 19.093998 19.159107 19.159107 19.159107 19.311008 19.245899 19.245899 19.202503 19.289295 19.180805 19.245899 19.202503 19.267597 19.354404 19.397800 19.528004 19.593098 19.810108 19.831806 19.962009 19.918598 20.005405 19.940296 19.896900 20.027103 19.983707 19.962009 20.027103 20.070499 20.113895 20.092197 20.200703 20.396000 20.309208 20.309208 20.439396 20.439396 20.504505 20.504505 20.569599 20.634708 20.591297 20.612995 20.634708 20.743198 20.786610 20.743198 20.764896 20.808308 20.851704 20.895100 20.851704 20.895100 20.808308 20.786610 20.873402 20.938496 21.003605 21.068699 20.960209 20.981907 21.025303 21.112110 21.177204 21.177204 21.155506 21.198902 21.350803 21.220600 21.220600 21.263996 21.329105 21.155506 21.003605 21.025303 20.938496 20.873402 20.873402 20.743198 20.830006 20.656406 20.612995 20.569599 20.352604 20.330906 20.113895 20.005405 19.766697 19.788410 19.723301 19.679905 19.658207 19.658207 19.614796 19.679905 19.614796 19.744999 19.853504 19.723301 19.679905 19.593098 19.549702 19.571400 19.484608 19.397800 19.397800 19.462910 19.441196 19.397800 19.332706 19.311008 19.267597 19.332706 19.311008 19.311008 19.267597 19.245899 19.267597 19.159107 19.202503 19.137409 19.137409 19.115696 19.072300 19.007206 19.028904 19.050602 19.093998 18.942097 18.942097 19.115696 18.942097 18.898701 18.920399 18.877003 18.855305 18.942097 18.963810 18.877003 18.877003 18.877003 18.877003 18.833607 
18.942097 18.898701 18.811909 18.942097 18.877003 18.898701 18.920399 19.050602 18.942097 19.115696 19.202503 19.050602 19.202503 19.072300 19.050602 19.137409 19.202503 19.159107 19.180805 19.267597 19.202503 19.354404 19.267597 19.267597 19.311008 19.224201 19.311008 19.267597 19.311008 19.332706 19.332706 19.571400 19.658207 19.744999 19.853504 19.983707 19.983707 20.048801 19.962009 19.940296 19.875202 19.918598 19.896900 20.048801 19.983707 20.048801 20.048801 20.070499 20.179005 20.287510 20.330906 20.396000 20.396000 20.461109 20.504505 20.591297 20.591297 20.547901 20.591297 20.526203 20.656406 20.678104 20.678104 20.764896 20.699802 20.851704 20.851704 20.808308 20.764896 20.873402 20.873402 20.721500 20.960209 20.981907 20.895100 21.047001 20.981907 20.981907 21.090397 21.155506 21.177204 21.263996 21.285709 21.394199 21.394199 21.415897 21.437595 21.546101 21.632908 21.329105 21.285709 21.198902 21.263996 21.112110 20.916798 20.938496 20.895100 20.721500 20.656406 20.699802 20.439396 20.309208 20.330906 20.222401 19.940296 19.875202 19.810108 19.679905 19.679905 19.701603 19.701603 19.744999 19.701603 19.788410 19.875202 19.723301 19.571400 19.571400 19.614796 19.571400 19.593098 19.462910 19.462910 19.441196 19.441196 19.376102 19.354404 19.332706 19.311008 19.311008 19.354404 19.224201 19.289295 19.245899 19.202503 19.159107 19.202503 19.093998 19.137409 19.137409 19.050602 19.007206 19.007206 19.093998 18.985508 19.072300 18.898701 18.985508 18.942097 19.007206 18.985508 18.855305 18.855305 18.985508 18.942097 18.898701 18.985508 18.942097 18.855305 18.768497 
18.963810 18.877003 19.028904 18.920399 18.963810 19.007206 18.942097 19.007206 19.050602 19.115696 19.093998 19.159107 19.072300 19.072300 19.180805 19.115696 19.115696 19.224201 19.224201 19.202503 19.202503 19.289295 19.332706 19.289295 19.267597 19.267597 19.224201 19.289295 19.311008 19.462910 19.506306 19.723301 19.766697 19.918598 19.918598 19.918598 19.896900 19.766697 19.918598 20.005405 19.918598 19.831806 19.875202 19.940296 19.962009 19.940296 20.179005 20.135609 20.135609 20.244099 20.287510 20.309208 20.396000 20.482807 20.482807 20.591297 20.612995 20.547901 20.526203 20.547901 20.569599 20.591297 20.656406 20.699802 20.721500 20.786610 20.851704 20.873402 20.808308 20.830006 20.743198 20.656406 20.895100 20.938496 20.895100 21.003605 20.916798 21.025303 21.133808 21.220600 21.285709 21.350803 21.481007 21.415897 21.524403 21.719700 21.763096 21.806507 21.784809 21.719700 21.481007 21.524403 21.437595 21.285709 21.155506 21.090397 21.112110 20.981907 20.916798 20.851704 20.591297 20.461109 20.461109 20.482807 20.179005 20.027103 19.875202 19.810108 19.831806 19.744999 19.788410 19.788410 19.723301 19.875202 19.896900 19.810108 19.744999 19.658207 19.636509 19.636509 19.549702 19.506306 19.528004 19.506306 19.419498 19.419498 19.376102 19.376102 19.376102 19.397800 19.419498 19.311008 19.289295 19.289295 19.245899 19.245899 19.332706 19.202503 19.180805 19.180805 19.093998 19.137409 19.072300 19.050602 19.115696 19.093998 19.007206 18.963810 18.963810 19.093998 19.028904 19.028904 18.855305 19.007206 19.093998 18.942097 18.877003 18.920399 18.833607 18.833607 
18.963810 18.942097 18.920399 19.007206 18.985508 19.050602 19.028904 19.093998 19.180805 19.159107 19.159107 19.137409 19.224201 19.202503 19.180805 19.180805 19.093998 19.245899 19.159107 19.245899 19.289295 19.397800 19.376102 19.289295 19.332706 19.267597 19.311008 19.332706 19.419498 19.593098 19.614796 19.918598 19.875202 19.896900 19.962009 19.940296 19.962009 19.875202 19.810108 19.983707 19.962009 19.896900 19.918598 19.962009 20.005405 20.005405 20.070499 20.179005 20.222401 20.287510 20.330906 20.309208 20.417698 20.417698 20.504505 20.526203 20.569599 20.482807 20.504505 20.461109 20.656406 20.656406 20.656406 20.678104 20.721500 20.764896 20.830006 20.808308 20.786610 20.743198 20.699802 20.764896 20.895100 20.873402 20.981907 20.981907 20.960209 21.047001 21.133808 21.133808 21.198902 21.372501 21.481007 21.654606 21.763096 21.849903 22.001804 22.023502 21.958408 21.849903 21.806507 21.806507 21.849903 21.632908 21.415897 21.394199 21.285709 21.090397 21.003605 20.960209 20.764896 20.743198 20.699802 20.656406 20.417698 20.287510 20.005405 19.810108 19.831806 19.744999 19.766697 19.766697 19.788410 19.810108 19.853504 19.853504 19.744999 19.658207 19.658207 19.658207 19.636509 19.593098 19.549702 19.484608 19.441196 19.506306 19.376102 19.332706 19.441196 19.354404 19.397800 19.311008 19.376102 19.311008 19.267597 19.332706 19.311008 19.245899 19.354404 19.224201 19.180805 19.115696 19.159107 19.180805 19.180805 19.115696 19.072300 19.050602 19.007206 19.028904 19.007206 19.137409 18.942097 18.877003 18.963810 18.942097 18.877003 18.963810 18.877003 18.898701 
18.963810 18.855305 18.855305 18.985508 19.007206 19.093998 19.115696 19.050602 19.180805 19.202503 19.159107 19.180805 19.115696 19.159107 19.115696 19.202503 19.115696 19.137409 19.115696 19.311008 19.289295 19.311008 19.245899 19.354404 19.245899 19.332706 19.289295 19.376102 19.549702 19.658207 19.831806 19.896900 19.962009 19.810108 19.918598 19.896900 19.875202 19.918598 19.940296 20.005405 19.918598 19.983707 20.005405 20.048801 20.113895 19.962009 20.048801 20.070499 20.287510 20.352604 20.309208 20.265797 20.352604 20.374302 20.417698 20.461109 20.439396 20.417698 20.461109 20.396000 20.547901 20.634708 20.591297 20.678104 20.764896 20.808308 20.743198 20.786610 20.830006 20.786610 20.764896 20.808308 20.851704 20.851704 20.916798 21.047001 21.003605 21.155506 21.198902 21.133808 21.307407 21.372501 21.481007 21.567799 21.806507 21.914997 22.218800 22.240498 22.305607 22.240498 22.240498 22.175404 22.132008 22.066898 21.784809 21.828205 21.589497 21.307407 21.263996 21.177204 20.981907 20.851704 20.764896 20.851704 20.526203 20.461109 20.396000 19.918598 19.896900 19.831806 19.853504 19.831806 19.831806 19.918598 19.875202 19.875202 19.788410 19.723301 19.614796 19.658207 19.744999 19.658207 19.593098 19.484608 19.571400 19.506306 19.419498 19.528004 19.419498 19.462910 19.484608 19.419498 19.419498 19.376102 19.332706 19.332706 19.245899 19.245899 19.245899 19.267597 19.137409 19.224201 19.180805 19.159107 19.159107 19.115696 19.115696 19.093998 19.072300 19.050602 19.115696 19.115696 19.093998 19.007206 19.028904 18.942097 19.007206 19.007206 18.790195 18.877003 
19.072300 19.050602 18.942097 18.963810 18.963810 19.072300 19.093998 19.093998 19.137409 19.180805 19.180805 19.224201 19.180805 19.180805 19.115696 19.180805 19.180805 19.180805 19.180805 19.354404 19.245899 19.376102 19.332706 19.332706 19.354404 19.332706 19.354404 19.506306 19.701603 19.701603 19.853504 20.113895 19.896900 19.962009 19.983707 19.962009 19.896900 19.918598 19.962009 19.962009 20.005405 20.135609 20.113895 20.113895 20.244099 20.157307 20.113895 20.135609 20.222401 20.200703 20.287510 20.352604 20.330906 20.374302 20.439396 20.439396 20.417698 20.439396 20.417698 20.461109 20.526203 20.482807 20.612995 20.656406 20.634708 20.743198 20.743198 20.743198 20.873402 20.808308 20.743198 20.808308 20.895100 20.916798 20.960209 21.090397 21.047001 21.177204 21.329105 21.285709 21.415897 21.437595 21.589497 21.741398 21.936695 22.066898 22.305607 22.370701 22.609409 22.587696 22.522602 22.631107 22.609409 22.435810 22.349003 22.327305 22.023502 21.589497 21.481007 21.350803 21.112110 21.090397 21.003605 20.938496 20.721500 20.569599 20.504505 20.287510 20.005405 19.853504 19.853504 19.896900 19.853504 19.983707 19.875202 19.853504 19.831806 19.788410 19.766697 19.679905 19.723301 19.636509 19.701603 19.636509 19.506306 19.462910 19.441196 19.462910 19.397800 19.441196 19.419498 19.419498 19.441196 19.506306 19.332706 19.354404 19.289295 19.245899 19.289295 19.224201 19.224201 19.224201 19.224201 19.224201 19.072300 19.137409 19.137409 19.093998 19.072300 19.050602 19.093998 19.115696 18.985508 19.050602 19.007206 19.007206 18.985508 18.963810 18.898701 18.877003 
18.942097 18.898701 18.942097 19.050602 19.115696 19.050602 19.159107 19.007206 19.180805 19.137409 19.224201 19.159107 19.202503 19.180805 19.311008 19.224201 19.180805 19.289295 19.137409 19.267597 19.224201 19.397800 19.332706 19.376102 19.311008 19.419498 19.528004 19.679905 19.744999 19.766697 19.788410 19.940296 19.918598 19.918598 19.983707 19.983707 19.940296 20.027103 20.005405 20.070499 20.027103 20.070499 20.157307 20.179005 20.222401 20.222401 20.244099 20.244099 20.157307 20.179005 20.244099 20.287510 20.330906 20.309208 20.396000 20.439396 20.417698 20.417698 20.526203 20.482807 20.482807 20.547901 20.634708 20.678104 20.678104 20.743198 20.721500 20.743198 20.721500 20.873402 20.764896 20.808308 20.916798 20.916798 21.003605 21.025303 21.025303 21.198902 21.307407 21.350803 21.589497 21.698002 21.741398 21.849903 22.066898 22.088596 22.349003 22.435810 22.696201 22.783009 22.913197 22.978306 23.108509 23.151905 23.173603 22.783009 22.479206 22.110310 21.871601 21.611210 21.285709 21.133808 21.003605 21.047001 20.808308 20.851704 20.699802 20.526203 20.244099 19.983707 19.983707 19.940296 19.918598 20.027103 20.027103 19.918598 19.853504 19.875202 19.831806 19.788410 19.614796 19.701603 19.679905 19.549702 19.571400 19.484608 19.506306 19.419498 19.419498 19.441196 19.462910 19.397800 19.441196 19.419498 19.354404 19.354404 19.376102 19.289295 19.289295 19.245899 19.245899 19.289295 19.180805 19.245899 19.224201 19.202503 19.202503 19.137409 19.093998 19.115696 19.093998 19.115696 19.028904 19.007206 19.072300 19.007206 19.028904 18.963810 19.028904 18.963810 
18.942097 19.028904 18.963810 19.093998 19.115696 19.115696 19.202503 19.137409 19.093998 19.159107 19.245899 19.267597 19.245899 19.267597 19.267597 19.224201 19.289295 19.289295 19.245899 19.376102 19.311008 19.311008 19.462910 19.289295 19.506306 19.528004 19.701603 19.679905 19.831806 19.766697 19.918598 19.896900 19.918598 19.983707 19.983707 20.005405 20.070499 20.113895 20.070499 20.135609 20.244099 20.244099 20.287510 20.244099 20.179005 20.265797 20.374302 20.352604 20.200703 20.200703 20.287510 20.265797 20.330906 20.287510 20.330906 20.461109 20.396000 20.461109 20.396000 20.461109 20.526203 20.678104 20.656406 20.699802 20.634708 20.678104 20.743198 20.764896 20.721500 20.830006 20.764896 20.786610 20.916798 20.938496 21.047001 21.112110 21.068699 21.350803 21.415897 21.524403 21.784809 21.871601 22.045200 22.001804 22.305607 22.392399 22.565998 22.631107 22.891499 23.043400 23.151905 23.455708 23.672703 23.824604 23.672703 23.195301 22.956608 22.522602 22.240498 21.958408 21.611210 21.329105 21.177204 21.198902 21.025303 21.068699 20.895100 20.678104 20.482807 20.200703 20.027103 19.983707 20.027103 20.113895 20.113895 19.983707 19.940296 19.875202 19.896900 19.810108 19.810108 19.766697 19.766697 19.679905 19.614796 19.593098 19.571400 19.549702 19.397800 19.506306 19.506306 19.462910 19.462910 19.376102 19.462910 19.376102 19.376102 19.289295 19.332706 19.289295 19.267597 19.289295 19.311008 19.332706 19.311008 19.289295 19.224201 19.159107 19.202503 19.224201 19.137409 19.115696 19.050602 19.007206 19.050602 19.159107 19.028904 18.942097 18.985508 18.942097 
18.920399 18.833607 18.942097 19.007206 19.050602 19.137409 19.093998 19.050602 19.202503 19.180805 19.180805 19.159107 19.245899 19.202503 19.245899 19.137409 19.159107 19.159107 19.180805 19.332706 19.180805 19.311008 19.332706 19.354404 19.484608 19.614796 19.701603 19.766697 19.831806 19.831806 19.831806 19.810108 19.853504 19.875202 20.027103 20.027103 20.157307 20.135609 20.135609 20.222401 20.179005 20.200703 20.222401 20.200703 20.287510 20.244099 20.265797 20.309208 20.244099 20.200703 20.287510 20.222401 20.265797 20.309208 20.330906 20.330906 20.396000 20.374302 20.439396 20.352604 20.526203 20.482807 20.569599 20.547901 20.504505 20.591297 20.678104 20.634708 20.612995 20.851704 20.699802 20.699802 20.895100 20.895100 20.981907 21.112110 21.177204 21.415897 21.589497 21.849903 21.980106 22.066898 22.305607 22.349003 22.565998 22.652805 22.826405 22.934910 23.151905 23.130207 23.368900 23.607609 23.954807 24.041599 23.998203 23.802906 23.499104 23.151905 22.826405 22.392399 21.828205 21.632908 21.437595 21.437595 21.068699 21.068699 20.960209 20.743198 20.591297 20.396000 20.179005 20.092197 19.962009 20.179005 20.113895 20.092197 20.005405 19.983707 19.940296 19.831806 19.810108 19.810108 19.723301 19.614796 19.614796 19.593098 19.571400 19.549702 19.441196 19.484608 19.549702 19.462910 19.441196 19.376102 19.462910 19.397800 19.441196 19.376102 19.332706 19.354404 19.289295 19.311008 19.245899 19.311008 19.224201 19.245899 19.180805 19.267597 19.137409 19.180805 19.202503 19.137409 19.028904 19.137409 19.137409 19.115696 19.028904 19.115696 19.028904 19.093998 
18.942097 18.963810 19.050602 19.028904 19.050602 19.072300 19.072300 19.159107 19.180805 19.137409 19.311008 19.202503 19.159107 19.289295 19.224201 19.267597 19.311008 19.202503 19.311008 19.332706 19.397800 19.397800 19.397800 19.441196 19.593098 19.701603 19.679905 19.875202 19.810108 19.831806 19.788410 19.896900 19.788410 19.875202 20.048801 20.092197 20.330906 20.179005 20.179005 20.200703 20.244099 20.265797 20.222401 20.265797 20.179005 20.265797 20.309208 20.396000 20.330906 20.309208 20.352604 20.265797 20.287510 20.330906 20.287510 20.287510 20.287510 20.352604 20.330906 20.352604 20.417698 20.461109 20.526203 20.482807 20.569599 20.569599 20.547901 20.656406 20.634708 20.743198 20.634708 20.721500 20.786610 20.938496 21.047001 21.242298 21.372501 21.784809 22.088596 22.392399 22.500904 22.783009 22.717899 22.783009 22.913197 23.043400 23.173603 23.368900 23.585896 23.607609 23.759510 23.998203 24.302006 24.323704 24.302006 24.280308 24.128407 23.694401 23.434010 22.869801 22.218800 22.088596 21.698002 21.698002 21.372501 21.198902 21.068699 20.938496 20.764896 20.547901 20.352604 20.200703 19.983707 20.135609 20.113895 20.113895 20.048801 19.983707 19.918598 19.918598 19.875202 19.896900 19.766697 19.658207 19.679905 19.636509 19.593098 19.506306 19.528004 19.593098 19.571400 19.549702 19.506306 19.397800 19.484608 19.441196 19.441196 19.354404 19.354404 19.332706 19.267597 19.376102 19.267597 19.311008 19.311008 19.202503 19.202503 19.245899 19.137409 19.202503 19.137409 19.289295 19.093998 19.093998 19.115696 19.050602 18.985508 19.050602 18.963810 19.007206 
18.963810 18.942097 19.072300 19.072300 19.050602 19.180805 19.137409 19.115696 19.202503 19.224201 19.354404 19.224201 19.224201 19.419498 19.311008 19.245899 19.311008 19.311008 19.267597 19.311008 19.332706 19.441196 19.419498 19.506306 19.723301 19.744999 19.831806 19.831806 19.766697 19.853504 19.940296 19.896900 19.875202 19.896900 19.940296 19.983707 20.287510 20.135609 20.113895 20.309208 20.265797 20.179005 20.265797 20.244099 20.309208 20.309208 20.439396 20.417698 20.374302 20.417698 20.461109 20.482807 20.439396 20.330906 20.265797 20.309208 20.309208 20.330906 20.330906 20.309208 20.439396 20.417698 20.439396 20.482807 20.526203 20.526203 20.634708 20.612995 20.591297 20.699802 20.612995 20.743198 20.851704 20.960209 21.068699 21.350803 21.632908 22.262196 22.804707 23.434010 23.802906 23.716099 23.564198 23.434010 23.499104 23.564198 23.824604 23.954807 24.302006 24.323704 24.367100 24.584110 24.584110 24.627506 24.649204 24.670902 24.692600 24.410496 24.106709 23.542500 23.021702 22.696201 22.132008 21.914997 21.459309 21.459309 21.307407 21.025303 21.047001 20.808308 20.591297 20.417698 20.157307 20.092197 20.135609 20.179005 20.070499 19.983707 19.940296 19.962009 19.853504 19.853504 19.896900 19.723301 19.658207 19.658207 19.571400 19.658207 19.484608 19.528004 19.506306 19.528004 19.441196 19.441196 19.441196 19.332706 19.419498 19.397800 19.354404 19.397800 19.332706 19.441196 19.397800 19.332706 19.332706 19.224201 19.224201 19.267597 19.202503 19.289295 19.289295 19.245899 19.028904 19.180805 19.115696 19.159107 19.072300 19.115696 19.072300 18.963810 
19.093998 18.985508 19.072300 19.115696 19.180805 19.180805 19.224201 19.159107 19.202503 19.245899 19.354404 19.332706 19.224201 19.267597 19.224201 19.267597 19.311008 19.289295 19.354404 19.354404 19.419498 19.484608 19.506306 19.701603 19.810108 19.853504 19.831806 19.962009 19.788410 19.788410 19.853504 19.831806 19.896900 19.940296 19.896900 19.940296 20.027103 20.135609 20.092197 20.287510 20.244099 20.287510 20.265797 20.352604 20.330906 20.352604 20.439396 20.374302 20.504505 20.569599 20.591297 20.634708 20.569599 20.504505 20.287510 20.265797 20.287510 20.352604 20.374302 20.439396 20.352604 20.482807 20.482807 20.461109 20.526203 20.547901 20.591297 20.634708 20.699802 20.678104 20.656406 20.721500 20.873402 20.960209 21.263996 21.632908 22.088596 23.086796 24.519001 26.493702 28.207996 27.036198 25.235096 24.367100 24.388798 24.367100 24.670902 24.909595 25.321903 25.452106 25.560596 25.430408 25.235096 25.235096 25.039799 25.018101 25.104908 24.974705 24.822803 24.519001 24.084995 23.282108 22.587696 22.132008 21.784809 21.654606 21.502705 21.198902 21.068699 20.895100 20.808308 20.591297 20.309208 20.222401 20.070499 20.222401 20.113895 20.070499 20.092197 20.027103 19.983707 19.918598 19.853504 19.810108 19.679905 19.723301 19.636509 19.679905 19.571400 19.636509 19.549702 19.549702 19.441196 19.441196 19.441196 19.441196 19.441196 19.506306 19.462910 19.441196 19.354404 19.376102 19.332706 19.332706 19.397800 19.354404 19.332706 19.332706 19.311008 19.397800 19.289295 19.267597 19.180805 19.202503 19.159107 19.159107 19.115696 19.093998 19.050602 19.093998 
19.072300 19.028904 19.115696 19.137409 19.028904 19.137409 19.093998 19.159107 19.202503 19.289295 19.311008 19.311008 19.202503 19.289295 19.245899 19.202503 19.332706 19.224201 19.332706 19.354404 19.397800 19.484608 19.636509 19.701603 19.875202 19.853504 19.831806 19.810108 19.810108 19.744999 19.810108 19.875202 19.831806 19.788410 19.918598 19.962009 20.070499 20.027103 20.157307 20.244099 20.222401 20.222401 20.265797 20.374302 20.396000 20.352604 20.461109 20.504505 20.591297 20.569599 20.721500 20.721500 20.764896 20.591297 20.547901 20.352604 20.330906 20.417698 20.634708 20.634708 20.656406 20.417698 20.439396 20.417698 20.591297 20.547901 20.612995 20.634708 20.634708 20.808308 20.808308 20.786610 20.960209 21.133808 21.372501 21.871601 22.804707 24.974705 28.012699 29.922306 32.005497 32.374409 30.139301 26.472004 25.452106 25.582310 26.016300 26.971104 28.012699 27.969303 27.665501 27.144703 26.450306 25.994602 25.604008 25.452106 25.408695 25.473804 25.408695 25.235096 24.562397 23.759510 23.130207 22.696201 22.175404 21.936695 21.719700 21.285709 21.198902 21.047001 20.960209 20.721500 20.482807 20.439396 20.092197 20.222401 20.200703 20.179005 20.157307 20.027103 19.983707 19.875202 19.962009 19.896900 19.744999 19.788410 19.658207 19.614796 19.636509 19.549702 19.614796 19.549702 19.506306 19.506306 19.528004 19.441196 19.528004 19.484608 19.528004 19.441196 19.419498 19.441196 19.506306 19.376102 19.397800 19.376102 19.397800 19.376102 19.245899 19.332706 19.224201 19.224201 19.289295 19.202503 19.115696 19.202503 19.093998 19.180805 19.115696 19.072300 
19.072300 19.050602 19.093998 19.115696 19.224201 19.159107 19.180805 19.245899 19.332706 19.289295 19.245899 19.311008 19.311008 19.267597 19.397800 19.376102 19.354404 19.397800 19.311008 19.376102 19.528004 19.549702 19.701603 19.744999 19.896900 19.853504 19.744999 19.875202 19.875202 19.853504 19.853504 19.940296 19.853504 19.831806 19.875202 19.875202 19.983707 20.005405 20.048801 20.179005 20.222401 20.287510 20.330906 20.309208 20.374302 20.374302 20.439396 20.569599 20.591297 20.699802 20.873402 20.830006 20.764896 20.764896 20.678104 20.526203 20.461109 20.526203 20.699802 20.656406 20.721500 20.504505 20.526203 20.547901 20.547901 20.656406 20.678104 20.656406 20.678104 20.764896 20.786610 20.830006 21.112110 21.177204 21.437595 22.132008 23.282108 27.188099 30.095905 30.399708 32.374409 34.175510 34.457600 32.396107 28.229710 26.949406 27.947605 31.745106 34.370808 34.262302 32.938602 30.703510 28.555210 27.231510 26.255009 25.864399 25.755909 25.625706 25.690800 25.582310 24.953007 24.345402 23.824604 23.282108 22.587696 22.283909 21.871601 21.481007 21.350803 21.047001 21.047001 20.873402 20.634708 20.504505 20.287510 20.200703 20.113895 20.179005 20.048801 20.070499 20.070499 20.005405 19.983707 19.940296 19.810108 19.853504 19.679905 19.744999 19.636509 19.614796 19.658207 19.593098 19.549702 19.593098 19.506306 19.528004 19.614796 19.571400 19.528004 19.441196 19.441196 19.462910 19.462910 19.419498 19.484608 19.354404 19.419498 19.332706 19.245899 19.332706 19.332706 19.332706 19.354404 19.289295 19.267597 19.115696 19.159107 19.180805 19.072300 19.115696 
19.028904 19.007206 19.159107 19.115696 19.115696 19.245899 19.093998 19.159107 19.267597 19.311008 19.354404 19.354404 19.267597 19.289295 19.289295 19.267597 19.354404 19.311008 19.376102 19.419498 19.462910 19.658207 19.831806 19.766697 19.831806 19.831806 19.810108 19.853504 19.896900 19.788410 19.810108 19.853504 19.896900 19.896900 19.831806 19.831806 19.940296 20.027103 19.983707 20.179005 20.265797 20.265797 20.287510 20.374302 20.352604 20.461109 20.482807 20.591297 20.634708 20.678104 20.764896 20.786610 20.786610 20.786610 20.764896 20.569599 20.526203 20.743198 20.808308 20.721500 20.743198 20.634708 20.526203 20.591297 20.612995 20.656406 20.656406 20.699802 20.721500 20.743198 20.764896 20.873402 21.133808 21.307407 21.502705 22.197102 23.151905 26.103107 30.334599 31.745106 33.025410 34.067005 34.869907 36.193607 34.696308 31.028996 30.356297 36.063404 38.775898 38.949497 38.428699 36.367207 31.810200 28.837299 27.144703 26.276707 26.037998 25.712498 25.864399 25.799305 25.538898 25.018101 24.432209 23.998203 23.065098 22.544300 22.110310 21.676304 21.481007 21.307407 21.263996 21.112110 20.830006 20.656406 20.417698 20.135609 20.113895 20.200703 20.179005 20.135609 20.070499 20.005405 20.005405 19.962009 19.810108 19.831806 19.744999 19.658207 19.701603 19.679905 19.701603 19.636509 19.679905 19.571400 19.528004 19.484608 19.549702 19.462910 19.506306 19.549702 19.419498 19.441196 19.397800 19.462910 19.484608 19.397800 19.354404 19.289295 19.311008 19.419498 19.376102 19.332706 19.267597 19.332706 19.159107 19.180805 19.224201 19.224201 19.093998 19.050602 
19.159107 19.115696 19.159107 19.159107 19.137409 19.180805 19.159107 19.224201 19.245899 19.376102 19.484608 19.354404 19.224201 19.332706 19.289295 19.311008 19.462910 19.397800 19.332706 19.484608 19.658207 19.744999 19.831806 19.831806 19.896900 19.831806 19.766697 19.831806 19.875202 19.831806 19.853504 19.962009 19.853504 19.962009 19.831806 19.831806 20.027103 19.940296 20.005405 20.135609 20.157307 20.287510 20.309208 20.374302 20.439396 20.396000 20.569599 20.569599 20.591297 20.678104 20.808308 20.786610 20.851704 20.960209 20.938496 20.743198 20.743198 20.721500 20.851704 20.851704 20.808308 20.591297 20.591297 20.678104 20.656406 20.656406 20.786610 20.743198 20.764896 20.895100 20.851704 20.960209 21.155506 21.372501 21.654606 22.175404 22.913197 24.497303 27.904209 32.352695 33.741505 34.001896 34.978397 37.061604 37.951298 37.213505 34.652897 38.754200 41.813908 41.705402 41.054401 39.557102 34.891605 30.139301 27.991001 26.819202 26.298405 25.929508 26.016300 25.972904 25.755909 25.517200 24.974705 24.584110 23.716099 23.065098 22.349003 21.980106 21.806507 21.459309 21.372501 21.112110 21.003605 20.938496 20.612995 20.244099 20.048801 20.157307 20.287510 20.157307 20.092197 20.113895 19.983707 20.005405 19.831806 19.875202 19.744999 19.744999 19.788410 19.701603 19.658207 19.636509 19.658207 19.614796 19.528004 19.571400 19.484608 19.549702 19.528004 19.571400 19.571400 19.462910 19.462910 19.441196 19.506306 19.462910 19.311008 19.354404 19.397800 19.528004 19.419498 19.419498 19.289295 19.289295 19.267597 19.267597 19.224201 19.267597 19.137409 19.180805 
19.137409 19.072300 19.137409 19.202503 19.245899 19.202503 19.180805 19.267597 19.180805 19.354404 19.376102 19.376102 19.332706 19.354404 19.462910 19.419498 19.441196 19.354404 19.484608 19.528004 19.723301 19.788410 19.853504 19.962009 19.853504 19.853504 19.788410 19.831806 19.810108 19.962009 19.962009 19.940296 19.918598 19.940296 19.896900 19.962009 19.962009 19.983707 19.962009 20.135609 20.265797 20.309208 20.396000 20.417698 20.482807 20.439396 20.482807 20.678104 20.612995 20.764896 20.830006 20.960209 20.981907 20.895100 20.938496 20.938496 20.851704 20.851704 20.938496 20.960209 20.830006 20.634708 20.591297 20.678104 20.721500 20.808308 20.830006 20.830006 20.916798 20.916798 20.960209 21.068699 21.220600 21.350803 21.654606 22.153706 22.717899 23.911396 25.604008 29.531696 34.045307 35.108601 36.041706 38.016407 38.797596 39.231602 39.166508 40.728901 43.593296 44.309406 43.311207 41.922398 37.907902 31.441303 28.533497 27.144703 26.493702 26.103107 26.168201 26.124805 25.929508 25.864399 25.560596 25.148304 24.432209 23.759510 23.108509 22.457508 22.023502 21.632908 21.524403 21.285709 21.068699 21.003605 20.699802 20.417698 20.157307 20.048801 20.309208 20.244099 20.244099 20.135609 20.113895 20.027103 19.983707 19.940296 19.831806 19.766697 19.788410 19.679905 19.658207 19.571400 19.658207 19.679905 19.701603 19.593098 19.593098 19.549702 19.636509 19.614796 19.571400 19.593098 19.528004 19.571400 19.506306 19.484608 19.528004 19.484608 19.462910 19.462910 19.419498 19.441196 19.332706 19.397800 19.354404 19.397800 19.311008 19.289295 19.224201 19.093998 
19.159107 19.137409 19.224201 19.115696 19.072300 19.180805 19.202503 19.289295 19.354404 19.245899 19.354404 19.397800 19.376102 19.311008 19.332706 19.354404 19.376102 19.419498 19.441196 19.658207 19.810108 19.810108 19.853504 19.918598 19.853504 19.810108 19.766697 19.788410 19.831806 19.831806 19.962009 19.918598 19.918598 20.005405 19.962009 19.940296 19.962009 20.070499 20.265797 20.309208 20.157307 20.309208 20.309208 20.396000 20.417698 20.461109 20.547901 20.699802 20.699802 20.743198 20.895100 20.895100 20.916798 21.003605 20.916798 20.981907 20.916798 20.895100 21.025303 20.981907 20.981907 20.743198 20.830006 20.764896 20.764896 20.808308 20.873402 20.851704 20.895100 21.003605 21.025303 21.112110 21.394199 21.394199 21.719700 22.153706 22.652805 23.802906 25.386997 28.012699 32.374409 36.323795 37.821110 38.754200 39.405201 39.817509 40.273197 41.097797 43.115910 45.459507 45.025501 43.332905 40.425098 32.743305 28.924107 27.296604 26.688999 26.298405 26.233295 26.211597 26.037998 26.081409 25.929508 25.755909 25.321903 24.757710 23.911396 22.848103 22.218800 21.784809 21.611210 21.307407 21.155506 21.112110 20.873402 20.634708 20.265797 20.048801 20.179005 20.287510 20.244099 20.200703 20.179005 20.092197 19.962009 19.875202 19.853504 19.831806 19.744999 19.788410 19.723301 19.744999 19.636509 19.723301 19.679905 19.593098 19.528004 19.571400 19.658207 19.658207 19.484608 19.614796 19.549702 19.506306 19.549702 19.549702 19.484608 19.397800 19.419498 19.484608 19.397800 19.419498 19.311008 19.376102 19.311008 19.332706 19.311008 19.245899 19.289295 19.093998 
19.028904 19.137409 19.093998 19.224201 19.115696 19.289295 19.289295 19.289295 19.354404 19.332706 19.376102 19.484608 19.441196 19.462910 19.397800 19.376102 19.354404 19.397800 19.441196 19.636509 19.853504 19.875202 19.896900 19.896900 19.831806 19.831806 19.896900 19.853504 19.788410 19.853504 19.940296 19.983707 20.027103 20.070499 20.070499 19.983707 20.027103 20.179005 20.179005 20.330906 20.200703 20.244099 20.330906 20.396000 20.482807 20.504505 20.634708 20.656406 20.721500 20.873402 20.873402 20.873402 20.873402 21.047001 21.047001 20.981907 20.938496 21.003605 21.112110 21.090397 21.177204 20.895100 20.743198 20.808308 20.743198 20.830006 20.873402 20.873402 20.960209 21.068699 21.090397 21.133808 21.307407 21.481007 21.763096 22.240498 22.609409 23.759510 25.842701 31.397907 34.500996 35.998310 38.623997 39.578800 40.034504 40.425098 40.945896 41.683704 42.269596 43.766911 45.372700 44.309406 41.314808 33.741505 29.184498 27.578709 26.927708 26.472004 26.320103 26.363499 26.168201 26.168201 26.081409 26.233295 25.777607 25.148304 24.215199 23.303806 22.544300 22.045200 21.719700 21.567799 21.329105 21.285709 21.090397 20.764896 20.482807 20.200703 20.113895 20.352604 20.309208 20.222401 20.113895 20.135609 20.027103 19.983707 19.940296 19.896900 19.875202 19.766697 19.788410 19.810108 19.766697 19.701603 19.679905 19.658207 19.614796 19.636509 19.679905 19.723301 19.614796 19.593098 19.571400 19.571400 19.528004 19.528004 19.462910 19.462910 19.528004 19.506306 19.419498 19.376102 19.332706 19.332706 19.354404 19.354404 19.311008 19.289295 19.224201 19.115696 
19.159107 19.137409 19.245899 19.267597 19.267597 19.245899 19.267597 19.267597 19.376102 19.332706 19.419498 19.397800 19.354404 19.354404 19.419498 19.354404 19.397800 19.484608 19.571400 19.701603 19.788410 19.918598 19.875202 19.810108 19.810108 19.788410 19.810108 19.853504 19.810108 19.810108 19.983707 20.027103 20.092197 20.113895 20.070499 20.092197 20.092197 20.157307 20.200703 20.287510 20.287510 20.287510 20.330906 20.417698 20.439396 20.526203 20.634708 20.678104 20.830006 20.895100 20.960209 20.981907 21.003605 21.090397 21.133808 21.068699 20.960209 21.025303 21.133808 21.177204 21.285709 21.047001 20.916798 20.830006 20.786610 20.895100 20.851704 20.895100 20.981907 21.068699 21.133808 21.198902 21.459309 21.524403 21.828205 22.218800 22.717899 23.954807 26.862598 33.676395 36.888004 38.472095 38.732502 39.969410 40.794010 41.054401 41.748798 42.161106 42.378101 42.964008 43.766911 44.591496 42.269596 33.828297 29.553410 27.795704 27.036198 26.558796 26.558796 26.406910 26.363499 26.276707 26.211597 26.450306 26.016300 25.365299 24.649204 23.911396 23.021702 22.370701 22.001804 21.676304 21.415897 21.372501 21.220600 20.851704 20.656406 20.439396 20.200703 20.244099 20.265797 20.222401 20.157307 20.092197 20.113895 20.070499 19.940296 19.896900 19.788410 19.831806 19.831806 19.766697 19.810108 19.723301 19.723301 19.766697 19.636509 19.636509 19.658207 19.896900 19.614796 19.701603 19.593098 19.571400 19.549702 19.506306 19.528004 19.484608 19.506306 19.484608 19.376102 19.245899 19.354404 19.376102 19.332706 19.376102 19.354404 19.245899 19.289295 19.332706 
19.159107 19.224201 19.245899 19.180805 19.137409 19.224201 19.289295 19.267597 19.332706 19.311008 19.311008 19.354404 19.376102 19.397800 19.332706 19.397800 19.441196 19.419498 19.593098 19.744999 19.831806 19.831806 19.788410 19.810108 19.853504 19.766697 19.723301 19.831806 19.810108 19.896900 19.962009 20.113895 20.179005 20.135609 20.135609 20.048801 20.157307 20.222401 20.287510 20.265797 20.179005 20.287510 20.330906 20.417698 20.461109 20.591297 20.656406 20.699802 20.808308 20.916798 21.025303 21.047001 21.068699 21.112110 21.155506 21.068699 21.047001 21.112110 21.220600 21.198902 21.372501 21.090397 20.960209 20.895100 20.895100 20.916798 20.916798 20.960209 21.003605 21.090397 21.112110 21.133808 21.415897 21.632908 21.741398 22.197102 22.739597 24.019901 27.947605 34.652897 37.864506 39.925999 41.054401 40.294910 41.032703 41.792210 42.204502 42.421497 42.660206 43.463108 43.289509 42.942310 42.313007 34.804798 30.074207 28.121204 27.188099 26.732395 26.688999 26.558796 26.428608 26.450306 26.406910 26.493702 26.124805 25.821003 25.191700 24.323704 23.499104 22.739597 22.132008 21.741398 21.524403 21.394199 21.177204 20.938496 20.764896 20.504505 20.396000 20.200703 20.244099 20.287510 20.157307 20.135609 20.092197 20.070499 19.940296 19.962009 19.831806 19.896900 19.896900 19.831806 19.723301 19.593098 19.744999 19.636509 19.636509 19.723301 19.614796 19.679905 19.636509 19.614796 19.571400 19.549702 19.614796 19.571400 19.571400 19.462910 19.484608 19.506306 19.549702 19.419498 19.332706 19.376102 19.354404 19.267597 19.267597 19.289295 19.332706 19.137409 
19.267597 19.202503 19.245899 19.202503 19.267597 19.311008 19.202503 19.224201 19.354404 19.354404 19.441196 19.397800 19.397800 19.419498 19.376102 19.354404 19.484608 19.593098 19.723301 19.744999 19.853504 19.875202 19.810108 19.831806 19.875202 19.875202 19.875202 19.896900 19.853504 19.983707 20.027103 20.179005 20.179005 20.222401 20.244099 20.244099 20.200703 20.287510 20.374302 20.374302 20.222401 20.330906 20.396000 20.504505 20.547901 20.634708 20.656406 20.764896 20.851704 20.981907 21.025303 21.047001 21.177204 21.155506 21.112110 21.090397 21.090397 21.155506 21.220600 21.350803 21.415897 21.459309 21.155506 21.025303 20.981907 21.025303 20.981907 21.025303 21.068699 21.177204 21.177204 21.242298 21.502705 21.589497 21.871601 22.240498 22.783009 23.933109 28.273106 35.390705 38.645710 40.750599 42.204502 42.964008 41.900700 42.616810 43.007404 42.898899 43.506504 44.157505 44.135807 43.289509 42.030903 36.410603 30.942204 28.793903 27.752308 27.231510 27.057896 26.884296 26.450306 26.645603 26.688999 26.754108 26.428608 26.189899 25.690800 24.866199 24.041599 23.000004 22.218800 21.871601 21.567799 21.459309 21.263996 20.981907 20.830006 20.591297 20.374302 20.157307 20.200703 20.396000 20.244099 20.244099 20.113895 20.157307 20.005405 19.875202 19.896900 19.896900 19.918598 19.853504 19.831806 19.766697 19.744999 19.766697 19.766697 19.614796 19.658207 19.658207 19.658207 19.679905 19.723301 19.636509 19.636509 19.636509 19.571400 19.528004 19.484608 19.614796 19.593098 19.462910 19.397800 19.354404 19.484608 19.419498 19.354404 19.332706 19.224201 19.245899 
19.137409 19.180805 19.289295 19.267597 19.224201 19.224201 19.354404 19.311008 19.441196 19.419498 19.332706 19.462910 19.441196 19.419498 19.419498 19.332706 19.528004 19.679905 19.744999 19.831806 19.831806 19.875202 19.853504 19.788410 19.875202 19.896900 19.918598 20.005405 20.027103 20.048801 20.092197 20.179005 20.135609 20.244099 20.287510 20.374302 20.222401 20.330906 20.309208 20.374302 20.417698 20.330906 20.374302 20.396000 20.504505 20.612995 20.699802 20.830006 20.960209 21.047001 21.025303 21.003605 21.047001 21.003605 21.047001 21.090397 21.155506 21.242298 21.263996 21.329105 21.502705 21.502705 21.546101 21.242298 21.177204 21.068699 21.025303 21.047001 21.090397 21.198902 21.198902 21.242298 21.524403 21.632908 21.914997 22.349003 22.739597 23.781208 26.819202 34.197208 38.558903 41.032703 42.551701 43.680103 44.417896 44.309406 44.439610 43.918797 43.897099 44.157505 44.092396 44.005604 42.964008 40.121296 33.828297 29.900608 28.642002 27.795704 27.491901 27.188099 26.884296 26.884296 26.840900 26.819202 26.580509 26.363499 26.103107 25.300205 24.475605 23.347202 22.414097 21.936695 21.676304 21.611210 21.546101 21.112110 20.916798 20.482807 20.439396 20.179005 20.157307 20.352604 20.309208 20.222401 20.092197 20.135609 20.092197 19.983707 19.983707 19.918598 19.853504 19.853504 19.853504 19.766697 19.766697 19.744999 19.788410 19.766697 19.679905 19.679905 19.723301 19.679905 19.658207 19.658207 19.658207 19.549702 19.571400 19.528004 19.549702 19.484608 19.571400 19.462910 19.419498 19.462910 19.332706 19.311008 19.376102 19.376102 19.289295 19.267597 
19.311008 19.159107 19.289295 19.289295 19.202503 19.332706 19.397800 19.311008 19.397800 19.419498 19.484608 19.332706 19.419498 19.462910 19.354404 19.311008 19.593098 19.658207 19.679905 19.831806 19.875202 19.875202 19.766697 19.744999 19.831806 19.918598 19.853504 19.983707 19.962009 20.113895 20.070499 20.265797 20.244099 20.222401 20.309208 20.309208 20.309208 20.309208 20.330906 20.439396 20.352604 20.439396 20.461109 20.526203 20.526203 20.569599 20.851704 20.830006 20.938496 20.916798 21.003605 20.960209 20.916798 20.938496 21.047001 21.090397 21.220600 21.285709 21.329105 21.415897 21.524403 21.589497 21.611210 21.524403 21.285709 21.133808 21.112110 21.068699 21.133808 21.177204 21.242298 21.350803 21.611210 21.784809 21.871601 22.305607 22.717899 23.477406 24.887897 29.900608 37.322010 40.685505 42.399799 43.484806 44.483006 44.721699 44.960407 44.417896 44.179203 44.114109 44.027302 44.439610 43.897099 42.898899 39.969410 33.958500 30.226109 28.902409 28.142902 27.622105 27.253208 27.101307 27.014500 26.971104 26.688999 26.602207 26.255009 25.170002 24.605808 23.629307 22.674503 22.175404 21.893299 21.741398 21.654606 21.329105 21.090397 20.764896 20.504505 20.330906 20.200703 20.265797 20.265797 20.244099 20.157307 20.200703 20.092197 20.005405 19.983707 19.940296 19.940296 19.940296 19.918598 19.831806 19.810108 19.810108 19.788410 19.896900 19.810108 19.723301 19.679905 19.679905 19.658207 19.723301 19.701603 19.636509 19.593098 19.528004 19.571400 19.636509 19.506306 19.419498 19.462910 19.441196 19.376102 19.419498 19.224201 19.354404 19.376102 19.376102 
19.289295 19.267597 19.267597 19.267597 19.245899 19.289295 19.289295 19.354404 19.354404 19.441196 19.419498 19.354404 19.376102 19.419498 19.376102 19.462910 19.658207 19.701603 19.788410 19.853504 19.810108 19.962009 19.766697 19.744999 19.940296 19.788410 19.875202 20.027103 20.113895 20.092197 20.135609 20.222401 20.222401 20.244099 20.222401 20.374302 20.352604 20.417698 20.352604 20.461109 20.439396 20.439396 20.569599 20.504505 20.526203 20.634708 20.851704 20.808308 20.830006 20.938496 20.981907 20.981907 20.938496 21.068699 21.090397 21.047001 21.133808 21.242298 21.437595 21.372501 21.524403 21.502705 21.676304 21.698002 21.567799 21.242298 21.133808 21.133808 21.112110 21.198902 21.220600 21.329105 21.567799 21.719700 21.871601 22.240498 22.717899 23.390598 24.410496 26.645603 33.741505 39.665607 41.596897 42.877201 44.049000 44.569798 44.873600 44.743397 44.483006 44.634907 44.179203 44.504704 44.504704 43.983906 42.833805 40.446796 35.151997 32.027210 29.770405 28.316502 27.708897 27.405109 27.253208 27.296604 26.927708 26.688999 25.191700 23.802906 23.933109 23.585896 23.000004 22.522602 22.001804 21.914997 21.654606 21.372501 21.177204 20.938496 20.699802 20.461109 20.200703 20.222401 20.396000 20.287510 20.113895 20.200703 20.135609 20.113895 19.962009 19.940296 19.940296 19.896900 19.875202 19.918598 19.875202 19.766697 19.744999 19.766697 19.723301 19.744999 19.723301 19.679905 19.658207 19.701603 19.723301 19.679905 19.679905 19.484608 19.614796 19.614796 19.549702 19.484608 19.462910 19.462910 19.354404 19.354404 19.354404 19.354404 19.289295 19.397800 
19.202503 19.289295 19.332706 19.202503 19.245899 19.180805 19.419498 19.332706 19.376102 19.441196 19.441196 19.441196 19.441196 19.484608 19.506306 19.528004 19.636509 19.636509 19.723301 19.788410 19.875202 19.831806 19.831806 19.810108 19.810108 19.918598 19.940296 19.983707 20.092197 20.200703 20.113895 20.179005 20.265797 20.265797 20.287510 20.352604 20.352604 20.374302 20.482807 20.439396 20.396000 20.482807 20.526203 20.526203 20.504505 20.547901 20.830006 20.830006 20.830006 20.873402 20.938496 21.025303 20.938496 21.047001 21.155506 21.155506 21.198902 21.242298 21.567799 21.372501 21.546101 21.524403 21.719700 21.741398 21.676304 21.285709 21.177204 21.220600 21.285709 21.307407 21.329105 21.481007 21.611210 21.719700 21.980106 22.327305 22.739597 23.347202 24.171803 25.473804 28.598606 35.802998 40.381702 41.813908 43.029102 44.005604 44.721699 44.960407 45.567997 46.153904 44.808506 44.960407 45.068897 44.634907 43.788609 43.137608 41.206303 37.235203 32.569706 29.618504 28.490101 27.991001 27.839100 27.752308 27.274906 25.972904 24.280308 24.171803 24.280308 24.019901 23.412296 22.652805 22.175404 22.001804 21.654606 21.372501 21.177204 21.003605 20.851704 20.569599 20.265797 20.222401 20.374302 20.396000 20.244099 20.179005 20.027103 20.048801 20.005405 20.005405 19.962009 19.940296 19.962009 19.896900 19.983707 19.875202 19.831806 19.810108 19.744999 19.766697 19.723301 19.744999 19.723301 19.679905 19.701603 19.636509 19.593098 19.571400 19.679905 19.679905 19.549702 19.462910 19.441196 19.462910 19.397800 19.441196 19.462910 19.376102 19.354404 19.267597 
19.267597 19.202503 19.289295 19.224201 19.289295 19.311008 19.267597 19.376102 19.376102 19.441196 19.462910 19.484608 19.354404 19.441196 19.397800 19.658207 19.723301 19.679905 19.788410 19.744999 19.788410 19.723301 19.788410 19.723301 19.810108 19.940296 19.896900 19.896900 20.027103 20.157307 20.157307 20.200703 20.265797 20.287510 20.287510 20.287510 20.439396 20.417698 20.504505 20.569599 20.439396 20.461109 20.504505 20.482807 20.396000 20.504505 20.721500 20.786610 20.895100 20.895100 20.938496 21.003605 21.003605 21.003605 21.090397 21.242298 21.263996 21.285709 21.437595 21.437595 21.502705 21.589497 21.828205 21.871601 21.849903 21.394199 21.198902 21.285709 21.285709 21.329105 21.242298 21.481007 21.676304 21.784809 22.066898 22.414097 22.869801 23.651005 24.432209 25.582310 27.253208 30.551609 36.844608 40.577000 41.965809 43.029102 43.983906 44.439610 44.960407 46.153904 46.414310 45.502903 45.372700 45.264210 44.743397 44.200901 43.549900 41.423298 37.126698 31.875309 29.727009 28.793903 28.425007 28.273106 27.643803 25.821003 25.126606 25.213398 25.300205 24.953007 24.041599 23.151905 22.479206 22.153706 21.763096 21.524403 21.329105 21.177204 20.960209 20.656406 20.374302 20.222401 20.309208 20.374302 20.287510 20.287510 20.200703 20.135609 20.027103 20.048801 20.005405 19.940296 19.983707 19.962009 19.918598 19.853504 19.853504 19.788410 19.831806 19.853504 19.701603 19.766697 19.788410 19.766697 19.679905 19.614796 19.614796 19.658207 19.636509 19.701603 19.593098 19.549702 19.484608 19.506306 19.376102 19.506306 19.397800 19.376102 19.311008 19.354404 
19.267597 19.289295 19.245899 19.376102 19.376102 19.397800 19.376102 19.354404 19.397800 19.484608 19.484608 19.397800 19.528004 19.484608 19.397800 19.593098 19.788410 19.744999 19.831806 19.896900 19.896900 19.831806 19.788410 19.766697 19.810108 19.853504 19.940296 19.896900 19.962009 20.092197 20.135609 20.309208 20.330906 20.330906 20.374302 20.461109 20.482807 20.547901 20.526203 20.634708 20.656406 20.417698 20.461109 20.482807 20.439396 20.612995 20.786610 20.938496 20.895100 20.938496 20.981907 21.047001 20.960209 21.068699 21.155506 21.263996 21.285709 21.329105 21.372501 21.481007 21.546101 21.654606 21.784809 21.980106 22.023502 21.502705 21.307407 21.329105 21.307407 21.415897 21.394199 21.394199 21.719700 21.893299 22.132008 22.652805 23.173603 24.215199 25.365299 27.014500 28.707096 30.095905 32.027210 37.473896 41.444996 42.291309 43.115910 43.441410 43.549900 44.179203 45.980305 46.761509 46.175602 45.633106 45.524601 45.285908 44.548100 43.224400 41.379902 36.649296 31.875309 29.900608 29.249607 28.924107 28.273106 27.014500 26.558796 26.602207 26.558796 25.929508 24.866199 23.781208 23.000004 22.609409 22.175404 21.828205 21.546101 21.263996 21.090397 20.830006 20.396000 20.222401 20.222401 20.374302 20.309208 20.287510 20.222401 20.113895 20.092197 20.113895 20.048801 20.005405 20.005405 19.983707 19.962009 19.875202 20.005405 19.896900 19.831806 19.788410 19.788410 19.810108 19.810108 19.766697 19.723301 19.744999 19.658207 19.614796 19.658207 19.701603 19.593098 19.571400 19.528004 19.528004 19.419498 19.441196 19.506306 19.419498 19.354404 19.419498 
19.245899 19.267597 19.311008 19.311008 19.311008 19.354404 19.397800 19.441196 19.462910 19.484608 19.549702 19.419498 19.506306 19.462910 19.571400 19.723301 19.766697 19.788410 19.810108 19.831806 19.875202 19.831806 19.831806 19.744999 19.918598 19.875202 19.940296 19.962009 19.918598 20.092197 20.070499 20.157307 20.265797 20.309208 20.374302 20.374302 20.439396 20.526203 20.634708 20.656406 20.721500 20.699802 20.612995 20.504505 20.591297 20.699802 20.786610 20.743198 20.851704 20.938496 21.003605 21.003605 21.003605 21.133808 21.177204 21.242298 21.372501 21.329105 21.350803 21.415897 21.567799 21.654606 21.914997 22.001804 22.023502 21.654606 21.415897 21.329105 21.329105 21.437595 21.394199 21.481007 21.676304 21.893299 22.197102 22.761295 23.564198 25.018101 27.795704 30.551609 32.526310 33.741505 32.981998 32.591404 37.582401 41.748798 42.247898 41.358204 39.318409 38.515507 42.681904 46.240696 47.173801 46.631306 46.197300 45.828403 45.155704 44.461308 43.397999 41.705402 37.343708 32.244205 30.334599 29.748707 29.097706 28.642002 28.316502 28.316502 28.121204 27.101307 25.821003 24.519001 23.412296 22.913197 22.392399 21.958408 21.611210 21.372501 21.242298 20.960209 20.591297 20.287510 20.287510 20.417698 20.244099 20.287510 20.244099 20.200703 20.157307 20.157307 20.135609 20.048801 20.048801 20.005405 19.940296 19.940296 19.896900 19.940296 19.940296 19.853504 19.766697 19.853504 19.940296 19.810108 19.788410 19.788410 19.679905 19.723301 19.658207 19.679905 19.744999 19.614796 19.506306 19.636509 19.506306 19.528004 19.528004 19.528004 19.354404 19.376102 
19.245899 19.289295 19.245899 19.289295 19.311008 19.354404 19.376102 19.441196 19.376102 19.462910 19.528004 19.441196 19.549702 19.528004 19.549702 19.701603 19.744999 19.788410 19.766697 19.810108 19.810108 19.810108 19.810108 19.766697 19.875202 19.810108 19.875202 19.896900 19.831806 19.983707 20.113895 20.200703 20.200703 20.352604 20.352604 20.396000 20.417698 20.504505 20.612995 20.721500 20.743198 20.743198 20.699802 20.678104 20.656406 20.743198 20.743198 20.699802 20.808308 20.895100 20.938496 20.981907 21.090397 21.090397 21.177204 21.177204 21.350803 21.307407 21.242298 21.372501 21.481007 21.676304 21.914997 22.001804 22.132008 21.849903 21.459309 21.329105 21.329105 21.394199 21.415897 21.502705 21.828205 21.914997 22.305607 22.956608 23.868000 26.233295 30.421406 32.699909 34.305698 35.065205 34.414204 31.940403 33.285801 38.103199 41.423298 37.322010 35.846409 36.822910 39.730701 43.983906 46.522800 47.455906 47.217197 46.370899 45.741596 45.177402 44.439610 43.484806 41.596897 37.343708 32.287601 30.703510 30.117603 30.443104 29.900608 30.009098 29.596806 28.142902 26.623905 25.278507 23.954807 23.130207 22.457508 22.088596 21.589497 21.307407 21.263996 20.981907 20.656406 20.417698 20.200703 20.309208 20.374302 20.287510 20.309208 20.244099 20.113895 20.200703 20.157307 20.048801 20.005405 20.005405 19.983707 19.962009 19.918598 19.853504 19.853504 19.875202 19.831806 19.810108 19.875202 19.744999 19.788410 19.744999 19.723301 19.593098 19.701603 19.744999 19.636509 19.571400 19.506306 19.506306 19.484608 19.462910 19.484608 19.419498 19.354404 19.376102 
19.332706 19.224201 19.267597 19.311008 19.202503 19.354404 19.311008 19.397800 19.441196 19.484608 19.528004 19.376102 19.462910 19.528004 19.636509 19.636509 19.723301 19.744999 19.723301 19.723301 19.788410 19.788410 19.788410 19.744999 19.788410 19.875202 19.810108 19.940296 19.896900 19.962009 20.027103 20.135609 20.135609 20.287510 20.374302 20.330906 20.439396 20.526203 20.591297 20.721500 20.764896 20.830006 20.808308 20.743198 20.743198 20.721500 20.678104 20.721500 20.786610 20.873402 20.938496 20.895100 21.025303 21.155506 21.242298 21.220600 21.437595 21.415897 21.394199 21.350803 21.567799 21.611210 21.958408 22.066898 22.132008 21.914997 21.502705 21.350803 21.415897 21.372501 21.394199 21.589497 21.784809 22.001804 22.349003 23.065098 24.258610 26.949406 31.463001 33.459400 35.086903 35.694508 35.065205 32.591404 32.895206 34.696308 38.949497 39.492008 38.732502 38.841007 40.056202 42.508305 45.264210 46.761509 47.998402 47.369099 46.327503 45.654804 45.459507 44.461308 43.267796 41.727100 37.799397 32.721607 31.072407 32.309299 31.962101 31.853596 31.419605 29.358097 27.795704 26.081409 24.584110 23.477406 22.674503 22.088596 21.589497 21.481007 21.350803 20.938496 20.808308 20.417698 20.330906 20.439396 20.396000 20.417698 20.287510 20.265797 20.113895 20.092197 20.200703 20.135609 20.048801 20.005405 20.027103 19.940296 19.962009 19.940296 19.875202 19.896900 19.875202 19.831806 19.853504 19.831806 19.766697 19.744999 19.636509 19.636509 19.679905 19.636509 19.679905 19.549702 19.506306 19.571400 19.462910 19.462910 19.506306 19.397800 19.376102 19.441196 
19.267597 19.202503 19.224201 19.332706 19.397800 19.376102 19.354404 19.441196 19.506306 19.506306 19.484608 19.462910 19.462910 19.549702 19.679905 19.701603 19.788410 19.766697 19.723301 19.723301 19.766697 19.744999 19.766697 19.788410 19.744999 19.853504 19.766697 19.810108 19.853504 19.962009 19.962009 20.113895 20.200703 20.265797 20.374302 20.287510 20.417698 20.526203 20.656406 20.678104 20.764896 20.764896 20.916798 20.830006 20.634708 20.591297 20.678104 20.678104 20.830006 20.851704 20.916798 20.960209 20.981907 21.155506 21.155506 21.285709 21.350803 21.437595 21.372501 21.329105 21.524403 21.654606 21.914997 22.023502 22.240498 21.936695 21.567799 21.459309 21.372501 21.437595 21.459309 21.546101 21.806507 22.001804 22.435810 23.238697 24.410496 26.927708 31.897007 34.132099 35.520908 35.933201 35.564304 33.394306 33.698109 35.303898 39.166508 42.182804 41.119511 40.511906 41.032703 43.050800 44.895298 46.370899 47.304005 47.499302 47.000202 46.197300 45.893497 45.242496 44.287708 43.311207 42.074299 38.472095 33.242405 34.110401 34.023609 33.416004 33.003696 30.790302 28.902409 27.014500 25.235096 23.998203 23.065098 22.435810 22.001804 21.654606 21.481007 21.047001 20.808308 20.547901 20.352604 20.309208 20.439396 20.396000 20.287510 20.222401 20.157307 20.070499 20.113895 20.092197 20.092197 20.027103 20.005405 19.983707 19.875202 19.896900 19.918598 19.918598 19.810108 19.810108 19.766697 19.831806 19.766697 19.658207 19.766697 19.636509 19.636509 19.723301 19.744999 19.614796 19.571400 19.549702 19.484608 19.549702 19.397800 19.376102 19.311008 19.354404 
19.202503 19.267597 19.245899 19.397800 19.311008 19.332706 19.332706 19.376102 19.462910 19.419498 19.441196 19.441196 19.593098 19.528004 19.614796 19.679905 19.723301 19.744999 19.831806 19.831806 19.701603 19.831806 19.831806 19.723301 19.788410 19.853504 19.788410 19.831806 19.810108 19.810108 19.962009 20.092197 20.157307 20.244099 20.330906 20.374302 20.504505 20.612995 20.656406 20.743198 20.808308 20.830006 20.786610 20.830006 20.634708 20.678104 20.656406 20.699802 20.743198 20.764896 20.808308 20.916798 20.981907 21.112110 21.112110 21.372501 21.437595 21.437595 21.394199 21.415897 21.611210 21.611210 21.806507 22.023502 22.197102 22.066898 21.654606 21.546101 21.415897 21.481007 21.502705 21.611210 21.893299 22.023502 22.565998 23.303806 24.649204 26.819202 31.831898 34.848209 35.954899 36.237003 36.106800 34.327396 35.520908 38.884403 41.965809 43.636707 42.920597 42.443211 42.139408 43.636707 45.307606 46.609608 46.653004 46.218998 46.175602 45.980305 46.414310 46.002003 45.329304 44.287708 43.289509 42.530003 38.819309 36.540806 36.063404 35.130299 34.913303 32.743305 30.160999 28.316502 26.428608 25.083210 23.802906 22.826405 22.153706 21.763096 21.546101 21.220600 21.003605 20.678104 20.417698 20.287510 20.374302 20.439396 20.265797 20.309208 20.200703 20.200703 20.200703 20.113895 20.157307 20.027103 20.070499 20.027103 19.940296 19.918598 19.940296 19.896900 19.831806 19.853504 19.831806 19.744999 19.788410 19.744999 19.723301 19.658207 19.723301 19.658207 19.679905 19.614796 19.506306 19.528004 19.506306 19.441196 19.397800 19.419498 19.397800 19.397800 
19.245899 19.397800 19.354404 19.332706 19.289295 19.462910 19.354404 19.419498 19.506306 19.528004 19.614796 19.528004 19.528004 19.614796 19.701603 19.658207 19.831806 19.658207 19.679905 19.723301 19.658207 19.744999 19.766697 19.788410 19.766697 19.810108 19.810108 19.875202 19.853504 19.918598 19.940296 20.048801 20.113895 20.200703 20.396000 20.374302 20.526203 20.612995 20.699802 20.743198 20.764896 20.721500 20.851704 20.808308 20.547901 20.634708 20.656406 20.656406 20.764896 20.786610 20.786610 20.916798 21.068699 21.112110 21.220600 21.350803 21.459309 21.502705 21.437595 21.481007 21.632908 21.546101 21.784809 22.023502 22.153706 22.023502 21.654606 21.524403 21.459309 21.437595 21.437595 21.567799 21.871601 22.110310 22.609409 23.303806 24.475605 26.862598 31.983799 35.347309 36.367207 36.801197 36.844608 35.868107 38.992908 41.379902 43.072498 44.982105 45.155704 44.114109 43.766911 44.374500 45.785007 46.891697 46.587910 45.806705 45.437809 44.982105 45.676502 46.262409 46.045399 45.285908 44.417896 43.745197 42.681904 40.056202 38.059803 36.649296 36.215305 34.804798 31.441303 29.314701 27.296604 25.408695 23.868000 22.956608 22.349003 21.784809 21.546101 21.329105 21.003605 20.764896 20.504505 20.287510 20.439396 20.461109 20.287510 20.265797 20.157307 20.265797 20.179005 20.200703 20.157307 20.048801 19.983707 20.027103 19.940296 19.896900 19.962009 19.940296 19.853504 19.831806 19.788410 19.788410 19.788410 19.853504 19.788410 19.701603 19.679905 19.766697 19.636509 19.614796 19.528004 19.528004 19.506306 19.506306 19.354404 19.397800 19.397800 19.397800 
19.332706 19.267597 19.289295 19.289295 19.311008 19.506306 19.397800 19.462910 19.462910 19.419498 19.549702 19.528004 19.549702 19.701603 19.701603 19.701603 19.853504 19.679905 19.744999 19.788410 19.679905 19.723301 19.744999 19.723301 19.744999 19.853504 19.853504 19.853504 19.810108 19.766697 19.831806 19.983707 20.070499 20.244099 20.396000 20.461109 20.504505 20.634708 20.678104 20.743198 20.743198 20.786610 20.873402 20.743198 20.396000 20.396000 20.634708 20.743198 20.743198 20.764896 20.873402 20.960209 20.960209 21.112110 21.198902 21.263996 21.459309 21.502705 21.437595 21.611210 21.567799 21.611210 21.806507 21.958408 22.110310 22.088596 21.676304 21.567799 21.524403 21.502705 21.567799 21.632908 21.871601 22.132008 22.609409 23.390598 24.627506 26.884296 32.265903 35.737904 36.714405 37.126698 37.495609 38.103199 41.423298 42.573399 44.461308 45.980305 46.739796 45.936909 44.786808 45.134007 46.544498 47.369099 47.325703 45.958607 45.329304 44.830204 44.656605 44.786808 45.502903 45.958607 45.437809 44.830204 44.049000 41.792210 39.665607 37.799397 37.148396 36.041706 32.981998 30.160999 27.860798 25.951206 24.280308 23.216999 22.414097 21.936695 21.611210 21.350803 21.068699 20.895100 20.547901 20.352604 20.352604 20.417698 20.396000 20.330906 20.157307 20.244099 20.200703 20.200703 20.135609 20.005405 20.048801 20.005405 20.005405 19.940296 19.983707 19.831806 19.810108 19.810108 19.810108 19.875202 19.810108 19.744999 19.810108 19.723301 19.636509 19.788410 19.701603 19.571400 19.571400 19.528004 19.593098 19.528004 19.462910 19.397800 19.462910 19.419498 
19.289295 19.289295 19.332706 19.289295 19.419498 19.332706 19.376102 19.376102 19.484608 19.441196 19.571400 19.462910 19.549702 19.679905 19.766697 19.788410 19.679905 19.701603 19.701603 19.831806 19.744999 19.744999 19.701603 19.723301 19.810108 19.896900 19.766697 19.853504 19.875202 19.853504 19.853504 20.005405 20.179005 20.309208 20.439396 20.504505 20.612995 20.678104 20.634708 20.699802 20.743198 20.808308 20.764896 20.482807 20.287510 20.396000 20.396000 20.569599 20.634708 20.764896 20.830006 20.960209 21.025303 21.003605 21.133808 21.263996 21.437595 21.459309 21.524403 21.632908 21.654606 21.654606 21.719700 21.806507 22.066898 22.066898 21.676304 21.546101 21.459309 21.567799 21.502705 21.632908 21.914997 22.175404 22.674503 23.390598 24.692600 27.079609 32.765003 35.998310 37.105000 37.712605 38.450397 40.555302 42.660206 43.875401 45.199100 45.654804 47.672901 48.193699 46.804905 46.457706 47.152103 48.063496 48.280506 46.696400 45.351002 44.938709 45.177402 44.743397 43.962208 44.873600 46.002003 45.741596 44.851902 42.855503 40.750599 39.014606 38.385303 37.191807 34.262302 31.180897 28.490101 26.645603 24.974705 23.716099 22.674503 22.023502 21.741398 21.394199 21.133808 20.938496 20.591297 20.396000 20.330906 20.504505 20.374302 20.309208 20.287510 20.222401 20.244099 20.287510 20.179005 20.005405 20.070499 20.048801 20.005405 20.027103 19.940296 19.896900 19.853504 19.875202 19.896900 19.831806 19.766697 19.744999 19.766697 19.679905 19.614796 19.701603 19.658207 19.614796 19.636509 19.528004 19.549702 19.549702 19.419498 19.462910 19.354404 19.332706 
19.332706 19.289295 19.267597 19.311008 19.397800 19.462910 19.376102 19.354404 19.462910 19.397800 19.484608 19.484608 19.528004 19.679905 19.679905 19.744999 19.679905 19.744999 19.744999 19.766697 19.766697 19.766697 19.788410 19.766697 19.723301 19.853504 19.744999 19.831806 19.875202 19.766697 19.788410 19.983707 20.135609 20.265797 20.374302 20.526203 20.634708 20.634708 20.612995 20.656406 20.699802 20.678104 20.591297 20.287510 20.222401 20.309208 20.439396 20.526203 20.634708 20.634708 20.873402 20.895100 20.960209 21.047001 21.133808 21.220600 21.350803 21.459309 21.589497 21.611210 21.698002 21.676304 21.719700 21.849903 21.980106 21.958408 21.719700 21.567799 21.481007 21.524403 21.502705 21.632908 21.914997 22.088596 22.696201 23.477406 24.627506 27.318302 33.133900 36.302097 37.669209 38.515507 39.730701 42.486607 43.571598 43.506504 44.092396 45.068897 47.933308 49.777805 48.627705 47.976704 47.586109 48.627705 49.105106 47.976704 45.915211 44.851902 45.199100 45.264210 44.504704 43.723499 44.851902 45.633106 44.938709 43.962208 42.204502 40.902500 40.164707 38.558903 35.477497 31.788502 29.249607 27.253208 25.582310 24.323704 23.043400 22.370701 22.001804 21.611210 21.220600 21.003605 20.634708 20.439396 20.374302 20.504505 20.374302 20.352604 20.287510 20.244099 20.265797 20.157307 20.135609 20.070499 20.048801 20.027103 19.983707 20.027103 19.983707 19.918598 19.875202 19.896900 19.831806 19.875202 19.766697 19.788410 19.788410 19.701603 19.658207 19.701603 19.636509 19.593098 19.528004 19.528004 19.484608 19.528004 19.419498 19.419498 19.397800 19.224201 
19.419498 19.289295 19.354404 19.332706 19.419498 19.506306 19.376102 19.506306 19.462910 19.462910 19.528004 19.528004 19.701603 19.744999 19.744999 19.744999 19.766697 19.788410 19.744999 19.766697 19.788410 19.788410 19.788410 19.744999 19.853504 19.875202 19.896900 19.831806 19.810108 19.896900 19.896900 19.983707 20.157307 20.222401 20.352604 20.526203 20.634708 20.721500 20.721500 20.634708 20.721500 20.591297 20.526203 20.396000 20.439396 20.504505 20.634708 20.547901 20.526203 20.612995 20.743198 20.938496 21.047001 21.090397 21.177204 21.329105 21.437595 21.567799 21.741398 21.763096 21.849903 21.871601 21.806507 21.849903 21.893299 21.893299 21.567799 21.502705 21.546101 21.524403 21.524403 21.676304 21.958408 22.327305 22.783009 23.607609 24.909595 27.491901 33.524509 36.627598 38.081501 39.123096 41.032703 43.940510 43.528202 42.746998 43.658405 45.285908 47.868198 50.689198 49.951405 48.974903 48.540897 49.126804 49.690998 49.539097 47.434208 45.524601 45.177402 45.524601 45.134007 44.309406 43.354603 43.766911 44.591496 45.025501 43.723499 42.595097 41.987507 40.338306 36.866306 32.699909 29.770405 27.795704 25.799305 24.193501 23.086796 22.349003 22.045200 21.676304 21.329105 21.090397 20.721500 20.526203 20.417698 20.504505 20.417698 20.417698 20.265797 20.352604 20.309208 20.222401 20.113895 20.092197 20.048801 20.048801 20.092197 19.962009 19.918598 19.918598 19.940296 19.896900 19.831806 19.875202 19.723301 19.766697 19.810108 19.766697 19.701603 19.679905 19.658207 19.636509 19.614796 19.528004 19.462910 19.484608 19.484608 19.462910 19.376102 19.397800 
19.245899 19.441196 19.311008 19.441196 19.354404 19.441196 19.462910 19.484608 19.571400 19.549702 19.528004 19.549702 19.701603 19.766697 19.744999 19.744999 19.679905 19.593098 19.636509 19.701603 19.701603 19.723301 19.810108 19.679905 19.810108 19.810108 19.810108 19.896900 19.896900 19.962009 19.940296 20.027103 20.157307 20.222401 20.330906 20.461109 20.591297 20.678104 20.699802 20.678104 20.634708 20.482807 20.504505 20.569599 20.612995 20.656406 20.634708 20.634708 20.417698 20.547901 20.634708 20.830006 20.938496 21.025303 21.198902 21.242298 21.372501 21.567799 21.676304 21.763096 21.936695 21.893299 21.893299 21.806507 21.849903 21.654606 21.567799 21.524403 21.481007 21.567799 21.546101 21.698002 21.980106 22.349003 22.783009 23.716099 24.974705 27.535297 33.763203 37.126698 38.537205 39.687305 42.291309 45.242496 43.484806 43.267796 43.918797 45.481205 48.085209 51.210011 51.513798 50.168400 49.647602 49.430607 50.255207 50.407108 48.931507 47.130405 45.676502 45.502903 45.351002 44.960407 44.027302 43.159306 43.354603 45.372700 44.678303 43.723499 42.920597 41.531803 37.821110 33.481098 30.443104 28.121204 26.233295 24.258610 23.173603 22.435810 22.001804 21.698002 21.329105 21.112110 20.786610 20.504505 20.417698 20.504505 20.396000 20.330906 20.244099 20.352604 20.330906 20.200703 20.092197 20.070499 20.048801 20.070499 20.048801 20.005405 19.940296 19.853504 19.853504 19.918598 19.853504 19.788410 19.810108 19.788410 19.766697 19.679905 19.701603 19.788410 19.701603 19.593098 19.593098 19.571400 19.484608 19.484608 19.419498 19.397800 19.376102 19.311008 
19.289295 19.245899 19.419498 19.397800 19.332706 19.332706 19.419498 19.419498 19.332706 19.441196 19.419498 19.506306 19.636509 19.679905 19.679905 19.744999 19.723301 19.636509 19.658207 19.614796 19.723301 19.701603 19.723301 19.766697 19.744999 19.810108 19.831806 19.875202 19.875202 19.918598 19.983707 20.113895 20.070499 20.157307 20.287510 20.352604 20.417698 20.439396 20.504505 20.526203 20.482807 20.504505 20.569599 20.547901 20.591297 20.612995 20.634708 20.482807 20.482807 20.569599 20.721500 20.808308 20.873402 21.003605 21.155506 21.263996 21.285709 21.372501 21.546101 21.654606 21.784809 21.936695 21.849903 21.611210 21.589497 21.546101 21.394199 21.415897 21.524403 21.524403 21.524403 21.784809 21.958408 22.327305 22.869801 23.672703 25.061497 27.882496 34.088703 37.517307 39.036304 40.294910 43.484806 46.132206 44.005604 43.615009 44.331104 45.719898 48.388996 51.492100 52.837498 51.644001 50.602406 49.994801 50.624104 50.993000 48.801304 48.606007 47.238911 45.676502 45.177402 44.873600 44.135807 43.289509 42.421497 43.701801 45.199100 44.678303 43.615009 42.161106 38.320210 34.001896 30.898808 28.425007 26.255009 24.258610 23.065098 22.305607 21.980106 21.654606 21.372501 21.112110 20.786610 20.547901 20.439396 20.439396 20.330906 20.309208 20.287510 20.222401 20.265797 20.200703 20.092197 20.135609 20.092197 20.070499 20.113895 20.005405 19.983707 19.896900 19.896900 19.918598 19.788410 19.853504 19.766697 19.723301 19.701603 19.636509 19.636509 19.701603 19.571400 19.593098 19.549702 19.506306 19.506306 19.441196 19.549702 19.376102 19.332706 19.289295 
19.311008 19.311008 19.289295 19.419498 19.376102 19.376102 19.441196 19.484608 19.484608 19.441196 19.462910 19.462910 19.549702 19.744999 19.788410 19.679905 19.723301 19.614796 19.614796 19.658207 19.658207 19.723301 19.679905 19.744999 19.810108 19.875202 19.831806 19.918598 19.918598 19.940296 19.918598 20.005405 20.113895 20.135609 20.179005 20.265797 20.222401 20.287510 20.374302 20.352604 20.504505 20.504505 20.526203 20.612995 20.612995 20.591297 20.612995 20.504505 20.547901 20.569599 20.634708 20.743198 20.895100 21.133808 21.242298 21.285709 21.242298 21.263996 21.329105 21.437595 21.741398 21.936695 21.763096 21.394199 21.372501 21.437595 21.350803 21.350803 21.394199 21.546101 21.567799 21.741398 22.045200 22.370701 22.913197 23.868000 25.430408 28.273106 34.804798 38.211704 39.709003 40.967609 44.200901 46.761509 45.090611 44.439610 45.134007 46.262409 48.128605 51.470402 53.228107 53.314899 51.882710 50.732609 50.906208 51.470402 48.736210 46.804905 48.974903 47.021900 45.047199 44.135807 43.571598 43.137608 42.269596 41.792210 44.656605 45.112309 44.352802 42.421497 38.927799 34.652897 31.441303 28.793903 26.406910 24.627506 23.390598 22.565998 22.132008 21.741398 21.394199 21.198902 20.916798 20.547901 20.461109 20.634708 20.352604 20.352604 20.265797 20.244099 20.265797 20.135609 20.135609 20.092197 20.157307 20.048801 20.005405 19.940296 19.983707 19.896900 19.875202 19.940296 19.875202 19.831806 19.679905 19.701603 19.723301 19.679905 19.571400 19.636509 19.614796 19.701603 19.614796 19.549702 19.506306 19.506306 19.376102 19.419498 19.354404 19.289295 
19.245899 19.224201 19.180805 19.376102 19.332706 19.462910 19.289295 19.441196 19.441196 19.441196 19.484608 19.506306 19.636509 19.723301 19.744999 19.723301 19.766697 19.593098 19.658207 19.571400 19.614796 19.679905 19.810108 19.744999 19.853504 19.788410 19.766697 19.875202 19.940296 19.962009 20.005405 20.027103 20.070499 20.135609 20.179005 20.244099 20.265797 20.222401 20.374302 20.396000 20.547901 20.504505 20.547901 20.634708 20.526203 20.656406 20.656406 20.526203 20.634708 20.699802 20.851704 20.895100 20.981907 21.112110 21.220600 21.329105 21.350803 21.394199 21.502705 21.589497 21.914997 21.828205 21.676304 21.350803 21.329105 21.350803 21.372501 21.372501 21.372501 21.481007 21.546101 21.698002 22.045200 22.435810 23.065098 24.084995 25.777607 29.184498 35.998310 39.058002 40.316608 41.792210 45.112309 47.000202 45.958607 45.372700 45.719898 46.566196 48.215397 51.340199 53.076206 53.879108 53.076206 51.513798 50.927906 51.405308 50.059910 43.897099 46.913410 48.888096 45.871799 43.832005 42.985706 42.638508 41.965809 40.924198 44.200901 45.589710 44.808506 42.746998 39.383503 34.652897 31.571507 28.945805 26.754108 25.018101 23.564198 22.631107 22.197102 21.849903 21.546101 21.242298 20.981907 20.634708 20.504505 20.504505 20.417698 20.352604 20.265797 20.244099 20.244099 20.265797 20.200703 20.113895 20.048801 20.070499 19.983707 19.918598 19.918598 19.875202 19.853504 19.853504 19.831806 19.831806 19.788410 19.723301 19.744999 19.701603 19.614796 19.744999 19.636509 19.593098 19.593098 19.462910 19.484608 19.441196 19.311008 19.397800 19.354404 19.289295 
19.354404 19.311008 19.267597 19.332706 19.332706 19.441196 19.332706 19.376102 19.506306 19.397800 19.549702 19.549702 19.614796 19.766697 19.701603 19.723301 19.744999 19.636509 19.636509 19.723301 19.788410 19.723301 19.723301 19.744999 19.831806 19.853504 19.875202 19.983707 19.983707 19.940296 20.005405 20.070499 20.027103 20.070499 20.113895 20.200703 20.287510 20.287510 20.417698 20.461109 20.482807 20.504505 20.591297 20.612995 20.612995 20.656406 20.656406 20.612995 20.873402 20.808308 20.960209 21.003605 21.047001 21.133808 21.263996 21.394199 21.459309 21.437595 21.654606 21.784809 21.849903 21.676304 21.611210 21.372501 21.307407 21.350803 21.394199 21.307407 21.415897 21.524403 21.567799 21.719700 22.088596 22.587696 23.303806 24.367100 26.189899 29.987400 36.931400 39.709003 41.076099 42.920597 46.023701 47.065296 46.457706 45.828403 46.197300 46.869999 48.345600 51.275105 53.011097 53.835697 53.987598 52.338398 50.559010 50.884510 50.710911 44.309406 42.486607 47.889896 47.803104 44.569798 43.007404 42.182804 41.423298 40.989307 44.678303 46.392597 45.351002 43.419697 39.448597 34.696308 31.571507 29.076008 26.927708 25.104908 23.694401 22.652805 22.240498 21.936695 21.459309 21.329105 20.981907 20.721500 20.547901 20.482807 20.439396 20.352604 20.244099 20.244099 20.179005 20.222401 20.113895 20.113895 20.135609 20.005405 20.027103 19.962009 19.962009 19.918598 19.875202 19.831806 19.788410 19.875202 19.744999 19.701603 19.723301 19.658207 19.614796 19.679905 19.679905 19.679905 19.484608 19.571400 19.441196 19.397800 19.419498 19.397800 19.332706 19.332706 
19.267597 19.332706 19.332706 19.397800 19.332706 19.419498 19.419498 19.462910 19.376102 19.419498 19.484608 19.549702 19.614796 19.788410 19.701603 19.679905 19.723301 19.658207 19.701603 19.636509 19.658207 19.788410 19.766697 19.723301 19.788410 19.831806 19.875202 19.940296 19.918598 19.918598 19.962009 20.070499 20.048801 20.048801 20.092197 20.135609 20.265797 20.265797 20.309208 20.396000 20.374302 20.504505 20.569599 20.591297 20.569599 20.656406 20.721500 20.786610 20.960209 20.873402 21.003605 21.090397 21.155506 21.155506 21.285709 21.415897 21.394199 21.567799 21.698002 21.806507 21.763096 21.524403 21.502705 21.350803 21.329105 21.285709 21.329105 21.350803 21.372501 21.502705 21.546101 21.763096 22.175404 22.674503 23.412296 24.649204 26.645603 30.746906 37.669209 40.425098 41.575199 43.832005 46.132206 46.935108 46.197300 45.437809 45.177402 45.936909 48.106907 50.884510 52.533710 53.119602 53.662098 52.555408 50.776005 50.255207 50.276905 45.329304 39.817509 42.985706 47.803104 46.088810 42.985706 41.748798 41.054401 42.139408 46.739796 46.848301 45.719898 43.810307 39.535404 34.522709 31.528095 28.902409 26.819202 25.148304 23.672703 22.674503 22.197102 21.784809 21.524403 21.285709 20.981907 20.678104 20.547901 20.461109 20.396000 20.330906 20.265797 20.330906 20.265797 20.179005 20.157307 20.092197 20.113895 20.048801 20.027103 19.918598 20.005405 19.940296 19.853504 19.875202 19.810108 19.810108 19.788410 19.701603 19.658207 19.701603 19.614796 19.723301 19.528004 19.593098 19.528004 19.484608 19.376102 19.441196 19.419498 19.419498 19.311008 19.376102 
19.332706 19.332706 19.376102 19.376102 19.311008 19.419498 19.484608 19.376102 19.397800 19.376102 19.528004 19.506306 19.679905 19.766697 19.701603 19.788410 19.744999 19.658207 19.679905 19.744999 19.679905 19.723301 19.744999 19.744999 19.810108 19.896900 19.896900 19.940296 20.005405 20.070499 20.027103 20.048801 20.005405 20.135609 20.027103 20.157307 20.265797 20.330906 20.396000 20.396000 20.417698 20.461109 20.569599 20.504505 20.591297 20.678104 20.721500 20.808308 20.895100 20.895100 21.025303 21.047001 21.133808 21.307407 21.350803 21.350803 21.459309 21.589497 21.763096 21.806507 21.567799 21.546101 21.502705 21.285709 21.198902 21.242298 21.329105 21.307407 21.372501 21.502705 21.524403 21.763096 22.262196 22.696201 23.542500 24.953007 27.296604 31.918705 38.775898 40.924198 42.030903 44.461308 45.589710 46.718098 46.436008 45.416096 44.786808 45.763309 48.106907 50.580708 51.926105 52.316700 52.251606 51.947803 51.101505 50.103306 49.886311 47.021900 39.405201 38.862705 44.179203 46.739796 43.723499 41.379902 41.900700 46.218998 48.258808 47.304005 45.958607 43.810307 39.622196 34.500996 31.332798 28.707096 26.667301 25.343601 23.868000 22.652805 22.153706 21.763096 21.524403 21.263996 21.025303 20.699802 20.526203 20.504505 20.396000 20.374302 20.265797 20.222401 20.287510 20.265797 20.179005 20.113895 20.179005 20.070499 20.092197 20.005405 20.027103 19.962009 19.918598 19.918598 19.875202 19.853504 19.788410 19.723301 19.723301 19.636509 19.679905 19.614796 19.636509 19.571400 19.462910 19.506306 19.441196 19.462910 19.354404 19.376102 19.267597 19.267597 
19.354404 19.332706 19.354404 19.332706 19.376102 19.419498 19.419498 19.484608 19.462910 19.484608 19.528004 19.549702 19.636509 19.744999 19.810108 19.701603 19.701603 19.723301 19.766697 19.788410 19.875202 19.788410 19.723301 19.679905 19.810108 19.896900 19.962009 19.940296 19.983707 20.005405 20.048801 20.092197 20.048801 19.983707 20.027103 20.135609 20.287510 20.352604 20.287510 20.352604 20.374302 20.526203 20.461109 20.547901 20.612995 20.721500 20.743198 20.830006 20.895100 21.047001 21.025303 21.003605 21.068699 21.220600 21.263996 21.459309 21.502705 21.654606 21.763096 21.654606 21.524403 21.567799 21.459309 21.329105 21.198902 21.220600 21.285709 21.285709 21.350803 21.459309 21.502705 21.806507 22.305607 22.826405 23.824604 25.517200 28.164600 33.524509 39.448597 41.336506 42.486607 44.851902 45.242496 46.479404 46.718098 46.327503 46.023701 46.783207 48.584309 50.233509 51.101505 51.296803 50.059910 48.649403 50.428806 49.604206 49.278706 48.020100 40.511906 37.343708 39.058002 44.222599 42.703602 39.622196 44.200901 48.410709 48.128605 47.325703 46.153904 43.832005 39.448597 34.262302 31.180897 28.533497 26.428608 24.931309 23.564198 22.652805 22.218800 21.849903 21.502705 21.242298 21.112110 20.786610 20.612995 20.547901 20.504505 20.417698 20.309208 20.222401 20.287510 20.287510 20.200703 20.135609 20.179005 20.113895 20.070499 20.005405 19.983707 19.918598 19.940296 19.875202 19.853504 19.831806 19.788410 19.723301 19.701603 19.679905 19.658207 19.658207 19.614796 19.593098 19.462910 19.484608 19.419498 19.462910 19.419498 19.376102 19.311008 19.267597 
19.332706 19.332706 19.224201 19.332706 19.311008 19.441196 19.397800 19.441196 19.506306 19.506306 19.528004 19.549702 19.614796 19.788410 19.701603 19.744999 19.723301 19.701603 19.766697 19.810108 19.723301 19.810108 19.766697 19.788410 19.831806 19.853504 19.962009 19.940296 19.983707 19.962009 19.962009 20.070499 20.092197 20.070499 20.070499 20.222401 20.222401 20.287510 20.222401 20.330906 20.374302 20.461109 20.526203 20.591297 20.569599 20.764896 20.808308 20.895100 20.786610 21.047001 21.003605 21.090397 21.155506 21.198902 21.220600 21.437595 21.567799 21.698002 21.676304 21.502705 21.611210 21.698002 21.502705 21.242298 21.198902 21.285709 21.242298 21.198902 21.307407 21.502705 21.524403 21.849903 22.305607 22.913197 24.063297 26.124805 29.336399 35.347309 39.600498 41.358204 42.790409 44.613209 44.830204 46.153904 46.913410 46.935108 47.542698 48.063496 48.823002 50.059910 50.407108 50.125004 48.606007 44.895298 48.866398 48.736210 48.193699 47.629505 42.768696 37.039906 36.302097 37.756001 38.059803 37.452198 43.897099 48.345600 47.651203 46.631306 45.567997 42.985706 38.862705 34.045307 31.028996 28.446705 26.211597 24.670902 23.412296 22.674503 22.197102 21.871601 21.502705 21.285709 21.047001 20.808308 20.634708 20.504505 20.417698 20.396000 20.265797 20.287510 20.352604 20.265797 20.244099 20.092197 20.113895 20.135609 20.070499 19.983707 19.962009 19.983707 19.896900 19.940296 19.853504 19.875202 19.788410 19.723301 19.701603 19.658207 19.571400 19.679905 19.571400 19.614796 19.506306 19.506306 19.397800 19.419498 19.354404 19.311008 19.354404 19.311008 
19.202503 19.245899 19.376102 19.289295 19.397800 19.419498 19.332706 19.462910 19.462910 19.462910 19.571400 19.441196 19.593098 19.723301 19.744999 19.723301 19.679905 19.614796 19.658207 19.723301 19.766697 19.788410 19.744999 19.788410 19.896900 19.940296 19.962009 19.983707 20.027103 19.983707 20.005405 20.027103 20.048801 20.157307 20.070499 20.179005 20.200703 20.222401 20.309208 20.287510 20.396000 20.439396 20.482807 20.526203 20.547901 20.678104 20.743198 20.873402 20.895100 20.938496 21.090397 21.090397 21.047001 21.177204 21.285709 21.394199 21.611210 21.611210 21.567799 21.524403 21.524403 21.546101 21.350803 21.112110 21.177204 21.177204 21.220600 21.242298 21.307407 21.437595 21.459309 21.828205 22.283909 23.065098 24.432209 26.927708 31.267704 36.323795 39.036304 40.728901 42.508305 43.897099 44.374500 45.871799 47.152103 47.390797 48.063496 48.432407 49.039997 50.016499 49.712696 48.996601 46.891697 41.705402 46.414310 47.000202 47.130405 47.065296 44.960407 37.994709 35.781300 35.607700 35.933201 36.909702 43.202702 47.998402 47.238911 46.284107 44.895298 42.443211 38.472095 34.067005 30.985600 28.229710 26.016300 24.323704 23.282108 22.565998 22.110310 21.828205 21.524403 21.242298 21.068699 20.830006 20.634708 20.526203 20.461109 20.352604 20.287510 20.287510 20.222401 20.135609 20.179005 20.113895 20.113895 20.048801 20.048801 20.048801 19.983707 19.896900 19.962009 19.875202 19.853504 19.831806 19.766697 19.744999 19.723301 19.614796 19.571400 19.636509 19.593098 19.593098 19.462910 19.484608 19.332706 19.397800 19.332706 19.267597 19.289295 19.397800 
19.245899 19.202503 19.224201 19.289295 19.376102 19.332706 19.245899 19.354404 19.376102 19.376102 19.419498 19.549702 19.549702 19.701603 19.679905 19.766697 19.723301 19.679905 19.636509 19.658207 19.744999 19.658207 19.788410 19.788410 19.853504 19.875202 19.875202 19.962009 19.962009 19.962009 20.048801 20.048801 20.048801 20.027103 20.135609 20.113895 20.179005 20.265797 20.352604 20.374302 20.352604 20.309208 20.352604 20.526203 20.569599 20.612995 20.721500 20.830006 20.851704 20.808308 21.068699 21.068699 21.155506 21.242298 21.263996 21.372501 21.524403 21.481007 21.372501 21.372501 21.437595 21.394199 21.177204 21.068699 21.047001 21.068699 21.090397 21.155506 21.177204 21.372501 21.437595 21.763096 22.283909 23.108509 24.605808 27.556995 32.678196 35.802998 37.929600 39.839207 41.466709 43.137608 43.788609 45.654804 47.065296 47.412510 47.542698 48.280506 49.170200 49.756107 48.823002 47.347401 44.765110 38.992908 43.072498 45.524601 46.045399 46.088810 45.090611 39.535404 35.976597 36.041706 37.799397 39.839207 44.721699 47.477604 46.739796 45.654804 44.309406 41.922398 38.341908 34.349110 30.812000 27.969303 25.821003 24.171803 23.021702 22.414097 22.066898 21.741398 21.415897 21.198902 21.068699 20.851704 20.678104 20.526203 20.417698 20.309208 20.244099 20.222401 20.265797 20.092197 20.070499 20.113895 20.048801 20.027103 20.048801 20.005405 20.005405 19.940296 19.853504 19.853504 19.810108 19.701603 19.701603 19.593098 19.614796 19.679905 19.484608 19.549702 19.614796 19.462910 19.376102 19.441196 19.397800 19.397800 19.267597 19.267597 19.224201 19.311008 
19.311008 19.267597 19.267597 19.289295 19.332706 19.462910 19.289295 19.376102 19.506306 19.506306 19.462910 19.484608 19.506306 19.701603 19.658207 19.701603 19.788410 19.614796 19.744999 19.701603 19.723301 19.723301 19.810108 19.788410 19.853504 19.918598 19.940296 19.983707 20.027103 19.983707 19.983707 20.092197 20.113895 20.135609 20.048801 20.179005 20.244099 20.200703 20.222401 20.330906 20.374302 20.374302 20.417698 20.504505 20.504505 20.634708 20.699802 20.808308 20.808308 20.916798 20.960209 20.938496 21.025303 21.220600 21.242298 21.394199 21.502705 21.285709 21.242298 21.372501 21.481007 21.220600 21.112110 21.003605 21.047001 21.047001 21.177204 21.112110 21.198902 21.329105 21.481007 21.763096 22.262196 23.173603 24.822803 28.338200 33.220707 34.869907 36.931400 38.580601 39.752399 41.944096 42.833805 45.025501 46.587910 46.913410 46.653004 47.889896 49.039997 49.257008 47.021900 45.285908 42.313007 37.430500 39.188206 44.114109 45.589710 46.132206 45.871799 41.054401 37.452198 39.209904 41.835606 43.636707 45.654804 46.826603 45.698200 44.721699 43.354603 41.575199 38.472095 34.197208 30.790302 27.622105 25.343601 23.759510 22.978306 22.283909 22.045200 21.741398 21.437595 21.220600 21.068699 20.895100 20.656406 20.439396 20.482807 20.330906 20.309208 20.265797 20.287510 20.200703 20.135609 20.113895 20.113895 20.048801 20.113895 20.070499 20.005405 19.918598 19.810108 19.831806 19.853504 19.723301 19.723301 19.679905 19.658207 19.549702 19.593098 19.571400 19.571400 19.528004 19.376102 19.397800 19.332706 19.376102 19.354404 19.311008 19.202503 19.224201 
19.289295 19.311008 19.224201 19.332706 19.419498 19.419498 19.354404 19.419498 19.397800 19.506306 19.506306 19.506306 19.549702 19.658207 19.723301 19.788410 19.701603 19.658207 19.679905 19.701603 19.701603 19.723301 19.875202 19.744999 19.853504 20.048801 20.048801 20.027103 19.983707 20.070499 20.048801 20.113895 20.070499 20.157307 20.157307 20.200703 20.222401 20.287510 20.222401 20.244099 20.309208 20.330906 20.417698 20.439396 20.439396 20.547901 20.656406 20.699802 20.743198 20.808308 20.895100 20.938496 20.960209 21.177204 21.263996 21.263996 21.350803 21.155506 21.198902 21.285709 21.350803 21.003605 20.938496 20.981907 21.025303 21.112110 21.090397 21.090397 21.155506 21.307407 21.394199 21.676304 22.218800 23.021702 24.801105 28.902409 32.895206 34.153797 35.868107 36.888004 37.712605 40.663807 41.965809 44.352802 46.370899 46.566196 47.260609 48.323902 48.931507 48.323902 44.613209 42.464909 38.732502 36.302097 37.560703 42.204502 45.025501 45.567997 45.567997 42.464909 41.510105 42.638508 43.050800 43.832005 45.242496 45.676502 44.548100 43.376301 42.616810 41.184605 38.320210 34.305698 30.595005 27.405109 25.083210 23.672703 22.826405 22.327305 22.001804 21.698002 21.437595 21.329105 21.068699 20.764896 20.678104 20.461109 20.439396 20.287510 20.244099 20.287510 20.265797 20.244099 20.200703 20.200703 20.200703 20.092197 20.048801 20.027103 19.983707 19.983707 19.896900 19.810108 19.766697 19.788410 19.744999 19.701603 19.593098 19.679905 19.593098 19.614796 19.549702 19.549702 19.419498 19.484608 19.332706 19.376102 19.441196 19.289295 19.267597 19.289295 
19.332706 19.202503 19.224201 19.224201 19.311008 19.267597 19.376102 19.332706 19.245899 19.354404 19.441196 19.441196 19.462910 19.658207 19.658207 19.701603 19.679905 19.636509 19.701603 19.723301 19.723301 19.723301 19.744999 19.788410 19.896900 19.853504 19.918598 20.027103 19.962009 20.005405 19.983707 20.048801 20.070499 20.135609 20.135609 20.179005 20.157307 20.200703 20.157307 20.244099 20.092197 20.113895 20.461109 20.504505 20.504505 20.569599 20.547901 20.699802 20.786610 20.851704 20.981907 20.960209 21.025303 21.177204 21.112110 21.198902 21.112110 21.068699 21.090397 21.133808 21.047001 20.895100 20.830006 20.851704 20.938496 20.938496 20.938496 21.068699 21.155506 21.285709 21.307407 21.589497 22.088596 22.826405 24.323704 28.533497 32.309299 33.481098 34.609501 34.305698 35.390705 39.036304 40.945896 43.528202 45.611408 45.394398 47.434208 48.627705 48.519199 45.416096 38.797596 37.105000 36.085102 36.432301 40.186405 44.613209 45.372700 44.396198 43.311207 42.378101 43.615009 43.332905 43.636707 44.309406 44.851902 44.591496 43.202702 42.508305 42.182804 40.902500 38.059803 34.175510 30.312901 26.992802 24.953007 23.629307 22.696201 22.262196 21.980106 21.676304 21.329105 21.285709 20.981907 20.873402 20.656406 20.439396 20.352604 20.222401 20.200703 20.309208 20.287510 20.135609 20.200703 20.179005 20.092197 20.048801 20.027103 20.005405 19.940296 19.810108 19.766697 19.831806 19.658207 19.723301 19.614796 19.636509 19.593098 19.528004 19.462910 19.528004 19.484608 19.397800 19.441196 19.397800 19.419498 19.354404 19.267597 19.202503 19.180805 19.224201 
19.289295 19.245899 19.267597 19.311008 19.202503 19.311008 19.311008 19.332706 19.419498 19.462910 19.419498 19.506306 19.506306 19.571400 19.528004 19.723301 19.701603 19.636509 19.658207 19.658207 19.614796 19.679905 19.810108 19.918598 19.853504 19.940296 19.983707 20.027103 20.048801 19.962009 19.983707 20.113895 20.135609 20.135609 20.092197 20.179005 20.157307 20.157307 20.113895 20.070499 19.962009 20.113895 20.352604 20.547901 20.526203 20.591297 20.569599 20.699802 20.830006 20.938496 20.981907 21.068699 21.068699 21.068699 20.981907 20.981907 20.938496 20.916798 20.895100 20.851704 20.699802 20.830006 20.851704 20.851704 20.851704 20.938496 20.916798 21.003605 21.155506 21.220600 21.307407 21.546101 21.914997 22.435810 23.846302 27.188099 30.768604 32.265903 32.678196 31.202610 33.155598 37.191807 39.600498 42.226200 44.786808 45.719898 47.282307 48.063496 48.106907 42.725300 36.128498 35.651096 36.345509 39.231602 44.982105 46.153904 45.524601 43.766911 42.291309 41.748798 43.832005 44.135807 44.309406 44.786808 44.721699 43.745197 42.269596 41.575199 41.401600 40.186405 37.604099 33.719807 29.878910 26.754108 24.735996 23.477406 22.717899 22.197102 21.871601 21.654606 21.437595 21.242298 21.047001 20.808308 20.569599 20.396000 20.287510 20.265797 20.157307 20.287510 20.179005 20.244099 20.179005 20.113895 20.027103 20.070499 19.983707 19.962009 19.940296 19.788410 19.788410 19.766697 19.723301 19.723301 19.636509 19.549702 19.549702 19.528004 19.506306 19.528004 19.462910 19.462910 19.354404 19.397800 19.354404 19.311008 19.202503 19.224201 19.115696 19.311008 
19.311008 19.289295 19.202503 19.311008 19.267597 19.354404 19.419498 19.376102 19.441196 19.462910 19.462910 19.506306 19.593098 19.636509 19.658207 19.679905 19.658207 19.723301 19.658207 19.636509 19.571400 19.658207 19.701603 19.766697 19.831806 19.983707 19.983707 19.962009 20.048801 20.005405 20.005405 20.048801 20.157307 20.135609 20.070499 20.092197 20.113895 20.048801 20.005405 20.070499 20.005405 20.200703 20.330906 20.504505 20.504505 20.656406 20.699802 20.699802 20.830006 20.916798 20.960209 21.025303 20.960209 20.808308 20.764896 20.808308 20.808308 20.743198 20.808308 20.678104 20.678104 20.699802 20.721500 20.743198 20.808308 20.916798 20.895100 20.960209 21.025303 21.198902 21.198902 21.459309 21.784809 22.175404 23.043400 24.931309 27.795704 29.813801 29.965702 28.468403 30.790302 35.217106 37.647511 40.403400 44.287708 46.218998 46.739796 47.325703 47.455906 41.748798 36.888004 37.039906 39.058002 44.417896 46.240696 45.785007 44.786808 43.528202 43.115910 43.571598 44.526402 44.830204 44.960407 45.177402 44.569798 42.898899 41.249699 40.598698 40.360004 39.296696 36.888004 33.090504 29.227909 26.428608 24.519001 23.390598 22.696201 22.197102 21.828205 21.611210 21.415897 21.242298 20.981907 20.895100 20.634708 20.417698 20.352604 20.222401 20.200703 20.244099 20.287510 20.135609 20.113895 20.048801 20.092197 20.005405 20.027103 19.875202 19.940296 19.810108 19.723301 19.810108 19.701603 19.723301 19.679905 19.679905 19.484608 19.571400 19.397800 19.549702 19.549702 19.462910 19.462910 19.419498 19.354404 19.311008 19.245899 19.289295 19.159107 19.202503 
19.137409 19.245899 19.224201 19.267597 19.245899 19.267597 19.332706 19.289295 19.332706 19.397800 19.419498 19.462910 19.506306 19.571400 19.549702 19.723301 19.636509 19.636509 19.571400 19.701603 19.636509 19.614796 19.679905 19.744999 19.788410 19.853504 19.766697 20.005405 19.962009 19.962009 19.983707 20.005405 20.048801 20.157307 20.179005 20.005405 20.005405 19.918598 19.831806 19.983707 20.179005 20.200703 20.330906 20.374302 20.569599 20.699802 20.656406 20.851704 20.851704 20.916798 20.873402 20.786610 20.656406 20.526203 20.569599 20.547901 20.547901 20.612995 20.569599 20.547901 20.612995 20.678104 20.743198 20.699802 20.830006 20.830006 20.851704 20.851704 20.981907 21.047001 21.090397 21.285709 21.546101 21.893299 22.565998 23.520802 24.801105 26.623905 26.884296 26.450306 28.511799 33.047108 35.651096 38.667408 43.354603 46.045399 46.370899 46.370899 47.173801 43.441410 41.662006 42.226200 44.634907 46.240696 45.936909 45.285908 44.352802 44.526402 45.285908 45.698200 45.633106 45.589710 45.850101 44.678303 43.615009 42.269596 40.490208 39.557102 39.231602 37.886204 35.954899 32.179096 28.338200 25.777607 24.063297 23.108509 22.500904 22.088596 21.698002 21.502705 21.285709 21.155506 21.003605 20.786610 20.569599 20.396000 20.222401 20.200703 20.179005 20.179005 20.200703 20.135609 20.113895 20.005405 20.048801 19.983707 19.962009 19.853504 19.810108 19.788410 19.701603 19.679905 19.679905 19.679905 19.614796 19.506306 19.441196 19.484608 19.441196 19.419498 19.419498 19.397800 19.354404 19.289295 19.354404 19.311008 19.180805 19.224201 19.180805 19.245899 
19.180805 19.115696 19.224201 19.289295 19.245899 19.354404 19.332706 19.397800 19.354404 19.354404 19.419498 19.441196 19.484608 19.549702 19.528004 19.636509 19.701603 19.636509 19.593098 19.679905 19.636509 19.679905 19.701603 19.636509 19.744999 19.766697 19.875202 19.875202 19.962009 19.875202 19.918598 20.048801 20.092197 20.092197 19.962009 19.918598 19.940296 19.962009 20.005405 20.157307 20.157307 20.265797 20.374302 20.439396 20.612995 20.678104 20.743198 20.895100 20.786610 20.808308 20.851704 20.482807 20.396000 20.461109 20.482807 20.439396 20.439396 20.482807 20.396000 20.504505 20.547901 20.634708 20.678104 20.699802 20.678104 20.786610 20.786610 20.808308 20.808308 20.960209 21.003605 21.133808 21.394199 21.698002 22.110310 22.609409 23.216999 24.019901 24.475605 24.996403 26.754108 31.224308 33.871708 36.692707 41.314808 44.244297 45.546299 45.806705 47.043598 45.437809 44.157505 45.134007 45.351002 45.741596 45.329304 44.851902 45.090611 45.958607 46.891697 46.826603 46.501102 46.436008 45.633106 44.352802 43.224400 42.095997 40.511906 38.385303 38.124897 36.931400 34.761402 30.920506 27.426807 25.148304 23.759510 22.869801 22.414097 21.914997 21.763096 21.459309 21.307407 21.155506 20.895100 20.808308 20.417698 20.396000 20.265797 20.244099 20.092197 20.113895 20.113895 20.200703 20.048801 19.983707 20.027103 19.940296 19.918598 19.853504 19.810108 19.766697 19.701603 19.658207 19.636509 19.679905 19.528004 19.528004 19.528004 19.528004 19.462910 19.332706 19.397800 19.462910 19.224201 19.267597 19.202503 19.311008 19.245899 19.180805 19.137409 19.115696 
19.115696 19.137409 19.180805 19.245899 19.180805 19.376102 19.267597 19.376102 19.397800 19.397800 19.419498 19.462910 19.419498 19.506306 19.614796 19.658207 19.701603 19.614796 19.571400 19.593098 19.549702 19.614796 19.636509 19.614796 19.679905 19.723301 19.723301 19.679905 19.744999 19.766697 19.810108 19.940296 20.005405 19.983707 19.853504 19.918598 19.983707 20.048801 20.048801 20.222401 20.222401 20.244099 20.244099 20.439396 20.526203 20.743198 20.743198 20.721500 20.830006 20.721500 20.439396 20.265797 20.244099 20.287510 20.309208 20.330906 20.330906 20.330906 20.439396 20.439396 20.547901 20.547901 20.612995 20.634708 20.699802 20.786610 20.851704 20.851704 20.830006 20.851704 20.916798 21.047001 21.350803 21.437595 21.676304 22.110310 22.500904 22.978306 23.499104 24.171803 25.842701 29.466602 31.897007 33.828297 38.623997 42.508305 44.309406 44.873600 46.566196 46.349201 46.045399 46.522800 45.828403 45.611408 44.982105 45.372700 46.479404 47.043598 47.651203 47.390797 46.826603 46.023701 44.873600 44.157505 42.725300 41.097797 39.253300 36.844608 36.171909 35.108601 32.461201 28.967503 26.341801 24.410496 23.347202 22.674503 22.175404 21.828205 21.698002 21.394199 21.285709 21.068699 20.960209 20.678104 20.374302 20.309208 20.222401 20.200703 20.135609 20.135609 20.092197 20.048801 20.027103 19.918598 19.853504 19.831806 19.853504 19.766697 19.831806 19.658207 19.701603 19.636509 19.593098 19.593098 19.549702 19.484608 19.397800 19.419498 19.441196 19.441196 19.484608 19.354404 19.332706 19.224201 19.180805 19.224201 19.137409 19.159107 19.093998 19.202503 
19.311008 19.202503 19.224201 19.245899 19.245899 19.289295 19.289295 19.354404 19.419498 19.397800 19.354404 19.419498 19.462910 19.528004 19.549702 19.636509 19.744999 19.679905 19.636509 19.658207 19.571400 19.528004 19.614796 19.593098 19.614796 19.701603 19.593098 19.614796 19.679905 19.658207 19.810108 19.831806 19.940296 19.896900 19.940296 19.983707 20.113895 20.135609 20.113895 20.244099 20.200703 20.265797 20.244099 20.374302 20.526203 20.656406 20.721500 20.808308 20.764896 20.461109 20.244099 20.222401 20.200703 20.200703 20.222401 20.330906 20.374302 20.396000 20.417698 20.374302 20.504505 20.504505 20.504505 20.526203 20.591297 20.699802 20.743198 20.830006 20.786610 20.895100 20.808308 21.112110 21.285709 21.307407 21.611210 21.936695 22.153706 22.631107 23.108509 23.954807 25.430408 28.338200 30.399708 33.481098 37.517307 40.728901 43.289509 44.765110 46.305805 46.956806 46.913410 46.240696 45.915211 45.264210 45.416096 46.284107 47.152103 47.759708 47.911610 47.477604 46.305805 45.372700 44.417896 43.745197 41.922398 40.034504 38.276798 35.130299 33.285801 31.441303 29.379810 27.057896 25.256809 23.954807 23.021702 22.479206 21.980106 21.806507 21.611210 21.394199 21.285709 21.025303 20.895100 20.634708 20.374302 20.244099 20.222401 20.157307 20.135609 20.200703 20.135609 20.070499 20.005405 19.983707 19.940296 19.831806 19.853504 19.744999 19.766697 19.701603 19.658207 19.636509 19.571400 19.614796 19.549702 19.484608 19.419498 19.397800 19.332706 19.354404 19.354404 19.332706 19.289295 19.311008 19.267597 19.159107 19.180805 19.224201 19.137409 19.224201 
19.137409 19.202503 19.267597 19.159107 19.267597 19.289295 19.202503 19.289295 19.376102 19.376102 19.441196 19.311008 19.441196 19.506306 19.571400 19.614796 19.593098 19.593098 19.571400 19.614796 19.571400 19.593098 19.506306 19.593098 19.636509 19.636509 19.593098 19.614796 19.636509 19.614796 19.658207 19.810108 19.875202 19.962009 19.962009 20.027103 20.070499 20.135609 20.113895 20.157307 20.179005 20.244099 20.244099 20.439396 20.461109 20.569599 20.699802 20.764896 20.721500 20.504505 20.222401 20.179005 20.157307 20.157307 20.200703 20.287510 20.244099 20.330906 20.352604 20.265797 20.352604 20.396000 20.439396 20.526203 20.569599 20.634708 20.656406 20.764896 20.743198 20.873402 20.808308 20.981907 21.112110 21.263996 21.459309 21.849903 21.980106 22.457508 23.151905 23.976505 25.755909 27.947605 31.636600 36.497410 38.341908 39.643909 41.575199 43.810307 46.653004 46.935108 46.023701 46.045399 45.806705 45.654804 46.522800 47.065296 47.108707 47.369099 47.803104 46.913410 45.719898 44.765110 43.506504 42.486607 41.076099 39.752399 36.497410 33.155598 30.920506 28.750507 27.144703 25.712498 24.302006 23.347202 22.783009 22.197102 21.914997 21.589497 21.459309 21.263996 21.025303 20.960209 20.808308 20.461109 20.287510 20.200703 20.179005 20.113895 20.048801 20.070499 20.092197 20.027103 19.962009 19.896900 19.831806 19.810108 19.810108 19.788410 19.766697 19.549702 19.528004 19.593098 19.462910 19.462910 19.376102 19.506306 19.376102 19.245899 19.289295 19.289295 19.289295 19.311008 19.137409 19.224201 19.137409 19.289295 19.202503 19.072300 19.093998 19.137409 
19.137409 19.115696 19.137409 19.159107 19.245899 19.224201 19.245899 19.267597 19.354404 19.397800 19.441196 19.397800 19.397800 19.462910 19.549702 19.614796 19.658207 19.593098 19.658207 19.571400 19.658207 19.549702 19.614796 19.571400 19.636509 19.571400 19.636509 19.636509 19.614796 19.614796 19.614796 19.831806 19.853504 19.918598 20.048801 20.027103 20.070499 20.070499 20.135609 20.200703 20.200703 20.222401 20.330906 20.417698 20.439396 20.569599 20.612995 20.699802 20.743198 20.591297 20.179005 20.092197 20.092197 20.179005 20.157307 20.287510 20.309208 20.374302 20.287510 20.309208 20.374302 20.265797 20.439396 20.504505 20.569599 20.612995 20.678104 20.764896 20.699802 20.895100 20.873402 20.830006 21.155506 21.198902 21.502705 21.806507 22.088596 22.674503 23.455708 24.909595 27.274906 30.920506 35.369007 38.450397 39.643909 38.493809 41.510105 44.851902 46.631306 46.045399 45.719898 45.698200 45.741596 46.674702 47.347401 46.718098 44.830204 46.783207 47.130405 46.067097 44.808506 43.419697 42.334705 41.488407 40.012806 37.126698 33.763203 30.920506 28.728809 26.884296 25.690800 24.670902 23.716099 23.151905 22.500904 22.132008 21.849903 21.459309 21.372501 21.177204 21.003605 20.895100 20.786610 20.417698 20.309208 20.135609 20.027103 20.113895 20.048801 20.005405 20.070499 19.940296 19.831806 19.810108 19.810108 19.810108 19.766697 19.744999 19.701603 19.593098 19.614796 19.506306 19.528004 19.528004 19.441196 19.397800 19.376102 19.354404 19.289295 19.311008 19.289295 19.376102 19.202503 19.224201 19.159107 19.180805 19.159107 19.159107 19.007206 19.050602 
19.202503 19.159107 19.267597 19.267597 19.224201 19.311008 19.267597 19.311008 19.354404 19.289295 19.397800 19.462910 19.441196 19.419498 19.593098 19.506306 19.723301 19.614796 19.636509 19.636509 19.506306 19.593098 19.571400 19.571400 19.484608 19.549702 19.549702 19.614796 19.614796 19.636509 19.679905 19.788410 19.831806 20.005405 20.048801 19.983707 20.092197 20.092197 20.113895 20.070499 20.157307 20.179005 20.222401 20.330906 20.417698 20.439396 20.591297 20.743198 20.656406 20.569599 20.244099 20.092197 20.048801 20.157307 20.157307 20.222401 20.200703 20.287510 20.287510 20.287510 20.352604 20.396000 20.461109 20.461109 20.504505 20.656406 20.634708 20.721500 20.721500 20.830006 20.721500 20.916798 21.090397 21.242298 21.589497 21.871601 22.283909 23.130207 24.432209 26.797504 30.898808 34.500996 37.517307 39.058002 40.468510 40.446796 43.419697 45.828403 45.893497 45.763309 45.936909 45.741596 46.696400 47.455906 46.783207 44.851902 46.088810 46.783207 45.850101 44.396198 43.072498 41.944096 41.662006 39.405201 35.998310 33.394306 31.202610 28.837299 26.971104 25.647404 24.714298 23.976505 23.347202 22.717899 22.283909 22.001804 21.719700 21.394199 21.263996 21.112110 20.916798 20.851704 20.808308 20.265797 20.113895 20.113895 20.048801 20.070499 20.027103 20.048801 19.918598 19.940296 19.810108 19.896900 19.831806 19.788410 19.766697 19.658207 19.658207 19.571400 19.571400 19.528004 19.462910 19.441196 19.441196 19.376102 19.376102 19.332706 19.202503 19.376102 19.397800 19.397800 19.245899 19.137409 19.245899 19.180805 19.093998 19.093998 19.093998 19.050602 
19.093998 19.093998 19.137409 19.137409 19.159107 19.289295 19.289295 19.289295 19.267597 19.332706 19.332706 19.332706 19.332706 19.462910 19.397800 19.484608 19.593098 19.593098 19.679905 19.744999 19.571400 19.549702 19.614796 19.571400 19.506306 19.593098 19.462910 19.549702 19.636509 19.549702 19.571400 19.723301 19.831806 19.940296 20.005405 20.027103 20.027103 20.070499 20.092197 20.200703 20.222401 20.157307 20.179005 20.330906 20.374302 20.526203 20.591297 20.569599 20.569599 20.417698 20.157307 20.005405 20.005405 20.070499 20.048801 20.135609 20.157307 20.157307 20.179005 20.222401 20.287510 20.265797 20.417698 20.374302 20.461109 20.547901 20.634708 20.699802 20.743198 20.808308 20.851704 20.895100 21.090397 21.263996 21.589497 22.066898 22.631107 23.998203 26.168201 30.291203 34.110401 36.237003 38.124897 39.144810 40.945896 43.094196 44.634907 44.982105 45.025501 45.307606 45.850101 46.501102 47.173801 46.566196 45.220798 46.284107 46.218998 45.068897 43.897099 42.204502 41.119511 40.663807 37.951298 34.804798 32.526310 30.660099 28.858997 26.971104 25.734196 24.779408 23.868000 23.347202 22.891499 22.370701 22.023502 21.784809 21.481007 21.329105 21.090397 20.981907 20.873402 20.895100 20.504505 20.135609 20.113895 20.070499 20.048801 20.048801 20.005405 19.918598 19.896900 19.875202 19.810108 19.831806 19.810108 19.701603 19.658207 19.658207 19.571400 19.549702 19.506306 19.528004 19.419498 19.441196 19.397800 19.376102 19.289295 19.267597 19.332706 19.245899 19.202503 19.245899 19.180805 19.180805 19.115696 19.180805 19.115696 19.028904 19.093998 19.007206 
19.093998 19.028904 19.093998 19.137409 19.180805 19.202503 19.202503 19.267597 19.332706 19.354404 19.376102 19.354404 19.441196 19.397800 19.419498 19.441196 19.658207 19.636509 19.614796 19.679905 19.462910 19.528004 19.571400 19.571400 19.571400 19.506306 19.506306 19.419498 19.593098 19.571400 19.636509 19.636509 19.810108 19.940296 19.962009 19.983707 20.092197 20.113895 20.179005 20.157307 20.265797 20.157307 20.244099 20.244099 20.309208 20.396000 20.526203 20.461109 20.547901 20.439396 20.092197 19.962009 19.962009 20.027103 20.048801 20.092197 20.157307 20.113895 20.157307 20.265797 20.179005 20.265797 20.396000 20.439396 20.439396 20.526203 20.526203 20.634708 20.699802 20.743198 20.743198 20.873402 21.177204 21.437595 21.719700 22.327305 23.390598 25.647404 29.640202 33.242405 35.564304 36.953098 38.211704 39.904301 42.269596 43.723499 43.962208 44.439610 44.721699 44.656605 46.110508 47.152103 46.978504 45.394398 45.958607 45.719898 44.721699 43.159306 41.466709 39.969410 39.296696 36.475697 33.567905 31.810200 30.030796 28.533497 27.036198 25.755909 24.909595 23.998203 23.260410 22.804707 22.435810 22.153706 21.828205 21.546101 21.437595 21.220600 21.003605 20.895100 20.808308 20.743198 20.417698 20.200703 20.135609 20.113895 19.962009 19.940296 19.940296 19.896900 19.962009 19.853504 19.788410 19.744999 19.701603 19.723301 19.614796 19.614796 19.571400 19.593098 19.549702 19.506306 19.484608 19.354404 19.354404 19.332706 19.267597 19.224201 19.245899 19.245899 19.202503 19.115696 19.159107 19.159107 19.180805 19.137409 19.093998 19.050602 19.007206 19.093998 
19.093998 19.093998 19.115696 19.050602 19.093998 19.311008 19.159107 19.267597 19.267597 19.332706 19.354404 19.311008 19.332706 19.462910 19.354404 19.397800 19.636509 19.528004 19.528004 19.679905 19.636509 19.506306 19.549702 19.506306 19.484608 19.484608 19.484608 19.549702 19.506306 19.528004 19.593098 19.701603 19.831806 19.918598 20.005405 20.027103 20.048801 20.070499 20.113895 20.113895 20.179005 20.265797 20.222401 20.309208 20.330906 20.374302 20.417698 20.461109 20.374302 20.244099 20.027103 19.962009 19.918598 20.113895 20.048801 20.092197 20.157307 20.113895 20.179005 20.135609 20.157307 20.179005 20.309208 20.352604 20.374302 20.526203 20.526203 20.569599 20.656406 20.699802 20.830006 21.025303 21.263996 21.459309 22.023502 22.934910 24.887897 28.989201 32.287601 34.305698 35.520908 36.714405 38.580601 41.054401 43.181004 43.484806 43.571598 44.135807 44.179203 45.090611 46.544498 47.043598 46.023701 45.958607 45.372700 44.114109 42.616810 40.772297 39.361805 38.059803 35.173710 32.591404 30.812000 29.553410 27.925907 26.862598 26.103107 25.235096 24.410496 23.412296 22.891499 22.414097 22.153706 21.914997 21.676304 21.372501 21.263996 21.003605 20.938496 20.786610 20.656406 20.678104 20.222401 20.027103 20.070499 20.027103 19.962009 19.875202 19.918598 19.875202 19.810108 19.875202 19.723301 19.701603 19.701603 19.614796 19.658207 19.614796 19.571400 19.506306 19.528004 19.419498 19.441196 19.311008 19.397800 19.397800 19.267597 19.224201 19.180805 19.224201 19.202503 19.245899 19.115696 19.115696 18.985508 19.028904 19.093998 19.072300 19.028904 19.093998 
19.007206 19.028904 19.093998 19.180805 19.115696 19.267597 19.202503 19.224201 19.311008 19.245899 19.354404 19.332706 19.354404 19.462910 19.354404 19.376102 19.614796 19.549702 19.614796 19.658207 19.658207 19.614796 19.571400 19.462910 19.441196 19.528004 19.549702 19.549702 19.506306 19.571400 19.571400 19.679905 19.831806 19.918598 20.113895 20.092197 20.048801 20.157307 20.005405 20.222401 20.244099 20.352604 20.222401 20.287510 20.330906 20.439396 20.417698 20.482807 20.352604 20.027103 20.027103 20.048801 20.005405 20.048801 20.048801 20.113895 20.200703 20.200703 20.179005 20.179005 20.200703 20.287510 20.287510 20.330906 20.396000 20.482807 20.504505 20.612995 20.699802 20.764896 20.851704 21.003605 21.329105 21.632908 22.305607 23.781208 27.274906 31.267704 33.372608 34.327396 35.325596 37.170109 39.752399 42.399799 43.463108 43.615009 43.788609 43.875401 44.656605 46.240696 46.783207 46.587910 46.284107 45.307606 43.983906 42.356403 40.294910 38.515507 36.540806 33.784901 31.614902 30.074207 28.728809 27.578709 26.363499 25.473804 25.126606 24.605808 23.911396 23.000004 22.392399 22.132008 21.828205 21.784809 21.481007 21.350803 21.090397 20.916798 20.851704 20.764896 20.612995 20.504505 20.113895 20.135609 20.048801 19.983707 19.962009 19.918598 19.875202 19.810108 19.788410 19.744999 19.744999 19.723301 19.679905 19.614796 19.593098 19.571400 19.506306 19.549702 19.484608 19.462910 19.354404 19.354404 19.289295 19.528004 19.354404 19.202503 19.159107 19.289295 19.224201 19.159107 19.137409 19.093998 19.115696 19.050602 19.050602 19.093998 18.963810 19.028904 
18.985508 18.963810 19.093998 19.093998 19.137409 19.224201 19.289295 19.202503 19.245899 19.267597 19.419498 19.332706 19.376102 19.441196 19.289295 19.376102 19.549702 19.506306 19.658207 19.636509 19.549702 19.593098 19.571400 19.484608 19.462910 19.528004 19.441196 19.484608 19.506306 19.376102 19.593098 19.614796 19.766697 19.723301 20.048801 20.070499 20.005405 20.135609 20.135609 20.135609 20.222401 20.244099 20.287510 20.309208 20.330906 20.287510 20.287510 20.396000 20.352604 19.983707 19.918598 20.005405 19.962009 20.027103 20.027103 20.048801 20.113895 20.048801 20.135609 20.179005 20.179005 20.157307 20.287510 20.287510 20.439396 20.461109 20.482807 20.612995 20.656406 20.808308 20.808308 21.003605 21.394199 21.741398 22.674503 25.170002 29.444904 32.070606 33.372608 34.479298 36.215305 38.472095 41.011005 42.833805 43.419697 43.593296 43.571598 44.222599 45.785007 46.674702 46.935108 46.370899 45.220798 43.094196 41.141209 39.578800 38.320210 35.564304 32.656498 30.898808 29.401508 28.077808 27.079609 26.276707 25.191700 24.605808 24.236897 23.651005 23.216999 22.479206 22.110310 21.763096 21.567799 21.459309 21.350803 21.242298 21.047001 20.786610 20.743198 20.591297 20.547901 20.244099 20.092197 20.027103 19.983707 19.962009 19.896900 19.788410 19.853504 19.810108 19.744999 19.744999 19.701603 19.701603 19.636509 19.614796 19.528004 19.506306 19.528004 19.441196 19.397800 19.419498 19.354404 19.267597 19.332706 19.332706 19.267597 19.202503 19.224201 19.245899 19.202503 19.202503 19.093998 19.072300 19.137409 19.115696 18.985508 19.137409 19.007206 19.028904 
19.072300 19.093998 19.050602 19.180805 19.180805 19.202503 19.224201 19.202503 19.245899 19.332706 19.311008 19.311008 19.267597 19.332706 19.332706 19.397800 19.484608 19.506306 19.593098 19.658207 19.571400 19.658207 19.549702 19.549702 19.506306 19.528004 19.441196 19.528004 19.549702 19.528004 19.506306 19.571400 19.701603 19.679905 19.853504 19.875202 20.027103 20.113895 20.092197 20.157307 20.157307 20.265797 20.179005 20.265797 20.222401 20.200703 20.200703 20.309208 20.244099 19.896900 19.940296 19.962009 19.896900 20.027103 20.092197 20.113895 20.048801 20.005405 20.027103 20.179005 20.113895 20.200703 20.309208 20.330906 20.330906 20.504505 20.504505 20.591297 20.656406 20.830006 20.830006 21.112110 21.459309 22.023502 23.238697 26.949406 30.247807 32.135700 33.502796 35.434101 37.322010 39.535404 41.965809 42.486607 42.833805 43.072498 43.983906 45.416096 46.197300 46.566196 46.262409 45.199100 43.463108 40.620396 38.602299 37.408802 34.652897 31.723408 30.117603 28.707096 27.470203 26.580509 25.842701 25.148304 24.388798 24.084995 23.564198 23.108509 22.565998 22.132008 21.849903 21.502705 21.437595 21.394199 21.155506 21.068699 20.851704 20.851704 20.699802 20.547901 20.330906 20.135609 20.027103 19.962009 19.875202 19.853504 19.810108 19.788410 19.810108 19.723301 19.788410 19.723301 19.701603 19.549702 19.614796 19.506306 19.528004 19.484608 19.462910 19.484608 19.397800 19.397800 19.311008 19.289295 19.311008 19.289295 19.224201 19.180805 19.159107 19.159107 19.245899 19.093998 19.028904 19.028904 19.028904 18.942097 18.985508 18.985508 18.963810 19.007206 
19.093998 19.007206 19.028904 19.137409 19.115696 19.289295 19.202503 19.224201 19.245899 19.289295 19.376102 19.289295 19.311008 19.397800 19.354404 19.354404 19.484608 19.462910 19.593098 19.636509 19.571400 19.571400 19.636509 19.549702 19.549702 19.419498 19.549702 19.462910 19.484608 19.484608 19.506306 19.593098 19.636509 19.636509 19.788410 19.788410 19.896900 19.983707 19.983707 20.157307 20.113895 20.222401 20.265797 20.222401 20.157307 20.113895 20.070499 20.222401 20.005405 19.940296 19.962009 19.940296 19.940296 20.005405 20.070499 20.048801 20.027103 20.048801 20.027103 20.027103 20.135609 20.135609 20.265797 20.330906 20.309208 20.374302 20.569599 20.504505 20.656406 20.786610 20.981907 21.198902 21.502705 22.132008 24.084995 27.795704 30.204395 31.983799 33.958500 35.455799 37.256901 40.989307 42.226200 41.944096 42.095997 42.703602 44.613209 45.763309 45.763309 45.698200 44.743397 42.681904 39.882603 37.994709 36.171909 33.350910 31.115803 29.379810 28.034397 26.992802 26.103107 25.430408 24.801105 24.367100 23.759510 23.455708 23.108509 22.565998 22.175404 21.741398 21.654606 21.481007 21.329105 21.307407 21.133808 20.981907 20.830006 20.591297 20.591297 20.526203 20.287510 20.027103 19.962009 19.940296 19.831806 19.831806 19.766697 19.788410 19.788410 19.701603 19.701603 19.723301 19.679905 19.593098 19.506306 19.506306 19.506306 19.419498 19.419498 19.397800 19.441196 19.354404 19.311008 19.311008 19.224201 19.159107 19.202503 19.159107 19.050602 19.159107 19.245899 19.115696 19.028904 19.093998 19.050602 19.072300 18.963810 18.985508 18.942097 19.028904 
18.985508 19.050602 19.115696 19.072300 19.093998 19.202503 19.202503 19.159107 19.202503 19.289295 19.376102 19.245899 19.202503 19.311008 19.311008 19.376102 19.376102 19.354404 19.506306 19.593098 19.571400 19.614796 19.593098 19.528004 19.549702 19.571400 19.506306 19.484608 19.506306 19.528004 19.549702 19.506306 19.636509 19.614796 19.701603 19.788410 19.788410 19.831806 19.810108 20.048801 20.048801 20.157307 20.157307 20.222401 20.070499 20.113895 20.113895 20.070499 19.962009 19.940296 19.940296 19.983707 19.896900 19.896900 19.962009 20.005405 19.940296 19.983707 20.070499 19.962009 20.092197 20.113895 20.179005 20.330906 20.330906 20.352604 20.417698 20.591297 20.612995 20.808308 20.960209 21.263996 21.654606 22.305607 24.323704 27.556995 29.379810 31.072407 32.157398 34.175510 39.860905 42.139408 41.987507 41.531803 41.596897 42.964008 44.591496 44.743397 45.220798 44.157505 42.182804 39.687305 38.255100 35.868107 32.396107 30.269505 28.902409 27.513599 26.602207 25.690800 25.061497 24.605808 24.128407 23.846302 23.390598 23.043400 22.696201 22.197102 21.871601 21.546101 21.437595 21.263996 21.155506 21.198902 21.003605 20.830006 20.678104 20.526203 20.526203 20.374302 20.070499 19.983707 19.853504 19.940296 19.831806 19.766697 19.810108 19.788410 19.701603 19.679905 19.701603 19.614796 19.549702 19.571400 19.484608 19.506306 19.419498 19.376102 19.376102 19.376102 19.311008 19.267597 19.202503 19.202503 19.267597 19.180805 19.202503 19.159107 19.137409 19.224201 19.028904 19.050602 18.985508 18.985508 19.028904 19.072300 18.920399 18.942097 18.942097 19.050602 
19.072300 19.050602 18.985508 19.072300 19.137409 19.159107 19.137409 19.224201 19.137409 19.267597 19.354404 19.354404 19.419498 19.332706 19.332706 19.332706 19.376102 19.354404 19.484608 19.528004 19.571400 19.614796 19.636509 19.658207 19.484608 19.528004 19.462910 19.528004 19.549702 19.506306 19.506306 19.593098 19.571400 19.593098 19.636509 19.679905 19.744999 19.788410 19.831806 19.896900 19.962009 20.048801 20.092197 20.157307 20.135609 20.113895 20.048801 20.005405 19.983707 19.983707 19.940296 19.940296 19.962009 19.875202 19.983707 19.962009 19.983707 19.918598 20.027103 20.092197 20.048801 20.179005 20.244099 20.222401 20.309208 20.461109 20.439396 20.569599 20.678104 20.830006 20.938496 21.263996 21.763096 22.435810 23.759510 25.560596 27.014500 28.446705 31.159199 37.907902 41.531803 41.618610 41.401600 41.379902 41.792210 43.094196 44.179203 44.331104 43.853703 42.095997 39.904301 38.732502 36.540806 32.222507 29.748707 28.316502 27.166401 26.124805 25.452106 24.866199 24.388798 24.128407 23.911396 23.629307 23.043400 22.696201 22.349003 21.893299 21.698002 21.372501 21.220600 21.133808 21.068699 21.090397 20.981907 20.721500 20.504505 20.461109 20.439396 20.222401 19.962009 19.896900 19.940296 19.853504 19.810108 19.766697 19.744999 19.679905 19.723301 19.658207 19.593098 19.593098 19.549702 19.614796 19.462910 19.549702 19.419498 19.462910 19.354404 19.376102 19.267597 19.311008 19.224201 19.245899 19.180805 19.180805 19.115696 19.093998 19.093998 19.159107 19.137409 19.224201 19.007206 19.007206 19.028904 19.115696 18.942097 18.963810 19.007206 19.050602 
19.050602 19.028904 19.093998 19.115696 19.115696 19.137409 19.180805 19.224201 19.224201 19.180805 19.311008 19.267597 19.289295 19.376102 19.267597 19.311008 19.311008 19.311008 19.397800 19.549702 19.528004 19.593098 19.636509 19.614796 19.484608 19.528004 19.484608 19.506306 19.549702 19.462910 19.484608 19.593098 19.593098 19.614796 19.571400 19.636509 19.723301 19.744999 19.766697 19.875202 19.875202 19.853504 19.962009 20.005405 20.027103 19.983707 20.005405 20.027103 19.962009 20.005405 20.005405 20.027103 19.875202 19.962009 19.940296 20.005405 20.005405 19.983707 20.027103 20.005405 20.070499 20.092197 20.222401 20.244099 20.309208 20.439396 20.482807 20.569599 20.656406 20.851704 20.981907 21.307407 21.806507 22.457508 23.564198 24.866199 26.472004 30.356297 36.866306 40.577000 41.271397 41.076099 41.249699 41.575199 41.944096 43.094196 44.092396 43.593296 41.575199 39.795795 38.927799 37.473896 32.830097 29.727009 28.034397 26.732395 25.929508 25.104908 24.540699 24.236897 23.889698 23.716099 23.694401 23.477406 22.804707 22.283909 21.958408 21.589497 21.459309 21.242298 21.090397 21.003605 20.960209 20.960209 20.764896 20.634708 20.504505 20.417698 20.309208 20.005405 19.962009 19.810108 19.831806 19.810108 19.701603 19.701603 19.701603 19.593098 19.658207 19.614796 19.506306 19.506306 19.636509 19.484608 19.484608 19.441196 19.441196 19.332706 19.289295 19.311008 19.245899 19.224201 19.311008 19.245899 19.267597 19.072300 19.115696 19.093998 19.050602 19.159107 19.072300 19.093998 18.963810 19.159107 18.855305 19.007206 18.877003 18.833607 18.877003 18.898701 
19.050602 18.963810 19.093998 19.072300 18.985508 19.093998 19.137409 19.159107 19.115696 19.180805 19.311008 19.245899 19.354404 19.354404 19.202503 19.289295 19.311008 19.311008 19.289295 19.484608 19.462910 19.571400 19.658207 19.723301 19.528004 19.506306 19.614796 19.506306 19.506306 19.462910 19.506306 19.549702 19.549702 19.549702 19.614796 19.593098 19.744999 19.723301 19.766697 19.831806 19.788410 19.831806 19.918598 20.005405 20.027103 19.940296 20.027103 20.048801 20.027103 20.027103 19.983707 20.027103 19.918598 19.896900 19.962009 20.048801 19.962009 19.962009 19.940296 19.983707 20.070499 20.070499 20.200703 20.244099 20.287510 20.396000 20.461109 20.634708 20.656406 20.916798 21.068699 21.372501 22.045200 22.826405 23.976505 25.669102 29.596806 36.649296 40.099598 40.707203 40.902500 41.076099 41.857304 41.271397 41.011005 42.920597 43.029102 41.488407 39.535404 38.580601 37.256901 33.502796 29.987400 27.947605 26.602207 25.712498 24.953007 24.432209 24.150105 23.889698 23.564198 23.282108 23.151905 23.043400 22.457508 22.023502 21.698002 21.329105 21.263996 21.133808 21.025303 20.873402 20.851704 20.851704 20.678104 20.504505 20.352604 20.287510 20.157307 19.918598 19.788410 19.744999 19.788410 19.744999 19.679905 19.636509 19.658207 19.636509 19.636509 19.614796 19.614796 19.614796 19.549702 19.484608 19.419498 19.397800 19.376102 19.332706 19.354404 19.311008 19.180805 19.267597 19.267597 19.245899 19.115696 19.137409 19.137409 19.115696 19.072300 19.180805 19.050602 18.963810 18.898701 18.898701 18.942097 18.963810 18.855305 18.898701 18.920399 18.963810 
19.072300 18.985508 19.072300 19.072300 19.072300 19.115696 19.137409 19.159107 19.245899 19.202503 19.267597 19.245899 19.289295 19.245899 19.311008 19.267597 19.354404 19.267597 19.376102 19.506306 19.528004 19.549702 19.571400 19.679905 19.593098 19.571400 19.614796 19.484608 19.484608 19.484608 19.506306 19.593098 19.571400 19.614796 19.549702 19.636509 19.658207 19.723301 19.701603 19.875202 19.810108 19.896900 19.831806 19.896900 19.875202 19.853504 19.940296 20.027103 19.983707 20.005405 20.092197 20.005405 19.875202 19.962009 19.875202 19.983707 19.962009 20.005405 19.962009 19.940296 20.048801 20.113895 20.200703 20.179005 20.287510 20.439396 20.504505 20.634708 20.721500 20.960209 21.155506 21.589497 22.349003 23.282108 24.953007 28.576908 35.911503 39.578800 40.468510 40.728901 41.423298 42.009205 39.860905 38.558903 41.510105 42.464909 41.097797 39.253300 38.363605 37.018208 33.112202 29.944004 28.077808 26.558796 25.517200 24.887897 24.432209 24.041599 23.802906 23.607609 23.195301 22.913197 22.544300 22.392399 22.001804 21.698002 21.437595 21.198902 21.090397 20.981907 20.981907 20.895100 20.678104 20.634708 20.591297 20.439396 20.330906 20.179005 20.027103 19.831806 19.810108 19.788410 19.788410 19.723301 19.766697 19.701603 19.658207 19.593098 19.658207 19.571400 19.593098 19.614796 19.549702 19.528004 19.484608 19.376102 19.354404 19.376102 19.289295 19.289295 19.224201 19.245899 19.115696 19.202503 19.093998 19.072300 19.007206 19.137409 19.072300 19.072300 19.050602 18.920399 19.007206 18.985508 18.877003 18.963810 18.877003 18.811909 18.877003 18.898701 
18.985508 18.963810 18.985508 18.985508 19.093998 19.115696 19.093998 19.093998 19.115696 19.159107 19.267597 19.311008 19.354404 19.267597 19.311008 19.245899 19.289295 19.354404 19.376102 19.397800 19.506306 19.593098 19.528004 19.614796 19.593098 19.549702 19.593098 19.528004 19.506306 19.462910 19.528004 19.506306 19.528004 19.506306 19.571400 19.593098 19.679905 19.788410 19.744999 19.788410 19.831806 19.875202 19.853504 19.940296 19.810108 19.810108 19.940296 19.918598 19.962009 19.983707 19.983707 19.962009 19.896900 19.962009 19.918598 20.027103 19.918598 19.983707 19.962009 20.005405 20.048801 20.070499 20.113895 20.157307 20.287510 20.352604 20.504505 20.591297 20.699802 20.981907 21.263996 21.828205 22.761295 24.171803 27.426807 35.173710 39.209904 40.294910 40.663807 41.271397 42.443211 40.685505 37.842808 40.511906 41.813908 41.141209 39.405201 38.038105 36.801197 32.786701 29.944004 28.164600 26.602207 25.517200 24.714298 24.280308 24.041599 23.759510 23.455708 23.195301 22.848103 22.479206 22.175404 21.958408 21.632908 21.415897 21.263996 21.003605 21.003605 20.873402 20.851704 20.808308 20.591297 20.547901 20.569599 20.439396 20.244099 20.005405 19.940296 19.810108 19.679905 19.723301 19.766697 19.744999 19.679905 19.658207 19.593098 19.528004 19.571400 19.528004 19.549702 19.571400 19.462910 19.506306 19.376102 19.354404 19.354404 19.354404 19.311008 19.224201 19.137409 19.245899 19.224201 19.224201 19.137409 19.072300 18.942097 19.007206 18.985508 19.072300 19.050602 19.093998 18.963810 19.007206 18.877003 18.898701 18.898701 18.833607 18.855305 18.898701 
19.050602 19.028904 18.920399 19.007206 19.072300 19.072300 19.050602 19.115696 19.072300 19.202503 19.245899 19.224201 19.245899 19.245899 19.202503 19.267597 19.267597 19.289295 19.332706 19.397800 19.397800 19.484608 19.528004 19.571400 19.593098 19.593098 19.614796 19.419498 19.462910 19.441196 19.419498 19.484608 19.528004 19.614796 19.484608 19.658207 19.593098 19.679905 19.723301 19.810108 19.810108 19.831806 19.788410 19.810108 19.788410 19.788410 19.853504 19.831806 19.918598 19.896900 19.918598 19.896900 19.962009 19.962009 19.983707 19.983707 19.918598 19.896900 19.962009 19.918598 19.983707 20.048801 20.135609 20.092197 20.309208 20.396000 20.396000 20.569599 20.721500 21.047001 21.350803 22.045200 23.282108 25.669102 33.177296 38.949497 39.991108 40.577000 40.967609 42.139408 41.813908 38.211704 40.034504 41.228001 40.924198 39.795795 38.211704 36.931400 33.285801 30.117603 28.056110 26.602207 25.560596 24.714298 24.236897 23.954807 23.824604 23.434010 23.108509 22.826405 22.500904 22.110310 21.828205 21.632908 21.307407 21.242298 21.047001 20.830006 20.830006 20.764896 20.764896 20.699802 20.526203 20.591297 20.482807 20.287510 20.070499 19.831806 19.810108 19.766697 19.744999 19.744999 19.679905 19.636509 19.636509 19.614796 19.593098 19.614796 19.549702 19.528004 19.462910 19.506306 19.484608 19.441196 19.376102 19.354404 19.267597 19.332706 19.224201 19.137409 19.180805 19.202503 19.072300 19.093998 19.159107 19.159107 19.007206 18.920399 18.963810 19.093998 18.963810 19.007206 18.920399 18.963810 18.790195 18.811909 18.811909 18.877003 18.811909 18.855305 
18.963810 18.985508 18.877003 18.963810 19.072300 19.050602 19.115696 19.050602 19.137409 19.115696 19.159107 19.224201 19.289295 19.180805 19.267597 19.267597 19.354404 19.245899 19.267597 19.376102 19.311008 19.462910 19.462910 19.571400 19.593098 19.571400 19.571400 19.506306 19.528004 19.462910 19.462910 19.506306 19.549702 19.528004 19.571400 19.549702 19.636509 19.701603 19.723301 19.766697 19.810108 19.744999 19.788410 19.831806 19.658207 19.831806 19.831806 19.853504 19.918598 19.853504 19.940296 19.940296 19.962009 19.918598 19.962009 19.983707 20.005405 20.048801 19.983707 20.048801 20.092197 20.092197 20.200703 20.265797 20.352604 20.396000 20.547901 20.656406 20.786610 21.090397 21.502705 22.392399 24.171803 30.095905 37.886204 39.904301 40.316608 40.728901 41.640308 41.965809 39.101398 40.034504 40.772297 40.446796 39.774097 38.493809 37.039906 33.893406 30.529896 28.446705 26.688999 25.517200 24.866199 24.258610 23.933109 23.694401 23.564198 23.238697 22.804707 22.522602 22.045200 21.741398 21.567799 21.329105 21.133808 21.090397 21.025303 20.830006 20.743198 20.678104 20.699802 20.569599 20.352604 20.439396 20.396000 20.265797 19.918598 19.744999 19.744999 19.744999 19.744999 19.679905 19.679905 19.614796 19.679905 19.593098 19.571400 19.528004 19.506306 19.571400 19.484608 19.419498 19.397800 19.397800 19.354404 19.419498 19.354404 19.267597 19.289295 19.180805 19.202503 19.137409 19.093998 19.137409 19.093998 19.115696 18.985508 19.007206 18.963810 19.072300 18.942097 19.093998 19.007206 19.007206 18.833607 18.877003 18.790195 18.855305 18.811909 18.811909 
18.920399 18.963810 19.050602 19.007206 19.028904 19.050602 19.115696 19.115696 19.050602 19.137409 19.180805 19.115696 19.224201 19.267597 19.202503 19.202503 19.267597 19.245899 19.267597 19.289295 19.311008 19.376102 19.484608 19.462910 19.549702 19.528004 19.549702 19.549702 19.549702 19.419498 19.419498 19.506306 19.506306 19.506306 19.528004 19.528004 19.658207 19.614796 19.614796 19.788410 19.679905 19.831806 19.788410 19.810108 19.810108 19.810108 19.766697 19.918598 19.962009 19.810108 19.853504 19.940296 19.875202 19.896900 19.962009 20.070499 20.005405 20.027103 20.048801 20.005405 20.070499 20.157307 20.179005 20.309208 20.374302 20.461109 20.547901 20.634708 20.895100 21.242298 21.698002 22.761295 25.755909 35.043507 39.209904 40.186405 40.251499 41.423298 42.226200 39.383503 39.014606 40.164707 39.947697 39.383503 38.472095 37.365406 34.262302 30.942204 28.815601 27.079609 25.734196 24.866199 24.302006 23.889698 23.542500 23.368900 23.282108 23.151905 22.696201 22.197102 21.654606 21.415897 21.307407 21.263996 20.960209 20.873402 20.873402 20.699802 20.699802 20.569599 20.547901 20.439396 20.265797 20.352604 20.309208 20.092197 19.788410 19.679905 19.744999 19.701603 19.723301 19.701603 19.636509 19.506306 19.571400 19.549702 19.549702 19.571400 19.528004 19.506306 19.376102 19.397800 19.441196 19.441196 19.376102 19.332706 19.311008 19.159107 19.224201 19.137409 19.137409 19.159107 19.137409 19.224201 19.007206 19.007206 18.985508 19.028904 18.942097 18.898701 18.942097 19.028904 18.898701 18.768497 18.811909 18.746799 18.811909 18.725101 18.768497 18.811909 
18.985508 18.920399 18.833607 18.898701 18.963810 19.028904 19.028904 19.050602 18.985508 19.093998 19.202503 19.137409 19.093998 19.137409 19.202503 19.159107 19.137409 19.159107 19.267597 19.202503 19.180805 19.311008 19.376102 19.528004 19.441196 19.484608 19.397800 19.484608 19.441196 19.419498 19.354404 19.332706 19.419498 19.462910 19.484608 19.484608 19.506306 19.571400 19.658207 19.744999 19.679905 19.810108 19.810108 19.853504 19.679905 19.744999 19.723301 19.810108 19.810108 19.788410 19.875202 19.810108 19.810108 19.810108 19.918598 19.896900 19.896900 20.092197 20.070499 20.048801 20.157307 20.135609 20.222401 20.309208 20.330906 20.461109 20.547901 20.678104 20.895100 21.198902 21.849903 23.108509 27.969303 37.061604 39.166508 39.991108 40.707203 41.596897 39.882603 37.191807 38.862705 38.927799 38.689106 38.016407 37.126698 35.043507 31.311100 29.097706 27.340000 26.037998 24.931309 24.236897 23.868000 23.412296 23.086796 22.913197 22.696201 22.631107 22.283909 21.784809 21.372501 21.155506 21.003605 21.047001 20.743198 20.786610 20.678104 20.656406 20.612995 20.526203 20.396000 20.309208 20.222401 20.200703 20.113895 19.831806 19.723301 19.636509 19.788410 19.679905 19.614796 19.528004 19.484608 19.549702 19.462910 19.462910 19.462910 19.484608 19.419498 19.506306 19.419498 19.354404 19.484608 19.397800 19.267597 19.267597 19.267597 19.137409 19.224201 19.137409 19.093998 19.072300 19.007206 18.985508 18.985508 18.920399 18.942097 18.898701 18.877003 18.985508 18.942097 18.833607 18.833607 18.811909 18.681705 18.746799 18.725101 18.681705 18.573200 18.725101 
18.985508 18.855305 18.920399 18.877003 18.920399 19.007206 18.963810 19.093998 19.007206 19.028904 19.050602 19.072300 19.137409 19.115696 19.050602 19.137409 19.072300 19.137409 19.180805 19.245899 19.180805 19.289295 19.332706 19.354404 19.354404 19.419498 19.311008 19.419498 19.419498 19.506306 19.419498 19.441196 19.419498 19.419498 19.462910 19.506306 19.593098 19.549702 19.571400 19.658207 19.679905 19.723301 19.679905 19.810108 19.766697 19.658207 19.744999 19.788410 19.788410 19.788410 19.766697 19.766697 19.723301 19.723301 19.831806 19.940296 19.940296 19.896900 19.918598 19.962009 20.070499 20.092197 20.092197 20.309208 20.352604 20.439396 20.482807 20.612995 20.895100 21.242298 21.893299 23.412296 29.293003 37.278599 38.623997 39.774097 40.815708 39.991108 35.108601 35.694508 36.996510 37.018208 36.801197 36.237003 35.629398 32.070606 29.401508 27.665501 26.298405 25.148304 24.236897 23.716099 23.455708 23.065098 22.717899 22.500904 22.283909 22.023502 21.828205 21.394199 21.090397 20.981907 20.830006 20.830006 20.678104 20.634708 20.612995 20.591297 20.417698 20.309208 20.265797 20.309208 20.092197 20.113895 19.940296 19.723301 19.658207 19.593098 19.614796 19.593098 19.506306 19.593098 19.528004 19.506306 19.506306 19.419498 19.419498 19.484608 19.376102 19.462910 19.332706 19.245899 19.376102 19.180805 19.267597 19.180805 19.180805 19.137409 19.093998 19.115696 19.007206 19.093998 18.877003 18.963810 18.963810 18.898701 18.877003 18.920399 18.833607 18.833607 18.833607 18.790195 18.768497 18.768497 18.703403 18.660007 18.703403 18.790195 18.529804 18.811909 
18.898701 18.811909 18.898701 18.920399 18.942097 18.942097 18.920399 19.093998 18.985508 19.007206 19.093998 19.050602 19.072300 19.007206 19.050602 19.115696 19.050602 19.050602 19.159107 19.180805 19.050602 19.180805 19.245899 19.311008 19.376102 19.376102 19.267597 19.441196 19.376102 19.528004 19.484608 19.354404 19.376102 19.397800 19.376102 19.462910 19.484608 19.549702 19.571400 19.614796 19.658207 19.636509 19.636509 19.723301 19.679905 19.744999 19.744999 19.810108 19.831806 19.788410 19.766697 19.744999 19.875202 19.831806 19.831806 19.853504 19.810108 19.896900 19.896900 19.896900 20.048801 19.983707 20.070499 20.200703 20.309208 20.374302 20.461109 20.656406 20.851704 21.220600 21.936695 23.195301 28.338200 36.085102 37.712605 39.123096 39.426899 36.171909 32.092304 32.851810 34.479298 34.566105 34.262302 34.088703 32.916904 29.727009 27.991001 26.428608 25.300205 24.367100 23.716099 23.368900 22.891499 22.631107 22.370701 22.175404 21.871601 21.546101 21.350803 21.177204 20.938496 20.699802 20.721500 20.721500 20.547901 20.656406 20.591297 20.439396 20.352604 20.265797 20.265797 20.157307 19.962009 20.005405 19.788410 19.701603 19.636509 19.549702 19.658207 19.593098 19.593098 19.571400 19.549702 19.462910 19.462910 19.419498 19.376102 19.419498 19.419498 19.354404 19.332706 19.332706 19.289295 19.245899 19.289295 19.202503 19.137409 19.007206 19.028904 19.072300 19.115696 19.137409 18.920399 18.920399 18.898701 18.920399 18.877003 18.833607 18.855305 18.811909 18.811909 18.833607 18.703403 18.768497 18.660007 18.616596 18.703403 18.616596 18.573200 18.790195 
18.790195 18.920399 18.877003 18.942097 19.007206 19.007206 18.942097 19.072300 19.028904 19.050602 19.093998 19.115696 19.028904 19.137409 19.115696 19.115696 19.072300 19.137409 19.115696 19.180805 19.050602 19.137409 19.137409 19.180805 19.245899 19.332706 19.441196 19.332706 19.419498 19.462910 19.549702 19.397800 19.441196 19.441196 19.506306 19.419498 19.506306 19.549702 19.593098 19.614796 19.614796 19.658207 19.636509 19.766697 19.744999 19.788410 19.831806 19.831806 19.918598 19.875202 19.918598 19.810108 19.766697 19.875202 19.918598 19.744999 19.831806 19.918598 19.896900 19.853504 20.027103 19.983707 20.070499 20.092197 20.200703 20.309208 20.461109 20.591297 20.786610 21.155506 21.763096 22.869801 25.734196 32.938602 36.128498 37.864506 37.430500 32.830097 30.226109 29.987400 31.246006 31.810200 31.614902 31.094105 29.618504 27.860798 26.580509 25.300205 24.388798 23.607609 23.282108 23.000004 22.565998 22.240498 21.893299 21.741398 21.524403 21.155506 21.068699 20.938496 20.721500 20.678104 20.591297 20.591297 20.526203 20.634708 20.526203 20.287510 20.309208 20.157307 20.200703 20.048801 19.940296 19.810108 19.744999 19.766697 19.636509 19.549702 19.636509 19.549702 19.636509 19.484608 19.462910 19.484608 19.441196 19.376102 19.441196 19.397800 19.397800 19.376102 19.354404 19.289295 19.332706 19.245899 19.267597 19.202503 19.202503 19.180805 18.920399 19.028904 19.072300 19.115696 18.963810 18.985508 18.942097 18.898701 18.833607 18.942097 18.811909 18.898701 18.855305 18.898701 18.768497 18.790195 18.703403 18.725101 18.660007 18.725101 18.746799 18.790195 
18.877003 18.855305 18.833607 18.877003 18.963810 18.920399 19.007206 18.920399 19.028904 19.050602 19.007206 19.007206 19.050602 19.137409 18.985508 19.093998 19.028904 19.007206 19.028904 19.072300 19.050602 18.963810 19.093998 19.159107 19.245899 19.224201 19.332706 19.376102 19.376102 19.419498 19.462910 19.484608 19.441196 19.376102 19.376102 19.462910 19.441196 19.528004 19.571400 19.593098 19.528004 19.636509 19.723301 19.723301 19.701603 19.723301 19.766697 19.853504 19.940296 19.810108 19.875202 19.810108 19.853504 19.831806 19.853504 19.896900 19.766697 19.875202 19.875202 19.875202 19.983707 20.027103 19.983707 20.092197 20.222401 20.222401 20.396000 20.482807 20.634708 21.025303 21.481007 22.283909 24.150105 28.468403 33.567905 35.737904 34.132099 30.443104 28.598606 28.012699 28.359898 28.880695 28.685398 27.991001 27.209797 26.146503 25.104908 24.171803 23.499104 23.065098 22.717899 22.565998 22.132008 21.763096 21.459309 21.350803 21.198902 20.916798 20.873402 20.808308 20.569599 20.547901 20.482807 20.569599 20.461109 20.482807 20.439396 20.157307 20.244099 20.048801 20.179005 19.896900 19.875202 19.810108 19.701603 19.701603 19.593098 19.484608 19.636509 19.506306 19.571400 19.397800 19.397800 19.354404 19.376102 19.419498 19.397800 19.397800 19.332706 19.311008 19.376102 19.419498 19.311008 19.137409 19.202503 19.180805 19.180805 19.050602 19.072300 19.072300 19.050602 19.007206 18.985508 18.920399 18.898701 18.877003 18.985508 18.811909 18.855305 18.855305 18.855305 18.811909 18.660007 18.746799 18.681705 18.703403 18.638309 18.703403 18.703403 18.681705 
18.855305 18.855305 18.833607 18.898701 18.920399 18.920399 18.898701 18.963810 19.007206 18.985508 18.920399 19.093998 19.007206 19.115696 18.877003 19.007206 19.093998 19.072300 18.920399 19.028904 18.942097 18.985508 19.072300 19.159107 19.180805 19.267597 19.332706 19.311008 19.397800 19.376102 19.376102 19.462910 19.462910 19.462910 19.462910 19.419498 19.506306 19.571400 19.506306 19.528004 19.484608 19.593098 19.593098 19.679905 19.593098 19.723301 19.723301 19.831806 19.831806 19.766697 19.810108 19.766697 19.875202 19.831806 19.788410 19.896900 19.896900 19.896900 19.962009 19.853504 19.940296 20.048801 20.027103 20.092197 20.179005 20.244099 20.330906 20.439396 20.569599 20.808308 21.198902 21.784809 23.260410 25.148304 28.403309 30.812000 29.314701 27.839100 27.036198 26.450306 26.320103 26.537098 26.255009 25.842701 25.343601 24.627506 23.824604 23.173603 22.739597 22.370701 22.175404 21.980106 21.632908 21.307407 21.198902 21.068699 20.960209 20.851704 20.721500 20.699802 20.569599 20.504505 20.396000 20.526203 20.330906 20.374302 20.287510 20.135609 20.113895 19.983707 19.962009 19.788410 19.701603 19.723301 19.766697 19.593098 19.506306 19.441196 19.484608 19.462910 19.484608 19.419498 19.484608 19.419498 19.419498 19.311008 19.376102 19.311008 19.289295 19.354404 19.332706 19.397800 19.202503 19.159107 19.115696 19.093998 19.072300 19.072300 19.093998 19.028904 18.963810 18.985508 18.963810 18.963810 18.963810 18.877003 18.985508 18.833607 18.790195 18.811909 18.725101 18.768497 18.725101 18.811909 18.768497 18.725101 18.638309 18.660007 18.638309 18.660007 
18.855305 18.681705 18.746799 18.790195 18.898701 18.855305 18.898701 18.942097 18.963810 18.898701 19.050602 18.942097 18.942097 19.115696 18.920399 18.963810 18.898701 18.898701 18.855305 18.985508 18.898701 18.898701 19.093998 19.050602 19.202503 19.332706 19.332706 19.332706 19.397800 19.397800 19.397800 19.397800 19.462910 19.376102 19.506306 19.528004 19.506306 19.419498 19.484608 19.528004 19.441196 19.484608 19.506306 19.571400 19.593098 19.679905 19.658207 19.723301 19.766697 19.723301 19.766697 19.788410 19.875202 19.875202 19.875202 19.962009 19.918598 19.896900 19.896900 19.810108 19.940296 20.005405 20.027103 20.092197 20.135609 20.222401 20.265797 20.265797 20.482807 20.634708 20.851704 21.372501 22.197102 23.434010 24.931309 26.255009 26.124805 25.864399 25.256809 25.104908 24.779408 24.757710 24.649204 24.280308 23.824604 23.325504 22.848103 22.414097 22.175404 21.914997 21.567799 21.437595 21.307407 21.025303 20.916798 20.851704 20.851704 20.569599 20.591297 20.612995 20.461109 20.396000 20.352604 20.439396 20.179005 20.200703 20.157307 20.070499 20.005405 19.896900 19.766697 19.679905 19.658207 19.701603 19.744999 19.593098 19.462910 19.397800 19.528004 19.462910 19.462910 19.376102 19.462910 19.441196 19.397800 19.354404 19.376102 19.376102 19.376102 19.267597 19.311008 19.311008 19.180805 19.224201 19.137409 19.202503 19.137409 19.072300 19.137409 18.963810 18.942097 18.963810 18.920399 18.920399 18.811909 18.855305 18.811909 18.811909 18.768497 18.746799 18.703403 18.746799 18.746799 18.746799 18.768497 18.703403 18.616596 18.638309 18.573200 18.551502 
18.877003 18.811909 18.833607 18.877003 18.811909 18.855305 18.963810 18.963810 18.855305 18.963810 18.942097 18.920399 18.963810 18.942097 18.963810 18.898701 18.877003 18.855305 18.833607 18.833607 18.877003 18.898701 19.007206 19.137409 19.245899 19.289295 19.354404 19.332706 19.397800 19.332706 19.376102 19.376102 19.506306 19.376102 19.462910 19.549702 19.462910 19.484608 19.462910 19.462910 19.419498 19.419498 19.506306 19.549702 19.571400 19.549702 19.636509 19.679905 19.723301 19.766697 19.788410 19.766697 19.701603 19.853504 19.896900 20.027103 19.875202 19.983707 19.918598 19.853504 19.918598 19.918598 20.048801 20.092197 20.092197 20.179005 20.200703 20.309208 20.330906 20.482807 20.612995 21.047001 21.546101 22.066898 23.108509 23.911396 24.193501 24.171803 23.889698 23.716099 23.542500 23.434010 23.216999 23.151905 22.783009 22.414097 22.023502 21.828205 21.698002 21.481007 21.198902 21.047001 20.938496 20.764896 20.764896 20.678104 20.721500 20.547901 20.569599 20.526203 20.417698 20.287510 20.265797 20.287510 20.157307 20.200703 20.157307 19.940296 19.831806 19.766697 19.701603 19.679905 19.614796 19.658207 19.723301 19.593098 19.593098 19.484608 19.484608 19.441196 19.462910 19.354404 19.419498 19.332706 19.332706 19.332706 19.332706 19.332706 19.289295 19.289295 19.332706 19.267597 19.137409 19.093998 19.180805 19.115696 19.159107 19.007206 19.028904 19.050602 18.985508 19.007206 18.920399 18.898701 18.855305 18.768497 18.746799 18.725101 18.746799 18.746799 18.703403 18.768497 18.725101 18.833607 18.660007 18.594898 18.594898 18.638309 18.551502 18.616596 
18.790195 18.725101 18.833607 18.833607 18.877003 18.833607 18.942097 18.877003 18.898701 18.877003 18.942097 18.942097 18.942097 18.855305 18.877003 18.790195 18.833607 18.725101 18.790195 18.790195 18.898701 18.963810 19.093998 19.115696 19.180805 19.289295 19.376102 19.354404 19.462910 19.354404 19.376102 19.397800 19.441196 19.419498 19.462910 19.462910 19.441196 19.571400 19.419498 19.506306 19.419498 19.441196 19.462910 19.462910 19.528004 19.549702 19.614796 19.679905 19.679905 19.614796 19.723301 19.723301 19.701603 19.766697 19.896900 19.853504 19.853504 19.940296 19.896900 19.918598 19.810108 20.070499 19.983707 20.027103 20.157307 20.113895 20.222401 20.265797 20.244099 20.417698 20.482807 20.634708 21.068699 21.285709 21.871601 22.457508 22.869801 22.978306 22.696201 22.544300 22.457508 22.370701 22.283909 22.153706 21.958408 21.676304 21.481007 21.263996 21.177204 21.025303 20.764896 20.764896 20.656406 20.634708 20.569599 20.569599 20.634708 20.461109 20.417698 20.439396 20.265797 20.222401 20.113895 20.113895 20.027103 20.070499 19.983707 19.788410 19.875202 19.701603 19.658207 19.636509 19.549702 19.744999 19.658207 19.614796 19.484608 19.397800 19.462910 19.376102 19.397800 19.397800 19.332706 19.441196 19.419498 19.397800 19.311008 19.332706 19.354404 19.311008 19.245899 19.245899 19.245899 19.093998 19.137409 19.093998 19.093998 19.028904 19.093998 19.007206 18.985508 19.007206 18.898701 18.877003 18.833607 18.811909 18.725101 18.725101 18.811909 18.746799 18.725101 18.746799 18.703403 18.681705 18.594898 18.638309 18.529804 18.551502 18.486408 18.616596 
18.703403 18.703403 18.746799 18.811909 18.855305 18.877003 18.898701 18.942097 18.811909 18.877003 18.833607 18.855305 18.877003 18.811909 18.725101 18.725101 18.703403 18.638309 18.681705 18.811909 18.833607 18.855305 18.942097 19.137409 19.180805 19.267597 19.311008 19.332706 19.441196 19.397800 19.376102 19.289295 19.397800 19.397800 19.397800 19.441196 19.484608 19.571400 19.528004 19.484608 19.419498 19.332706 19.506306 19.462910 19.462910 19.484608 19.506306 19.549702 19.528004 19.549702 19.636509 19.593098 19.658207 19.744999 19.766697 19.810108 19.788410 19.831806 19.853504 19.810108 19.896900 19.940296 19.940296 19.983707 19.940296 20.092197 20.179005 20.135609 20.244099 20.309208 20.352604 20.396000 20.678104 20.830006 21.263996 21.567799 21.784809 21.914997 21.763096 21.871601 21.611210 21.654606 21.589497 21.415897 21.242298 21.155506 20.981907 20.764896 20.786610 20.721500 20.526203 20.569599 20.482807 20.417698 20.374302 20.330906 20.396000 20.374302 20.330906 20.330906 20.179005 20.200703 20.027103 20.070499 19.918598 19.918598 19.875202 19.658207 19.593098 19.593098 19.658207 19.549702 19.549702 19.658207 19.593098 19.441196 19.484608 19.354404 19.419498 19.376102 19.289295 19.332706 19.289295 19.311008 19.289295 19.354404 19.267597 19.267597 19.267597 19.202503 19.202503 19.202503 19.072300 19.115696 19.072300 19.050602 18.963810 19.007206 18.985508 18.920399 18.920399 18.985508 18.855305 18.833607 18.790195 18.746799 18.725101 18.660007 18.638309 18.660007 18.746799 18.746799 18.616596 18.638309 18.638309 18.594898 18.551502 18.529804 18.464710 18.529804 
18.746799 18.746799 18.703403 18.811909 18.811909 18.746799 18.790195 18.790195 18.855305 18.811909 18.811909 18.811909 18.725101 18.746799 18.660007 18.551502 18.616596 18.594898 18.638309 18.746799 18.833607 18.768497 18.920399 19.007206 19.093998 19.267597 19.397800 19.419498 19.441196 19.376102 19.484608 19.419498 19.397800 19.441196 19.354404 19.462910 19.419498 19.462910 19.484608 19.549702 19.484608 19.354404 19.397800 19.397800 19.397800 19.397800 19.484608 19.462910 19.484608 19.593098 19.506306 19.549702 19.614796 19.614796 19.723301 19.723301 19.723301 19.723301 19.766697 19.744999 19.810108 19.940296 19.918598 19.896900 19.940296 20.027103 20.113895 20.070499 20.048801 20.309208 20.222401 20.222401 20.439396 20.547901 20.656406 20.916798 21.047001 21.177204 21.133808 21.068699 21.112110 21.133808 21.025303 20.960209 20.764896 20.699802 20.591297 20.547901 20.547901 20.482807 20.417698 20.439396 20.439396 20.417698 20.309208 20.330906 20.396000 20.200703 20.222401 20.179005 19.940296 20.005405 19.853504 19.918598 19.788410 19.788410 19.766697 19.636509 19.593098 19.528004 19.549702 19.593098 19.462910 19.528004 19.506306 19.419498 19.441196 19.354404 19.354404 19.311008 19.397800 19.224201 19.354404 19.224201 19.202503 19.267597 19.224201 19.245899 19.245899 19.159107 19.137409 19.115696 19.093998 19.072300 19.137409 18.985508 18.963810 18.920399 18.898701 18.898701 18.877003 18.855305 18.768497 18.746799 18.703403 18.703403 18.638309 18.660007 18.681705 18.725101 18.703403 18.703403 18.573200 18.594898 18.486408 18.594898 18.464710 18.508106 18.464710 18.421299 
18.725101 18.703403 18.638309 18.746799 18.746799 18.790195 18.790195 18.833607 18.811909 18.811909 18.746799 18.768497 18.594898 18.638309 18.573200 18.551502 18.594898 18.660007 18.573200 18.681705 18.703403 18.877003 18.898701 19.137409 19.224201 19.332706 19.376102 19.419498 19.332706 19.484608 19.593098 19.397800 19.397800 19.376102 19.376102 19.462910 19.441196 19.332706 19.484608 19.484608 19.462910 19.462910 19.441196 19.441196 19.332706 19.419498 19.397800 19.462910 19.462910 19.484608 19.419498 19.549702 19.571400 19.593098 19.658207 19.636509 19.723301 19.679905 19.744999 19.744999 19.766697 19.962009 19.918598 19.875202 19.962009 20.005405 19.940296 20.005405 20.048801 20.070499 20.048801 20.092197 20.352604 20.330906 20.439396 20.569599 20.526203 20.721500 20.699802 20.743198 20.699802 20.656406 20.569599 20.569599 20.482807 20.417698 20.439396 20.374302 20.439396 20.396000 20.265797 20.374302 20.374302 20.461109 20.309208 20.287510 20.244099 20.179005 20.179005 20.048801 19.831806 19.853504 19.788410 19.810108 19.788410 19.679905 19.723301 19.593098 19.549702 19.462910 19.549702 19.571400 19.506306 19.549702 19.528004 19.419498 19.397800 19.311008 19.332706 19.332706 19.332706 19.267597 19.289295 19.224201 19.289295 19.159107 19.245899 19.224201 19.267597 19.202503 19.180805 19.245899 19.093998 18.985508 19.028904 19.050602 18.985508 18.942097 18.920399 18.985508 18.877003 18.833607 18.768497 18.790195 18.703403 18.703403 18.681705 18.616596 18.681705 18.638309 18.660007 18.660007 18.464710 18.660007 18.573200 18.508106 18.529804 18.421299 18.442997 18.529804 
18.746799 18.660007 18.768497 18.725101 18.811909 18.746799 18.725101 18.833607 18.768497 18.811909 18.681705 18.594898 18.660007 18.508106 18.551502 18.573200 18.573200 18.616596 18.660007 18.790195 18.746799 18.811909 18.942097 19.028904 19.224201 19.354404 19.332706 19.376102 19.397800 19.462910 19.441196 19.549702 19.528004 19.354404 19.397800 19.419498 19.484608 19.441196 19.441196 19.419498 19.528004 19.397800 19.462910 19.462910 19.376102 19.376102 19.376102 19.506306 19.506306 19.484608 19.506306 19.506306 19.593098 19.528004 19.571400 19.636509 19.614796 19.679905 19.571400 19.593098 19.744999 19.766697 19.875202 19.831806 19.875202 19.983707 19.962009 19.962009 20.027103 20.027103 20.005405 20.157307 20.070499 20.244099 20.287510 20.374302 20.244099 20.439396 20.396000 20.417698 20.482807 20.396000 20.396000 20.287510 20.352604 20.309208 20.200703 20.265797 20.244099 20.287510 20.244099 20.222401 20.352604 20.265797 20.157307 20.113895 20.200703 19.983707 20.070499 20.005405 19.810108 19.875202 19.831806 19.723301 19.593098 19.679905 19.701603 19.614796 19.549702 19.462910 19.593098 19.441196 19.441196 19.571400 19.571400 19.397800 19.332706 19.332706 19.332706 19.267597 19.267597 19.267597 19.245899 19.202503 19.245899 19.267597 19.224201 19.159107 19.159107 19.224201 19.159107 19.202503 19.332706 19.072300 19.072300 18.985508 19.050602 18.898701 18.898701 18.920399 18.811909 18.833607 18.703403 18.790195 18.703403 18.746799 18.703403 18.703403 18.594898 18.790195 18.616596 18.725101 18.573200 18.594898 18.508106 18.529804 18.594898 18.529804 18.442997 18.399601 
18.681705 18.508106 18.681705 18.638309 18.660007 18.746799 18.725101 18.703403 18.746799 18.660007 18.725101 18.486408 18.529804 18.660007 18.508106 18.573200 18.551502 18.573200 18.638309 18.768497 18.790195 18.833607 19.028904 19.028904 19.137409 19.311008 19.332706 19.311008 19.397800 19.354404 19.376102 19.397800 19.397800 19.462910 19.462910 19.376102 19.484608 19.462910 19.506306 19.484608 19.441196 19.376102 19.484608 19.614796 19.441196 19.528004 19.593098 19.397800 19.441196 19.484608 19.528004 19.506306 19.549702 19.462910 19.484608 19.528004 19.571400 19.549702 19.614796 19.614796 19.614796 19.679905 19.744999 19.723301 19.853504 19.875202 19.962009 19.918598 19.940296 19.918598 19.875202 19.875202 20.135609 20.092197 20.244099 20.244099 20.113895 20.113895 20.113895 20.200703 20.222401 20.265797 20.179005 20.200703 20.179005 20.200703 20.157307 20.157307 20.157307 20.179005 20.135609 20.135609 20.135609 20.113895 20.070499 20.048801 20.005405 19.918598 19.875202 19.788410 19.766697 19.701603 19.593098 19.593098 19.506306 19.614796 19.593098 19.484608 19.462910 19.462910 19.506306 19.484608 19.441196 19.506306 19.528004 19.376102 19.311008 19.245899 19.224201 19.267597 19.245899 19.137409 19.202503 19.224201 19.224201 19.267597 19.180805 19.180805 19.180805 19.115696 19.115696 19.093998 19.115696 19.115696 18.942097 18.942097 18.920399 18.942097 18.855305 18.833607 18.768497 18.811909 18.660007 18.681705 18.768497 18.746799 18.638309 18.703403 18.681705 18.616596 18.660007 18.573200 18.486408 18.529804 18.529804 18.442997 18.442997 18.377903 18.442997 18.573200 
18.594898 18.616596 18.725101 18.746799 18.725101 18.746799 18.616596 18.660007 18.594898 18.529804 18.725101 18.508106 18.551502 18.594898 18.508106 18.529804 18.573200 18.573200 18.616596 18.681705 18.790195 18.833607 18.963810 18.985508 19.180805 19.224201 19.202503 19.289295 19.311008 19.354404 19.397800 19.484608 19.419498 19.419498 19.354404 19.397800 19.441196 19.397800 19.462910 19.462910 19.397800 19.462910 19.419498 19.506306 19.419498 19.528004 19.528004 19.484608 19.549702 19.506306 19.484608 19.462910 19.506306 19.506306 19.441196 19.528004 19.506306 19.571400 19.549702 19.571400 19.636509 19.679905 19.744999 19.723301 19.766697 19.810108 19.810108 19.810108 19.831806 19.918598 19.744999 19.810108 19.962009 19.962009 19.983707 20.048801 19.896900 20.070499 20.005405 20.092197 20.070499 20.070499 20.048801 20.092197 20.179005 20.157307 20.092197 20.070499 20.200703 20.113895 20.005405 19.962009 19.962009 19.940296 19.918598 19.810108 19.940296 19.810108 19.831806 19.701603 19.593098 19.571400 19.549702 19.593098 19.462910 19.636509 19.571400 19.506306 19.441196 19.354404 19.376102 19.484608 19.484608 19.506306 19.462910 19.245899 19.311008 19.159107 19.245899 19.224201 19.224201 19.137409 19.202503 19.202503 19.245899 19.202503 19.137409 19.267597 19.159107 19.115696 19.050602 19.093998 19.007206 19.007206 19.028904 18.790195 18.942097 18.855305 18.790195 18.811909 18.703403 18.660007 18.768497 18.768497 18.681705 18.703403 18.725101 18.638309 18.529804 18.638309 18.594898 18.551502 18.508106 18.551502 18.442997 18.442997 18.421299 18.442997 18.291096 18.399601 
18.616596 18.551502 18.616596 18.616596 18.660007 18.660007 18.616596 18.529804 18.529804 18.421299 18.529804 18.486408 18.529804 18.486408 18.486408 18.421299 18.529804 18.594898 18.660007 18.616596 18.725101 18.877003 18.811909 18.985508 19.093998 19.267597 19.267597 19.224201 19.289295 19.245899 19.332706 19.397800 19.419498 19.332706 19.311008 19.332706 19.267597 19.332706 19.376102 19.462910 19.419498 19.397800 19.419498 19.462910 19.397800 19.419498 19.506306 19.593098 19.528004 19.528004 19.528004 19.528004 19.441196 19.441196 19.549702 19.549702 19.462910 19.484608 19.593098 19.571400 19.549702 19.614796 19.766697 19.701603 19.723301 19.831806 19.788410 19.831806 19.788410 19.853504 19.766697 19.788410 19.918598 19.831806 19.896900 19.918598 19.853504 19.940296 19.983707 19.940296 19.983707 20.005405 20.048801 19.962009 20.113895 20.048801 20.070499 20.048801 20.070499 19.962009 19.831806 19.918598 19.853504 19.766697 19.810108 19.723301 19.810108 19.658207 19.723301 19.614796 19.506306 19.462910 19.441196 19.528004 19.419498 19.506306 19.593098 19.462910 19.419498 19.332706 19.419498 19.332706 19.332706 19.332706 19.397800 19.267597 19.202503 19.050602 19.224201 19.180805 19.202503 19.180805 19.180805 19.159107 19.202503 19.137409 19.072300 19.115696 18.963810 19.028904 18.985508 19.028904 19.028904 18.985508 18.920399 18.855305 18.855305 18.833607 18.768497 18.768497 18.746799 18.703403 18.594898 18.746799 18.660007 18.681705 18.638309 18.573200 18.616596 18.660007 18.573200 18.529804 18.442997 18.508106 18.486408 18.399601 18.356205 18.399601 18.291096 18.486408 
18.573200 18.464710 18.529804 18.464710 18.529804 18.486408 18.508106 18.442997 18.356205 18.356205 18.421299 18.508106 18.442997 18.464710 18.442997 18.508106 18.486408 18.399601 18.594898 18.703403 18.703403 18.746799 18.811909 18.942097 19.050602 19.137409 19.137409 19.159107 19.267597 19.159107 19.289295 19.267597 19.311008 19.224201 19.267597 19.245899 19.224201 19.245899 19.267597 19.354404 19.376102 19.354404 19.462910 19.397800 19.332706 19.332706 19.311008 19.354404 19.462910 19.528004 19.528004 19.484608 19.528004 19.484608 19.506306 19.528004 19.484608 19.528004 19.528004 19.528004 19.506306 19.571400 19.549702 19.658207 19.701603 19.723301 19.744999 19.723301 19.788410 19.788410 19.831806 19.810108 19.788410 19.744999 19.810108 19.962009 19.810108 19.940296 19.962009 19.918598 19.983707 19.940296 19.962009 19.962009 19.962009 19.962009 19.962009 19.983707 19.983707 19.766697 19.766697 19.723301 19.788410 19.723301 19.679905 19.701603 19.701603 19.571400 19.571400 19.506306 19.332706 19.376102 19.397800 19.441196 19.354404 19.376102 19.484608 19.376102 19.354404 19.311008 19.397800 19.245899 19.332706 19.354404 19.311008 19.245899 19.202503 19.050602 19.115696 19.072300 19.115696 19.137409 19.072300 19.115696 19.115696 19.137409 19.115696 19.028904 19.072300 18.985508 18.942097 19.028904 18.942097 18.920399 18.833607 18.833607 18.811909 18.811909 18.833607 18.660007 18.725101 18.594898 18.529804 18.660007 18.703403 18.616596 18.573200 18.486408 18.442997 18.638309 18.529804 18.486408 18.377903 18.421299 18.486408 18.356205 18.421299 18.334507 18.312809 18.377903 
18.442997 18.377903 18.486408 18.551502 18.442997 18.464710 18.399601 18.291096 18.334507 18.377903 18.399601 18.464710 18.421299 18.421299 18.399601 18.399601 18.464710 18.464710 18.616596 18.594898 18.594898 18.746799 18.877003 18.963810 19.159107 19.159107 19.115696 19.072300 19.137409 19.159107 19.311008 19.267597 19.267597 19.202503 19.245899 19.180805 19.202503 19.224201 19.202503 19.245899 19.202503 19.224201 19.332706 19.441196 19.354404 19.289295 19.419498 19.376102 19.332706 19.376102 19.441196 19.441196 19.441196 19.528004 19.614796 19.549702 19.441196 19.528004 19.549702 19.506306 19.484608 19.484608 19.593098 19.614796 19.723301 19.658207 19.810108 19.679905 19.701603 19.766697 19.810108 19.701603 19.875202 19.766697 19.831806 19.831806 19.788410 19.962009 19.896900 19.875202 19.940296 19.918598 19.788410 19.831806 19.896900 19.766697 19.810108 19.723301 19.723301 19.701603 19.593098 19.614796 19.614796 19.593098 19.549702 19.679905 19.593098 19.441196 19.462910 19.441196 19.289295 19.289295 19.267597 19.397800 19.332706 19.311008 19.441196 19.267597 19.224201 19.180805 19.245899 19.267597 19.289295 19.267597 19.180805 19.050602 19.115696 18.985508 19.007206 18.985508 19.159107 19.007206 19.115696 19.137409 19.050602 19.115696 18.942097 19.028904 19.007206 18.898701 18.898701 18.942097 18.898701 18.746799 18.811909 18.746799 18.725101 18.703403 18.616596 18.703403 18.573200 18.638309 18.529804 18.573200 18.573200 18.529804 18.421299 18.399601 18.377903 18.573200 18.508106 18.421299 18.377903 18.334507 18.334507 18.356205 18.247700 18.312809 18.095798 18.247700 
18.486408 18.421299 18.486408 18.421299 18.377903 18.312809 18.334507 18.291096 18.421299 18.334507 18.421299 18.442997 18.377903 18.399601 18.356205 18.421299 18.334507 18.551502 18.421299 18.464710 18.616596 18.660007 18.790195 19.007206 19.050602 19.050602 19.245899 19.137409 19.202503 19.224201 19.267597 19.245899 19.245899 19.332706 19.289295 19.289295 19.224201 19.267597 19.202503 19.159107 19.115696 19.180805 19.267597 19.397800 19.311008 19.267597 19.332706 19.419498 19.397800 19.267597 19.289295 19.289295 19.354404 19.311008 19.506306 19.484608 19.484608 19.441196 19.484608 19.549702 19.376102 19.593098 19.636509 19.614796 19.593098 19.679905 19.614796 19.636509 19.636509 19.701603 19.723301 19.701603 19.766697 19.766697 19.853504 19.810108 19.679905 19.853504 19.788410 19.744999 19.766697 19.723301 19.636509 19.658207 19.658207 19.658207 19.528004 19.614796 19.593098 19.636509 19.571400 19.549702 19.484608 19.462910 19.506306 19.441196 19.419498 19.354404 19.354404 19.332706 19.224201 19.267597 19.289295 19.289295 19.332706 19.332706 19.484608 19.245899 19.245899 19.311008 19.376102 19.311008 19.245899 19.267597 19.159107 19.245899 19.093998 19.028904 19.050602 18.963810 19.007206 18.942097 19.072300 19.007206 19.050602 18.985508 19.007206 19.007206 18.985508 18.920399 18.920399 18.963810 18.877003 18.855305 18.790195 18.703403 18.855305 18.768497 18.638309 18.681705 18.660007 18.616596 18.551502 18.508106 18.486408 18.529804 18.399601 18.486408 18.399601 18.464710 18.421299 18.399601 18.312809 18.377903 18.312809 18.291096 18.356205 18.226002 18.204304 18.291096 
