# Supplementary material for: Food Image Segmentation Using Multi-Modal Imaging Sensors with Color and Thermal Data
Source: Sensors (Basel). 2023 Jan 4;23(2):560. doi: 10.3390/s23020560 (PMC9860575; doi:10.3390/s23020560)
Supplement: Supplementary file 1 [file sensors-23-00560-s001.zip › Combined Data/C1 temporal/45sec/3.txt]

17.857105 18.052402 17.878803 17.943897 17.922199 17.965595 18.009007 18.052402 18.095798 17.987309 18.117496 18.139210 18.095798 18.095798 18.182606 18.139210 18.095798 18.182606 18.226002 18.160908 18.312809 18.247700 18.486408 18.356205 18.399601 18.529804 18.464710 18.442997 18.464710 18.508106 18.551502 18.573200 18.529804 18.573200 18.594898 18.660007 18.725101 18.638309 18.725101 18.746799 18.833607 18.725101 18.746799 18.877003 18.746799 18.811909 18.725101 18.898701 18.833607 18.811909 18.898701 18.833607 18.855305 18.725101 18.811909 18.942097 18.920399 18.985508 19.007206 18.985508 19.007206 18.963810 19.028904 19.050602 19.072300 19.137409 19.072300 19.115696 19.093998 19.159107 19.202503 19.115696 19.202503 19.028904 19.050602 19.028904 19.007206 19.050602 18.985508 19.093998 18.963810 19.093998 19.072300 18.963810 19.072300 18.920399 18.942097 18.920399 18.942097 18.942097 18.855305 18.833607 18.811909 18.942097 18.877003 18.942097 19.072300 18.963810 18.985508 18.963810 18.920399 18.877003 18.768497 18.855305 18.877003 18.833607 18.898701 18.725101 18.746799 18.638309 18.855305 18.920399 18.681705 18.811909 18.833607 18.681705 18.703403 18.638309 18.616596 18.660007 18.681705 18.594898 18.573200 18.594898 18.616596 18.486408 18.551502 18.594898 18.594898 18.508106 18.573200 18.442997 18.551502 18.442997 18.421299 18.291096 18.312809 18.377903 18.356205 18.356205 18.312809 18.291096 18.291096 18.182606 18.117496 18.182606 18.074100 18.139210 18.117496 17.987309 18.052402 18.074100 18.074100 17.922199 17.965595 17.791996 17.965595 18.095798 17.748600 17.878803 
18.009007 17.943897 18.095798 18.009007 18.052402 18.074100 18.095798 18.139210 18.139210 18.095798 18.160908 18.160908 18.182606 18.247700 18.269398 18.356205 18.226002 18.356205 18.334507 18.377903 18.269398 18.334507 18.421299 18.442997 18.464710 18.508106 18.616596 18.508106 18.616596 18.508106 18.703403 18.768497 18.725101 18.660007 18.746799 18.768497 18.790195 18.746799 18.877003 18.811909 18.877003 18.942097 18.877003 18.833607 18.920399 18.877003 18.877003 18.877003 18.942097 18.963810 18.942097 19.007206 18.985508 18.898701 18.898701 19.072300 19.050602 18.963810 19.072300 19.007206 19.072300 19.072300 19.093998 19.072300 19.115696 19.180805 19.202503 19.224201 19.224201 19.202503 19.332706 19.202503 19.180805 19.115696 19.050602 19.137409 19.137409 19.137409 19.072300 19.180805 19.093998 19.137409 19.050602 18.985508 19.072300 18.963810 19.115696 18.963810 18.985508 18.898701 18.898701 18.898701 18.963810 18.985508 18.942097 18.898701 19.072300 18.898701 18.963810 19.137409 18.942097 18.877003 18.833607 19.050602 18.811909 18.942097 19.050602 18.920399 18.725101 18.811909 18.898701 18.877003 18.877003 18.920399 18.833607 18.811909 18.746799 18.681705 18.746799 18.746799 18.746799 18.703403 18.638309 18.616596 18.573200 18.573200 18.573200 18.638309 18.594898 18.594898 18.551502 18.551502 18.529804 18.486408 18.486408 18.486408 18.421299 18.442997 18.356205 18.421299 18.247700 18.399601 18.312809 18.247700 18.247700 18.182606 18.226002 18.117496 18.247700 18.117496 18.204304 18.052402 18.095798 17.922199 17.987309 18.030704 17.922199 18.074100 17.813709 17.943897 
18.030704 17.965595 18.052402 18.160908 18.160908 18.117496 18.291096 18.334507 18.139210 12.757603 18.377903 18.421299 18.247700 18.204304 18.269398 18.269398 18.334507 18.334507 18.334507 18.464710 18.377903 18.464710 18.508106 18.616596 18.660007 18.616596 18.746799 18.573200 18.616596 18.616596 18.660007 18.725101 18.681705 18.703403 18.855305 18.811909 18.811909 18.790195 18.855305 18.811909 18.898701 18.942097 18.811909 18.898701 18.920399 18.963810 18.920399 19.007206 14.254902 19.007206 19.007206 18.942097 19.007206 18.160908 19.007206 19.093998 19.137409 19.072300 19.137409 19.115696 19.093998 19.202503 19.115696 19.159107 19.224201 19.224201 19.224201 19.224201 19.224201 19.202503 19.245899 14.667210 19.311008 19.093998 19.093998 19.202503 19.159107 19.159107 19.072300 19.202503 19.159107 19.180805 19.115696 19.028904 19.072300 19.072300 19.115696 19.007206 18.985508 19.007206 18.898701 19.007206 19.137409 19.050602 19.007206 19.028904 19.072300 19.028904 18.985508 19.028904 18.985508 18.898701 18.877003 19.007206 18.920399 18.898701 19.007206 18.985508 18.920399 18.898701 19.028904 18.942097 18.855305 19.007206 18.877003 18.877003 18.464710 18.746799 18.898701 18.768497 18.768497 18.833607 18.681705 18.703403 18.746799 18.638309 18.703403 18.660007 18.725101 18.616596 18.616596 18.551502 18.616596 18.551502 18.529804 18.529804 18.508106 18.464710 18.464710 18.508106 18.356205 18.442997 18.399601 18.377903 18.334507 18.334507 18.247700 18.334507 18.399601 18.204304 13.972797 18.160908 18.182606 18.030704 18.009007 17.943897 17.922199 18.182606 17.943897 17.987309 
17.965595 18.204304 18.182606 18.095798 18.269398 18.312809 18.204304 18.356205 18.334507 18.226002 18.291096 18.377903 18.291096 18.269398 18.334507 18.312809 18.334507 18.399601 18.399601 18.334507 18.508106 18.551502 18.529804 18.573200 18.703403 18.681705 18.725101 18.703403 18.681705 18.725101 18.833607 18.790195 18.746799 18.725101 18.790195 18.898701 18.898701 18.942097 18.920399 18.985508 18.942097 18.985508 18.985508 18.963810 18.898701 19.007206 18.920399 19.007206 18.942097 19.028904 18.985508 19.115696 19.137409 19.050602 19.028904 19.159107 19.007206 19.050602 19.137409 19.072300 19.180805 19.115696 19.202503 19.159107 19.267597 19.180805 19.289295 19.245899 19.202503 19.267597 19.332706 19.267597 19.289295 19.159107 19.137409 19.202503 19.180805 19.289295 19.115696 19.137409 19.115696 19.137409 19.115696 19.007206 19.072300 19.115696 19.028904 19.115696 19.115696 19.093998 18.942097 19.028904 18.985508 19.050602 19.050602 18.985508 19.159107 19.028904 19.028904 19.050602 19.050602 19.028904 18.963810 19.050602 18.920399 18.985508 18.985508 18.985508 18.877003 18.920399 19.007206 18.963810 18.898701 18.985508 18.811909 18.833607 18.877003 18.768497 18.833607 18.768497 18.833607 18.811909 18.746799 18.725101 18.681705 18.703403 18.725101 18.703403 18.638309 18.638309 18.638309 18.594898 18.681705 18.594898 18.594898 18.594898 18.573200 18.529804 18.551502 18.486408 18.399601 18.442997 18.377903 18.312809 18.356205 18.247700 18.312809 18.312809 18.312809 18.312809 18.247700 18.226002 18.182606 18.182606 18.074100 18.009007 18.117496 18.117496 17.943897 17.965595 
18.074100 18.139210 18.226002 18.291096 18.204304 18.182606 18.226002 18.356205 18.356205 18.356205 18.334507 18.421299 18.377903 18.334507 18.486408 18.334507 18.486408 18.442997 18.551502 18.356205 18.464710 18.464710 18.616596 18.681705 18.725101 18.660007 18.855305 18.746799 18.725101 18.833607 18.855305 18.725101 18.768497 18.855305 18.898701 18.877003 18.963810 19.028904 18.898701 18.963810 18.963810 19.050602 18.963810 18.942097 18.985508 19.093998 19.050602 19.028904 19.028904 19.072300 19.115696 19.137409 19.072300 19.072300 19.072300 19.072300 19.137409 19.159107 19.245899 19.224201 19.137409 19.180805 19.224201 19.267597 19.354404 19.354404 19.354404 19.376102 19.397800 19.224201 19.376102 19.311008 19.289295 19.267597 19.267597 19.267597 19.202503 19.354404 19.202503 19.245899 19.224201 19.202503 19.180805 19.137409 19.159107 19.050602 19.050602 19.202503 19.202503 19.093998 19.028904 19.093998 19.050602 19.093998 19.028904 19.093998 19.050602 19.115696 19.050602 19.093998 19.093998 19.028904 18.985508 19.007206 18.985508 19.093998 19.072300 19.050602 18.855305 18.942097 19.072300 19.028904 18.985508 19.050602 18.920399 18.811909 18.898701 18.877003 18.898701 18.942097 18.790195 18.898701 18.725101 18.811909 18.811909 18.768497 18.790195 18.811909 18.790195 18.703403 18.790195 18.703403 18.725101 18.703403 18.594898 18.638309 18.616596 18.573200 18.529804 18.551502 18.442997 18.529804 18.464710 18.529804 18.486408 18.508106 18.464710 18.399601 18.291096 18.269398 18.356205 18.377903 18.269398 18.247700 18.226002 18.204304 18.182606 18.247700 18.139210 18.117496 
18.204304 18.291096 18.247700 18.377903 18.377903 18.334507 18.377903 18.508106 18.486408 18.486408 18.464710 18.356205 18.551502 18.421299 18.486408 18.573200 18.442997 18.529804 18.486408 18.551502 18.442997 18.594898 18.746799 18.703403 18.725101 18.703403 18.790195 18.898701 18.877003 18.942097 18.963810 18.920399 18.920399 18.985508 18.877003 18.963810 19.007206 18.985508 19.028904 19.093998 19.007206 19.137409 19.072300 19.137409 19.028904 19.159107 19.093998 19.245899 19.050602 19.137409 19.267597 19.289295 19.289295 19.202503 19.202503 19.311008 19.202503 19.245899 19.267597 19.289295 19.311008 19.332706 19.332706 19.245899 19.376102 19.397800 19.354404 19.397800 19.354404 19.354404 19.354404 19.332706 19.354404 19.245899 19.354404 19.332706 19.311008 19.354404 19.332706 19.376102 19.267597 19.289295 19.267597 19.224201 19.289295 19.115696 19.137409 19.245899 19.311008 19.180805 19.007206 19.115696 19.159107 19.224201 19.115696 19.202503 19.267597 19.115696 19.072300 19.202503 19.159107 19.072300 19.072300 19.180805 19.028904 19.159107 19.180805 19.137409 19.007206 19.007206 19.093998 18.985508 18.985508 19.093998 18.985508 18.898701 18.920399 18.877003 18.942097 18.963810 18.963810 18.920399 18.768497 18.877003 18.898701 18.768497 18.811909 18.811909 18.768497 18.790195 18.725101 18.768497 18.746799 18.746799 18.746799 18.681705 18.660007 18.703403 18.703403 18.594898 18.508106 18.551502 18.573200 18.551502 18.508106 18.573200 18.486408 18.421299 18.529804 18.399601 18.312809 18.399601 18.312809 18.312809 18.291096 18.247700 18.291096 18.399601 18.334507 18.182606 
18.312809 18.334507 18.204304 18.334507 18.464710 18.399601 18.464710 18.551502 18.551502 18.334507 18.442997 18.377903 18.486408 18.464710 18.529804 18.508106 18.508106 18.529804 18.486408 18.551502 18.573200 18.703403 18.746799 18.811909 18.746799 18.790195 18.833607 18.942097 18.920399 18.855305 18.920399 19.028904 18.985508 18.963810 18.898701 18.985508 19.007206 19.050602 18.963810 19.093998 19.093998 19.115696 19.115696 19.159107 19.093998 19.224201 19.115696 19.159107 19.115696 19.115696 19.245899 19.245899 19.093998 19.180805 19.311008 19.267597 19.245899 19.289295 19.376102 19.289295 19.289295 19.311008 19.289295 19.354404 19.419498 19.484608 19.376102 19.376102 19.506306 19.354404 19.484608 19.354404 19.462910 19.202503 19.311008 19.332706 19.376102 19.441196 19.224201 19.354404 19.267597 19.267597 19.224201 19.267597 19.289295 19.115696 19.202503 19.159107 19.202503 19.159107 19.050602 19.159107 19.137409 19.137409 19.093998 19.159107 19.311008 19.159107 19.137409 19.332706 19.093998 19.115696 19.072300 19.202503 19.093998 19.180805 19.202503 19.137409 19.028904 18.985508 19.050602 19.050602 19.050602 19.072300 19.050602 18.942097 19.028904 18.942097 18.920399 18.920399 18.985508 18.942097 18.877003 18.855305 18.898701 18.768497 18.898701 18.833607 18.790195 18.833607 18.855305 18.768497 18.768497 18.768497 18.768497 18.660007 18.703403 18.790195 18.681705 18.681705 18.529804 18.638309 18.594898 18.551502 18.573200 18.551502 18.486408 18.551502 18.508106 18.399601 18.442997 18.486408 18.334507 18.334507 18.291096 18.377903 18.356205 18.356205 18.312809 18.226002 
18.247700 18.269398 18.269398 18.312809 18.312809 18.334507 18.399601 18.442997 18.486408 18.508106 18.486408 18.486408 18.551502 18.551502 18.638309 18.594898 18.703403 18.616596 18.594898 18.660007 18.790195 18.638309 18.790195 18.790195 18.877003 18.768497 18.855305 18.898701 18.833607 18.877003 18.898701 18.963810 18.985508 19.007206 18.898701 19.137409 19.050602 19.050602 19.072300 19.072300 19.137409 19.093998 19.180805 19.115696 19.072300 19.115696 19.137409 19.202503 19.159107 19.159107 19.245899 19.180805 19.180805 19.267597 19.202503 19.354404 19.159107 19.224201 19.289295 19.289295 19.224201 19.332706 19.245899 19.397800 19.462910 19.441196 19.419498 19.462910 19.462910 19.376102 19.419498 19.397800 19.484608 19.397800 19.354404 19.376102 19.354404 19.376102 19.289295 19.245899 19.267597 19.289295 19.397800 19.224201 19.311008 19.224201 19.267597 19.159107 19.289295 19.224201 19.202503 19.072300 19.072300 19.093998 19.115696 19.202503 19.311008 19.159107 19.137409 19.202503 19.159107 19.093998 19.028904 19.180805 19.050602 19.224201 19.050602 19.159107 19.007206 18.963810 19.180805 19.072300 19.072300 19.115696 19.028904 18.985508 18.920399 18.985508 18.942097 18.898701 19.007206 19.007206 18.920399 18.898701 18.942097 18.833607 18.920399 18.855305 18.790195 18.790195 18.768497 18.811909 18.790195 18.703403 18.746799 18.725101 18.660007 18.703403 18.746799 18.638309 18.660007 18.594898 18.529804 18.594898 18.551502 18.616596 18.508106 18.464710 18.529804 18.421299 18.486408 18.399601 18.421299 18.356205 18.356205 18.529804 18.269398 18.269398 18.182606 18.356205 
18.356205 18.291096 18.226002 18.421299 18.356205 18.377903 18.508106 18.442997 18.638309 18.529804 18.486408 18.529804 18.529804 18.573200 18.529804 18.464710 18.551502 18.681705 18.638309 18.594898 18.638309 18.725101 18.746799 18.811909 18.877003 18.898701 18.920399 18.877003 18.811909 18.898701 18.963810 18.963810 18.942097 18.963810 19.050602 19.028904 19.137409 19.093998 19.072300 19.050602 19.115696 19.180805 19.224201 19.072300 19.093998 19.093998 19.137409 19.267597 19.159107 19.159107 19.180805 19.202503 19.180805 19.267597 19.180805 19.289295 19.354404 19.224201 19.245899 19.289295 19.289295 19.332706 19.354404 19.397800 19.397800 19.419498 19.484608 19.593098 19.441196 19.462910 19.462910 19.397800 19.571400 19.332706 19.289295 19.332706 19.549702 19.462910 19.289295 19.376102 19.311008 19.289295 19.289295 19.202503 19.267597 19.289295 19.289295 19.202503 19.245899 19.245899 19.093998 19.202503 19.115696 19.224201 19.224201 19.224201 19.224201 19.202503 19.311008 19.224201 19.159107 19.159107 19.093998 19.202503 19.180805 19.072300 19.224201 19.115696 18.963810 19.050602 19.137409 19.072300 19.028904 19.202503 19.072300 19.007206 19.007206 18.920399 19.007206 18.898701 18.920399 18.963810 18.833607 18.942097 18.877003 18.811909 18.920399 18.920399 18.790195 18.833607 18.833607 18.898701 18.833607 18.725101 18.746799 18.768497 18.638309 18.746799 18.725101 18.746799 18.638309 18.703403 18.638309 18.573200 18.616596 18.660007 18.529804 18.508106 18.551502 18.486408 18.508106 18.508106 18.421299 18.399601 18.377903 18.356205 18.334507 18.334507 18.247700 18.356205 
18.334507 18.399601 18.377903 18.442997 18.486408 18.529804 18.486408 18.508106 18.551502 18.486408 18.529804 18.616596 18.573200 18.594898 18.616596 18.703403 18.746799 18.768497 18.638309 18.703403 18.703403 18.768497 18.833607 18.877003 18.877003 18.942097 18.963810 18.942097 19.028904 18.985508 19.050602 18.963810 19.050602 19.072300 19.072300 19.159107 19.137409 19.137409 19.115696 19.159107 19.137409 19.159107 19.245899 19.093998 19.224201 19.224201 19.202503 19.224201 19.311008 19.159107 19.245899 19.245899 19.267597 19.289295 19.224201 19.354404 19.224201 19.224201 19.332706 19.267597 19.311008 19.397800 19.419498 19.419498 19.506306 19.441196 19.484608 19.462910 19.462910 19.484608 19.332706 19.462910 19.506306 19.376102 19.376102 19.506306 19.397800 19.441196 19.354404 19.332706 19.311008 19.311008 19.354404 19.289295 19.289295 19.245899 19.289295 19.267597 19.224201 19.180805 19.159107 19.245899 19.159107 19.289295 19.289295 19.159107 19.224201 19.202503 19.180805 19.245899 19.224201 19.137409 19.180805 19.245899 19.093998 19.180805 19.202503 19.202503 19.093998 19.050602 19.137409 19.159107 19.137409 19.180805 19.159107 18.963810 19.093998 18.963810 18.985508 19.007206 18.898701 19.050602 18.920399 19.007206 18.877003 18.833607 18.833607 18.942097 18.898701 18.811909 18.833607 18.877003 18.898701 18.811909 18.725101 18.746799 18.768497 18.746799 18.746799 18.746799 18.616596 18.703403 18.594898 18.551502 18.594898 18.638309 18.616596 18.594898 18.594898 18.594898 18.594898 18.464710 18.486408 18.334507 18.464710 18.399601 18.356205 18.399601 18.356205 18.334507 
18.312809 18.442997 18.421299 18.464710 18.421299 18.464710 18.551502 18.573200 18.594898 18.594898 18.529804 18.573200 18.681705 18.551502 18.681705 18.616596 18.790195 18.725101 18.703403 18.768497 18.681705 18.768497 18.746799 18.855305 18.855305 18.898701 18.963810 18.920399 19.028904 18.942097 19.093998 18.963810 19.072300 19.007206 19.115696 19.137409 19.072300 19.072300 19.159107 19.115696 19.159107 19.202503 19.289295 19.202503 19.072300 19.224201 19.267597 19.311008 19.289295 19.202503 19.180805 19.267597 19.245899 19.311008 19.354404 19.332706 19.354404 19.397800 19.267597 19.332706 19.354404 19.397800 19.441196 19.419498 19.549702 19.484608 19.506306 19.571400 19.462910 19.462910 19.484608 19.397800 19.484608 19.376102 19.419498 19.528004 19.462910 19.462910 19.332706 19.441196 19.332706 19.376102 19.397800 19.289295 19.289295 19.332706 19.267597 19.289295 19.311008 19.180805 19.159107 19.137409 19.267597 19.311008 19.267597 19.267597 19.245899 19.245899 19.224201 19.267597 19.267597 19.180805 19.159107 19.289295 19.159107 19.137409 19.245899 19.202503 19.093998 19.093998 19.180805 19.159107 19.115696 19.245899 19.159107 19.028904 19.007206 18.985508 19.007206 18.942097 19.028904 19.028904 18.920399 19.007206 18.963810 18.898701 18.963810 18.985508 19.007206 18.942097 18.855305 18.833607 18.833607 18.898701 18.681705 18.920399 18.768497 18.725101 18.790195 18.833607 18.703403 18.746799 18.660007 18.681705 18.703403 18.681705 18.681705 18.638309 18.638309 18.551502 18.529804 18.464710 18.551502 18.529804 18.399601 18.508106 18.573200 18.442997 18.421299 18.399601 
18.312809 18.486408 18.399601 18.399601 18.486408 18.464710 18.573200 18.529804 18.594898 18.486408 18.616596 18.660007 18.660007 18.725101 18.660007 18.660007 18.877003 18.746799 18.746799 18.790195 18.725101 18.811909 18.877003 18.898701 18.811909 18.963810 19.050602 19.028904 18.942097 19.007206 19.007206 19.072300 19.072300 19.137409 19.050602 19.072300 19.137409 19.072300 19.202503 19.224201 19.267597 19.115696 19.311008 19.224201 19.202503 19.202503 19.202503 19.245899 19.289295 19.202503 19.224201 19.267597 19.354404 19.311008 19.311008 19.397800 19.332706 19.376102 19.419498 19.376102 19.354404 19.484608 19.484608 19.571400 19.549702 19.636509 19.679905 19.593098 19.636509 19.593098 19.679905 19.636509 19.593098 19.462910 19.506306 19.484608 19.528004 19.506306 19.506306 19.397800 19.289295 19.419498 19.441196 19.311008 19.311008 19.267597 19.289295 19.267597 19.332706 19.245899 19.115696 19.224201 19.224201 19.224201 19.202503 19.332706 19.267597 19.267597 19.311008 19.354404 19.267597 19.267597 19.224201 19.224201 19.159107 19.137409 19.224201 19.224201 19.137409 19.072300 19.159107 19.224201 19.115696 19.159107 19.137409 19.115696 19.028904 18.985508 19.028904 19.007206 19.050602 19.072300 19.007206 18.920399 19.007206 18.898701 18.985508 18.985508 18.920399 18.855305 18.898701 18.811909 18.877003 18.855305 18.833607 18.877003 18.811909 18.855305 18.768497 18.703403 18.746799 18.768497 18.660007 18.573200 18.616596 18.660007 18.616596 18.725101 18.594898 18.529804 18.529804 18.486408 18.486408 18.464710 18.442997 18.551502 18.442997 18.269398 18.442997 18.356205 
18.442997 18.421299 18.594898 18.638309 18.573200 18.508106 18.616596 18.594898 18.660007 18.746799 18.681705 18.660007 18.790195 18.660007 18.768497 18.746799 18.790195 18.725101 18.746799 18.746799 18.833607 18.768497 18.855305 18.985508 18.963810 19.115696 19.137409 18.963810 19.072300 19.028904 19.115696 19.028904 19.072300 19.180805 19.072300 19.180805 19.137409 19.180805 19.180805 19.202503 19.332706 19.267597 19.267597 19.245899 19.311008 19.332706 19.224201 19.332706 19.311008 19.267597 19.332706 19.311008 19.332706 19.311008 19.506306 19.462910 19.441196 19.506306 19.614796 19.679905 19.614796 19.658207 19.723301 19.831806 19.810108 19.831806 19.896900 19.788410 19.918598 20.005405 19.788410 19.723301 19.918598 19.766697 19.723301 19.831806 19.701603 19.723301 19.593098 19.571400 19.484608 19.528004 19.549702 19.354404 19.376102 19.354404 19.376102 19.419498 19.332706 19.311008 19.311008 19.311008 19.311008 19.332706 19.289295 19.224201 19.267597 19.202503 19.376102 19.267597 19.354404 19.202503 19.180805 19.354404 19.267597 19.354404 19.245899 19.267597 19.093998 19.202503 19.332706 19.267597 19.245899 19.245899 19.180805 19.072300 19.137409 19.115696 19.115696 19.007206 19.137409 19.159107 19.050602 19.007206 19.093998 18.942097 18.920399 19.093998 18.855305 18.963810 19.028904 18.963810 19.028904 18.920399 18.942097 18.855305 18.877003 18.942097 18.790195 18.790195 18.811909 18.768497 18.746799 18.790195 18.703403 18.768497 18.703403 18.660007 18.616596 18.529804 18.681705 18.551502 18.573200 18.573200 18.573200 18.551502 18.486408 18.551502 18.573200 18.486408 
18.399601 18.464710 18.442997 18.486408 18.529804 18.508106 18.638309 18.660007 18.638309 18.681705 18.638309 18.790195 18.746799 18.790195 18.725101 18.768497 18.811909 18.790195 18.811909 18.833607 18.898701 18.898701 18.963810 19.007206 19.028904 19.072300 19.028904 19.028904 19.072300 18.920399 19.115696 19.072300 19.115696 19.180805 19.115696 19.267597 19.245899 19.180805 19.159107 19.180805 19.289295 19.267597 19.245899 19.289295 19.289295 19.332706 19.289295 19.311008 19.267597 19.311008 19.332706 19.376102 19.441196 19.484608 19.549702 19.614796 19.723301 19.658207 19.766697 19.766697 19.810108 19.853504 19.940296 20.070499 20.135609 20.070499 20.135609 20.135609 20.113895 20.157307 20.157307 20.113895 20.157307 20.113895 20.070499 20.048801 19.983707 19.962009 19.831806 19.810108 19.679905 19.723301 19.636509 19.506306 19.462910 19.376102 19.484608 19.311008 19.376102 19.245899 19.245899 19.224201 19.245899 19.289295 19.245899 19.267597 19.354404 19.267597 19.289295 19.245899 19.267597 19.115696 19.137409 19.245899 19.267597 19.289295 19.311008 19.289295 19.159107 19.224201 19.202503 19.311008 19.245899 19.267597 19.072300 19.115696 19.137409 19.115696 19.028904 19.159107 19.137409 19.072300 18.942097 19.093998 18.963810 18.985508 19.007206 19.159107 19.072300 19.007206 19.028904 18.985508 18.833607 18.920399 18.877003 18.833607 18.811909 18.942097 18.877003 18.790195 18.811909 18.833607 18.811909 18.660007 18.660007 18.725101 18.660007 18.681705 18.725101 18.594898 18.681705 18.616596 18.508106 18.551502 18.551502 18.529804 18.508106 18.660007 18.573200 18.464710 
18.421299 18.551502 18.573200 18.551502 18.616596 18.573200 18.660007 18.616596 18.703403 18.638309 18.725101 18.725101 18.811909 18.790195 18.811909 18.746799 18.746799 18.833607 18.877003 18.833607 18.811909 18.920399 19.072300 19.115696 18.985508 19.115696 19.050602 19.137409 19.093998 19.072300 19.050602 19.028904 19.115696 19.072300 19.159107 19.224201 19.159107 19.159107 19.267597 19.289295 19.311008 19.202503 19.311008 19.289295 19.354404 19.354404 19.332706 19.311008 19.332706 19.419498 19.484608 19.571400 19.636509 19.658207 19.810108 19.744999 19.918598 19.853504 20.005405 20.027103 20.027103 20.027103 20.113895 20.287510 20.244099 20.287510 20.330906 20.309208 20.200703 20.222401 20.309208 20.244099 20.309208 20.092197 20.222401 20.222401 20.244099 20.222401 20.135609 20.048801 19.940296 19.983707 19.918598 19.766697 19.701603 19.549702 19.571400 19.397800 19.462910 19.289295 19.180805 19.311008 19.289295 19.397800 19.289295 19.354404 19.419498 19.332706 19.289295 19.354404 19.332706 19.267597 19.202503 19.289295 19.267597 19.267597 19.332706 19.311008 19.180805 19.137409 19.245899 19.245899 19.224201 19.267597 19.202503 19.202503 19.180805 19.050602 19.202503 19.202503 19.137409 19.050602 19.072300 19.159107 19.115696 19.007206 19.050602 19.007206 19.028904 18.985508 18.985508 18.963810 18.942097 18.920399 19.007206 18.942097 18.833607 18.855305 18.768497 18.811909 18.681705 18.855305 18.790195 18.725101 18.746799 18.811909 18.725101 18.768497 18.638309 18.660007 18.594898 18.529804 18.616596 18.551502 18.573200 18.594898 18.573200 18.638309 18.399601 18.508106 
18.464710 18.486408 18.551502 18.594898 18.573200 18.616596 18.703403 18.703403 18.725101 18.746799 18.681705 18.833607 18.768497 18.660007 18.811909 18.790195 18.811909 18.920399 18.855305 18.898701 18.790195 19.072300 19.028904 19.028904 19.028904 19.137409 19.137409 19.115696 19.137409 19.137409 19.137409 19.115696 19.159107 19.115696 19.093998 19.245899 19.267597 19.224201 19.159107 19.245899 19.245899 19.202503 19.311008 19.224201 19.332706 19.332706 19.376102 19.397800 19.462910 19.528004 19.679905 19.766697 19.853504 19.940296 19.918598 20.027103 20.005405 19.983707 20.048801 20.092197 20.113895 20.200703 20.244099 20.179005 20.244099 20.352604 20.287510 20.330906 20.265797 20.374302 20.396000 20.330906 20.265797 20.200703 20.352604 20.287510 20.265797 20.352604 20.179005 20.265797 20.200703 20.157307 20.222401 20.005405 19.983707 19.744999 19.658207 19.593098 19.614796 19.441196 19.332706 19.289295 19.332706 19.397800 19.311008 19.376102 19.289295 19.311008 19.376102 19.376102 19.354404 19.267597 19.159107 19.311008 19.311008 19.289295 19.311008 19.267597 19.245899 19.245899 19.311008 19.245899 19.245899 19.311008 19.202503 19.180805 19.224201 19.072300 19.159107 19.137409 19.007206 19.072300 18.942097 19.050602 19.007206 18.898701 18.963810 19.028904 19.050602 18.920399 18.985508 18.963810 19.007206 18.855305 18.920399 18.898701 18.833607 18.790195 18.898701 18.790195 18.833607 18.790195 18.725101 18.768497 18.725101 18.703403 18.768497 18.746799 18.681705 18.725101 18.681705 18.594898 18.616596 18.551502 18.594898 18.421299 18.551502 18.660007 18.594898 18.616596 
18.616596 18.551502 18.703403 18.638309 18.638309 18.746799 18.660007 18.768497 18.877003 18.811909 18.768497 18.855305 18.855305 18.833607 18.811909 18.942097 18.855305 19.072300 18.963810 18.898701 18.942097 18.985508 19.028904 19.072300 19.072300 19.072300 19.115696 19.093998 19.115696 19.137409 19.137409 19.180805 19.137409 19.202503 19.137409 19.311008 19.159107 19.332706 19.224201 19.224201 19.245899 19.311008 19.289295 19.376102 19.311008 19.571400 19.441196 19.593098 19.636509 19.723301 19.810108 19.918598 19.940296 19.983707 20.005405 20.070499 20.070499 20.070499 20.070499 20.048801 20.135609 20.244099 20.287510 20.244099 20.330906 20.330906 20.439396 20.396000 20.330906 20.396000 20.417698 20.352604 20.417698 20.287510 20.547901 20.417698 20.396000 20.352604 20.439396 20.352604 20.309208 20.244099 20.287510 20.179005 20.244099 19.983707 20.135609 19.940296 19.853504 19.636509 19.506306 19.462910 19.506306 19.441196 19.354404 19.376102 19.419498 19.332706 19.354404 19.397800 19.354404 19.332706 19.267597 19.311008 19.354404 19.311008 19.376102 19.311008 19.202503 19.245899 19.354404 19.267597 19.267597 19.397800 19.289295 19.180805 19.224201 19.180805 19.159107 19.202503 19.180805 19.180805 19.137409 19.115696 19.115696 19.093998 19.137409 19.050602 19.093998 19.007206 19.028904 19.072300 19.028904 18.920399 18.920399 18.942097 18.877003 18.920399 18.855305 18.855305 18.811909 18.898701 18.811909 18.855305 18.725101 18.725101 18.725101 18.833607 18.746799 18.768497 18.725101 18.638309 18.529804 18.594898 18.638309 18.660007 18.551502 18.681705 18.551502 18.573200 
18.573200 18.638309 18.638309 18.638309 18.551502 18.725101 18.703403 18.725101 18.746799 18.746799 18.877003 18.790195 18.877003 18.920399 18.898701 18.833607 18.942097 18.920399 18.942097 18.985508 18.985508 19.093998 19.072300 19.115696 19.028904 19.050602 19.072300 19.137409 19.180805 19.159107 19.245899 19.267597 19.159107 19.224201 19.224201 19.245899 19.332706 19.376102 19.289295 19.245899 19.354404 19.376102 19.354404 19.549702 19.462910 19.636509 19.723301 19.810108 19.896900 19.896900 20.027103 20.005405 20.070499 20.070499 20.070499 20.070499 20.179005 20.157307 20.157307 20.135609 20.200703 20.244099 20.265797 20.222401 20.352604 20.439396 20.417698 20.504505 20.417698 20.396000 20.439396 20.417698 20.461109 20.417698 20.504505 20.526203 20.482807 20.482807 20.396000 20.374302 20.352604 20.330906 20.374302 20.309208 20.309208 20.222401 20.222401 20.135609 20.005405 19.896900 19.788410 19.636509 19.549702 19.593098 19.397800 19.397800 19.528004 19.354404 19.376102 19.462910 19.397800 19.289295 19.289295 19.397800 19.311008 19.376102 19.419498 19.311008 19.224201 19.354404 19.311008 19.354404 19.354404 19.332706 19.354404 19.245899 19.289295 19.159107 19.137409 19.137409 19.202503 19.180805 19.202503 19.115696 19.137409 19.115696 19.093998 19.115696 19.115696 19.050602 19.050602 18.985508 19.050602 19.050602 19.028904 18.985508 18.877003 18.942097 18.855305 18.898701 18.855305 18.942097 18.877003 18.898701 18.768497 18.811909 18.746799 18.790195 18.746799 18.855305 18.660007 18.768497 18.638309 18.681705 18.681705 18.638309 18.660007 18.529804 18.551502 18.638309 
18.638309 18.725101 18.681705 18.660007 18.594898 18.768497 18.746799 18.725101 18.833607 18.833607 18.833607 18.898701 18.898701 18.811909 18.942097 18.898701 18.942097 19.007206 19.007206 18.942097 19.072300 19.007206 19.050602 19.072300 19.180805 19.137409 19.180805 19.159107 19.159107 19.159107 19.180805 19.159107 19.159107 19.224201 19.159107 19.311008 19.311008 19.332706 19.224201 19.354404 19.397800 19.506306 19.528004 19.636509 19.788410 19.723301 19.831806 19.983707 19.940296 19.962009 19.983707 20.048801 20.048801 20.092197 20.070499 20.135609 20.113895 20.179005 20.244099 20.222401 20.244099 20.244099 20.352604 20.439396 20.396000 20.504505 20.547901 20.569599 20.526203 20.591297 20.461109 20.396000 20.504505 20.461109 20.504505 20.461109 20.569599 20.547901 20.526203 20.504505 20.374302 20.526203 20.526203 20.417698 20.396000 20.330906 20.287510 20.179005 20.200703 20.135609 20.048801 19.940296 19.940296 19.723301 19.571400 19.484608 19.484608 19.376102 19.354404 19.354404 19.441196 19.332706 19.311008 19.462910 19.311008 19.332706 19.376102 19.419498 19.289295 19.245899 19.441196 19.397800 19.311008 19.419498 19.289295 19.245899 19.311008 19.159107 19.245899 19.180805 19.202503 19.202503 19.159107 19.180805 19.072300 19.028904 19.093998 19.180805 19.115696 19.137409 19.115696 19.072300 19.028904 19.072300 19.028904 18.985508 18.920399 18.985508 18.985508 18.985508 18.985508 18.920399 18.920399 18.855305 18.811909 18.725101 18.746799 18.855305 18.725101 18.790195 18.660007 18.768497 18.703403 18.681705 18.573200 18.638309 18.594898 18.703403 18.551502 18.464710 
18.638309 18.638309 18.725101 18.768497 18.703403 18.725101 18.790195 18.877003 18.790195 18.985508 18.855305 18.877003 18.963810 18.898701 18.963810 18.985508 19.007206 19.093998 18.985508 19.028904 19.137409 19.115696 19.072300 19.202503 19.137409 19.289295 19.159107 19.311008 19.180805 19.180805 19.159107 19.137409 19.159107 19.267597 19.267597 19.267597 19.267597 19.397800 19.419498 19.462910 19.549702 19.658207 19.744999 19.788410 19.875202 19.962009 19.962009 19.962009 20.027103 20.070499 19.940296 20.092197 20.070499 20.027103 20.092197 20.179005 20.222401 20.287510 20.265797 20.265797 20.461109 20.461109 20.396000 20.526203 20.656406 20.634708 20.569599 20.678104 20.547901 20.547901 20.591297 20.656406 20.656406 20.547901 20.569599 20.612995 20.678104 20.634708 20.656406 20.612995 20.482807 20.547901 20.482807 20.461109 20.439396 20.374302 20.439396 20.439396 20.330906 20.309208 20.200703 20.200703 20.265797 19.983707 19.875202 19.701603 19.593098 19.484608 19.419498 19.462910 19.376102 19.354404 19.441196 19.376102 19.376102 19.419498 19.462910 19.354404 19.354404 19.332706 19.462910 19.484608 19.267597 19.484608 19.267597 19.289295 19.311008 19.202503 19.224201 19.267597 19.267597 19.224201 19.180805 19.159107 19.159107 19.050602 19.137409 19.137409 19.137409 19.180805 19.093998 19.093998 19.159107 19.050602 19.072300 19.007206 18.942097 19.007206 18.942097 18.942097 18.877003 18.985508 18.985508 18.855305 18.811909 18.898701 18.855305 18.833607 18.811909 18.855305 18.811909 18.725101 18.790195 18.594898 18.725101 18.616596 18.703403 18.746799 18.638309 18.660007 
18.703403 18.790195 18.746799 18.790195 18.833607 18.898701 18.790195 18.855305 18.877003 18.811909 18.898701 18.920399 19.007206 18.985508 19.007206 19.093998 19.028904 19.007206 18.898701 19.007206 19.007206 19.115696 19.202503 19.245899 19.093998 19.159107 19.289295 19.267597 19.245899 19.245899 19.311008 19.202503 19.159107 19.311008 19.245899 19.311008 19.332706 19.376102 19.549702 19.571400 19.614796 19.853504 19.962009 20.005405 19.983707 19.940296 19.983707 19.962009 20.027103 20.005405 19.983707 20.092197 20.092197 20.157307 20.157307 20.244099 20.244099 20.352604 20.396000 20.396000 20.461109 20.504505 20.482807 20.591297 20.634708 20.591297 20.634708 20.743198 20.678104 20.656406 20.634708 20.656406 20.743198 20.656406 20.656406 20.656406 20.764896 20.808308 20.634708 20.656406 20.612995 20.656406 20.656406 20.547901 20.526203 20.461109 20.591297 20.482807 20.526203 20.352604 20.309208 20.396000 20.396000 20.309208 20.157307 20.048801 19.853504 19.701603 19.528004 19.506306 19.484608 19.376102 19.332706 19.462910 19.376102 19.419498 19.484608 19.419498 19.289295 19.441196 19.506306 19.397800 19.397800 19.441196 19.397800 19.332706 19.289295 19.245899 19.267597 19.267597 19.311008 19.289295 19.202503 19.245899 19.180805 19.202503 19.180805 19.202503 19.137409 19.180805 19.202503 19.159107 19.159107 19.180805 19.115696 19.050602 18.985508 19.028904 19.093998 18.963810 18.985508 18.942097 18.898701 18.877003 18.855305 18.833607 18.855305 18.898701 18.855305 18.768497 18.790195 18.768497 18.811909 18.681705 18.746799 18.768497 18.746799 18.768497 18.616596 18.660007 
18.703403 18.725101 18.833607 18.898701 18.746799 18.811909 18.833607 18.855305 18.855305 18.963810 18.877003 18.920399 19.072300 19.028904 18.877003 19.028904 19.093998 19.115696 19.072300 19.050602 19.224201 19.224201 19.289295 19.224201 19.180805 19.224201 19.137409 19.311008 19.137409 19.202503 19.332706 19.354404 19.267597 19.224201 19.267597 19.397800 19.419498 19.528004 19.636509 19.810108 19.896900 19.896900 20.005405 19.918598 19.896900 19.918598 19.940296 19.918598 20.005405 20.005405 19.962009 20.135609 20.135609 20.092197 20.222401 20.352604 20.417698 20.461109 20.439396 20.439396 20.547901 20.439396 20.547901 20.634708 20.743198 20.743198 20.764896 20.743198 20.699802 20.656406 20.764896 20.743198 20.873402 20.656406 20.678104 20.808308 20.786610 20.830006 20.743198 20.764896 20.743198 20.678104 20.873402 20.743198 20.699802 20.547901 20.678104 20.547901 20.591297 20.504505 20.417698 20.374302 20.461109 20.265797 20.287510 20.244099 20.092197 19.918598 19.766697 19.636509 19.571400 19.462910 19.419498 19.484608 19.376102 19.484608 19.593098 19.484608 19.528004 19.376102 19.484608 19.484608 19.397800 19.484608 19.354404 19.354404 19.376102 19.354404 19.245899 19.311008 19.332706 19.267597 19.245899 19.267597 19.202503 19.159107 19.224201 19.115696 19.180805 19.137409 19.159107 19.137409 19.115696 19.159107 19.202503 19.007206 19.072300 19.093998 19.050602 19.007206 19.007206 19.093998 18.963810 19.007206 18.920399 19.007206 18.833607 18.877003 18.877003 18.746799 18.768497 18.638309 18.681705 18.703403 18.855305 18.681705 18.811909 18.725101 18.703403 18.660007 
18.725101 18.855305 18.790195 18.855305 18.768497 18.920399 18.877003 18.920399 19.007206 18.942097 18.898701 18.963810 19.050602 18.985508 19.050602 19.028904 19.115696 19.028904 19.050602 19.115696 19.202503 19.159107 19.224201 19.202503 19.245899 19.289295 19.332706 19.289295 19.202503 19.332706 19.311008 19.202503 19.311008 19.267597 19.419498 19.528004 19.701603 19.679905 19.788410 19.853504 19.896900 19.918598 19.962009 19.962009 20.005405 20.005405 19.962009 19.962009 20.048801 19.983707 20.113895 20.157307 20.179005 20.309208 20.287510 20.417698 20.526203 20.634708 20.504505 20.439396 20.526203 20.591297 20.656406 20.764896 20.721500 20.656406 20.743198 20.743198 20.743198 20.699802 20.808308 20.721500 20.830006 20.678104 20.678104 20.830006 20.830006 20.960209 20.830006 20.960209 20.873402 20.895100 20.916798 20.873402 20.895100 20.721500 20.830006 20.721500 20.743198 20.569599 20.547901 20.504505 20.591297 20.504505 20.461109 20.461109 20.265797 20.157307 20.005405 19.875202 19.701603 19.506306 19.441196 19.528004 19.462910 19.593098 19.528004 19.528004 19.441196 19.462910 19.462910 19.528004 19.419498 19.441196 19.462910 19.441196 19.397800 19.397800 19.484608 19.332706 19.419498 19.332706 19.245899 19.397800 19.376102 19.311008 19.202503 19.137409 19.224201 19.224201 19.137409 19.202503 19.202503 19.267597 19.137409 19.115696 19.115696 19.072300 18.985508 19.072300 19.072300 19.180805 19.072300 19.007206 18.855305 18.985508 18.833607 18.942097 18.920399 18.811909 18.833607 18.833607 18.725101 18.746799 18.790195 18.660007 18.746799 18.725101 18.746799 18.725101 
18.703403 18.898701 18.877003 18.898701 18.790195 18.855305 18.942097 19.028904 18.898701 18.963810 19.028904 19.007206 19.072300 19.007206 18.942097 19.007206 19.050602 19.115696 19.072300 19.159107 19.180805 19.159107 19.202503 19.202503 19.202503 19.180805 19.332706 19.289295 19.202503 19.311008 19.311008 19.267597 19.332706 19.354404 19.462910 19.723301 19.810108 19.810108 19.896900 19.875202 19.875202 19.896900 20.005405 19.962009 19.962009 19.962009 19.940296 19.940296 20.005405 20.179005 20.135609 20.244099 20.287510 20.374302 20.330906 20.439396 20.461109 20.612995 20.526203 20.569599 20.526203 20.656406 20.591297 20.786610 20.764896 20.743198 20.786610 20.830006 20.808308 20.764896 20.678104 20.808308 20.873402 20.764896 20.786610 20.851704 20.873402 20.938496 20.895100 21.047001 20.960209 20.960209 20.960209 20.895100 21.003605 20.960209 20.895100 20.830006 20.873402 20.743198 20.699802 20.678104 20.656406 20.699802 20.547901 20.417698 20.396000 20.309208 20.244099 20.157307 19.983707 19.679905 19.528004 19.571400 19.506306 19.571400 19.571400 19.528004 19.441196 19.397800 19.506306 19.484608 19.397800 19.506306 19.441196 19.419498 19.506306 19.332706 19.419498 19.332706 19.484608 19.354404 19.397800 19.376102 19.419498 19.267597 19.267597 19.267597 19.224201 19.224201 19.180805 19.224201 19.202503 19.159107 19.115696 19.072300 19.137409 19.137409 19.007206 19.050602 18.942097 19.137409 19.007206 18.985508 19.007206 18.920399 18.985508 19.115696 18.898701 18.790195 18.855305 18.898701 18.855305 18.833607 18.855305 18.768497 18.703403 18.703403 18.725101 18.703403 
18.811909 18.833607 18.833607 19.007206 18.985508 18.920399 18.877003 18.920399 18.942097 19.028904 18.942097 19.050602 19.093998 19.072300 19.093998 19.093998 19.028904 19.072300 19.137409 19.137409 19.137409 19.311008 19.289295 19.289295 19.267597 19.224201 19.289295 19.267597 19.180805 19.332706 19.332706 19.311008 19.462910 19.549702 19.636509 19.701603 19.810108 19.940296 19.918598 19.853504 19.875202 19.940296 19.918598 19.918598 19.962009 20.027103 19.983707 20.005405 20.092197 20.265797 20.222401 20.265797 20.352604 20.287510 20.417698 20.417698 20.504505 20.634708 20.526203 20.526203 20.547901 20.591297 20.656406 20.678104 20.743198 20.678104 20.699802 20.786610 20.786610 20.786610 20.808308 20.764896 20.808308 20.830006 20.851704 20.938496 20.960209 20.938496 20.938496 21.068699 21.025303 21.112110 21.155506 21.112110 21.198902 21.068699 21.112110 21.220600 21.133808 20.960209 20.830006 20.851704 20.808308 20.764896 20.656406 20.569599 20.634708 20.482807 20.396000 20.309208 20.287510 20.027103 19.788410 19.744999 19.593098 19.636509 19.614796 19.549702 19.419498 19.462910 19.484608 19.549702 19.506306 19.549702 19.484608 19.462910 19.506306 19.397800 19.397800 19.332706 19.419498 19.397800 19.180805 19.376102 19.311008 19.202503 19.267597 19.267597 19.202503 19.267597 19.289295 19.267597 19.159107 19.159107 19.245899 19.115696 19.115696 19.093998 19.137409 19.180805 18.985508 19.072300 19.007206 19.050602 19.007206 18.963810 19.007206 19.072300 18.898701 18.877003 18.877003 18.833607 18.833607 18.898701 18.898701 18.855305 18.725101 18.768497 18.725101 18.790195 
18.855305 18.898701 18.833607 18.942097 18.898701 18.898701 18.963810 19.072300 18.877003 19.007206 19.050602 19.050602 19.115696 19.050602 19.050602 19.093998 19.137409 19.180805 19.159107 19.245899 19.159107 19.332706 19.159107 19.289295 19.289295 19.289295 19.419498 19.332706 19.354404 19.289295 19.311008 19.354404 19.549702 19.593098 19.788410 19.853504 19.853504 19.962009 19.896900 19.810108 19.896900 19.875202 19.831806 19.940296 19.962009 20.027103 20.005405 19.983707 20.113895 20.135609 20.309208 20.374302 20.330906 20.439396 20.439396 20.504505 20.439396 20.547901 20.591297 20.526203 20.612995 20.678104 20.547901 20.699802 20.721500 20.830006 20.656406 20.743198 20.656406 20.764896 20.851704 20.721500 20.873402 20.786610 20.786610 20.916798 20.938496 21.003605 21.025303 21.133808 21.068699 21.198902 21.220600 21.242298 21.307407 21.285709 21.394199 21.481007 21.307407 21.155506 21.068699 20.938496 21.003605 20.895100 20.830006 20.808308 20.699802 20.569599 20.526203 20.461109 20.352604 20.265797 20.027103 19.810108 19.723301 19.636509 19.636509 19.506306 19.484608 19.462910 19.462910 19.614796 19.462910 19.614796 19.614796 19.462910 19.419498 19.397800 19.462910 19.419498 19.397800 19.376102 19.267597 19.332706 19.332706 19.159107 19.245899 19.245899 19.224201 19.180805 19.202503 19.137409 19.202503 19.180805 19.224201 19.072300 19.180805 19.072300 19.093998 19.159107 19.028904 19.050602 19.050602 19.159107 19.007206 18.985508 18.898701 18.963810 18.942097 18.920399 18.920399 18.768497 18.877003 18.833607 18.790195 18.768497 18.855305 18.833607 18.725101 18.725101 
18.811909 18.855305 18.942097 18.920399 18.942097 18.963810 18.963810 19.007206 18.985508 19.050602 19.072300 19.028904 19.072300 19.115696 19.159107 19.115696 19.072300 19.115696 19.159107 19.159107 19.115696 19.267597 19.311008 19.419498 19.441196 19.354404 19.332706 19.354404 19.245899 19.376102 19.484608 19.549702 19.593098 19.810108 19.853504 19.853504 19.853504 19.810108 19.875202 19.896900 19.831806 19.788410 19.831806 19.896900 19.983707 19.896900 20.092197 20.070499 20.157307 20.179005 20.200703 20.330906 20.330906 20.461109 20.504505 20.526203 20.526203 20.547901 20.569599 20.526203 20.547901 20.547901 20.547901 20.699802 20.699802 20.678104 20.743198 20.808308 20.764896 20.743198 20.743198 20.656406 20.786610 20.786610 20.786610 20.960209 20.895100 21.025303 21.025303 21.177204 21.263996 21.307407 21.437595 21.307407 21.459309 21.546101 21.654606 21.654606 21.589497 21.481007 21.350803 21.242298 21.155506 21.068699 20.938496 20.960209 20.960209 20.808308 20.678104 20.634708 20.547901 20.439396 20.309208 20.135609 19.918598 19.766697 19.701603 19.593098 19.549702 19.549702 19.593098 19.593098 19.593098 19.614796 19.549702 19.462910 19.549702 19.462910 19.506306 19.462910 19.397800 19.376102 19.354404 19.397800 19.289295 19.245899 19.332706 19.289295 19.332706 19.332706 19.332706 19.311008 19.202503 19.224201 19.245899 19.224201 19.245899 19.137409 19.115696 19.180805 19.137409 19.137409 19.028904 19.072300 19.050602 19.028904 18.963810 19.007206 18.963810 18.963810 18.920399 18.963810 19.050602 18.877003 18.963810 18.898701 18.768497 18.833607 18.746799 18.768497 
18.833607 18.898701 18.920399 18.963810 18.963810 19.007206 18.920399 19.115696 19.050602 19.072300 19.115696 19.093998 19.137409 19.093998 19.115696 19.137409 19.072300 19.180805 19.180805 19.159107 19.159107 19.267597 19.289295 19.245899 19.289295 19.289295 19.376102 19.332706 19.376102 19.484608 19.484608 19.701603 19.744999 19.810108 19.831806 19.853504 19.853504 19.788410 19.788410 19.810108 19.875202 19.766697 19.962009 19.896900 19.918598 20.005405 20.005405 20.113895 20.113895 20.200703 20.265797 20.330906 20.330906 20.352604 20.461109 20.461109 20.439396 20.439396 20.439396 20.439396 20.569599 20.547901 20.591297 20.699802 20.699802 20.634708 20.699802 20.699802 20.721500 20.656406 20.721500 20.764896 20.808308 20.764896 20.830006 20.960209 20.960209 21.003605 21.090397 21.112110 21.198902 21.437595 21.437595 21.546101 21.698002 21.654606 21.849903 21.828205 21.806507 21.632908 21.589497 21.567799 21.502705 21.263996 21.263996 21.155506 21.025303 20.895100 20.830006 20.743198 20.699802 20.569599 20.461109 20.396000 20.179005 19.918598 19.766697 19.658207 19.571400 19.484608 19.614796 19.614796 19.528004 19.593098 19.571400 19.528004 19.528004 19.419498 19.462910 19.441196 19.462910 19.397800 19.376102 19.311008 19.376102 19.376102 19.332706 19.245899 19.397800 19.311008 19.354404 19.202503 19.267597 19.289295 19.202503 19.267597 19.245899 19.245899 19.202503 19.159107 19.137409 19.050602 19.093998 19.115696 19.050602 19.072300 19.028904 18.942097 19.028904 18.920399 18.877003 19.007206 18.920399 18.811909 18.877003 18.855305 18.811909 18.920399 18.811909 18.811909 
18.898701 18.898701 18.855305 18.942097 19.007206 18.985508 19.093998 19.072300 19.137409 19.093998 19.093998 19.137409 19.137409 19.159107 19.072300 19.180805 19.159107 19.159107 19.159107 19.245899 19.202503 19.245899 19.224201 19.289295 19.354404 19.376102 19.332706 19.441196 19.506306 19.593098 19.679905 19.744999 19.875202 19.766697 19.831806 19.810108 19.788410 19.831806 19.810108 19.918598 19.853504 19.831806 19.875202 19.918598 19.962009 19.940296 19.983707 20.027103 20.179005 20.287510 20.265797 20.309208 20.374302 20.330906 20.374302 20.461109 20.396000 20.439396 20.374302 20.396000 20.526203 20.591297 20.482807 20.656406 20.678104 20.721500 20.656406 20.699802 20.786610 20.743198 20.786610 20.743198 20.873402 20.786610 20.786610 20.960209 21.047001 21.112110 21.112110 21.242298 21.285709 21.437595 21.502705 21.611210 21.806507 21.871601 22.088596 22.088596 22.153706 21.980106 21.958408 21.893299 21.849903 21.698002 21.589497 21.437595 21.307407 21.090397 21.003605 21.003605 20.938496 20.678104 20.547901 20.526203 20.330906 20.179005 20.005405 19.744999 19.658207 19.636509 19.723301 19.766697 19.571400 19.636509 19.658207 19.593098 19.506306 19.484608 19.484608 19.506306 19.549702 19.506306 19.376102 19.419498 19.462910 19.354404 19.332706 19.441196 19.441196 19.419498 19.354404 19.332706 19.332706 19.311008 19.267597 19.267597 19.224201 19.245899 19.159107 19.202503 19.093998 19.093998 19.202503 19.137409 19.137409 19.093998 19.093998 19.115696 19.050602 18.898701 19.137409 19.007206 19.007206 18.855305 19.028904 18.811909 18.898701 19.007206 18.833607 18.833607 
18.985508 18.942097 18.833607 19.072300 19.007206 19.115696 19.050602 19.072300 19.072300 19.180805 19.072300 19.137409 19.224201 19.202503 19.072300 19.159107 19.093998 19.180805 19.202503 19.202503 19.224201 19.311008 19.311008 19.332706 19.354404 19.332706 19.354404 19.506306 19.658207 19.723301 19.788410 19.918598 19.810108 19.875202 19.831806 19.853504 19.875202 19.831806 19.853504 19.875202 19.962009 20.027103 20.027103 20.005405 20.070499 20.070499 19.940296 20.027103 20.157307 20.157307 20.244099 20.309208 20.265797 20.330906 20.439396 20.417698 20.396000 20.374302 20.374302 20.439396 20.504505 20.439396 20.569599 20.612995 20.569599 20.721500 20.721500 20.656406 20.786610 20.743198 20.743198 20.743198 20.873402 20.830006 20.873402 20.960209 21.068699 21.133808 21.177204 21.263996 21.372501 21.502705 21.676304 21.828205 21.849903 21.980106 22.218800 22.327305 22.414097 22.435810 22.349003 22.370701 22.283909 22.197102 22.001804 21.763096 21.611210 21.350803 21.307407 21.133808 21.003605 20.851704 20.656406 20.678104 20.504505 20.396000 20.135609 19.962009 19.723301 19.614796 19.679905 19.636509 19.658207 19.766697 19.614796 19.593098 19.614796 19.528004 19.614796 19.484608 19.549702 19.549702 19.441196 19.441196 19.376102 19.311008 19.354404 19.332706 19.376102 19.397800 19.397800 19.332706 19.332706 19.376102 19.311008 19.311008 19.245899 19.202503 19.267597 19.224201 19.137409 19.224201 19.245899 19.245899 19.093998 19.137409 19.050602 19.050602 19.072300 18.963810 19.072300 18.985508 19.072300 18.963810 18.963810 18.920399 18.898701 18.920399 18.833607 18.833607 
18.790195 18.942097 18.942097 18.985508 19.007206 19.007206 19.072300 19.072300 19.115696 19.050602 19.202503 19.093998 19.180805 19.224201 19.245899 19.180805 19.093998 19.289295 19.137409 19.180805 19.202503 19.311008 19.376102 19.376102 19.354404 19.441196 19.528004 19.636509 19.766697 19.766697 19.810108 19.831806 19.831806 19.831806 19.875202 19.896900 19.766697 19.940296 19.896900 19.918598 20.005405 19.983707 20.027103 19.962009 20.092197 20.113895 20.113895 20.092197 20.135609 20.222401 20.179005 20.244099 20.244099 20.222401 20.396000 20.330906 20.330906 20.396000 20.417698 20.417698 20.482807 20.482807 20.569599 20.656406 20.656406 20.612995 20.634708 20.743198 20.721500 20.873402 20.830006 20.786610 20.873402 20.808308 20.873402 20.960209 21.025303 21.177204 21.263996 21.415897 21.502705 21.698002 21.763096 21.849903 22.001804 22.045200 22.262196 22.414097 22.609409 22.631107 22.783009 22.848103 22.956608 22.869801 22.457508 22.197102 22.045200 21.741398 21.502705 21.307407 21.133808 20.938496 20.786610 20.808308 20.634708 20.569599 20.396000 20.113895 19.810108 19.744999 19.744999 19.788410 19.679905 19.744999 19.723301 19.636509 19.614796 19.614796 19.614796 19.549702 19.441196 19.528004 19.528004 19.419498 19.376102 19.267597 19.397800 19.397800 19.397800 19.354404 19.332706 19.354404 19.289295 19.354404 19.311008 19.245899 19.354404 19.289295 19.245899 19.202503 19.245899 19.267597 19.180805 19.224201 19.202503 19.224201 19.224201 19.159107 19.115696 19.007206 19.028904 18.963810 19.028904 18.985508 18.963810 18.920399 18.963810 18.963810 18.898701 18.942097 
18.855305 19.007206 18.898701 19.028904 19.050602 19.115696 19.115696 19.115696 19.007206 19.093998 19.180805 19.202503 19.159107 19.245899 19.202503 19.224201 19.224201 19.332706 19.159107 19.267597 19.289295 19.354404 19.419498 19.354404 19.419498 19.419498 19.679905 19.723301 19.831806 19.723301 19.940296 19.875202 19.875202 19.962009 19.918598 19.853504 19.918598 19.918598 19.983707 19.962009 20.113895 20.157307 20.157307 20.157307 20.157307 20.179005 20.157307 20.092197 20.113895 20.135609 20.265797 20.200703 20.200703 20.244099 20.309208 20.352604 20.330906 20.374302 20.374302 20.461109 20.526203 20.569599 20.526203 20.612995 20.591297 20.656406 20.656406 20.808308 20.764896 20.808308 20.743198 20.743198 20.851704 20.808308 20.916798 21.047001 21.112110 21.329105 21.459309 21.589497 21.763096 21.806507 21.980106 21.958408 22.283909 22.327305 22.457508 22.587696 22.826405 22.956608 23.043400 23.325504 23.542500 23.347202 22.848103 22.717899 22.392399 22.045200 21.741398 21.524403 21.394199 21.047001 20.938496 20.960209 20.808308 20.851704 20.547901 20.244099 20.027103 19.875202 19.810108 19.766697 19.744999 19.744999 19.766697 19.636509 19.614796 19.658207 19.571400 19.506306 19.549702 19.506306 19.484608 19.549702 19.419498 19.376102 19.419498 19.484608 19.354404 19.376102 19.354404 19.397800 19.376102 19.267597 19.332706 19.289295 19.311008 19.180805 19.332706 19.289295 19.224201 19.245899 19.267597 19.289295 19.224201 19.245899 19.202503 19.072300 19.050602 19.115696 19.007206 18.942097 18.942097 18.942097 18.920399 18.942097 18.942097 18.920399 18.898701 18.855305 
18.833607 18.877003 18.898701 18.963810 19.050602 19.137409 19.028904 19.007206 19.115696 19.137409 19.093998 19.072300 19.224201 19.159107 19.159107 19.159107 19.137409 19.202503 19.159107 19.245899 19.245899 19.332706 19.354404 19.462910 19.397800 19.528004 19.658207 19.723301 19.810108 19.810108 19.810108 19.831806 19.744999 19.831806 19.918598 20.005405 20.070499 19.983707 19.983707 20.070499 20.113895 20.113895 20.113895 20.179005 20.157307 20.222401 20.113895 20.092197 20.048801 20.027103 20.113895 20.222401 20.222401 20.330906 20.309208 20.287510 20.330906 20.309208 20.374302 20.374302 20.461109 20.417698 20.417698 20.504505 20.569599 20.504505 20.547901 20.591297 20.634708 20.808308 20.786610 20.699802 20.851704 20.895100 20.960209 21.112110 21.263996 21.437595 21.589497 21.849903 21.893299 22.066898 22.240498 22.283909 22.479206 22.631107 22.739597 22.913197 23.108509 23.108509 23.368900 23.585896 23.759510 23.694401 23.434010 23.195301 22.913197 22.674503 22.197102 21.849903 21.546101 21.350803 21.177204 21.068699 20.916798 20.830006 20.764896 20.504505 20.222401 19.962009 19.896900 19.896900 19.810108 19.875202 19.744999 19.766697 19.679905 19.636509 19.701603 19.571400 19.549702 19.593098 19.484608 19.506306 19.397800 19.397800 19.419498 19.549702 19.376102 19.376102 19.419498 19.376102 19.311008 19.267597 19.397800 19.376102 19.289295 19.267597 19.289295 19.289295 19.245899 19.289295 19.289295 19.137409 19.159107 19.267597 19.159107 19.224201 19.137409 19.050602 19.028904 18.985508 18.942097 18.963810 19.007206 18.942097 18.898701 19.050602 18.963810 19.050602 
18.833607 18.985508 18.920399 18.985508 19.050602 19.050602 19.137409 19.115696 19.050602 19.072300 19.180805 19.180805 19.180805 19.202503 19.159107 19.115696 19.245899 19.224201 19.311008 19.245899 19.311008 19.376102 19.397800 19.484608 19.528004 19.679905 19.788410 19.766697 19.810108 19.875202 19.810108 19.810108 19.831806 19.788410 20.005405 19.983707 20.113895 20.070499 20.135609 20.113895 20.179005 20.244099 20.222401 20.157307 20.157307 20.222401 20.135609 20.179005 20.070499 20.048801 20.070499 20.113895 20.179005 20.265797 20.309208 20.287510 20.309208 20.265797 20.374302 20.439396 20.417698 20.374302 20.439396 20.482807 20.634708 20.439396 20.504505 20.591297 20.526203 20.721500 20.678104 20.786610 20.808308 20.938496 21.047001 21.242298 21.459309 21.893299 22.045200 22.305607 22.349003 22.544300 22.631107 22.739597 22.913197 22.978306 23.195301 23.368900 23.520802 23.542500 23.651005 23.911396 24.106709 24.019901 23.889698 23.824604 23.542500 23.151905 22.761295 22.262196 21.958408 21.741398 21.350803 21.263996 21.112110 20.960209 20.830006 20.721500 20.439396 20.244099 20.048801 19.896900 19.723301 19.896900 19.766697 19.744999 19.810108 19.658207 19.658207 19.658207 19.679905 19.679905 19.549702 19.528004 19.441196 19.354404 19.462910 19.419498 19.441196 19.462910 19.441196 19.441196 19.354404 19.332706 19.354404 19.289295 19.267597 19.267597 19.267597 19.202503 19.180805 19.267597 19.245899 19.245899 19.180805 19.115696 19.137409 19.224201 19.115696 19.007206 19.072300 19.202503 19.007206 19.007206 19.050602 18.985508 19.050602 19.028904 18.963810 18.985508 
18.920399 18.963810 19.007206 19.050602 19.028904 19.093998 19.093998 19.093998 19.115696 19.202503 19.224201 19.159107 19.224201 19.311008 19.245899 19.137409 19.224201 19.354404 19.245899 19.224201 19.311008 19.441196 19.441196 19.462910 19.593098 19.658207 19.875202 19.766697 19.744999 19.831806 19.810108 19.788410 19.831806 19.918598 19.875202 19.962009 20.092197 20.092197 20.048801 20.200703 20.200703 20.113895 20.265797 20.157307 20.265797 20.222401 20.287510 20.222401 20.157307 20.200703 20.200703 20.222401 20.200703 20.135609 20.179005 20.287510 20.265797 20.287510 20.374302 20.352604 20.417698 20.309208 20.374302 20.526203 20.461109 20.526203 20.482807 20.547901 20.526203 20.678104 20.634708 20.764896 20.873402 20.960209 21.112110 21.481007 21.936695 22.435810 22.848103 23.195301 23.130207 23.238697 23.238697 23.216999 23.499104 23.542500 23.846302 23.998203 24.150105 24.258610 24.063297 24.323704 24.302006 24.367100 24.302006 24.410496 24.171803 23.759510 23.368900 23.108509 22.565998 21.980106 21.589497 21.481007 21.133808 21.090397 21.003605 20.830006 20.678104 20.547901 20.265797 20.070499 19.853504 19.896900 19.744999 19.744999 19.701603 19.679905 19.636509 19.614796 19.679905 19.593098 19.614796 19.528004 19.462910 19.419498 19.419498 19.484608 19.397800 19.397800 19.376102 19.332706 19.376102 19.441196 19.419498 19.332706 19.332706 19.354404 19.267597 19.332706 19.245899 19.354404 19.311008 19.267597 19.159107 19.180805 19.115696 19.159107 19.115696 19.115696 19.137409 19.050602 19.007206 19.072300 19.028904 19.028904 19.007206 19.007206 18.985508 18.920399 
19.028904 18.963810 19.072300 19.115696 19.115696 19.050602 19.159107 19.050602 19.224201 19.115696 19.245899 19.202503 19.137409 19.180805 19.224201 19.137409 19.245899 19.202503 19.311008 19.332706 19.311008 19.441196 19.462910 19.549702 19.679905 19.744999 19.896900 19.918598 19.810108 19.788410 19.831806 19.766697 19.788410 19.875202 19.875202 19.962009 19.983707 20.179005 20.113895 20.179005 20.157307 20.157307 20.157307 20.222401 20.200703 20.200703 20.265797 20.287510 20.309208 20.374302 20.439396 20.374302 20.309208 20.157307 20.200703 20.157307 20.244099 20.309208 20.287510 20.330906 20.265797 20.374302 20.396000 20.461109 20.504505 20.482807 20.569599 20.569599 20.634708 20.612995 20.721500 20.743198 20.873402 21.003605 21.394199 21.893299 22.609409 23.607609 24.974705 26.276707 25.452106 24.453907 24.171803 23.846302 24.280308 24.388798 24.844501 24.996403 25.213398 25.343601 25.104908 24.953007 24.757710 24.757710 24.757710 24.714298 24.757710 24.562397 24.258610 23.759510 23.108509 22.370701 21.936695 21.589497 21.546101 21.307407 21.133808 20.851704 20.721500 20.526203 20.547901 20.222401 19.831806 19.875202 19.810108 19.831806 19.810108 19.744999 19.744999 19.658207 19.701603 19.658207 19.593098 19.593098 19.462910 19.528004 19.419498 19.484608 19.441196 19.484608 19.376102 19.397800 19.376102 19.376102 19.419498 19.397800 19.376102 19.397800 19.289295 19.311008 19.354404 19.202503 19.267597 19.245899 19.202503 19.137409 19.159107 19.180805 19.180805 19.159107 19.137409 19.115696 19.093998 19.028904 19.050602 18.985508 19.050602 19.072300 18.942097 18.963810 
18.963810 19.007206 19.050602 19.050602 19.028904 19.072300 19.072300 19.202503 19.137409 19.115696 19.245899 19.224201 19.245899 19.332706 19.180805 19.159107 19.311008 19.202503 19.245899 19.289295 19.332706 19.441196 19.528004 19.636509 19.831806 19.788410 19.918598 19.810108 19.810108 19.679905 19.723301 19.853504 19.744999 19.831806 19.875202 19.940296 20.092197 20.027103 20.092197 20.135609 20.157307 20.200703 20.200703 20.309208 20.287510 20.200703 20.309208 20.352604 20.439396 20.374302 20.439396 20.417698 20.439396 20.244099 20.244099 20.179005 20.309208 20.330906 20.461109 20.352604 20.482807 20.309208 20.330906 20.352604 20.569599 20.547901 20.569599 20.569599 20.656406 20.721500 20.786610 20.808308 20.938496 21.155506 21.611210 22.457508 24.193501 26.515400 28.294804 30.334599 30.508198 28.251408 25.842701 24.953007 25.170002 25.647404 26.710697 27.383396 27.665501 27.361698 26.775806 26.016300 25.582310 25.321903 25.148304 25.061497 25.018101 24.953007 24.909595 24.215199 23.607609 23.086796 22.370701 22.066898 21.741398 21.524403 21.350803 20.981907 20.830006 20.743198 20.612995 20.417698 20.092197 20.048801 19.810108 19.896900 19.831806 19.831806 19.788410 19.658207 19.766697 19.636509 19.636509 19.679905 19.549702 19.506306 19.462910 19.462910 19.549702 19.397800 19.419498 19.419498 19.354404 19.397800 19.441196 19.332706 19.397800 19.311008 19.441196 19.332706 19.289295 19.267597 19.332706 19.267597 19.267597 19.224201 19.267597 19.245899 19.180805 19.224201 19.072300 19.137409 19.224201 19.028904 19.028904 19.072300 19.093998 19.159107 18.963810 19.028904 
18.985508 19.050602 19.093998 19.093998 19.180805 19.137409 19.137409 19.224201 19.202503 19.202503 19.159107 19.159107 19.332706 19.245899 19.354404 19.332706 19.376102 19.419498 19.332706 19.289295 19.462910 19.441196 19.636509 19.744999 19.810108 19.896900 19.766697 19.853504 19.918598 19.788410 19.810108 19.853504 19.744999 19.875202 19.918598 19.940296 19.983707 20.005405 20.092197 20.113895 20.200703 20.287510 20.330906 20.222401 20.287510 20.287510 20.265797 20.417698 20.461109 20.547901 20.678104 20.634708 20.504505 20.417698 20.309208 20.287510 20.396000 20.526203 20.569599 20.504505 20.461109 20.374302 20.396000 20.504505 20.504505 20.547901 20.634708 20.699802 20.634708 20.743198 20.808308 20.851704 21.155506 21.242298 21.676304 22.869801 26.016300 28.598606 29.206196 30.963902 32.526310 32.721607 30.551609 27.209797 26.688999 27.535297 31.050709 33.112202 32.960300 32.092304 29.987400 28.099506 26.840900 25.972904 25.517200 25.365299 25.321903 25.235096 25.235096 24.714298 24.193501 23.607609 23.000004 22.522602 22.023502 21.676304 21.415897 21.220600 21.025303 20.851704 20.743198 20.591297 20.309208 20.092197 19.875202 19.962009 19.875202 19.788410 19.723301 19.766697 19.744999 19.788410 19.614796 19.593098 19.571400 19.614796 19.549702 19.593098 19.506306 19.462910 19.506306 19.484608 19.397800 19.462910 19.376102 19.376102 19.376102 19.376102 19.441196 19.332706 19.376102 19.397800 19.397800 19.289295 19.332706 19.267597 19.289295 19.202503 19.180805 19.202503 19.137409 19.202503 19.202503 19.137409 19.115696 19.007206 19.202503 19.115696 19.007206 19.072300 
19.007206 19.072300 19.093998 19.159107 19.115696 19.180805 19.093998 19.159107 19.115696 19.202503 19.224201 19.289295 19.224201 19.311008 19.245899 19.267597 19.397800 19.311008 19.354404 19.332706 19.354404 19.593098 19.723301 19.723301 19.810108 19.853504 19.875202 19.766697 19.875202 19.744999 19.810108 19.701603 19.788410 19.810108 19.788410 19.896900 19.940296 20.048801 20.027103 20.179005 20.179005 20.265797 20.287510 20.265797 20.309208 20.374302 20.330906 20.352604 20.526203 20.461109 20.656406 20.656406 20.569599 20.482807 20.374302 20.352604 20.526203 20.656406 20.634708 20.547901 20.439396 20.417698 20.396000 20.526203 20.461109 20.591297 20.612995 20.656406 20.678104 20.786610 20.830006 20.830006 21.155506 21.329105 21.719700 22.891499 25.386997 29.054310 30.160999 31.549809 32.851810 33.416004 34.500996 32.721607 29.661900 29.835499 35.108601 37.235203 37.365406 36.736103 34.826496 30.920506 28.316502 26.775806 25.842701 25.582310 25.495502 25.386997 25.430408 25.191700 24.735996 24.193501 23.520802 22.913197 22.370701 21.893299 21.589497 21.350803 21.177204 21.047001 20.981907 20.851704 20.482807 20.244099 20.027103 19.875202 19.940296 19.896900 19.766697 19.766697 19.723301 19.788410 19.701603 19.658207 19.636509 19.506306 19.571400 19.484608 19.614796 19.506306 19.506306 19.506306 19.506306 19.462910 19.441196 19.376102 19.419498 19.419498 19.419498 19.419498 19.332706 19.419498 19.289295 19.397800 19.289295 19.354404 19.224201 19.224201 19.245899 19.267597 19.180805 19.137409 19.245899 19.159107 19.072300 19.093998 19.093998 19.050602 19.028904 18.963810 
19.115696 19.115696 19.137409 19.115696 19.072300 19.137409 19.115696 19.224201 19.224201 19.180805 19.267597 19.289295 19.267597 19.311008 19.245899 19.289295 19.332706 19.354404 19.311008 19.441196 19.549702 19.658207 19.744999 19.831806 19.810108 19.810108 19.831806 19.810108 19.831806 19.744999 19.744999 19.788410 19.723301 19.810108 19.810108 19.831806 19.940296 19.962009 20.005405 20.135609 20.157307 20.222401 20.352604 20.244099 20.352604 20.309208 20.417698 20.439396 20.439396 20.591297 20.699802 20.634708 20.699802 20.678104 20.526203 20.482807 20.699802 20.678104 20.678104 20.569599 20.482807 20.461109 20.439396 20.634708 20.547901 20.569599 20.656406 20.656406 20.699802 20.830006 20.916798 20.960209 21.177204 21.394199 21.806507 22.761295 24.193501 27.318302 30.855396 32.135700 32.591404 33.698109 35.282200 36.215305 35.347309 33.112202 37.387104 39.904301 39.774097 39.166508 37.864506 33.546207 29.553410 27.491901 26.298405 25.907810 25.712498 25.473804 25.495502 25.452106 25.235096 24.735996 24.128407 23.564198 22.956608 22.218800 21.958408 21.676304 21.285709 21.112110 21.090397 20.851704 20.678104 20.461109 20.113895 19.918598 19.875202 19.875202 19.918598 19.766697 19.766697 19.723301 19.679905 19.658207 19.549702 19.614796 19.593098 19.571400 19.636509 19.549702 19.528004 19.484608 19.506306 19.441196 19.397800 19.419498 19.419498 19.419498 19.397800 19.441196 19.462910 19.376102 19.332706 19.332706 19.397800 19.332706 19.311008 19.311008 19.180805 19.245899 19.224201 19.159107 19.289295 19.180805 19.093998 19.159107 19.137409 19.180805 19.028904 19.007206 
19.137409 19.093998 19.093998 19.137409 19.202503 19.159107 19.202503 19.245899 19.159107 19.245899 19.289295 19.289295 19.267597 19.267597 19.332706 19.311008 19.376102 19.419498 19.484608 19.441196 19.571400 19.701603 19.875202 19.853504 19.853504 19.831806 19.810108 19.831806 19.831806 19.875202 19.918598 19.853504 19.766697 19.853504 19.810108 19.918598 19.875202 19.896900 19.831806 19.983707 20.135609 20.265797 20.352604 20.265797 20.374302 20.374302 20.352604 20.526203 20.482807 20.634708 20.656406 20.786610 20.743198 20.721500 20.656406 20.678104 20.743198 20.764896 20.808308 20.699802 20.482807 20.504505 20.547901 20.612995 20.634708 20.678104 20.699802 20.786610 20.808308 20.938496 20.938496 21.047001 21.242298 21.372501 21.741398 22.565998 23.477406 25.213398 28.533497 32.309299 33.285801 34.500996 36.280399 37.039906 37.647511 37.690907 39.253300 41.705402 42.356403 41.314808 39.774097 36.519108 30.529896 28.077808 26.623905 26.081409 25.777607 25.625706 25.647404 25.647404 25.473804 25.191700 24.649204 24.258610 23.716099 22.978306 22.305607 21.828205 21.394199 21.263996 21.177204 20.938496 20.699802 20.591297 20.244099 20.092197 19.918598 19.896900 20.005405 19.831806 19.810108 19.810108 19.744999 19.701603 19.658207 19.593098 19.636509 19.549702 19.679905 19.506306 19.506306 19.419498 19.549702 19.506306 19.593098 19.484608 19.506306 19.462910 19.397800 19.506306 19.484608 19.419498 19.419498 19.484608 19.354404 19.311008 19.441196 19.376102 19.245899 19.245899 19.267597 19.289295 19.180805 19.180805 19.180805 19.224201 19.137409 19.159107 19.050602 19.007206 
19.072300 19.137409 19.159107 19.137409 19.093998 19.093998 19.224201 19.289295 19.267597 19.224201 19.267597 19.267597 19.289295 19.311008 19.354404 19.267597 19.289295 19.484608 19.354404 19.484608 19.744999 19.788410 19.831806 19.918598 19.810108 19.744999 19.723301 19.831806 19.831806 19.896900 19.940296 19.810108 19.810108 19.918598 19.788410 19.875202 19.853504 19.983707 20.048801 20.092197 20.092197 20.244099 20.309208 20.309208 20.309208 20.396000 20.439396 20.591297 20.591297 20.569599 20.764896 20.830006 20.808308 20.764896 20.764896 20.743198 20.808308 20.764896 20.851704 20.721500 20.678104 20.591297 20.678104 20.678104 20.634708 20.721500 20.743198 20.786610 20.873402 20.895100 21.047001 21.025303 21.350803 21.459309 21.806507 22.457508 23.412296 24.692600 26.862598 30.790302 34.414204 35.802998 37.061604 37.647511 38.276798 38.623997 39.513706 41.271397 43.007404 42.855503 41.097797 38.602299 32.048908 28.359898 26.906010 26.233295 25.994602 25.734196 25.734196 25.712498 25.690800 25.582310 25.278507 25.039799 24.497303 23.564198 22.674503 21.958408 21.524403 21.263996 21.220600 21.112110 20.895100 20.699802 20.482807 20.179005 19.962009 19.896900 20.027103 19.962009 19.831806 19.896900 19.766697 19.766697 19.679905 19.571400 19.658207 19.658207 19.614796 19.549702 19.528004 19.593098 19.441196 19.528004 19.549702 19.506306 19.376102 19.462910 19.528004 19.484608 19.376102 19.419498 19.441196 19.441196 19.484608 19.397800 19.397800 19.245899 19.311008 19.332706 19.267597 19.245899 19.202503 19.115696 19.159107 19.224201 19.202503 19.137409 19.093998 18.942097 
19.050602 19.159107 19.115696 19.180805 19.137409 19.289295 19.202503 19.224201 19.289295 19.224201 19.289295 19.332706 19.289295 19.354404 19.376102 19.289295 19.332706 19.376102 19.419498 19.658207 19.810108 19.810108 19.853504 19.875202 19.744999 19.766697 19.831806 19.810108 19.810108 19.853504 19.896900 19.810108 19.831806 19.918598 19.875202 19.896900 19.875202 20.048801 20.135609 20.200703 20.200703 20.222401 20.265797 20.244099 20.417698 20.461109 20.482807 20.591297 20.547901 20.721500 20.764896 20.808308 20.786610 20.808308 20.830006 20.743198 20.851704 20.830006 20.873402 20.916798 20.873402 20.656406 20.634708 20.743198 20.743198 20.721500 20.808308 20.851704 20.916798 21.025303 21.047001 21.047001 21.372501 21.481007 21.958408 22.522602 23.412296 24.974705 29.054310 32.352695 33.936802 36.692707 37.799397 38.190006 38.971210 39.426899 39.860905 40.468510 41.835606 42.942310 41.922398 39.405201 32.743305 28.945805 27.123005 26.493702 26.233295 25.972904 25.821003 25.755909 25.777607 25.604008 25.538898 25.408695 24.757710 23.954807 23.021702 22.392399 21.763096 21.546101 21.372501 21.263996 21.003605 20.895100 20.743198 20.439396 20.287510 19.918598 19.940296 19.940296 19.918598 19.853504 19.810108 19.744999 19.766697 19.679905 19.658207 19.636509 19.679905 19.571400 19.636509 19.614796 19.571400 19.571400 19.528004 19.484608 19.484608 19.506306 19.506306 19.528004 19.441196 19.441196 19.462910 19.419498 19.354404 19.354404 19.419498 19.332706 19.397800 19.245899 19.245899 19.289295 19.115696 19.159107 19.202503 19.180805 19.180805 19.115696 19.093998 18.963810 
19.050602 19.180805 19.072300 19.180805 19.202503 19.159107 19.159107 19.202503 19.354404 19.202503 19.267597 19.332706 19.332706 19.267597 19.376102 19.267597 19.311008 19.397800 19.506306 19.571400 19.766697 19.853504 19.853504 19.810108 19.831806 19.810108 19.810108 19.896900 19.810108 19.744999 19.940296 19.896900 19.853504 19.940296 19.918598 19.962009 19.983707 20.070499 20.135609 20.222401 20.244099 20.200703 20.287510 20.309208 20.439396 20.482807 20.504505 20.591297 20.678104 20.699802 20.764896 20.851704 20.895100 20.938496 20.873402 20.764896 20.786610 20.873402 20.938496 21.025303 20.981907 20.743198 20.786610 20.764896 20.721500 20.830006 20.851704 20.895100 21.003605 21.003605 21.133808 21.198902 21.394199 21.524403 21.980106 22.631107 23.455708 25.799305 31.463001 34.978397 36.280399 36.584202 37.929600 38.906101 39.643909 40.056202 40.577000 40.707203 40.924198 41.249699 42.117710 40.403400 33.155598 29.293003 27.405109 26.558796 26.320103 25.972904 25.951206 25.951206 25.929508 25.755909 25.712498 25.517200 25.039799 24.345402 23.564198 22.934910 22.218800 21.698002 21.481007 21.307407 21.047001 21.112110 20.764896 20.526203 20.330906 20.070499 19.983707 19.896900 19.875202 19.896900 19.831806 19.766697 19.853504 19.723301 19.658207 19.614796 19.658207 19.636509 19.636509 19.593098 19.593098 19.549702 19.571400 19.528004 19.441196 19.441196 19.528004 19.701603 19.419498 19.549702 19.441196 19.419498 19.332706 19.376102 19.354404 19.376102 19.332706 19.245899 19.224201 19.224201 19.202503 19.137409 19.159107 19.180805 19.159107 19.028904 19.093998 19.093998 
19.137409 19.093998 19.159107 19.115696 19.072300 19.202503 19.202503 19.311008 19.289295 19.311008 19.202503 19.245899 19.354404 19.376102 19.311008 19.332706 19.397800 19.419498 19.549702 19.679905 19.788410 19.831806 19.788410 19.810108 19.853504 19.679905 19.766697 19.831806 19.766697 19.853504 19.940296 19.962009 20.048801 19.983707 19.918598 19.983707 20.027103 20.113895 20.179005 20.179005 20.179005 20.265797 20.309208 20.352604 20.504505 20.504505 20.569599 20.678104 20.678104 20.743198 20.916798 20.916798 21.003605 20.960209 20.895100 20.895100 20.830006 20.981907 21.068699 21.112110 21.047001 20.808308 20.830006 20.764896 20.764896 20.786610 20.873402 20.960209 21.003605 21.090397 21.133808 21.112110 21.415897 21.589497 21.893299 22.587696 23.585896 26.406910 32.482899 35.781300 37.886204 38.754200 38.645710 38.992908 40.208103 40.490208 40.902500 41.184605 41.423298 41.336506 40.555302 40.425098 34.240604 29.661900 27.774006 26.819202 26.428608 26.103107 26.146503 25.929508 25.886097 25.886097 25.886097 25.625706 25.278507 24.757710 24.084995 23.282108 22.392399 21.871601 21.502705 21.372501 21.133808 20.960209 20.721500 20.612995 20.504505 20.113895 20.048801 19.940296 19.962009 19.896900 19.831806 19.723301 19.723301 19.701603 19.679905 19.679905 19.636509 19.679905 19.701603 19.593098 19.549702 19.528004 19.506306 19.506306 19.462910 19.549702 19.462910 19.593098 19.419498 19.441196 19.462910 19.397800 19.462910 19.376102 19.376102 19.332706 19.289295 19.245899 19.419498 19.245899 19.224201 19.180805 19.180805 19.072300 19.159107 19.137409 19.180805 18.985508 
19.115696 19.137409 19.202503 19.202503 19.202503 19.180805 19.159107 19.202503 19.245899 19.332706 19.376102 19.332706 19.419498 19.419498 19.376102 19.354404 19.419498 19.571400 19.679905 19.701603 19.810108 19.810108 19.831806 19.831806 19.810108 19.766697 19.875202 19.875202 19.788410 19.875202 20.027103 20.157307 20.092197 20.113895 20.027103 19.983707 20.048801 20.157307 20.265797 20.287510 20.244099 20.309208 20.330906 20.396000 20.504505 20.547901 20.591297 20.699802 20.830006 20.786610 20.938496 21.003605 21.068699 21.003605 20.981907 20.960209 20.960209 21.025303 21.220600 21.242298 21.198902 21.112110 20.916798 20.895100 20.808308 20.938496 20.960209 20.981907 21.025303 21.112110 21.133808 21.242298 21.481007 21.524403 21.958408 22.587696 23.520802 26.710697 33.264103 36.258701 38.602299 40.012806 40.750599 40.143009 40.620396 41.401600 41.401600 41.879002 42.182804 41.857304 40.598698 39.882603 35.564304 30.573307 28.446705 27.513599 26.862598 26.493702 26.363499 26.211597 26.103107 25.994602 25.951206 25.972904 25.647404 25.148304 24.410496 23.846302 22.674503 21.936695 21.654606 21.481007 21.155506 21.112110 20.808308 20.721500 20.482807 20.179005 20.157307 19.875202 19.962009 20.005405 19.831806 19.940296 19.853504 19.853504 19.723301 19.658207 19.723301 19.701603 19.658207 19.679905 19.658207 19.658207 19.571400 19.571400 19.571400 19.484608 19.549702 19.528004 19.462910 19.462910 19.441196 19.484608 19.397800 19.484608 19.397800 19.376102 19.289295 19.376102 19.419498 19.245899 19.332706 19.224201 19.267597 19.137409 19.159107 19.202503 19.050602 19.050602 
19.137409 19.180805 19.245899 19.267597 19.159107 19.137409 19.267597 19.332706 19.311008 19.311008 19.289295 19.419498 19.397800 19.484608 19.354404 19.332706 19.462910 19.658207 19.679905 19.788410 19.831806 19.766697 19.875202 19.788410 19.810108 19.788410 19.940296 19.940296 19.875202 19.940296 19.983707 20.070499 20.027103 20.244099 20.157307 20.070499 20.092197 20.244099 20.222401 20.309208 20.244099 20.287510 20.396000 20.374302 20.547901 20.526203 20.569599 20.764896 20.873402 20.895100 20.960209 20.981907 21.003605 20.895100 20.960209 20.981907 21.025303 21.198902 21.198902 21.285709 21.350803 21.285709 21.133808 20.938496 21.025303 20.938496 21.003605 21.003605 21.090397 21.112110 21.220600 21.263996 21.481007 21.632908 22.023502 22.674503 23.412296 25.777607 32.244205 36.302097 38.689106 40.381702 41.510105 42.030903 42.378101 42.508305 42.291309 42.378101 42.378101 42.052601 41.466709 40.685505 38.710804 33.698109 29.770405 28.338200 27.491901 26.949406 26.710697 26.515400 26.298405 26.255009 26.081409 26.037998 25.886097 25.517200 25.018101 24.150105 23.065098 22.262196 21.784809 21.611210 21.394199 21.263996 21.112110 20.786610 20.678104 20.265797 20.070499 19.875202 19.940296 19.918598 19.896900 19.896900 19.875202 19.766697 19.810108 19.744999 19.723301 19.679905 19.658207 19.701603 19.679905 19.614796 19.636509 19.636509 19.549702 19.549702 19.571400 19.549702 19.484608 19.571400 19.441196 19.462910 19.484608 19.354404 19.397800 19.397800 19.397800 19.245899 19.354404 19.245899 19.332706 19.245899 19.245899 19.093998 19.137409 19.245899 19.159107 19.007206 
19.115696 19.072300 19.115696 19.202503 19.115696 19.202503 19.354404 19.354404 19.332706 19.311008 19.332706 19.332706 19.441196 19.484608 19.397800 19.376102 19.462910 19.614796 19.701603 19.723301 19.831806 19.831806 19.744999 19.788410 19.766697 19.875202 19.896900 19.918598 19.962009 19.940296 19.962009 20.113895 20.113895 20.157307 20.179005 20.135609 20.070499 20.179005 20.222401 20.265797 20.222401 20.309208 20.417698 20.439396 20.504505 20.612995 20.743198 20.786610 20.851704 20.808308 20.873402 20.873402 20.873402 20.851704 20.981907 21.003605 21.133808 21.177204 21.263996 21.329105 21.415897 21.437595 21.394199 21.177204 21.047001 20.981907 21.068699 21.090397 21.090397 21.177204 21.198902 21.394199 21.589497 21.676304 22.001804 22.522602 23.303806 24.453907 28.273106 35.043507 38.341908 40.164707 41.488407 42.139408 42.833805 42.964008 42.681904 42.703602 42.530003 42.074299 41.835606 41.596897 40.642109 38.732502 33.784901 29.944004 28.750507 27.730610 27.123005 26.775806 26.537098 26.341801 26.255009 26.189899 25.886097 25.213398 24.236897 23.759510 23.173603 22.370701 22.066898 21.849903 21.481007 21.329105 21.350803 20.981907 20.743198 20.461109 20.200703 20.005405 19.962009 20.048801 19.875202 19.831806 19.831806 19.788410 19.766697 19.723301 19.853504 19.658207 19.701603 19.679905 19.636509 19.593098 19.614796 19.636509 19.571400 19.636509 19.549702 19.571400 19.484608 19.528004 19.528004 19.528004 19.528004 19.397800 19.397800 19.376102 19.376102 19.354404 19.267597 19.202503 19.245899 19.245899 19.311008 19.267597 19.072300 19.159107 19.180805 19.137409 
19.289295 19.180805 19.224201 19.267597 19.180805 19.202503 19.245899 19.311008 19.332706 19.311008 19.354404 19.354404 19.289295 19.419498 19.441196 19.506306 19.593098 19.658207 19.723301 19.788410 19.744999 19.831806 19.788410 19.766697 19.896900 19.788410 19.896900 20.005405 20.027103 20.070499 19.983707 20.048801 20.113895 20.157307 20.157307 20.309208 20.179005 20.157307 20.244099 20.330906 20.396000 20.374302 20.439396 20.504505 20.612995 20.612995 20.786610 20.764896 20.699802 20.764896 20.786610 20.895100 20.851704 20.938496 20.938496 21.003605 21.047001 21.198902 21.285709 21.329105 21.372501 21.459309 21.481007 21.415897 21.090397 21.068699 21.047001 21.112110 21.090397 21.155506 21.307407 21.350803 21.567799 21.654606 21.936695 22.544300 23.173603 23.954807 25.647404 31.311100 37.191807 39.426899 40.794010 41.705402 42.768696 43.029102 43.094196 43.050800 42.964008 42.378101 42.074299 42.095997 41.596897 40.707203 39.079700 34.869907 31.983799 29.553410 27.969303 27.274906 26.884296 26.667301 26.515400 26.385197 25.690800 23.933109 23.390598 23.238697 23.043400 22.631107 22.262196 21.871601 21.546101 21.546101 21.220600 21.047001 20.851704 20.612995 20.396000 20.092197 20.027103 20.070499 19.962009 19.875202 19.788410 19.831806 19.853504 19.788410 19.788410 19.744999 19.636509 19.658207 19.679905 19.701603 19.636509 19.614796 19.528004 19.593098 19.614796 19.506306 19.571400 19.549702 19.441196 19.462910 19.506306 19.462910 19.419498 19.376102 19.419498 19.332706 19.419498 19.245899 19.289295 19.289295 19.289295 19.180805 19.202503 19.245899 19.137409 19.180805 
19.137409 19.289295 19.202503 19.245899 19.245899 19.159107 19.267597 19.311008 19.267597 19.332706 19.354404 19.354404 19.376102 19.419498 19.506306 19.614796 19.658207 19.658207 19.723301 19.788410 19.831806 19.788410 19.766697 19.766697 19.810108 19.831806 19.831806 20.048801 19.962009 20.027103 20.048801 20.113895 20.048801 20.179005 20.265797 20.330906 20.309208 20.222401 20.287510 20.330906 20.396000 20.417698 20.504505 20.482807 20.504505 20.547901 20.699802 20.656406 20.743198 20.721500 20.830006 20.960209 20.873402 20.916798 20.981907 21.090397 21.155506 21.155506 21.437595 21.285709 21.437595 21.524403 21.654606 21.567799 21.307407 21.090397 21.090397 21.112110 21.177204 21.220600 21.329105 21.481007 21.589497 21.676304 22.045200 22.565998 23.130207 23.824604 24.931309 27.144703 33.133900 38.103199 39.752399 40.924198 42.052601 42.877201 43.289509 43.897099 44.352802 43.419697 42.681904 42.768696 42.334705 41.423298 40.880802 39.752399 36.931400 32.504597 29.293003 28.164600 27.665501 27.209797 27.079609 26.645603 25.061497 23.911396 23.889698 23.911396 23.672703 23.000004 22.479206 22.088596 21.676304 21.567799 21.177204 21.047001 20.916798 20.721500 20.461109 20.135609 19.983707 20.092197 20.005405 19.962009 19.875202 19.766697 19.766697 19.788410 19.810108 19.744999 19.723301 19.744999 19.658207 19.658207 19.766697 19.679905 19.658207 19.614796 19.571400 19.571400 19.571400 19.593098 19.528004 19.506306 19.462910 19.462910 19.484608 19.397800 19.397800 19.397800 19.332706 19.224201 19.289295 19.180805 19.289295 19.159107 19.180805 19.159107 19.202503 19.137409 
19.289295 19.159107 19.245899 19.245899 19.289295 19.311008 19.289295 19.332706 19.289295 19.354404 19.332706 19.462910 19.354404 19.376102 19.419498 19.528004 19.636509 19.658207 19.744999 19.723301 19.766697 19.766697 19.853504 19.723301 19.810108 19.853504 19.940296 19.983707 20.005405 20.027103 20.070499 20.092197 20.135609 20.179005 20.222401 20.309208 20.396000 20.374302 20.330906 20.309208 20.374302 20.417698 20.547901 20.417698 20.439396 20.547901 20.634708 20.699802 20.699802 20.743198 20.830006 20.960209 20.916798 20.938496 20.960209 21.090397 21.133808 21.198902 21.307407 21.350803 21.394199 21.481007 21.654606 21.741398 21.459309 21.177204 21.112110 21.220600 21.198902 21.263996 21.307407 21.481007 21.698002 21.741398 22.197102 22.674503 23.238697 24.128407 24.996403 26.341801 28.902409 34.414204 38.493809 39.774097 41.249699 42.117710 43.007404 43.354603 44.374500 44.613209 43.940510 43.224400 43.007404 42.443211 41.879002 41.293110 40.077900 36.801197 31.831898 29.466602 28.425007 27.925907 27.600407 27.101307 25.408695 24.757710 24.931309 24.757710 24.432209 23.759510 22.913197 22.457508 21.871601 21.741398 21.459309 21.394199 21.133808 20.808308 20.569599 20.265797 20.092197 19.962009 19.962009 19.962009 19.896900 19.896900 19.896900 19.831806 19.744999 19.788410 19.723301 19.679905 19.766697 19.723301 19.658207 19.679905 19.571400 19.636509 19.593098 19.658207 19.462910 19.528004 19.528004 19.528004 19.528004 19.462910 19.419498 19.397800 19.419498 19.441196 19.419498 19.332706 19.267597 19.224201 19.245899 19.245899 19.202503 19.311008 19.159107 19.137409 
19.202503 19.289295 19.289295 19.332706 19.311008 19.376102 19.332706 19.354404 19.397800 19.462910 19.354404 19.354404 19.528004 19.397800 19.484608 19.614796 19.658207 19.723301 19.810108 19.831806 19.831806 19.788410 19.810108 19.788410 19.831806 19.875202 20.005405 19.962009 20.070499 20.135609 20.027103 20.179005 20.200703 20.222401 20.287510 20.352604 20.309208 20.439396 20.526203 20.396000 20.374302 20.352604 20.309208 20.396000 20.374302 20.526203 20.612995 20.764896 20.830006 20.743198 20.873402 20.960209 20.851704 21.003605 21.025303 21.112110 21.198902 21.220600 21.329105 21.350803 21.459309 21.524403 21.589497 21.871601 21.611210 21.220600 21.198902 21.263996 21.263996 21.350803 21.437595 21.459309 21.719700 21.871601 22.283909 22.934910 23.651005 24.714298 25.951206 27.556995 28.902409 30.573307 34.913303 39.209904 40.533604 41.249699 42.182804 42.378101 42.833805 44.287708 44.916996 44.439610 43.549900 43.094196 42.703602 42.074299 41.336506 40.012806 36.888004 32.005497 29.705296 28.815601 28.294804 27.817402 26.819202 26.037998 26.189899 26.037998 25.430408 24.345402 23.477406 22.783009 22.349003 22.066898 21.589497 21.546101 21.220600 20.873402 20.786610 20.417698 20.135609 19.983707 19.962009 19.983707 19.940296 19.853504 19.831806 19.853504 19.810108 19.788410 19.766697 19.723301 19.723301 19.744999 19.766697 19.701603 19.723301 19.679905 19.593098 19.571400 19.614796 19.571400 19.658207 19.571400 19.484608 19.549702 19.549702 19.484608 19.484608 19.419498 19.419498 19.311008 19.311008 19.311008 19.245899 19.267597 19.245899 19.354404 19.224201 19.267597 
19.180805 19.289295 19.354404 19.267597 19.289295 19.311008 19.419498 19.419498 19.397800 19.397800 19.462910 19.462910 19.419498 19.354404 19.593098 19.723301 19.810108 19.831806 19.853504 19.723301 19.853504 19.788410 19.744999 19.810108 19.831806 19.810108 19.962009 19.962009 19.918598 20.135609 20.135609 20.092197 20.113895 20.179005 20.265797 20.330906 20.330906 20.439396 20.569599 20.461109 20.482807 20.461109 20.417698 20.461109 20.504505 20.612995 20.612995 20.634708 20.764896 20.808308 20.873402 20.938496 20.895100 21.068699 21.133808 21.133808 21.329105 21.329105 21.329105 21.329105 21.437595 21.632908 21.719700 21.914997 21.632908 21.394199 21.242298 21.307407 21.285709 21.329105 21.437595 21.546101 21.719700 21.958408 22.414097 23.173603 24.323704 26.363499 28.598606 30.378010 31.658298 32.048908 31.506397 34.913303 39.622196 40.642109 40.360004 38.971210 38.428699 41.206303 44.331104 45.285908 45.112309 43.918797 43.354603 42.703602 42.161106 41.510105 40.360004 37.690907 32.830097 29.900608 29.141102 28.750507 28.316502 27.513599 27.665501 27.340000 26.428608 25.343601 24.150105 23.282108 22.479206 22.175404 21.719700 21.502705 21.263996 20.938496 20.851704 20.461109 20.222401 20.027103 20.048801 20.048801 19.962009 19.940296 19.896900 19.918598 19.831806 19.831806 19.831806 19.766697 19.744999 19.831806 19.744999 19.723301 19.658207 19.658207 19.788410 19.658207 19.571400 19.614796 19.766697 19.593098 19.528004 19.549702 19.484608 19.528004 19.419498 19.397800 19.484608 19.376102 19.289295 19.354404 19.289295 19.289295 19.311008 19.332706 19.224201 19.180805 
19.093998 19.354404 19.202503 19.267597 19.267597 19.311008 19.332706 19.376102 19.311008 19.376102 19.441196 19.441196 19.419498 19.462910 19.528004 19.679905 19.723301 19.810108 19.766697 19.788410 19.788410 19.766697 19.831806 19.788410 19.896900 19.810108 19.940296 19.810108 19.875202 19.962009 20.048801 20.113895 20.113895 20.287510 20.200703 20.309208 20.374302 20.417698 20.461109 20.504505 20.547901 20.504505 20.504505 20.504505 20.591297 20.634708 20.634708 20.612995 20.699802 20.764896 20.851704 20.916798 20.981907 20.981907 21.068699 21.112110 21.220600 21.307407 21.242298 21.285709 21.372501 21.524403 21.719700 21.893299 21.763096 21.546101 21.285709 21.285709 21.285709 21.350803 21.481007 21.524403 21.784809 22.066898 22.587696 23.455708 24.996403 28.273106 30.486500 31.962101 33.047108 33.285801 32.027210 32.114002 35.781300 39.904301 37.105000 35.325596 36.584202 38.558903 42.139408 44.873600 45.698200 45.134007 43.918797 43.224400 42.790409 42.356403 41.662006 40.468510 38.168308 32.916904 30.247807 29.661900 29.922306 29.097706 29.141102 28.880695 27.535297 26.255009 24.953007 23.868000 22.804707 22.240498 21.784809 21.481007 21.220600 20.981907 20.873402 20.612995 20.179005 20.048801 19.896900 20.070499 19.983707 19.896900 19.918598 19.875202 19.853504 19.853504 19.788410 19.766697 19.701603 19.788410 19.744999 19.701603 19.679905 19.744999 19.679905 19.614796 19.614796 19.593098 19.701603 19.506306 19.571400 19.528004 19.506306 19.462910 19.419498 19.441196 19.419498 19.354404 19.332706 19.289295 19.332706 19.245899 19.224201 19.224201 19.245899 19.159107 
19.180805 19.159107 19.224201 19.289295 19.267597 19.267597 19.289295 19.376102 19.397800 19.354404 19.419498 19.289295 19.354404 19.484608 19.658207 19.636509 19.723301 19.810108 19.679905 19.723301 19.744999 19.723301 19.744999 19.788410 19.810108 19.875202 19.810108 19.940296 19.853504 19.875202 19.962009 20.092197 20.048801 20.179005 20.222401 20.309208 20.330906 20.417698 20.461109 20.547901 20.634708 20.656406 20.612995 20.569599 20.656406 20.634708 20.569599 20.699802 20.699802 20.786610 20.830006 20.830006 20.960209 21.047001 21.090397 21.133808 21.263996 21.242298 21.263996 21.220600 21.415897 21.567799 21.784809 22.001804 21.806507 21.459309 21.350803 21.307407 21.372501 21.350803 21.459309 21.611210 21.849903 22.088596 22.652805 23.651005 25.343601 29.076008 31.246006 32.743305 33.698109 33.936802 32.526310 32.309299 33.806599 37.039906 38.472095 37.560703 37.929600 38.884403 40.815708 43.267796 45.242496 45.763309 45.567997 43.897099 43.397999 43.181004 42.638508 41.813908 40.728901 38.298496 33.502796 30.768604 31.441303 31.267704 30.833698 30.595005 28.793903 27.209797 25.777607 24.323704 23.151905 22.500904 22.088596 21.611210 21.459309 21.133808 20.938496 20.612995 20.417698 20.092197 20.048801 20.179005 20.005405 19.918598 19.962009 19.853504 19.875202 19.853504 19.853504 19.831806 19.723301 19.744999 19.766697 19.723301 19.701603 19.723301 19.636509 19.679905 19.614796 19.549702 19.593098 19.571400 19.528004 19.484608 19.462910 19.419498 19.419498 19.397800 19.484608 19.245899 19.376102 19.354404 19.267597 19.245899 19.180805 19.180805 19.159107 19.245899 
19.202503 19.224201 19.267597 19.245899 19.332706 19.354404 19.354404 19.462910 19.462910 19.397800 19.354404 19.354404 19.441196 19.506306 19.636509 19.744999 19.766697 19.788410 19.723301 19.701603 19.701603 19.679905 19.679905 19.788410 19.766697 19.875202 19.853504 19.896900 19.896900 19.918598 19.962009 20.027103 20.113895 20.157307 20.287510 20.265797 20.352604 20.417698 20.504505 20.526203 20.634708 20.699802 20.764896 20.612995 20.612995 20.526203 20.526203 20.591297 20.699802 20.721500 20.743198 20.895100 20.960209 21.068699 21.133808 21.155506 21.263996 21.329105 21.242298 21.242298 21.415897 21.567799 21.871601 21.936695 21.893299 21.567799 21.481007 21.459309 21.263996 21.437595 21.546101 21.611210 21.914997 22.153706 22.783009 23.911396 25.582310 29.293003 31.940403 33.264103 33.871708 34.284000 33.220707 33.177296 34.544407 37.517307 40.728901 39.774097 39.231602 39.622196 41.097797 42.768696 44.938709 45.459507 45.351002 44.851902 44.439610 43.918797 43.181004 42.660206 42.052601 40.989307 38.927799 34.088703 33.133900 33.025410 32.352695 32.005497 30.269505 28.468403 26.754108 25.213398 24.019901 23.195301 22.414097 21.958408 21.654606 21.307407 21.068699 20.743198 20.439396 20.222401 20.027103 20.027103 20.070499 20.005405 20.027103 19.875202 19.831806 19.744999 19.810108 19.853504 19.766697 19.810108 19.744999 19.766697 19.679905 19.723301 19.679905 19.679905 19.528004 19.571400 19.506306 19.528004 19.462910 19.484608 19.484608 19.484608 19.419498 19.441196 19.419498 19.441196 19.376102 19.376102 19.224201 19.289295 19.224201 19.180805 19.180805 19.159107 
19.159107 19.267597 19.289295 19.311008 19.267597 19.311008 19.311008 19.397800 19.376102 19.289295 19.332706 19.441196 19.462910 19.462910 19.636509 19.679905 19.658207 19.810108 19.744999 19.744999 19.636509 19.744999 19.723301 19.723301 19.788410 19.831806 19.853504 19.853504 19.831806 19.853504 19.962009 20.027103 20.070499 20.113895 20.222401 20.265797 20.309208 20.439396 20.569599 20.526203 20.678104 20.699802 20.612995 20.634708 20.591297 20.612995 20.482807 20.569599 20.612995 20.634708 20.699802 20.873402 20.960209 21.047001 21.068699 21.263996 21.372501 21.329105 21.307407 21.329105 21.415897 21.546101 21.719700 21.958408 22.001804 21.676304 21.459309 21.459309 21.372501 21.372501 21.567799 21.698002 21.936695 22.240498 22.826405 23.933109 25.560596 28.967503 32.591404 33.828297 34.197208 34.761402 34.110401 34.479298 37.430500 40.121296 42.074299 41.423298 40.859104 40.707203 41.336506 42.920597 44.613209 45.068897 44.548100 44.049000 43.853703 43.832005 44.027302 43.680103 42.920597 41.705402 41.249699 39.340107 36.258701 34.913303 34.067005 33.676395 32.461201 29.748707 27.969303 26.320103 24.649204 23.585896 22.544300 22.045200 21.698002 21.437595 21.155506 20.830006 20.547901 20.265797 20.070499 20.092197 20.048801 19.962009 19.918598 19.940296 19.810108 19.875202 19.831806 19.853504 19.810108 19.788410 19.744999 19.766697 19.679905 19.701603 19.701603 19.679905 19.614796 19.593098 19.571400 19.528004 19.528004 19.484608 19.441196 19.462910 19.462910 19.376102 19.397800 19.332706 19.289295 19.267597 19.267597 19.137409 19.202503 19.267597 19.115696 19.180805 
19.180805 19.267597 19.224201 19.332706 19.245899 19.311008 19.462910 19.397800 19.484608 19.397800 19.484608 19.441196 19.462910 19.528004 19.636509 19.723301 19.810108 19.744999 19.810108 19.701603 19.658207 19.701603 19.723301 19.853504 19.810108 19.875202 19.896900 19.918598 19.896900 19.875202 19.940296 19.983707 19.983707 20.070499 20.135609 20.309208 20.374302 20.396000 20.547901 20.634708 20.678104 20.656406 20.721500 20.721500 20.526203 20.591297 20.504505 20.526203 20.612995 20.634708 20.721500 20.960209 21.003605 21.047001 21.133808 21.307407 21.350803 21.350803 21.329105 21.437595 21.459309 21.459309 21.698002 21.958408 22.045200 21.698002 21.502705 21.481007 21.437595 21.459309 21.567799 21.719700 21.980106 22.327305 22.869801 24.063297 25.560596 29.010899 33.003696 34.175510 34.804798 35.455799 35.065205 36.953098 39.947697 41.271397 43.181004 43.832005 42.421497 41.944096 42.161106 43.289509 44.461308 45.047199 44.461308 43.701801 43.528202 43.181004 43.506504 44.331104 43.788609 43.050800 42.247898 41.358204 39.253300 36.692707 35.325596 34.696308 33.893406 31.137501 28.663700 26.884296 25.126606 23.737797 22.804707 22.175404 21.741398 21.372501 21.177204 20.960209 20.634708 20.352604 20.157307 20.027103 20.092197 20.070499 19.918598 19.940296 19.940296 19.918598 19.831806 19.875202 19.831806 19.831806 19.744999 19.810108 19.679905 19.679905 19.723301 19.679905 19.636509 19.593098 19.614796 19.658207 19.614796 19.484608 19.571400 19.441196 19.397800 19.462910 19.397800 19.332706 19.354404 19.376102 19.311008 19.354404 19.159107 19.267597 19.267597 19.245899 
19.224201 19.224201 19.224201 19.289295 19.267597 19.419498 19.311008 19.484608 19.376102 19.397800 19.484608 19.484608 19.462910 19.593098 19.723301 19.593098 19.788410 19.701603 19.679905 19.723301 19.701603 19.701603 19.766697 19.810108 19.766697 19.853504 19.853504 19.896900 19.875202 19.810108 19.788410 19.940296 19.896900 20.092197 20.200703 20.265797 20.396000 20.461109 20.482807 20.591297 20.591297 20.699802 20.721500 20.634708 20.396000 20.352604 20.504505 20.612995 20.591297 20.569599 20.743198 20.851704 20.916798 21.112110 21.068699 21.198902 21.394199 21.350803 21.329105 21.459309 21.459309 21.481007 21.719700 21.871601 21.980106 21.719700 21.481007 21.459309 21.524403 21.481007 21.719700 21.698002 22.066898 22.370701 22.891499 24.019901 25.690800 28.989201 33.220707 34.631199 35.217106 35.868107 36.584202 39.492008 41.054401 42.421497 44.157505 44.916996 44.461308 43.094196 42.855503 43.723499 44.873600 45.502903 44.526402 43.680103 43.441410 43.159306 42.920597 43.376301 43.680103 43.723499 42.920597 42.595097 40.316608 38.059803 36.497410 35.564304 35.000095 32.548008 29.683598 27.556995 25.625706 24.236897 23.108509 22.305607 21.806507 21.481007 21.285709 20.981907 20.764896 20.504505 20.179005 20.092197 20.070499 19.983707 19.962009 19.940296 19.940296 19.962009 19.810108 19.831806 19.744999 19.679905 19.810108 19.701603 19.744999 19.701603 19.723301 19.701603 19.636509 19.614796 19.549702 19.614796 19.549702 19.506306 19.506306 19.419498 19.462910 19.462910 19.419498 19.376102 19.332706 19.354404 19.267597 19.267597 19.202503 19.354404 19.202503 19.224201 
19.224201 19.289295 19.354404 19.376102 19.354404 19.332706 19.332706 19.354404 19.376102 19.332706 19.462910 19.441196 19.462910 19.636509 19.766697 19.853504 19.744999 19.744999 19.658207 19.788410 19.701603 19.744999 19.744999 19.766697 19.831806 19.875202 19.810108 19.831806 19.875202 19.896900 19.810108 19.853504 20.092197 20.157307 20.222401 20.352604 20.374302 20.417698 20.461109 20.504505 20.634708 20.678104 20.591297 20.461109 20.265797 20.287510 20.439396 20.504505 20.526203 20.656406 20.764896 20.895100 20.938496 21.025303 21.047001 21.220600 21.437595 21.372501 21.394199 21.502705 21.567799 21.546101 21.632908 21.806507 21.914997 21.784809 21.481007 21.481007 21.459309 21.546101 21.546101 21.763096 22.045200 22.349003 23.021702 24.041599 25.777607 29.423206 33.589603 34.956699 35.868107 36.649296 38.472095 40.837406 42.009205 43.202702 43.615009 44.960407 46.653004 45.220798 44.309406 44.417896 45.481205 46.197300 45.437809 43.940510 43.289509 43.506504 43.484806 42.681904 42.681904 44.005604 43.962208 43.224400 41.119511 39.144810 37.842808 37.083302 36.302097 33.763203 30.638401 28.251408 26.255009 24.909595 23.802906 22.783009 22.132008 21.719700 21.372501 21.090397 20.830006 20.504505 20.222401 20.135609 20.005405 20.027103 20.027103 20.005405 20.005405 19.896900 19.875202 19.918598 19.831806 19.723301 19.875202 19.766697 19.766697 19.744999 19.658207 19.636509 19.658207 19.636509 19.614796 19.528004 19.571400 19.528004 19.549702 19.484608 19.419498 19.354404 19.376102 19.376102 19.462910 19.332706 19.311008 19.354404 19.224201 19.289295 19.115696 19.180805 
19.267597 19.289295 19.311008 19.332706 19.332706 19.354404 19.289295 19.267597 19.376102 19.376102 19.397800 19.441196 19.462910 19.658207 19.723301 19.744999 19.679905 19.723301 19.701603 19.679905 19.723301 19.679905 19.723301 19.788410 19.701603 19.853504 19.723301 19.831806 19.831806 19.831806 19.766697 19.853504 19.940296 20.113895 20.200703 20.374302 20.439396 20.439396 20.417698 20.504505 20.591297 20.569599 20.482807 20.179005 20.113895 20.244099 20.309208 20.417698 20.461109 20.504505 20.743198 20.786610 20.873402 21.003605 21.025303 21.177204 21.285709 21.394199 21.502705 21.546101 21.524403 21.567799 21.589497 21.698002 21.849903 21.741398 21.502705 21.502705 21.459309 21.546101 21.546101 21.654606 22.045200 22.349003 22.913197 23.976505 25.799305 29.640202 33.806599 35.390705 36.323795 37.560703 40.229801 41.575199 41.770496 41.748798 42.920597 45.155704 47.694599 47.000202 45.741596 45.351002 45.828403 46.609608 46.718098 44.765110 43.397999 43.289509 43.680103 43.137608 42.530003 42.161106 42.790409 43.246098 41.944096 40.381702 39.557102 38.775898 37.647511 34.956699 31.289402 28.772205 26.754108 25.321903 23.911396 22.934910 22.240498 21.763096 21.524403 21.155506 20.895100 20.547901 20.287510 20.070499 20.113895 20.027103 20.027103 19.983707 19.940296 19.918598 19.853504 19.853504 19.788410 19.766697 19.788410 19.810108 19.701603 19.810108 19.723301 19.658207 19.593098 19.636509 19.571400 19.571400 19.593098 19.549702 19.549702 19.484608 19.441196 19.376102 19.397800 19.354404 19.267597 19.267597 19.267597 19.224201 19.245899 19.224201 19.137409 19.072300 
19.311008 19.311008 19.332706 19.267597 19.354404 19.419498 19.332706 19.441196 19.376102 19.419498 19.506306 19.397800 19.549702 19.636509 19.788410 19.723301 19.744999 19.810108 19.701603 19.766697 19.723301 19.701603 19.723301 19.701603 19.853504 19.788410 19.918598 19.853504 19.810108 19.788410 19.831806 19.853504 20.005405 20.070499 20.157307 20.396000 20.417698 20.526203 20.439396 20.482807 20.569599 20.526203 20.417698 20.200703 20.330906 20.374302 20.461109 20.461109 20.461109 20.482807 20.656406 20.895100 20.960209 20.960209 21.068699 21.220600 21.372501 21.437595 21.546101 21.632908 21.676304 21.676304 21.632908 21.676304 21.698002 21.676304 21.459309 21.502705 21.546101 21.502705 21.632908 21.741398 22.110310 22.544300 23.043400 24.280308 25.951206 29.944004 34.218906 35.846409 36.801197 38.493809 41.683704 42.182804 40.859104 41.293110 43.115910 45.329304 48.280506 48.801304 47.087009 46.414310 46.305805 47.108707 47.564396 46.653004 44.483006 43.571598 43.615009 43.745197 43.029102 42.226200 41.510105 42.269596 42.812107 41.987507 40.794010 40.251499 39.231602 36.345509 32.179096 29.466602 27.231510 25.755909 24.084995 22.913197 22.283909 21.806507 21.567799 21.220600 20.960209 20.612995 20.265797 20.179005 20.135609 20.027103 20.027103 19.983707 19.962009 19.962009 19.940296 19.896900 19.853504 19.788410 19.810108 19.875202 19.766697 19.679905 19.636509 19.701603 19.658207 19.658207 19.593098 19.593098 19.506306 19.528004 19.571400 19.484608 19.441196 19.441196 19.397800 19.376102 19.419498 19.332706 19.311008 19.267597 19.289295 19.267597 19.202503 19.245899 
19.245899 19.354404 19.245899 19.354404 19.289295 19.332706 19.354404 19.397800 19.419498 19.462910 19.462910 19.462910 19.593098 19.744999 19.810108 19.723301 19.658207 19.679905 19.614796 19.658207 19.679905 19.744999 19.766697 19.658207 19.810108 19.744999 19.788410 19.875202 19.831806 19.788410 19.831806 19.831806 20.005405 20.070499 20.222401 20.352604 20.396000 20.526203 20.461109 20.504505 20.634708 20.461109 20.396000 20.417698 20.439396 20.547901 20.482807 20.547901 20.396000 20.461109 20.526203 20.830006 20.895100 20.981907 21.068699 21.198902 21.329105 21.502705 21.589497 21.676304 21.719700 21.676304 21.741398 21.611210 21.654606 21.546101 21.481007 21.524403 21.524403 21.546101 21.654606 21.763096 22.110310 22.587696 23.216999 24.280308 26.059696 29.965702 34.457600 36.237003 37.365406 39.253300 42.964008 42.551701 40.794010 41.727100 43.094196 45.654804 48.584309 49.886311 48.497501 47.499302 47.043598 47.369099 48.215397 47.607807 46.392597 44.309406 43.528202 43.593296 43.332905 42.421497 41.358204 41.032703 42.074299 42.464909 41.813908 41.184605 39.969410 37.278599 32.786701 30.095905 27.622105 25.886097 24.215199 22.848103 22.218800 21.784809 21.567799 21.177204 21.003605 20.634708 20.244099 20.135609 20.113895 20.027103 20.027103 19.940296 20.005405 19.983707 19.962009 19.875202 19.831806 19.810108 19.831806 19.875202 19.744999 19.788410 19.679905 19.679905 19.636509 19.723301 19.614796 19.506306 19.614796 19.528004 19.484608 19.484608 19.419498 19.419498 19.397800 19.311008 19.354404 19.311008 19.289295 19.332706 19.180805 19.202503 19.137409 19.202503 
19.180805 19.267597 19.376102 19.354404 19.267597 19.289295 19.376102 19.441196 19.267597 19.376102 19.311008 19.376102 19.528004 19.614796 19.658207 19.766697 19.701603 19.723301 19.614796 19.636509 19.701603 19.679905 19.679905 19.744999 19.744999 19.788410 19.853504 19.831806 19.853504 19.918598 19.940296 19.940296 19.962009 20.135609 20.179005 20.352604 20.396000 20.374302 20.396000 20.417698 20.374302 20.439396 20.439396 20.439396 20.547901 20.569599 20.547901 20.396000 20.330906 20.461109 20.569599 20.743198 20.808308 20.981907 21.047001 21.177204 21.263996 21.372501 21.524403 21.589497 21.589497 21.784809 21.698002 21.502705 21.481007 21.502705 21.350803 21.415897 21.524403 21.632908 21.654606 21.871601 22.175404 22.631107 23.282108 24.410496 26.168201 30.182697 34.869907 36.714405 38.059803 40.251499 44.070698 43.419697 41.379902 42.247898 43.615009 45.871799 48.844700 50.776005 50.190098 48.562611 47.607807 47.651203 48.584309 47.651203 46.414310 46.392597 44.200901 43.267796 43.159306 42.378101 41.488407 40.837406 40.663807 42.638508 42.746998 41.770496 40.490208 37.647511 33.285801 30.529896 27.774006 25.821003 24.236897 22.934910 22.262196 21.828205 21.589497 21.133808 20.960209 20.612995 20.309208 20.200703 20.092197 20.005405 19.940296 19.962009 19.940296 19.962009 19.940296 19.810108 19.831806 19.810108 19.875202 19.875202 19.766697 19.788410 19.788410 19.701603 19.636509 19.744999 19.658207 19.593098 19.484608 19.593098 19.528004 19.419498 19.484608 19.376102 19.311008 19.267597 19.354404 19.289295 19.311008 19.245899 19.224201 19.224201 19.180805 19.180805 
19.137409 19.267597 19.224201 19.376102 19.289295 19.311008 19.419498 19.376102 19.376102 19.397800 19.376102 19.354404 19.419498 19.658207 19.723301 19.788410 19.658207 19.658207 19.701603 19.636509 19.744999 19.679905 19.723301 19.723301 19.679905 19.918598 19.810108 19.896900 19.853504 19.875202 19.962009 19.896900 20.005405 20.027103 20.092197 20.200703 20.265797 20.309208 20.309208 20.222401 20.352604 20.417698 20.417698 20.504505 20.547901 20.569599 20.482807 20.396000 20.374302 20.461109 20.569599 20.656406 20.808308 21.003605 21.068699 21.155506 21.090397 21.133808 21.285709 21.372501 21.589497 21.806507 21.632908 21.329105 21.350803 21.415897 21.329105 21.285709 21.372501 21.589497 21.719700 21.871601 22.175404 22.544300 23.347202 24.475605 26.515400 30.486500 35.369007 37.387104 38.623997 40.945896 44.765110 43.853703 42.356403 42.964008 44.135807 45.806705 48.584309 50.819401 51.166599 50.103306 48.519199 47.955006 48.649403 48.323902 44.417896 46.674702 46.544498 43.658405 42.247898 41.683704 40.924198 40.620396 39.448597 41.271397 43.115910 42.182804 40.815708 38.081501 33.632999 30.746906 28.186298 26.124805 24.432209 23.216999 22.500904 21.914997 21.763096 21.307407 21.047001 20.699802 20.352604 20.222401 20.157307 20.135609 20.005405 20.005405 19.940296 19.940296 19.940296 19.896900 19.831806 19.853504 19.810108 19.766697 19.766697 19.766697 19.744999 19.658207 19.658207 19.614796 19.636509 19.528004 19.506306 19.506306 19.549702 19.462910 19.441196 19.354404 19.354404 19.419498 19.289295 19.267597 19.224201 19.289295 19.202503 19.245899 19.202503 19.159107 
19.224201 19.180805 19.224201 19.289295 19.311008 19.354404 19.332706 19.397800 19.397800 19.441196 19.462910 19.419498 19.679905 19.701603 19.810108 19.744999 19.744999 19.658207 19.723301 19.658207 19.593098 19.614796 19.723301 19.788410 19.744999 19.831806 19.831806 19.875202 19.896900 19.918598 20.027103 20.027103 19.940296 20.092197 20.157307 20.244099 20.244099 20.222401 20.287510 20.265797 20.461109 20.417698 20.526203 20.504505 20.461109 20.591297 20.504505 20.374302 20.417698 20.526203 20.678104 20.873402 20.960209 21.025303 21.068699 21.177204 21.242298 21.242298 21.350803 21.567799 21.806507 21.632908 21.437595 21.285709 21.307407 21.263996 21.242298 21.307407 21.372501 21.502705 21.632908 21.806507 22.197102 22.739597 23.390598 24.757710 26.819202 31.679996 36.323795 38.038105 39.296696 41.987507 44.656605 44.721699 43.267796 43.701801 44.548100 46.045399 48.519199 50.841099 51.275105 51.405308 49.582508 48.280506 48.540897 48.866398 44.765110 42.768696 46.848301 45.828403 42.877201 41.293110 40.577000 40.164707 39.101398 40.772297 43.701801 42.812107 41.293110 38.363605 33.524509 30.638401 28.273106 26.211597 24.670902 23.434010 22.522602 22.001804 21.719700 21.372501 21.047001 20.830006 20.439396 20.265797 20.200703 20.092197 20.092197 19.983707 20.027103 19.940296 19.896900 19.962009 19.918598 19.810108 19.810108 19.831806 19.744999 19.723301 19.679905 19.658207 19.679905 19.658207 19.571400 19.593098 19.528004 19.528004 19.528004 19.462910 19.419498 19.376102 19.419498 19.289295 19.397800 19.267597 19.311008 19.332706 19.159107 19.245899 19.224201 19.159107 
19.202503 19.289295 19.224201 19.289295 19.267597 19.354404 19.289295 19.332706 19.419498 19.354404 19.441196 19.506306 19.528004 19.744999 19.679905 19.810108 19.744999 19.679905 19.636509 19.701603 19.723301 19.658207 19.701603 19.788410 19.788410 19.853504 19.896900 19.918598 19.853504 19.875202 19.983707 20.027103 19.962009 20.027103 20.092197 20.157307 20.179005 20.222401 20.330906 20.396000 20.461109 20.461109 20.547901 20.526203 20.569599 20.547901 20.526203 20.439396 20.678104 20.699802 20.786610 20.938496 20.960209 21.090397 21.133808 21.285709 21.285709 21.307407 21.459309 21.676304 21.632908 21.437595 21.372501 21.263996 21.242298 21.263996 21.242298 21.285709 21.394199 21.437595 21.589497 21.849903 22.283909 22.783009 23.629307 24.953007 27.383396 32.330997 36.996510 38.645710 40.056202 43.267796 44.830204 45.134007 43.723499 43.983906 44.786808 46.132206 48.237110 50.689198 51.166599 51.709110 50.689198 48.388996 47.889896 48.519199 46.002003 40.620396 43.528202 46.501102 44.504704 41.813908 40.425098 39.600498 39.036304 41.596897 44.417896 43.332905 41.705402 38.645710 33.567905 30.703510 28.099506 26.363499 24.714298 23.477406 22.522602 21.980106 21.676304 21.350803 21.090397 20.851704 20.504505 20.330906 20.200703 20.048801 20.092197 20.048801 19.983707 19.918598 19.896900 19.896900 19.810108 19.853504 19.831806 19.766697 19.701603 19.744999 19.744999 19.658207 19.658207 19.614796 19.593098 19.593098 19.506306 19.506306 19.484608 19.419498 19.376102 19.354404 19.354404 19.397800 19.311008 19.354404 19.224201 19.115696 19.245899 19.224201 19.202503 19.180805 
19.245899 19.289295 19.224201 19.354404 19.311008 19.267597 19.419498 19.462910 19.376102 19.441196 19.441196 19.528004 19.571400 19.723301 19.766697 19.701603 19.723301 19.679905 19.636509 19.636509 19.701603 19.788410 19.701603 19.744999 19.766697 19.831806 19.940296 19.896900 19.875202 19.875202 19.962009 19.918598 20.027103 20.027103 20.027103 20.135609 20.200703 20.222401 20.265797 20.396000 20.396000 20.461109 20.461109 20.569599 20.591297 20.612995 20.591297 20.721500 20.786610 20.786610 20.895100 21.003605 21.068699 21.177204 21.177204 21.329105 21.350803 21.372501 21.546101 21.698002 21.567799 21.350803 21.307407 21.220600 21.263996 21.242298 21.220600 21.372501 21.459309 21.459309 21.611210 21.849903 22.305607 22.891499 23.759510 25.365299 27.752308 33.025410 37.625797 39.253300 40.620396 43.680103 44.656605 44.982105 43.593296 43.115910 43.745197 45.502903 47.976704 50.233509 50.776005 51.123203 50.841099 48.974903 47.846500 48.020100 47.043598 40.273197 39.274998 43.788609 45.589710 42.703602 40.360004 39.860905 40.511906 44.114109 44.895298 43.419697 41.813908 38.710804 33.394306 30.551609 27.904209 26.255009 24.801105 23.542500 22.565998 21.828205 21.654606 21.329105 21.112110 20.830006 20.547901 20.330906 20.179005 20.113895 20.092197 20.027103 20.005405 19.983707 19.918598 19.853504 19.875202 19.810108 19.788410 19.810108 19.810108 19.744999 19.788410 19.701603 19.614796 19.701603 19.528004 19.614796 19.528004 19.506306 19.528004 19.441196 19.462910 19.332706 19.311008 19.332706 19.267597 19.289295 19.202503 19.202503 19.267597 19.311008 19.202503 19.202503 
19.311008 19.289295 19.245899 19.332706 19.202503 19.354404 19.441196 19.441196 19.397800 19.419498 19.354404 19.484608 19.593098 19.766697 19.810108 19.766697 19.679905 19.701603 19.658207 19.723301 19.593098 19.679905 19.723301 19.788410 19.701603 19.831806 19.940296 19.896900 19.940296 20.005405 20.005405 19.918598 19.918598 20.048801 20.027103 20.070499 20.222401 20.265797 20.287510 20.330906 20.417698 20.374302 20.461109 20.482807 20.547901 20.612995 20.656406 20.699802 20.721500 20.786610 20.851704 20.960209 21.025303 21.177204 21.133808 21.242298 21.350803 21.437595 21.589497 21.676304 21.415897 21.394199 21.307407 21.155506 21.090397 21.155506 21.198902 21.307407 21.372501 21.459309 21.611210 21.849903 22.370701 22.891499 23.911396 25.647404 28.381596 34.110401 38.363605 39.535404 41.293110 43.636707 44.287708 44.916996 44.092396 43.202702 43.528202 45.481205 47.803104 49.539097 50.146702 50.146702 49.474003 49.083408 47.889896 47.586109 47.195499 41.618610 37.821110 39.361805 44.179203 43.615009 40.360004 40.208103 44.244297 45.481205 44.895298 43.636707 41.813908 38.558903 33.220707 30.334599 27.774006 25.864399 24.627506 23.585896 22.435810 21.914997 21.719700 21.242298 21.068699 20.830006 20.482807 20.330906 20.157307 20.070499 19.983707 20.027103 19.983707 19.940296 20.005405 19.918598 19.896900 19.831806 19.896900 19.788410 19.766697 19.744999 19.701603 19.701603 19.658207 19.701603 19.593098 19.528004 19.571400 19.528004 19.484608 19.376102 19.397800 19.311008 19.354404 19.354404 19.289295 19.354404 19.354404 19.289295 19.180805 19.397800 19.202503 19.115696 
19.224201 19.202503 19.267597 19.267597 19.202503 19.311008 19.354404 19.376102 19.419498 19.376102 19.419498 19.397800 19.593098 19.679905 19.810108 19.766697 19.723301 19.701603 19.701603 19.723301 19.658207 19.723301 19.701603 19.744999 19.723301 19.896900 19.940296 19.875202 19.875202 19.896900 19.983707 20.005405 19.940296 19.983707 19.940296 20.135609 20.157307 20.330906 20.157307 20.352604 20.374302 20.374302 20.417698 20.482807 20.591297 20.634708 20.634708 20.634708 20.764896 20.873402 20.895100 20.938496 21.003605 21.090397 21.177204 21.285709 21.437595 21.546101 21.654606 21.437595 21.350803 21.307407 21.263996 21.155506 21.177204 21.112110 21.112110 21.242298 21.307407 21.459309 21.654606 21.914997 22.479206 23.108509 24.236897 26.189899 29.271305 35.238804 38.710804 39.817509 41.748798 43.354603 44.027302 44.765110 44.504704 44.200901 44.765110 46.088810 47.629505 49.039997 49.170200 48.996601 46.327503 47.781406 47.434208 46.718098 46.869999 43.615009 37.495609 36.584202 39.274998 41.011005 37.669209 39.817509 45.589710 45.372700 44.374500 43.376301 41.358204 38.081501 33.047108 30.117603 27.643803 25.669102 24.345402 23.151905 22.392399 21.980106 21.654606 21.307407 21.133808 20.851704 20.569599 20.287510 20.200703 20.048801 20.070499 20.048801 19.940296 19.940296 19.940296 19.918598 19.940296 19.810108 19.896900 19.810108 19.831806 19.701603 19.744999 19.679905 19.701603 19.658207 19.679905 19.571400 19.506306 19.506306 19.506306 19.506306 19.376102 19.332706 19.332706 19.311008 19.332706 19.224201 19.245899 19.224201 19.289295 19.289295 19.159107 19.137409 
19.289295 19.245899 19.311008 19.289295 19.245899 19.332706 19.332706 19.376102 19.419498 19.441196 19.397800 19.484608 19.528004 19.701603 19.744999 19.701603 19.810108 19.744999 19.658207 19.766697 19.658207 19.788410 19.831806 19.679905 19.788410 19.766697 19.940296 19.853504 19.940296 19.853504 20.005405 19.983707 20.005405 19.983707 19.962009 20.113895 20.135609 20.200703 20.200703 20.309208 20.309208 20.396000 20.482807 20.482807 20.526203 20.678104 20.612995 20.678104 20.678104 20.851704 20.916798 21.047001 21.003605 21.112110 21.177204 21.329105 21.459309 21.524403 21.524403 21.415897 21.394199 21.437595 21.350803 21.133808 21.133808 21.177204 21.198902 21.177204 21.285709 21.481007 21.654606 21.914997 22.435810 23.151905 24.497303 26.775806 30.703510 35.846409 38.493809 39.882603 41.965809 42.920597 43.658405 44.982105 44.830204 45.242496 45.893497 46.544498 47.629505 48.540897 48.280506 47.716297 44.287708 45.068897 46.370899 45.893497 45.958607 44.634907 38.623997 35.911503 35.759602 35.976597 35.672810 38.754200 45.242496 44.851902 43.853703 42.660206 40.533604 37.452198 32.916904 30.074207 27.535297 25.517200 24.041599 23.021702 22.349003 21.871601 21.546101 21.307407 21.047001 20.873402 20.504505 20.265797 20.157307 20.070499 20.048801 20.005405 19.983707 19.983707 19.875202 19.896900 19.940296 19.810108 19.810108 19.896900 19.788410 19.788410 19.744999 19.679905 19.636509 19.723301 19.614796 19.571400 19.571400 19.484608 19.528004 19.462910 19.376102 19.354404 19.289295 19.376102 19.397800 19.311008 19.245899 19.224201 19.267597 19.224201 19.137409 19.093998 
19.115696 19.245899 19.311008 19.245899 19.311008 19.311008 19.354404 19.397800 19.397800 19.397800 19.354404 19.419498 19.462910 19.636509 19.766697 19.766697 19.831806 19.701603 19.658207 19.701603 19.723301 19.766697 19.679905 19.701603 19.679905 19.896900 19.918598 19.962009 19.896900 19.918598 20.027103 19.940296 19.962009 20.048801 20.048801 20.157307 20.113895 20.135609 20.287510 20.200703 20.374302 20.374302 20.417698 20.439396 20.526203 20.612995 20.678104 20.678104 20.786610 20.743198 20.916798 20.981907 20.916798 21.047001 21.177204 21.307407 21.415897 21.502705 21.459309 21.394199 21.350803 21.437595 21.198902 21.003605 21.047001 21.090397 21.112110 21.242298 21.242298 21.415897 21.567799 21.893299 22.479206 23.347202 24.931309 27.622105 32.287601 35.737904 37.690907 39.361805 41.531803 42.182804 43.224400 44.916996 45.351002 45.611408 46.153904 46.739796 47.672901 48.085209 47.304005 46.414310 41.965809 41.944096 44.743397 44.526402 44.786808 44.135807 40.859104 35.933201 35.369007 35.347309 36.020008 39.079700 44.721699 44.526402 43.332905 41.987507 40.012806 37.170109 33.047108 30.074207 27.361698 25.430408 23.889698 22.783009 22.197102 21.763096 21.481007 21.263996 21.090397 20.830006 20.482807 20.330906 20.179005 20.092197 20.070499 20.027103 19.962009 19.918598 19.831806 19.831806 19.853504 19.831806 19.788410 19.766697 19.744999 19.810108 19.744999 19.614796 19.679905 19.636509 19.636509 19.528004 19.571400 19.462910 19.528004 19.397800 19.354404 19.311008 19.311008 19.332706 19.376102 19.224201 19.202503 19.224201 19.202503 19.159107 19.202503 19.115696 
19.115696 19.159107 19.180805 19.202503 19.224201 19.289295 19.289295 19.311008 19.289295 19.289295 19.332706 19.484608 19.506306 19.744999 19.636509 19.679905 19.766697 19.658207 19.614796 19.614796 19.636509 19.593098 19.723301 19.701603 19.810108 19.766697 19.766697 19.940296 19.831806 19.983707 20.005405 19.983707 19.918598 19.962009 20.027103 20.027103 20.135609 20.113895 20.244099 20.222401 20.287510 20.352604 20.309208 20.417698 20.461109 20.547901 20.612995 20.656406 20.678104 20.743198 20.938496 20.981907 21.003605 21.090397 21.090397 21.263996 21.459309 21.307407 21.242298 21.242298 21.307407 21.350803 21.025303 20.981907 20.938496 20.981907 21.047001 21.155506 21.133808 21.350803 21.524403 21.806507 22.457508 23.390598 25.126606 28.555210 32.526310 34.804798 36.519108 38.385303 40.598698 41.401600 42.746998 44.613209 45.264210 45.285908 45.567997 46.804905 47.434208 47.521000 45.915211 44.634907 40.034504 38.841007 42.790409 43.658405 44.157505 43.875401 42.117710 36.736103 36.171909 37.712605 39.860905 42.486607 44.569798 43.788609 42.638508 41.184605 39.513706 37.039906 33.264103 30.160999 27.079609 25.061497 23.520802 22.631107 22.001804 21.632908 21.394199 21.177204 20.960209 20.764896 20.482807 20.352604 20.179005 20.027103 19.983707 19.962009 19.918598 19.940296 19.875202 19.788410 19.701603 19.744999 19.766697 19.766697 19.744999 19.788410 19.723301 19.636509 19.593098 19.571400 19.549702 19.419498 19.506306 19.419498 19.376102 19.462910 19.289295 19.289295 19.332706 19.332706 19.159107 19.267597 19.289295 19.115696 19.115696 19.202503 19.093998 19.202503 
19.224201 19.224201 19.202503 19.311008 19.159107 19.311008 19.245899 19.311008 19.441196 19.419498 19.376102 19.419498 19.462910 19.788410 19.679905 19.679905 19.766697 19.636509 19.679905 19.679905 19.614796 19.679905 19.810108 19.723301 19.810108 19.831806 19.940296 19.918598 19.918598 19.983707 19.983707 20.070499 19.962009 20.027103 20.027103 20.070499 20.135609 20.135609 20.179005 20.200703 20.330906 20.352604 20.396000 20.417698 20.504505 20.612995 20.612995 20.678104 20.678104 20.808308 20.808308 20.851704 20.938496 21.090397 21.090397 21.329105 21.372501 21.112110 21.133808 21.177204 21.263996 20.981907 20.960209 20.916798 21.112110 21.003605 21.133808 21.090397 21.155506 21.372501 21.524403 21.936695 22.414097 23.390598 25.213398 29.358097 32.374409 33.784901 35.802998 36.822910 39.036304 40.316608 41.813908 44.027302 44.721699 44.830204 44.895298 46.718098 47.173801 46.370899 44.157505 42.464909 38.363605 36.953098 39.795795 43.007404 44.070698 44.222599 42.985706 38.580601 39.188206 40.555302 41.293110 42.877201 43.680103 42.833805 41.401600 40.077900 38.927799 36.953098 33.416004 30.052509 27.101307 24.801105 23.260410 22.457508 22.088596 21.676304 21.502705 21.242298 20.981907 20.764896 20.461109 20.309208 20.135609 19.983707 20.027103 19.983707 19.983707 19.875202 19.918598 19.853504 19.853504 19.831806 19.831806 19.766697 19.766697 19.831806 19.744999 19.658207 19.549702 19.614796 19.571400 19.528004 19.506306 19.462910 19.419498 19.354404 19.376102 19.267597 19.332706 19.311008 19.180805 19.224201 19.180805 19.224201 19.137409 19.224201 19.093998 19.072300 
19.289295 19.224201 19.224201 19.245899 19.289295 19.332706 19.332706 19.354404 19.376102 19.441196 19.419498 19.376102 19.441196 19.658207 19.744999 19.679905 19.723301 19.723301 19.658207 19.593098 19.658207 19.701603 19.788410 19.701603 19.788410 19.896900 19.983707 19.983707 19.918598 20.005405 20.005405 20.027103 19.940296 19.962009 20.048801 20.113895 20.092197 20.179005 20.200703 20.135609 20.244099 20.330906 20.439396 20.461109 20.439396 20.547901 20.569599 20.591297 20.634708 20.699802 20.808308 20.851704 20.895100 21.047001 21.112110 21.155506 21.198902 21.112110 21.112110 21.220600 21.177204 20.895100 20.873402 20.895100 20.916798 20.938496 20.981907 21.068699 21.177204 21.285709 21.437595 21.719700 22.349003 23.173603 25.191700 29.401508 31.853596 33.003696 34.587803 34.913303 37.256901 39.144810 41.119511 43.311207 44.374500 44.743397 45.719898 46.739796 46.804905 44.114109 41.314808 38.754200 36.432301 36.497410 39.079700 42.877201 43.571598 43.072498 42.616810 41.314808 41.770496 41.466709 41.944096 42.768696 42.855503 41.553501 40.229801 39.470310 38.645710 36.519108 33.372608 30.009098 26.754108 24.605808 23.151905 22.500904 22.045200 21.632908 21.415897 21.177204 20.960209 20.851704 20.461109 20.200703 20.113895 20.005405 20.092197 19.983707 19.962009 19.940296 19.853504 19.875202 19.853504 19.918598 19.918598 19.788410 19.723301 19.788410 19.788410 19.701603 19.658207 19.549702 19.506306 19.571400 19.506306 19.484608 19.397800 19.462910 19.397800 19.354404 19.289295 19.245899 19.267597 19.267597 19.267597 19.202503 19.202503 19.159107 19.159107 19.180805 
19.159107 19.137409 19.224201 19.202503 19.202503 19.180805 19.289295 19.311008 19.202503 19.332706 19.376102 19.397800 19.397800 19.614796 19.701603 19.658207 19.636509 19.679905 19.701603 19.636509 19.658207 19.679905 19.744999 19.788410 19.810108 19.875202 19.918598 20.005405 19.896900 19.983707 19.983707 19.983707 19.983707 19.983707 20.048801 20.113895 20.070499 20.092197 20.113895 20.113895 20.113895 20.070499 20.396000 20.482807 20.504505 20.461109 20.439396 20.612995 20.656406 20.699802 20.808308 20.851704 20.981907 21.003605 21.025303 21.068699 20.960209 20.981907 20.938496 21.047001 20.938496 20.743198 20.764896 20.764896 20.895100 20.830006 20.895100 21.003605 21.155506 21.177204 21.285709 21.654606 22.132008 22.978306 24.779408 29.010899 31.354496 32.352695 33.112202 32.396107 35.455799 37.756001 40.056202 42.291309 43.354603 43.962208 46.023701 46.414310 46.067097 39.557102 36.453999 35.737904 35.998310 38.385303 42.877201 44.157505 43.181004 41.575199 40.012806 40.381702 42.030903 41.857304 42.313007 42.920597 42.313007 40.425098 39.231602 38.949497 38.146610 36.367207 33.264103 29.835499 26.580509 24.410496 23.065098 22.349003 21.893299 21.546101 21.350803 21.090397 20.873402 20.830006 20.417698 20.396000 20.200703 19.983707 19.983707 19.940296 19.853504 19.962009 19.896900 19.831806 19.896900 19.875202 19.788410 19.788410 19.679905 19.744999 19.766697 19.549702 19.549702 19.593098 19.484608 19.462910 19.397800 19.441196 19.354404 19.354404 19.267597 19.332706 19.267597 19.224201 19.267597 19.245899 19.245899 19.137409 19.115696 19.093998 19.072300 19.050602 
19.180805 19.180805 19.245899 19.245899 19.137409 19.267597 19.311008 19.289295 19.289295 19.289295 19.245899 19.376102 19.462910 19.528004 19.658207 19.701603 19.723301 19.636509 19.636509 19.528004 19.593098 19.658207 19.810108 19.853504 19.810108 19.810108 19.962009 19.983707 19.962009 19.853504 19.983707 20.048801 20.070499 20.027103 19.983707 20.113895 20.048801 20.070499 20.092197 19.983707 19.940296 20.048801 20.244099 20.439396 20.482807 20.547901 20.547901 20.526203 20.634708 20.721500 20.851704 20.916798 20.916798 20.981907 20.873402 20.851704 20.830006 20.764896 20.721500 20.764896 20.634708 20.678104 20.786610 20.830006 20.808308 20.873402 20.873402 20.960209 21.090397 21.112110 21.285709 21.459309 21.958408 22.479206 23.933109 27.340000 29.857197 31.137501 31.094105 29.965702 33.350910 36.041706 38.407001 40.989307 42.964008 44.244297 45.394398 46.002003 45.112309 37.756001 35.455799 35.846409 37.734303 42.616810 44.504704 43.853703 42.703602 41.032703 39.947697 41.054401 42.443211 42.616810 42.812107 43.159306 41.900700 39.643909 38.385303 37.929600 37.300297 35.716206 32.830097 29.423206 26.211597 24.215199 23.065098 22.305607 21.806507 21.502705 21.198902 21.025303 20.916798 20.743198 20.439396 20.287510 20.070499 19.940296 20.005405 19.896900 19.896900 19.918598 19.875202 19.896900 19.875202 19.744999 19.744999 19.744999 19.658207 19.658207 19.679905 19.571400 19.593098 19.549702 19.506306 19.462910 19.462910 19.376102 19.354404 19.332706 19.289295 19.311008 19.267597 19.224201 19.224201 19.267597 19.159107 19.159107 19.115696 19.072300 18.963810 19.028904 
19.202503 19.180805 19.137409 19.180805 19.180805 19.202503 19.376102 19.289295 19.332706 19.397800 19.332706 19.354404 19.354404 19.484608 19.658207 19.614796 19.658207 19.658207 19.636509 19.593098 19.571400 19.658207 19.701603 19.766697 19.723301 19.896900 19.940296 19.940296 19.962009 19.940296 20.070499 20.005405 20.005405 20.048801 19.983707 20.092197 20.005405 19.983707 19.962009 19.940296 19.962009 20.113895 20.265797 20.309208 20.526203 20.591297 20.612995 20.612995 20.678104 20.678104 20.808308 20.895100 20.851704 20.743198 20.678104 20.743198 20.678104 20.591297 20.634708 20.634708 20.547901 20.678104 20.721500 20.721500 20.743198 20.808308 20.786610 20.873402 20.873402 21.090397 21.198902 21.394199 21.871601 22.327305 23.043400 24.996403 27.448505 28.967503 28.533497 27.860798 31.094105 34.349110 36.388905 39.448597 42.985706 44.179203 44.483006 45.090611 44.222599 38.602299 37.734303 38.428699 42.030903 44.439610 44.266010 43.115910 42.074299 41.444996 41.640308 42.443211 43.050800 43.376301 43.267796 42.356403 41.119511 38.667408 37.365406 37.039906 36.237003 34.804798 32.222507 28.815601 25.647404 24.084995 22.826405 22.197102 21.893299 21.524403 21.177204 21.047001 20.851704 20.678104 20.396000 20.352604 20.070499 19.962009 19.983707 19.875202 19.896900 19.918598 19.896900 19.831806 19.788410 19.701603 19.744999 19.788410 19.636509 19.679905 19.636509 19.593098 19.571400 19.528004 19.484608 19.441196 19.419498 19.376102 19.267597 19.267597 19.267597 19.311008 19.354404 19.224201 19.289295 19.245899 19.180805 19.050602 19.028904 19.072300 19.007206 19.072300 
19.093998 19.224201 19.159107 19.180805 19.202503 19.245899 19.289295 19.332706 19.267597 19.332706 19.354404 19.397800 19.376102 19.462910 19.528004 19.723301 19.614796 19.744999 19.593098 19.549702 19.549702 19.593098 19.658207 19.701603 19.766697 19.766697 19.766697 19.918598 19.962009 19.940296 19.962009 19.940296 19.962009 20.048801 20.027103 20.048801 20.005405 19.896900 19.766697 19.853504 20.113895 20.135609 20.330906 20.330906 20.547901 20.634708 20.569599 20.764896 20.634708 20.743198 20.678104 20.721500 20.591297 20.526203 20.461109 20.439396 20.482807 20.569599 20.482807 20.547901 20.526203 20.612995 20.656406 20.656406 20.743198 20.743198 20.743198 20.830006 20.938496 20.981907 21.112110 21.220600 21.611210 21.914997 22.544300 23.455708 24.649204 26.146503 25.929508 26.059696 28.772205 32.482899 34.544407 37.842808 42.009205 43.528202 43.766911 44.179203 44.548100 41.792210 41.466709 42.920597 44.179203 44.070698 43.419697 42.464909 42.291309 43.072498 43.680103 43.918797 43.962208 44.070698 42.855503 41.488407 40.555302 38.906101 36.801197 36.041706 35.325596 33.828297 31.289402 27.774006 24.953007 23.651005 22.674503 22.088596 21.719700 21.437595 21.177204 20.938496 20.764896 20.612995 20.439396 20.200703 20.048801 19.962009 19.896900 19.853504 19.853504 19.853504 19.810108 19.766697 19.810108 19.636509 19.723301 19.723301 19.679905 19.614796 19.636509 19.636509 19.484608 19.441196 19.376102 19.419498 19.441196 19.311008 19.354404 19.332706 19.376102 19.202503 19.289295 19.245899 19.202503 19.115696 19.180805 19.180805 19.028904 19.050602 19.050602 19.159107 
19.159107 19.115696 19.137409 19.180805 19.137409 19.245899 19.289295 19.376102 19.289295 19.289295 19.376102 19.419498 19.354404 19.506306 19.549702 19.701603 19.701603 19.636509 19.506306 19.593098 19.614796 19.658207 19.658207 19.723301 19.701603 19.744999 19.940296 19.896900 20.005405 19.896900 19.896900 19.983707 20.135609 19.983707 19.918598 19.962009 19.875202 19.788410 19.875202 19.918598 20.092197 20.200703 20.330906 20.330906 20.612995 20.634708 20.678104 20.764896 20.678104 20.656406 20.808308 20.482807 20.330906 20.439396 20.417698 20.396000 20.439396 20.352604 20.396000 20.461109 20.482807 20.569599 20.612995 20.591297 20.612995 20.743198 20.699802 20.721500 20.830006 20.916798 21.068699 21.198902 21.372501 21.632908 22.001804 22.544300 23.195301 23.781208 24.215199 24.909595 27.014500 30.573307 32.786701 35.434101 39.774097 41.727100 42.812107 43.528202 44.374500 43.354603 43.246098 43.636707 43.376301 43.376301 42.746998 42.595097 43.528202 44.222599 44.916996 44.808506 44.504704 43.267796 42.095997 41.141209 39.969410 38.276798 36.171909 34.696308 34.284000 32.786701 29.683598 26.754108 24.453907 23.216999 22.522602 21.958408 21.698002 21.350803 21.220600 20.981907 20.764896 20.612995 20.352604 20.113895 19.853504 19.983707 19.875202 19.875202 19.766697 19.788410 19.744999 19.831806 19.766697 19.723301 19.701603 19.593098 19.636509 19.614796 19.549702 19.593098 19.528004 19.484608 19.528004 19.441196 19.332706 19.332706 19.311008 19.311008 19.332706 19.159107 19.224201 19.202503 19.115696 19.137409 19.137409 19.180805 19.093998 19.115696 19.093998 19.007206 
19.072300 19.072300 19.115696 19.093998 19.093998 19.137409 19.224201 19.289295 19.376102 19.354404 19.224201 19.332706 19.311008 19.397800 19.528004 19.636509 19.723301 19.614796 19.571400 19.571400 19.528004 19.571400 19.658207 19.614796 19.658207 19.679905 19.744999 19.701603 19.766697 19.853504 19.853504 19.853504 19.983707 19.940296 19.766697 19.896900 19.896900 19.875202 19.962009 20.027103 20.113895 20.048801 20.179005 20.309208 20.396000 20.634708 20.721500 20.634708 20.678104 20.656406 20.482807 20.179005 20.157307 20.200703 20.287510 20.244099 20.330906 20.309208 20.374302 20.417698 20.482807 20.461109 20.482807 20.569599 20.612995 20.656406 20.699802 20.851704 20.743198 20.786610 20.916798 21.025303 21.285709 21.372501 21.611210 22.132008 22.565998 22.956608 23.520802 24.302006 26.016300 28.989201 30.898808 32.981998 37.582401 40.294910 41.705402 42.595097 44.135807 44.483006 44.548100 44.070698 43.528202 42.790409 42.616810 43.506504 44.461308 45.090611 45.676502 44.960407 43.593296 42.573399 41.662006 40.859104 38.992908 37.235203 35.325596 33.112202 31.962101 30.139301 27.643803 25.300205 23.737797 22.869801 22.262196 21.784809 21.546101 21.307407 21.090397 20.873402 20.721500 20.547901 20.309208 20.027103 19.896900 19.875202 19.896900 19.875202 19.831806 19.788410 19.723301 19.744999 19.679905 19.571400 19.593098 19.571400 19.614796 19.528004 19.571400 19.484608 19.462910 19.419498 19.484608 19.332706 19.289295 19.332706 19.332706 19.224201 19.267597 19.202503 19.267597 19.137409 19.072300 19.050602 19.115696 19.072300 19.007206 19.050602 19.007206 19.050602 
19.072300 19.115696 19.115696 19.224201 19.224201 19.159107 19.180805 19.245899 19.245899 19.354404 19.289295 19.311008 19.311008 19.441196 19.549702 19.636509 19.701603 19.679905 19.701603 19.636509 19.441196 19.528004 19.528004 19.614796 19.636509 19.636509 19.658207 19.658207 19.614796 19.766697 19.810108 19.810108 19.810108 19.853504 19.875202 19.940296 20.005405 20.027103 20.048801 20.070499 20.135609 20.200703 20.222401 20.309208 20.461109 20.504505 20.634708 20.721500 20.678104 20.461109 20.244099 20.179005 20.135609 20.179005 20.135609 20.265797 20.309208 20.265797 20.352604 20.309208 20.396000 20.417698 20.439396 20.504505 20.569599 20.547901 20.634708 20.721500 20.786610 20.873402 20.830006 21.003605 21.177204 21.198902 21.502705 21.828205 22.197102 22.696201 23.195301 24.128407 25.625706 27.752308 30.117603 33.719807 36.388905 38.645710 40.598698 42.616810 44.244297 44.548100 43.897099 43.528202 43.072498 42.855503 43.463108 44.244297 45.134007 45.719898 45.351002 44.179203 42.898899 41.879002 40.924198 39.752399 38.255100 36.779499 33.980198 31.246006 29.466602 27.708897 25.842701 24.345402 23.216999 22.717899 22.088596 21.741398 21.437595 21.220600 21.090397 20.895100 20.721500 20.504505 20.244099 20.005405 19.940296 19.853504 19.831806 19.788410 19.831806 19.831806 19.810108 19.766697 19.679905 19.679905 19.614796 19.614796 19.593098 19.528004 19.528004 19.506306 19.506306 19.484608 19.441196 19.397800 19.267597 19.289295 19.245899 19.180805 19.245899 19.137409 19.115696 19.137409 19.093998 19.072300 19.202503 18.920399 18.985508 19.072300 19.028904 19.137409 
19.072300 19.072300 19.159107 19.202503 19.180805 19.202503 19.202503 19.245899 19.289295 19.267597 19.289295 19.224201 19.332706 19.419498 19.462910 19.549702 19.593098 19.679905 19.636509 19.679905 19.571400 19.549702 19.571400 19.593098 19.679905 19.614796 19.658207 19.549702 19.549702 19.614796 19.679905 19.744999 19.766697 19.810108 19.875202 19.983707 19.983707 20.092197 20.027103 20.027103 20.070499 20.244099 20.287510 20.287510 20.374302 20.439396 20.634708 20.678104 20.634708 20.526203 20.157307 20.179005 20.113895 20.070499 20.113895 20.244099 20.244099 20.179005 20.265797 20.265797 20.287510 20.352604 20.374302 20.461109 20.526203 20.547901 20.526203 20.743198 20.743198 20.743198 20.830006 20.960209 21.025303 21.155506 21.372501 21.784809 22.088596 22.652805 23.260410 24.323704 25.929508 28.034397 32.374409 36.063404 36.475697 37.452198 39.274998 42.247898 44.309406 43.788609 43.072498 43.072498 42.898899 44.027302 44.548100 44.569798 44.049000 44.916996 44.439610 43.181004 42.182804 40.967609 39.774097 38.949497 38.103199 35.238804 31.897007 29.466602 27.491901 25.864399 24.649204 23.672703 22.783009 22.349003 22.001804 21.589497 21.459309 21.177204 20.960209 20.830006 20.591297 20.461109 20.200703 19.940296 19.940296 19.810108 19.810108 19.875202 19.788410 19.788410 19.810108 19.744999 19.679905 19.636509 19.571400 19.549702 19.528004 19.593098 19.636509 19.419498 19.397800 19.376102 19.376102 19.332706 19.267597 19.332706 19.245899 19.137409 19.137409 19.093998 19.159107 19.093998 19.028904 19.093998 19.072300 19.093998 19.050602 19.050602 19.050602 19.180805 
19.050602 19.115696 19.050602 19.072300 19.137409 19.180805 19.137409 19.202503 19.267597 19.245899 19.376102 19.289295 19.311008 19.376102 19.441196 19.571400 19.593098 19.658207 19.701603 19.484608 19.636509 19.506306 19.593098 19.593098 19.658207 19.571400 19.614796 19.593098 19.506306 19.571400 19.658207 19.744999 19.744999 19.744999 19.896900 19.918598 19.918598 19.962009 19.983707 20.048801 20.135609 20.135609 20.222401 20.222401 20.396000 20.461109 20.591297 20.569599 20.612995 20.569599 20.222401 20.048801 20.048801 20.113895 20.070499 20.200703 20.287510 20.244099 20.179005 20.222401 20.352604 20.222401 20.309208 20.417698 20.569599 20.482807 20.612995 20.656406 20.634708 20.830006 20.808308 20.808308 21.025303 21.090397 21.329105 21.763096 22.175404 22.804707 23.781208 25.321903 27.860798 31.484699 35.130299 37.256901 37.647511 36.866306 40.663807 43.332905 43.615009 43.267796 42.964008 42.833805 43.853703 44.721699 44.634907 42.681904 43.549900 44.266010 43.181004 42.030903 40.837406 39.860905 39.231602 37.799397 35.130299 32.265903 29.965702 27.730610 25.886097 24.649204 23.781208 23.043400 22.500904 22.175404 21.828205 21.481007 21.437595 21.047001 20.938496 20.699802 20.526203 20.461109 20.135609 19.962009 19.983707 19.810108 19.744999 19.810108 19.810108 19.701603 19.744999 19.636509 19.636509 19.593098 19.571400 19.614796 19.506306 19.571400 19.506306 19.462910 19.441196 19.376102 19.332706 19.332706 19.289295 19.267597 19.245899 19.224201 19.180805 19.159107 19.137409 19.137409 19.137409 19.050602 19.072300 19.050602 19.072300 19.028904 18.942097 18.985508 
19.072300 19.072300 19.093998 19.115696 19.093998 19.159107 19.159107 19.245899 19.245899 19.202503 19.311008 19.354404 19.311008 19.311008 19.506306 19.441196 19.636509 19.636509 19.636509 19.593098 19.506306 19.528004 19.593098 19.528004 19.549702 19.593098 19.593098 19.593098 19.549702 19.506306 19.701603 19.614796 19.658207 19.853504 19.896900 19.918598 19.940296 19.940296 19.962009 19.918598 20.092197 20.157307 20.179005 20.265797 20.396000 20.417698 20.504505 20.634708 20.591297 20.417698 20.179005 20.027103 20.027103 20.070499 20.092197 20.070499 20.157307 20.157307 20.135609 20.222401 20.222401 20.309208 20.352604 20.396000 20.504505 20.526203 20.569599 20.612995 20.656406 20.721500 20.808308 20.873402 21.025303 21.068699 21.415897 21.828205 22.457508 23.195301 24.692600 27.340000 31.050709 34.067005 36.258701 37.213505 38.602299 39.318409 42.161106 42.855503 43.072498 42.942310 42.985706 43.571598 44.591496 44.916996 43.224400 43.311207 43.658405 42.855503 41.575199 40.121296 39.513706 39.079700 36.953098 34.175510 31.875309 29.900608 27.839100 26.168201 24.822803 23.824604 23.173603 22.717899 22.240498 21.914997 21.567799 21.329105 21.242298 20.981907 20.808308 20.612995 20.504505 20.417698 20.157307 19.896900 19.788410 19.788410 19.723301 19.766697 19.810108 19.679905 19.636509 19.701603 19.614796 19.614796 19.571400 19.614796 19.549702 19.506306 19.397800 19.354404 19.419498 19.376102 19.332706 19.311008 19.289295 19.180805 19.245899 19.137409 19.093998 19.115696 19.115696 19.072300 19.072300 19.028904 19.050602 19.028904 18.963810 18.942097 18.963810 18.920399 
18.942097 19.028904 18.963810 19.007206 19.050602 19.224201 19.137409 19.267597 19.137409 19.245899 19.245899 19.245899 19.245899 19.245899 19.311008 19.441196 19.549702 19.614796 19.614796 19.636509 19.571400 19.549702 19.679905 19.593098 19.528004 19.549702 19.549702 19.528004 19.506306 19.549702 19.614796 19.614796 19.679905 19.723301 19.831806 19.940296 19.962009 19.940296 20.027103 20.092197 20.048801 20.244099 20.135609 20.222401 20.309208 20.374302 20.417698 20.482807 20.482807 20.374302 20.200703 19.983707 19.918598 19.962009 19.983707 20.005405 20.179005 20.048801 20.113895 20.179005 20.179005 20.179005 20.309208 20.330906 20.439396 20.396000 20.526203 20.634708 20.612995 20.721500 20.764896 20.808308 21.025303 21.177204 21.459309 22.045200 22.717899 24.150105 26.515400 30.226109 33.047108 34.913303 36.367207 37.539005 39.557102 41.206303 41.770496 41.857304 42.030903 42.399799 43.506504 44.548100 44.765110 43.354603 43.311207 43.115910 42.269596 40.902500 39.405201 38.276798 38.124897 35.716206 33.003696 31.159199 29.358097 27.687199 26.124805 24.909595 24.041599 23.216999 22.696201 22.370701 21.914997 21.654606 21.372501 21.198902 21.047001 20.873402 20.743198 20.634708 20.482807 20.352604 19.940296 19.853504 19.766697 19.701603 19.744999 19.744999 19.744999 19.679905 19.593098 19.636509 19.571400 19.549702 19.549702 19.484608 19.462910 19.484608 19.484608 19.419498 19.267597 19.376102 19.311008 19.202503 19.202503 19.289295 19.180805 19.115696 19.137409 19.115696 19.050602 19.093998 19.072300 18.942097 19.093998 19.050602 19.050602 19.007206 19.028904 18.920399 
19.028904 18.985508 19.072300 19.050602 19.072300 19.224201 19.202503 19.159107 19.267597 19.202503 19.267597 19.202503 19.332706 19.354404 19.332706 19.376102 19.549702 19.636509 19.636509 19.658207 19.571400 19.571400 19.593098 19.593098 19.549702 19.506306 19.614796 19.484608 19.593098 19.571400 19.636509 19.636509 19.636509 19.766697 19.875202 19.918598 20.005405 19.983707 20.092197 20.048801 20.113895 20.048801 20.179005 20.157307 20.222401 20.330906 20.396000 20.439396 20.396000 20.309208 20.048801 19.918598 19.940296 20.005405 19.918598 20.005405 20.113895 20.048801 20.113895 20.200703 20.092197 20.265797 20.330906 20.352604 20.374302 20.396000 20.439396 20.547901 20.634708 20.656406 20.656406 20.808308 21.112110 21.242298 21.611210 22.305607 23.520802 25.929508 29.466602 32.287601 33.828297 35.043507 36.388905 38.341908 40.577000 40.902500 41.054401 41.662006 41.596897 42.356403 44.135807 44.830204 43.766911 43.419697 42.942310 41.792210 40.468510 38.906101 37.539005 36.888004 34.869907 32.005497 30.312901 28.793903 27.383396 26.146503 25.170002 24.432209 23.585896 22.739597 22.262196 21.980106 21.611210 21.567799 21.329105 21.112110 21.025303 20.830006 20.743198 20.526203 20.439396 20.265797 19.918598 19.810108 19.810108 19.744999 19.701603 19.679905 19.701603 19.636509 19.571400 19.636509 19.571400 19.614796 19.528004 19.549702 19.441196 19.376102 19.462910 19.419498 19.419498 19.332706 19.397800 19.202503 19.224201 19.245899 19.180805 19.245899 19.180805 19.093998 19.007206 19.007206 19.072300 19.050602 19.028904 18.963810 18.942097 19.072300 18.942097 19.050602 
18.985508 18.985508 19.007206 18.963810 18.985508 19.093998 19.072300 19.137409 19.115696 19.202503 19.202503 19.202503 19.224201 19.332706 19.267597 19.311008 19.549702 19.528004 19.549702 19.658207 19.614796 19.484608 19.593098 19.571400 19.528004 19.462910 19.549702 19.528004 19.484608 19.506306 19.636509 19.636509 19.679905 19.723301 19.875202 19.962009 19.918598 20.027103 20.027103 20.027103 20.113895 20.135609 20.135609 20.157307 20.309208 20.330906 20.352604 20.374302 20.309208 20.265797 19.983707 19.896900 19.831806 19.983707 19.940296 19.962009 20.113895 20.005405 20.027103 20.070499 20.113895 20.200703 20.244099 20.309208 20.309208 20.352604 20.439396 20.526203 20.547901 20.656406 20.808308 20.960209 21.090397 21.329105 21.828205 22.826405 24.931309 28.642002 31.289402 32.634800 33.437702 34.891605 37.018208 39.470310 40.728901 40.663807 40.924198 41.206303 41.792210 43.289509 44.266010 44.244297 43.658405 42.920597 41.683704 40.208103 38.363605 37.039906 35.629398 33.589603 31.332798 29.509998 28.229710 27.079609 25.777607 24.974705 24.519001 23.976505 23.108509 22.283909 21.936695 21.654606 21.372501 21.394199 21.242298 20.960209 20.830006 20.699802 20.634708 20.461109 20.374302 20.092197 19.766697 19.744999 19.766697 19.679905 19.614796 19.658207 19.658207 19.549702 19.549702 19.593098 19.528004 19.506306 19.528004 19.419498 19.397800 19.441196 19.419498 19.311008 19.441196 19.289295 19.354404 19.093998 19.245899 19.311008 19.202503 19.159107 19.072300 19.028904 19.028904 19.007206 19.007206 18.985508 18.942097 18.942097 19.007206 18.985508 18.963810 19.007206 
19.007206 19.050602 19.028904 19.093998 19.050602 19.072300 19.224201 19.180805 19.180805 19.267597 19.224201 19.224201 19.202503 19.397800 19.311008 19.311008 19.441196 19.593098 19.679905 19.679905 19.636509 19.593098 19.593098 19.462910 19.528004 19.528004 19.571400 19.528004 19.484608 19.506306 19.658207 19.636509 19.658207 19.723301 19.983707 19.918598 20.027103 20.005405 19.896900 20.113895 20.135609 20.222401 20.244099 20.157307 20.265797 20.352604 20.417698 20.374302 20.287510 20.179005 19.918598 19.962009 19.983707 19.983707 19.962009 19.983707 20.070499 20.027103 20.027103 20.135609 20.092197 20.200703 20.179005 20.265797 20.309208 20.396000 20.461109 20.569599 20.569599 20.764896 20.851704 20.960209 21.220600 21.546101 22.132008 23.629307 27.014500 30.182697 31.766804 32.591404 33.567905 35.672810 38.255100 40.186405 40.837406 40.967609 40.967609 41.206303 42.920597 44.179203 44.222599 43.875401 42.920597 41.401600 39.904301 38.190006 36.801197 34.826496 32.265903 30.551609 29.227909 27.752308 26.602207 25.690800 24.649204 24.084995 23.694401 23.260410 22.652805 21.958408 21.698002 21.437595 21.198902 21.242298 21.047001 20.938496 20.764896 20.634708 20.482807 20.504505 20.287510 19.962009 19.766697 19.831806 19.744999 19.658207 19.723301 19.744999 19.679905 19.549702 19.528004 19.593098 19.506306 19.571400 19.528004 19.441196 19.462910 19.376102 19.397800 19.332706 19.376102 19.332706 19.354404 19.202503 19.202503 19.354404 19.180805 19.159107 18.985508 19.072300 19.115696 18.963810 18.963810 18.920399 18.963810 18.942097 18.985508 18.963810 18.963810 18.963810 
18.920399 18.963810 19.050602 18.963810 18.985508 19.093998 19.289295 19.159107 19.137409 19.202503 19.245899 19.159107 19.332706 19.354404 19.311008 19.289295 19.441196 19.571400 19.593098 19.614796 19.549702 19.571400 19.506306 19.528004 19.528004 19.484608 19.484608 19.462910 19.441196 19.462910 19.549702 19.528004 19.614796 19.614796 19.875202 19.962009 19.896900 20.005405 19.962009 20.048801 20.113895 20.113895 20.222401 20.200703 20.179005 20.265797 20.200703 20.352604 20.309208 20.200703 19.875202 19.875202 19.896900 20.048801 19.962009 19.983707 20.027103 20.027103 20.070499 20.092197 20.070499 20.048801 20.179005 20.265797 20.352604 20.309208 20.417698 20.504505 20.569599 20.678104 20.764896 20.960209 21.307407 21.676304 22.522602 24.953007 28.576908 30.595005 31.745106 32.981998 34.674610 36.888004 39.231602 40.143009 40.772297 40.685505 41.097797 42.356403 43.680103 44.200901 43.897099 42.964008 41.596897 39.231602 37.582401 36.302097 34.284000 31.463001 29.727009 28.511799 27.448505 26.233295 25.473804 24.627506 23.998203 23.542500 23.021702 22.631107 22.066898 21.654606 21.524403 21.177204 21.068699 20.938496 20.938496 20.830006 20.699802 20.504505 20.461109 20.330906 20.135609 19.853504 19.831806 19.679905 19.614796 19.614796 19.614796 19.593098 19.658207 19.549702 19.528004 19.549702 19.528004 19.441196 19.441196 19.419498 19.397800 19.419498 19.419498 19.376102 19.267597 19.289295 19.332706 19.245899 19.180805 19.180805 19.115696 19.115696 19.137409 19.050602 19.072300 19.007206 19.007206 18.920399 19.007206 18.985508 18.963810 18.942097 18.920399 19.007206 
18.942097 19.050602 18.898701 18.963810 19.072300 19.115696 19.159107 19.159107 19.137409 19.202503 19.159107 19.289295 19.245899 19.267597 19.289295 19.311008 19.441196 19.441196 19.549702 19.593098 19.528004 19.658207 19.636509 19.636509 19.506306 19.549702 19.441196 19.549702 19.549702 19.462910 19.528004 19.506306 19.484608 19.549702 19.658207 19.831806 19.918598 19.940296 19.918598 19.962009 20.048801 20.048801 20.179005 20.200703 20.113895 20.113895 20.157307 20.287510 20.222401 19.962009 19.810108 19.853504 19.810108 19.983707 19.983707 20.005405 19.983707 20.048801 19.962009 20.048801 20.048801 20.113895 20.135609 20.287510 20.265797 20.374302 20.461109 20.526203 20.569599 20.743198 20.764896 20.981907 21.329105 21.828205 23.000004 26.233295 28.967503 30.638401 32.135700 33.936802 35.347309 37.929600 39.774097 39.730701 40.099598 40.229801 41.879002 43.202702 43.680103 43.593296 42.812107 41.271397 39.036304 36.844608 35.542606 33.481098 30.855396 29.076008 27.774006 26.819202 25.972904 25.018101 24.410496 23.933109 23.434010 23.065098 22.565998 22.175404 21.741398 21.350803 21.394199 21.112110 20.960209 20.938496 20.851704 20.678104 20.547901 20.439396 20.374302 20.244099 19.940296 19.788410 19.679905 19.571400 19.593098 19.528004 19.571400 19.549702 19.528004 19.462910 19.462910 19.506306 19.441196 19.397800 19.441196 19.397800 19.397800 19.354404 19.332706 19.354404 19.311008 19.289295 19.224201 19.224201 19.159107 19.159107 19.093998 19.072300 19.028904 19.028904 19.115696 18.942097 18.985508 18.942097 18.963810 18.920399 18.920399 19.028904 18.877003 18.963810 
18.898701 18.942097 18.920399 19.028904 18.942097 19.137409 19.115696 19.137409 19.093998 19.202503 19.180805 19.245899 19.180805 19.376102 19.159107 19.289295 19.354404 19.419498 19.462910 19.593098 19.571400 19.636509 19.636509 19.549702 19.528004 19.441196 19.528004 19.441196 19.484608 19.441196 19.462910 19.506306 19.528004 19.506306 19.679905 19.766697 19.810108 19.875202 19.918598 19.983707 19.983707 20.113895 20.113895 20.070499 20.135609 20.048801 20.048801 20.113895 20.092197 19.853504 19.766697 19.853504 19.896900 19.940296 19.940296 20.005405 19.983707 19.962009 19.983707 20.005405 20.027103 20.070499 20.113895 20.287510 20.265797 20.287510 20.482807 20.439396 20.569599 20.656406 20.830006 21.068699 21.415897 21.914997 23.759510 26.754108 28.707096 30.421406 32.200809 33.350910 35.998310 39.405201 39.622196 39.188206 39.383503 40.316608 42.356403 42.898899 42.920597 42.378101 40.750599 38.602299 36.562504 35.000095 32.374409 30.226109 28.620304 27.405109 26.298405 25.538898 24.953007 24.258610 23.759510 23.412296 22.891499 22.544300 22.218800 21.806507 21.481007 21.198902 21.177204 21.047001 20.873402 20.895100 20.699802 20.591297 20.504505 20.309208 20.244099 20.070499 19.853504 19.723301 19.614796 19.636509 19.636509 19.549702 19.571400 19.549702 19.549702 19.528004 19.441196 19.506306 19.484608 19.462910 19.397800 19.354404 19.376102 19.289295 19.311008 19.332706 19.332706 19.267597 19.224201 19.137409 19.115696 19.093998 19.050602 19.093998 18.920399 19.050602 19.028904 18.855305 18.985508 18.985508 18.985508 19.028904 18.920399 18.920399 18.877003 18.942097 
18.920399 18.898701 18.963810 19.093998 18.898701 19.072300 19.115696 19.007206 19.028904 19.159107 19.180805 19.093998 19.159107 19.267597 19.245899 19.289295 19.289295 19.376102 19.441196 19.549702 19.528004 19.614796 19.636509 19.614796 19.528004 19.506306 19.462910 19.441196 19.506306 19.462910 19.571400 19.484608 19.506306 19.462910 19.571400 19.593098 19.723301 19.744999 19.744999 19.875202 19.962009 20.027103 19.983707 20.027103 20.048801 20.005405 20.027103 20.048801 19.853504 19.853504 19.810108 19.831806 19.788410 19.831806 19.875202 19.983707 19.853504 19.875202 19.918598 19.962009 20.070499 20.113895 20.092197 20.309208 20.265797 20.244099 20.330906 20.439396 20.591297 20.678104 20.916798 21.155506 21.502705 21.980106 23.824604 26.255009 27.860798 29.271305 30.074207 33.502796 38.493809 39.535404 39.166508 38.862705 39.340107 40.598698 41.813908 42.139408 41.987507 40.577000 38.233402 36.649296 35.499210 31.962101 29.575108 28.121204 26.971104 25.864399 25.191700 24.649204 24.236897 23.737797 23.325504 23.065098 22.522602 22.305607 21.893299 21.589497 21.329105 21.047001 20.981907 20.895100 20.764896 20.830006 20.699802 20.439396 20.439396 20.330906 20.222401 19.918598 19.679905 19.810108 19.614796 19.636509 19.528004 19.571400 19.549702 19.549702 19.528004 19.462910 19.441196 19.462910 19.354404 19.484608 19.354404 19.419498 19.289295 19.267597 19.224201 19.202503 19.202503 19.159107 19.180805 19.180805 19.115696 19.137409 19.115696 19.137409 19.050602 19.050602 18.877003 18.833607 18.898701 18.898701 18.963810 18.963810 18.877003 18.920399 18.898701 18.920399 
18.942097 18.877003 18.942097 19.028904 18.985508 18.985508 19.050602 19.093998 19.050602 19.093998 19.180805 19.245899 19.245899 19.224201 19.311008 19.267597 19.311008 19.354404 19.506306 19.528004 19.571400 19.614796 19.658207 19.658207 19.528004 19.571400 19.419498 19.549702 19.506306 19.528004 19.462910 19.441196 19.441196 19.506306 19.528004 19.571400 19.658207 19.593098 19.614796 19.679905 19.788410 19.983707 20.005405 20.027103 20.092197 20.027103 20.048801 19.918598 19.788410 19.896900 19.831806 19.831806 19.896900 19.853504 19.853504 19.918598 19.896900 19.766697 19.962009 19.962009 20.027103 20.070499 20.113895 20.179005 20.265797 20.287510 20.374302 20.547901 20.612995 20.764896 20.895100 21.177204 21.589497 22.066898 23.238697 24.714298 25.886097 27.535297 31.180897 36.909702 38.927799 39.014606 38.819309 38.992908 39.383503 40.533604 41.618610 41.640308 40.186405 38.407001 36.866306 36.041706 32.613102 29.466602 27.730610 26.558796 25.647404 24.822803 24.280308 23.998203 23.694401 23.434010 23.325504 23.086796 22.370701 22.001804 21.698002 21.263996 21.090397 20.873402 20.764896 20.743198 20.634708 20.721500 20.612995 20.417698 20.287510 20.244099 20.135609 19.766697 19.636509 19.723301 19.636509 19.614796 19.571400 19.506306 19.484608 19.528004 19.549702 19.419498 19.397800 19.441196 19.376102 19.419498 19.397800 19.419498 19.267597 19.311008 19.245899 19.245899 19.202503 19.202503 19.267597 19.180805 19.137409 19.137409 19.050602 19.050602 19.028904 18.985508 18.985508 19.050602 18.920399 18.920399 18.942097 18.985508 18.768497 18.898701 18.833607 18.985508 
18.920399 18.942097 18.942097 19.050602 19.072300 19.072300 19.115696 19.093998 19.159107 19.137409 19.093998 19.159107 19.093998 19.289295 19.180805 19.202503 19.267597 19.289295 19.397800 19.484608 19.614796 19.614796 19.723301 19.744999 19.593098 19.549702 19.571400 19.593098 19.571400 19.419498 19.441196 19.441196 19.419498 19.484608 19.484608 19.593098 19.593098 19.571400 19.636509 19.679905 19.701603 19.723301 19.831806 19.896900 19.983707 19.940296 19.940296 19.918598 19.875202 19.918598 19.896900 19.918598 19.788410 19.875202 19.875202 19.940296 19.918598 19.853504 19.918598 19.896900 19.983707 20.027103 20.048801 20.135609 20.200703 20.244099 20.396000 20.461109 20.634708 20.743198 21.003605 21.285709 21.763096 22.175404 23.216999 24.475605 26.211597 30.616703 36.215305 38.363605 38.775898 38.754200 39.144810 39.123096 39.231602 40.577000 41.293110 40.056202 37.886204 36.779499 36.193607 33.611301 29.770405 27.708897 26.472004 25.321903 24.801105 24.063297 23.737797 23.564198 23.282108 23.021702 22.826405 22.696201 22.175404 21.632908 21.350803 21.068699 20.960209 20.873402 20.808308 20.678104 20.612995 20.612995 20.417698 20.309208 20.287510 20.135609 19.896900 19.679905 19.658207 19.679905 19.593098 19.528004 19.549702 19.506306 19.506306 19.419498 19.441196 19.419498 19.311008 19.419498 19.484608 19.376102 19.332706 19.332706 19.267597 19.267597 19.224201 19.289295 19.224201 19.202503 19.332706 19.180805 19.159107 19.050602 19.093998 19.072300 18.920399 18.963810 19.007206 18.963810 18.898701 19.007206 18.833607 18.898701 18.877003 18.768497 18.811909 18.920399 
18.898701 19.007206 18.942097 19.007206 18.942097 19.007206 19.028904 19.093998 19.093998 19.159107 19.137409 19.245899 19.245899 19.267597 19.137409 19.202503 19.245899 19.289295 19.311008 19.484608 19.506306 19.593098 19.701603 19.744999 19.571400 19.484608 19.658207 19.441196 19.484608 19.462910 19.441196 19.441196 19.484608 19.462910 19.506306 19.549702 19.593098 19.571400 19.636509 19.679905 19.658207 19.723301 19.810108 19.853504 19.962009 19.831806 19.983707 19.896900 19.940296 19.940296 19.940296 19.983707 19.831806 19.831806 19.875202 19.896900 19.875202 19.918598 19.896900 19.940296 19.983707 20.027103 20.092197 20.113895 20.200703 20.309208 20.417698 20.482807 20.656406 20.721500 21.047001 21.372501 22.023502 22.500904 23.607609 25.278507 29.488300 35.564304 37.994709 38.341908 38.558903 39.123096 39.253300 38.103199 38.862705 40.273197 39.752399 37.799397 36.475697 36.063404 33.611301 30.378010 27.904209 26.320103 25.235096 24.497303 23.976505 23.694401 23.477406 23.238697 23.000004 22.652805 22.305607 22.240498 21.763096 21.415897 21.090397 20.960209 20.764896 20.656406 20.764896 20.634708 20.547901 20.547901 20.417698 20.222401 20.244099 20.070499 19.766697 19.723301 19.679905 19.614796 19.571400 19.549702 19.462910 19.441196 19.506306 19.528004 19.506306 19.462910 19.506306 19.462910 19.397800 19.397800 19.332706 19.354404 19.311008 19.224201 19.245899 19.289295 19.202503 19.245899 19.311008 19.115696 19.050602 19.093998 19.093998 19.115696 19.007206 18.942097 19.072300 18.898701 18.898701 18.833607 18.898701 18.920399 18.963810 18.985508 18.898701 18.942097 
18.833607 18.942097 18.920399 19.050602 18.942097 18.985508 18.985508 19.072300 19.137409 19.093998 19.093998 19.137409 19.137409 19.093998 19.224201 19.267597 19.289295 19.245899 19.332706 19.397800 19.528004 19.593098 19.571400 19.679905 19.658207 19.593098 19.614796 19.484608 19.528004 19.462910 19.462910 19.462910 19.397800 19.484608 19.506306 19.506306 19.484608 19.593098 19.528004 19.528004 19.679905 19.723301 19.723301 19.744999 19.766697 19.766697 19.831806 19.896900 19.853504 19.918598 19.983707 19.918598 19.788410 19.853504 19.788410 19.810108 19.875202 19.918598 19.918598 19.940296 19.983707 19.983707 20.027103 20.092197 20.179005 20.309208 20.374302 20.591297 20.656406 20.830006 21.155506 21.481007 22.175404 22.956608 24.432209 28.251408 34.761402 37.495609 38.059803 38.428699 39.361805 39.557102 36.779499 37.061604 39.687305 39.340107 37.756001 36.258701 35.607700 33.437702 30.095905 27.925907 26.406910 25.235096 24.410496 23.889698 23.607609 23.347202 23.065098 22.913197 22.652805 22.305607 21.893299 21.698002 21.394199 21.155506 21.003605 20.830006 20.634708 20.526203 20.569599 20.547901 20.374302 20.396000 20.287510 20.157307 20.092197 19.766697 19.701603 19.614796 19.636509 19.571400 19.462910 19.506306 19.528004 19.441196 19.484608 19.484608 19.397800 19.419498 19.441196 19.441196 19.332706 19.397800 19.354404 19.289295 19.289295 19.267597 19.202503 19.311008 19.202503 19.115696 19.137409 19.050602 19.072300 18.942097 18.985508 19.093998 19.072300 18.942097 18.942097 18.746799 18.985508 18.877003 18.790195 18.855305 18.898701 18.963810 18.833607 18.942097 
18.877003 18.920399 18.855305 18.920399 18.942097 18.963810 19.115696 19.115696 18.985508 19.072300 19.093998 19.115696 19.224201 19.245899 19.224201 19.180805 19.202503 19.202503 19.245899 19.289295 19.397800 19.549702 19.549702 19.571400 19.549702 19.571400 19.593098 19.571400 19.484608 19.397800 19.441196 19.397800 19.376102 19.354404 19.462910 19.441196 19.528004 19.506306 19.571400 19.528004 19.679905 19.723301 19.766697 19.701603 19.723301 19.679905 19.853504 19.810108 19.853504 19.766697 19.853504 19.875202 19.831806 19.918598 19.766697 19.875202 19.831806 19.875202 19.810108 19.918598 19.918598 19.918598 19.940296 20.113895 20.200703 20.265797 20.396000 20.526203 20.634708 20.830006 21.198902 21.698002 22.479206 23.651005 26.840900 33.632999 36.996510 37.821110 38.341908 38.927799 39.774097 37.452198 37.018208 38.906101 38.992908 38.103199 36.388905 35.455799 33.611301 30.139301 28.077808 26.558796 25.343601 24.432209 23.846302 23.585896 23.368900 23.021702 22.761295 22.522602 22.305607 21.849903 21.502705 21.437595 21.133808 20.960209 20.873402 20.699802 20.591297 20.504505 20.547901 20.504505 20.309208 20.287510 20.287510 20.092197 19.962009 19.701603 19.658207 19.593098 19.571400 19.506306 19.506306 19.528004 19.506306 19.332706 19.419498 19.441196 19.441196 19.354404 19.441196 19.376102 19.311008 19.376102 19.267597 19.245899 19.180805 19.245899 19.224201 19.180805 19.050602 19.245899 19.137409 19.159107 19.007206 19.007206 18.920399 19.028904 18.985508 18.920399 18.942097 18.855305 18.877003 18.963810 18.833607 18.790195 18.790195 18.746799 18.703403 18.811909 
18.898701 18.963810 18.898701 18.811909 18.920399 18.898701 19.007206 19.050602 18.920399 19.050602 19.050602 19.115696 19.202503 19.093998 19.137409 19.202503 19.159107 19.202503 19.202503 19.245899 19.289295 19.419498 19.571400 19.636509 19.549702 19.593098 19.636509 19.506306 19.419498 19.354404 19.462910 19.441196 19.419498 19.397800 19.376102 19.549702 19.462910 19.528004 19.571400 19.571400 19.766697 19.744999 19.658207 19.614796 19.679905 19.658207 19.679905 19.766697 19.766697 19.744999 19.788410 19.831806 19.896900 19.810108 19.853504 19.918598 19.853504 19.788410 19.831806 19.875202 19.896900 19.983707 19.983707 19.983707 20.200703 20.222401 20.309208 20.461109 20.547901 20.960209 21.329105 21.849903 22.913197 25.039799 31.766804 36.584202 37.539005 37.972996 38.493809 39.535404 38.710804 37.170109 38.580601 38.493809 38.168308 36.757801 35.434101 34.110401 30.812000 28.403309 26.537098 25.386997 24.410496 23.802906 23.477406 23.282108 23.195301 22.826405 22.522602 22.175404 22.045200 21.567799 21.285709 21.198902 20.916798 20.851704 20.743198 20.656406 20.504505 20.439396 20.461109 20.396000 20.222401 20.330906 20.222401 20.092197 19.788410 19.614796 19.571400 19.549702 19.571400 19.506306 19.462910 19.484608 19.419498 19.289295 19.376102 19.462910 19.376102 19.354404 19.354404 19.397800 19.354404 19.289295 19.267597 19.202503 19.202503 19.180805 19.159107 19.115696 19.137409 19.115696 19.115696 19.093998 18.963810 19.093998 18.920399 18.942097 18.942097 19.028904 18.877003 18.833607 18.898701 18.877003 18.855305 18.790195 18.725101 18.768497 18.725101 18.790195 
18.833607 18.898701 18.811909 18.920399 18.942097 18.920399 18.963810 19.028904 18.963810 19.028904 19.050602 19.137409 19.159107 19.115696 19.202503 19.159107 19.224201 19.245899 19.159107 19.224201 19.224201 19.354404 19.549702 19.614796 19.614796 19.549702 19.593098 19.506306 19.484608 19.397800 19.462910 19.397800 19.419498 19.419498 19.441196 19.462910 19.528004 19.528004 19.528004 19.571400 19.679905 19.701603 19.636509 19.658207 19.679905 19.658207 19.658207 19.744999 19.766697 19.701603 19.831806 19.831806 19.875202 19.853504 19.853504 19.853504 19.962009 19.918598 19.875202 19.962009 19.918598 19.962009 20.027103 20.179005 20.200703 20.287510 20.461109 20.569599 20.656406 20.916798 21.372501 22.153706 23.672703 28.750507 35.412403 37.322010 37.669209 38.320210 39.253300 38.906101 36.692707 38.059803 38.233402 37.756001 36.953098 35.737904 34.197208 31.224308 28.793903 27.057896 25.560596 24.562397 23.933109 23.499104 23.195301 22.978306 22.978306 22.739597 22.283909 21.936695 21.698002 21.263996 21.155506 21.047001 20.851704 20.764896 20.678104 20.547901 20.417698 20.396000 20.439396 20.265797 20.092197 20.244099 20.157307 19.940296 19.701603 19.571400 19.571400 19.528004 19.571400 19.528004 19.419498 19.506306 19.419498 19.332706 19.397800 19.376102 19.354404 19.376102 19.332706 19.311008 19.332706 19.332706 19.202503 19.267597 19.245899 19.137409 19.159107 19.072300 19.224201 19.137409 19.072300 19.050602 18.985508 18.985508 18.877003 18.985508 18.898701 19.028904 18.877003 18.898701 18.877003 18.920399 18.811909 18.811909 18.768497 18.768497 18.833607 18.768497 
18.833607 18.833607 18.877003 18.833607 18.877003 18.898701 19.007206 18.985508 18.855305 19.050602 18.963810 19.028904 19.137409 19.159107 19.072300 19.115696 19.137409 19.180805 19.115696 19.137409 19.137409 19.224201 19.419498 19.528004 19.593098 19.419498 19.528004 19.549702 19.441196 19.376102 19.376102 19.441196 19.397800 19.376102 19.462910 19.397800 19.506306 19.441196 19.484608 19.506306 19.549702 19.636509 19.593098 19.636509 19.614796 19.636509 19.614796 19.614796 19.658207 19.571400 19.658207 19.744999 19.766697 19.810108 19.788410 19.918598 19.831806 19.962009 19.896900 19.940296 19.940296 19.983707 20.027103 20.179005 20.265797 20.352604 20.417698 20.526203 20.699802 20.981907 21.459309 22.262196 24.627506 32.352695 36.519108 37.343708 37.777699 38.754200 39.296696 36.692707 37.083302 37.712605 37.387104 36.627598 35.694508 34.609501 31.593204 29.249607 27.318302 25.951206 24.779408 23.976505 23.542500 23.195301 22.826405 22.631107 22.609409 22.283909 22.001804 21.676304 21.198902 20.960209 20.873402 20.895100 20.612995 20.526203 20.569599 20.439396 20.374302 20.265797 20.265797 20.113895 20.092197 20.092197 19.896900 19.679905 19.549702 19.462910 19.549702 19.506306 19.506306 19.506306 19.441196 19.354404 19.376102 19.311008 19.332706 19.376102 19.311008 19.311008 19.202503 19.289295 19.289295 19.311008 19.202503 19.159107 19.202503 19.180805 19.159107 19.115696 19.072300 19.093998 19.115696 19.137409 18.898701 18.985508 18.942097 19.007206 18.790195 18.811909 18.855305 18.877003 18.833607 18.746799 18.746799 18.725101 18.681705 18.660007 18.746799 18.790195 
18.811909 18.811909 18.811909 18.833607 18.898701 18.855305 18.963810 18.963810 18.920399 18.963810 19.007206 18.985508 19.007206 19.072300 19.159107 19.093998 19.093998 19.137409 19.137409 19.028904 19.115696 19.202503 19.354404 19.484608 19.593098 19.484608 19.441196 19.506306 19.528004 19.419498 19.354404 19.332706 19.289295 19.376102 19.332706 19.419498 19.332706 19.462910 19.484608 19.528004 19.506306 19.679905 19.679905 19.636509 19.614796 19.614796 19.593098 19.571400 19.549702 19.658207 19.679905 19.593098 19.723301 19.701603 19.744999 19.853504 19.810108 19.918598 19.896900 19.983707 19.983707 20.048801 20.027103 20.135609 20.200703 20.309208 20.439396 20.591297 20.786610 21.003605 21.632908 22.500904 25.907810 34.088703 36.388905 37.148396 38.103199 38.775898 36.649296 34.848209 36.302097 36.367207 36.150196 35.347309 34.718006 32.396107 29.488300 27.817402 26.363499 25.170002 24.106709 23.520802 23.130207 22.783009 22.414097 22.305607 22.175404 21.871601 21.546101 21.307407 21.090397 20.830006 20.699802 20.699802 20.569599 20.526203 20.417698 20.439396 20.244099 20.157307 20.200703 20.113895 20.048801 20.005405 19.701603 19.593098 19.593098 19.506306 19.658207 19.506306 19.462910 19.397800 19.311008 19.397800 19.311008 19.289295 19.354404 19.354404 19.332706 19.332706 19.267597 19.245899 19.289295 19.289295 19.115696 19.202503 19.137409 19.137409 19.159107 19.028904 19.007206 18.963810 18.985508 18.898701 18.833607 18.898701 18.920399 18.898701 18.877003 18.833607 18.877003 18.790195 18.790195 18.811909 18.638309 18.660007 18.725101 18.638309 18.660007 18.660007 
18.790195 18.725101 18.833607 18.768497 18.855305 18.855305 18.920399 18.963810 18.877003 18.898701 18.963810 18.985508 19.072300 19.028904 19.007206 19.050602 19.028904 19.050602 18.963810 19.072300 19.093998 19.115696 19.224201 19.332706 19.376102 19.419498 19.397800 19.376102 19.397800 19.441196 19.462910 19.354404 19.289295 19.311008 19.354404 19.419498 19.419498 19.332706 19.441196 19.462910 19.528004 19.549702 19.593098 19.571400 19.614796 19.549702 19.636509 19.593098 19.636509 19.679905 19.636509 19.593098 19.593098 19.658207 19.701603 19.766697 19.810108 19.810108 19.831806 19.875202 19.918598 19.983707 19.983707 20.179005 20.222401 20.287510 20.265797 20.504505 20.743198 21.068699 21.611210 22.696201 26.406910 33.980198 35.911503 36.888004 37.907902 36.931400 32.721607 33.133900 34.370808 34.587803 34.240604 33.828297 33.177296 30.052509 28.056110 26.558796 25.365299 24.345402 23.564198 23.130207 22.783009 22.392399 22.066898 21.828205 21.719700 21.329105 21.198902 20.960209 20.786610 20.699802 20.504505 20.526203 20.461109 20.417698 20.265797 20.265797 20.113895 20.048801 20.092197 20.092197 19.875202 19.766697 19.679905 19.571400 19.484608 19.462910 19.462910 19.441196 19.354404 19.419498 19.354404 19.245899 19.332706 19.224201 19.332706 19.289295 19.224201 19.332706 19.137409 19.202503 19.224201 19.159107 19.159107 19.093998 19.050602 19.007206 19.007206 19.007206 18.920399 19.072300 18.898701 18.920399 18.855305 18.898701 18.920399 18.877003 18.833607 18.768497 18.790195 18.746799 18.811909 18.725101 18.638309 18.660007 18.681705 18.660007 18.551502 18.768497 
18.790195 18.660007 18.768497 18.790195 18.877003 18.855305 18.833607 18.985508 18.963810 18.855305 18.963810 19.007206 18.942097 18.877003 18.963810 18.985508 18.942097 19.007206 18.985508 18.985508 18.963810 19.028904 19.115696 19.180805 19.180805 19.354404 19.397800 19.441196 19.397800 19.462910 19.419498 19.289295 19.245899 19.289295 19.289295 19.397800 19.397800 19.419498 19.376102 19.397800 19.506306 19.462910 19.571400 19.484608 19.528004 19.593098 19.462910 19.636509 19.571400 19.636509 19.571400 19.614796 19.701603 19.744999 19.701603 19.679905 19.701603 19.744999 19.766697 19.810108 19.940296 19.940296 19.875202 20.070499 20.200703 20.222401 20.309208 20.461109 20.547901 21.003605 21.524403 22.457508 25.148304 32.070606 34.869907 36.193607 36.627598 33.850010 30.443104 30.312901 31.766804 32.287601 32.070606 31.766804 30.486500 28.229710 26.840900 25.517200 24.519001 23.716099 23.173603 22.826405 22.370701 22.066898 21.806507 21.567799 21.415897 21.003605 20.851704 20.743198 20.634708 20.482807 20.439396 20.461109 20.352604 20.417698 20.287510 20.200703 20.070499 20.048801 20.113895 20.005405 19.810108 19.723301 19.571400 19.484608 19.484608 19.397800 19.441196 19.419498 19.419498 19.354404 19.311008 19.267597 19.245899 19.245899 19.289295 19.289295 19.202503 19.180805 19.159107 19.202503 19.245899 19.137409 19.072300 19.050602 19.050602 18.942097 18.985508 19.072300 19.093998 19.007206 18.963810 18.833607 18.855305 18.942097 18.877003 18.833607 18.833607 18.768497 18.811909 18.725101 18.746799 18.703403 18.573200 18.594898 18.681705 18.594898 18.551502 18.703403 
18.746799 18.746799 18.746799 18.790195 18.963810 18.855305 18.833607 18.985508 18.963810 18.942097 18.920399 19.050602 18.877003 18.942097 18.963810 18.985508 19.007206 18.985508 19.028904 19.028904 18.963810 19.007206 18.963810 19.115696 19.115696 19.245899 19.506306 19.376102 19.332706 19.462910 19.462910 19.332706 19.354404 19.332706 19.354404 19.441196 19.462910 19.441196 19.397800 19.419498 19.506306 19.506306 19.484608 19.549702 19.571400 19.614796 19.679905 19.636509 19.723301 19.658207 19.766697 19.658207 19.679905 19.810108 19.744999 19.614796 19.679905 19.853504 19.766697 19.723301 19.918598 19.896900 19.962009 19.940296 20.113895 20.135609 20.287510 20.461109 20.547901 20.873402 21.307407 22.066898 23.737797 28.663700 33.025410 34.869907 34.869907 31.159199 28.685398 28.186298 28.815601 29.683598 29.661900 29.054310 27.882496 26.667301 25.647404 24.519001 23.716099 23.151905 22.804707 22.522602 22.001804 21.719700 21.415897 21.242298 21.155506 20.808308 20.743198 20.634708 20.547901 20.417698 20.330906 20.374302 20.374302 20.396000 20.200703 20.070499 19.983707 19.962009 20.027103 19.853504 19.658207 19.636509 19.571400 19.484608 19.484608 19.376102 19.441196 19.376102 19.376102 19.289295 19.245899 19.267597 19.289295 19.137409 19.354404 19.245899 19.224201 19.224201 19.202503 19.137409 19.093998 19.202503 19.245899 19.072300 19.050602 19.093998 18.942097 19.007206 19.007206 19.028904 18.942097 18.898701 18.811909 18.898701 18.898701 18.898701 18.855305 18.833607 18.768497 18.768497 18.638309 18.703403 18.703403 18.681705 18.638309 18.660007 18.703403 18.725101 
18.681705 18.703403 18.681705 18.790195 18.877003 18.855305 18.833607 18.855305 18.855305 18.942097 18.942097 18.833607 18.877003 18.985508 18.963810 18.920399 18.877003 18.963810 18.898701 18.920399 18.811909 18.942097 18.942097 19.028904 19.224201 19.115696 19.289295 19.376102 19.441196 19.354404 19.441196 19.419498 19.267597 19.267597 19.311008 19.376102 19.332706 19.441196 19.397800 19.354404 19.332706 19.441196 19.484608 19.528004 19.549702 19.506306 19.506306 19.744999 19.614796 19.614796 19.658207 19.636509 19.701603 19.679905 19.679905 19.701603 19.636509 19.788410 19.788410 19.744999 19.831806 19.918598 19.831806 19.983707 20.005405 20.070499 20.200703 20.287510 20.439396 20.699802 21.003605 21.632908 22.761295 25.018101 29.379810 32.330997 31.484699 28.685398 27.188099 26.645603 26.602207 26.927708 26.906010 26.428608 25.994602 25.061497 24.345402 23.520802 22.891499 22.565998 22.175404 21.936695 21.611210 21.263996 21.155506 20.938496 20.851704 20.656406 20.547901 20.526203 20.439396 20.374302 20.309208 20.330906 20.222401 20.200703 20.113895 19.962009 19.940296 19.918598 20.005405 19.614796 19.593098 19.614796 19.484608 19.441196 19.419498 19.332706 19.441196 19.354404 19.376102 19.267597 19.224201 19.289295 19.245899 19.202503 19.202503 19.245899 19.245899 19.093998 19.202503 19.224201 19.159107 19.115696 19.137409 19.159107 19.093998 18.985508 19.007206 19.050602 18.942097 18.920399 18.963810 18.855305 18.790195 18.833607 18.942097 18.725101 18.790195 18.660007 18.790195 18.660007 18.638309 18.660007 18.660007 18.573200 18.616596 18.594898 18.638309 18.616596 
18.681705 18.768497 18.638309 18.811909 18.855305 18.811909 18.877003 18.833607 18.855305 18.855305 18.790195 18.920399 18.855305 18.942097 18.855305 18.877003 18.898701 18.898701 18.833607 18.898701 18.855305 18.898701 18.942097 18.985508 19.028904 19.115696 19.224201 19.289295 19.397800 19.397800 19.419498 19.332706 19.354404 19.376102 19.419498 19.397800 19.397800 19.462910 19.354404 19.332706 19.419498 19.376102 19.419498 19.462910 19.484608 19.484608 19.528004 19.679905 19.614796 19.614796 19.571400 19.571400 19.723301 19.744999 19.658207 19.701603 19.744999 19.766697 19.810108 19.679905 19.788410 19.896900 19.831806 19.940296 20.070499 20.113895 20.157307 20.244099 20.374302 20.634708 20.830006 21.307407 22.175404 23.282108 25.061497 27.231510 27.166401 26.341801 25.734196 25.278507 25.039799 25.126606 24.996403 24.692600 24.388798 23.672703 23.238697 22.674503 22.327305 21.914997 21.654606 21.524403 21.177204 20.981907 20.873402 20.743198 20.743198 20.526203 20.396000 20.504505 20.417698 20.352604 20.222401 20.222401 20.200703 20.135609 20.027103 20.048801 19.918598 19.853504 19.766697 19.658207 19.484608 19.506306 19.549702 19.397800 19.506306 19.311008 19.332706 19.289295 19.332706 19.267597 19.289295 19.224201 19.289295 19.159107 19.224201 19.224201 19.137409 19.159107 19.180805 19.245899 19.072300 19.007206 19.115696 19.050602 18.942097 19.007206 19.115696 18.942097 18.898701 18.898701 18.942097 18.898701 18.790195 18.877003 18.963810 18.855305 18.790195 18.681705 18.681705 18.638309 18.746799 18.681705 18.681705 18.594898 18.594898 18.703403 18.573200 18.594898 
18.660007 18.681705 18.725101 18.703403 18.833607 18.768497 18.811909 18.855305 18.833607 18.768497 18.920399 18.855305 18.833607 18.985508 18.833607 18.898701 18.811909 18.855305 18.703403 18.746799 18.746799 18.703403 18.833607 18.985508 19.050602 19.115696 19.159107 19.224201 19.289295 19.311008 19.376102 19.332706 19.376102 19.397800 19.376102 19.462910 19.397800 19.311008 19.376102 19.419498 19.354404 19.332706 19.397800 19.419498 19.441196 19.528004 19.397800 19.528004 19.571400 19.528004 19.571400 19.614796 19.679905 19.723301 19.701603 19.723301 19.744999 19.744999 19.701603 19.701603 19.810108 19.853504 19.788410 19.918598 20.005405 20.092197 20.048801 20.157307 20.309208 20.417698 20.547901 20.873402 21.567799 22.066898 23.130207 24.171803 24.649204 24.605808 24.236897 23.954807 23.737797 23.694401 23.651005 23.325504 23.151905 22.674503 22.392399 22.088596 21.763096 21.611210 21.220600 21.133808 20.960209 20.743198 20.656406 20.504505 20.591297 20.417698 20.396000 20.417698 20.396000 20.287510 20.113895 20.265797 20.027103 20.005405 20.027103 19.940296 19.896900 19.658207 19.593098 19.549702 19.549702 19.506306 19.484608 19.397800 19.245899 19.311008 19.397800 19.311008 19.376102 19.311008 19.224201 19.245899 19.180805 19.137409 19.289295 19.245899 19.159107 19.115696 19.245899 19.159107 19.093998 19.137409 19.115696 19.115696 19.007206 19.028904 19.050602 18.963810 18.877003 18.985508 18.920399 18.942097 18.746799 18.811909 18.855305 18.811909 18.746799 18.660007 18.660007 18.681705 18.746799 18.725101 18.660007 18.594898 18.616596 18.616596 18.508106 18.594898 
18.703403 18.746799 18.725101 18.703403 18.768497 18.833607 18.855305 18.833607 18.790195 18.811909 18.877003 18.942097 18.855305 18.833607 18.790195 18.811909 18.811909 18.746799 18.725101 18.638309 18.746799 18.725101 18.855305 18.963810 19.028904 19.072300 19.202503 19.180805 19.311008 19.289295 19.376102 19.289295 19.332706 19.354404 19.397800 19.506306 19.441196 19.397800 19.332706 19.354404 19.311008 19.311008 19.354404 19.376102 19.462910 19.397800 19.397800 19.549702 19.571400 19.528004 19.614796 19.549702 19.549702 19.701603 19.636509 19.788410 19.744999 19.744999 19.766697 19.788410 19.766697 19.810108 19.875202 19.940296 19.983707 20.070499 20.027103 20.157307 20.157307 20.265797 20.396000 20.569599 21.068699 21.263996 21.871601 22.522602 23.021702 23.108509 23.000004 22.848103 22.717899 22.609409 22.500904 22.305607 22.283909 21.849903 21.589497 21.589497 21.329105 21.177204 20.786610 20.851704 20.743198 20.656406 20.526203 20.417698 20.482807 20.374302 20.374302 20.417698 20.439396 20.135609 20.005405 20.092197 20.005405 20.113895 20.027103 19.918598 19.636509 19.549702 19.593098 19.549702 19.506306 19.528004 19.506306 19.376102 19.419498 19.289295 19.354404 19.267597 19.289295 19.245899 19.202503 19.224201 19.245899 19.137409 19.267597 19.245899 19.137409 19.180805 19.137409 19.159107 19.007206 19.028904 19.115696 19.137409 18.963810 18.898701 18.920399 19.072300 18.963810 18.942097 18.920399 18.833607 18.855305 18.768497 18.790195 18.725101 18.768497 18.725101 18.638309 18.746799 18.638309 18.725101 18.594898 18.508106 18.551502 18.660007 18.529804 18.594898 
18.638309 18.573200 18.638309 18.660007 18.660007 18.638309 18.811909 18.746799 18.811909 18.920399 18.898701 18.703403 18.811909 18.725101 18.746799 18.660007 18.681705 18.573200 18.594898 18.660007 18.681705 18.746799 18.811909 18.942097 19.007206 19.007206 19.180805 19.115696 19.137409 19.202503 19.332706 19.289295 19.354404 19.289295 19.376102 19.332706 19.311008 19.441196 19.267597 19.332706 19.267597 19.289295 19.332706 19.289295 19.289295 19.332706 19.397800 19.419498 19.528004 19.397800 19.506306 19.549702 19.462910 19.571400 19.614796 19.614796 19.723301 19.723301 19.701603 19.723301 19.723301 19.896900 19.918598 19.918598 19.962009 19.940296 19.983707 20.092197 20.048801 20.265797 20.330906 20.309208 20.612995 20.764896 21.025303 21.459309 21.828205 22.110310 21.849903 21.763096 21.719700 21.676304 21.698002 21.502705 21.459309 21.177204 21.068699 20.960209 20.916798 20.851704 20.504505 20.526203 20.461109 20.482807 20.396000 20.287510 20.461109 20.287510 20.179005 20.287510 20.200703 20.005405 19.875202 19.896900 19.962009 19.918598 19.875202 19.679905 19.506306 19.484608 19.528004 19.397800 19.354404 19.484608 19.441196 19.332706 19.267597 19.245899 19.289295 19.180805 19.245899 19.267597 19.050602 19.159107 19.180805 19.159107 19.115696 19.224201 19.093998 19.115696 19.028904 19.137409 19.007206 18.963810 19.050602 19.050602 19.028904 18.877003 18.985508 18.985508 18.942097 18.963810 18.833607 18.811909 18.746799 18.746799 18.725101 18.638309 18.790195 18.660007 18.725101 18.660007 18.811909 18.573200 18.486408 18.529804 18.551502 18.594898 18.442997 18.442997 
18.594898 18.681705 18.551502 18.616596 18.638309 18.660007 18.681705 18.768497 18.681705 18.811909 18.725101 18.725101 18.703403 18.638309 18.638309 18.529804 18.660007 18.508106 18.616596 18.573200 18.638309 18.638309 18.725101 18.898701 18.898701 19.072300 19.007206 19.115696 19.137409 19.159107 19.289295 19.159107 19.332706 19.311008 19.354404 19.332706 19.354404 19.376102 19.419498 19.332706 19.311008 19.159107 19.289295 19.267597 19.332706 19.354404 19.354404 19.354404 19.376102 19.376102 19.419498 19.462910 19.441196 19.593098 19.528004 19.636509 19.571400 19.614796 19.571400 19.679905 19.723301 19.853504 19.810108 19.853504 19.788410 19.918598 19.962009 20.027103 20.005405 20.113895 20.179005 20.092197 20.222401 20.330906 20.526203 20.873402 21.112110 21.285709 21.112110 21.133808 21.068699 21.155506 21.068699 20.981907 20.851704 20.656406 20.699802 20.569599 20.547901 20.504505 20.330906 20.439396 20.352604 20.287510 20.287510 20.287510 20.309208 20.157307 20.179005 20.200703 20.092197 20.027103 19.875202 19.940296 19.831806 19.766697 19.701603 19.506306 19.376102 19.397800 19.441196 19.397800 19.376102 19.462910 19.397800 19.267597 19.267597 19.224201 19.311008 19.245899 19.202503 19.159107 19.028904 19.115696 19.093998 19.093998 19.072300 19.137409 19.093998 19.007206 18.985508 18.985508 18.942097 18.942097 19.050602 19.028904 18.920399 18.877003 18.855305 18.920399 18.833607 18.898701 18.811909 18.725101 18.660007 18.746799 18.725101 18.616596 18.616596 18.594898 18.616596 18.660007 18.551502 18.616596 18.529804 18.464710 18.442997 18.486408 18.442997 18.399601 
18.725101 18.594898 18.573200 18.594898 18.594898 18.660007 18.703403 18.703403 18.703403 18.660007 18.725101 18.703403 18.573200 18.551502 18.529804 18.442997 18.551502 18.464710 18.551502 18.594898 18.703403 18.703403 18.703403 18.833607 18.855305 19.007206 19.072300 19.180805 19.137409 19.180805 19.245899 19.245899 19.311008 19.332706 19.332706 19.397800 19.311008 19.332706 19.332706 19.376102 19.332706 19.332706 19.311008 19.245899 19.224201 19.267597 19.354404 19.267597 19.332706 19.354404 19.376102 19.354404 19.419498 19.484608 19.462910 19.528004 19.549702 19.571400 19.614796 19.571400 19.658207 19.788410 19.766697 19.744999 19.810108 19.875202 19.940296 19.853504 19.918598 20.070499 20.027103 20.027103 20.113895 20.179005 20.244099 20.396000 20.569599 20.764896 20.678104 20.569599 20.612995 20.721500 20.634708 20.547901 20.482807 20.352604 20.330906 20.396000 20.396000 20.287510 20.179005 20.265797 20.287510 20.244099 20.179005 20.200703 20.222401 19.983707 19.962009 20.048801 19.940296 19.896900 19.853504 19.896900 19.744999 19.593098 19.593098 19.419498 19.376102 19.376102 19.419498 19.419498 19.354404 19.354404 19.332706 19.224201 19.267597 19.180805 19.180805 19.202503 19.180805 19.137409 19.137409 19.093998 18.985508 18.985508 19.093998 19.093998 19.115696 19.007206 19.028904 19.007206 19.007206 19.028904 18.985508 18.963810 18.877003 18.877003 18.855305 18.898701 18.833607 18.811909 18.725101 18.703403 18.681705 18.660007 18.638309 18.660007 18.573200 18.594898 18.638309 18.594898 18.508106 18.551502 18.442997 18.508106 18.421299 18.464710 18.529804 18.377903 
18.551502 18.573200 18.573200 18.573200 18.616596 18.638309 18.660007 18.746799 18.660007 18.746799 18.638309 18.616596 18.508106 18.464710 18.486408 18.442997 18.421299 18.442997 18.529804 18.508106 18.594898 18.681705 18.681705 18.877003 18.855305 19.007206 19.093998 19.159107 19.093998 19.159107 19.289295 19.245899 19.180805 19.267597 19.245899 19.484608 19.311008 19.202503 19.376102 19.354404 19.332706 19.397800 19.397800 19.462910 19.245899 19.289295 19.289295 19.311008 19.311008 19.311008 19.311008 19.397800 19.397800 19.462910 19.484608 19.419498 19.549702 19.549702 19.549702 19.636509 19.549702 19.766697 19.744999 19.744999 19.766697 19.831806 19.896900 19.896900 19.918598 19.940296 19.918598 19.918598 20.092197 20.048801 20.048801 20.200703 20.244099 20.439396 20.265797 20.374302 20.287510 20.374302 20.287510 20.265797 20.330906 20.200703 20.222401 20.222401 20.265797 20.287510 20.179005 20.244099 20.244099 20.265797 20.113895 20.092197 20.070499 19.940296 19.962009 19.962009 19.875202 19.896900 19.766697 19.744999 19.636509 19.528004 19.549702 19.528004 19.376102 19.311008 19.397800 19.462910 19.311008 19.462910 19.376102 19.224201 19.245899 19.093998 19.267597 19.180805 19.224201 19.093998 19.093998 19.115696 19.093998 18.963810 19.159107 19.050602 19.137409 19.007206 19.007206 19.093998 19.050602 18.963810 18.920399 18.942097 18.898701 18.920399 18.855305 18.985508 18.898701 18.811909 18.746799 18.746799 18.681705 18.660007 18.660007 18.594898 18.638309 18.442997 18.573200 18.616596 18.421299 18.486408 18.421299 18.486408 18.529804 18.551502 18.486408 18.573200 
18.573200 18.529804 18.551502 18.573200 18.594898 18.660007 18.616596 18.681705 18.573200 18.660007 18.573200 18.442997 18.486408 18.399601 18.421299 18.529804 18.486408 18.486408 18.529804 18.464710 18.573200 18.616596 18.703403 18.768497 18.877003 18.963810 19.072300 19.093998 19.093998 19.137409 19.245899 19.245899 19.224201 19.159107 19.224201 19.397800 19.376102 19.354404 19.354404 19.202503 19.354404 19.289295 19.376102 19.397800 19.376102 19.267597 19.289295 19.397800 19.289295 19.289295 19.354404 19.397800 19.397800 19.354404 19.376102 19.441196 19.462910 19.484608 19.484608 19.528004 19.614796 19.614796 19.658207 19.701603 19.701603 19.723301 19.831806 19.918598 19.918598 19.853504 19.853504 19.896900 19.875202 19.896900 19.918598 20.048801 20.027103 20.135609 20.048801 20.113895 20.135609 20.135609 20.135609 20.048801 20.200703 20.092197 20.070499 20.113895 20.135609 20.200703 20.157307 20.070499 20.092197 20.092197 19.940296 19.896900 19.962009 19.896900 19.940296 19.962009 19.853504 19.766697 19.614796 19.528004 19.419498 19.506306 19.397800 19.441196 19.311008 19.267597 19.419498 19.289295 19.267597 19.354404 19.332706 19.115696 19.202503 19.159107 19.224201 19.137409 19.115696 19.137409 18.985508 19.007206 19.072300 19.028904 19.072300 19.115696 19.007206 19.072300 18.963810 18.963810 19.159107 19.028904 18.985508 18.942097 18.898701 18.920399 18.833607 18.855305 18.768497 18.790195 18.790195 18.725101 18.638309 18.660007 18.638309 18.660007 18.573200 18.529804 18.529804 18.594898 18.616596 18.486408 18.421299 18.421299 18.573200 18.421299 18.421299 18.421299 
18.529804 18.551502 18.616596 18.638309 18.529804 18.594898 18.508106 18.660007 18.638309 18.573200 18.529804 18.356205 18.421299 18.442997 18.486408 18.442997 18.486408 18.464710 18.486408 18.529804 18.594898 18.638309 18.703403 18.768497 18.855305 18.942097 19.007206 19.028904 19.072300 19.050602 19.137409 19.137409 19.137409 19.159107 19.224201 19.267597 19.332706 19.354404 19.419498 19.376102 19.376102 19.224201 19.354404 19.419498 19.332706 19.462910 19.419498 19.289295 19.354404 19.311008 19.289295 19.376102 19.419498 19.311008 19.311008 19.419498 19.441196 19.419498 19.441196 19.549702 19.506306 19.571400 19.614796 19.571400 19.701603 19.701603 19.788410 19.788410 19.766697 19.723301 19.831806 19.766697 19.896900 19.810108 19.940296 19.940296 19.896900 19.962009 19.962009 19.940296 19.918598 20.048801 20.005405 19.918598 20.070499 20.005405 20.070499 20.027103 20.092197 20.048801 20.027103 20.005405 19.962009 19.983707 19.896900 19.853504 19.875202 19.875202 19.831806 19.831806 19.788410 19.593098 19.419498 19.462910 19.419498 19.376102 19.397800 19.354404 19.267597 19.245899 19.397800 19.376102 19.245899 19.311008 19.267597 19.159107 19.137409 19.093998 19.093998 19.115696 19.115696 19.028904 18.985508 19.007206 19.050602 19.028904 19.028904 19.050602 19.028904 18.963810 19.007206 18.963810 19.137409 19.007206 18.942097 18.877003 18.790195 18.942097 18.790195 18.746799 18.768497 18.703403 18.703403 18.573200 18.660007 18.616596 18.681705 18.681705 18.594898 18.573200 18.551502 18.551502 18.529804 18.486408 18.421299 18.356205 18.464710 18.377903 18.356205 18.486408 
18.421299 18.551502 18.616596 18.573200 18.616596 18.551502 18.486408 18.486408 18.551502 18.377903 18.508106 18.421299 18.356205 18.399601 18.356205 18.442997 18.421299 18.529804 18.442997 18.421299 18.486408 18.638309 18.681705 18.790195 18.898701 18.855305 18.963810 19.072300 19.050602 19.137409 19.180805 19.202503 19.093998 19.224201 19.115696 19.245899 19.180805 19.354404 19.354404 19.419498 19.311008 19.441196 19.354404 19.311008 19.376102 19.484608 19.397800 19.397800 19.441196 19.419498 19.397800 19.397800 19.354404 19.332706 19.245899 19.397800 19.397800 19.441196 19.419498 19.484608 19.462910 19.571400 19.506306 19.658207 19.658207 19.679905 19.679905 19.679905 19.788410 19.766697 19.701603 19.788410 19.831806 19.701603 19.766697 19.853504 19.831806 19.896900 19.962009 19.918598 19.831806 19.940296 19.983707 19.853504 20.070499 19.983707 20.027103 20.005405 20.027103 19.962009 19.831806 19.788410 19.831806 19.896900 19.766697 19.658207 19.853504 19.679905 19.723301 19.701603 19.593098 19.419498 19.354404 19.441196 19.332706 19.397800 19.354404 19.354404 19.224201 19.224201 19.267597 19.289295 19.245899 19.311008 19.245899 19.028904 19.137409 19.007206 19.093998 19.028904 19.093998 19.072300 19.050602 19.072300 19.050602 18.985508 18.985508 19.050602 19.007206 18.942097 18.855305 18.920399 18.877003 18.877003 18.855305 18.811909 18.877003 18.811909 18.768497 18.790195 18.681705 18.681705 18.790195 18.681705 18.573200 18.638309 18.746799 18.616596 18.486408 18.464710 18.508106 18.573200 18.421299 18.464710 18.356205 18.334507 18.421299 18.377903 18.247700 18.399601 
18.508106 18.464710 18.442997 18.508106 18.508106 18.551502 18.573200 18.464710 18.377903 18.356205 18.377903 18.421299 18.377903 18.334507 18.356205 18.269398 18.464710 18.399601 18.529804 18.486408 18.486408 18.616596 18.529804 18.681705 18.725101 18.963810 19.093998 19.007206 19.072300 19.007206 19.159107 19.137409 19.159107 19.050602 19.137409 19.224201 19.180805 19.180805 19.137409 19.267597 19.332706 19.332706 19.354404 19.354404 19.267597 19.289295 19.397800 19.397800 19.419498 19.419498 19.397800 19.484608 19.419498 19.332706 19.332706 19.397800 19.332706 19.332706 19.419498 19.441196 19.419498 19.462910 19.593098 19.593098 19.549702 19.614796 19.658207 19.658207 19.701603 19.679905 19.723301 19.679905 19.766697 19.701603 19.593098 19.788410 19.788410 19.853504 19.831806 19.810108 19.744999 19.853504 19.940296 19.853504 19.983707 19.810108 19.831806 19.853504 19.853504 19.744999 19.701603 19.788410 19.679905 19.701603 19.723301 19.614796 19.744999 19.571400 19.549702 19.528004 19.397800 19.311008 19.332706 19.376102 19.332706 19.311008 19.354404 19.289295 19.180805 19.159107 19.354404 19.267597 19.245899 19.202503 19.202503 19.050602 19.137409 19.007206 19.093998 19.072300 19.115696 19.050602 18.942097 19.007206 19.007206 19.093998 18.963810 19.050602 18.942097 18.963810 18.920399 18.920399 18.942097 18.877003 18.833607 18.725101 18.768497 18.725101 18.746799 18.725101 18.725101 18.703403 18.638309 18.681705 18.638309 18.616596 18.703403 18.551502 18.573200 18.529804 18.421299 18.421299 18.442997 18.464710 18.356205 18.334507 18.356205 18.356205 18.226002 18.442997 
18.464710 18.312809 18.356205 18.399601 18.377903 18.334507 18.399601 18.377903 18.334507 18.269398 18.247700 18.312809 18.334507 18.334507 18.356205 18.312809 18.377903 18.312809 18.421299 18.442997 18.464710 18.486408 18.573200 18.703403 18.768497 18.725101 18.877003 18.920399 18.985508 18.898701 19.137409 19.007206 19.028904 19.072300 19.093998 19.180805 19.093998 19.093998 19.115696 19.137409 19.289295 19.224201 19.332706 19.311008 19.354404 19.332706 19.289295 19.245899 19.332706 19.289295 19.397800 19.376102 19.397800 19.354404 19.354404 19.441196 19.462910 19.441196 19.441196 19.419498 19.441196 19.397800 19.462910 19.506306 19.549702 19.593098 19.593098 19.658207 19.723301 19.593098 19.788410 19.744999 19.701603 19.614796 19.593098 19.723301 19.744999 19.810108 19.831806 19.744999 19.810108 19.853504 19.810108 19.723301 19.744999 19.701603 19.658207 19.679905 19.679905 19.636509 19.528004 19.549702 19.571400 19.636509 19.593098 19.614796 19.614796 19.376102 19.354404 19.376102 19.289295 19.267597 19.245899 19.289295 19.245899 19.245899 19.267597 19.180805 19.180805 19.093998 19.202503 19.224201 19.115696 19.289295 19.115696 19.072300 19.050602 18.963810 19.028904 18.920399 19.007206 19.028904 18.963810 18.920399 18.942097 18.963810 18.963810 18.898701 18.920399 18.811909 18.811909 18.877003 18.833607 18.811909 18.681705 18.768497 18.746799 18.660007 18.681705 18.638309 18.681705 18.638309 18.616596 18.616596 18.529804 18.508106 18.594898 18.551502 18.421299 18.464710 18.421299 18.486408 18.442997 18.356205 18.377903 18.291096 18.334507 18.291096 18.204304 18.334507 
18.377903 18.334507 18.356205 18.399601 18.356205 18.247700 18.226002 18.247700 18.226002 18.139210 18.269398 18.312809 18.312809 18.356205 18.334507 18.226002 18.356205 18.334507 18.464710 18.377903 18.442997 18.442997 18.638309 18.703403 18.725101 18.833607 18.920399 18.877003 18.833607 18.985508 18.985508 18.985508 18.985508 19.028904 19.028904 19.028904 19.007206 19.007206 19.093998 19.050602 19.072300 19.115696 19.159107 19.311008 19.289295 19.289295 19.332706 19.354404 19.245899 19.224201 19.267597 19.332706 19.311008 19.376102 19.397800 19.419498 19.397800 19.376102 19.419498 19.484608 19.419498 19.419498 19.528004 19.571400 19.636509 19.571400 19.636509 19.614796 19.723301 19.701603 19.744999 19.593098 19.810108 19.701603 19.679905 19.744999 19.701603 19.831806 19.701603 19.701603 19.744999 19.701603 19.614796 19.614796 19.701603 19.549702 19.614796 19.571400 19.571400 19.593098 19.462910 19.441196 19.484608 19.462910 19.441196 19.419498 19.419498 19.311008 19.332706 19.354404 19.332706 19.180805 19.159107 19.289295 19.202503 19.202503 19.267597 19.180805 19.093998 19.072300 19.159107 19.137409 19.115696 19.159107 19.072300 18.942097 19.050602 18.855305 18.898701 18.855305 18.985508 18.877003 18.877003 18.963810 18.898701 18.855305 18.855305 18.898701 18.833607 18.768497 18.746799 18.746799 18.811909 18.638309 18.725101 18.681705 18.681705 18.594898 18.573200 18.594898 18.508106 18.573200 18.508106 18.594898 18.486408 18.464710 18.486408 18.334507 18.399601 18.377903 18.399601 18.291096 18.269398 18.291096 18.247700 18.334507 18.269398 18.291096 18.117496 18.269398 
18.334507 18.312809 18.377903 18.269398 18.160908 18.160908 18.204304 18.160908 18.312809 18.160908 18.334507 18.247700 18.269398 18.247700 18.269398 18.291096 18.139210 18.377903 18.291096 18.312809 18.356205 18.421299 18.594898 18.703403 18.790195 18.768497 18.942097 18.855305 18.985508 18.898701 19.028904 18.963810 18.920399 19.072300 19.115696 19.093998 19.072300 19.050602 19.050602 19.028904 19.007206 19.050602 19.050602 19.180805 19.202503 19.093998 19.332706 19.224201 19.311008 19.137409 19.180805 19.224201 19.245899 19.224201 19.354404 19.311008 19.332706 19.267597 19.311008 19.376102 19.289295 19.419498 19.462910 19.441196 19.528004 19.528004 19.506306 19.571400 19.571400 19.614796 19.723301 19.658207 19.593098 19.528004 19.658207 19.679905 19.679905 19.658207 19.614796 19.506306 19.484608 19.614796 19.462910 19.462910 19.528004 19.484608 19.354404 19.462910 19.441196 19.528004 19.311008 19.397800 19.267597 19.311008 19.224201 19.267597 19.245899 19.159107 19.245899 19.245899 19.224201 19.159107 19.202503 19.180805 19.224201 19.159107 19.267597 19.202503 19.028904 19.137409 19.267597 19.115696 18.985508 19.093998 19.050602 18.985508 18.898701 18.920399 18.985508 18.790195 18.920399 18.833607 18.877003 18.920399 18.963810 18.790195 18.920399 18.790195 18.790195 18.898701 18.746799 18.768497 18.768497 18.768497 18.681705 18.616596 18.703403 18.725101 18.638309 18.638309 18.573200 18.573200 18.529804 18.464710 18.464710 18.464710 18.442997 18.421299 18.377903 18.334507 18.334507 18.269398 18.399601 18.334507 18.334507 18.247700 18.182606 18.182606 18.052402 18.247700 
