# Supplementary material for: Food Image Segmentation Using Multi-Modal Imaging Sensors with Color and Thermal Data
Source: Sensors (Basel). 2023 Jan 4;23(2):560. doi: 10.3390/s23020560 (PMC9860575; doi:10.3390/s23020560)
Supplement: Supplementary file 1 [file sensors-23-00560-s001.zip › Combined Data/C1 temporal/60sec/4.txt]

17.748600 17.835407 17.640110 17.748600 17.791996 17.857105 17.900501 17.900501 17.943897 17.900501 18.030704 17.922199 17.943897 18.009007 18.052402 18.030704 18.052402 18.160908 18.182606 18.226002 18.139210 18.074100 18.139210 18.182606 18.226002 18.269398 18.247700 18.442997 18.356205 18.356205 18.421299 18.356205 18.399601 18.508106 18.464710 18.573200 18.638309 18.508106 18.725101 18.681705 18.573200 18.551502 18.551502 18.746799 18.594898 18.660007 18.638309 18.725101 18.681705 18.768497 18.811909 18.790195 18.833607 18.746799 18.811909 18.877003 18.877003 18.920399 19.007206 18.942097 18.942097 18.855305 19.007206 19.072300 19.028904 19.137409 18.985508 18.942097 19.050602 19.028904 19.072300 19.050602 19.093998 18.985508 18.985508 18.833607 18.855305 18.833607 18.942097 18.920399 18.985508 18.963810 18.920399 18.920399 18.985508 18.920399 18.855305 18.833607 18.920399 18.855305 18.746799 18.855305 18.768497 18.855305 18.877003 18.855305 19.050602 18.877003 18.833607 18.833607 18.855305 18.811909 18.660007 18.703403 18.811909 18.855305 18.877003 18.746799 18.746799 18.638309 18.725101 18.746799 18.660007 18.703403 18.703403 18.638309 18.660007 18.703403 18.616596 18.681705 18.616596 18.573200 18.660007 18.638309 18.594898 18.486408 18.464710 18.508106 18.551502 18.551502 18.573200 18.508106 18.464710 18.421299 18.421299 18.312809 18.356205 18.204304 18.312809 18.226002 18.204304 18.247700 18.095798 18.095798 18.160908 18.117496 18.052402 18.139210 17.987309 17.987309 17.943897 18.030704 17.900501 17.900501 17.835407 17.835407 17.900501 17.878803 17.857105 17.878803 
17.857105 17.835407 17.878803 17.835407 17.878803 17.987309 17.965595 18.030704 18.052402 17.878803 18.074100 18.052402 18.052402 18.182606 18.095798 18.139210 18.204304 18.291096 18.291096 18.377903 18.204304 18.139210 18.160908 18.226002 18.269398 18.334507 18.312809 18.486408 18.594898 18.399601 18.508106 18.551502 18.508106 18.508106 18.638309 18.616596 18.660007 18.660007 18.703403 18.768497 18.703403 18.725101 18.768497 18.725101 18.703403 18.768497 18.746799 18.746799 18.790195 18.790195 18.790195 18.963810 18.855305 18.833607 18.963810 18.985508 18.985508 18.942097 19.007206 18.942097 19.093998 19.072300 19.115696 19.137409 19.093998 19.137409 19.137409 19.093998 19.115696 19.050602 19.137409 19.093998 19.050602 18.985508 19.007206 19.050602 18.963810 18.920399 18.963810 19.028904 19.072300 18.963810 18.942097 18.963810 19.028904 18.877003 19.028904 18.877003 18.942097 18.855305 18.877003 18.833607 18.898701 18.963810 18.963810 18.833607 19.050602 18.833607 18.963810 18.985508 18.811909 18.833607 18.811909 18.920399 18.768497 18.985508 18.985508 18.877003 18.638309 18.681705 18.855305 18.746799 18.811909 18.746799 18.811909 18.725101 18.638309 18.681705 18.746799 18.725101 18.725101 18.725101 18.681705 18.616596 18.594898 18.616596 18.573200 18.638309 18.594898 18.551502 18.529804 18.529804 18.508106 18.421299 18.399601 18.442997 18.399601 18.334507 18.312809 18.334507 18.226002 18.247700 18.182606 18.226002 18.182606 18.117496 18.182606 18.009007 18.074100 18.160908 18.074100 18.009007 17.987309 17.943897 17.900501 18.009007 17.835407 17.813709 17.857105 17.987309 
17.943897 17.878803 17.987309 18.009007 18.052402 18.009007 18.160908 18.009007 18.095798 12.019810 18.182606 18.160908 18.117496 18.074100 18.117496 18.095798 18.269398 18.247700 18.226002 18.377903 18.291096 18.399601 18.291096 18.377903 18.508106 18.508106 18.573200 18.464710 18.551502 18.486408 18.551502 18.508106 18.660007 18.638309 18.703403 18.638309 18.746799 18.703403 18.768497 18.703403 18.746799 18.811909 18.703403 18.790195 18.703403 18.790195 18.790195 18.877003 13.582203 18.833607 18.898701 18.920399 18.920399 17.987309 19.007206 19.050602 19.072300 19.007206 19.093998 19.115696 19.137409 19.159107 19.159107 19.180805 19.224201 19.224201 19.159107 19.050602 19.137409 19.115696 19.137409 14.059605 19.159107 19.007206 19.093998 19.007206 19.028904 19.007206 18.985508 19.137409 19.180805 19.072300 19.072300 18.942097 19.007206 19.028904 19.093998 18.963810 19.007206 18.963810 18.942097 18.985508 19.050602 19.007206 18.985508 18.920399 19.050602 18.963810 19.007206 18.985508 18.898701 18.898701 18.833607 18.963810 18.920399 19.007206 18.985508 18.877003 18.833607 18.790195 18.985508 18.790195 18.833607 18.855305 18.833607 18.833607 18.442997 18.746799 18.855305 18.833607 18.790195 18.811909 18.725101 18.725101 18.790195 18.725101 18.703403 18.681705 18.703403 18.594898 18.551502 18.573200 18.551502 18.508106 18.421299 18.486408 18.421299 18.421299 18.334507 18.399601 18.356205 18.377903 18.356205 18.356205 18.226002 18.204304 18.139210 18.269398 18.226002 18.139210 13.495396 18.160908 18.117496 17.987309 18.009007 17.965595 17.987309 17.878803 18.009007 17.922199 
17.987309 18.139210 18.117496 17.900501 18.030704 18.074100 18.074100 18.226002 18.291096 18.160908 18.204304 18.182606 18.095798 18.117496 18.226002 18.247700 18.356205 18.399601 18.269398 18.312809 18.356205 18.399601 18.421299 18.421299 18.594898 18.594898 18.529804 18.660007 18.616596 18.681705 18.703403 18.681705 18.681705 18.725101 18.746799 18.768497 18.681705 18.790195 18.898701 18.855305 18.898701 18.855305 18.942097 18.877003 18.790195 18.877003 18.811909 18.985508 18.811909 18.985508 18.963810 18.985508 19.072300 19.007206 19.072300 19.159107 19.050602 19.050602 19.072300 19.093998 19.180805 19.180805 19.245899 19.159107 19.245899 19.202503 19.202503 19.159107 19.245899 19.159107 19.180805 19.202503 19.137409 19.137409 19.159107 19.115696 19.050602 19.159107 19.072300 19.050602 19.224201 19.072300 19.072300 19.028904 19.093998 19.050602 19.028904 19.050602 19.115696 19.072300 18.985508 18.963810 19.007206 18.963810 19.028904 18.985508 18.942097 18.898701 19.007206 18.963810 18.898701 18.942097 18.920399 19.028904 18.920399 19.093998 18.985508 18.833607 18.725101 18.855305 18.963810 18.855305 18.855305 18.877003 18.855305 18.855305 18.898701 18.811909 18.833607 18.833607 18.746799 18.746799 18.790195 18.746799 18.790195 18.768497 18.725101 18.638309 18.616596 18.660007 18.594898 18.594898 18.551502 18.594898 18.573200 18.551502 18.529804 18.464710 18.486408 18.442997 18.334507 18.399601 18.356205 18.269398 18.291096 18.160908 18.269398 18.226002 18.269398 18.247700 18.226002 18.139210 18.095798 18.117496 17.987309 18.052402 18.117496 18.074100 17.943897 17.900501 
17.987309 18.117496 18.182606 18.095798 18.074100 18.030704 18.139210 18.204304 18.269398 18.291096 18.291096 18.226002 18.204304 18.291096 18.312809 18.269398 18.442997 18.442997 18.399601 18.377903 18.399601 18.442997 18.551502 18.486408 18.551502 18.594898 18.660007 18.703403 18.681705 18.681705 18.703403 18.660007 18.681705 18.811909 18.768497 18.768497 18.811909 18.855305 18.877003 18.833607 18.920399 18.963810 18.855305 18.833607 18.790195 18.963810 18.963810 18.963810 19.028904 19.050602 19.028904 19.072300 19.072300 18.985508 19.050602 19.072300 19.093998 19.159107 19.224201 19.180805 19.180805 19.202503 19.202503 19.267597 19.354404 19.267597 19.289295 19.245899 19.354404 19.245899 19.224201 19.224201 19.202503 19.180805 19.180805 19.180805 19.072300 19.159107 19.093998 19.137409 19.245899 19.180805 19.115696 19.093998 19.072300 19.093998 19.072300 19.072300 19.115696 19.072300 19.007206 19.007206 19.115696 19.072300 19.007206 19.028904 19.137409 19.050602 19.007206 19.007206 18.985508 18.985508 18.920399 18.985508 19.028904 19.180805 19.072300 19.007206 18.920399 18.877003 19.028904 18.877003 18.963810 18.920399 18.877003 18.790195 18.790195 18.920399 18.963810 19.028904 18.855305 18.855305 18.768497 18.855305 18.833607 18.811909 18.768497 18.811909 18.768497 18.681705 18.725101 18.660007 18.594898 18.616596 18.594898 18.594898 18.594898 18.442997 18.573200 18.486408 18.486408 18.442997 18.551502 18.399601 18.464710 18.399601 18.312809 18.442997 18.226002 18.182606 18.269398 18.356205 18.204304 18.139210 18.117496 18.182606 18.160908 18.074100 18.139210 18.052402 
18.204304 18.117496 18.160908 18.226002 18.139210 18.204304 18.312809 18.269398 18.421299 18.356205 18.334507 18.226002 18.356205 18.377903 18.377903 18.464710 18.486408 18.508106 18.464710 18.486408 18.508106 18.508106 18.508106 18.638309 18.529804 18.594898 18.681705 18.811909 18.768497 18.833607 18.790195 18.877003 18.811909 18.898701 18.811909 18.855305 18.877003 18.898701 18.942097 18.942097 18.898701 18.985508 18.920399 18.985508 18.942097 19.007206 18.985508 19.072300 19.028904 19.115696 19.180805 19.202503 19.180805 19.137409 19.180805 19.245899 19.137409 19.245899 19.267597 19.289295 19.354404 19.354404 19.354404 19.311008 19.311008 19.354404 19.354404 19.267597 19.397800 19.332706 19.267597 19.267597 19.245899 19.202503 19.376102 19.289295 19.180805 19.180805 19.224201 19.224201 19.289295 19.224201 19.224201 19.180805 19.180805 19.115696 19.159107 19.159107 19.180805 19.159107 19.093998 19.072300 19.050602 19.202503 19.072300 19.137409 19.202503 19.093998 19.028904 19.137409 19.072300 19.028904 19.050602 19.115696 18.985508 19.180805 19.180805 19.007206 18.985508 18.942097 19.028904 18.898701 18.898701 18.942097 18.898701 18.877003 18.855305 18.898701 18.920399 18.985508 18.877003 18.898701 18.811909 18.855305 18.920399 18.790195 18.790195 18.768497 18.746799 18.790195 18.746799 18.746799 18.703403 18.746799 18.703403 18.594898 18.594898 18.638309 18.616596 18.573200 18.486408 18.508106 18.508106 18.529804 18.551502 18.377903 18.377903 18.399601 18.508106 18.442997 18.269398 18.377903 18.269398 18.312809 18.204304 18.204304 18.247700 18.095798 18.226002 18.139210 
18.182606 18.226002 18.139210 18.247700 18.291096 18.312809 18.269398 18.421299 18.464710 18.247700 18.247700 18.312809 18.377903 18.377903 18.421299 18.442997 18.508106 18.486408 18.442997 18.529804 18.529804 18.573200 18.573200 18.616596 18.660007 18.768497 18.681705 18.877003 18.855305 18.768497 18.790195 18.855305 18.877003 18.855305 18.790195 18.811909 18.920399 18.985508 18.898701 19.050602 18.985508 18.985508 18.963810 19.028904 18.963810 19.050602 19.050602 19.028904 19.028904 19.093998 19.115696 19.202503 19.115696 19.137409 19.245899 19.245899 19.245899 19.245899 19.267597 19.332706 19.332706 19.311008 19.397800 19.354404 19.419498 19.354404 19.332706 19.224201 19.376102 19.267597 19.419498 19.311008 19.376102 19.159107 19.267597 19.267597 19.245899 19.311008 19.115696 19.245899 19.332706 19.267597 19.159107 19.180805 19.224201 19.159107 19.202503 19.115696 19.159107 19.202503 19.072300 19.180805 19.115696 19.180805 19.180805 19.159107 19.245899 19.137409 19.159107 19.289295 19.093998 19.180805 19.072300 19.159107 19.050602 19.159107 19.093998 19.072300 18.963810 18.920399 18.985508 18.985508 19.007206 18.963810 18.985508 18.985508 18.963810 18.985508 18.985508 18.898701 19.007206 18.898701 18.920399 18.963810 18.963810 18.877003 18.920399 18.833607 18.877003 18.920399 18.855305 18.703403 18.725101 18.768497 18.768497 18.594898 18.638309 18.638309 18.638309 18.551502 18.551502 18.508106 18.551502 18.508106 18.508106 18.486408 18.442997 18.551502 18.529804 18.399601 18.442997 18.399601 18.334507 18.269398 18.139210 18.334507 18.312809 18.247700 18.247700 18.247700 
18.182606 18.291096 18.117496 18.226002 18.226002 18.291096 18.377903 18.356205 18.312809 18.421299 18.421299 18.377903 18.486408 18.399601 18.464710 18.529804 18.573200 18.573200 18.616596 18.660007 18.660007 18.616596 18.529804 18.616596 18.725101 18.703403 18.746799 18.833607 18.898701 18.746799 18.833607 18.833607 18.877003 18.855305 18.855305 19.007206 18.963810 18.920399 18.985508 19.050602 19.050602 19.028904 19.050602 19.050602 18.985508 19.072300 19.093998 19.028904 19.159107 19.159107 19.245899 19.159107 19.137409 19.224201 19.159107 19.224201 19.137409 19.202503 19.224201 19.311008 19.267597 19.332706 19.354404 19.397800 19.441196 19.397800 19.376102 19.289295 19.419498 19.354404 19.376102 19.376102 19.332706 19.354404 19.332706 19.267597 19.224201 19.245899 19.159107 19.224201 19.245899 19.180805 19.332706 19.267597 19.267597 19.267597 19.180805 19.093998 19.245899 19.180805 19.159107 19.159107 19.137409 19.159107 19.137409 19.137409 19.289295 19.115696 19.159107 19.180805 19.050602 19.137409 19.050602 19.115696 19.050602 19.245899 19.050602 19.028904 19.007206 18.920399 19.093998 18.985508 19.007206 19.007206 18.985508 18.963810 18.963810 19.050602 18.963810 18.963810 18.985508 18.920399 18.963810 18.920399 18.963810 18.898701 18.920399 18.855305 18.833607 18.790195 18.811909 18.811909 18.725101 18.703403 18.638309 18.681705 18.616596 18.638309 18.660007 18.508106 18.638309 18.573200 18.529804 18.508106 18.573200 18.551502 18.442997 18.442997 18.486408 18.442997 18.399601 18.356205 18.356205 18.334507 18.247700 18.442997 18.247700 18.160908 18.182606 18.334507 
18.226002 18.312809 18.226002 18.334507 18.269398 18.291096 18.356205 18.377903 18.464710 18.486408 18.356205 18.464710 18.377903 18.356205 18.464710 18.464710 18.508106 18.616596 18.594898 18.638309 18.616596 18.703403 18.551502 18.703403 18.725101 18.725101 18.790195 18.833607 18.855305 18.790195 18.790195 18.877003 18.942097 18.877003 18.920399 18.920399 19.028904 18.920399 18.963810 19.007206 19.050602 19.115696 19.028904 19.007206 18.985508 18.942097 19.072300 19.202503 19.137409 19.159107 19.224201 19.115696 19.159107 19.245899 19.180805 19.267597 19.202503 19.245899 19.202503 19.267597 19.311008 19.332706 19.397800 19.332706 19.354404 19.376102 19.397800 19.354404 19.376102 19.354404 19.354404 19.354404 19.397800 19.354404 19.289295 19.224201 19.354404 19.267597 19.180805 19.289295 19.311008 19.289295 19.202503 19.159107 19.267597 19.289295 19.267597 19.159107 19.224201 19.267597 19.093998 19.115696 19.137409 19.245899 19.245899 19.224201 19.245899 19.137409 19.202503 19.180805 19.072300 19.093998 19.093998 19.159107 19.180805 19.137409 19.180805 19.093998 18.920399 18.985508 18.963810 18.963810 18.985508 19.007206 19.072300 18.942097 19.072300 19.028904 19.050602 18.942097 18.963810 18.920399 18.898701 18.985508 18.877003 18.920399 18.877003 18.877003 18.790195 18.833607 18.790195 18.790195 18.725101 18.660007 18.725101 18.681705 18.551502 18.594898 18.594898 18.746799 18.638309 18.551502 18.573200 18.551502 18.573200 18.616596 18.529804 18.573200 18.508106 18.486408 18.442997 18.486408 18.399601 18.356205 18.247700 18.356205 18.399601 18.247700 18.226002 18.377903 
18.312809 18.312809 18.334507 18.269398 18.356205 18.377903 18.421299 18.464710 18.486408 18.442997 18.486408 18.486408 18.442997 18.421299 18.551502 18.681705 18.681705 18.703403 18.681705 18.594898 18.703403 18.660007 18.638309 18.811909 18.725101 18.768497 18.833607 18.811909 19.007206 18.790195 18.898701 18.898701 18.942097 18.985508 18.985508 18.985508 19.028904 18.985508 19.007206 19.093998 19.028904 19.093998 19.072300 19.050602 19.115696 19.093998 19.137409 19.115696 19.289295 19.180805 19.245899 19.202503 19.267597 19.311008 19.224201 19.311008 19.202503 19.224201 19.354404 19.332706 19.289295 19.397800 19.419498 19.376102 19.419498 19.419498 19.462910 19.376102 19.419498 19.376102 19.354404 19.376102 19.376102 19.332706 19.332706 19.441196 19.267597 19.332706 19.245899 19.245899 19.376102 19.267597 19.289295 19.245899 19.332706 19.245899 19.311008 19.180805 19.202503 19.159107 19.180805 19.245899 19.180805 19.267597 19.267597 19.115696 19.224201 19.115696 19.093998 19.159107 19.093998 19.159107 19.159107 19.202503 19.093998 19.202503 19.159107 19.180805 19.007206 18.985508 19.093998 19.007206 19.007206 18.963810 19.115696 19.007206 19.072300 19.007206 19.007206 19.007206 18.963810 19.072300 18.985508 18.985508 18.920399 18.942097 18.746799 18.877003 18.855305 18.855305 18.811909 18.833607 18.790195 18.790195 18.768497 18.703403 18.703403 18.746799 18.616596 18.703403 18.594898 18.551502 18.508106 18.660007 18.529804 18.464710 18.616596 18.529804 18.464710 18.486408 18.464710 18.464710 18.442997 18.269398 18.399601 18.377903 18.312809 18.247700 18.291096 18.377903 
18.312809 18.334507 18.399601 18.291096 18.269398 18.377903 18.464710 18.464710 18.573200 18.529804 18.464710 18.399601 18.486408 18.529804 18.573200 18.573200 18.660007 18.681705 18.638309 18.681705 18.638309 18.681705 18.573200 18.790195 18.681705 18.811909 18.768497 18.833607 19.028904 18.855305 18.963810 18.877003 18.963810 18.985508 18.985508 18.985508 18.985508 18.985508 19.007206 19.093998 19.028904 19.072300 19.180805 19.137409 19.028904 19.093998 19.159107 19.159107 19.245899 19.202503 19.159107 19.202503 19.289295 19.267597 19.332706 19.289295 19.332706 19.376102 19.224201 19.332706 19.441196 19.441196 19.397800 19.289295 19.506306 19.506306 19.419498 19.419498 19.376102 19.397800 19.462910 19.419498 19.311008 19.289295 19.419498 19.376102 19.289295 19.289295 19.245899 19.289295 19.397800 19.289295 19.311008 19.267597 19.289295 19.311008 19.267597 19.202503 19.354404 19.224201 19.115696 19.072300 19.202503 19.224201 19.224201 19.224201 19.289295 19.159107 19.267597 19.159107 19.159107 19.180805 19.159107 19.224201 19.115696 19.202503 19.180805 19.137409 18.985508 18.985508 19.093998 19.028904 19.050602 19.050602 19.028904 19.007206 18.942097 19.028904 19.050602 18.985508 18.985508 19.028904 19.007206 18.985508 18.985508 18.985508 18.898701 18.855305 18.942097 18.855305 18.898701 18.920399 18.746799 18.811909 18.725101 18.811909 18.660007 18.660007 18.703403 18.746799 18.638309 18.681705 18.573200 18.594898 18.638309 18.551502 18.551502 18.660007 18.486408 18.442997 18.508106 18.442997 18.508106 18.442997 18.356205 18.464710 18.464710 18.269398 18.334507 18.399601 
18.312809 18.312809 18.356205 18.312809 18.399601 18.442997 18.508106 18.486408 18.551502 18.486408 18.529804 18.508106 18.551502 18.616596 18.464710 18.529804 18.725101 18.746799 18.703403 18.703403 18.703403 18.681705 18.746799 18.855305 18.725101 18.855305 18.898701 18.942097 18.898701 18.963810 18.942097 18.985508 18.963810 18.942097 19.007206 19.007206 18.942097 19.028904 19.050602 19.072300 19.093998 19.028904 19.137409 19.093998 19.180805 19.072300 19.093998 19.180805 19.289295 19.267597 19.180805 19.245899 19.267597 19.267597 19.224201 19.354404 19.267597 19.376102 19.397800 19.397800 19.484608 19.528004 19.571400 19.528004 19.549702 19.549702 19.614796 19.506306 19.549702 19.462910 19.614796 19.506306 19.397800 19.311008 19.419498 19.376102 19.376102 19.289295 19.311008 19.332706 19.311008 19.376102 19.332706 19.267597 19.267597 19.267597 19.311008 19.224201 19.245899 19.245899 19.115696 19.180805 19.180805 19.224201 19.224201 19.267597 19.245899 19.137409 19.311008 19.202503 19.159107 19.202503 19.137409 19.267597 19.202503 19.137409 19.202503 19.072300 19.050602 18.985508 19.137409 19.050602 19.115696 19.028904 19.072300 19.093998 19.050602 19.093998 19.028904 19.072300 19.007206 18.963810 19.028904 19.072300 18.985508 19.007206 18.963810 18.963810 18.920399 18.942097 18.855305 18.833607 18.790195 18.833607 18.811909 18.855305 18.811909 18.746799 18.703403 18.616596 18.660007 18.616596 18.573200 18.594898 18.573200 18.594898 18.616596 18.638309 18.529804 18.464710 18.421299 18.442997 18.421299 18.377903 18.377903 18.442997 18.399601 18.247700 18.377903 18.399601 
18.399601 18.334507 18.508106 18.442997 18.421299 18.334507 18.573200 18.594898 18.573200 18.573200 18.660007 18.529804 18.573200 18.616596 18.638309 18.703403 18.811909 18.703403 18.681705 18.725101 18.725101 18.725101 18.725101 18.811909 18.898701 19.072300 18.942097 18.963810 19.050602 18.963810 19.007206 18.920399 18.942097 19.007206 19.072300 19.007206 19.072300 19.072300 19.137409 19.137409 19.137409 19.072300 19.159107 19.137409 19.159107 19.115696 19.093998 19.289295 19.245899 19.224201 19.311008 19.245899 19.311008 19.289295 19.462910 19.462910 19.462910 19.528004 19.614796 19.723301 19.679905 19.723301 19.788410 19.766697 19.766697 19.810108 19.810108 19.679905 19.744999 19.744999 19.701603 19.679905 19.528004 19.528004 19.506306 19.571400 19.376102 19.462910 19.397800 19.376102 19.397800 19.376102 19.397800 19.289295 19.376102 19.354404 19.354404 19.311008 19.311008 19.202503 19.202503 19.245899 19.332706 19.267597 19.224201 19.202503 19.311008 19.245899 19.354404 19.224201 19.289295 19.180805 19.245899 19.311008 19.267597 19.332706 19.245899 19.224201 19.093998 19.159107 19.267597 19.137409 19.159107 19.159107 19.093998 19.093998 19.115696 19.159107 19.093998 19.007206 19.072300 19.093998 19.028904 19.050602 19.093998 19.007206 18.985508 19.050602 18.942097 18.942097 18.963810 18.898701 18.898701 18.877003 18.920399 18.855305 18.833607 18.833607 18.768497 18.790195 18.746799 18.703403 18.681705 18.746799 18.638309 18.703403 18.703403 18.681705 18.573200 18.486408 18.616596 18.551502 18.529804 18.486408 18.464710 18.551502 18.442997 18.399601 18.421299 18.486408 
18.377903 18.421299 18.356205 18.508106 18.442997 18.442997 18.508106 18.464710 18.594898 18.551502 18.573200 18.594898 18.616596 18.573200 18.573200 18.746799 18.790195 18.768497 18.725101 18.768497 18.855305 18.833607 18.877003 18.898701 18.855305 18.963810 18.942097 18.942097 19.072300 18.920399 19.007206 19.007206 18.985508 19.115696 19.115696 19.137409 19.137409 19.093998 19.050602 19.050602 19.137409 19.159107 19.180805 19.159107 19.180805 19.245899 19.202503 19.267597 19.245899 19.376102 19.397800 19.419498 19.506306 19.462910 19.549702 19.614796 19.701603 19.723301 19.810108 19.810108 19.918598 19.983707 19.983707 20.092197 20.200703 20.027103 20.092197 20.070499 19.940296 19.940296 20.070499 19.853504 19.875202 19.788410 19.853504 19.723301 19.571400 19.593098 19.549702 19.506306 19.484608 19.441196 19.419498 19.311008 19.354404 19.289295 19.354404 19.202503 19.354404 19.224201 19.180805 19.137409 19.267597 19.245899 19.245899 19.311008 19.376102 19.267597 19.332706 19.180805 19.159107 19.224201 19.137409 19.311008 19.245899 19.289295 19.224201 19.224201 19.050602 19.093998 19.180805 19.159107 19.180805 19.072300 19.050602 19.093998 19.050602 19.180805 19.115696 19.159107 19.072300 19.115696 18.985508 19.093998 18.963810 19.072300 18.985508 19.115696 19.115696 18.963810 18.963810 18.920399 18.833607 18.898701 18.877003 18.811909 18.790195 18.811909 18.877003 18.768497 18.790195 18.703403 18.746799 18.681705 18.638309 18.725101 18.638309 18.703403 18.638309 18.573200 18.638309 18.594898 18.464710 18.442997 18.442997 18.464710 18.551502 18.464710 18.442997 18.464710 
18.377903 18.508106 18.399601 18.334507 18.464710 18.421299 18.573200 18.508106 18.638309 18.464710 18.638309 18.594898 18.638309 18.594898 18.616596 18.790195 18.811909 18.768497 18.855305 18.833607 18.790195 18.898701 18.920399 19.007206 18.942097 18.985508 18.985508 19.007206 19.028904 18.985508 18.920399 18.877003 19.028904 19.072300 19.050602 19.072300 19.050602 19.072300 19.159107 19.202503 19.224201 19.202503 19.159107 19.202503 19.311008 19.245899 19.376102 19.332706 19.484608 19.571400 19.636509 19.549702 19.723301 19.679905 19.853504 19.810108 19.896900 19.896900 20.005405 20.070499 20.070499 20.135609 20.113895 20.287510 20.200703 20.157307 20.222401 20.200703 20.113895 20.135609 20.179005 20.179005 20.113895 20.005405 20.048801 19.918598 19.875202 19.831806 19.701603 19.658207 19.658207 19.593098 19.462910 19.354404 19.354404 19.354404 19.462910 19.289295 19.332706 19.267597 19.245899 19.289295 19.289295 19.332706 19.267597 19.354404 19.397800 19.289295 19.289295 19.267597 19.202503 19.245899 19.224201 19.245899 19.180805 19.267597 19.267597 19.159107 19.137409 19.093998 19.267597 19.137409 19.159107 19.137409 19.137409 19.115696 19.093998 19.115696 19.115696 19.137409 19.159107 19.072300 19.028904 19.159107 19.093998 19.137409 19.028904 19.007206 18.985508 18.942097 18.898701 18.855305 18.920399 18.833607 19.007206 18.855305 18.746799 18.790195 18.746799 18.725101 18.811909 18.681705 18.768497 18.681705 18.681705 18.660007 18.725101 18.660007 18.616596 18.573200 18.573200 18.529804 18.638309 18.529804 18.508106 18.616596 18.573200 18.464710 18.399601 18.464710 
18.464710 18.442997 18.421299 18.508106 18.421299 18.594898 18.594898 18.594898 18.746799 18.660007 18.638309 18.616596 18.638309 18.594898 18.660007 18.703403 18.768497 18.833607 18.855305 18.877003 18.768497 19.028904 18.898701 18.855305 18.898701 19.028904 19.007206 18.985508 19.093998 18.985508 18.985508 18.985508 19.093998 19.050602 19.028904 19.180805 19.159107 19.072300 19.093998 19.137409 19.159107 19.180805 19.224201 19.137409 19.332706 19.332706 19.484608 19.571400 19.658207 19.766697 19.853504 19.853504 19.896900 19.940296 19.940296 20.070499 19.962009 19.940296 20.005405 20.179005 20.179005 20.200703 20.222401 20.222401 20.287510 20.244099 20.200703 20.287510 20.179005 20.222401 20.265797 20.200703 20.157307 20.092197 20.200703 20.157307 20.027103 20.027103 19.983707 20.048801 20.027103 19.831806 19.744999 19.614796 19.549702 19.419498 19.354404 19.332706 19.419498 19.311008 19.289295 19.224201 19.267597 19.376102 19.311008 19.332706 19.376102 19.267597 19.397800 19.332706 19.267597 19.332706 19.224201 19.332706 19.289295 19.311008 19.311008 19.202503 19.093998 19.202503 19.267597 19.159107 19.224201 19.159107 19.137409 19.180805 19.180805 19.115696 19.115696 19.115696 19.050602 19.072300 19.028904 19.115696 19.050602 19.093998 19.072300 19.050602 19.007206 18.963810 18.942097 18.985508 18.963810 18.877003 18.898701 18.877003 18.811909 18.768497 18.833607 18.790195 18.920399 18.660007 18.660007 18.790195 18.681705 18.638309 18.725101 18.746799 18.768497 18.681705 18.638309 18.529804 18.529804 18.573200 18.638309 18.486408 18.421299 18.464710 18.508106 18.529804 
18.486408 18.486408 18.616596 18.508106 18.508106 18.660007 18.616596 18.660007 18.833607 18.703403 18.725101 18.660007 18.746799 18.725101 18.768497 18.811909 18.833607 18.963810 18.790195 18.898701 18.942097 18.877003 18.920399 18.920399 19.007206 19.007206 19.028904 19.028904 19.072300 18.963810 19.050602 19.072300 19.050602 19.093998 19.028904 19.224201 19.115696 19.115696 19.180805 19.202503 19.245899 19.332706 19.354404 19.376102 19.441196 19.593098 19.658207 19.701603 19.744999 19.853504 19.918598 19.918598 19.940296 19.962009 19.983707 20.092197 20.005405 20.005405 20.027103 20.113895 20.244099 20.157307 20.265797 20.287510 20.396000 20.309208 20.244099 20.265797 20.309208 20.287510 20.309208 20.330906 20.352604 20.157307 20.374302 20.200703 20.135609 20.135609 20.179005 20.157307 20.244099 20.113895 19.962009 19.766697 19.831806 19.614796 19.614796 19.419498 19.462910 19.376102 19.332706 19.267597 19.376102 19.441196 19.289295 19.332706 19.441196 19.267597 19.419498 19.354404 19.224201 19.354404 19.311008 19.354404 19.289295 19.289295 19.354404 19.245899 19.159107 19.159107 19.289295 19.180805 19.202503 19.245899 19.202503 19.180805 19.245899 19.180805 19.180805 19.202503 19.180805 19.202503 19.159107 19.137409 19.115696 19.159107 19.137409 19.050602 19.115696 19.007206 18.920399 19.007206 18.985508 18.898701 18.920399 18.942097 18.811909 18.811909 18.746799 18.877003 18.768497 18.833607 18.725101 18.790195 18.725101 18.725101 18.703403 18.768497 18.703403 18.725101 18.703403 18.573200 18.486408 18.594898 18.529804 18.660007 18.508106 18.594898 18.508106 18.594898 
18.594898 18.486408 18.594898 18.594898 18.464710 18.638309 18.616596 18.638309 18.638309 18.725101 18.703403 18.681705 18.681705 18.746799 18.811909 18.811909 18.963810 18.877003 18.855305 18.985508 18.920399 18.963810 18.920399 18.985508 18.920399 18.963810 19.007206 19.028904 19.180805 19.050602 19.115696 19.202503 19.050602 19.180805 19.180805 19.159107 19.180805 19.115696 19.245899 19.224201 19.311008 19.441196 19.462910 19.614796 19.614796 19.723301 19.723301 19.788410 19.918598 19.896900 19.918598 19.918598 19.962009 19.962009 19.983707 20.092197 20.092197 20.048801 20.070499 20.222401 20.309208 20.222401 20.287510 20.244099 20.396000 20.330906 20.287510 20.374302 20.374302 20.330906 20.330906 20.374302 20.287510 20.287510 20.352604 20.352604 20.396000 20.309208 20.265797 20.265797 20.374302 20.287510 20.222401 20.027103 20.027103 19.983707 19.875202 19.636509 19.528004 19.441196 19.419498 19.332706 19.332706 19.397800 19.311008 19.354404 19.419498 19.289295 19.397800 19.311008 19.311008 19.311008 19.289295 19.376102 19.245899 19.376102 19.332706 19.289295 19.159107 19.224201 19.289295 19.202503 19.245899 19.159107 19.224201 19.202503 19.332706 19.202503 19.159107 19.137409 19.159107 19.180805 19.224201 19.159107 19.115696 19.072300 19.115696 19.072300 19.115696 19.028904 18.985508 18.920399 18.942097 18.942097 18.985508 18.985508 18.877003 18.833607 18.811909 18.790195 18.833607 18.811909 18.790195 18.877003 18.725101 18.703403 18.681705 18.703403 18.681705 18.746799 18.660007 18.703403 18.551502 18.681705 18.638309 18.594898 18.616596 18.464710 18.486408 18.638309 
18.573200 18.594898 18.573200 18.508106 18.508106 18.681705 18.638309 18.638309 18.725101 18.725101 18.768497 18.725101 18.833607 18.703403 18.811909 18.877003 18.942097 18.985508 18.942097 18.942097 19.028904 18.942097 19.072300 19.007206 19.007206 19.050602 19.072300 19.115696 19.202503 19.115696 19.115696 19.072300 19.072300 19.115696 19.137409 19.245899 19.267597 19.289295 19.267597 19.419498 19.484608 19.636509 19.679905 19.766697 19.788410 19.723301 19.788410 19.896900 19.896900 20.005405 19.983707 20.027103 19.918598 19.983707 20.092197 20.157307 20.113895 20.113895 20.200703 20.200703 20.330906 20.287510 20.330906 20.352604 20.396000 20.396000 20.417698 20.396000 20.504505 20.439396 20.482807 20.482807 20.417698 20.396000 20.439396 20.439396 20.417698 20.396000 20.374302 20.330906 20.309208 20.482807 20.352604 20.200703 20.265797 20.157307 20.135609 19.940296 19.788410 19.614796 19.528004 19.484608 19.419498 19.419498 19.354404 19.332706 19.506306 19.311008 19.332706 19.354404 19.397800 19.332706 19.245899 19.397800 19.332706 19.419498 19.397800 19.289295 19.202503 19.245899 19.376102 19.245899 19.202503 19.267597 19.245899 19.267597 19.267597 19.245899 19.245899 19.202503 19.180805 19.159107 19.224201 19.159107 19.159107 19.180805 19.115696 19.159107 19.050602 19.137409 19.072300 19.007206 18.963810 19.028904 18.942097 19.007206 18.898701 18.942097 18.963810 18.855305 18.811909 18.811909 18.790195 18.833607 18.833607 18.660007 18.725101 18.746799 18.660007 18.703403 18.703403 18.703403 18.616596 18.703403 18.529804 18.616596 18.703403 18.594898 18.508106 18.551502 
18.616596 18.660007 18.681705 18.616596 18.681705 18.594898 18.725101 18.746799 18.703403 18.877003 18.746799 18.768497 18.768497 18.833607 18.877003 18.942097 18.942097 19.050602 18.963810 19.007206 19.028904 19.050602 19.050602 19.093998 19.007206 19.180805 19.159107 19.180805 19.180805 19.202503 19.072300 19.137409 19.093998 19.289295 19.245899 19.289295 19.332706 19.484608 19.549702 19.658207 19.701603 19.766697 19.810108 19.788410 19.853504 19.831806 19.788410 19.875202 19.940296 20.027103 20.005405 20.092197 20.048801 20.048801 20.179005 20.157307 20.222401 20.287510 20.287510 20.352604 20.461109 20.504505 20.461109 20.504505 20.591297 20.591297 20.482807 20.591297 20.526203 20.482807 20.526203 20.569599 20.461109 20.417698 20.439396 20.482807 20.547901 20.504505 20.461109 20.417698 20.547901 20.526203 20.417698 20.352604 20.374302 20.374302 20.287510 20.157307 20.157307 19.962009 19.744999 19.614796 19.571400 19.506306 19.462910 19.376102 19.441196 19.419498 19.419498 19.419498 19.311008 19.354404 19.354404 19.419498 19.311008 19.484608 19.419498 19.332706 19.267597 19.267597 19.397800 19.289295 19.289295 19.311008 19.202503 19.245899 19.311008 19.311008 19.267597 19.267597 19.245899 19.245899 19.202503 19.180805 19.159107 19.202503 19.115696 19.115696 19.137409 19.137409 19.072300 19.072300 19.050602 19.028904 18.985508 18.985508 18.942097 18.920399 18.920399 18.833607 18.855305 18.790195 18.855305 18.855305 18.790195 18.811909 18.703403 18.833607 18.660007 18.811909 18.790195 18.725101 18.725101 18.660007 18.703403 18.660007 18.681705 18.529804 18.594898 18.768497 
18.638309 18.725101 18.768497 18.638309 18.703403 18.638309 18.725101 18.746799 18.833607 18.746799 18.833607 18.768497 18.855305 18.877003 18.811909 18.963810 18.963810 18.942097 18.920399 18.963810 19.028904 19.093998 19.050602 19.093998 18.942097 19.072300 19.180805 19.159107 19.202503 19.093998 19.245899 19.180805 19.137409 19.332706 19.354404 19.441196 19.484608 19.636509 19.723301 19.744999 19.744999 19.788410 19.918598 19.831806 19.831806 19.853504 19.875202 19.962009 20.027103 20.070499 20.027103 20.113895 20.113895 20.222401 20.222401 20.265797 20.244099 20.417698 20.417698 20.482807 20.461109 20.547901 20.482807 20.504505 20.591297 20.591297 20.612995 20.591297 20.612995 20.569599 20.591297 20.612995 20.591297 20.569599 20.634708 20.547901 20.591297 20.612995 20.482807 20.547901 20.656406 20.569599 20.547901 20.330906 20.504505 20.482807 20.439396 20.265797 20.330906 20.179005 20.005405 19.983707 19.853504 19.723301 19.636509 19.484608 19.571400 19.462910 19.528004 19.419498 19.397800 19.397800 19.376102 19.484608 19.376102 19.549702 19.506306 19.376102 19.202503 19.332706 19.354404 19.332706 19.376102 19.245899 19.354404 19.289295 19.224201 19.311008 19.289295 19.311008 19.267597 19.354404 19.332706 19.245899 19.224201 19.245899 19.159107 19.159107 19.050602 19.137409 19.093998 19.115696 19.050602 19.093998 19.072300 19.007206 18.942097 18.963810 18.985508 18.877003 18.877003 18.920399 18.855305 18.920399 18.768497 18.768497 18.746799 18.703403 18.811909 18.790195 18.811909 18.833607 18.768497 18.681705 18.725101 18.660007 18.703403 18.594898 18.660007 18.638309 
18.638309 18.660007 18.746799 18.833607 18.638309 18.768497 18.768497 18.746799 18.768497 18.898701 18.790195 18.703403 18.877003 18.898701 18.855305 18.942097 19.115696 19.028904 19.028904 19.072300 19.072300 19.115696 19.093998 19.093998 19.072300 19.093998 19.115696 19.267597 19.159107 19.202503 19.245899 19.311008 19.267597 19.354404 19.397800 19.614796 19.658207 19.744999 19.679905 19.810108 19.853504 19.853504 19.962009 19.831806 19.896900 19.831806 19.875202 19.918598 20.092197 20.135609 20.135609 20.287510 20.244099 20.200703 20.265797 20.265797 20.352604 20.439396 20.461109 20.504505 20.591297 20.461109 20.569599 20.612995 20.678104 20.612995 20.721500 20.699802 20.699802 20.678104 20.786610 20.721500 20.743198 20.678104 20.743198 20.764896 20.764896 20.786610 20.634708 20.699802 20.721500 20.678104 20.656406 20.504505 20.504505 20.526203 20.526203 20.330906 20.439396 20.417698 20.244099 20.092197 20.070499 19.875202 19.810108 19.593098 19.571400 19.484608 19.441196 19.397800 19.376102 19.441196 19.376102 19.484608 19.354404 19.528004 19.506306 19.397800 19.376102 19.311008 19.441196 19.311008 19.354404 19.311008 19.311008 19.354404 19.376102 19.376102 19.245899 19.332706 19.289295 19.224201 19.245899 19.267597 19.245899 19.224201 19.180805 19.072300 19.137409 19.072300 19.137409 19.093998 19.050602 19.093998 19.093998 19.007206 19.028904 18.963810 18.963810 18.898701 18.877003 18.985508 18.877003 18.985508 18.898701 18.877003 18.768497 18.855305 18.833607 18.746799 18.725101 18.725101 18.725101 18.660007 18.725101 18.703403 18.681705 18.616596 18.725101 18.660007 
18.638309 18.746799 18.638309 18.790195 18.660007 18.725101 18.790195 18.833607 18.877003 18.833607 18.811909 18.833607 18.942097 18.898701 18.898701 18.985508 18.985508 18.985508 19.028904 19.072300 19.180805 19.093998 19.115696 19.072300 19.137409 19.115696 19.267597 19.202503 19.267597 19.224201 19.224201 19.245899 19.462910 19.462910 19.636509 19.701603 19.766697 19.723301 19.723301 19.788410 19.766697 19.853504 19.853504 19.853504 19.940296 19.918598 19.940296 19.983707 20.135609 20.179005 20.265797 20.287510 20.330906 20.330906 20.309208 20.352604 20.396000 20.482807 20.547901 20.526203 20.591297 20.569599 20.612995 20.678104 20.656406 20.634708 20.699802 20.764896 20.743198 20.699802 20.873402 20.786610 20.830006 20.786610 20.830006 20.873402 20.873402 20.873402 20.808308 20.851704 20.873402 20.808308 20.764896 20.678104 20.699802 20.634708 20.634708 20.504505 20.591297 20.461109 20.287510 20.330906 20.287510 20.200703 20.113895 19.831806 19.723301 19.549702 19.528004 19.484608 19.441196 19.462910 19.376102 19.484608 19.397800 19.614796 19.462910 19.441196 19.397800 19.354404 19.419498 19.419498 19.289295 19.332706 19.354404 19.419498 19.376102 19.419498 19.419498 19.332706 19.376102 19.311008 19.289295 19.354404 19.441196 19.289295 19.180805 19.115696 19.202503 19.245899 19.159107 19.159107 19.159107 19.202503 19.093998 19.093998 19.007206 19.072300 18.942097 19.007206 18.920399 19.028904 18.898701 18.898701 18.898701 18.877003 18.790195 18.877003 18.855305 18.811909 18.855305 18.790195 18.768497 18.746799 18.725101 18.681705 18.790195 18.638309 18.703403 18.660007 
18.681705 18.768497 18.768497 18.703403 18.660007 18.790195 18.811909 18.898701 18.833607 18.898701 18.942097 18.920399 18.920399 18.833607 18.877003 18.855305 18.985508 19.028904 19.072300 19.137409 19.159107 19.072300 19.093998 19.072300 19.072300 19.072300 19.245899 19.245899 19.224201 19.267597 19.311008 19.419498 19.614796 19.636509 19.679905 19.853504 19.810108 19.701603 19.788410 19.744999 19.766697 19.766697 19.875202 19.875202 19.918598 19.962009 20.005405 20.005405 20.048801 20.265797 20.287510 20.352604 20.352604 20.309208 20.352604 20.396000 20.374302 20.504505 20.482807 20.482807 20.591297 20.591297 20.612995 20.656406 20.786610 20.743198 20.721500 20.808308 20.786610 20.764896 20.764896 20.916798 20.895100 20.873402 21.003605 21.003605 21.003605 21.003605 20.960209 21.047001 21.025303 21.003605 20.916798 20.851704 20.830006 20.786610 20.699802 20.569599 20.612995 20.526203 20.482807 20.482807 20.504505 20.396000 20.287510 20.092197 19.918598 19.658207 19.593098 19.506306 19.484608 19.484608 19.441196 19.528004 19.441196 19.593098 19.549702 19.441196 19.397800 19.332706 19.462910 19.289295 19.354404 19.376102 19.354404 19.354404 19.462910 19.311008 19.376102 19.289295 19.397800 19.289295 19.311008 19.354404 19.354404 19.332706 19.159107 19.202503 19.202503 19.202503 19.115696 19.180805 19.093998 19.115696 19.072300 19.028904 19.007206 19.159107 18.963810 18.963810 18.920399 19.007206 18.898701 19.007206 18.942097 18.811909 18.877003 18.963810 18.833607 18.725101 18.855305 18.811909 18.877003 18.703403 18.746799 18.703403 18.790195 18.660007 18.768497 18.811909 
18.681705 18.681705 18.768497 18.790195 18.790195 18.811909 18.833607 18.833607 18.898701 18.942097 18.833607 18.877003 18.898701 18.942097 18.898701 18.942097 18.963810 19.050602 19.159107 19.137409 19.050602 19.180805 19.159107 19.115696 19.115696 19.202503 19.159107 19.267597 19.202503 19.354404 19.462910 19.484608 19.679905 19.658207 19.614796 19.744999 19.723301 19.723301 19.853504 19.766697 19.831806 19.940296 19.918598 19.875202 19.940296 19.983707 20.048801 20.027103 20.222401 20.439396 20.330906 20.309208 20.396000 20.330906 20.374302 20.374302 20.396000 20.461109 20.461109 20.569599 20.612995 20.634708 20.678104 20.634708 20.721500 20.656406 20.721500 20.743198 20.808308 20.873402 20.938496 20.851704 20.851704 21.025303 21.090397 21.090397 21.112110 21.133808 21.155506 21.177204 21.263996 21.307407 21.198902 21.068699 21.047001 20.938496 20.873402 20.808308 20.764896 20.678104 20.591297 20.569599 20.504505 20.526203 20.374302 20.265797 20.287510 19.940296 19.810108 19.593098 19.571400 19.506306 19.441196 19.658207 19.484608 19.614796 19.549702 19.441196 19.332706 19.376102 19.462910 19.419498 19.441196 19.332706 19.419498 19.441196 19.419498 19.376102 19.311008 19.376102 19.376102 19.267597 19.224201 19.376102 19.354404 19.267597 19.180805 19.202503 19.202503 19.245899 19.267597 19.202503 19.159107 19.159107 19.180805 19.050602 18.985508 19.050602 19.007206 19.007206 18.942097 18.942097 18.877003 18.898701 18.942097 18.898701 18.833607 18.985508 18.790195 18.833607 18.898701 18.811909 18.768497 18.833607 18.877003 18.833607 18.746799 18.660007 18.790195 18.768497 
18.855305 18.768497 18.855305 18.855305 18.725101 18.768497 18.833607 18.985508 18.920399 18.877003 18.942097 18.898701 19.007206 18.920399 18.898701 19.050602 19.072300 19.115696 19.137409 19.267597 19.159107 19.224201 19.159107 19.159107 19.159107 19.159107 19.202503 19.332706 19.528004 19.571400 19.571400 19.744999 19.744999 19.679905 19.723301 19.810108 19.788410 19.875202 19.853504 19.831806 19.853504 19.940296 19.896900 19.983707 20.005405 20.048801 20.048801 20.113895 20.222401 20.374302 20.396000 20.417698 20.396000 20.330906 20.396000 20.417698 20.396000 20.461109 20.417698 20.439396 20.569599 20.656406 20.591297 20.634708 20.699802 20.764896 20.699802 20.764896 20.721500 20.873402 21.047001 20.938496 21.003605 21.090397 21.090397 21.155506 21.220600 21.220600 21.372501 21.415897 21.437595 21.524403 21.437595 21.285709 21.307407 21.263996 21.155506 21.025303 21.025303 20.851704 20.743198 20.656406 20.634708 20.591297 20.504505 20.417698 20.417698 20.287510 20.092197 19.875202 19.658207 19.549702 19.506306 19.549702 19.484608 19.593098 19.571400 19.441196 19.332706 19.376102 19.484608 19.419498 19.397800 19.462910 19.462910 19.397800 19.419498 19.354404 19.397800 19.419498 19.397800 19.354404 19.289295 19.289295 19.332706 19.202503 19.224201 19.202503 19.224201 19.202503 19.224201 19.093998 19.180805 19.224201 19.115696 19.050602 19.093998 19.007206 19.007206 19.115696 18.920399 18.898701 18.920399 19.007206 18.920399 19.007206 18.833607 18.920399 18.855305 18.855305 18.942097 18.833607 18.790195 18.877003 18.768497 18.725101 18.855305 18.790195 18.746799 18.768497 
18.768497 18.746799 18.790195 18.811909 18.833607 18.746799 18.833607 18.898701 18.920399 18.898701 18.877003 18.833607 18.898701 18.985508 18.985508 19.007206 19.050602 19.137409 19.093998 19.137409 19.093998 19.137409 19.202503 19.245899 19.180805 19.180805 19.245899 19.484608 19.549702 19.658207 19.723301 19.701603 19.636509 19.744999 19.679905 19.723301 19.744999 19.679905 19.853504 19.875202 19.853504 19.810108 19.896900 20.005405 20.048801 19.940296 20.179005 20.070499 20.200703 20.309208 20.244099 20.309208 20.265797 20.417698 20.309208 20.330906 20.417698 20.396000 20.417698 20.482807 20.482807 20.526203 20.526203 20.678104 20.678104 20.656406 20.764896 20.786610 20.786610 20.764896 20.938496 20.895100 20.916798 21.155506 21.090397 21.285709 21.242298 21.372501 21.524403 21.676304 21.784809 21.698002 21.589497 21.481007 21.567799 21.611210 21.437595 21.372501 21.220600 21.198902 20.981907 20.873402 20.743198 20.786610 20.678104 20.591297 20.656406 20.374302 20.287510 20.092197 19.810108 19.744999 19.549702 19.658207 19.506306 19.658207 19.549702 19.506306 19.484608 19.441196 19.528004 19.419498 19.441196 19.376102 19.419498 19.354404 19.441196 19.376102 19.397800 19.484608 19.354404 19.311008 19.354404 19.397800 19.332706 19.289295 19.267597 19.224201 19.332706 19.289295 19.311008 19.180805 19.159107 19.245899 19.159107 19.137409 19.159107 19.115696 19.050602 19.050602 19.007206 18.963810 18.963810 18.942097 18.963810 18.963810 18.920399 18.942097 18.898701 18.963810 18.898701 18.833607 18.833607 18.811909 18.985508 18.811909 18.725101 18.790195 18.768497 18.746799 
18.768497 18.768497 18.877003 18.833607 18.855305 18.855305 18.877003 18.942097 18.985508 18.942097 19.028904 18.920399 19.028904 19.028904 18.985508 19.072300 19.050602 19.137409 19.072300 19.180805 19.159107 19.224201 19.180805 19.180805 19.267597 19.289295 19.419498 19.571400 19.723301 19.744999 19.614796 19.723301 19.701603 19.744999 19.658207 19.701603 19.744999 19.723301 19.744999 19.831806 19.962009 19.875202 19.962009 19.983707 20.027103 20.092197 20.113895 20.179005 20.244099 20.330906 20.265797 20.309208 20.287510 20.265797 20.352604 20.352604 20.352604 20.396000 20.374302 20.461109 20.612995 20.526203 20.612995 20.591297 20.634708 20.612995 20.721500 20.743198 20.743198 20.764896 20.895100 20.981907 20.938496 21.068699 21.242298 21.329105 21.459309 21.459309 21.654606 21.698002 21.871601 21.936695 21.828205 21.849903 21.936695 21.849903 21.763096 21.589497 21.589497 21.307407 21.155506 21.090397 20.981907 20.960209 20.786610 20.743198 20.721500 20.461109 20.461109 20.309208 20.048801 19.853504 19.744999 19.658207 19.658207 19.614796 19.614796 19.506306 19.484608 19.462910 19.484608 19.441196 19.462910 19.397800 19.506306 19.462910 19.397800 19.441196 19.354404 19.484608 19.441196 19.397800 19.354404 19.376102 19.332706 19.376102 19.376102 19.245899 19.354404 19.311008 19.245899 19.180805 19.202503 19.159107 19.093998 19.137409 19.137409 19.137409 19.115696 19.072300 19.050602 18.963810 18.963810 18.963810 19.028904 18.920399 18.920399 18.963810 18.877003 18.877003 18.942097 18.985508 18.855305 18.855305 18.811909 18.768497 18.833607 18.790195 18.811909 18.833607 
18.768497 18.790195 18.746799 18.833607 18.833607 18.920399 18.985508 18.920399 18.985508 19.007206 18.942097 18.963810 19.007206 18.985508 18.942097 19.093998 19.072300 19.072300 19.093998 19.224201 19.180805 19.202503 19.137409 19.202503 19.245899 19.441196 19.484608 19.679905 19.723301 19.701603 19.679905 19.701603 19.679905 19.506306 19.679905 19.701603 19.593098 19.679905 19.766697 19.896900 19.788410 19.810108 19.940296 19.983707 20.070499 20.005405 20.092197 20.070499 20.222401 20.287510 20.287510 20.287510 20.330906 20.265797 20.265797 20.309208 20.244099 20.287510 20.352604 20.439396 20.461109 20.634708 20.569599 20.569599 20.656406 20.699802 20.678104 20.699802 20.808308 20.786610 20.960209 20.981907 21.025303 21.068699 21.198902 21.350803 21.415897 21.546101 21.676304 21.784809 22.045200 22.132008 22.175404 22.132008 22.218800 22.175404 22.153706 22.045200 22.153706 21.763096 21.459309 21.307407 21.220600 21.177204 20.938496 20.916798 20.830006 20.569599 20.591297 20.461109 20.330906 20.113895 19.810108 19.788410 19.614796 19.658207 19.636509 19.528004 19.506306 19.528004 19.571400 19.462910 19.462910 19.462910 19.506306 19.484608 19.397800 19.462910 19.397800 19.441196 19.484608 19.419498 19.419498 19.376102 19.419498 19.354404 19.311008 19.354404 19.332706 19.397800 19.354404 19.289295 19.289295 19.202503 19.137409 19.202503 19.028904 19.180805 19.072300 19.137409 18.963810 18.985508 19.028904 18.985508 19.007206 18.942097 18.985508 18.985508 18.920399 18.898701 19.028904 18.920399 18.942097 18.811909 18.877003 18.790195 18.790195 18.790195 18.703403 18.790195 
18.855305 18.898701 18.833607 18.920399 18.811909 18.920399 18.963810 18.942097 19.050602 19.007206 18.942097 18.985508 19.050602 18.942097 18.985508 19.050602 19.093998 19.050602 19.115696 19.245899 19.245899 19.267597 19.224201 19.311008 19.441196 19.571400 19.658207 19.723301 19.766697 19.679905 19.636509 19.744999 19.636509 19.614796 19.636509 19.788410 19.723301 19.701603 19.701603 19.723301 19.810108 19.940296 19.983707 19.983707 20.048801 20.048801 20.048801 20.092197 20.222401 20.222401 20.222401 20.244099 20.244099 20.179005 20.309208 20.265797 20.309208 20.352604 20.330906 20.482807 20.612995 20.504505 20.612995 20.634708 20.656406 20.743198 20.721500 20.764896 20.916798 20.895100 20.981907 21.025303 21.090397 21.155506 21.372501 21.481007 21.546101 21.632908 21.806507 21.914997 22.110310 22.262196 22.392399 22.479206 22.587696 22.609409 22.761295 22.652805 22.587696 22.153706 21.849903 21.719700 21.589497 21.372501 21.112110 21.047001 20.960209 20.786610 20.786610 20.569599 20.417698 20.352604 20.027103 20.027103 19.744999 19.701603 19.614796 19.679905 19.506306 19.462910 19.571400 19.528004 19.484608 19.506306 19.484608 19.484608 19.528004 19.571400 19.462910 19.419498 19.419498 19.441196 19.397800 19.462910 19.354404 19.441196 19.332706 19.332706 19.397800 19.419498 19.267597 19.289295 19.267597 19.311008 19.202503 19.267597 19.180805 19.137409 19.159107 19.115696 19.159107 19.028904 19.028904 19.115696 19.028904 18.985508 18.985508 19.007206 18.898701 18.920399 18.942097 18.963810 18.963810 18.898701 18.877003 18.855305 18.877003 18.768497 18.855305 18.811909 
18.725101 18.855305 18.855305 18.877003 18.942097 18.877003 18.985508 18.942097 19.028904 19.007206 18.985508 18.898701 18.985508 18.963810 19.093998 19.093998 19.028904 19.180805 19.115696 19.202503 19.159107 19.267597 19.289295 19.311008 19.462910 19.636509 19.679905 19.723301 19.788410 19.593098 19.549702 19.593098 19.636509 19.593098 19.658207 19.788410 19.658207 19.788410 19.744999 19.810108 19.831806 19.788410 19.896900 19.875202 20.005405 19.962009 20.070499 20.070499 20.070499 20.135609 20.113895 20.179005 20.157307 20.157307 20.244099 20.265797 20.309208 20.287510 20.352604 20.526203 20.547901 20.547901 20.569599 20.656406 20.634708 20.743198 20.764896 20.764896 20.786610 20.960209 21.047001 21.112110 21.068699 21.242298 21.567799 21.611210 21.676304 21.828205 21.958408 22.132008 22.305607 22.414097 22.500904 22.565998 22.913197 22.978306 23.108509 23.195301 23.000004 22.631107 22.349003 22.088596 21.936695 21.632908 21.394199 21.177204 21.133808 20.938496 20.916798 20.743198 20.569599 20.504505 20.265797 20.179005 19.853504 19.831806 19.723301 19.679905 19.506306 19.528004 19.614796 19.528004 19.506306 19.528004 19.593098 19.549702 19.528004 19.658207 19.462910 19.484608 19.397800 19.441196 19.506306 19.376102 19.419498 19.354404 19.376102 19.332706 19.376102 19.332706 19.332706 19.289295 19.267597 19.245899 19.202503 19.180805 19.137409 19.115696 19.159107 19.115696 19.202503 19.137409 18.985508 19.050602 19.072300 19.137409 19.007206 19.072300 18.942097 18.898701 18.963810 18.898701 18.898701 18.920399 18.855305 18.833607 18.855305 18.768497 18.898701 18.877003 
18.768497 18.963810 18.985508 18.942097 18.898701 18.963810 18.985508 18.985508 18.942097 18.963810 19.028904 18.985508 18.920399 19.093998 19.093998 19.137409 19.180805 19.202503 19.180805 19.224201 19.311008 19.311008 19.462910 19.484608 19.679905 19.701603 19.744999 19.723301 19.766697 19.549702 19.701603 19.658207 19.723301 19.766697 19.788410 19.658207 19.810108 19.810108 19.831806 19.875202 19.918598 19.875202 19.875202 19.896900 19.918598 20.005405 20.113895 20.070499 20.135609 20.113895 20.244099 20.157307 20.200703 20.200703 20.179005 20.330906 20.265797 20.352604 20.352604 20.482807 20.482807 20.569599 20.656406 20.699802 20.743198 20.721500 20.764896 20.830006 20.916798 20.981907 21.133808 21.177204 21.329105 21.415897 21.632908 21.784809 21.849903 22.023502 22.175404 22.262196 22.587696 22.565998 22.739597 22.783009 23.173603 23.282108 23.477406 23.434010 23.477406 23.195301 22.848103 22.652805 22.435810 22.088596 21.698002 21.437595 21.415897 21.068699 20.981907 20.895100 20.634708 20.526203 20.439396 20.417698 20.113895 20.005405 19.810108 19.679905 19.593098 19.571400 19.679905 19.614796 19.593098 19.571400 19.571400 19.484608 19.484608 19.571400 19.549702 19.441196 19.506306 19.441196 19.441196 19.441196 19.441196 19.376102 19.397800 19.376102 19.289295 19.397800 19.267597 19.311008 19.376102 19.267597 19.267597 19.289295 19.202503 19.137409 19.202503 19.159107 19.137409 19.093998 19.093998 19.137409 19.159107 19.072300 19.093998 19.028904 18.963810 18.963810 18.963810 18.942097 18.877003 18.898701 18.855305 18.963810 18.920399 18.833607 18.920399 18.898701 
18.746799 18.768497 18.833607 18.833607 18.855305 18.920399 18.920399 18.963810 19.007206 18.985508 18.920399 18.942097 19.072300 19.028904 19.093998 19.007206 19.072300 19.159107 19.159107 19.245899 19.311008 19.354404 19.484608 19.571400 19.679905 19.701603 19.744999 19.723301 19.788410 19.614796 19.658207 19.701603 19.636509 19.723301 19.810108 19.810108 19.875202 19.831806 19.875202 19.962009 19.940296 19.810108 19.853504 19.875202 19.853504 19.896900 19.940296 19.962009 20.070499 20.092197 20.135609 20.200703 20.157307 20.222401 20.157307 20.222401 20.330906 20.265797 20.330906 20.309208 20.461109 20.482807 20.504505 20.569599 20.634708 20.678104 20.743198 20.808308 20.916798 21.220600 21.307407 21.372501 21.611210 21.806507 21.958408 22.110310 22.132008 22.283909 22.392399 22.587696 22.761295 22.783009 22.978306 23.151905 23.368900 23.585896 23.716099 23.781208 23.824604 23.651005 23.412296 23.173603 23.000004 22.522602 22.153706 21.914997 21.676304 21.372501 21.133808 20.960209 20.743198 20.743198 20.547901 20.526203 20.330906 20.092197 19.896900 19.701603 19.614796 19.614796 19.679905 19.636509 19.549702 19.614796 19.593098 19.614796 19.593098 19.571400 19.593098 19.506306 19.462910 19.462910 19.397800 19.354404 19.376102 19.419498 19.376102 19.376102 19.267597 19.311008 19.354404 19.332706 19.267597 19.245899 19.289295 19.311008 19.180805 19.289295 19.180805 19.159107 19.159107 19.137409 19.093998 19.050602 19.115696 19.115696 19.115696 19.093998 18.963810 18.985508 19.007206 18.920399 18.898701 18.855305 18.898701 18.898701 18.920399 18.877003 18.877003 18.920399 
18.833607 18.898701 18.942097 18.920399 18.833607 18.855305 18.942097 19.028904 18.942097 18.985508 19.007206 18.920399 18.985508 19.072300 19.028904 19.137409 19.159107 19.159107 19.224201 19.289295 19.354404 19.506306 19.636509 19.614796 19.658207 19.723301 19.679905 19.788410 19.810108 19.723301 19.701603 19.744999 19.679905 19.744999 19.918598 19.875202 20.027103 19.983707 19.983707 19.962009 19.962009 19.875202 19.853504 19.788410 19.853504 19.875202 19.918598 20.005405 20.027103 20.048801 20.135609 20.179005 20.157307 20.200703 20.222401 20.244099 20.244099 20.265797 20.330906 20.352604 20.374302 20.396000 20.504505 20.569599 20.721500 20.656406 20.634708 20.873402 20.981907 21.198902 21.415897 21.676304 22.001804 22.349003 22.587696 22.696201 22.652805 22.739597 22.739597 22.978306 23.130207 23.477406 23.542500 23.694401 23.911396 23.976505 24.084995 24.084995 24.106709 24.063297 23.911396 23.781208 23.629307 23.151905 22.891499 22.414097 21.980106 21.546101 21.329105 21.090397 20.938496 20.938496 20.721500 20.721500 20.482807 20.352604 20.070499 19.831806 19.593098 19.571400 19.701603 19.658207 19.528004 19.593098 19.593098 19.614796 19.549702 19.593098 19.549702 19.571400 19.506306 19.528004 19.484608 19.376102 19.441196 19.332706 19.376102 19.332706 19.354404 19.397800 19.354404 19.311008 19.311008 19.245899 19.267597 19.224201 19.180805 19.202503 19.224201 19.093998 19.050602 19.050602 19.072300 19.072300 19.137409 18.985508 18.985508 19.072300 18.963810 19.007206 18.985508 19.050602 18.877003 18.898701 18.877003 18.942097 18.855305 18.833607 18.811909 18.855305 
18.833607 18.898701 18.963810 18.920399 18.898701 18.942097 19.007206 18.963810 19.007206 19.072300 19.093998 19.028904 19.072300 19.115696 19.137409 19.115696 19.202503 19.267597 19.224201 19.311008 19.484608 19.636509 19.593098 19.614796 19.701603 19.614796 19.701603 19.701603 19.788410 19.701603 19.723301 19.766697 19.918598 19.896900 19.896900 19.918598 20.027103 19.962009 19.875202 20.048801 19.983707 19.875202 19.940296 19.766697 19.810108 19.831806 19.962009 19.962009 20.005405 20.027103 20.070499 20.113895 20.113895 20.157307 20.113895 20.179005 20.179005 20.222401 20.244099 20.309208 20.396000 20.396000 20.504505 20.569599 20.569599 20.678104 20.764896 20.830006 21.068699 21.329105 21.654606 22.283909 22.761295 23.499104 23.737797 23.694401 23.455708 23.368900 23.455708 23.585896 23.889698 24.280308 24.475605 24.670902 24.844501 24.757710 24.692600 24.432209 24.540699 24.345402 24.323704 24.410496 24.215199 24.019901 23.455708 22.826405 22.370701 21.980106 21.698002 21.502705 21.198902 20.981907 20.786610 20.830006 20.547901 20.504505 20.352604 19.962009 19.788410 19.744999 19.766697 19.723301 19.679905 19.614796 19.636509 19.614796 19.571400 19.593098 19.528004 19.506306 19.484608 19.462910 19.593098 19.441196 19.484608 19.484608 19.354404 19.419498 19.354404 19.354404 19.332706 19.354404 19.267597 19.332706 19.311008 19.289295 19.245899 19.224201 19.180805 19.137409 19.180805 19.137409 19.159107 19.072300 19.072300 19.050602 19.050602 19.072300 19.050602 19.050602 19.050602 18.985508 18.920399 18.985508 18.855305 18.920399 18.942097 18.833607 18.942097 18.898701 
18.920399 18.920399 18.920399 18.942097 18.963810 18.898701 19.072300 19.050602 19.137409 19.007206 19.093998 18.942097 19.007206 19.050602 19.072300 19.180805 19.245899 19.180805 19.376102 19.441196 19.571400 19.723301 19.614796 19.636509 19.658207 19.658207 19.701603 19.875202 19.810108 19.723301 19.831806 19.831806 19.940296 19.962009 19.962009 19.983707 19.940296 20.027103 19.896900 20.070499 19.962009 20.005405 19.962009 19.962009 19.918598 19.853504 19.918598 19.918598 20.027103 19.983707 20.027103 20.092197 20.113895 20.135609 20.244099 20.048801 20.200703 20.179005 20.179005 20.265797 20.330906 20.482807 20.547901 20.569599 20.678104 20.721500 20.786610 20.895100 21.155506 21.524403 22.305607 23.130207 24.519001 26.320103 27.470203 26.276707 24.649204 24.258610 24.171803 24.497303 25.104908 25.712498 26.276707 26.341801 26.515400 25.972904 25.473804 24.996403 24.931309 24.757710 24.714298 24.627506 24.735996 24.519001 23.868000 23.303806 22.934910 22.327305 22.066898 21.567799 21.307407 21.025303 20.938496 20.743198 20.678104 20.699802 20.526203 20.244099 19.896900 19.723301 19.853504 19.701603 19.701603 19.679905 19.636509 19.679905 19.679905 19.658207 19.593098 19.636509 19.593098 19.571400 19.506306 19.484608 19.462910 19.462910 19.419498 19.419498 19.462910 19.419498 19.376102 19.397800 19.332706 19.311008 19.311008 19.311008 19.245899 19.332706 19.245899 19.224201 19.202503 19.137409 19.115696 19.180805 19.115696 19.028904 19.093998 19.115696 19.050602 19.115696 19.028904 19.093998 19.028904 19.007206 18.942097 18.963810 18.963810 18.942097 18.877003 18.920399 
18.920399 18.942097 18.920399 18.963810 18.855305 18.942097 18.985508 19.093998 19.007206 19.072300 19.115696 19.028904 19.050602 19.050602 19.093998 19.050602 19.180805 19.245899 19.354404 19.462910 19.636509 19.679905 19.658207 19.614796 19.658207 19.636509 19.679905 19.701603 19.918598 19.701603 19.810108 19.896900 19.896900 19.875202 19.983707 19.962009 20.048801 19.983707 19.983707 20.005405 19.983707 20.048801 20.048801 20.070499 20.048801 19.983707 20.048801 19.983707 19.983707 19.875202 19.983707 19.983707 20.179005 20.157307 20.113895 20.092197 20.200703 20.157307 20.244099 20.265797 20.526203 20.439396 20.526203 20.547901 20.721500 20.699802 20.851704 21.025303 21.263996 21.893299 22.891499 25.039799 27.123005 28.446705 29.857197 30.378010 28.468403 26.233295 25.278507 25.734196 26.840900 29.119404 30.638401 30.356297 29.792103 28.316502 26.992802 25.972904 25.604008 25.039799 24.931309 24.887897 24.887897 24.844501 24.432209 23.846302 23.434010 22.848103 22.392399 21.849903 21.481007 21.242298 21.003605 20.960209 20.873402 20.873402 20.699802 20.374302 20.070499 19.831806 19.896900 19.744999 19.658207 19.701603 19.701603 19.766697 19.658207 19.744999 19.679905 19.528004 19.614796 19.571400 19.549702 19.528004 19.506306 19.441196 19.376102 19.397800 19.506306 19.397800 19.397800 19.376102 19.267597 19.376102 19.354404 19.267597 19.311008 19.245899 19.311008 19.245899 19.245899 19.180805 19.267597 19.137409 19.137409 19.115696 19.137409 19.115696 19.050602 19.072300 19.028904 19.007206 19.115696 19.028904 18.877003 19.007206 19.050602 18.920399 18.898701 18.963810 
18.877003 18.877003 18.942097 18.942097 18.942097 18.985508 18.985508 19.028904 19.072300 19.093998 18.985508 19.007206 19.093998 19.050602 19.224201 19.245899 19.245899 19.354404 19.484608 19.549702 19.701603 19.679905 19.593098 19.549702 19.636509 19.679905 19.506306 19.679905 19.831806 19.766697 19.853504 19.875202 19.918598 19.983707 19.983707 19.962009 19.940296 20.005405 20.027103 20.048801 20.048801 20.092197 20.070499 20.070499 20.157307 20.135609 20.135609 20.027103 19.896900 19.962009 20.048801 20.070499 20.200703 20.309208 20.287510 20.244099 20.200703 20.222401 20.265797 20.309208 20.439396 20.482807 20.504505 20.569599 20.656406 20.808308 20.938496 21.090397 21.307407 21.980106 23.173603 26.515400 28.164600 28.837299 30.486500 31.658298 32.005497 31.137501 28.186298 27.296604 29.097706 33.698109 35.195408 35.173710 34.587803 32.656498 29.227909 27.253208 26.168201 25.560596 25.148304 24.953007 25.104908 25.061497 24.779408 24.388798 24.063297 23.434010 22.869801 22.218800 21.719700 21.394199 21.285709 21.155506 20.960209 20.981907 20.786610 20.482807 20.330906 19.918598 19.896900 19.810108 19.723301 19.744999 19.701603 19.744999 19.658207 19.614796 19.593098 19.593098 19.614796 19.636509 19.549702 19.528004 19.484608 19.636509 19.419498 19.528004 19.462910 19.397800 19.376102 19.419498 19.397800 19.376102 19.332706 19.289295 19.267597 19.311008 19.376102 19.245899 19.289295 19.159107 19.245899 19.115696 19.245899 19.093998 19.137409 19.137409 19.050602 19.007206 19.028904 19.115696 19.093998 19.007206 18.985508 18.942097 19.028904 18.985508 18.920399 18.898701 
18.855305 18.855305 18.920399 19.007206 18.963810 19.028904 18.985508 19.028904 19.072300 19.093998 19.093998 19.072300 19.028904 19.159107 19.115696 19.180805 19.311008 19.376102 19.571400 19.679905 19.658207 19.679905 19.701603 19.614796 19.679905 19.658207 19.658207 19.723301 19.831806 19.723301 19.788410 19.810108 19.918598 19.875202 19.983707 19.983707 20.048801 20.005405 20.005405 20.092197 20.048801 20.135609 20.157307 20.244099 20.200703 20.244099 20.200703 20.179005 20.157307 20.048801 20.070499 20.157307 20.330906 20.309208 20.330906 20.222401 20.157307 20.265797 20.265797 20.309208 20.461109 20.547901 20.569599 20.678104 20.721500 20.851704 20.873402 21.068699 21.394199 22.045200 23.086796 25.473804 28.555210 29.770405 30.812000 31.593204 32.135700 33.654697 33.264103 31.289402 31.202610 36.193607 37.560703 37.495609 36.996510 35.759602 31.593204 28.490101 26.840900 25.907810 25.365299 25.213398 25.191700 25.191700 25.083210 24.844501 24.584110 23.933109 23.499104 22.739597 22.218800 21.806507 21.372501 21.329105 21.047001 21.025303 20.873402 20.634708 20.374302 20.135609 19.983707 19.853504 19.810108 19.723301 19.766697 19.701603 19.723301 19.701603 19.679905 19.571400 19.593098 19.614796 19.528004 19.614796 19.506306 19.636509 19.528004 19.441196 19.528004 19.441196 19.462910 19.419498 19.419498 19.484608 19.484608 19.289295 19.332706 19.245899 19.332706 19.354404 19.289295 19.202503 19.115696 19.245899 19.202503 19.115696 19.115696 19.093998 19.093998 19.115696 19.028904 19.093998 19.072300 19.007206 18.898701 18.942097 19.007206 19.007206 18.963810 18.920399 
19.007206 18.963810 19.007206 18.963810 18.985508 19.007206 19.050602 19.137409 19.115696 19.072300 19.159107 19.115696 19.072300 19.159107 19.137409 19.224201 19.332706 19.484608 19.614796 19.744999 19.810108 19.744999 19.658207 19.593098 19.679905 19.701603 19.658207 19.723301 19.723301 19.701603 19.744999 19.810108 19.744999 19.918598 19.983707 19.940296 20.048801 20.027103 20.048801 20.092197 20.092197 20.135609 20.157307 20.200703 20.330906 20.179005 20.287510 20.287510 20.244099 20.157307 20.179005 20.265797 20.461109 20.482807 20.439396 20.330906 20.287510 20.179005 20.287510 20.396000 20.482807 20.547901 20.612995 20.743198 20.764896 20.851704 20.981907 21.133808 21.481007 22.066898 22.804707 23.954807 26.645603 30.009098 31.311100 31.810200 32.851810 34.435902 35.217106 35.434101 34.587803 37.734303 39.643909 39.925999 39.079700 37.777699 34.110401 29.358097 27.426807 26.255009 25.647404 25.365299 25.278507 25.256809 25.300205 25.104908 25.039799 24.540699 24.236897 23.520802 22.869801 22.132008 21.611210 21.394199 21.220600 21.003605 20.981907 20.786610 20.526203 20.330906 20.200703 19.896900 19.875202 19.810108 19.831806 19.766697 19.723301 19.723301 19.679905 19.636509 19.636509 19.593098 19.528004 19.636509 19.506306 19.549702 19.528004 19.484608 19.571400 19.462910 19.441196 19.397800 19.441196 19.419498 19.376102 19.376102 19.224201 19.332706 19.289295 19.267597 19.311008 19.137409 19.224201 19.245899 19.202503 19.159107 19.093998 19.202503 19.093998 19.137409 19.115696 19.050602 19.050602 19.072300 18.963810 18.942097 19.115696 19.007206 18.920399 19.028904 
19.028904 19.007206 18.985508 19.007206 19.028904 19.007206 19.072300 19.180805 19.007206 19.093998 19.115696 19.137409 19.050602 19.093998 19.180805 19.311008 19.397800 19.571400 19.744999 19.701603 19.723301 19.701603 19.701603 19.701603 19.636509 19.701603 19.701603 19.701603 19.723301 19.810108 19.788410 19.810108 19.744999 19.875202 19.962009 19.962009 20.027103 20.048801 20.027103 20.048801 20.048801 20.222401 20.244099 20.222401 20.374302 20.352604 20.352604 20.374302 20.265797 20.244099 20.265797 20.547901 20.504505 20.439396 20.461109 20.330906 20.287510 20.265797 20.396000 20.526203 20.439396 20.569599 20.656406 20.764896 20.830006 20.938496 21.112110 21.263996 21.546101 22.045200 22.587696 23.607609 24.974705 27.860798 31.376209 32.634800 33.763203 35.130299 35.781300 36.302097 36.888004 38.124897 40.273197 41.206303 40.707203 39.166508 36.714405 30.790302 27.839100 26.558796 25.821003 25.582310 25.452106 25.408695 25.300205 25.256809 25.213398 24.931309 24.844501 24.215199 23.347202 22.565998 21.936695 21.611210 21.329105 21.198902 21.068699 20.895100 20.656406 20.504505 20.461109 20.092197 19.853504 19.853504 19.831806 19.788410 19.723301 19.810108 19.788410 19.679905 19.658207 19.593098 19.571400 19.571400 19.528004 19.506306 19.462910 19.462910 19.549702 19.462910 19.419498 19.354404 19.528004 19.462910 19.484608 19.354404 19.397800 19.311008 19.311008 19.311008 19.354404 19.224201 19.245899 19.332706 19.202503 19.137409 19.224201 19.267597 19.093998 19.072300 19.159107 19.180805 19.093998 19.093998 19.072300 19.115696 19.050602 18.985508 18.920399 18.985508 
18.963810 18.963810 19.072300 19.028904 18.942097 18.985508 19.115696 19.115696 19.180805 19.072300 19.093998 19.072300 19.093998 19.093998 19.224201 19.311008 19.376102 19.679905 19.658207 19.636509 19.766697 19.744999 19.679905 19.766697 19.679905 19.636509 19.636509 19.701603 19.658207 19.658207 19.679905 19.658207 19.701603 19.831806 19.940296 19.962009 20.027103 20.070499 20.135609 20.070499 20.070499 20.244099 20.200703 20.309208 20.309208 20.352604 20.439396 20.439396 20.396000 20.330906 20.330906 20.439396 20.547901 20.439396 20.439396 20.330906 20.417698 20.330906 20.461109 20.461109 20.656406 20.634708 20.743198 20.808308 20.830006 21.025303 21.155506 21.242298 21.524403 21.980106 22.674503 23.412296 24.779408 27.209797 30.204395 33.502796 35.021809 35.781300 36.388905 36.844608 37.625797 38.103199 39.144810 41.032703 41.705402 40.208103 37.929600 31.745106 28.381596 26.862598 25.994602 25.669102 25.538898 25.408695 25.386997 25.235096 25.321903 25.213398 25.083210 24.367100 23.694401 23.065098 22.327305 22.023502 21.611210 21.502705 21.177204 20.960209 20.786610 20.504505 20.547901 20.287510 20.048801 19.788410 19.853504 19.831806 19.766697 19.788410 19.788410 19.679905 19.658207 19.636509 19.636509 19.549702 19.593098 19.484608 19.571400 19.484608 19.549702 19.506306 19.419498 19.441196 19.376102 19.462910 19.397800 19.397800 19.267597 19.354404 19.397800 19.354404 19.267597 19.289295 19.289295 19.311008 19.245899 19.159107 19.245899 19.093998 19.115696 19.093998 19.093998 19.159107 19.007206 19.050602 19.028904 19.093998 19.115696 18.985508 18.985508 18.898701 
18.942097 19.093998 19.115696 19.050602 19.050602 19.137409 19.137409 19.093998 19.202503 19.115696 19.137409 19.115696 19.137409 19.180805 19.289295 19.419498 19.528004 19.701603 19.701603 19.701603 19.853504 19.788410 19.723301 19.810108 19.701603 19.810108 19.766697 19.788410 19.658207 19.593098 19.766697 19.701603 19.679905 19.810108 19.940296 20.027103 20.027103 20.113895 20.113895 20.157307 20.179005 20.179005 20.244099 20.265797 20.352604 20.439396 20.482807 20.526203 20.504505 20.547901 20.439396 20.417698 20.569599 20.569599 20.634708 20.439396 20.461109 20.482807 20.547901 20.526203 20.656406 20.764896 20.699802 20.830006 20.895100 21.025303 21.155506 21.329105 21.567799 21.980106 22.544300 23.347202 24.996403 29.922306 32.830097 33.763203 35.173710 36.432301 36.866306 37.560703 38.233402 38.689106 39.036304 39.470310 40.490208 40.772297 38.754200 32.352695 28.815601 27.166401 26.233295 25.886097 25.604008 25.582310 25.452106 25.473804 25.604008 25.386997 25.213398 24.692600 24.106709 23.585896 22.826405 22.327305 21.763096 21.567799 21.242298 21.047001 20.764896 20.634708 20.547901 20.461109 20.157307 19.896900 19.962009 19.831806 19.875202 19.810108 19.744999 19.744999 19.766697 19.744999 19.658207 19.723301 19.723301 19.658207 19.571400 19.506306 19.658207 19.549702 19.571400 19.528004 19.462910 19.441196 19.376102 19.376102 19.354404 19.354404 19.376102 19.376102 19.354404 19.311008 19.224201 19.289295 19.180805 19.224201 19.245899 19.180805 19.159107 19.137409 19.137409 19.072300 19.028904 19.050602 19.072300 19.093998 19.115696 19.007206 19.028904 18.942097 
19.050602 19.028904 19.007206 19.050602 19.028904 19.007206 19.093998 19.093998 19.159107 19.115696 19.224201 19.115696 19.050602 19.137409 19.332706 19.441196 19.571400 19.679905 19.723301 19.723301 19.766697 19.723301 19.701603 19.723301 19.723301 19.766697 19.744999 19.788410 19.679905 19.549702 19.636509 19.571400 19.679905 19.853504 19.896900 20.027103 19.940296 19.983707 20.070499 20.113895 20.222401 20.179005 20.309208 20.396000 20.461109 20.461109 20.526203 20.504505 20.547901 20.526203 20.461109 20.547901 20.634708 20.656406 20.764896 20.591297 20.461109 20.482807 20.461109 20.526203 20.721500 20.634708 20.808308 20.873402 20.916798 21.068699 21.155506 21.263996 21.611210 21.893299 22.544300 23.520802 25.842701 31.463001 34.392506 36.171909 36.237003 36.432301 37.452198 38.146610 38.797596 39.036304 39.535404 39.643909 39.730701 39.492008 39.318409 33.481098 29.466602 27.600407 26.580509 26.211597 25.972904 25.799305 25.604008 25.582310 25.560596 25.430408 25.365299 25.039799 24.584110 23.998203 23.260410 22.544300 21.936695 21.589497 21.329105 21.068699 20.808308 20.569599 20.656406 20.417698 20.222401 20.048801 19.918598 19.853504 19.853504 19.788410 19.788410 19.723301 19.723301 19.679905 19.679905 19.636509 19.744999 19.679905 19.571400 19.506306 19.571400 19.528004 19.636509 19.419498 19.571400 19.462910 19.419498 19.484608 19.332706 19.311008 19.376102 19.593098 19.354404 19.354404 19.224201 19.202503 19.137409 19.137409 19.180805 19.159107 19.093998 19.072300 19.028904 19.050602 19.028904 19.007206 19.007206 19.050602 19.093998 18.963810 19.007206 19.050602 
19.050602 19.072300 19.093998 18.985508 18.942097 19.093998 19.093998 19.115696 19.180805 19.137409 19.159107 19.137409 19.202503 19.159107 19.376102 19.528004 19.723301 19.701603 19.658207 19.679905 19.788410 19.723301 19.658207 19.679905 19.788410 19.723301 19.701603 19.810108 19.766697 19.658207 19.679905 19.744999 19.896900 19.940296 19.940296 19.940296 19.962009 20.027103 20.092197 20.070499 20.200703 20.287510 20.374302 20.396000 20.417698 20.504505 20.569599 20.591297 20.634708 20.612995 20.612995 20.569599 20.764896 20.830006 20.808308 20.764896 20.547901 20.526203 20.612995 20.678104 20.764896 20.743198 20.830006 20.895100 20.960209 21.155506 21.133808 21.350803 21.567799 21.958408 22.500904 23.434010 26.211597 32.114002 34.935001 36.953098 37.907902 38.211704 37.669209 38.580601 39.318409 39.405201 39.795795 40.316608 40.381702 39.253300 38.580601 34.978397 30.182697 28.316502 27.079609 26.537098 26.320103 26.124805 25.777607 25.712498 25.690800 25.517200 25.517200 25.235096 24.866199 24.432209 23.737797 22.804707 22.088596 21.698002 21.437595 21.155506 20.960209 20.808308 20.699802 20.417698 20.309208 20.092197 19.896900 19.875202 19.962009 19.853504 19.788410 19.831806 19.744999 19.679905 19.636509 19.701603 19.679905 19.701603 19.593098 19.528004 19.549702 19.549702 19.549702 19.441196 19.419498 19.506306 19.441196 19.397800 19.376102 19.419498 19.376102 19.484608 19.376102 19.224201 19.180805 19.289295 19.267597 19.289295 19.202503 19.202503 19.159107 19.093998 19.267597 19.137409 19.028904 19.007206 19.007206 19.028904 19.050602 18.985508 19.072300 18.920399 
19.028904 19.028904 19.115696 19.072300 19.072300 19.093998 19.050602 19.050602 19.180805 19.093998 19.202503 19.159107 19.245899 19.267597 19.441196 19.506306 19.593098 19.658207 19.723301 19.701603 19.658207 19.701603 19.658207 19.636509 19.723301 19.723301 19.831806 19.896900 19.831806 19.679905 19.766697 19.875202 19.875202 19.983707 19.940296 20.070499 19.962009 20.048801 20.157307 20.200703 20.222401 20.352604 20.396000 20.461109 20.526203 20.591297 20.591297 20.612995 20.699802 20.656406 20.612995 20.634708 20.830006 20.916798 20.981907 20.960209 20.678104 20.656406 20.634708 20.699802 20.764896 20.764896 20.895100 20.895100 21.003605 21.198902 21.263996 21.307407 21.567799 21.936695 22.435810 23.260410 25.929508 32.200809 35.282200 37.365406 38.645710 39.578800 40.034504 39.622196 40.511906 40.099598 40.511906 40.837406 40.815708 40.164707 38.992908 37.300297 32.721607 29.423206 28.012699 27.253208 26.775806 26.472004 26.211597 26.037998 25.842701 25.625706 25.625706 25.517200 25.083210 24.540699 23.130207 23.151905 22.283909 21.871601 21.567799 21.372501 21.090397 20.895100 20.895100 20.656406 20.482807 20.157307 20.005405 19.918598 19.940296 19.875202 19.810108 19.744999 19.810108 19.723301 19.679905 19.723301 19.679905 19.744999 19.679905 19.549702 19.506306 19.593098 19.528004 19.484608 19.484608 19.528004 19.397800 19.419498 19.376102 19.311008 19.289295 19.354404 19.354404 19.289295 19.332706 19.289295 19.311008 19.202503 19.224201 19.137409 19.093998 19.202503 19.354404 19.137409 19.115696 19.050602 19.093998 19.028904 19.137409 19.007206 18.985508 18.963810 
19.007206 19.028904 19.115696 19.137409 19.028904 18.963810 19.224201 19.224201 19.180805 19.245899 19.159107 19.245899 19.267597 19.354404 19.462910 19.614796 19.658207 19.723301 19.701603 19.636509 19.701603 19.701603 19.766697 19.614796 19.701603 19.810108 19.810108 19.918598 19.983707 19.810108 19.723301 19.831806 19.875202 19.983707 20.005405 20.048801 19.962009 20.070499 20.157307 20.200703 20.265797 20.309208 20.396000 20.482807 20.678104 20.591297 20.656406 20.743198 20.830006 20.699802 20.591297 20.678104 20.830006 20.938496 21.047001 21.090397 20.938496 20.873402 20.699802 20.743198 20.830006 20.808308 20.938496 20.960209 21.068699 21.133808 21.242298 21.372501 21.611210 21.914997 22.414097 23.108509 24.779408 30.030796 34.783100 37.343708 38.732502 39.882603 40.555302 40.989307 41.336506 41.293110 40.924198 40.945896 40.945896 40.620396 39.882603 38.927799 37.170109 33.307499 29.792103 28.620304 27.687199 26.840900 26.537098 26.233295 26.037998 25.821003 25.755909 25.495502 24.605808 23.455708 23.108509 22.869801 22.414097 22.110310 21.828205 21.459309 21.155506 21.025303 20.960209 20.743198 20.678104 20.330906 20.200703 19.983707 19.962009 19.810108 19.853504 19.744999 19.810108 19.701603 19.788410 19.723301 19.701603 19.679905 19.636509 19.614796 19.636509 19.549702 19.528004 19.484608 19.528004 19.506306 19.484608 19.484608 19.419498 19.376102 19.354404 19.354404 19.376102 19.311008 19.267597 19.332706 19.289295 19.202503 19.267597 19.180805 19.137409 19.093998 19.159107 19.137409 19.159107 19.137409 19.050602 19.028904 19.093998 19.028904 18.963810 18.942097 
19.093998 19.028904 19.137409 19.093998 19.050602 19.093998 19.245899 19.115696 19.224201 19.267597 19.245899 19.115696 19.289295 19.441196 19.462910 19.484608 19.679905 19.679905 19.658207 19.831806 19.744999 19.766697 19.701603 19.723301 19.766697 19.962009 19.940296 19.983707 20.027103 19.940296 19.723301 19.940296 20.005405 19.983707 20.048801 20.070499 19.983707 19.983707 20.157307 20.287510 20.244099 20.417698 20.504505 20.526203 20.547901 20.591297 20.699802 20.678104 20.656406 20.634708 20.721500 20.699802 20.873402 20.960209 21.090397 21.155506 21.242298 21.090397 20.916798 20.808308 20.873402 20.851704 20.938496 20.981907 21.112110 21.177204 21.350803 21.437595 21.676304 21.914997 22.370701 23.021702 24.063297 26.298405 32.265903 36.584202 38.320210 39.535404 40.490208 41.206303 41.640308 41.813908 41.097797 41.271397 41.184605 40.794010 40.555302 40.077900 39.166508 37.886204 34.370808 31.723408 29.640202 27.882496 27.101307 26.688999 26.428608 26.233295 26.211597 25.452106 23.759510 23.151905 23.086796 23.065098 22.609409 22.283909 21.936695 21.502705 21.307407 21.090397 21.025303 20.851704 20.678104 20.439396 20.330906 19.983707 19.918598 19.940296 19.853504 19.896900 19.853504 19.875202 19.723301 19.679905 19.701603 19.701603 19.701603 19.614796 19.723301 19.614796 19.571400 19.571400 19.571400 19.549702 19.484608 19.484608 19.376102 19.528004 19.376102 19.419498 19.397800 19.267597 19.311008 19.332706 19.376102 19.245899 19.224201 19.267597 19.159107 19.137409 19.093998 19.007206 19.137409 19.072300 19.137409 19.137409 18.985508 19.007206 19.093998 19.093998 
19.115696 19.072300 19.137409 19.028904 19.028904 19.093998 19.180805 19.159107 19.202503 19.245899 19.224201 19.159107 19.267597 19.419498 19.549702 19.571400 19.658207 19.701603 19.701603 19.810108 19.679905 19.788410 19.679905 19.744999 19.940296 19.875202 19.962009 19.983707 20.092197 20.048801 19.810108 19.875202 19.962009 20.027103 20.027103 20.135609 20.070499 20.048801 20.157307 20.309208 20.330906 20.396000 20.482807 20.569599 20.591297 20.547901 20.634708 20.526203 20.547901 20.699802 20.699802 20.830006 20.895100 21.047001 21.177204 21.155506 21.198902 21.198902 21.177204 20.873402 20.916798 20.938496 20.981907 21.025303 21.155506 21.263996 21.307407 21.394199 21.698002 21.893299 22.392399 22.934910 23.651005 24.822803 28.099506 34.132099 37.430500 38.927799 39.839207 40.794010 41.553501 41.857304 41.987507 42.356403 42.009205 41.444996 41.076099 40.642109 39.947697 39.318409 38.428699 36.323795 33.155598 29.466602 28.056110 27.383396 27.123005 26.797504 26.558796 25.235096 23.824604 23.672703 23.824604 23.737797 23.260410 22.717899 22.283909 21.763096 21.437595 21.220600 21.220600 21.047001 20.786610 20.743198 20.330906 20.092197 19.983707 19.983707 19.940296 19.918598 19.918598 19.766697 19.723301 19.636509 19.614796 19.766697 19.614796 19.636509 19.614796 19.593098 19.528004 19.506306 19.528004 19.636509 19.506306 19.419498 19.397800 19.419498 19.419498 19.376102 19.419498 19.332706 19.267597 19.245899 19.311008 19.245899 19.224201 19.180805 19.202503 19.159107 19.224201 19.093998 19.072300 19.115696 19.072300 19.028904 19.137409 19.050602 19.115696 19.072300 
19.093998 19.115696 19.115696 19.050602 19.137409 19.028904 19.180805 19.115696 19.224201 19.202503 19.159107 19.137409 19.332706 19.528004 19.549702 19.636509 19.658207 19.528004 19.679905 19.766697 19.853504 19.788410 19.788410 19.810108 19.875202 19.940296 19.940296 20.048801 20.005405 20.027103 19.940296 19.831806 19.983707 20.070499 20.092197 20.092197 20.070499 20.113895 20.244099 20.265797 20.330906 20.439396 20.547901 20.547901 20.439396 20.504505 20.569599 20.569599 20.612995 20.634708 20.699802 20.851704 20.916798 21.047001 21.220600 21.198902 21.263996 21.198902 21.372501 21.047001 20.981907 20.938496 21.003605 20.981907 21.155506 21.285709 21.372501 21.481007 21.654606 21.936695 22.349003 23.021702 23.585896 24.475605 26.059696 29.379810 35.043507 37.712605 38.884403 39.947697 41.032703 41.553501 42.074299 42.833805 43.246098 42.313007 41.727100 41.228001 40.794010 40.143009 39.709003 38.971210 36.953098 32.548008 29.596806 28.229710 27.839100 27.361698 27.057896 25.864399 24.887897 24.757710 24.801105 24.562397 23.911396 23.368900 22.587696 22.197102 21.806507 21.459309 21.415897 21.220600 20.981907 20.743198 20.504505 20.092197 19.983707 19.983707 19.983707 19.918598 19.853504 19.918598 19.788410 19.766697 19.744999 19.679905 19.658207 19.636509 19.614796 19.614796 19.549702 19.614796 19.528004 19.636509 19.593098 19.484608 19.441196 19.462910 19.354404 19.397800 19.441196 19.311008 19.311008 19.289295 19.332706 19.224201 19.245899 19.180805 19.180805 19.267597 19.202503 19.050602 19.115696 19.050602 19.072300 19.072300 19.180805 18.985508 19.093998 19.072300 
19.224201 19.115696 19.180805 19.050602 19.159107 19.072300 19.093998 19.180805 19.180805 19.267597 19.202503 19.332706 19.311008 19.484608 19.593098 19.636509 19.636509 19.549702 19.636509 19.636509 19.723301 19.744999 19.788410 19.766697 19.940296 19.940296 19.983707 20.048801 20.048801 20.027103 20.070499 19.962009 19.918598 20.113895 20.070499 20.092197 20.157307 20.157307 20.244099 20.265797 20.374302 20.504505 20.504505 20.526203 20.526203 20.547901 20.547901 20.591297 20.743198 20.721500 20.721500 20.895100 21.025303 21.133808 21.155506 21.133808 21.307407 21.285709 21.329105 21.220600 20.981907 21.025303 21.090397 21.090397 21.155506 21.242298 21.372501 21.481007 21.719700 22.023502 22.522602 23.065098 23.868000 24.714298 26.037998 27.600407 30.378010 35.130299 38.081501 39.209904 40.273197 41.032703 41.531803 42.009205 43.181004 43.549900 43.050800 42.052601 41.596897 41.141209 40.511906 39.882603 39.144810 37.235203 33.481098 30.117603 28.837299 28.099506 27.817402 26.992802 26.103107 26.081409 25.886097 25.625706 24.692600 23.933109 23.086796 22.457508 21.914997 21.502705 21.415897 21.220600 20.938496 20.808308 20.547901 20.287510 20.027103 20.005405 19.962009 19.918598 19.875202 19.853504 19.766697 19.744999 19.701603 19.723301 19.766697 19.701603 19.528004 19.614796 19.593098 19.571400 19.593098 19.658207 19.593098 19.528004 19.419498 19.419498 19.441196 19.528004 19.354404 19.419498 19.311008 19.332706 19.267597 19.267597 19.289295 19.267597 19.202503 19.245899 19.159107 19.115696 19.093998 19.007206 19.050602 19.115696 19.093998 18.963810 19.007206 19.050602 
19.093998 19.159107 19.159107 19.137409 19.224201 19.224201 19.224201 19.224201 19.245899 19.289295 19.289295 19.224201 19.484608 19.528004 19.571400 19.614796 19.614796 19.636509 19.679905 19.766697 19.831806 19.831806 19.853504 19.853504 19.940296 20.005405 20.005405 20.027103 20.092197 20.070499 19.896900 20.070499 20.070499 20.092197 20.200703 20.222401 20.222401 20.244099 20.244099 20.265797 20.309208 20.330906 20.396000 20.482807 20.634708 20.482807 20.461109 20.678104 20.743198 20.743198 20.851704 20.895100 20.981907 21.133808 21.242298 21.307407 21.307407 21.372501 21.437595 21.437595 21.133808 21.068699 21.003605 21.112110 21.198902 21.285709 21.350803 21.567799 21.806507 22.132008 22.652805 23.325504 24.432209 25.842701 27.405109 29.227909 30.030796 31.137501 35.173710 38.841007 39.665607 40.186405 39.947697 39.166508 40.468510 43.094196 43.983906 43.246098 42.313007 41.640308 41.097797 40.577000 40.164707 39.318409 37.929600 34.566105 30.660099 29.141102 28.707096 28.273106 27.795704 27.296604 27.209797 26.732395 25.625706 24.692600 23.651005 22.739597 22.110310 21.654606 21.589497 21.198902 21.068699 20.895100 20.699802 20.461109 20.092197 20.005405 19.983707 19.918598 19.875202 19.896900 19.810108 19.723301 19.810108 19.744999 19.723301 19.766697 19.679905 19.549702 19.614796 19.636509 19.593098 19.549702 19.549702 19.549702 19.484608 19.484608 19.462910 19.397800 19.441196 19.354404 19.397800 19.354404 19.289295 19.289295 19.311008 19.267597 19.245899 19.202503 19.180805 19.180805 19.159107 19.093998 19.050602 19.093998 19.137409 19.028904 19.115696 18.985508 
19.093998 19.180805 19.202503 19.115696 19.093998 19.224201 19.267597 19.245899 19.267597 19.224201 19.311008 19.354404 19.484608 19.549702 19.593098 19.658207 19.636509 19.571400 19.636509 19.658207 19.831806 19.831806 19.810108 19.788410 19.983707 19.940296 19.983707 20.070499 20.048801 20.092197 20.005405 20.027103 20.113895 20.135609 20.200703 20.048801 20.113895 20.135609 20.179005 20.048801 20.244099 20.396000 20.352604 20.396000 20.547901 20.482807 20.547901 20.547901 20.721500 20.830006 20.851704 20.895100 20.895100 21.177204 21.220600 21.198902 21.394199 21.394199 21.481007 21.502705 21.263996 21.112110 21.090397 21.220600 21.220600 21.329105 21.394199 21.589497 21.849903 22.218800 22.761295 23.759510 25.343601 27.817402 29.813801 31.311100 31.962101 31.289402 31.658298 35.130299 38.862705 38.732502 35.737904 35.151997 36.996510 40.555302 43.376301 44.135807 43.810307 42.551701 41.596897 41.184605 40.924198 40.381702 39.709003 38.320210 35.303898 31.289402 29.661900 29.531696 29.531696 28.772205 28.815601 28.121204 26.558796 25.538898 24.280308 23.260410 22.435810 21.871601 21.567799 21.242298 21.112110 21.003605 20.808308 20.591297 20.200703 20.157307 20.005405 19.940296 19.940296 19.875202 19.853504 19.831806 19.723301 19.744999 19.723301 19.744999 19.593098 19.658207 19.636509 19.571400 19.593098 19.593098 19.549702 19.528004 19.506306 19.528004 19.506306 19.484608 19.376102 19.419498 19.484608 19.289295 19.332706 19.267597 19.224201 19.267597 19.224201 19.224201 19.245899 19.159107 19.180805 19.245899 19.050602 19.159107 19.202503 19.050602 19.072300 19.093998 
19.115696 19.180805 19.115696 19.115696 19.159107 19.159107 19.224201 19.267597 19.202503 19.267597 19.311008 19.441196 19.506306 19.571400 19.571400 19.571400 19.636509 19.593098 19.679905 19.701603 19.766697 19.744999 19.810108 19.853504 19.940296 20.005405 20.005405 19.918598 20.005405 20.027103 20.092197 20.113895 20.092197 20.309208 20.157307 20.157307 20.070499 20.113895 20.113895 20.070499 20.287510 20.330906 20.396000 20.374302 20.461109 20.504505 20.569599 20.591297 20.786610 20.830006 20.851704 20.916798 21.025303 21.025303 21.155506 21.112110 21.350803 21.502705 21.502705 21.698002 21.263996 21.133808 21.177204 21.177204 21.285709 21.481007 21.481007 21.589497 21.893299 22.349003 22.978306 24.019901 26.537098 29.314701 30.812000 32.135700 32.699909 32.482899 31.528095 32.786701 36.085102 37.842808 35.369007 35.846409 37.322010 39.144810 41.444996 43.615009 44.331104 44.222599 42.790409 41.835606 41.596897 41.358204 40.620396 39.947697 39.144810 36.258701 32.027210 30.681797 31.267704 30.291203 30.204395 29.401508 27.752308 26.515400 25.039799 23.824604 22.956608 22.283909 21.936695 21.567799 21.372501 21.090397 20.851704 20.634708 20.287510 20.135609 20.005405 19.962009 19.875202 19.918598 19.810108 19.810108 19.810108 19.810108 19.766697 19.744999 19.679905 19.701603 19.723301 19.549702 19.549702 19.571400 19.571400 19.593098 19.441196 19.441196 19.397800 19.376102 19.397800 19.332706 19.484608 19.332706 19.332706 19.267597 19.332706 19.245899 19.224201 19.289295 19.224201 19.115696 19.180805 19.115696 19.159107 19.093998 19.159107 19.050602 19.115696 19.028904 
19.137409 19.093998 19.159107 19.115696 19.050602 19.180805 19.137409 19.202503 19.332706 19.180805 19.354404 19.354404 19.549702 19.528004 19.614796 19.528004 19.593098 19.593098 19.549702 19.658207 19.744999 19.831806 19.723301 19.788410 19.853504 19.983707 19.962009 20.048801 20.070499 20.092197 20.027103 20.070499 20.113895 20.222401 20.244099 20.179005 20.222401 20.287510 20.157307 20.135609 20.244099 20.396000 20.439396 20.352604 20.374302 20.526203 20.526203 20.634708 20.699802 20.873402 20.873402 20.895100 21.068699 21.133808 21.068699 21.068699 21.307407 21.524403 21.567799 21.654606 21.481007 21.198902 21.263996 21.350803 21.307407 21.394199 21.502705 21.546101 21.936695 22.327305 23.086796 24.323704 26.906010 29.813801 31.267704 32.569706 33.090504 33.068806 32.222507 33.112202 35.043507 38.124897 39.209904 37.886204 38.016407 39.188206 40.663807 42.812107 44.114109 44.331104 43.680103 42.833805 42.421497 41.987507 41.466709 40.815708 40.360004 39.405201 37.256901 33.285801 33.047108 31.918705 31.528095 31.180897 29.227909 27.774006 26.189899 24.866199 23.672703 22.739597 22.175404 21.676304 21.415897 21.198902 20.981907 20.656406 20.374302 20.222401 20.092197 19.940296 19.940296 19.940296 19.896900 19.940296 19.788410 19.788410 19.723301 19.744999 19.679905 19.658207 19.679905 19.658207 19.614796 19.614796 19.571400 19.528004 19.506306 19.528004 19.397800 19.484608 19.484608 19.289295 19.397800 19.376102 19.289295 19.289295 19.180805 19.180805 19.137409 19.224201 19.289295 19.159107 19.115696 19.137409 19.072300 19.159107 19.115696 19.028904 19.050602 19.072300 
19.093998 19.050602 19.159107 19.159107 19.202503 19.202503 19.180805 19.289295 19.376102 19.289295 19.397800 19.397800 19.528004 19.549702 19.571400 19.571400 19.636509 19.658207 19.658207 19.658207 19.679905 19.788410 19.723301 19.766697 19.788410 19.940296 19.962009 20.005405 20.048801 20.092197 19.983707 20.070499 20.179005 20.330906 20.330906 20.265797 20.352604 20.330906 20.309208 20.200703 20.396000 20.309208 20.396000 20.374302 20.417698 20.352604 20.504505 20.547901 20.764896 20.830006 20.895100 20.960209 21.090397 21.090397 21.068699 21.068699 21.285709 21.459309 21.524403 21.676304 21.567799 21.263996 21.307407 21.350803 21.372501 21.437595 21.546101 21.676304 21.936695 22.414097 23.216999 24.388798 26.667301 30.226109 31.918705 32.916904 33.264103 33.502796 33.003696 34.240604 37.105000 39.904301 40.750599 39.253300 39.209904 39.318409 40.837406 41.987507 43.723499 43.593296 43.007404 42.768696 42.638508 42.660206 42.399799 41.770496 41.076099 40.403400 39.774097 37.886204 35.217106 33.546207 32.808399 32.548008 30.942204 28.815601 27.123005 25.386997 23.868000 22.891499 22.283909 21.719700 21.394199 21.242298 21.003605 20.678104 20.461109 20.265797 20.113895 19.940296 19.983707 19.918598 19.831806 19.810108 19.810108 19.896900 19.788410 19.701603 19.701603 19.571400 19.614796 19.571400 19.549702 19.636509 19.549702 19.571400 19.419498 19.484608 19.506306 19.484608 19.332706 19.311008 19.332706 19.311008 19.267597 19.202503 19.245899 19.224201 19.180805 19.289295 19.245899 19.224201 19.115696 19.159107 19.007206 19.093998 19.159107 18.963810 19.007206 19.050602 
19.007206 19.093998 19.180805 19.137409 19.180805 19.180805 19.202503 19.180805 19.267597 19.202503 19.311008 19.506306 19.506306 19.549702 19.506306 19.571400 19.528004 19.701603 19.679905 19.744999 19.679905 19.831806 19.766697 19.744999 19.744999 19.896900 19.896900 19.940296 20.048801 20.027103 20.092197 20.113895 20.179005 20.244099 20.309208 20.352604 20.374302 20.439396 20.374302 20.330906 20.396000 20.330906 20.287510 20.330906 20.309208 20.482807 20.482807 20.569599 20.699802 20.851704 20.830006 20.981907 21.003605 21.047001 21.068699 21.133808 21.263996 21.481007 21.546101 21.719700 21.611210 21.372501 21.329105 21.350803 21.394199 21.481007 21.524403 21.719700 22.001804 22.435810 23.195301 24.519001 26.385197 30.160999 32.439503 33.350910 33.654697 34.262302 34.153797 36.671009 39.383503 40.945896 42.139408 41.119511 40.620396 40.425098 41.097797 41.987507 43.332905 43.463108 42.638508 42.269596 42.247898 42.182804 42.746998 42.660206 42.095997 41.401600 40.837406 39.795795 37.105000 34.978397 33.915104 33.437702 32.439503 29.900608 27.839100 25.994602 24.670902 23.238697 22.522602 21.871601 21.481007 21.285709 21.047001 20.808308 20.526203 20.352604 20.135609 19.940296 19.962009 19.962009 19.896900 19.918598 19.810108 19.918598 19.658207 19.766697 19.701603 19.723301 19.636509 19.614796 19.658207 19.636509 19.506306 19.593098 19.462910 19.462910 19.462910 19.441196 19.419498 19.397800 19.289295 19.267597 19.376102 19.224201 19.159107 19.159107 19.245899 19.224201 19.224201 19.180805 19.115696 19.050602 19.007206 19.050602 19.093998 19.072300 19.028904 19.007206 
19.028904 19.137409 19.137409 19.245899 19.115696 19.224201 19.245899 19.267597 19.376102 19.289295 19.506306 19.528004 19.571400 19.549702 19.528004 19.506306 19.614796 19.571400 19.593098 19.679905 19.658207 19.788410 19.701603 19.810108 19.831806 19.962009 19.918598 19.962009 20.070499 20.092197 20.048801 20.179005 20.157307 20.200703 20.374302 20.265797 20.374302 20.439396 20.482807 20.396000 20.374302 20.287510 20.330906 20.265797 20.287510 20.526203 20.461109 20.612995 20.721500 20.851704 20.916798 21.025303 21.133808 21.112110 21.112110 21.220600 21.198902 21.372501 21.502705 21.741398 21.719700 21.350803 21.350803 21.350803 21.437595 21.502705 21.589497 21.741398 22.001804 22.414097 23.260410 24.367100 26.341801 30.226109 32.786701 33.698109 34.132099 34.935001 35.846409 38.645710 40.294910 41.835606 43.419697 43.354603 42.074299 41.314808 41.444996 42.313007 43.224400 43.810307 42.855503 42.334705 42.226200 41.987507 41.813908 42.378101 42.898899 42.247898 41.748798 40.620396 38.168308 36.258701 35.000095 34.414204 33.524509 31.050709 28.707096 26.754108 25.083210 24.019901 22.913197 22.283909 21.741398 21.437595 21.198902 20.895100 20.743198 20.396000 20.157307 20.113895 20.070499 20.005405 19.940296 19.810108 19.918598 19.918598 19.701603 19.723301 19.701603 19.679905 19.679905 19.679905 19.723301 19.571400 19.571400 19.549702 19.462910 19.506306 19.506306 19.441196 19.441196 19.376102 19.397800 19.397800 19.354404 19.267597 19.289295 19.202503 19.093998 19.289295 19.159107 19.137409 19.137409 19.115696 19.115696 19.159107 19.050602 19.072300 19.093998 19.115696 
19.137409 19.159107 19.137409 19.159107 19.137409 19.224201 19.180805 19.289295 19.311008 19.332706 19.506306 19.571400 19.549702 19.571400 19.571400 19.462910 19.571400 19.528004 19.593098 19.744999 19.723301 19.788410 19.810108 19.744999 19.744999 19.896900 19.831806 19.983707 19.983707 19.983707 19.983707 20.070499 20.179005 20.287510 20.309208 20.309208 20.396000 20.417698 20.439396 20.352604 20.222401 20.330906 20.309208 20.352604 20.287510 20.352604 20.461109 20.678104 20.699802 20.808308 20.851704 21.047001 21.112110 21.112110 21.155506 21.177204 21.307407 21.263996 21.415897 21.698002 21.806507 21.394199 21.394199 21.329105 21.415897 21.502705 21.546101 21.763096 22.110310 22.500904 23.303806 24.453907 26.363499 30.291203 33.068806 34.067005 34.652897 35.651096 37.712605 39.947697 41.141209 42.638508 43.332905 44.157505 44.396198 42.746998 42.421497 42.790409 43.658405 44.374500 43.506504 42.399799 42.313007 42.378101 42.009205 41.358204 42.009205 42.660206 42.616810 41.184605 39.144810 37.430500 36.671009 36.106800 34.804798 32.200809 29.423206 27.340000 25.712498 24.562397 23.282108 22.565998 21.980106 21.546101 21.329105 20.916798 20.743198 20.439396 20.287510 20.135609 20.027103 19.962009 19.940296 19.810108 19.810108 19.810108 19.744999 19.723301 19.723301 19.766697 19.636509 19.679905 19.614796 19.593098 19.528004 19.593098 19.528004 19.484608 19.571400 19.462910 19.419498 19.354404 19.332706 19.354404 19.354404 19.245899 19.311008 19.245899 19.202503 19.289295 19.202503 19.137409 19.137409 19.115696 19.028904 19.159107 19.093998 19.007206 19.028904 19.093998 
19.115696 19.093998 19.202503 19.180805 19.224201 19.159107 19.202503 19.224201 19.267597 19.332706 19.571400 19.549702 19.549702 19.571400 19.571400 19.571400 19.528004 19.528004 19.549702 19.766697 19.766697 19.723301 19.701603 19.701603 19.810108 19.831806 19.810108 19.896900 20.027103 20.005405 19.940296 20.027103 20.287510 20.287510 20.309208 20.352604 20.396000 20.330906 20.287510 20.265797 20.157307 20.265797 20.330906 20.287510 20.330906 20.417698 20.504505 20.591297 20.721500 20.808308 20.851704 21.068699 21.133808 21.155506 21.177204 21.220600 21.263996 21.307407 21.415897 21.654606 21.828205 21.481007 21.415897 21.415897 21.415897 21.502705 21.611210 21.763096 22.197102 22.565998 23.347202 24.453907 26.363499 30.486500 33.242405 34.522709 35.260502 36.605900 39.426899 40.620396 41.423298 41.944096 42.746998 44.938709 46.284107 44.700001 43.701801 43.419697 44.287708 44.873600 44.634907 43.029102 42.247898 42.313007 42.486607 41.965809 41.336506 41.162907 41.748798 41.596897 40.425098 38.884403 38.211704 37.669209 36.258701 33.437702 30.312901 27.991001 26.276707 24.692600 23.477406 22.587696 21.914997 21.524403 21.307407 21.025303 20.830006 20.526203 20.309208 20.157307 20.027103 20.005405 19.918598 19.853504 19.831806 19.918598 19.766697 19.744999 19.788410 19.723301 19.679905 19.723301 19.679905 19.528004 19.614796 19.593098 19.506306 19.528004 19.441196 19.441196 19.397800 19.376102 19.376102 19.354404 19.354404 19.267597 19.267597 19.202503 19.159107 19.224201 19.137409 19.137409 19.224201 19.093998 19.093998 19.115696 19.072300 19.137409 19.093998 19.072300 
19.159107 19.137409 19.224201 19.202503 19.137409 19.289295 19.180805 19.137409 19.311008 19.354404 19.484608 19.549702 19.614796 19.593098 19.506306 19.528004 19.506306 19.549702 19.614796 19.614796 19.723301 19.744999 19.744999 19.766697 19.636509 19.788410 19.766697 19.853504 19.983707 20.005405 19.983707 20.048801 20.135609 20.265797 20.244099 20.396000 20.330906 20.330906 20.287510 20.113895 19.962009 20.092197 20.179005 20.309208 20.200703 20.374302 20.526203 20.656406 20.721500 20.764896 20.895100 20.938496 21.090397 21.177204 21.263996 21.220600 21.220600 21.285709 21.350803 21.524403 21.654606 21.502705 21.350803 21.394199 21.502705 21.437595 21.632908 21.828205 22.132008 22.587696 23.368900 24.388798 26.320103 30.443104 33.416004 34.869907 35.781300 37.495609 40.511906 40.989307 40.511906 40.945896 42.551701 44.786808 47.195499 46.284107 45.047199 44.200901 44.678303 45.416096 45.785007 44.700001 42.833805 42.378101 42.508305 42.313007 41.835606 40.924198 40.403400 40.425098 41.271397 40.012806 39.253300 38.689106 37.365406 34.587803 31.072407 28.555210 26.602207 25.018101 23.585896 22.435810 21.936695 21.632908 21.350803 21.133808 20.808308 20.656406 20.352604 20.222401 20.070499 20.027103 19.896900 19.940296 19.896900 19.875202 19.810108 19.788410 19.788410 19.744999 19.701603 19.701603 19.679905 19.571400 19.571400 19.614796 19.571400 19.593098 19.484608 19.441196 19.484608 19.397800 19.311008 19.354404 19.289295 19.289295 19.332706 19.245899 19.137409 19.245899 19.202503 19.137409 19.072300 19.115696 19.072300 19.072300 19.137409 19.072300 19.072300 19.028904 
19.267597 19.180805 19.159107 19.180805 19.180805 19.245899 19.202503 19.332706 19.289295 19.441196 19.593098 19.484608 19.593098 19.528004 19.571400 19.462910 19.528004 19.614796 19.636509 19.658207 19.701603 19.766697 19.788410 19.658207 19.810108 19.810108 19.853504 19.853504 19.853504 19.962009 19.983707 20.048801 20.135609 20.200703 20.265797 20.330906 20.352604 20.396000 20.265797 19.962009 19.983707 20.048801 20.244099 20.200703 20.200703 20.374302 20.526203 20.678104 20.699802 20.764896 20.895100 20.981907 21.112110 21.133808 21.285709 21.307407 21.394199 21.350803 21.350803 21.481007 21.676304 21.502705 21.415897 21.307407 21.437595 21.524403 21.589497 21.828205 22.218800 22.631107 23.368900 24.323704 26.363499 30.529896 33.806599 35.303898 36.215305 38.472095 41.662006 41.141209 40.143009 41.097797 42.595097 44.895298 47.694599 48.063496 46.414310 45.351002 44.873600 45.850101 46.370899 46.045399 44.678303 42.942310 42.334705 42.291309 42.074299 41.228001 40.251499 39.795795 40.533604 41.011005 40.012806 39.383503 38.103199 35.238804 31.593204 29.097706 26.906010 25.170002 23.607609 22.544300 21.936695 21.698002 21.415897 21.112110 20.895100 20.699802 20.439396 20.244099 20.092197 20.027103 19.896900 19.853504 19.831806 19.918598 19.831806 19.853504 19.766697 19.723301 19.658207 19.723301 19.658207 19.593098 19.593098 19.571400 19.593098 19.528004 19.419498 19.484608 19.462910 19.419498 19.397800 19.397800 19.311008 19.267597 19.245899 19.289295 19.180805 19.267597 19.159107 19.202503 19.180805 19.072300 19.028904 19.202503 19.159107 19.115696 19.093998 19.115696 
19.137409 19.289295 19.202503 19.224201 19.159107 19.202503 19.202503 19.267597 19.267597 19.528004 19.549702 19.571400 19.571400 19.593098 19.506306 19.484608 19.484608 19.506306 19.549702 19.701603 19.723301 19.744999 19.723301 19.658207 19.701603 19.658207 19.701603 19.810108 19.918598 20.005405 20.048801 20.092197 20.222401 20.222401 20.179005 20.244099 20.309208 20.309208 20.135609 20.005405 20.135609 20.070499 20.135609 20.222401 20.200703 20.374302 20.526203 20.721500 20.699802 20.786610 20.873402 21.003605 21.155506 21.220600 21.372501 21.372501 21.437595 21.524403 21.372501 21.524403 21.524403 21.350803 21.372501 21.329105 21.502705 21.524403 21.654606 21.871601 22.175404 22.717899 23.347202 24.388798 26.341801 30.464802 34.045307 35.716206 36.671009 39.144810 42.616810 41.444996 40.381702 41.032703 42.486607 44.938709 47.868198 49.148502 47.976704 46.370899 45.546299 45.980305 46.653004 46.132206 45.307606 44.743397 42.920597 42.030903 41.813908 41.011005 40.164707 39.622196 39.036304 40.642109 40.772297 39.947697 38.450397 35.846409 32.179096 29.553410 27.209797 25.365299 24.019901 22.934910 22.175404 21.784809 21.632908 21.198902 20.916798 20.786610 20.504505 20.287510 20.113895 20.048801 19.983707 19.853504 19.875202 19.940296 19.896900 19.788410 19.744999 19.766697 19.701603 19.701603 19.658207 19.614796 19.571400 19.614796 19.614796 19.593098 19.462910 19.506306 19.441196 19.484608 19.332706 19.289295 19.397800 19.289295 19.267597 19.202503 19.180805 19.224201 19.180805 19.159107 19.180805 19.115696 19.137409 19.159107 19.180805 19.050602 19.072300 19.072300 
19.093998 19.137409 19.180805 19.180805 19.159107 19.159107 19.224201 19.311008 19.224201 19.397800 19.462910 19.506306 19.549702 19.506306 19.441196 19.528004 19.506306 19.571400 19.593098 19.701603 19.744999 19.679905 19.658207 19.679905 19.614796 19.679905 19.766697 19.766697 19.962009 19.940296 19.983707 20.157307 20.179005 20.265797 20.244099 20.244099 20.287510 20.179005 20.092197 20.113895 20.179005 20.287510 20.222401 20.157307 20.092197 20.222401 20.417698 20.504505 20.678104 20.830006 20.916798 21.047001 21.090397 21.285709 21.329105 21.350803 21.567799 21.502705 21.437595 21.350803 21.285709 21.350803 21.329105 21.263996 21.415897 21.546101 21.654606 21.763096 22.153706 22.739597 23.412296 24.562397 26.406910 30.421406 34.327396 36.041706 37.213505 39.882603 43.376301 42.009205 40.924198 41.575199 43.159306 44.873600 47.933308 49.734409 49.560810 47.781406 46.392597 46.067097 46.891697 46.544498 43.246098 45.351002 45.112309 42.378101 41.141209 40.446796 39.795795 39.231602 38.190006 39.231602 41.097797 40.316608 38.732502 36.497410 32.244205 29.748707 27.426807 25.647404 24.193501 23.086796 22.175404 21.741398 21.632908 21.263996 20.895100 20.764896 20.482807 20.287510 20.135609 20.005405 20.005405 19.896900 19.853504 19.788410 19.723301 19.701603 19.766697 19.723301 19.723301 19.636509 19.658207 19.571400 19.614796 19.593098 19.636509 19.506306 19.549702 19.441196 19.419498 19.441196 19.311008 19.376102 19.289295 19.224201 19.224201 19.180805 19.202503 19.159107 19.093998 19.093998 19.159107 19.137409 19.137409 19.072300 19.137409 19.050602 19.050602 19.007206 
19.050602 19.137409 19.093998 19.311008 19.180805 19.180805 19.289295 19.289295 19.311008 19.462910 19.419498 19.506306 19.506306 19.528004 19.484608 19.506306 19.528004 19.506306 19.549702 19.679905 19.679905 19.658207 19.658207 19.614796 19.636509 19.701603 19.614796 19.810108 19.853504 19.896900 19.940296 20.070499 20.157307 20.179005 20.179005 20.265797 20.179005 20.092197 20.135609 20.135609 20.287510 20.309208 20.265797 20.113895 20.070499 20.244099 20.309208 20.482807 20.612995 20.743198 20.851704 20.873402 20.981907 21.112110 21.220600 21.307407 21.437595 21.459309 21.285709 21.155506 21.177204 21.242298 21.307407 21.263996 21.372501 21.502705 21.589497 21.763096 22.132008 22.717899 23.499104 24.584110 26.602207 30.833698 34.978397 36.736103 37.864506 40.316608 43.484806 42.985706 41.835606 42.269596 43.267796 44.678303 47.607807 49.539097 50.059910 49.105106 47.304005 46.436008 46.761509 47.130405 43.766911 42.009205 45.068897 44.222599 41.792210 40.229801 39.535404 38.819309 37.821110 39.578800 41.662006 40.837406 39.253300 36.714405 32.374409 29.661900 27.405109 25.777607 24.280308 23.000004 22.305607 21.806507 21.524403 21.242298 20.981907 20.786610 20.526203 20.244099 20.027103 19.983707 19.962009 19.810108 19.831806 19.940296 19.788410 19.744999 19.744999 19.636509 19.723301 19.723301 19.614796 19.679905 19.593098 19.593098 19.549702 19.506306 19.462910 19.419498 19.419498 19.419498 19.376102 19.267597 19.311008 19.245899 19.224201 19.202503 19.137409 19.115696 19.137409 19.180805 19.093998 19.028904 19.028904 19.159107 18.985508 19.007206 19.007206 18.985508 
19.115696 19.137409 19.093998 19.202503 19.224201 19.289295 19.224201 19.245899 19.311008 19.462910 19.593098 19.484608 19.614796 19.549702 19.506306 19.528004 19.506306 19.484608 19.679905 19.614796 19.614796 19.723301 19.788410 19.679905 19.744999 19.744999 19.723301 19.788410 19.896900 19.983707 20.048801 20.092197 20.135609 20.179005 20.222401 20.179005 20.135609 20.179005 20.265797 20.244099 20.330906 20.309208 20.309208 20.157307 20.070499 20.244099 20.352604 20.461109 20.634708 20.764896 20.830006 20.851704 20.895100 20.916798 21.003605 21.220600 21.437595 21.437595 21.242298 21.003605 21.177204 21.090397 21.177204 21.220600 21.415897 21.437595 21.589497 21.784809 22.175404 22.761295 23.542500 24.779408 26.797504 31.506397 35.542606 37.126698 38.450397 41.336506 43.506504 43.636707 42.421497 42.746998 43.463108 44.873600 47.130405 49.365498 49.929707 49.777805 48.302204 46.631306 46.370899 47.021900 44.591496 39.817509 41.770496 44.656605 43.311207 40.533604 39.361805 38.623997 37.972996 40.598698 42.291309 41.141209 39.600498 37.018208 32.591404 29.727009 27.448505 25.690800 24.388798 23.195301 22.132008 21.741398 21.415897 21.242298 21.003605 20.830006 20.482807 20.309208 20.157307 20.092197 20.005405 19.940296 19.875202 19.875202 19.896900 19.744999 19.744999 19.723301 19.571400 19.679905 19.723301 19.593098 19.614796 19.614796 19.484608 19.462910 19.484608 19.484608 19.397800 19.354404 19.354404 19.354404 19.289295 19.267597 19.267597 19.224201 19.180805 19.159107 19.202503 19.159107 19.159107 19.159107 19.137409 19.115696 19.072300 19.072300 19.093998 19.050602 
19.137409 19.159107 19.137409 19.202503 19.180805 19.289295 19.245899 19.202503 19.376102 19.354404 19.484608 19.549702 19.484608 19.506306 19.441196 19.441196 19.484608 19.571400 19.528004 19.679905 19.810108 19.701603 19.679905 19.744999 19.744999 19.744999 19.788410 19.896900 19.875202 19.940296 19.918598 20.027103 20.135609 20.157307 20.113895 20.179005 20.179005 20.179005 20.309208 20.265797 20.309208 20.287510 20.222401 20.135609 20.200703 20.222401 20.374302 20.547901 20.743198 20.851704 20.916798 20.895100 20.916798 21.003605 21.133808 21.372501 21.481007 21.307407 21.242298 21.090397 21.090397 21.068699 21.220600 21.242298 21.329105 21.437595 21.611210 21.741398 22.218800 22.848103 23.694401 24.953007 27.166401 31.897007 36.171909 37.777699 39.166508 42.378101 43.419697 43.810307 42.443211 42.486607 42.985706 44.504704 46.869999 48.974903 49.690998 49.604206 48.757908 47.108707 46.153904 46.414310 45.546299 39.817509 38.385303 41.249699 43.766911 41.683704 39.296696 38.211704 40.034504 42.833805 42.464909 41.293110 39.665607 37.235203 32.591404 29.618504 27.361698 25.582310 24.345402 23.216999 22.240498 21.784809 21.459309 21.155506 20.938496 20.830006 20.569599 20.352604 20.135609 20.135609 20.070499 19.918598 19.940296 19.875202 19.875202 19.766697 19.766697 19.701603 19.636509 19.636509 19.614796 19.571400 19.571400 19.549702 19.549702 19.506306 19.484608 19.506306 19.419498 19.311008 19.397800 19.332706 19.224201 19.224201 19.202503 19.245899 19.180805 19.159107 19.137409 19.224201 19.093998 19.137409 19.072300 19.007206 19.159107 19.007206 19.093998 19.028904 
19.093998 19.180805 19.180805 19.202503 19.202503 19.202503 19.267597 19.354404 19.311008 19.397800 19.484608 19.571400 19.549702 19.528004 19.462910 19.419498 19.462910 19.549702 19.549702 19.636509 19.766697 19.831806 19.723301 19.679905 19.723301 19.853504 19.896900 19.896900 19.831806 19.918598 19.918598 19.983707 20.070499 20.113895 20.092197 20.135609 20.222401 20.200703 20.200703 20.330906 20.265797 20.287510 20.287510 20.157307 20.244099 20.461109 20.547901 20.634708 20.830006 20.851704 20.916798 20.960209 20.981907 21.133808 21.177204 21.481007 21.394199 21.220600 21.133808 21.047001 21.047001 21.025303 21.198902 21.177204 21.394199 21.459309 21.589497 21.828205 22.349003 22.891499 23.694401 25.104908 27.470203 32.265903 36.714405 38.211704 39.426899 42.247898 42.964008 43.701801 42.356403 41.835606 42.182804 43.897099 46.370899 48.323902 48.974903 48.627705 47.976704 47.369099 46.197300 45.893497 45.763309 41.076099 37.126698 37.452198 41.575199 41.857304 38.862705 38.580601 42.833805 43.072498 42.247898 41.379902 39.578800 36.996510 32.591404 29.596806 27.253208 25.300205 23.998203 22.934910 22.240498 21.763096 21.502705 21.177204 20.938496 20.808308 20.569599 20.374302 20.179005 20.048801 20.005405 19.962009 19.896900 19.896900 19.875202 19.788410 19.744999 19.701603 19.723301 19.614796 19.744999 19.593098 19.549702 19.571400 19.462910 19.528004 19.549702 19.528004 19.441196 19.419498 19.332706 19.289295 19.289295 19.245899 19.245899 19.202503 19.202503 19.137409 19.180805 19.137409 19.115696 19.137409 19.072300 19.050602 19.202503 19.093998 19.050602 19.050602 
19.202503 19.202503 19.202503 19.202503 19.159107 19.289295 19.332706 19.289295 19.354404 19.462910 19.506306 19.549702 19.549702 19.571400 19.528004 19.462910 19.462910 19.549702 19.528004 19.744999 19.701603 19.766697 19.701603 19.679905 19.744999 19.788410 19.918598 19.918598 19.918598 19.962009 19.940296 19.918598 20.027103 20.157307 20.070499 20.113895 20.135609 20.265797 20.330906 20.352604 20.352604 20.265797 20.265797 20.265797 20.461109 20.547901 20.699802 20.721500 20.808308 20.873402 20.851704 20.938496 21.047001 21.242298 21.285709 21.372501 21.307407 21.177204 21.090397 21.047001 21.025303 21.068699 21.112110 21.155506 21.242298 21.350803 21.567799 21.828205 22.327305 23.043400 23.889698 25.386997 27.969303 33.025410 37.061604 38.341908 39.795795 42.074299 42.551701 43.571598 43.115910 42.247898 42.703602 44.309406 46.110508 47.629505 48.215397 47.694599 45.741596 45.850101 45.806705 45.220798 45.112309 42.985706 37.300297 35.976597 36.909702 38.385303 36.302097 37.322010 43.050800 42.746998 41.813908 40.967609 39.123096 36.562504 32.548008 29.618504 27.231510 25.170002 23.911396 22.891499 22.175404 21.784809 21.481007 21.220600 20.981907 20.851704 20.656406 20.309208 20.200703 20.135609 19.940296 19.940296 19.831806 19.875202 19.831806 19.810108 19.744999 19.679905 19.788410 19.636509 19.679905 19.593098 19.549702 19.528004 19.462910 19.462910 19.484608 19.484608 19.462910 19.419498 19.376102 19.289295 19.311008 19.267597 19.245899 19.224201 19.180805 19.093998 19.115696 19.159107 19.115696 19.115696 19.115696 19.137409 19.115696 19.072300 19.028904 19.028904 
19.115696 19.202503 19.180805 19.245899 19.180805 19.224201 19.332706 19.267597 19.376102 19.484608 19.593098 19.571400 19.593098 19.549702 19.571400 19.419498 19.484608 19.419498 19.614796 19.679905 19.766697 19.788410 19.744999 19.701603 19.766697 19.831806 19.918598 19.896900 19.875202 19.853504 19.940296 20.005405 20.005405 20.027103 20.135609 20.135609 20.200703 20.287510 20.222401 20.265797 20.352604 20.374302 20.330906 20.396000 20.547901 20.612995 20.678104 20.678104 20.873402 20.981907 20.938496 20.960209 21.133808 21.285709 21.372501 21.350803 21.220600 21.155506 21.112110 21.003605 20.938496 20.938496 21.090397 21.155506 21.263996 21.437595 21.611210 21.849903 22.305607 23.086796 24.084995 25.690800 28.642002 33.698109 37.235203 38.537205 40.164707 41.944096 42.356403 43.332905 43.181004 43.376301 43.962208 44.916996 45.980305 47.130405 47.521000 46.587910 44.049000 42.812107 44.873600 44.504704 44.287708 43.723499 38.949497 35.499210 35.021809 34.956699 34.978397 36.410603 42.551701 42.399799 41.228001 40.273197 38.623997 36.171909 32.591404 29.727009 27.188099 25.213398 23.759510 22.761295 22.153706 21.719700 21.546101 21.220600 21.068699 20.851704 20.612995 20.352604 20.265797 20.048801 20.048801 19.983707 19.896900 19.853504 19.918598 19.810108 19.766697 19.723301 19.723301 19.679905 19.679905 19.658207 19.593098 19.593098 19.571400 19.462910 19.419498 19.462910 19.484608 19.376102 19.332706 19.224201 19.289295 19.332706 19.332706 19.267597 19.159107 19.159107 19.159107 19.159107 19.115696 19.072300 19.072300 19.072300 19.180805 19.072300 19.093998 19.028904 
19.224201 19.137409 19.180805 19.224201 19.180805 19.267597 19.202503 19.245899 19.441196 19.441196 19.484608 19.549702 19.506306 19.506306 19.441196 19.441196 19.484608 19.593098 19.593098 19.744999 19.614796 19.701603 19.853504 19.679905 19.853504 19.766697 19.875202 19.875202 19.788410 19.875202 19.896900 19.896900 20.027103 20.092197 20.135609 20.179005 20.157307 20.244099 20.200703 20.244099 20.330906 20.374302 20.461109 20.482807 20.526203 20.569599 20.634708 20.786610 20.851704 21.003605 20.960209 21.003605 21.155506 21.242298 21.350803 21.177204 21.177204 21.177204 21.090397 20.916798 20.981907 20.981907 21.090397 21.112110 21.198902 21.415897 21.567799 21.763096 22.283909 23.065098 24.215199 26.189899 29.509998 34.349110 36.888004 38.341908 40.251499 41.336506 41.835606 43.354603 43.441410 43.701801 44.483006 45.003803 45.958607 46.913410 46.674702 45.546299 42.464909 40.360004 43.289509 43.094196 43.376301 42.768696 40.859104 36.041706 34.891605 34.848209 36.020008 38.124897 42.204502 42.443211 40.620396 39.643909 38.016407 36.085102 32.938602 29.900608 27.123005 24.996403 23.585896 22.544300 22.023502 21.676304 21.350803 21.177204 20.960209 20.938496 20.569599 20.374302 20.179005 20.027103 19.983707 19.853504 19.831806 19.896900 19.853504 19.810108 19.810108 19.744999 19.701603 19.658207 19.723301 19.614796 19.593098 19.636509 19.571400 19.506306 19.441196 19.441196 19.441196 19.397800 19.354404 19.376102 19.267597 19.289295 19.289295 19.311008 19.072300 19.115696 19.137409 19.180805 19.224201 19.137409 19.028904 19.050602 19.050602 18.963810 19.028904 19.028904 
19.050602 19.137409 19.245899 19.093998 19.289295 19.224201 19.245899 19.332706 19.462910 19.441196 19.549702 19.549702 19.528004 19.506306 19.484608 19.462910 19.549702 19.549702 19.636509 19.658207 19.679905 19.766697 19.788410 19.766697 19.766697 19.918598 19.853504 19.940296 19.853504 19.853504 19.918598 19.962009 20.005405 20.092197 20.113895 20.222401 20.200703 20.244099 20.309208 20.244099 20.352604 20.439396 20.439396 20.482807 20.504505 20.547901 20.721500 20.808308 20.873402 20.960209 21.003605 21.047001 21.047001 21.242298 21.285709 21.068699 21.220600 21.155506 21.198902 20.938496 20.895100 20.938496 21.025303 20.960209 21.155506 21.329105 21.459309 21.806507 22.262196 23.130207 24.345402 26.537098 30.595005 34.045307 35.911503 37.604099 39.448597 40.577000 41.358204 43.029102 43.680103 43.810307 44.352802 44.960407 45.871799 46.392597 45.481205 44.179203 40.945896 37.886204 41.032703 42.595097 42.790409 42.681904 41.965809 37.105000 35.824696 37.083302 39.383503 40.750599 42.204502 41.510105 39.817509 38.884403 37.582401 36.063404 33.090504 30.052509 27.101307 24.866199 23.238697 22.349003 21.958408 21.567799 21.415897 21.047001 20.916798 20.808308 20.526203 20.482807 20.222401 20.070499 20.027103 19.918598 19.896900 19.962009 19.875202 19.766697 19.831806 19.723301 19.593098 19.549702 19.614796 19.593098 19.571400 19.549702 19.549702 19.549702 19.441196 19.332706 19.462910 19.397800 19.311008 19.267597 19.332706 19.202503 19.267597 19.224201 19.137409 19.159107 19.180805 19.115696 19.202503 19.115696 18.920399 19.115696 19.115696 18.920399 19.050602 19.115696 
19.137409 19.072300 19.115696 19.159107 19.137409 19.159107 19.224201 19.159107 19.311008 19.376102 19.441196 19.462910 19.506306 19.528004 19.397800 19.484608 19.528004 19.571400 19.506306 19.593098 19.701603 19.658207 19.766697 19.766697 19.853504 19.831806 19.788410 19.918598 19.810108 19.788410 19.896900 19.918598 19.940296 20.048801 20.092197 20.092197 20.157307 20.244099 20.287510 20.244099 20.287510 20.330906 20.374302 20.439396 20.439396 20.547901 20.656406 20.743198 20.851704 20.873402 21.047001 21.068699 21.133808 21.307407 21.068699 21.047001 21.177204 21.198902 21.003605 20.786610 20.851704 20.916798 20.960209 21.047001 21.047001 21.177204 21.372501 21.632908 22.153706 22.978306 24.432209 26.862598 30.985600 33.090504 34.761402 36.584202 38.190006 39.665607 40.511906 42.551701 43.246098 43.311207 43.267796 44.483006 45.524601 45.741596 44.070698 42.334705 39.123096 36.475697 38.211704 41.423298 42.725300 42.898899 42.595097 38.884403 38.645710 39.492008 39.947697 40.859104 41.531803 40.381702 38.732502 38.016407 37.083302 35.737904 33.329197 30.009098 27.014500 24.714298 23.238697 22.392399 21.849903 21.481007 21.329105 21.003605 20.808308 20.721500 20.569599 20.482807 20.157307 19.962009 19.940296 19.940296 19.831806 19.983707 19.766697 19.723301 19.788410 19.701603 19.679905 19.571400 19.571400 19.528004 19.549702 19.506306 19.528004 19.528004 19.506306 19.376102 19.311008 19.289295 19.267597 19.224201 19.289295 19.202503 19.224201 19.267597 19.137409 19.115696 19.115696 19.115696 18.985508 19.093998 19.028904 19.028904 19.028904 19.007206 18.942097 19.072300 
19.159107 19.159107 19.159107 19.072300 19.093998 19.137409 19.202503 19.202503 19.289295 19.484608 19.506306 19.462910 19.484608 19.593098 19.441196 19.441196 19.593098 19.484608 19.593098 19.571400 19.614796 19.744999 19.831806 19.701603 19.810108 19.788410 19.853504 19.853504 19.875202 19.918598 19.875202 19.918598 20.005405 20.005405 19.962009 20.070499 20.135609 20.135609 20.179005 20.179005 20.330906 20.309208 20.374302 20.482807 20.396000 20.547901 20.656406 20.786610 20.895100 20.960209 20.938496 21.003605 21.133808 21.263996 20.960209 21.003605 21.133808 21.047001 20.764896 20.786610 20.808308 20.721500 20.895100 20.916798 21.025303 21.177204 21.394199 21.567799 22.110310 22.978306 24.345402 27.361698 30.812000 32.027210 33.741505 35.195408 36.432301 38.515507 39.622196 41.618610 42.877201 43.007404 43.202702 44.244297 45.047199 44.483006 41.835606 39.860905 36.888004 35.889805 37.300297 40.815708 42.139408 41.792210 40.880802 39.947697 40.381702 39.991108 40.360004 41.011005 40.989307 39.340107 37.690907 37.387104 36.909702 35.629398 33.133900 30.074207 26.884296 24.562397 23.151905 22.262196 21.871601 21.546101 21.263996 21.003605 20.895100 20.808308 20.526203 20.417698 20.222401 20.027103 19.896900 19.875202 19.831806 19.853504 19.831806 19.723301 19.723301 19.658207 19.658207 19.528004 19.571400 19.593098 19.549702 19.484608 19.506306 19.528004 19.484608 19.311008 19.202503 19.289295 19.289295 19.202503 19.245899 19.224201 19.202503 19.180805 19.093998 19.093998 19.115696 19.137409 19.007206 19.050602 18.963810 19.072300 19.093998 19.007206 18.942097 18.942097 
19.202503 19.137409 19.115696 19.202503 19.202503 19.202503 19.202503 19.267597 19.289295 19.441196 19.506306 19.441196 19.593098 19.462910 19.484608 19.462910 19.549702 19.549702 19.549702 19.528004 19.614796 19.701603 19.810108 19.744999 19.896900 19.918598 19.875202 19.875202 19.831806 19.962009 19.962009 19.918598 19.918598 19.962009 20.005405 20.113895 20.092197 20.157307 20.135609 20.070499 20.265797 20.374302 20.396000 20.374302 20.439396 20.461109 20.634708 20.634708 20.743198 20.895100 20.916798 21.047001 21.090397 21.068699 20.916798 20.916798 21.068699 20.873402 20.656406 20.743198 20.830006 20.764896 20.808308 20.916798 20.981907 21.133808 21.329105 21.502705 21.980106 22.761295 24.128407 27.123005 30.378010 31.289402 32.765003 33.546207 34.370808 37.105000 38.472095 40.772297 42.182804 42.009205 43.593296 44.439610 44.504704 42.161106 37.430500 36.063404 35.586002 36.388905 40.338306 42.573399 42.161106 40.294910 38.363605 37.712605 40.251499 40.403400 40.880802 41.249699 40.902500 38.623997 36.888004 36.519108 36.150196 35.086903 32.981998 29.813801 26.797504 24.475605 23.108509 22.349003 21.806507 21.546101 21.177204 21.112110 20.895100 20.786610 20.547901 20.417698 20.157307 20.070499 19.962009 19.810108 19.810108 19.875202 19.810108 19.744999 19.701603 19.766697 19.636509 19.636509 19.549702 19.658207 19.658207 19.571400 19.462910 19.462910 19.484608 19.376102 19.354404 19.267597 19.267597 19.289295 19.224201 19.245899 19.159107 19.224201 19.159107 19.115696 19.159107 19.093998 19.115696 19.159107 19.093998 19.072300 19.072300 18.920399 19.007206 19.115696 
19.159107 19.007206 19.202503 19.072300 19.115696 19.093998 19.245899 19.159107 19.180805 19.376102 19.484608 19.376102 19.506306 19.462910 19.441196 19.462910 19.441196 19.484608 19.571400 19.528004 19.636509 19.679905 19.679905 19.744999 19.788410 19.810108 19.810108 19.896900 19.875202 19.875202 19.831806 19.896900 19.918598 19.983707 20.027103 20.070499 20.048801 20.070499 20.070499 20.200703 20.179005 20.244099 20.374302 20.396000 20.482807 20.526203 20.526203 20.699802 20.808308 20.873402 20.895100 20.960209 21.003605 20.873402 20.851704 20.873402 20.960209 20.721500 20.656406 20.656406 20.764896 20.678104 20.764896 20.786610 20.916798 21.047001 21.133808 21.415897 21.849903 22.435810 23.629307 26.428608 29.640202 30.703510 31.549809 31.376209 32.222507 35.499210 37.191807 39.340107 41.184605 41.423298 43.181004 43.897099 44.070698 40.273197 35.607700 35.347309 36.150196 39.188206 42.530003 42.616810 41.488407 39.687305 38.385303 38.146610 40.533604 41.076099 41.379902 41.466709 40.859104 38.124897 36.171909 35.781300 35.260502 34.327396 32.417805 29.423206 26.276707 24.215199 22.913197 22.132008 21.784809 21.394199 21.285709 20.981907 20.764896 20.678104 20.461109 20.330906 20.157307 20.005405 19.853504 19.940296 19.810108 19.875202 19.766697 19.723301 19.636509 19.701603 19.658207 19.614796 19.658207 19.614796 19.484608 19.506306 19.397800 19.462910 19.462910 19.332706 19.354404 19.332706 19.180805 19.202503 19.224201 19.137409 19.115696 19.202503 19.137409 19.028904 19.093998 19.028904 19.115696 19.072300 19.072300 19.093998 19.050602 18.963810 18.963810 19.007206 
19.137409 19.159107 19.159107 19.137409 19.072300 19.137409 19.180805 19.202503 19.267597 19.397800 19.462910 19.506306 19.571400 19.441196 19.441196 19.441196 19.462910 19.528004 19.593098 19.571400 19.571400 19.723301 19.810108 19.810108 19.831806 19.810108 19.810108 19.896900 19.831806 19.831806 19.875202 19.962009 20.070499 20.005405 19.983707 20.113895 19.983707 20.027103 20.135609 20.200703 20.265797 20.244099 20.330906 20.417698 20.396000 20.526203 20.591297 20.569599 20.699802 20.786610 20.916798 20.895100 20.786610 20.786610 20.786610 20.721500 20.699802 20.526203 20.504505 20.612995 20.591297 20.699802 20.764896 20.808308 20.895100 21.025303 21.133808 21.263996 21.719700 22.175404 23.238697 24.931309 27.860798 29.293003 29.878910 29.010899 29.965702 33.502796 35.369007 37.582401 40.403400 41.835606 42.681904 43.072498 43.441410 39.882603 36.584202 37.061604 38.689106 42.269596 42.855503 42.095997 40.880802 39.665607 39.860905 40.598698 41.683704 41.727100 42.009205 41.162907 39.752399 38.081501 35.716206 35.130299 34.479298 33.481098 31.701710 28.815601 25.669102 23.802906 22.717899 22.088596 21.719700 21.459309 21.133808 20.895100 20.873402 20.743198 20.461109 20.309208 20.135609 19.940296 19.918598 19.853504 19.766697 19.788410 19.766697 19.744999 19.723301 19.701603 19.636509 19.679905 19.701603 19.571400 19.506306 19.528004 19.397800 19.462910 19.397800 19.289295 19.311008 19.267597 19.289295 19.245899 19.180805 19.180805 19.137409 19.180805 19.115696 19.115696 19.137409 19.007206 19.007206 19.050602 18.963810 19.007206 19.093998 18.920399 18.942097 19.072300 
19.159107 19.180805 19.072300 19.115696 19.180805 19.137409 19.202503 19.267597 19.332706 19.376102 19.441196 19.441196 19.506306 19.549702 19.506306 19.441196 19.528004 19.549702 19.571400 19.571400 19.571400 19.723301 19.744999 19.766697 19.853504 19.853504 19.875202 19.875202 19.875202 19.896900 19.918598 19.940296 20.005405 20.048801 19.983707 20.005405 19.962009 19.875202 20.092197 20.309208 20.352604 20.396000 20.439396 20.374302 20.526203 20.504505 20.591297 20.678104 20.786610 20.830006 20.721500 20.678104 20.678104 20.591297 20.634708 20.591297 20.569599 20.526203 20.591297 20.569599 20.569599 20.612995 20.678104 20.743198 20.808308 20.916798 21.047001 21.155506 21.372501 21.893299 22.587696 23.477406 25.321903 27.036198 27.752308 26.949406 27.752308 31.376209 33.546207 35.781300 39.426899 41.531803 42.161106 42.074299 43.029102 41.358204 40.121296 40.707203 41.857304 42.768696 42.530003 41.379902 40.750599 40.902500 41.900700 42.356403 42.508305 42.356403 41.792210 40.294910 39.361805 38.190006 36.085102 34.327396 33.654697 32.765003 30.833698 27.860798 25.104908 23.585896 22.565998 22.001804 21.589497 21.415897 21.155506 20.938496 20.873402 20.743198 20.526203 20.417698 20.048801 19.940296 19.896900 19.896900 19.788410 19.831806 19.788410 19.679905 19.658207 19.701603 19.701603 19.593098 19.614796 19.549702 19.506306 19.506306 19.462910 19.462910 19.397800 19.332706 19.419498 19.289295 19.311008 19.224201 19.311008 19.202503 19.093998 19.159107 19.093998 19.180805 19.202503 19.072300 19.115696 19.072300 19.028904 18.963810 19.028904 18.898701 18.963810 19.028904 
19.115696 19.224201 19.028904 19.137409 19.072300 19.137409 19.245899 19.245899 19.245899 19.354404 19.441196 19.441196 19.484608 19.462910 19.354404 19.462910 19.441196 19.528004 19.549702 19.593098 19.571400 19.701603 19.766697 19.788410 19.788410 19.788410 19.701603 19.875202 19.918598 19.875202 19.896900 19.831806 19.896900 19.983707 19.962009 19.918598 19.810108 19.810108 19.962009 20.222401 20.461109 20.417698 20.439396 20.417698 20.547901 20.482807 20.504505 20.743198 20.699802 20.721500 20.482807 20.461109 20.526203 20.461109 20.417698 20.396000 20.417698 20.569599 20.439396 20.439396 20.569599 20.547901 20.634708 20.634708 20.743198 20.786610 20.895100 21.047001 21.329105 21.567799 22.110310 22.674503 23.477406 24.627506 25.278507 25.213398 25.951206 29.336399 31.723408 33.980198 37.517307 40.099598 41.249699 41.314808 42.464909 42.681904 41.922398 42.269596 42.074299 42.204502 41.618610 40.902500 41.293110 42.269596 42.985706 43.354603 43.181004 42.291309 40.902500 39.904301 38.971210 37.408802 35.607700 33.567905 32.287601 31.332798 29.162800 26.406910 24.410496 23.086796 22.414097 21.828205 21.546101 21.263996 21.155506 20.938496 20.808308 20.612995 20.461109 20.265797 19.962009 19.875202 19.831806 19.788410 19.744999 19.810108 19.701603 19.679905 19.679905 19.614796 19.614796 19.593098 19.528004 19.506306 19.528004 19.441196 19.419498 19.376102 19.311008 19.354404 19.332706 19.245899 19.224201 19.224201 19.180805 19.093998 19.072300 19.159107 19.115696 19.028904 19.093998 19.050602 18.985508 19.050602 19.050602 19.050602 19.007206 18.920399 18.942097 19.072300 
19.093998 19.115696 19.093998 19.115696 19.050602 19.180805 19.137409 19.224201 19.180805 19.311008 19.419498 19.441196 19.484608 19.571400 19.419498 19.462910 19.506306 19.462910 19.484608 19.636509 19.723301 19.788410 19.831806 19.766697 19.788410 19.810108 19.853504 19.853504 19.962009 19.853504 19.875202 19.853504 19.940296 19.962009 19.831806 19.788410 19.810108 19.766697 20.005405 20.135609 20.287510 20.396000 20.461109 20.396000 20.569599 20.417698 20.591297 20.678104 20.612995 20.482807 20.482807 20.352604 20.330906 20.330906 20.374302 20.309208 20.374302 20.352604 20.352604 20.417698 20.482807 20.526203 20.569599 20.634708 20.678104 20.808308 20.786610 20.938496 21.090397 21.394199 21.676304 22.153706 22.565998 23.108509 23.520802 24.193501 24.953007 27.600407 30.030796 31.983799 34.978397 38.211704 39.774097 40.381702 41.900700 42.790409 42.920597 43.029102 42.269596 41.900700 41.271397 41.249699 42.334705 43.115910 43.766911 43.810307 42.486607 41.184605 40.446796 39.600498 38.255100 36.540806 35.021809 32.482899 30.378010 28.880695 27.057896 25.213398 23.759510 22.826405 22.197102 21.784809 21.437595 21.285709 21.090397 20.981907 20.743198 20.569599 20.461109 20.200703 20.005405 19.853504 19.810108 19.810108 19.658207 19.831806 19.723301 19.744999 19.636509 19.571400 19.549702 19.571400 19.506306 19.549702 19.462910 19.419498 19.397800 19.376102 19.289295 19.354404 19.311008 19.245899 19.224201 19.180805 19.159107 19.093998 19.115696 19.159107 19.159107 19.007206 19.159107 19.050602 19.007206 19.007206 19.007206 19.007206 18.985508 18.963810 19.007206 18.985508 
18.985508 19.050602 19.007206 19.028904 19.050602 19.137409 19.115696 19.180805 19.224201 19.289295 19.376102 19.441196 19.441196 19.484608 19.484608 19.484608 19.528004 19.506306 19.528004 19.549702 19.636509 19.766697 19.831806 19.723301 19.766697 19.810108 19.831806 19.810108 19.918598 19.810108 19.853504 19.875202 19.853504 19.810108 19.614796 19.701603 19.788410 19.831806 19.983707 20.070499 20.265797 20.417698 20.461109 20.417698 20.417698 20.526203 20.547901 20.482807 20.309208 20.244099 20.287510 20.200703 20.157307 20.157307 20.222401 20.200703 20.265797 20.309208 20.309208 20.396000 20.461109 20.526203 20.569599 20.569599 20.678104 20.699802 20.786610 20.895100 20.960209 21.133808 21.459309 21.719700 22.132008 22.457508 22.934910 23.629307 24.540699 26.580509 28.533497 30.378010 33.589603 36.388905 38.580601 39.904301 41.705402 43.007404 43.289509 42.877201 42.117710 41.618610 41.358204 42.117710 43.029102 43.875401 44.200901 43.181004 41.662006 40.598698 39.774097 38.754200 37.473896 36.584202 33.980198 31.115803 28.793903 27.166401 25.690800 24.345402 23.195301 22.544300 22.088596 21.632908 21.394199 21.177204 21.003605 20.873402 20.699802 20.504505 20.461109 20.157307 19.940296 19.831806 19.810108 19.723301 19.723301 19.788410 19.701603 19.658207 19.614796 19.593098 19.528004 19.528004 19.506306 19.419498 19.397800 19.354404 19.376102 19.311008 19.289295 19.224201 19.289295 19.202503 19.245899 19.159107 19.159107 19.115696 19.072300 19.115696 19.028904 19.072300 19.115696 18.942097 18.963810 19.028904 18.898701 18.963810 18.985508 18.877003 18.898701 19.028904 
19.072300 19.159107 19.028904 19.137409 19.115696 19.159107 19.072300 19.137409 19.267597 19.289295 19.289295 19.332706 19.462910 19.484608 19.462910 19.506306 19.549702 19.506306 19.528004 19.614796 19.593098 19.701603 19.658207 19.679905 19.810108 19.810108 19.788410 19.875202 19.875202 19.831806 19.810108 19.810108 19.766697 19.831806 19.701603 19.788410 19.918598 19.940296 20.048801 20.179005 20.222401 20.417698 20.461109 20.547901 20.547901 20.504505 20.417698 20.179005 20.113895 20.135609 20.135609 20.113895 20.135609 20.092197 20.092197 20.179005 20.287510 20.265797 20.287510 20.265797 20.439396 20.417698 20.482807 20.526203 20.569599 20.612995 20.721500 20.786610 20.960209 21.133808 21.307407 21.698002 21.871601 22.197102 22.674503 23.477406 24.410496 25.994602 27.817402 31.571507 34.696308 35.238804 37.191807 38.710804 41.662006 42.725300 42.508305 42.052601 41.727100 41.553501 42.269596 42.877201 42.833805 42.616810 43.050800 41.879002 40.902500 39.752399 38.732502 37.864506 36.866306 34.696308 31.745106 29.227909 27.209797 25.777607 24.584110 23.542500 22.848103 22.218800 21.958408 21.567799 21.307407 21.177204 20.895100 20.851704 20.656406 20.569599 20.396000 20.113895 19.831806 19.788410 19.810108 19.723301 19.744999 19.723301 19.679905 19.614796 19.593098 19.549702 19.571400 19.528004 19.506306 19.419498 19.462910 19.354404 19.289295 19.332706 19.289295 19.224201 19.224201 19.224201 19.180805 19.202503 19.115696 19.093998 19.050602 19.137409 18.963810 19.007206 18.985508 19.007206 18.963810 19.093998 19.007206 18.898701 18.985508 18.963810 18.963810 19.137409 
18.985508 19.028904 19.050602 18.985508 19.093998 19.050602 19.093998 19.115696 19.245899 19.180805 19.289295 19.224201 19.397800 19.462910 19.441196 19.506306 19.419498 19.441196 19.397800 19.593098 19.528004 19.614796 19.614796 19.636509 19.744999 19.636509 19.723301 19.788410 19.766697 19.766697 19.744999 19.701603 19.723301 19.766697 19.766697 19.875202 19.831806 19.962009 20.005405 20.048801 20.157307 20.330906 20.482807 20.526203 20.461109 20.374302 20.244099 20.070499 20.027103 20.092197 20.048801 20.113895 20.048801 20.113895 20.113895 20.157307 20.222401 20.222401 20.179005 20.244099 20.309208 20.396000 20.396000 20.461109 20.526203 20.591297 20.612995 20.743198 20.873402 21.003605 21.220600 21.437595 21.676304 22.066898 22.696201 23.607609 24.801105 26.819202 29.792103 33.893406 36.106800 35.217106 36.367207 39.101398 42.009205 42.313007 41.944096 41.705402 41.510105 42.204502 42.964008 42.898899 41.358204 42.117710 41.900700 40.620396 39.557102 38.255100 37.972996 36.909702 34.240604 31.723408 29.596806 27.622105 25.907810 24.735996 23.802906 23.000004 22.435810 21.936695 21.632908 21.459309 21.198902 21.025303 20.895100 20.678104 20.547901 20.482807 20.265797 19.983707 19.853504 19.744999 19.679905 19.636509 19.658207 19.766697 19.679905 19.614796 19.571400 19.506306 19.549702 19.484608 19.462910 19.419498 19.354404 19.245899 19.311008 19.397800 19.332706 19.180805 19.180805 19.180805 19.115696 19.137409 19.007206 19.093998 19.093998 19.050602 18.920399 18.920399 19.137409 19.007206 18.920399 18.963810 18.898701 18.985508 18.985508 18.877003 18.963810 19.050602 
19.007206 19.050602 19.115696 18.963810 19.072300 19.137409 19.115696 19.202503 19.202503 19.224201 19.376102 19.376102 19.462910 19.484608 19.549702 19.462910 19.419498 19.419498 19.484608 19.484608 19.549702 19.528004 19.571400 19.571400 19.593098 19.571400 19.614796 19.679905 19.636509 19.701603 19.701603 19.831806 19.810108 19.810108 19.853504 19.896900 19.875202 19.896900 20.027103 20.048801 20.179005 20.179005 20.352604 20.526203 20.482807 20.417698 20.135609 19.983707 20.027103 20.048801 20.048801 20.027103 20.048801 20.092197 20.092197 20.179005 20.135609 20.179005 20.200703 20.222401 20.374302 20.287510 20.417698 20.439396 20.504505 20.547901 20.612995 20.764896 20.786610 21.003605 21.177204 21.394199 21.676304 22.153706 23.065098 24.236897 26.146503 29.379810 32.591404 35.086903 36.345509 36.909702 37.495609 40.794010 41.618610 41.640308 41.770496 41.575199 41.922398 42.595097 43.007404 41.640308 41.835606 41.510105 40.468510 38.949497 37.756001 37.083302 36.453999 33.481098 31.224308 29.509998 27.687199 26.211597 24.996403 24.084995 23.434010 22.739597 22.262196 21.763096 21.502705 21.263996 21.047001 21.025303 20.895100 20.656406 20.612995 20.482807 20.287510 19.918598 19.788410 19.723301 19.744999 19.766697 19.679905 19.679905 19.571400 19.658207 19.549702 19.484608 19.549702 19.397800 19.419498 19.376102 19.311008 19.376102 19.245899 19.376102 19.311008 19.332706 19.245899 19.180805 19.180805 19.137409 19.093998 19.072300 19.028904 19.072300 19.028904 19.028904 19.050602 19.028904 18.963810 19.050602 18.942097 18.985508 18.942097 18.920399 18.811909 18.942097 
18.963810 18.985508 19.007206 19.028904 19.093998 19.202503 19.093998 19.137409 19.180805 19.093998 19.180805 19.354404 19.332706 19.419498 19.593098 19.419498 19.462910 19.462910 19.332706 19.419498 19.419498 19.419498 19.484608 19.462910 19.571400 19.571400 19.571400 19.614796 19.679905 19.614796 19.744999 19.701603 19.788410 19.896900 19.810108 19.810108 19.853504 19.875202 19.983707 19.940296 20.157307 20.179005 20.330906 20.439396 20.461109 20.374302 20.200703 20.005405 19.940296 19.918598 19.918598 19.983707 20.005405 20.005405 20.048801 20.092197 20.048801 20.092197 20.157307 20.244099 20.287510 20.352604 20.330906 20.396000 20.439396 20.547901 20.569599 20.612995 20.743198 20.916798 21.155506 21.415897 21.698002 22.349003 23.477406 25.386997 28.555210 31.745106 33.850010 35.238804 36.345509 37.734303 39.752399 40.555302 40.794010 40.794010 41.206303 41.835606 42.399799 42.833805 41.683704 41.618610 41.293110 40.034504 38.558903 36.866306 36.106800 35.434101 32.808399 30.638401 29.010899 27.535297 26.189899 25.170002 24.236897 23.607609 22.891499 22.370701 21.871601 21.567799 21.394199 21.198902 21.025303 20.916798 20.743198 20.656406 20.504505 20.461109 20.027103 19.766697 19.723301 19.701603 19.766697 19.636509 19.528004 19.701603 19.549702 19.571400 19.549702 19.441196 19.441196 19.462910 19.419498 19.376102 19.354404 19.354404 19.267597 19.289295 19.224201 19.137409 19.224201 19.137409 19.180805 19.093998 19.115696 18.963810 19.007206 19.028904 18.920399 19.028904 18.985508 18.963810 18.963810 18.920399 18.855305 18.855305 18.942097 18.768497 18.898701 18.963810 
18.920399 19.007206 18.942097 18.963810 18.963810 19.093998 19.159107 19.159107 19.115696 19.159107 19.202503 19.159107 19.354404 19.397800 19.419498 19.484608 19.419498 19.397800 19.376102 19.462910 19.462910 19.462910 19.484608 19.419498 19.484608 19.593098 19.506306 19.506306 19.658207 19.636509 19.636509 19.810108 19.723301 19.831806 19.723301 19.853504 19.810108 19.875202 19.983707 20.048801 20.092197 20.157307 20.200703 20.309208 20.352604 20.374302 20.374302 19.983707 19.918598 19.875202 19.940296 19.983707 20.005405 19.983707 20.005405 19.983707 20.027103 20.027103 20.092197 20.200703 20.244099 20.200703 20.309208 20.287510 20.396000 20.396000 20.547901 20.699802 20.764896 20.916798 21.155506 21.415897 21.914997 22.804707 24.432209 27.405109 30.529896 32.699909 33.958500 35.303898 36.801197 38.537205 39.643909 39.687305 40.273197 40.251499 41.011005 42.291309 42.725300 42.030903 41.444996 40.837406 39.730701 38.059803 36.388905 35.434101 34.566105 32.005497 30.160999 28.598606 27.188099 26.103107 25.104908 24.584110 23.868000 23.195301 22.435810 21.936695 21.589497 21.394199 21.220600 21.090397 20.830006 20.764896 20.634708 20.547901 20.417698 20.309208 19.875202 19.831806 19.701603 19.723301 19.679905 19.658207 19.593098 19.636509 19.593098 19.549702 19.506306 19.506306 19.397800 19.462910 19.354404 19.397800 19.376102 19.332706 19.289295 19.289295 19.245899 19.180805 19.159107 19.159107 19.028904 19.093998 19.028904 19.028904 18.942097 18.985508 18.963810 19.028904 19.007206 18.898701 18.963810 18.920399 18.811909 18.963810 18.985508 18.746799 18.898701 18.855305 
18.942097 19.007206 19.050602 19.028904 18.942097 19.115696 19.159107 19.050602 19.245899 19.137409 19.137409 19.180805 19.441196 19.441196 19.462910 19.462910 19.506306 19.462910 19.441196 19.462910 19.419498 19.419498 19.484608 19.462910 19.484608 19.528004 19.614796 19.462910 19.593098 19.679905 19.723301 19.744999 19.744999 19.831806 19.744999 19.810108 19.875202 19.896900 20.070499 20.027103 20.092197 20.092197 20.222401 20.287510 20.330906 20.309208 20.287510 19.962009 19.831806 19.896900 19.896900 19.918598 19.918598 20.027103 19.940296 20.027103 20.027103 20.005405 20.070499 20.179005 20.157307 20.222401 20.330906 20.352604 20.396000 20.526203 20.612995 20.656406 20.721500 20.916798 21.133808 21.589497 22.283909 23.607609 26.341801 29.618504 31.593204 32.548008 33.698109 35.195408 37.625797 39.123096 39.079700 39.340107 39.839207 40.012806 41.423298 42.530003 42.421497 41.423298 40.620396 39.600498 38.146610 36.150196 34.761402 33.372608 31.397907 29.488300 28.186298 26.927708 25.842701 24.801105 24.019901 23.889698 23.368900 22.761295 22.132008 21.611210 21.415897 21.068699 21.047001 20.938496 20.895100 20.743198 20.612995 20.504505 20.482807 20.244099 19.875202 19.744999 19.744999 19.701603 19.658207 19.658207 19.571400 19.658207 19.549702 19.528004 19.484608 19.441196 19.441196 19.441196 19.332706 19.397800 19.267597 19.311008 19.245899 19.267597 19.224201 19.245899 19.180805 19.180805 19.115696 19.072300 19.028904 19.050602 19.072300 19.007206 18.985508 18.898701 18.920399 18.877003 18.963810 18.942097 18.855305 18.963810 18.898701 18.877003 18.898701 18.985508 
18.942097 19.007206 18.942097 18.985508 18.985508 19.159107 19.093998 19.115696 19.180805 19.159107 19.137409 19.115696 19.289295 19.419498 19.419498 19.462910 19.549702 19.397800 19.354404 19.462910 19.484608 19.419498 19.397800 19.419498 19.397800 19.462910 19.441196 19.636509 19.549702 19.614796 19.679905 19.766697 19.788410 19.810108 19.875202 19.918598 19.875202 19.962009 20.005405 20.005405 20.027103 20.092197 20.113895 20.244099 20.287510 20.287510 20.200703 19.875202 19.723301 19.983707 20.005405 19.918598 19.896900 20.027103 19.962009 20.005405 20.092197 19.983707 20.113895 20.027103 20.157307 20.179005 20.287510 20.330906 20.352604 20.417698 20.547901 20.699802 20.786610 21.003605 21.350803 21.893299 22.804707 24.974705 28.207996 30.529896 31.506397 32.374409 33.828297 36.063404 38.407001 39.036304 39.144810 39.296696 39.643909 40.794010 42.095997 42.378101 41.835606 40.728901 39.036304 37.821110 36.171909 34.783100 32.830097 30.551609 29.162800 27.860798 26.688999 25.625706 24.735996 23.976505 23.434010 23.173603 22.674503 22.414097 21.893299 21.415897 21.177204 21.047001 20.981907 20.851704 20.721500 20.656406 20.612995 20.374302 20.352604 20.135609 19.788410 19.679905 19.658207 19.658207 19.571400 19.571400 19.571400 19.614796 19.549702 19.528004 19.506306 19.462910 19.397800 19.397800 19.354404 19.376102 19.332706 19.289295 19.224201 19.267597 19.245899 19.267597 19.289295 19.137409 19.159107 19.007206 19.137409 19.115696 19.007206 19.072300 18.898701 18.985508 18.985508 18.920399 18.963810 18.963810 18.855305 18.898701 18.963810 18.855305 18.877003 18.985508 
18.942097 19.028904 19.028904 19.028904 18.963810 19.028904 19.115696 19.159107 19.159107 19.202503 19.137409 19.137409 19.267597 19.484608 19.506306 19.528004 19.528004 19.441196 19.462910 19.506306 19.462910 19.419498 19.376102 19.376102 19.397800 19.484608 19.549702 19.549702 19.549702 19.614796 19.744999 19.788410 19.810108 19.831806 19.962009 19.918598 19.918598 19.983707 19.918598 20.070499 20.092197 20.200703 20.135609 20.135609 20.309208 20.287510 20.179005 19.788410 19.766697 19.810108 19.940296 20.048801 20.005405 19.940296 19.962009 19.983707 20.113895 20.048801 20.070499 20.113895 20.200703 20.265797 20.309208 20.287510 20.352604 20.461109 20.547901 20.634708 20.830006 21.090397 21.459309 22.153706 23.542500 26.602207 29.358097 30.703510 31.397907 32.765003 34.696308 37.039906 38.558903 38.884403 39.166508 39.101398 40.164707 41.640308 42.313007 42.095997 40.859104 39.426899 37.213505 35.520908 34.392506 32.613102 30.052509 28.490101 27.448505 26.276707 25.386997 24.670902 23.824604 23.390598 22.956608 22.652805 22.262196 21.958408 21.632908 21.350803 21.133808 20.938496 20.938496 20.830006 20.656406 20.569599 20.461109 20.374302 20.244099 19.940296 19.723301 19.723301 19.723301 19.679905 19.593098 19.636509 19.549702 19.571400 19.528004 19.571400 19.484608 19.484608 19.419498 19.441196 19.332706 19.376102 19.354404 19.289295 19.311008 19.202503 19.245899 19.180805 19.202503 19.115696 19.050602 19.007206 19.093998 19.159107 19.028904 18.963810 18.855305 18.963810 19.050602 18.920399 18.963810 18.920399 18.855305 18.855305 18.942097 18.833607 18.855305 19.007206 
19.007206 18.942097 18.985508 18.942097 18.963810 19.007206 19.202503 19.093998 19.050602 19.115696 19.180805 19.072300 19.245899 19.441196 19.441196 19.484608 19.549702 19.484608 19.506306 19.441196 19.332706 19.397800 19.354404 19.376102 19.376102 19.441196 19.441196 19.484608 19.506306 19.571400 19.701603 19.701603 19.766697 19.744999 19.918598 19.875202 19.875202 19.940296 19.940296 19.962009 20.048801 20.113895 20.157307 20.200703 20.157307 20.113895 19.896900 19.744999 19.788410 19.896900 19.875202 19.896900 19.875202 19.918598 19.940296 19.918598 19.962009 19.962009 20.027103 20.048801 20.113895 20.135609 20.265797 20.309208 20.396000 20.439396 20.482807 20.591297 20.830006 21.047001 21.481007 22.283909 24.605808 27.556995 29.358097 30.529896 31.853596 33.502796 35.564304 37.604099 38.276798 38.407001 38.710804 39.513706 41.032703 41.705402 41.835606 40.945896 39.492008 37.322010 35.108601 33.871708 32.048908 29.705296 28.077808 26.840900 25.972904 24.996403 24.453907 23.846302 23.282108 23.000004 22.587696 22.327305 21.914997 21.589497 21.437595 21.133808 20.981907 20.851704 20.981907 20.678104 20.569599 20.396000 20.396000 20.417698 20.135609 19.723301 19.723301 19.636509 19.614796 19.679905 19.658207 19.528004 19.506306 19.571400 19.441196 19.441196 19.462910 19.376102 19.462910 19.354404 19.397800 19.245899 19.245899 19.311008 19.267597 19.202503 19.202503 19.180805 19.115696 19.159107 19.115696 19.050602 19.007206 19.050602 18.963810 18.942097 18.985508 18.898701 18.963810 18.942097 18.920399 18.811909 19.028904 18.920399 18.877003 18.811909 18.920399 19.007206 
18.963810 18.985508 18.877003 18.963810 19.007206 18.985508 19.137409 19.072300 19.137409 19.137409 19.137409 19.115696 19.093998 19.332706 19.441196 19.484608 19.484608 19.484608 19.462910 19.419498 19.332706 19.397800 19.311008 19.397800 19.376102 19.441196 19.376102 19.484608 19.571400 19.593098 19.614796 19.658207 19.679905 19.723301 19.810108 19.744999 19.875202 19.962009 20.027103 20.005405 20.027103 20.048801 20.113895 20.135609 20.113895 20.113895 19.896900 19.723301 19.788410 19.788410 19.875202 19.810108 19.810108 19.918598 19.896900 19.962009 19.896900 19.940296 19.962009 20.070499 20.113895 20.092197 20.222401 20.287510 20.330906 20.461109 20.591297 20.678104 20.808308 21.133808 21.589497 22.652805 25.452106 27.752308 29.184498 30.768604 32.417805 33.654697 36.388905 37.842808 37.799397 37.669209 38.276798 39.904301 41.141209 41.141209 40.728901 39.361805 36.996510 34.956699 33.524509 31.484699 29.293003 27.860798 26.515400 25.538898 24.866199 24.084995 23.781208 23.282108 22.826405 22.565998 22.197102 21.980106 21.676304 21.437595 21.155506 20.981907 20.764896 20.743198 20.786610 20.591297 20.417698 20.330906 20.287510 20.200703 19.896900 19.766697 19.636509 19.636509 19.549702 19.658207 19.549702 19.397800 19.462910 19.549702 19.441196 19.376102 19.376102 19.311008 19.376102 19.311008 19.289295 19.202503 19.289295 19.159107 19.180805 19.159107 19.159107 19.180805 19.180805 19.072300 19.028904 18.985508 18.963810 18.963810 18.942097 18.985508 18.942097 18.898701 18.942097 18.855305 18.877003 18.811909 18.920399 18.746799 18.833607 18.855305 18.833607 18.920399 
18.855305 18.877003 18.877003 18.942097 18.877003 19.050602 19.093998 19.050602 18.985508 19.072300 19.115696 19.050602 19.115696 19.267597 19.354404 19.484608 19.593098 19.549702 19.484608 19.419498 19.311008 19.397800 19.354404 19.354404 19.376102 19.354404 19.441196 19.376102 19.506306 19.462910 19.462910 19.614796 19.701603 19.723301 19.810108 19.788410 19.788410 19.896900 19.853504 20.027103 19.896900 20.070499 20.005405 19.940296 20.027103 20.005405 19.810108 19.593098 19.701603 19.766697 19.810108 19.831806 19.788410 19.831806 19.831806 19.896900 19.831806 19.918598 19.940296 19.962009 20.092197 20.157307 20.222401 20.244099 20.374302 20.396000 20.569599 20.634708 20.895100 21.155506 21.741398 22.978306 25.517200 27.383396 28.945805 30.703510 31.397907 34.609501 37.387104 37.777699 37.365406 37.170109 38.363605 39.925999 40.381702 40.273197 39.188206 37.061604 34.978397 34.110401 31.441303 28.989201 27.491901 26.385197 25.235096 24.519001 24.041599 23.564198 23.303806 23.043400 22.609409 22.283909 21.828205 21.698002 21.329105 21.263996 21.133808 20.786610 20.699802 20.526203 20.721500 20.504505 20.374302 20.265797 20.222401 20.113895 19.810108 19.614796 19.549702 19.636509 19.593098 19.528004 19.441196 19.506306 19.506306 19.419498 19.419498 19.376102 19.332706 19.354404 19.289295 19.311008 19.311008 19.224201 19.159107 19.245899 19.245899 19.115696 19.137409 19.050602 19.159107 19.028904 19.028904 18.985508 18.985508 18.963810 18.898701 18.920399 18.811909 18.898701 18.942097 18.811909 18.833607 18.898701 18.898701 18.855305 18.898701 18.768497 18.833607 18.877003 
18.877003 18.833607 18.942097 18.963810 18.898701 19.028904 19.028904 18.985508 19.028904 19.072300 19.180805 19.028904 19.137409 19.267597 19.311008 19.441196 19.549702 19.484608 19.549702 19.484608 19.332706 19.376102 19.311008 19.332706 19.332706 19.376102 19.332706 19.419498 19.462910 19.462910 19.484608 19.484608 19.679905 19.679905 19.701603 19.788410 19.831806 19.831806 19.853504 19.962009 19.896900 19.875202 19.853504 19.940296 19.853504 19.896900 19.701603 19.658207 19.744999 19.810108 19.831806 19.766697 19.766697 19.766697 19.810108 19.853504 19.831806 19.831806 19.940296 19.875202 20.113895 20.157307 20.222401 20.265797 20.374302 20.417698 20.482807 20.656406 20.873402 21.177204 21.763096 23.000004 24.931309 26.385197 27.578709 28.620304 31.766804 36.692707 37.430500 37.300297 37.105000 37.148396 38.255100 39.361805 39.817509 39.101398 37.191807 35.455799 34.631199 32.504597 29.054310 27.318302 26.059696 25.126606 24.388798 23.824604 23.542500 23.108509 23.021702 22.869801 22.544300 22.110310 21.502705 21.307407 21.112110 21.090397 20.960209 20.699802 20.591297 20.547901 20.569599 20.439396 20.309208 20.244099 20.179005 19.875202 19.701603 19.701603 19.658207 19.593098 19.549702 19.593098 19.506306 19.484608 19.462910 19.528004 19.484608 19.462910 19.397800 19.332706 19.332706 19.267597 19.245899 19.289295 19.224201 19.224201 19.137409 19.159107 19.072300 19.072300 19.115696 19.007206 18.963810 18.963810 19.028904 18.985508 18.877003 19.028904 18.963810 18.855305 18.811909 18.790195 18.790195 18.811909 18.855305 18.898701 18.877003 18.833607 18.833607 18.920399 
18.833607 18.855305 18.877003 18.898701 18.920399 18.920399 18.942097 19.028904 19.007206 18.985508 19.072300 19.093998 19.137409 19.159107 19.289295 19.441196 19.528004 19.528004 19.571400 19.528004 19.419498 19.376102 19.354404 19.462910 19.311008 19.419498 19.267597 19.441196 19.506306 19.441196 19.441196 19.528004 19.549702 19.571400 19.658207 19.679905 19.744999 19.788410 19.831806 19.896900 19.853504 19.918598 19.853504 19.831806 19.875202 19.810108 19.766697 19.723301 19.679905 19.831806 19.744999 19.744999 19.788410 19.744999 19.810108 19.766697 19.810108 19.766697 19.875202 19.962009 20.048801 20.157307 20.179005 20.157307 20.330906 20.461109 20.569599 20.699802 20.916798 21.220600 21.719700 22.696201 23.759510 24.931309 26.515400 29.944004 35.260502 36.974796 37.039906 36.736103 36.996510 37.365406 38.255100 39.274998 38.971210 37.170109 35.412403 34.804798 33.307499 29.727009 27.405109 26.103107 25.061497 24.236897 23.651005 23.390598 23.238697 22.891499 22.717899 22.544300 22.283909 21.871601 21.437595 21.177204 20.981907 21.025303 20.873402 20.634708 20.526203 20.504505 20.461109 20.330906 20.200703 20.179005 20.157307 19.788410 19.679905 19.614796 19.614796 19.571400 19.506306 19.528004 19.549702 19.484608 19.506306 19.419498 19.354404 19.419498 19.354404 19.289295 19.267597 19.202503 19.311008 19.289295 19.180805 19.289295 19.115696 19.180805 19.050602 19.093998 19.050602 19.050602 18.963810 18.963810 18.985508 18.942097 18.833607 18.898701 18.833607 18.811909 18.877003 19.007206 18.963810 18.855305 18.877003 18.898701 18.725101 18.768497 18.811909 18.963810 
18.855305 18.877003 18.898701 18.898701 18.920399 19.050602 19.093998 18.985508 19.093998 19.028904 19.072300 19.007206 19.115696 19.202503 19.332706 19.311008 19.462910 19.462910 19.549702 19.506306 19.419498 19.397800 19.397800 19.397800 19.289295 19.397800 19.376102 19.441196 19.484608 19.354404 19.397800 19.441196 19.419498 19.506306 19.484608 19.614796 19.658207 19.636509 19.788410 19.810108 19.810108 19.788410 19.810108 19.744999 19.723301 19.593098 19.614796 19.679905 19.701603 19.810108 19.810108 19.810108 19.766697 19.723301 19.810108 19.831806 19.810108 19.853504 19.918598 19.918598 19.983707 20.048801 20.157307 20.222401 20.352604 20.461109 20.569599 20.721500 20.960209 21.307407 21.958408 22.696201 23.781208 25.235096 28.924107 34.370808 36.453999 36.692707 36.779499 37.061604 37.473896 36.866306 38.168308 38.515507 37.191807 35.282200 34.674610 33.676395 30.356297 27.860798 26.037998 24.974705 24.215199 23.716099 23.282108 23.000004 22.891499 22.522602 22.370701 22.023502 21.741398 21.459309 21.133808 21.003605 20.873402 20.721500 20.678104 20.569599 20.439396 20.417698 20.374302 20.287510 20.200703 20.113895 19.918598 19.636509 19.679905 19.593098 19.571400 19.528004 19.506306 19.484608 19.506306 19.484608 19.462910 19.397800 19.419498 19.289295 19.311008 19.267597 19.180805 19.267597 19.311008 19.180805 19.180805 19.224201 19.180805 19.159107 19.072300 19.115696 19.159107 19.050602 19.072300 19.007206 18.963810 18.877003 18.963810 18.942097 18.811909 18.811909 18.920399 18.898701 18.898701 18.877003 18.746799 18.811909 18.811909 18.703403 18.811909 18.877003 
18.898701 18.877003 18.898701 18.898701 18.898701 18.877003 19.028904 19.007206 19.050602 19.050602 19.115696 19.072300 19.159107 19.224201 19.159107 19.289295 19.462910 19.462910 19.441196 19.484608 19.419498 19.419498 19.354404 19.397800 19.376102 19.419498 19.484608 19.376102 19.397800 19.441196 19.441196 19.462910 19.462910 19.397800 19.441196 19.528004 19.658207 19.593098 19.658207 19.788410 19.744999 19.810108 19.875202 19.744999 19.766697 19.614796 19.701603 19.701603 19.744999 19.766697 19.810108 19.853504 19.744999 19.723301 19.788410 19.810108 19.810108 19.875202 19.918598 19.983707 20.092197 20.070499 20.135609 20.222401 20.244099 20.439396 20.612995 20.808308 21.047001 21.394199 22.023502 23.021702 24.453907 27.405109 33.220707 35.998310 36.432301 36.671009 36.996510 37.430500 36.171909 36.453999 38.016407 37.126698 35.369007 34.479298 33.589603 30.638401 28.164600 26.320103 25.061497 24.215199 23.716099 23.303806 23.021702 22.848103 22.565998 22.283909 22.132008 21.719700 21.394199 21.155506 20.916798 20.830006 20.678104 20.699802 20.656406 20.504505 20.417698 20.265797 20.352604 20.135609 20.113895 20.048801 19.766697 19.614796 19.593098 19.549702 19.571400 19.549702 19.506306 19.484608 19.506306 19.506306 19.376102 19.441196 19.397800 19.354404 19.376102 19.354404 19.332706 19.267597 19.224201 19.224201 19.224201 19.115696 19.202503 19.180805 19.180805 19.159107 19.159107 19.137409 19.050602 19.028904 18.942097 18.942097 18.963810 19.007206 18.855305 18.811909 19.028904 18.833607 18.877003 18.790195 18.790195 18.811909 18.811909 18.746799 18.790195 18.985508 
18.855305 18.833607 18.898701 18.942097 18.833607 18.920399 19.007206 19.028904 19.093998 19.072300 19.007206 19.072300 19.050602 19.050602 19.267597 19.245899 19.441196 19.354404 19.441196 19.462910 19.549702 19.484608 19.332706 19.462910 19.354404 19.354404 19.462910 19.376102 19.376102 19.332706 19.332706 19.376102 19.354404 19.441196 19.462910 19.462910 19.441196 19.549702 19.593098 19.658207 19.723301 19.744999 19.766697 19.744999 19.701603 19.658207 19.701603 19.701603 19.658207 19.723301 19.810108 19.723301 19.679905 19.744999 19.723301 19.788410 19.788410 19.853504 19.810108 19.853504 19.940296 20.113895 20.135609 20.135609 20.244099 20.417698 20.612995 20.895100 21.155506 21.611210 22.392399 23.542500 26.016300 31.875309 35.477497 36.345509 36.584202 37.039906 37.821110 35.737904 35.499210 37.452198 37.191807 35.716206 34.240604 33.719807 30.942204 28.359898 26.623905 25.300205 24.215199 23.585896 23.260410 23.043400 22.761295 22.565998 22.349003 22.023502 21.698002 21.481007 21.133808 20.960209 20.721500 20.699802 20.612995 20.569599 20.569599 20.547901 20.244099 20.179005 20.200703 20.070499 19.983707 19.853504 19.593098 19.571400 19.571400 19.528004 19.593098 19.484608 19.462910 19.506306 19.441196 19.397800 19.484608 19.419498 19.376102 19.332706 19.332706 19.376102 19.267597 19.332706 19.224201 19.245899 19.245899 19.180805 19.137409 19.180805 19.072300 19.115696 19.072300 18.985508 18.920399 18.942097 18.877003 18.833607 18.920399 18.985508 18.963810 18.768497 18.833607 18.638309 18.877003 18.811909 18.681705 18.790195 18.746799 18.681705 18.768497 18.877003 
18.855305 18.833607 18.811909 18.877003 18.898701 18.920399 18.985508 18.963810 19.028904 18.963810 19.093998 19.093998 19.072300 19.115696 19.180805 19.202503 19.311008 19.332706 19.441196 19.528004 19.376102 19.484608 19.419498 19.376102 19.376102 19.311008 19.419498 19.376102 19.311008 19.311008 19.354404 19.332706 19.354404 19.311008 19.419498 19.419498 19.441196 19.549702 19.549702 19.549702 19.614796 19.679905 19.701603 19.701603 19.723301 19.636509 19.810108 19.679905 19.701603 19.658207 19.701603 19.701603 19.658207 19.701603 19.679905 19.831806 19.701603 19.810108 19.810108 19.853504 19.940296 20.005405 20.113895 20.157307 20.244099 20.396000 20.656406 20.873402 21.198902 21.741398 22.804707 24.540699 30.074207 34.587803 35.933201 36.410603 36.692707 37.712605 37.191807 34.978397 36.844608 36.888004 36.128498 34.566105 33.719807 31.918705 28.880695 26.819202 25.538898 24.432209 23.629307 23.303806 22.956608 22.826405 22.587696 22.283909 22.045200 21.676304 21.437595 21.155506 20.916798 20.743198 20.591297 20.569599 20.612995 20.569599 20.526203 20.396000 20.222401 20.135609 20.092197 20.048801 19.918598 19.636509 19.614796 19.571400 19.506306 19.549702 19.506306 19.528004 19.484608 19.441196 19.419498 19.397800 19.419498 19.311008 19.311008 19.267597 19.311008 19.289295 19.289295 19.245899 19.202503 19.224201 19.072300 19.137409 19.050602 19.159107 19.093998 19.028904 18.963810 19.007206 18.942097 19.007206 18.920399 18.855305 18.768497 18.920399 18.746799 18.855305 18.833607 18.768497 18.811909 18.855305 18.725101 18.768497 18.790195 18.616596 18.768497 18.746799 
18.877003 18.877003 18.790195 18.746799 18.877003 18.833607 18.942097 18.985508 18.942097 18.963810 18.942097 18.985508 19.007206 18.985508 19.115696 19.180805 19.202503 19.311008 19.441196 19.397800 19.376102 19.462910 19.354404 19.376102 19.311008 19.376102 19.397800 19.311008 19.354404 19.311008 19.267597 19.332706 19.397800 19.332706 19.332706 19.441196 19.332706 19.419498 19.549702 19.571400 19.549702 19.571400 19.593098 19.593098 19.549702 19.593098 19.701603 19.614796 19.679905 19.701603 19.701603 19.614796 19.658207 19.701603 19.701603 19.701603 19.679905 19.744999 19.744999 19.810108 19.831806 19.983707 20.070499 20.027103 20.374302 20.396000 20.526203 20.830006 21.220600 22.045200 23.325504 27.166401 33.524509 35.390705 35.976597 36.475697 37.061604 37.430500 35.238804 36.475697 36.844608 36.171909 35.000095 33.698109 32.352695 29.488300 27.448505 25.690800 24.670902 23.911396 23.238697 22.956608 22.696201 22.479206 22.457508 22.175404 21.741398 21.372501 21.155506 20.916798 20.808308 20.591297 20.439396 20.526203 20.396000 20.461109 20.330906 20.287510 20.070499 20.027103 20.092197 19.962009 19.810108 19.593098 19.636509 19.571400 19.462910 19.462910 19.441196 19.441196 19.397800 19.441196 19.419498 19.376102 19.376102 19.354404 19.289295 19.267597 19.245899 19.202503 19.180805 19.202503 19.202503 19.180805 19.050602 19.050602 18.985508 19.050602 18.963810 18.985508 18.985508 18.920399 18.855305 18.920399 18.855305 18.877003 18.855305 18.811909 18.811909 18.898701 18.725101 18.790195 18.790195 18.811909 18.660007 18.746799 18.725101 18.833607 18.681705 18.768497 
18.790195 18.790195 18.746799 18.877003 18.877003 18.898701 18.898701 18.898701 18.942097 18.985508 18.942097 19.028904 19.050602 19.007206 19.115696 19.115696 19.202503 19.202503 19.354404 19.462910 19.441196 19.376102 19.332706 19.376102 19.354404 19.354404 19.332706 19.311008 19.419498 19.311008 19.267597 19.311008 19.267597 19.332706 19.332706 19.332706 19.376102 19.441196 19.484608 19.528004 19.549702 19.571400 19.484608 19.571400 19.528004 19.549702 19.658207 19.679905 19.701603 19.723301 19.788410 19.723301 19.658207 19.679905 19.723301 19.679905 19.788410 19.810108 19.723301 19.810108 19.918598 19.962009 20.135609 20.179005 20.309208 20.417698 20.656406 20.916798 21.394199 22.262196 24.432209 31.115803 34.848209 35.434101 36.020008 36.736103 37.517307 35.564304 35.672810 36.280399 35.933201 35.065205 33.980198 32.851810 29.944004 27.947605 26.320103 24.909595 24.128407 23.477406 22.913197 22.565998 22.392399 22.153706 22.088596 21.914997 21.546101 21.047001 20.916798 20.764896 20.612995 20.482807 20.396000 20.396000 20.396000 20.461109 20.287510 20.135609 19.983707 19.962009 20.092197 19.853504 19.549702 19.506306 19.571400 19.571400 19.484608 19.441196 19.419498 19.397800 19.462910 19.376102 19.332706 19.397800 19.376102 19.332706 19.332706 19.159107 19.180805 19.245899 19.224201 19.159107 19.202503 19.180805 19.115696 19.093998 19.028904 19.050602 19.072300 18.985508 19.028904 18.855305 18.833607 18.963810 18.833607 18.833607 18.746799 18.877003 18.811909 18.877003 18.811909 18.877003 18.833607 18.790195 18.703403 18.725101 18.703403 18.703403 18.681705 18.725101 
18.811909 18.768497 18.746799 18.768497 18.833607 18.920399 18.920399 18.877003 18.920399 18.985508 18.920399 18.963810 18.942097 19.050602 18.985508 19.093998 19.180805 19.180805 19.311008 19.354404 19.311008 19.419498 19.354404 19.397800 19.376102 19.354404 19.289295 19.311008 19.354404 19.289295 19.224201 19.332706 19.289295 19.332706 19.311008 19.354404 19.376102 19.311008 19.441196 19.419498 19.462910 19.462910 19.441196 19.506306 19.397800 19.506306 19.549702 19.571400 19.658207 19.658207 19.744999 19.701603 19.723301 19.701603 19.701603 19.788410 19.744999 19.788410 19.788410 19.831806 19.940296 20.005405 20.048801 20.179005 20.265797 20.504505 20.634708 20.895100 21.481007 22.674503 26.059696 33.177296 34.978397 35.412403 36.150196 37.170109 36.388905 34.392506 35.369007 35.217106 34.826496 33.980198 33.242405 30.877110 28.425007 26.775806 25.430408 24.302006 23.651005 23.043400 22.674503 22.305607 22.110310 21.914997 21.654606 21.459309 21.263996 20.786610 20.678104 20.612995 20.417698 20.417698 20.352604 20.374302 20.244099 20.287510 20.200703 20.027103 19.940296 19.853504 19.918598 19.614796 19.506306 19.506306 19.549702 19.441196 19.441196 19.419498 19.462910 19.419498 19.376102 19.419498 19.332706 19.267597 19.332706 19.311008 19.245899 19.245899 19.289295 19.245899 19.115696 19.093998 19.180805 19.202503 19.093998 19.093998 19.028904 19.007206 19.072300 18.920399 18.942097 18.898701 18.898701 18.963810 18.833607 18.833607 18.811909 18.877003 18.703403 18.725101 18.746799 18.811909 18.768497 18.616596 18.638309 18.616596 18.660007 18.703403 18.594898 18.811909 
18.790195 18.768497 18.768497 18.768497 18.725101 18.833607 18.855305 18.942097 18.833607 18.877003 18.920399 18.920399 18.877003 18.985508 18.985508 19.050602 19.028904 19.093998 19.267597 19.332706 19.311008 19.332706 19.376102 19.397800 19.376102 19.311008 19.224201 19.267597 19.332706 19.289295 19.180805 19.202503 19.224201 19.289295 19.245899 19.311008 19.289295 19.354404 19.462910 19.462910 19.397800 19.462910 19.441196 19.484608 19.419498 19.376102 19.462910 19.462910 19.549702 19.614796 19.723301 19.636509 19.744999 19.701603 19.701603 19.701603 19.744999 19.853504 19.853504 19.896900 19.962009 20.070499 20.070499 20.135609 20.287510 20.439396 20.699802 21.025303 21.524403 22.783009 27.556995 33.524509 34.739704 35.434101 36.302097 35.889805 32.786701 33.307499 34.045307 33.828297 33.350910 32.851810 31.853596 28.902409 27.123005 25.821003 24.605808 23.607609 23.086796 22.696201 22.218800 21.958408 21.698002 21.502705 21.220600 21.047001 20.916798 20.634708 20.526203 20.417698 20.482807 20.309208 20.265797 20.265797 20.244099 20.222401 20.092197 19.983707 19.918598 19.853504 19.723301 19.528004 19.441196 19.376102 19.376102 19.441196 19.484608 19.419498 19.484608 19.419498 19.311008 19.289295 19.245899 19.311008 19.202503 19.245899 19.245899 19.267597 19.115696 19.245899 19.137409 19.137409 19.224201 19.072300 19.028904 19.115696 19.072300 18.942097 18.963810 18.920399 18.898701 18.920399 18.790195 18.768497 18.790195 18.725101 18.790195 18.746799 18.681705 18.725101 18.725101 18.725101 18.790195 18.703403 18.551502 18.638309 18.660007 18.638309 18.573200 18.638309 
18.746799 18.746799 18.746799 18.703403 18.790195 18.811909 18.877003 18.963810 18.920399 18.768497 18.877003 18.877003 18.920399 18.920399 18.942097 18.985508 18.985508 19.093998 19.072300 19.180805 19.289295 19.289295 19.245899 19.267597 19.245899 19.180805 19.180805 19.245899 19.267597 19.267597 19.224201 19.202503 19.224201 19.224201 19.245899 19.311008 19.354404 19.289295 19.419498 19.397800 19.376102 19.397800 19.397800 19.419498 19.397800 19.354404 19.441196 19.462910 19.484608 19.593098 19.593098 19.614796 19.549702 19.614796 19.679905 19.788410 19.810108 19.788410 19.831806 19.853504 19.962009 20.048801 20.048801 20.265797 20.330906 20.396000 20.547901 21.003605 21.611210 22.783009 27.556995 33.112202 34.067005 35.021809 35.542606 33.133900 30.160999 31.397907 32.114002 31.983799 31.549809 31.376209 29.661900 27.383396 26.059696 24.909595 23.802906 23.130207 22.783009 22.327305 21.893299 21.632908 21.415897 21.220600 20.981907 20.678104 20.678104 20.439396 20.461109 20.309208 20.287510 20.287510 20.135609 20.179005 20.070499 20.070499 20.005405 19.918598 19.810108 19.701603 19.593098 19.484608 19.332706 19.376102 19.419498 19.397800 19.376102 19.354404 19.354404 19.311008 19.267597 19.289295 19.289295 19.245899 19.311008 19.224201 19.224201 19.159107 19.224201 19.202503 19.093998 19.093998 19.159107 19.072300 19.007206 18.985508 18.985508 18.920399 18.898701 18.920399 18.877003 18.898701 18.746799 18.811909 18.790195 18.703403 18.790195 18.790195 18.616596 18.660007 18.703403 18.616596 18.703403 18.638309 18.551502 18.529804 18.660007 18.638309 18.508106 18.681705 
18.811909 18.725101 18.811909 18.681705 18.746799 18.725101 18.768497 18.898701 18.833607 18.790195 18.942097 18.811909 18.855305 18.833607 18.942097 18.985508 18.920399 18.963810 19.028904 19.093998 19.093998 19.245899 19.224201 19.180805 19.137409 19.267597 19.159107 19.289295 19.224201 19.289295 19.224201 19.115696 19.180805 19.289295 19.180805 19.289295 19.332706 19.332706 19.397800 19.397800 19.397800 19.419498 19.397800 19.462910 19.462910 19.462910 19.376102 19.549702 19.462910 19.549702 19.528004 19.506306 19.636509 19.614796 19.658207 19.723301 19.744999 19.766697 19.810108 19.896900 20.027103 19.962009 20.092197 20.179005 20.309208 20.417698 20.612995 20.916798 21.394199 22.479206 25.669102 31.463001 33.264103 34.067005 33.784901 30.486500 28.446705 28.728809 29.748707 29.900608 29.531696 28.924107 27.448505 26.081409 25.148304 24.041599 23.238697 22.609409 22.414097 22.132008 21.546101 21.307407 21.025303 20.960209 20.786610 20.612995 20.547901 20.330906 20.374302 20.265797 20.157307 20.222401 20.048801 20.113895 19.940296 20.070499 20.048801 19.896900 19.766697 19.571400 19.549702 19.441196 19.332706 19.419498 19.376102 19.397800 19.419498 19.397800 19.376102 19.332706 19.311008 19.311008 19.311008 19.202503 19.289295 19.224201 19.159107 19.224201 19.115696 19.115696 19.093998 19.050602 19.072300 19.007206 19.007206 18.963810 18.920399 18.942097 18.833607 18.920399 18.985508 18.898701 18.833607 18.811909 18.725101 18.746799 18.811909 18.746799 18.703403 18.681705 18.725101 18.725101 18.703403 18.660007 18.551502 18.573200 18.703403 18.486408 18.594898 18.681705 
18.725101 18.703403 18.725101 18.768497 18.790195 18.811909 18.877003 18.877003 18.963810 18.898701 18.855305 18.920399 18.790195 18.920399 18.920399 19.007206 19.050602 19.050602 19.072300 19.007206 18.985508 19.159107 19.115696 19.072300 19.180805 19.202503 19.311008 19.202503 19.245899 19.267597 19.245899 19.137409 19.245899 19.267597 19.180805 19.289295 19.311008 19.354404 19.397800 19.376102 19.441196 19.419498 19.419498 19.484608 19.441196 19.528004 19.462910 19.506306 19.614796 19.549702 19.571400 19.593098 19.549702 19.658207 19.701603 19.549702 19.679905 19.744999 19.788410 19.766697 19.962009 19.940296 20.048801 19.983707 20.222401 20.265797 20.569599 20.786610 21.177204 22.175404 23.824604 28.294804 31.463001 32.569706 31.918705 28.707096 27.079609 26.732395 27.036198 27.405109 27.188099 26.558796 25.712498 24.887897 23.976505 23.151905 22.544300 22.066898 21.958408 21.741398 21.285709 21.025303 20.764896 20.743198 20.504505 20.504505 20.482807 20.200703 20.330906 20.309208 20.179005 20.135609 19.940296 19.983707 19.896900 20.070499 19.896900 19.788410 19.679905 19.484608 19.549702 19.376102 19.376102 19.332706 19.376102 19.376102 19.376102 19.462910 19.441196 19.332706 19.311008 19.224201 19.224201 19.245899 19.289295 19.202503 19.224201 19.202503 19.224201 19.137409 19.115696 19.072300 19.072300 19.028904 19.072300 18.920399 18.898701 18.963810 18.855305 18.898701 18.942097 18.855305 18.811909 18.855305 18.746799 18.725101 18.703403 18.790195 18.660007 18.660007 18.768497 18.725101 18.573200 18.638309 18.573200 18.681705 18.594898 18.616596 18.638309 18.616596 
18.681705 18.660007 18.703403 18.703403 18.703403 18.790195 18.811909 18.768497 18.746799 18.833607 18.768497 18.725101 18.790195 18.942097 18.920399 18.985508 18.920399 18.985508 18.898701 18.877003 18.920399 18.898701 19.007206 19.050602 19.115696 19.093998 19.159107 19.245899 19.289295 19.137409 19.180805 19.137409 19.159107 19.180805 19.159107 19.224201 19.289295 19.311008 19.332706 19.289295 19.289295 19.332706 19.419498 19.376102 19.419498 19.332706 19.419498 19.528004 19.571400 19.484608 19.571400 19.506306 19.571400 19.484608 19.549702 19.658207 19.528004 19.658207 19.679905 19.723301 19.853504 19.896900 19.896900 19.962009 20.092197 20.135609 20.265797 20.439396 20.938496 21.676304 22.587696 24.692600 28.012699 29.792103 28.576908 26.710697 25.755909 25.430408 25.235096 25.300205 25.170002 24.866199 24.323704 23.585896 23.000004 22.327305 22.023502 21.698002 21.415897 21.198902 20.830006 20.547901 20.547901 20.417698 20.374302 20.352604 20.222401 20.179005 20.200703 20.222401 20.048801 20.005405 19.918598 19.896900 19.831806 19.962009 19.940296 19.614796 19.484608 19.376102 19.549702 19.289295 19.376102 19.354404 19.289295 19.289295 19.289295 19.289295 19.332706 19.267597 19.224201 19.202503 19.180805 19.180805 19.224201 19.180805 19.093998 19.115696 19.093998 19.050602 19.050602 19.159107 19.028904 18.963810 18.985508 19.028904 18.898701 18.898701 18.855305 18.898701 18.833607 18.768497 18.811909 18.703403 18.703403 18.746799 18.855305 18.681705 18.725101 18.638309 18.660007 18.529804 18.638309 18.660007 18.529804 18.508106 18.529804 18.573200 18.573200 18.594898 
18.746799 18.703403 18.703403 18.660007 18.768497 18.703403 18.898701 18.790195 18.811909 18.768497 18.746799 18.833607 18.746799 18.790195 18.790195 18.898701 18.920399 18.963810 18.833607 18.920399 18.833607 18.898701 18.985508 19.072300 19.159107 19.180805 19.202503 19.224201 19.267597 19.224201 19.289295 19.115696 19.180805 19.224201 19.245899 19.180805 19.267597 19.354404 19.289295 19.289295 19.245899 19.311008 19.397800 19.376102 19.419498 19.462910 19.419498 19.549702 19.528004 19.484608 19.549702 19.462910 19.636509 19.528004 19.462910 19.549702 19.679905 19.701603 19.701603 19.701603 19.766697 19.940296 19.896900 19.940296 20.027103 20.200703 20.244099 20.352604 20.699802 21.068699 21.958408 22.826405 24.302006 25.473804 25.278507 24.931309 24.453907 24.215199 24.084995 23.802906 23.716099 23.585896 23.130207 22.631107 22.197102 21.763096 21.502705 21.198902 21.003605 20.786610 20.526203 20.439396 20.374302 20.330906 20.352604 20.157307 20.265797 20.200703 20.222401 20.179005 19.983707 19.962009 19.896900 19.896900 19.853504 19.853504 19.723301 19.528004 19.441196 19.397800 19.484608 19.332706 19.332706 19.289295 19.376102 19.267597 19.289295 19.245899 19.245899 19.289295 19.289295 19.159107 19.245899 19.224201 19.289295 19.180805 19.137409 19.137409 19.137409 19.115696 19.093998 19.267597 18.985508 18.963810 18.942097 18.963810 18.855305 18.877003 18.963810 18.811909 18.833607 18.811909 18.746799 18.833607 18.790195 18.790195 18.898701 18.833607 18.660007 18.638309 18.594898 18.529804 18.594898 18.616596 18.594898 18.594898 18.616596 18.594898 18.573200 18.573200 
18.660007 18.616596 18.703403 18.594898 18.790195 18.681705 18.746799 18.811909 18.768497 18.681705 18.790195 18.746799 18.768497 18.833607 18.725101 18.963810 18.811909 18.790195 18.746799 18.768497 18.725101 18.725101 18.811909 18.963810 19.072300 19.202503 19.202503 19.202503 19.267597 19.202503 19.202503 19.137409 19.202503 19.202503 19.180805 19.289295 19.202503 19.180805 19.245899 19.311008 19.289295 19.245899 19.332706 19.376102 19.397800 19.462910 19.397800 19.462910 19.549702 19.528004 19.419498 19.528004 19.506306 19.506306 19.528004 19.614796 19.614796 19.679905 19.571400 19.614796 19.810108 19.810108 19.918598 19.940296 19.983707 20.092197 20.113895 20.200703 20.439396 20.699802 21.177204 21.763096 22.609409 23.216999 23.585896 23.434010 23.216999 23.000004 22.696201 22.609409 22.522602 22.457508 22.218800 21.654606 21.524403 21.285709 21.068699 20.851704 20.699802 20.612995 20.417698 20.352604 20.265797 20.222401 20.222401 20.135609 20.309208 20.092197 20.157307 20.027103 19.896900 19.831806 19.766697 19.875202 19.810108 19.679905 19.658207 19.419498 19.419498 19.397800 19.397800 19.354404 19.376102 19.289295 19.332706 19.267597 19.202503 19.245899 19.245899 19.289295 19.224201 19.202503 19.267597 19.245899 19.267597 19.224201 19.224201 19.180805 19.180805 19.093998 19.137409 19.093998 18.985508 19.050602 18.920399 19.028904 18.920399 18.920399 18.985508 18.877003 18.790195 18.790195 18.746799 18.877003 18.660007 18.703403 18.703403 18.725101 18.681705 18.573200 18.551502 18.638309 18.746799 18.725101 18.746799 18.681705 18.616596 18.551502 18.508106 18.594898 
18.703403 18.681705 18.725101 18.594898 18.746799 18.768497 18.768497 18.833607 18.746799 18.746799 18.790195 18.725101 18.768497 18.725101 18.811909 18.811909 18.855305 18.746799 18.681705 18.660007 18.725101 18.725101 18.790195 18.898701 18.985508 19.180805 19.245899 19.180805 19.267597 19.224201 19.245899 19.202503 19.245899 19.180805 19.180805 19.224201 19.202503 19.224201 19.289295 19.224201 19.224201 19.289295 19.289295 19.332706 19.376102 19.332706 19.332706 19.419498 19.441196 19.506306 19.506306 19.484608 19.441196 19.593098 19.549702 19.679905 19.571400 19.679905 19.636509 19.701603 19.788410 19.788410 19.853504 19.918598 19.983707 20.005405 20.113895 20.179005 20.330906 20.461109 20.721500 21.047001 21.524403 21.806507 22.218800 22.349003 22.175404 22.066898 21.893299 21.806507 21.784809 21.589497 21.372501 21.068699 20.981907 20.830006 20.678104 20.547901 20.461109 20.396000 20.200703 20.244099 20.157307 20.200703 20.222401 20.113895 20.265797 20.005405 20.113895 20.027103 19.918598 19.766697 19.744999 19.810108 19.723301 19.636509 19.571400 19.484608 19.332706 19.354404 19.419498 19.354404 19.289295 19.267597 19.289295 19.224201 19.289295 19.311008 19.245899 19.224201 19.202503 19.202503 19.245899 19.202503 19.180805 19.224201 19.137409 19.072300 19.115696 19.137409 19.072300 19.050602 18.963810 18.898701 19.007206 18.985508 18.877003 18.898701 18.855305 18.920399 18.833607 18.877003 18.811909 18.768497 18.746799 18.660007 18.703403 18.660007 18.638309 18.616596 18.594898 18.725101 18.573200 18.638309 18.551502 18.464710 18.573200 18.508106 18.508106 18.551502 
18.551502 18.616596 18.660007 18.594898 18.616596 18.638309 18.768497 18.660007 18.790195 18.681705 18.638309 18.638309 18.790195 18.660007 18.681705 18.681705 18.725101 18.638309 18.638309 18.681705 18.660007 18.725101 18.746799 18.811909 18.877003 19.007206 19.202503 19.159107 19.180805 19.159107 19.159107 19.180805 19.267597 19.159107 19.180805 19.072300 19.072300 19.202503 19.159107 19.159107 19.159107 19.159107 19.224201 19.245899 19.224201 19.224201 19.267597 19.397800 19.397800 19.441196 19.462910 19.462910 19.441196 19.528004 19.549702 19.549702 19.571400 19.679905 19.571400 19.658207 19.723301 19.831806 19.788410 19.853504 19.918598 19.896900 19.940296 20.005405 20.070499 20.200703 20.461109 20.569599 20.786610 20.981907 21.263996 21.481007 21.372501 21.307407 21.177204 21.133808 21.112110 20.895100 20.808308 20.612995 20.591297 20.482807 20.330906 20.244099 20.309208 20.244099 20.092197 20.027103 20.027103 20.135609 20.113895 20.027103 20.092197 19.896900 19.831806 19.831806 19.723301 19.766697 19.679905 19.614796 19.571400 19.506306 19.506306 19.397800 19.289295 19.267597 19.376102 19.224201 19.267597 19.289295 19.311008 19.245899 19.267597 19.224201 19.202503 19.115696 19.180805 19.180805 19.202503 19.180805 19.159107 19.202503 19.093998 19.072300 19.050602 19.115696 19.007206 19.028904 18.985508 18.855305 18.963810 18.920399 18.833607 18.833607 18.855305 18.790195 18.898701 18.746799 18.681705 18.703403 18.660007 18.681705 18.573200 18.594898 18.681705 18.529804 18.660007 18.594898 18.616596 18.529804 18.486408 18.594898 18.551502 18.486408 18.421299 18.594898 
18.594898 18.638309 18.616596 18.529804 18.594898 18.746799 18.660007 18.725101 18.681705 18.660007 18.616596 18.551502 18.638309 18.616596 18.594898 18.594898 18.638309 18.529804 18.573200 18.660007 18.638309 18.638309 18.703403 18.855305 18.811909 18.920399 18.963810 19.137409 19.202503 19.137409 19.180805 19.072300 19.202503 19.224201 19.137409 19.180805 19.137409 19.093998 19.224201 19.180805 19.115696 19.093998 19.202503 19.180805 19.245899 19.289295 19.202503 19.289295 19.332706 19.354404 19.397800 19.397800 19.419498 19.484608 19.441196 19.528004 19.506306 19.593098 19.528004 19.636509 19.723301 19.831806 19.723301 19.810108 19.788410 19.831806 19.940296 19.940296 20.005405 20.070499 20.200703 20.179005 20.374302 20.417698 20.634708 20.851704 20.764896 20.743198 20.569599 20.699802 20.634708 20.526203 20.396000 20.374302 20.352604 20.200703 20.200703 20.027103 20.027103 20.092197 19.983707 19.962009 19.896900 19.940296 19.940296 19.896900 19.962009 19.810108 19.766697 19.723301 19.766697 19.788410 19.593098 19.462910 19.441196 19.441196 19.441196 19.376102 19.202503 19.202503 19.332706 19.202503 19.245899 19.202503 19.267597 19.159107 19.245899 19.180805 19.202503 19.180805 19.137409 19.072300 19.115696 19.115696 19.028904 19.137409 19.115696 19.093998 19.050602 18.963810 19.028904 18.920399 18.877003 18.898701 18.877003 18.942097 18.725101 18.833607 18.811909 18.833607 18.811909 18.725101 18.638309 18.703403 18.594898 18.594898 18.660007 18.638309 18.529804 18.508106 18.594898 18.486408 18.573200 18.573200 18.486408 18.486408 18.486408 18.486408 18.442997 18.464710 
18.660007 18.594898 18.529804 18.573200 18.486408 18.508106 18.660007 18.594898 18.746799 18.486408 18.529804 18.508106 18.442997 18.464710 18.508106 18.486408 18.551502 18.551502 18.486408 18.616596 18.681705 18.616596 18.660007 18.703403 18.746799 18.855305 19.007206 19.159107 19.180805 19.115696 19.137409 19.072300 19.202503 19.159107 19.137409 19.202503 19.180805 19.072300 19.159107 19.137409 19.093998 19.050602 19.159107 19.093998 19.072300 19.093998 19.202503 19.202503 19.311008 19.311008 19.311008 19.332706 19.332706 19.376102 19.441196 19.462910 19.419498 19.462910 19.484608 19.549702 19.723301 19.723301 19.723301 19.723301 19.744999 19.766697 19.853504 19.810108 19.831806 19.962009 20.048801 20.027103 20.092197 20.135609 20.222401 20.309208 20.352604 20.287510 20.374302 20.287510 20.352604 20.222401 20.222401 20.092197 20.027103 20.027103 20.027103 19.918598 20.005405 19.918598 19.918598 19.940296 19.940296 19.940296 19.853504 19.788410 19.896900 19.571400 19.636509 19.679905 19.593098 19.658207 19.419498 19.397800 19.332706 19.484608 19.419498 19.332706 19.180805 19.159107 19.224201 19.224201 19.159107 19.115696 19.159107 19.137409 19.224201 19.202503 19.159107 19.093998 19.115696 19.028904 19.137409 19.072300 19.028904 19.007206 19.093998 19.072300 18.963810 18.898701 18.942097 18.877003 18.898701 18.920399 18.877003 18.768497 18.811909 18.768497 18.725101 18.790195 18.746799 18.725101 18.660007 18.660007 18.508106 18.529804 18.529804 18.638309 18.486408 18.442997 18.573200 18.551502 18.442997 18.508106 18.291096 18.464710 18.442997 18.334507 18.421299 18.377903 
18.486408 18.442997 18.594898 18.486408 18.529804 18.573200 18.616596 18.681705 18.660007 18.573200 18.573200 18.464710 18.399601 18.334507 18.442997 18.399601 18.508106 18.551502 18.508106 18.573200 18.529804 18.573200 18.551502 18.703403 18.746799 18.877003 18.942097 19.093998 19.050602 19.137409 19.202503 19.050602 19.137409 19.159107 19.115696 19.180805 19.072300 19.050602 19.224201 19.072300 19.028904 19.137409 19.115696 19.115696 19.115696 19.137409 19.180805 19.159107 19.224201 19.245899 19.267597 19.354404 19.354404 19.311008 19.397800 19.311008 19.462910 19.441196 19.506306 19.549702 19.593098 19.679905 19.766697 19.679905 19.679905 19.788410 19.744999 19.744999 19.810108 19.766697 19.831806 19.788410 20.005405 19.983707 19.983707 20.027103 20.027103 20.048801 19.983707 20.092197 20.092197 19.983707 19.962009 19.962009 19.940296 19.918598 19.962009 19.875202 19.940296 19.853504 19.853504 19.853504 19.853504 19.875202 19.723301 19.723301 19.810108 19.658207 19.723301 19.658207 19.506306 19.419498 19.267597 19.354404 19.376102 19.419498 19.419498 19.332706 19.159107 19.159107 19.311008 19.224201 19.159107 19.159107 19.245899 19.137409 19.137409 19.050602 19.115696 19.050602 19.115696 19.072300 19.093998 19.050602 19.028904 18.985508 19.072300 18.985508 19.028904 18.985508 18.963810 18.963810 18.920399 18.855305 18.855305 18.790195 18.811909 18.768497 18.725101 18.833607 18.790195 18.703403 18.703403 18.638309 18.573200 18.660007 18.616596 18.638309 18.508106 18.356205 18.529804 18.529804 18.442997 18.442997 18.356205 18.464710 18.573200 18.377903 18.486408 18.529804 
18.529804 18.486408 18.638309 18.486408 18.508106 18.594898 18.551502 18.573200 18.573200 18.529804 18.486408 18.334507 18.377903 18.291096 18.356205 18.464710 18.529804 18.464710 18.529804 18.573200 18.594898 18.486408 18.594898 18.703403 18.725101 18.898701 18.985508 18.963810 18.985508 19.050602 19.072300 19.180805 19.159107 19.115696 19.159107 19.137409 19.180805 19.202503 19.267597 19.137409 19.137409 19.115696 19.115696 19.072300 19.159107 19.072300 19.137409 19.245899 19.159107 19.224201 19.245899 19.289295 19.354404 19.267597 19.289295 19.354404 19.332706 19.419498 19.397800 19.549702 19.593098 19.614796 19.679905 19.614796 19.658207 19.723301 19.636509 19.723301 19.744999 19.679905 19.810108 19.831806 19.788410 19.788410 19.896900 19.962009 19.896900 19.918598 19.918598 19.918598 20.048801 19.962009 19.831806 19.810108 19.940296 19.853504 19.810108 19.831806 19.788410 19.831806 19.766697 19.701603 19.701603 19.723301 19.679905 19.614796 19.744999 19.636509 19.701603 19.549702 19.376102 19.332706 19.289295 19.332706 19.289295 19.419498 19.354404 19.267597 19.115696 19.072300 19.289295 19.159107 19.159107 19.159107 19.115696 19.072300 19.159107 19.115696 19.115696 19.050602 19.050602 19.072300 18.963810 19.050602 19.050602 19.050602 19.050602 19.007206 18.877003 19.007206 18.942097 18.877003 19.028904 18.898701 18.855305 18.855305 18.855305 18.746799 18.768497 18.725101 18.725101 18.703403 18.616596 18.573200 18.529804 18.594898 18.660007 18.616596 18.486408 18.551502 18.508106 18.508106 18.508106 18.399601 18.377903 18.442997 18.616596 18.377903 18.421299 18.312809 
18.486408 18.486408 18.508106 18.486408 18.421299 18.508106 18.508106 18.551502 18.616596 18.486408 18.421299 18.247700 18.334507 18.399601 18.377903 18.399601 18.486408 18.464710 18.399601 18.594898 18.486408 18.529804 18.660007 18.660007 18.681705 18.833607 18.942097 18.942097 19.072300 18.898701 19.028904 19.072300 19.137409 19.202503 19.159107 19.072300 19.137409 19.159107 19.245899 19.245899 19.245899 19.180805 19.180805 19.180805 19.072300 19.137409 19.224201 19.050602 19.202503 19.289295 19.245899 19.289295 19.376102 19.224201 19.159107 19.267597 19.311008 19.311008 19.376102 19.462910 19.484608 19.462910 19.571400 19.549702 19.636509 19.658207 19.636509 19.636509 19.593098 19.593098 19.723301 19.636509 19.744999 19.701603 19.831806 19.810108 19.723301 19.744999 19.701603 19.766697 19.831806 19.853504 19.810108 19.723301 19.853504 19.810108 19.831806 19.744999 19.723301 19.636509 19.593098 19.549702 19.593098 19.636509 19.571400 19.571400 19.636509 19.614796 19.506306 19.311008 19.289295 19.311008 19.224201 19.332706 19.289295 19.289295 19.354404 19.180805 19.072300 19.072300 19.245899 19.159107 19.137409 19.180805 19.202503 19.093998 19.093998 19.093998 19.028904 19.072300 19.028904 19.028904 18.985508 19.028904 19.007206 19.050602 18.963810 19.007206 18.963810 18.920399 18.942097 18.833607 18.942097 18.898701 18.833607 18.746799 18.681705 18.790195 18.681705 18.594898 18.638309 18.638309 18.594898 18.508106 18.529804 18.573200 18.551502 18.573200 18.508106 18.529804 18.508106 18.442997 18.486408 18.442997 18.356205 18.508106 18.442997 18.247700 18.312809 18.573200 
18.399601 18.529804 18.464710 18.486408 18.377903 18.442997 18.399601 18.442997 18.442997 18.247700 18.356205 18.269398 18.291096 18.291096 18.312809 18.356205 18.442997 18.442997 18.442997 18.377903 18.508106 18.594898 18.638309 18.660007 18.703403 18.790195 18.898701 18.963810 18.898701 18.963810 18.985508 18.985508 19.028904 19.115696 19.115696 19.115696 19.115696 19.115696 19.180805 19.159107 19.137409 19.224201 19.245899 19.245899 19.159107 19.180805 19.115696 19.137409 19.224201 19.267597 19.180805 19.267597 19.289295 19.245899 19.224201 19.224201 19.311008 19.376102 19.311008 19.397800 19.397800 19.506306 19.462910 19.484608 19.593098 19.593098 19.614796 19.506306 19.636509 19.614796 19.679905 19.701603 19.658207 19.593098 19.658207 19.701603 19.658207 19.723301 19.679905 19.744999 19.788410 19.788410 19.723301 19.701603 19.810108 19.701603 19.723301 19.636509 19.679905 19.549702 19.506306 19.419498 19.506306 19.636509 19.571400 19.441196 19.571400 19.267597 19.332706 19.245899 19.267597 19.224201 19.202503 19.289295 19.224201 19.289295 19.267597 19.180805 19.093998 19.028904 19.137409 19.137409 19.115696 19.028904 19.137409 19.007206 19.050602 19.028904 19.028904 19.028904 19.050602 19.028904 19.007206 19.072300 18.963810 18.963810 19.007206 18.985508 19.007206 18.942097 18.855305 18.855305 18.746799 18.768497 18.811909 18.660007 18.725101 18.768497 18.703403 18.703403 18.594898 18.573200 18.616596 18.616596 18.508106 18.551502 18.638309 18.573200 18.334507 18.464710 18.442997 18.508106 18.464710 18.377903 18.399601 18.356205 18.377903 18.377903 18.291096 18.442997 
18.486408 18.399601 18.421299 18.334507 18.508106 18.399601 18.377903 18.312809 18.291096 18.226002 18.312809 18.356205 18.334507 18.291096 18.312809 18.291096 18.486408 18.464710 18.486408 18.421299 18.529804 18.529804 18.529804 18.551502 18.703403 18.833607 18.877003 18.942097 19.028904 18.833607 18.963810 19.028904 19.050602 19.007206 19.028904 19.093998 19.093998 19.115696 19.137409 19.093998 19.072300 19.028904 19.159107 19.245899 19.245899 19.180805 19.267597 19.202503 19.267597 19.180805 19.202503 19.224201 19.267597 19.202503 19.267597 19.202503 19.245899 19.311008 19.354404 19.311008 19.376102 19.462910 19.528004 19.506306 19.549702 19.571400 19.593098 19.441196 19.549702 19.636509 19.679905 19.571400 19.571400 19.571400 19.614796 19.636509 19.528004 19.636509 19.636509 19.679905 19.723301 19.723301 19.723301 19.636509 19.701603 19.549702 19.593098 19.506306 19.528004 19.462910 19.397800 19.462910 19.441196 19.484608 19.549702 19.354404 19.376102 19.137409 19.289295 19.311008 19.202503 19.224201 19.159107 19.202503 19.202503 19.267597 19.289295 19.159107 19.115696 19.050602 19.180805 19.072300 19.093998 18.985508 19.072300 18.985508 19.072300 19.007206 19.028904 19.028904 18.985508 19.050602 19.050602 19.028904 19.007206 19.007206 18.898701 18.942097 18.833607 18.920399 18.833607 18.811909 18.833607 18.790195 18.725101 18.681705 18.703403 18.638309 18.660007 18.573200 18.616596 18.594898 18.486408 18.508106 18.508106 18.529804 18.551502 18.551502 18.529804 18.442997 18.312809 18.399601 18.442997 18.334507 18.312809 18.356205 18.377903 18.291096 18.269398 18.421299 
18.334507 18.269398 18.399601 18.334507 18.269398 18.291096 18.312809 18.226002 18.204304 18.139210 18.139210 18.160908 18.182606 18.204304 18.291096 18.334507 18.377903 18.334507 18.399601 18.464710 18.442997 18.508106 18.464710 18.551502 18.616596 18.660007 18.746799 18.746799 18.855305 18.811909 18.942097 18.790195 18.942097 18.920399 18.920399 18.985508 18.985508 19.050602 19.202503 19.093998 19.072300 19.050602 19.159107 19.072300 19.115696 19.093998 19.115696 19.159107 19.267597 19.289295 19.354404 19.159107 19.202503 19.267597 19.224201 19.180805 19.311008 19.289295 19.332706 19.311008 19.376102 19.462910 19.419498 19.419498 19.506306 19.462910 19.549702 19.462910 19.528004 19.528004 19.614796 19.593098 19.528004 19.441196 19.571400 19.636509 19.549702 19.593098 19.636509 19.658207 19.701603 19.549702 19.528004 19.484608 19.462910 19.441196 19.441196 19.397800 19.397800 19.354404 19.289295 19.311008 19.332706 19.376102 19.202503 19.224201 19.245899 19.159107 19.245899 19.224201 19.050602 19.180805 19.072300 19.202503 19.050602 19.224201 19.224201 19.072300 19.050602 18.877003 19.072300 19.007206 19.028904 18.985508 18.963810 18.985508 19.007206 18.963810 18.985508 18.855305 18.898701 18.963810 18.963810 18.942097 18.833607 18.942097 18.855305 18.790195 18.877003 18.768497 18.768497 18.768497 18.681705 18.703403 18.616596 18.638309 18.681705 18.573200 18.529804 18.594898 18.594898 18.464710 18.421299 18.486408 18.486408 18.464710 18.464710 18.442997 18.291096 18.442997 18.356205 18.356205 18.312809 18.312809 18.312809 18.334507 18.334507 18.226002 18.247700 18.291096 
18.312809 18.204304 18.377903 18.291096 18.204304 18.247700 18.226002 18.204304 18.160908 18.095798 18.204304 18.160908 18.182606 18.226002 18.269398 18.247700 18.312809 18.269398 18.356205 18.356205 18.356205 18.421299 18.529804 18.551502 18.638309 18.703403 18.725101 18.681705 18.811909 18.833607 18.855305 18.877003 18.833607 18.898701 18.920399 18.920399 18.942097 18.963810 19.028904 19.050602 19.028904 19.072300 19.007206 19.072300 19.028904 18.963810 19.050602 19.093998 19.180805 19.159107 19.245899 19.289295 19.267597 19.332706 19.332706 19.180805 19.245899 19.224201 19.267597 19.332706 19.332706 19.419498 19.419498 19.441196 19.506306 19.484608 19.549702 19.462910 19.462910 19.506306 19.636509 19.528004 19.593098 19.506306 19.679905 19.571400 19.506306 19.571400 19.462910 19.506306 19.658207 19.441196 19.354404 19.354404 19.419498 19.311008 19.441196 19.224201 19.289295 19.354404 19.224201 19.202503 19.137409 19.267597 19.159107 19.180805 19.267597 19.202503 19.180805 19.180805 19.072300 19.137409 18.985508 19.115696 19.072300 19.159107 19.202503 19.072300 18.985508 18.877003 19.050602 18.985508 19.007206 18.963810 18.898701 18.855305 18.963810 18.877003 18.898701 18.790195 18.985508 18.877003 18.920399 18.942097 18.833607 18.855305 18.768497 18.811909 18.746799 18.681705 18.703403 18.638309 18.616596 18.529804 18.638309 18.508106 18.551502 18.551502 18.529804 18.508106 18.486408 18.508106 18.399601 18.573200 18.442997 18.356205 18.421299 18.291096 18.291096 18.377903 18.356205 18.139210 18.291096 18.269398 18.204304 18.291096 18.269398 18.182606 18.182606 18.291096 
18.269398 18.160908 18.269398 18.269398 18.074100 18.095798 18.095798 18.182606 18.204304 18.052402 18.182606 18.117496 18.117496 18.095798 18.117496 18.291096 18.160908 18.334507 18.269398 18.269398 18.356205 18.399601 18.464710 18.616596 18.594898 18.660007 18.811909 18.725101 18.898701 18.811909 18.877003 18.877003 18.768497 18.920399 18.898701 18.942097 18.942097 18.898701 18.942097 19.007206 19.007206 19.050602 19.072300 19.159107 19.072300 18.963810 19.050602 19.028904 19.115696 19.115696 19.050602 19.050602 19.137409 19.245899 19.267597 19.137409 19.245899 19.224201 19.267597 19.311008 19.224201 19.354404 19.376102 19.354404 19.354404 19.419498 19.376102 19.376102 19.376102 19.462910 19.506306 19.484608 19.462910 19.397800 19.549702 19.462910 19.419498 19.419498 19.267597 19.245899 19.354404 19.354404 19.202503 19.224201 19.245899 19.202503 19.180805 19.267597 19.159107 19.289295 19.072300 19.072300 18.985508 19.093998 19.072300 19.137409 19.180805 19.007206 19.159107 19.028904 18.942097 19.115696 19.050602 19.028904 19.072300 19.137409 19.267597 19.093998 18.920399 19.028904 19.180805 18.963810 18.920399 18.985508 18.942097 18.963810 18.833607 18.920399 18.920399 18.790195 18.963810 18.833607 18.942097 18.855305 18.898701 18.790195 18.811909 18.811909 18.811909 18.746799 18.681705 18.660007 18.681705 18.616596 18.660007 18.551502 18.529804 18.508106 18.508106 18.529804 18.508106 18.442997 18.377903 18.334507 18.464710 18.421299 18.399601 18.486408 18.291096 18.399601 18.377903 18.291096 18.269398 18.269398 18.247700 18.291096 18.226002 18.052402 18.182606 18.182606 
