# Supplementary material for: Food Image Segmentation Using Multi-Modal Imaging Sensors with Color and Thermal Data
Source: Sensors (Basel). 2023 Jan 4;23(2):560. doi: 10.3390/s23020560 (PMC9860575; doi:10.3390/s23020560)
Supplement: Supplementary file 1 [file sensors-23-00560-s001.zip › Combined Data/C1 temporal/75sec/5.txt]

17.596699 17.770298 17.640110 17.748600 17.683506 17.726902 17.705204 17.770298 17.813709 17.813709 17.878803 17.878803 17.922199 17.878803 17.965595 17.943897 17.943897 18.095798 18.095798 18.030704 18.074100 17.987309 18.117496 18.095798 18.074100 18.160908 18.117496 18.204304 18.269398 18.334507 18.312809 18.269398 18.291096 18.442997 18.399601 18.464710 18.508106 18.334507 18.573200 18.573200 18.508106 18.508106 18.616596 18.681705 18.551502 18.638309 18.616596 18.616596 18.660007 18.660007 18.746799 18.681705 18.681705 18.681705 18.703403 18.746799 18.768497 18.811909 18.963810 18.877003 18.855305 18.855305 18.942097 18.942097 18.877003 18.985508 18.877003 18.790195 18.811909 18.920399 18.985508 18.963810 19.007206 18.898701 18.898701 18.768497 18.790195 18.790195 18.855305 18.898701 18.920399 18.833607 18.833607 18.811909 18.898701 18.811909 18.855305 18.746799 18.811909 18.811909 18.638309 18.746799 18.616596 18.790195 18.725101 18.768497 18.855305 18.768497 18.833607 18.768497 18.660007 18.790195 18.660007 18.703403 18.746799 18.638309 18.703403 18.508106 18.594898 18.551502 18.660007 18.551502 18.573200 18.508106 18.638309 18.529804 18.573200 18.551502 18.486408 18.508106 18.464710 18.442997 18.508106 18.442997 18.486408 18.377903 18.399601 18.377903 18.399601 18.377903 18.356205 18.334507 18.312809 18.312809 18.226002 18.139210 18.117496 18.117496 18.139210 18.117496 18.095798 18.117496 18.030704 18.030704 18.030704 17.987309 17.835407 17.965595 17.900501 17.900501 17.835407 17.857105 17.835407 17.705204 17.857105 17.770298 17.726902 17.835407 17.553303 17.596699 
17.791996 17.770298 17.878803 17.813709 17.857105 17.943897 17.813709 17.835407 18.009007 17.770298 18.030704 17.987309 17.943897 17.922199 18.074100 18.030704 18.052402 18.117496 18.204304 18.247700 18.074100 18.160908 18.117496 18.269398 18.269398 18.204304 18.269398 18.312809 18.442997 18.377903 18.442997 18.508106 18.529804 18.529804 18.573200 18.573200 18.573200 18.573200 18.681705 18.703403 18.638309 18.725101 18.681705 18.638309 18.681705 18.790195 18.768497 18.703403 18.768497 18.790195 18.703403 18.811909 18.746799 18.746799 18.877003 18.877003 18.942097 18.920399 18.963810 19.007206 19.007206 19.050602 19.093998 19.007206 19.050602 19.007206 19.072300 19.007206 18.963810 18.963810 19.028904 19.050602 18.985508 18.963810 18.942097 18.942097 18.942097 18.877003 19.007206 18.920399 18.920399 18.920399 18.942097 18.920399 18.985508 18.855305 19.007206 18.790195 18.898701 18.790195 18.811909 18.811909 18.833607 18.898701 18.877003 18.746799 18.877003 18.703403 18.855305 18.877003 18.746799 18.746799 18.703403 18.833607 18.681705 18.790195 18.833607 18.681705 18.508106 18.660007 18.703403 18.594898 18.725101 18.681705 18.725101 18.660007 18.594898 18.573200 18.660007 18.703403 18.681705 18.573200 18.616596 18.486408 18.464710 18.464710 18.442997 18.594898 18.529804 18.421299 18.421299 18.442997 18.377903 18.356205 18.269398 18.312809 18.204304 18.226002 18.204304 18.269398 18.117496 18.160908 18.160908 18.074100 18.117496 18.074100 18.074100 17.965595 17.987309 17.922199 17.943897 17.922199 17.943897 17.748600 17.857105 17.965595 17.726902 17.813709 17.683506 17.726902 
17.791996 17.726902 17.813709 17.835407 18.009007 17.943897 17.965595 17.878803 17.922199 11.650898 18.052402 18.030704 17.943897 17.987309 18.095798 18.009007 18.204304 18.182606 18.117496 18.334507 18.160908 18.247700 18.247700 18.312809 18.399601 18.377903 18.464710 18.291096 18.421299 18.442997 18.464710 18.508106 18.551502 18.638309 18.638309 18.573200 18.594898 18.616596 18.681705 18.616596 18.660007 18.768497 18.660007 18.681705 18.681705 18.768497 18.725101 18.746799 13.278400 18.877003 18.898701 18.790195 18.833607 17.813709 18.942097 18.920399 19.007206 18.942097 19.050602 19.050602 18.985508 19.137409 19.072300 19.115696 19.072300 19.050602 19.050602 18.942097 18.985508 18.963810 19.072300 13.690708 19.072300 18.920399 18.985508 19.028904 18.942097 18.920399 18.963810 18.985508 19.007206 18.985508 18.942097 18.898701 18.877003 18.963810 19.050602 18.833607 18.877003 18.920399 18.877003 18.942097 18.920399 19.007206 18.833607 18.833607 18.898701 18.877003 18.920399 18.920399 18.725101 18.855305 18.746799 18.811909 18.811909 18.746799 18.833607 18.833607 18.746799 18.703403 18.768497 18.660007 18.746799 18.703403 18.746799 18.725101 18.356205 18.703403 18.790195 18.746799 18.638309 18.725101 18.616596 18.573200 18.594898 18.594898 18.594898 18.508106 18.551502 18.464710 18.442997 18.421299 18.464710 18.377903 18.312809 18.291096 18.291096 18.312809 18.247700 18.312809 18.247700 18.226002 18.269398 18.160908 18.117496 18.139210 18.074100 18.204304 18.074100 17.987309 13.083103 17.965595 17.987309 17.835407 17.857105 17.878803 17.835407 17.835407 17.813709 17.791996 
17.835407 17.965595 17.922199 17.878803 18.009007 18.074100 18.009007 18.095798 18.117496 17.987309 18.009007 18.074100 18.074100 18.030704 18.139210 18.226002 18.247700 18.226002 18.247700 18.204304 18.291096 18.291096 18.334507 18.312809 18.464710 18.464710 18.421299 18.486408 18.508106 18.616596 18.573200 18.529804 18.594898 18.616596 18.616596 18.681705 18.551502 18.638309 18.703403 18.811909 18.703403 18.768497 18.790195 18.768497 18.790195 18.985508 18.833607 18.877003 18.811909 18.877003 18.790195 18.877003 18.898701 18.833607 18.963810 19.050602 18.985508 19.028904 19.050602 19.028904 19.093998 19.072300 19.159107 19.093998 19.180805 19.115696 19.072300 19.007206 18.942097 19.050602 19.115696 19.093998 19.137409 19.007206 19.028904 19.007206 19.007206 19.050602 18.985508 18.942097 19.050602 18.985508 18.942097 18.920399 19.028904 18.942097 18.898701 18.898701 18.963810 19.028904 18.811909 18.877003 18.920399 18.898701 18.920399 18.833607 18.877003 18.790195 18.920399 18.898701 18.768497 18.877003 18.855305 18.877003 18.833607 18.855305 18.811909 18.768497 18.681705 18.746799 18.833607 18.616596 18.790195 18.703403 18.681705 18.768497 18.681705 18.703403 18.725101 18.703403 18.703403 18.681705 18.660007 18.594898 18.573200 18.616596 18.638309 18.486408 18.508106 18.508106 18.486408 18.442997 18.508106 18.464710 18.377903 18.356205 18.377903 18.377903 18.291096 18.269398 18.160908 18.226002 18.204304 18.117496 18.160908 18.030704 18.247700 18.204304 18.139210 18.139210 18.052402 18.117496 17.987309 17.987309 17.987309 17.878803 17.943897 17.943897 17.791996 17.770298 
17.857105 18.009007 17.922199 17.965595 18.074100 17.943897 18.052402 18.030704 18.139210 18.139210 18.139210 18.160908 18.139210 18.117496 18.226002 18.269398 18.269398 18.312809 18.226002 18.312809 18.291096 18.312809 18.464710 18.377903 18.421299 18.508106 18.551502 18.529804 18.573200 18.638309 18.638309 18.529804 18.594898 18.681705 18.703403 18.746799 18.725101 18.703403 18.725101 18.768497 18.833607 18.811909 18.790195 18.725101 18.811909 19.028904 18.942097 18.790195 18.963810 18.898701 18.942097 18.963810 18.920399 18.855305 18.963810 19.028904 19.007206 19.115696 19.159107 19.137409 19.050602 19.159107 19.224201 19.224201 19.224201 19.159107 19.137409 19.072300 19.180805 19.072300 19.159107 19.180805 19.137409 19.115696 19.115696 19.050602 18.985508 19.007206 19.028904 18.963810 19.093998 18.985508 19.028904 19.072300 18.963810 18.963810 18.985508 18.963810 18.920399 18.963810 18.920399 18.963810 18.963810 18.963810 18.877003 18.963810 18.985508 18.942097 18.920399 18.985508 18.877003 18.985508 18.768497 18.833607 18.877003 18.963810 18.877003 18.833607 18.725101 18.790195 18.920399 18.681705 18.855305 18.703403 18.725101 18.725101 18.746799 18.746799 18.855305 18.877003 18.703403 18.768497 18.638309 18.681705 18.660007 18.703403 18.594898 18.638309 18.616596 18.551502 18.616596 18.464710 18.486408 18.464710 18.464710 18.442997 18.399601 18.312809 18.377903 18.399601 18.356205 18.399601 18.356205 18.269398 18.269398 18.269398 18.182606 18.226002 18.117496 18.074100 18.247700 18.247700 18.052402 18.030704 18.074100 18.009007 17.987309 17.965595 18.009007 17.943897 
17.943897 18.052402 18.052402 18.139210 18.160908 18.226002 18.117496 18.139210 18.377903 18.247700 18.226002 18.182606 18.269398 18.160908 18.269398 18.421299 18.334507 18.356205 18.291096 18.312809 18.291096 18.291096 18.464710 18.551502 18.442997 18.486408 18.573200 18.681705 18.725101 18.746799 18.746799 18.703403 18.703403 18.811909 18.703403 18.790195 18.790195 18.725101 18.790195 18.898701 18.855305 18.920399 18.855305 18.920399 18.877003 18.963810 18.963810 19.028904 18.963810 19.007206 19.028904 19.093998 19.072300 19.050602 19.050602 19.159107 19.072300 19.137409 19.202503 19.202503 19.202503 19.245899 19.202503 19.180805 19.224201 19.245899 19.180805 19.137409 19.159107 19.115696 19.224201 19.224201 19.159107 19.137409 19.267597 19.115696 19.093998 19.050602 19.137409 19.093998 19.180805 19.093998 19.072300 19.202503 19.115696 19.028904 19.050602 18.985508 19.050602 19.007206 18.877003 18.985508 19.007206 19.137409 18.942097 19.072300 19.028904 18.963810 18.942097 19.050602 18.963810 19.028904 18.920399 18.985508 18.985508 18.963810 18.963810 18.855305 18.855305 18.833607 18.898701 18.725101 18.833607 18.811909 18.746799 18.833607 18.768497 18.681705 18.833607 18.855305 18.790195 18.746799 18.703403 18.703403 18.725101 18.638309 18.725101 18.681705 18.703403 18.725101 18.638309 18.594898 18.594898 18.573200 18.638309 18.464710 18.442997 18.464710 18.464710 18.508106 18.399601 18.442997 18.356205 18.421299 18.356205 18.356205 18.269398 18.247700 18.291096 18.269398 18.139210 18.269398 18.160908 18.160908 18.139210 18.095798 18.095798 18.139210 18.030704 17.878803 
17.987309 18.139210 17.965595 18.117496 18.312809 18.226002 18.247700 18.269398 18.269398 18.160908 18.204304 18.269398 18.312809 18.312809 18.312809 18.334507 18.334507 18.399601 18.334507 18.312809 18.421299 18.399601 18.508106 18.551502 18.594898 18.594898 18.594898 18.703403 18.725101 18.681705 18.703403 18.790195 18.768497 18.790195 18.768497 18.833607 18.768497 18.746799 18.768497 18.920399 18.855305 18.942097 18.942097 18.963810 18.920399 19.093998 19.007206 18.963810 18.985508 18.985508 19.050602 19.072300 19.028904 19.028904 19.159107 19.137409 19.137409 19.202503 19.180805 19.267597 19.159107 19.289295 19.245899 19.311008 19.311008 19.245899 19.159107 19.072300 19.267597 19.159107 19.311008 19.267597 19.267597 19.072300 19.202503 19.137409 19.115696 19.159107 19.072300 19.137409 19.224201 19.115696 19.072300 19.159107 19.137409 19.028904 19.137409 18.963810 19.050602 19.050602 18.963810 19.050602 19.050602 19.028904 18.963810 19.050602 19.159107 19.072300 18.985508 19.202503 18.942097 19.028904 18.898701 19.028904 18.942097 19.028904 18.963810 18.942097 18.855305 18.877003 18.877003 18.790195 18.898701 18.811909 18.877003 18.920399 18.877003 18.877003 18.855305 18.833607 18.877003 18.768497 18.790195 18.746799 18.768497 18.790195 18.790195 18.681705 18.703403 18.725101 18.703403 18.594898 18.529804 18.660007 18.681705 18.508106 18.508106 18.508106 18.486408 18.508106 18.442997 18.464710 18.442997 18.377903 18.356205 18.269398 18.312809 18.399601 18.377903 18.269398 18.291096 18.291096 18.182606 18.160908 18.160908 18.160908 18.139210 18.247700 18.095798 17.987309 
18.009007 18.139210 18.009007 18.009007 18.139210 18.160908 18.160908 18.139210 18.204304 18.269398 18.247700 18.312809 18.312809 18.334507 18.334507 18.377903 18.399601 18.486408 18.442997 18.551502 18.508106 18.442997 18.508106 18.616596 18.660007 18.573200 18.616596 18.638309 18.660007 18.638309 18.746799 18.746799 18.725101 18.833607 18.768497 18.898701 18.833607 18.725101 18.811909 18.920399 18.920399 18.942097 18.963810 18.942097 18.920399 18.942097 18.985508 18.942097 18.963810 19.007206 19.072300 19.050602 19.028904 19.115696 19.072300 19.137409 19.050602 19.093998 19.115696 19.224201 19.180805 19.180805 19.224201 19.311008 19.267597 19.224201 19.159107 19.115696 19.159107 19.180805 19.202503 19.289295 19.267597 19.180805 19.224201 19.180805 19.137409 19.202503 19.072300 19.050602 19.115696 19.072300 19.245899 19.180805 19.137409 19.093998 19.072300 18.920399 19.072300 19.093998 18.985508 18.963810 18.963810 19.007206 18.985508 19.028904 19.180805 18.942097 19.050602 19.072300 18.898701 19.028904 18.855305 18.963810 18.963810 19.028904 18.920399 18.877003 18.811909 18.877003 18.877003 18.855305 18.920399 18.811909 18.877003 18.833607 18.768497 18.855305 18.811909 18.833607 18.833607 18.790195 18.790195 18.746799 18.725101 18.811909 18.790195 18.703403 18.594898 18.638309 18.638309 18.594898 18.638309 18.551502 18.486408 18.529804 18.486408 18.508106 18.529804 18.399601 18.464710 18.421299 18.356205 18.421299 18.377903 18.334507 18.291096 18.312809 18.291096 18.204304 18.312809 18.160908 18.247700 18.204304 18.160908 18.226002 18.074100 18.139210 17.965595 18.117496 
18.117496 18.095798 18.074100 18.204304 18.182606 18.226002 18.269398 18.269398 18.334507 18.399601 18.269398 18.312809 18.269398 18.312809 18.377903 18.377903 18.399601 18.486408 18.508106 18.442997 18.508106 18.508106 18.573200 18.573200 18.616596 18.681705 18.703403 18.638309 18.638309 18.790195 18.811909 18.746799 18.811909 18.811909 18.811909 18.768497 18.855305 18.811909 18.855305 18.920399 18.833607 19.028904 18.942097 18.877003 18.920399 18.985508 19.028904 19.028904 19.050602 19.050602 19.093998 19.028904 19.050602 19.137409 18.985508 19.180805 19.159107 19.115696 19.180805 19.224201 19.245899 19.224201 19.289295 19.245899 19.245899 19.245899 19.267597 19.267597 19.180805 19.180805 19.267597 19.245899 19.311008 19.159107 19.202503 19.115696 19.224201 19.159107 19.180805 19.137409 19.180805 19.093998 19.137409 19.115696 19.202503 19.180805 19.180805 18.963810 19.093998 19.093998 18.898701 19.072300 18.963810 19.115696 19.072300 19.115696 19.050602 19.072300 19.137409 19.028904 18.963810 19.050602 18.963810 19.028904 19.115696 19.007206 19.050602 18.898701 18.833607 18.920399 18.790195 18.790195 18.877003 18.920399 18.833607 18.855305 18.877003 18.833607 18.877003 18.833607 18.833607 18.877003 18.833607 18.811909 18.746799 18.790195 18.768497 18.725101 18.638309 18.681705 18.681705 18.616596 18.616596 18.551502 18.616596 18.486408 18.486408 18.551502 18.551502 18.573200 18.486408 18.464710 18.442997 18.442997 18.442997 18.464710 18.334507 18.377903 18.334507 18.334507 18.269398 18.269398 18.226002 18.247700 18.226002 18.117496 18.226002 18.269398 18.095798 18.117496 
18.117496 18.182606 18.182606 18.139210 18.312809 18.334507 18.377903 18.291096 18.334507 18.269398 18.334507 18.399601 18.334507 18.421299 18.529804 18.551502 18.551502 18.660007 18.573200 18.486408 18.529804 18.616596 18.573200 18.703403 18.594898 18.768497 18.790195 18.681705 18.790195 18.725101 18.898701 18.811909 18.855305 18.898701 18.920399 18.920399 18.898701 18.833607 18.920399 18.942097 18.942097 19.050602 19.050602 18.920399 19.028904 19.072300 19.115696 19.028904 19.202503 19.072300 19.072300 19.028904 19.137409 19.115696 19.093998 19.224201 19.115696 19.072300 19.245899 19.289295 19.267597 19.332706 19.332706 19.311008 19.332706 19.267597 19.224201 19.289295 19.245899 19.245899 19.311008 19.311008 19.332706 19.224201 19.267597 19.245899 19.202503 19.202503 19.224201 19.137409 19.289295 19.159107 19.224201 19.202503 19.245899 19.137409 19.202503 19.093998 19.072300 19.072300 19.028904 19.180805 19.050602 19.224201 19.115696 19.137409 19.115696 18.985508 19.093998 19.093998 18.963810 19.115696 19.072300 19.028904 18.985508 19.115696 19.050602 19.007206 18.920399 18.963810 18.920399 18.942097 18.942097 18.898701 18.963810 18.833607 18.920399 18.855305 18.942097 18.877003 18.811909 18.920399 18.855305 18.855305 18.833607 18.768497 18.681705 18.811909 18.725101 18.746799 18.681705 18.703403 18.681705 18.660007 18.681705 18.551502 18.594898 18.573200 18.551502 18.594898 18.442997 18.464710 18.486408 18.464710 18.442997 18.486408 18.421299 18.377903 18.399601 18.442997 18.442997 18.356205 18.312809 18.204304 18.291096 18.226002 18.182606 18.204304 18.182606 18.160908 
18.030704 18.312809 18.291096 18.247700 18.182606 18.377903 18.356205 18.312809 18.442997 18.356205 18.356205 18.356205 18.421299 18.421299 18.486408 18.399601 18.616596 18.616596 18.573200 18.573200 18.486408 18.551502 18.573200 18.616596 18.616596 18.660007 18.660007 18.703403 18.833607 18.790195 18.877003 18.768497 18.855305 18.920399 18.855305 18.942097 18.833607 18.877003 18.920399 18.985508 18.877003 19.028904 19.028904 19.028904 18.963810 19.093998 19.159107 19.137409 19.180805 19.093998 19.050602 19.093998 19.093998 19.093998 19.202503 19.202503 19.202503 19.267597 19.137409 19.289295 19.332706 19.397800 19.289295 19.245899 19.462910 19.332706 19.267597 19.289295 19.224201 19.245899 19.354404 19.289295 19.311008 19.202503 19.289295 19.224201 19.202503 19.245899 19.202503 19.202503 19.245899 19.224201 19.224201 19.245899 19.159107 19.245899 19.180805 19.115696 19.202503 19.115696 19.007206 19.072300 19.115696 19.137409 19.115696 19.159107 19.159107 19.115696 19.115696 19.093998 19.007206 19.137409 19.028904 19.072300 19.072300 19.028904 19.115696 18.963810 18.877003 18.877003 18.963810 18.877003 18.985508 18.920399 18.942097 18.920399 18.877003 18.898701 18.942097 18.920399 18.811909 18.833607 18.833607 18.833607 18.790195 18.811909 18.855305 18.746799 18.746799 18.790195 18.725101 18.725101 18.660007 18.660007 18.573200 18.660007 18.551502 18.508106 18.573200 18.638309 18.529804 18.551502 18.551502 18.421299 18.486408 18.442997 18.377903 18.442997 18.399601 18.377903 18.421299 18.312809 18.356205 18.312809 18.247700 18.312809 18.269398 18.226002 18.204304 18.204304 
18.074100 18.182606 18.226002 18.269398 18.334507 18.291096 18.356205 18.312809 18.377903 18.377903 18.377903 18.399601 18.399601 18.442997 18.399601 18.508106 18.594898 18.594898 18.638309 18.551502 18.573200 18.638309 18.660007 18.660007 18.573200 18.681705 18.725101 18.768497 18.746799 18.877003 18.811909 18.833607 18.920399 18.855305 18.855305 18.877003 18.855305 18.877003 18.963810 18.985508 18.963810 18.920399 18.985508 18.985508 19.028904 18.942097 18.985508 19.050602 19.180805 19.093998 19.072300 19.050602 19.202503 19.159107 19.159107 19.202503 19.224201 19.289295 19.289295 19.311008 19.354404 19.462910 19.376102 19.397800 19.376102 19.441196 19.376102 19.311008 19.311008 19.267597 19.484608 19.376102 19.311008 19.180805 19.311008 19.159107 19.224201 19.224201 19.311008 19.137409 19.180805 19.180805 19.311008 19.224201 19.180805 19.180805 19.245899 19.028904 19.180805 19.115696 19.028904 19.159107 19.050602 19.093998 19.028904 19.180805 19.115696 19.028904 19.202503 19.050602 19.050602 19.093998 19.007206 19.028904 19.050602 18.920399 19.028904 19.028904 18.877003 18.985508 18.920399 18.963810 18.985508 18.833607 18.898701 18.963810 18.920399 18.963810 18.920399 18.898701 18.898701 18.855305 18.855305 18.811909 18.833607 18.811909 18.833607 18.746799 18.746799 18.725101 18.746799 18.681705 18.638309 18.681705 18.638309 18.703403 18.594898 18.638309 18.551502 18.508106 18.508106 18.551502 18.464710 18.464710 18.464710 18.486408 18.464710 18.594898 18.377903 18.356205 18.334507 18.356205 18.334507 18.226002 18.356205 18.291096 18.247700 18.095798 18.269398 18.139210 
18.247700 18.247700 18.377903 18.356205 18.356205 18.312809 18.464710 18.356205 18.399601 18.551502 18.551502 18.442997 18.529804 18.551502 18.551502 18.638309 18.660007 18.638309 18.616596 18.594898 18.594898 18.638309 18.725101 18.681705 18.833607 18.898701 18.790195 18.790195 18.898701 18.963810 18.985508 18.811909 18.833607 18.963810 18.898701 18.942097 18.942097 18.963810 18.942097 19.028904 19.028904 19.050602 19.072300 19.072300 19.115696 19.072300 19.072300 19.245899 19.224201 19.159107 19.202503 19.159107 19.224201 19.180805 19.419498 19.376102 19.376102 19.462910 19.528004 19.636509 19.658207 19.614796 19.679905 19.614796 19.658207 19.614796 19.549702 19.484608 19.549702 19.614796 19.549702 19.528004 19.484608 19.376102 19.332706 19.441196 19.311008 19.311008 19.376102 19.245899 19.311008 19.289295 19.354404 19.332706 19.267597 19.202503 19.245899 19.180805 19.224201 19.202503 19.115696 19.202503 19.180805 19.245899 19.137409 19.137409 19.159107 19.115696 19.267597 19.137409 19.159107 19.137409 19.093998 19.202503 19.159107 19.093998 19.137409 19.115696 19.007206 18.985508 19.050602 19.028904 19.115696 19.050602 19.007206 18.942097 19.050602 19.093998 18.963810 18.985508 18.920399 19.028904 18.963810 18.963810 18.942097 18.855305 18.877003 18.898701 18.768497 18.790195 18.898701 18.811909 18.833607 18.790195 18.725101 18.725101 18.616596 18.681705 18.660007 18.594898 18.638309 18.551502 18.616596 18.660007 18.551502 18.551502 18.551502 18.529804 18.486408 18.442997 18.529804 18.377903 18.399601 18.421299 18.442997 18.442997 18.312809 18.334507 18.334507 18.291096 
18.182606 18.312809 18.269398 18.247700 18.247700 18.247700 18.421299 18.356205 18.442997 18.442997 18.399601 18.551502 18.529804 18.486408 18.508106 18.681705 18.660007 18.681705 18.573200 18.638309 18.638309 18.725101 18.681705 18.746799 18.811909 18.898701 18.746799 18.768497 18.898701 18.811909 18.877003 18.811909 18.942097 19.007206 18.942097 19.007206 18.985508 18.942097 18.877003 18.942097 19.072300 19.115696 19.050602 19.007206 19.159107 19.159107 19.159107 19.137409 19.180805 19.289295 19.289295 19.311008 19.376102 19.376102 19.484608 19.506306 19.593098 19.658207 19.701603 19.744999 19.788410 19.853504 19.853504 20.027103 19.983707 19.875202 19.875202 19.810108 19.766697 19.766697 19.831806 19.744999 19.744999 19.571400 19.658207 19.506306 19.419498 19.441196 19.376102 19.311008 19.289295 19.332706 19.332706 19.267597 19.267597 19.224201 19.289295 19.072300 19.245899 19.159107 19.072300 19.137409 19.137409 19.180805 19.137409 19.224201 19.224201 19.159107 19.180805 19.115696 19.028904 19.159107 19.072300 19.159107 19.115696 19.159107 19.202503 19.115696 18.963810 19.028904 19.007206 19.007206 19.028904 19.007206 18.963810 18.985508 18.942097 19.028904 19.007206 19.028904 19.028904 18.963810 18.877003 18.963810 18.746799 18.942097 18.833607 19.007206 18.963810 18.811909 18.833607 18.855305 18.746799 18.790195 18.703403 18.660007 18.616596 18.681705 18.725101 18.638309 18.660007 18.594898 18.681705 18.551502 18.551502 18.551502 18.442997 18.508106 18.442997 18.464710 18.508106 18.442997 18.377903 18.399601 18.356205 18.334507 18.269398 18.334507 18.226002 18.204304 
18.204304 18.377903 18.334507 18.291096 18.399601 18.334507 18.508106 18.421299 18.421299 18.399601 18.508106 18.508106 18.508106 18.573200 18.594898 18.638309 18.616596 18.616596 18.681705 18.616596 18.660007 18.703403 18.811909 18.877003 18.811909 18.920399 18.833607 18.746799 18.811909 18.877003 18.833607 18.833607 19.007206 18.920399 18.920399 18.963810 18.942097 18.942097 19.007206 19.072300 19.072300 19.093998 19.115696 19.072300 19.224201 19.245899 19.311008 19.311008 19.376102 19.419498 19.484608 19.484608 19.614796 19.593098 19.723301 19.679905 19.853504 19.810108 19.875202 19.940296 19.940296 20.005405 20.092197 20.048801 20.048801 20.048801 20.048801 20.070499 19.918598 19.962009 20.113895 20.070499 20.027103 19.853504 19.962009 19.788410 19.701603 19.679905 19.571400 19.441196 19.528004 19.397800 19.354404 19.332706 19.354404 19.245899 19.311008 19.137409 19.245899 19.224201 19.050602 19.159107 19.115696 19.289295 19.180805 19.245899 19.289295 19.202503 19.202503 19.137409 19.028904 19.245899 19.072300 19.115696 19.115696 19.137409 19.137409 19.072300 19.007206 18.963810 19.115696 19.028904 19.028904 18.985508 18.985508 19.028904 19.028904 19.007206 19.093998 19.028904 19.050602 18.963810 18.963810 19.050602 18.942097 19.007206 18.877003 18.898701 18.855305 18.877003 18.811909 18.746799 18.768497 18.746799 18.790195 18.725101 18.660007 18.638309 18.616596 18.573200 18.616596 18.660007 18.681705 18.551502 18.573200 18.573200 18.551502 18.551502 18.464710 18.486408 18.399601 18.334507 18.442997 18.377903 18.399601 18.377903 18.399601 18.334507 18.269398 18.226002 
18.291096 18.334507 18.312809 18.334507 18.312809 18.399601 18.551502 18.486408 18.508106 18.529804 18.551502 18.573200 18.594898 18.508106 18.616596 18.616596 18.638309 18.681705 18.660007 18.746799 18.616596 18.811909 18.746799 18.703403 18.811909 18.877003 18.898701 18.898701 18.920399 18.920399 18.877003 18.920399 19.050602 18.963810 18.898701 18.985508 18.985508 18.920399 18.942097 19.050602 19.050602 19.072300 19.115696 19.137409 19.289295 19.311008 19.419498 19.549702 19.614796 19.614796 19.701603 19.723301 19.766697 19.831806 19.896900 19.983707 19.875202 19.875202 19.940296 20.048801 20.048801 20.070499 20.157307 20.157307 20.113895 20.157307 19.983707 20.135609 20.005405 20.113895 20.135609 20.200703 20.135609 19.983707 20.092197 20.048801 19.983707 20.027103 19.918598 19.766697 19.788410 19.658207 19.549702 19.484608 19.397800 19.245899 19.202503 19.159107 19.332706 19.180805 19.137409 19.137409 19.115696 19.267597 19.115696 19.311008 19.180805 19.202503 19.245899 19.224201 19.115696 19.224201 19.093998 19.202503 19.180805 19.159107 19.180805 19.072300 19.028904 19.072300 19.072300 19.115696 19.072300 19.050602 19.007206 19.072300 19.028904 18.985508 18.963810 19.007206 18.920399 18.942097 18.920399 18.985508 18.877003 18.920399 18.920399 18.833607 18.811909 18.746799 18.811909 18.855305 18.855305 18.681705 18.790195 18.746799 18.681705 18.638309 18.681705 18.638309 18.660007 18.594898 18.594898 18.529804 18.594898 18.464710 18.616596 18.573200 18.486408 18.508106 18.486408 18.399601 18.399601 18.464710 18.421299 18.334507 18.291096 18.377903 18.421299 18.334507 
18.421299 18.377903 18.529804 18.421299 18.442997 18.486408 18.486408 18.508106 18.616596 18.594898 18.594898 18.551502 18.573200 18.616596 18.616596 18.681705 18.746799 18.855305 18.681705 18.725101 18.725101 18.746799 18.877003 18.855305 18.855305 18.833607 18.811909 18.898701 18.920399 18.942097 18.942097 18.942097 18.920399 19.028904 18.920399 19.093998 18.985508 19.028904 19.050602 19.072300 19.093998 19.267597 19.245899 19.354404 19.462910 19.549702 19.658207 19.593098 19.636509 19.701603 19.788410 19.831806 19.788410 19.853504 19.918598 19.940296 19.875202 20.027103 20.027103 20.005405 20.092197 20.092197 20.244099 20.222401 20.222401 20.113895 20.179005 20.092197 20.113895 20.135609 20.244099 20.222401 20.287510 20.092197 20.265797 20.135609 20.135609 20.048801 20.135609 20.005405 20.092197 19.896900 19.810108 19.679905 19.701603 19.462910 19.376102 19.267597 19.376102 19.245899 19.159107 19.245899 19.311008 19.311008 19.180805 19.267597 19.267597 19.202503 19.289295 19.224201 19.137409 19.267597 19.180805 19.180805 19.202503 19.159107 19.202503 19.093998 19.007206 19.050602 19.115696 19.028904 19.093998 19.050602 19.050602 19.072300 19.072300 19.007206 19.050602 19.028904 19.050602 18.985508 19.093998 18.963810 19.007206 19.028904 19.007206 18.920399 18.942097 18.877003 18.855305 18.898701 18.833607 18.725101 18.725101 18.703403 18.703403 18.660007 18.616596 18.746799 18.594898 18.746799 18.638309 18.638309 18.660007 18.616596 18.573200 18.616596 18.551502 18.573200 18.594898 18.421299 18.334507 18.442997 18.399601 18.551502 18.356205 18.508106 18.356205 18.356205 
18.464710 18.399601 18.377903 18.399601 18.356205 18.573200 18.551502 18.529804 18.486408 18.660007 18.573200 18.594898 18.681705 18.681705 18.768497 18.703403 18.811909 18.790195 18.725101 18.811909 18.790195 18.855305 18.855305 18.898701 18.833607 18.877003 18.833607 18.920399 18.942097 19.007206 19.050602 19.028904 18.920399 19.050602 19.007206 18.985508 19.093998 19.115696 19.180805 19.202503 19.245899 19.397800 19.354404 19.549702 19.614796 19.679905 19.658207 19.723301 19.744999 19.744999 19.875202 19.810108 19.788410 19.875202 19.983707 19.983707 19.983707 20.005405 20.070499 20.135609 20.113895 20.179005 20.265797 20.222401 20.265797 20.222401 20.200703 20.309208 20.135609 20.200703 20.287510 20.309208 20.244099 20.200703 20.309208 20.309208 20.287510 20.179005 20.265797 20.070499 20.244099 20.157307 20.070499 20.005405 19.896900 19.766697 19.701603 19.419498 19.332706 19.289295 19.245899 19.245899 19.180805 19.354404 19.267597 19.354404 19.267597 19.159107 19.289295 19.267597 19.202503 19.224201 19.202503 19.224201 19.224201 19.224201 19.267597 19.137409 19.072300 19.137409 19.137409 19.093998 19.093998 19.007206 19.093998 19.115696 19.159107 19.093998 19.050602 19.050602 19.072300 19.050602 19.159107 19.050602 19.028904 19.028904 18.985508 18.920399 18.985508 18.942097 18.877003 18.833607 18.898701 18.855305 18.811909 18.811909 18.725101 18.725101 18.768497 18.725101 18.725101 18.703403 18.660007 18.660007 18.660007 18.660007 18.616596 18.508106 18.594898 18.594898 18.508106 18.594898 18.399601 18.529804 18.508106 18.421299 18.399601 18.399601 18.334507 18.442997 
18.442997 18.399601 18.464710 18.377903 18.486408 18.486408 18.529804 18.486408 18.529804 18.594898 18.573200 18.529804 18.616596 18.638309 18.703403 18.725101 18.725101 18.855305 18.790195 18.768497 18.790195 18.746799 18.877003 18.898701 18.920399 18.877003 18.833607 18.877003 19.050602 19.007206 19.028904 18.963810 18.985508 19.050602 19.028904 19.180805 19.072300 19.180805 19.159107 19.354404 19.376102 19.528004 19.593098 19.636509 19.658207 19.701603 19.723301 19.810108 19.788410 19.810108 19.853504 19.896900 19.788410 19.940296 19.962009 20.048801 20.027103 20.048801 20.179005 20.157307 20.157307 20.200703 20.222401 20.244099 20.352604 20.287510 20.287510 20.244099 20.287510 20.309208 20.330906 20.287510 20.352604 20.265797 20.330906 20.287510 20.330906 20.287510 20.309208 20.157307 20.287510 20.287510 20.287510 20.179005 20.092197 20.005405 19.918598 19.658207 19.549702 19.419498 19.289295 19.311008 19.311008 19.354404 19.267597 19.289295 19.289295 19.180805 19.202503 19.202503 19.267597 19.289295 19.115696 19.245899 19.159107 19.202503 19.180805 19.180805 19.072300 19.093998 19.180805 19.115696 19.115696 19.159107 19.072300 19.137409 19.115696 19.072300 19.115696 19.137409 19.072300 19.050602 19.007206 18.942097 19.028904 19.050602 18.963810 19.007206 18.898701 18.942097 18.942097 18.877003 18.833607 18.898701 18.768497 18.725101 18.746799 18.703403 18.855305 18.768497 18.725101 18.703403 18.681705 18.681705 18.703403 18.508106 18.529804 18.638309 18.486408 18.616596 18.616596 18.573200 18.486408 18.573200 18.442997 18.464710 18.486408 18.442997 18.399601 18.334507 
18.442997 18.421299 18.508106 18.508106 18.529804 18.486408 18.529804 18.660007 18.464710 18.746799 18.616596 18.660007 18.660007 18.703403 18.768497 18.790195 18.725101 18.898701 18.833607 18.790195 18.898701 18.920399 18.920399 18.942097 18.877003 18.942097 18.985508 19.050602 19.028904 19.093998 18.963810 19.050602 19.007206 19.137409 19.115696 19.115696 19.224201 19.332706 19.462910 19.636509 19.593098 19.701603 19.701603 19.658207 19.788410 19.853504 19.788410 19.766697 19.810108 19.875202 19.831806 19.940296 19.875202 19.962009 20.048801 20.070499 20.092197 20.157307 20.179005 20.287510 20.374302 20.396000 20.330906 20.482807 20.482807 20.439396 20.309208 20.417698 20.374302 20.352604 20.417698 20.439396 20.396000 20.374302 20.374302 20.374302 20.417698 20.330906 20.396000 20.287510 20.396000 20.352604 20.265797 20.330906 20.265797 20.265797 20.157307 20.027103 19.788410 19.679905 19.528004 19.397800 19.354404 19.332706 19.311008 19.311008 19.224201 19.224201 19.245899 19.332706 19.159107 19.245899 19.202503 19.202503 19.289295 19.311008 19.224201 19.180805 19.159107 19.180805 19.180805 19.159107 19.180805 19.180805 19.115696 19.159107 19.093998 19.115696 19.115696 19.202503 19.093998 19.050602 19.093998 19.050602 19.028904 18.985508 18.920399 18.942097 18.963810 18.942097 18.963810 18.920399 19.007206 18.963810 18.833607 18.725101 18.790195 18.725101 18.768497 18.790195 18.725101 18.681705 18.725101 18.725101 18.660007 18.660007 18.594898 18.681705 18.594898 18.594898 18.746799 18.551502 18.529804 18.486408 18.551502 18.486408 18.594898 18.529804 18.464710 18.442997 
18.594898 18.573200 18.551502 18.486408 18.594898 18.529804 18.551502 18.594898 18.594898 18.616596 18.681705 18.681705 18.725101 18.746799 18.703403 18.833607 18.768497 18.768497 18.811909 18.790195 18.833607 18.942097 18.920399 18.920399 18.855305 18.877003 19.028904 19.028904 18.985508 19.028904 19.050602 18.985508 19.050602 19.267597 19.245899 19.311008 19.376102 19.549702 19.614796 19.701603 19.593098 19.679905 19.744999 19.679905 19.831806 19.853504 19.875202 19.831806 19.918598 19.918598 19.896900 20.005405 20.027103 20.179005 20.135609 20.113895 20.157307 20.309208 20.287510 20.309208 20.396000 20.482807 20.396000 20.417698 20.439396 20.439396 20.417698 20.526203 20.461109 20.374302 20.526203 20.526203 20.504505 20.482807 20.504505 20.461109 20.461109 20.482807 20.439396 20.330906 20.526203 20.482807 20.461109 20.352604 20.374302 20.309208 20.244099 20.135609 20.200703 19.962009 19.744999 19.658207 19.528004 19.506306 19.419498 19.376102 19.397800 19.332706 19.376102 19.332706 19.311008 19.376102 19.224201 19.311008 19.245899 19.311008 19.311008 19.224201 19.115696 19.289295 19.180805 19.115696 19.267597 19.072300 19.180805 19.159107 19.115696 19.180805 19.159107 19.159107 19.159107 19.159107 19.180805 19.093998 19.137409 19.072300 18.963810 18.985508 18.963810 19.028904 18.985508 18.920399 18.985508 18.942097 18.920399 18.790195 18.790195 18.790195 18.790195 18.703403 18.746799 18.790195 18.703403 18.725101 18.638309 18.573200 18.594898 18.703403 18.616596 18.638309 18.638309 18.551502 18.616596 18.573200 18.594898 18.529804 18.464710 18.442997 18.529804 18.442997 
18.508106 18.573200 18.616596 18.681705 18.616596 18.616596 18.616596 18.638309 18.573200 18.725101 18.703403 18.703403 18.811909 18.855305 18.768497 18.877003 18.920399 18.877003 18.920399 18.942097 18.942097 18.942097 18.963810 19.028904 18.942097 18.920399 18.985508 19.072300 19.028904 19.115696 19.159107 19.180805 19.267597 19.289295 19.289295 19.506306 19.593098 19.614796 19.614796 19.723301 19.701603 19.701603 19.766697 19.701603 19.788410 19.810108 19.875202 19.962009 20.070499 20.005405 19.983707 20.070499 20.135609 20.048801 20.222401 20.222401 20.352604 20.439396 20.330906 20.374302 20.482807 20.374302 20.482807 20.482807 20.591297 20.526203 20.504505 20.569599 20.504505 20.504505 20.699802 20.634708 20.699802 20.569599 20.612995 20.699802 20.634708 20.612995 20.612995 20.526203 20.569599 20.482807 20.591297 20.504505 20.504505 20.417698 20.417698 20.244099 20.330906 20.157307 20.027103 19.831806 19.701603 19.701603 19.484608 19.462910 19.419498 19.376102 19.332706 19.311008 19.224201 19.332706 19.267597 19.354404 19.311008 19.311008 19.354404 19.267597 19.289295 19.267597 19.245899 19.202503 19.224201 19.159107 19.159107 19.202503 19.180805 19.180805 19.137409 19.224201 19.159107 19.093998 19.137409 19.115696 19.093998 19.050602 19.137409 19.007206 19.028904 18.985508 18.985508 18.985508 18.963810 18.963810 18.963810 18.833607 18.898701 18.833607 18.877003 18.790195 18.811909 18.855305 18.746799 18.877003 18.725101 18.725101 18.638309 18.725101 18.746799 18.660007 18.660007 18.551502 18.529804 18.616596 18.681705 18.594898 18.616596 18.551502 18.486408 18.421299 
18.442997 18.681705 18.573200 18.638309 18.638309 18.638309 18.638309 18.681705 18.681705 18.703403 18.681705 18.725101 18.855305 18.833607 18.833607 18.811909 18.855305 18.920399 18.942097 18.942097 19.007206 19.028904 18.942097 18.963810 19.007206 19.007206 19.137409 19.028904 19.115696 19.180805 19.180805 19.180805 19.376102 19.419498 19.528004 19.614796 19.658207 19.549702 19.636509 19.679905 19.701603 19.658207 19.744999 19.810108 19.875202 19.918598 19.940296 19.918598 20.092197 20.070499 20.157307 20.157307 20.157307 20.222401 20.200703 20.244099 20.352604 20.439396 20.439396 20.482807 20.439396 20.526203 20.526203 20.634708 20.569599 20.547901 20.569599 20.634708 20.612995 20.547901 20.764896 20.721500 20.808308 20.699802 20.743198 20.743198 20.721500 20.786610 20.721500 20.699802 20.721500 20.699802 20.656406 20.634708 20.591297 20.461109 20.504505 20.417698 20.461109 20.287510 20.113895 20.135609 20.113895 19.918598 19.744999 19.593098 19.462910 19.441196 19.419498 19.441196 19.267597 19.354404 19.289295 19.397800 19.332706 19.441196 19.376102 19.311008 19.245899 19.289295 19.267597 19.245899 19.289295 19.202503 19.224201 19.289295 19.245899 19.289295 19.245899 19.245899 19.267597 19.245899 19.137409 19.202503 19.267597 19.159107 19.093998 19.007206 19.028904 19.093998 19.028904 19.028904 19.072300 19.093998 18.942097 18.920399 18.877003 18.877003 18.855305 18.877003 18.833607 18.942097 18.855305 18.811909 18.703403 18.768497 18.725101 18.725101 18.681705 18.638309 18.660007 18.681705 18.573200 18.660007 18.616596 18.594898 18.638309 18.594898 18.573200 18.573200 
18.529804 18.638309 18.616596 18.594898 18.551502 18.616596 18.746799 18.746799 18.703403 18.790195 18.746799 18.768497 18.833607 18.768497 18.725101 18.790195 18.877003 18.942097 18.833607 18.963810 19.028904 18.985508 19.028904 19.007206 18.920399 18.985508 19.093998 19.050602 19.050602 19.267597 19.289295 19.267597 19.462910 19.549702 19.549702 19.701603 19.658207 19.593098 19.636509 19.679905 19.679905 19.744999 19.810108 19.810108 19.766697 19.896900 19.962009 20.005405 19.983707 20.222401 20.135609 20.222401 20.222401 20.179005 20.244099 20.287510 20.330906 20.482807 20.352604 20.482807 20.526203 20.526203 20.482807 20.612995 20.678104 20.591297 20.569599 20.612995 20.591297 20.612995 20.678104 20.830006 20.851704 20.786610 20.873402 20.851704 20.873402 20.895100 20.938496 20.830006 20.895100 20.873402 20.764896 20.678104 20.764896 20.699802 20.569599 20.482807 20.504505 20.352604 20.352604 20.330906 20.244099 20.265797 20.005405 19.788410 19.614796 19.441196 19.462910 19.376102 19.311008 19.376102 19.289295 19.376102 19.354404 19.397800 19.397800 19.311008 19.245899 19.267597 19.354404 19.137409 19.267597 19.267597 19.224201 19.224201 19.267597 19.224201 19.224201 19.202503 19.289295 19.180805 19.180805 19.159107 19.224201 19.202503 19.072300 19.072300 19.093998 19.093998 18.985508 18.985508 19.050602 19.050602 18.985508 18.833607 18.855305 18.942097 18.811909 18.898701 18.877003 18.855305 18.811909 18.811909 18.877003 18.768497 18.703403 18.855305 18.746799 18.660007 18.681705 18.681705 18.616596 18.660007 18.703403 18.551502 18.616596 18.551502 18.573200 18.529804 
18.638309 18.573200 18.573200 18.660007 18.746799 18.768497 18.681705 18.660007 18.638309 18.768497 18.703403 18.790195 18.811909 18.898701 18.833607 18.855305 18.877003 18.963810 18.985508 18.898701 18.942097 19.072300 19.050602 19.028904 18.985508 19.028904 19.093998 19.072300 19.072300 19.311008 19.376102 19.419498 19.614796 19.571400 19.614796 19.636509 19.614796 19.679905 19.679905 19.571400 19.744999 19.831806 19.810108 19.788410 19.853504 19.940296 20.027103 20.005405 20.113895 20.417698 20.309208 20.179005 20.200703 20.200703 20.287510 20.222401 20.309208 20.396000 20.374302 20.461109 20.504505 20.504505 20.526203 20.569599 20.569599 20.526203 20.526203 20.656406 20.678104 20.721500 20.830006 20.786610 20.851704 20.960209 20.960209 20.938496 21.025303 21.025303 21.090397 21.003605 21.112110 21.003605 21.025303 20.981907 20.916798 20.808308 20.721500 20.612995 20.656406 20.591297 20.417698 20.439396 20.330906 20.309208 20.222401 20.048801 19.940296 19.636509 19.506306 19.484608 19.311008 19.419498 19.332706 19.441196 19.397800 19.441196 19.419498 19.267597 19.245899 19.354404 19.376102 19.267597 19.267597 19.224201 19.245899 19.267597 19.245899 19.245899 19.224201 19.311008 19.224201 19.137409 19.115696 19.202503 19.224201 19.180805 19.050602 19.072300 19.007206 19.159107 19.115696 19.050602 19.028904 18.963810 18.985508 18.898701 18.898701 18.920399 18.942097 18.898701 18.877003 18.898701 18.811909 18.811909 18.811909 18.725101 18.703403 18.833607 18.703403 18.703403 18.681705 18.681705 18.573200 18.768497 18.725101 18.681705 18.616596 18.616596 18.660007 18.551502 
18.594898 18.703403 18.681705 18.703403 18.703403 18.660007 18.703403 18.790195 18.638309 18.877003 18.877003 18.768497 18.920399 18.855305 18.833607 18.985508 19.007206 18.942097 19.007206 19.028904 18.942097 19.093998 18.985508 19.093998 19.028904 19.072300 19.159107 19.159107 19.311008 19.484608 19.441196 19.528004 19.614796 19.549702 19.571400 19.636509 19.571400 19.723301 19.679905 19.701603 19.788410 19.788410 19.810108 19.875202 19.896900 20.070499 20.027103 20.048801 20.113895 20.244099 20.244099 20.309208 20.222401 20.287510 20.287510 20.330906 20.330906 20.330906 20.439396 20.374302 20.439396 20.547901 20.504505 20.547901 20.547901 20.678104 20.526203 20.591297 20.547901 20.743198 20.938496 20.873402 20.981907 20.981907 21.047001 21.068699 21.155506 21.133808 21.198902 21.242298 21.372501 21.307407 21.263996 21.242298 21.155506 21.068699 20.916798 20.873402 20.808308 20.699802 20.569599 20.461109 20.504505 20.439396 20.309208 20.287510 20.113895 19.940296 19.723301 19.571400 19.462910 19.462910 19.267597 19.354404 19.441196 19.397800 19.441196 19.311008 19.245899 19.376102 19.311008 19.245899 19.289295 19.245899 19.354404 19.267597 19.224201 19.245899 19.224201 19.267597 19.267597 19.202503 19.224201 19.180805 19.159107 19.115696 19.093998 19.093998 19.072300 19.072300 19.093998 18.985508 19.007206 19.007206 19.050602 18.920399 18.942097 18.833607 18.877003 18.920399 18.855305 18.920399 18.811909 18.877003 18.833607 18.790195 18.660007 18.790195 18.790195 18.703403 18.725101 18.660007 18.681705 18.681705 18.703403 18.616596 18.725101 18.660007 18.638309 18.529804 
18.616596 18.681705 18.681705 18.725101 18.725101 18.768497 18.746799 18.725101 18.660007 18.790195 18.768497 18.768497 18.790195 18.898701 18.898701 18.942097 18.920399 18.985508 18.985508 18.963810 18.898701 19.007206 19.050602 19.137409 19.137409 19.072300 19.159107 19.376102 19.376102 19.614796 19.593098 19.593098 19.528004 19.636509 19.593098 19.506306 19.593098 19.484608 19.723301 19.766697 19.723301 19.788410 19.831806 19.875202 19.962009 19.962009 20.135609 20.048801 20.157307 20.113895 20.157307 20.179005 20.157307 20.222401 20.244099 20.265797 20.352604 20.352604 20.352604 20.439396 20.417698 20.461109 20.482807 20.569599 20.569599 20.526203 20.634708 20.634708 20.656406 20.678104 20.830006 20.786610 20.938496 21.025303 21.068699 21.155506 21.263996 21.307407 21.437595 21.502705 21.632908 21.459309 21.459309 21.415897 21.394199 21.329105 21.198902 21.025303 20.981907 20.938496 20.699802 20.634708 20.547901 20.634708 20.417698 20.439396 20.396000 20.200703 20.027103 19.788410 19.506306 19.614796 19.441196 19.419498 19.419498 19.441196 19.462910 19.376102 19.332706 19.354404 19.354404 19.289295 19.354404 19.224201 19.332706 19.267597 19.289295 19.267597 19.289295 19.289295 19.245899 19.180805 19.202503 19.224201 19.115696 19.115696 19.159107 19.115696 19.159107 19.180805 19.202503 19.115696 19.072300 19.028904 18.985508 19.050602 19.007206 18.920399 18.898701 18.898701 18.877003 18.963810 18.833607 18.833607 18.855305 18.833607 18.811909 18.790195 18.790195 18.811909 18.703403 18.703403 18.746799 18.660007 18.833607 18.681705 18.529804 18.681705 18.573200 18.551502 
18.594898 18.638309 18.703403 18.638309 18.681705 18.768497 18.746799 18.768497 18.833607 18.898701 18.833607 18.833607 18.920399 18.855305 18.855305 18.963810 18.877003 18.985508 18.942097 18.963810 19.028904 19.050602 19.093998 19.050602 19.115696 19.093998 19.332706 19.419498 19.506306 19.571400 19.484608 19.528004 19.528004 19.571400 19.549702 19.528004 19.571400 19.636509 19.571400 19.658207 19.744999 19.788410 19.853504 19.853504 19.896900 20.048801 20.027103 20.092197 20.135609 20.135609 20.135609 20.179005 20.092197 20.157307 20.179005 20.287510 20.265797 20.222401 20.309208 20.396000 20.526203 20.547901 20.526203 20.547901 20.569599 20.504505 20.547901 20.569599 20.569599 20.656406 20.743198 20.851704 20.895100 21.003605 21.242298 21.263996 21.350803 21.372501 21.632908 21.589497 21.719700 21.741398 21.654606 21.741398 21.741398 21.632908 21.415897 21.329105 21.220600 21.047001 20.808308 20.808308 20.764896 20.721500 20.591297 20.591297 20.461109 20.265797 20.200703 19.940296 19.614796 19.636509 19.484608 19.462910 19.549702 19.484608 19.484608 19.376102 19.289295 19.354404 19.354404 19.245899 19.311008 19.245899 19.311008 19.289295 19.289295 19.311008 19.245899 19.354404 19.289295 19.202503 19.180805 19.137409 19.115696 19.224201 19.159107 19.093998 19.180805 19.115696 19.115696 19.028904 19.093998 19.028904 18.942097 19.007206 19.028904 18.920399 18.963810 18.963810 18.942097 18.920399 18.877003 18.855305 18.833607 18.768497 18.790195 18.811909 18.768497 18.725101 18.681705 18.811909 18.746799 18.638309 18.660007 18.616596 18.660007 18.660007 18.551502 18.573200 
18.660007 18.681705 18.529804 18.638309 18.768497 18.811909 18.833607 18.790195 18.855305 18.877003 18.811909 18.855305 18.855305 18.855305 18.790195 18.963810 18.942097 19.007206 18.985508 19.007206 19.072300 19.115696 19.007206 19.072300 19.137409 19.267597 19.376102 19.484608 19.614796 19.549702 19.528004 19.462910 19.506306 19.419498 19.549702 19.593098 19.528004 19.593098 19.658207 19.810108 19.701603 19.766697 19.810108 19.896900 19.962009 20.005405 19.983707 20.005405 20.200703 20.222401 20.135609 20.048801 20.135609 20.113895 20.179005 20.265797 20.179005 20.222401 20.287510 20.309208 20.374302 20.504505 20.482807 20.504505 20.569599 20.591297 20.526203 20.547901 20.634708 20.634708 20.851704 20.895100 20.938496 21.068699 21.177204 21.263996 21.459309 21.546101 21.632908 21.741398 22.001804 22.023502 22.023502 22.023502 22.001804 21.914997 21.828205 21.871601 21.611210 21.329105 21.198902 21.047001 20.938496 20.960209 20.634708 20.699802 20.504505 20.352604 20.374302 20.265797 19.962009 19.853504 19.506306 19.614796 19.506306 19.484608 19.528004 19.397800 19.354404 19.332706 19.354404 19.332706 19.354404 19.332706 19.376102 19.354404 19.267597 19.332706 19.224201 19.332706 19.354404 19.245899 19.224201 19.180805 19.224201 19.224201 19.224201 19.289295 19.137409 19.224201 19.159107 19.115696 19.137409 19.072300 19.028904 19.028904 18.963810 19.028904 18.985508 18.963810 18.942097 18.942097 18.898701 18.833607 18.898701 18.833607 18.855305 18.855305 18.833607 18.681705 18.833607 18.811909 18.790195 18.616596 18.811909 18.616596 18.725101 18.616596 18.573200 18.594898 
18.768497 18.746799 18.703403 18.790195 18.746799 18.877003 18.833607 18.811909 18.855305 18.920399 18.877003 18.920399 18.920399 18.877003 18.877003 18.963810 18.963810 19.007206 19.050602 19.050602 19.093998 19.137409 19.137409 19.245899 19.397800 19.462910 19.528004 19.571400 19.658207 19.528004 19.528004 19.528004 19.506306 19.614796 19.549702 19.571400 19.549702 19.636509 19.679905 19.701603 19.723301 19.831806 19.810108 19.853504 20.027103 20.070499 19.962009 20.005405 20.179005 20.092197 20.092197 20.135609 20.027103 20.070499 20.179005 20.157307 20.244099 20.287510 20.287510 20.417698 20.504505 20.439396 20.526203 20.547901 20.547901 20.612995 20.569599 20.591297 20.764896 20.786610 20.895100 20.960209 21.068699 21.133808 21.285709 21.415897 21.524403 21.676304 21.763096 21.849903 22.153706 22.218800 22.327305 22.435810 22.414097 22.435810 22.500904 22.327305 21.980106 21.763096 21.459309 21.415897 21.220600 21.047001 20.808308 20.808308 20.678104 20.569599 20.526203 20.396000 20.179005 20.113895 19.723301 19.701603 19.571400 19.528004 19.528004 19.462910 19.419498 19.332706 19.397800 19.354404 19.462910 19.397800 19.332706 19.354404 19.311008 19.419498 19.397800 19.289295 19.289295 19.267597 19.289295 19.245899 19.159107 19.245899 19.245899 19.202503 19.202503 19.267597 19.137409 19.115696 19.137409 19.159107 19.180805 19.072300 18.985508 19.028904 19.050602 18.942097 18.985508 18.898701 18.942097 18.942097 18.898701 18.833607 18.855305 18.833607 18.833607 18.790195 18.833607 18.833607 18.790195 18.746799 18.768497 18.768497 18.811909 18.681705 18.681705 18.594898 
18.638309 18.768497 18.703403 18.725101 18.963810 18.790195 18.855305 18.746799 18.920399 18.877003 18.877003 18.855305 18.877003 18.898701 19.050602 19.028904 19.007206 19.072300 18.963810 19.050602 19.072300 19.159107 19.224201 19.267597 19.484608 19.549702 19.614796 19.658207 19.614796 19.462910 19.419498 19.462910 19.528004 19.549702 19.571400 19.571400 19.528004 19.636509 19.636509 19.701603 19.744999 19.701603 19.788410 19.744999 19.962009 19.962009 19.983707 20.048801 20.048801 20.005405 20.005405 20.048801 20.048801 20.005405 20.070499 20.179005 20.200703 20.222401 20.330906 20.396000 20.352604 20.461109 20.526203 20.612995 20.591297 20.612995 20.569599 20.634708 20.678104 20.764896 20.981907 21.068699 21.177204 21.242298 21.415897 21.524403 21.632908 21.806507 21.914997 21.958408 22.197102 22.370701 22.500904 22.674503 22.848103 22.869801 22.978306 22.739597 22.479206 22.262196 21.936695 21.676304 21.502705 21.285709 21.003605 20.895100 20.916798 20.764896 20.656406 20.547901 20.287510 20.244099 19.983707 19.810108 19.636509 19.528004 19.593098 19.506306 19.419498 19.484608 19.528004 19.397800 19.419498 19.419498 19.397800 19.354404 19.419498 19.376102 19.289295 19.354404 19.245899 19.311008 19.354404 19.137409 19.267597 19.267597 19.311008 19.224201 19.180805 19.115696 19.202503 19.245899 19.115696 19.180805 19.137409 19.115696 19.007206 19.028904 19.007206 18.963810 19.028904 18.963810 18.898701 18.985508 18.920399 19.028904 18.855305 18.942097 18.877003 18.790195 18.833607 18.768497 18.746799 18.833607 18.768497 18.703403 18.725101 18.681705 18.746799 18.660007 
18.638309 18.920399 18.746799 18.768497 18.877003 18.898701 18.898701 18.877003 18.833607 18.877003 18.942097 18.942097 18.855305 19.028904 19.007206 19.093998 19.072300 19.093998 19.050602 19.137409 19.202503 19.289295 19.376102 19.397800 19.614796 19.549702 19.658207 19.593098 19.528004 19.419498 19.636509 19.506306 19.549702 19.701603 19.614796 19.636509 19.614796 19.614796 19.723301 19.744999 19.744999 19.853504 19.875202 19.875202 19.875202 19.962009 20.048801 20.005405 20.070499 19.983707 20.070499 20.027103 20.048801 20.092197 20.070499 20.222401 20.179005 20.244099 20.244099 20.396000 20.417698 20.526203 20.547901 20.591297 20.612995 20.569599 20.656406 20.721500 20.786610 20.895100 21.047001 21.177204 21.372501 21.415897 21.589497 21.654606 21.806507 22.001804 22.175404 22.218800 22.479206 22.544300 22.696201 22.826405 23.108509 23.216999 23.325504 23.108509 23.000004 22.826405 22.392399 22.197102 21.828205 21.632908 21.285709 21.220600 21.047001 20.743198 20.699802 20.612995 20.461109 20.374302 20.179005 20.070499 19.723301 19.679905 19.593098 19.528004 19.419498 19.506306 19.484608 19.462910 19.462910 19.332706 19.419498 19.397800 19.311008 19.419498 19.332706 19.376102 19.397800 19.289295 19.332706 19.245899 19.311008 19.289295 19.311008 19.289295 19.202503 19.245899 19.159107 19.180805 19.202503 19.115696 19.224201 19.202503 19.072300 18.942097 19.115696 19.028904 18.985508 19.007206 19.028904 19.007206 19.007206 18.985508 18.898701 18.963810 18.855305 18.855305 18.833607 18.833607 18.746799 18.768497 18.746799 18.703403 18.768497 18.660007 18.811909 18.638309 
18.703403 18.725101 18.681705 18.790195 18.855305 18.833607 18.790195 18.833607 18.898701 18.855305 18.855305 18.833607 18.942097 18.920399 19.028904 18.942097 19.007206 18.942097 18.920399 19.072300 19.137409 19.289295 19.462910 19.571400 19.658207 19.549702 19.528004 19.571400 19.528004 19.549702 19.614796 19.549702 19.549702 19.614796 19.658207 19.723301 19.766697 19.679905 19.701603 19.810108 19.679905 19.723301 19.744999 19.744999 19.875202 19.810108 19.896900 19.896900 20.005405 19.940296 20.005405 19.962009 20.070499 20.070499 20.092197 20.135609 20.265797 20.200703 20.244099 20.287510 20.439396 20.417698 20.417698 20.526203 20.569599 20.634708 20.678104 20.743198 20.786610 21.155506 21.198902 21.329105 21.567799 21.719700 21.784809 22.001804 22.023502 22.262196 22.370701 22.500904 22.609409 22.739597 22.978306 23.130207 23.347202 23.477406 23.607609 23.542500 23.499104 23.282108 22.978306 22.652805 22.349003 21.914997 21.676304 21.502705 21.220600 21.003605 20.808308 20.721500 20.547901 20.547901 20.374302 20.179005 19.940296 19.766697 19.723301 19.528004 19.462910 19.549702 19.484608 19.528004 19.441196 19.484608 19.441196 19.484608 19.441196 19.441196 19.441196 19.419498 19.289295 19.311008 19.267597 19.202503 19.245899 19.311008 19.267597 19.332706 19.159107 19.202503 19.245899 19.289295 19.093998 19.093998 19.180805 19.072300 19.028904 19.115696 19.093998 19.050602 19.007206 19.050602 18.985508 18.985508 18.920399 18.942097 18.942097 18.985508 18.898701 18.833607 18.855305 18.746799 18.768497 18.790195 18.811909 18.746799 18.790195 18.811909 18.768497 18.660007 
18.638309 18.790195 18.768497 18.768497 18.855305 18.833607 18.811909 18.790195 18.811909 18.855305 18.942097 18.833607 18.877003 19.028904 18.942097 18.942097 19.028904 19.007206 19.159107 19.137409 19.311008 19.397800 19.506306 19.506306 19.593098 19.549702 19.614796 19.614796 19.593098 19.614796 19.614796 19.593098 19.614796 19.679905 19.744999 19.810108 19.940296 19.766697 19.831806 19.766697 19.788410 19.701603 19.744999 19.701603 19.766697 19.875202 19.896900 19.962009 19.962009 19.940296 19.962009 19.983707 20.048801 20.070499 20.113895 20.092197 20.179005 20.222401 20.200703 20.309208 20.309208 20.374302 20.461109 20.526203 20.634708 20.591297 20.591297 20.808308 20.916798 21.155506 21.502705 21.806507 21.980106 22.153706 22.370701 22.392399 22.479206 22.609409 22.826405 22.848103 23.086796 23.260410 23.434010 23.629307 23.694401 23.824604 23.868000 23.889698 23.868000 23.759510 23.520802 23.325504 23.086796 22.696201 22.218800 21.698002 21.481007 21.155506 21.047001 20.895100 20.699802 20.786610 20.439396 20.396000 20.200703 19.983707 19.788410 19.593098 19.506306 19.571400 19.506306 19.506306 19.462910 19.397800 19.462910 19.506306 19.506306 19.484608 19.376102 19.441196 19.441196 19.419498 19.289295 19.245899 19.224201 19.224201 19.311008 19.224201 19.245899 19.224201 19.202503 19.202503 19.224201 19.137409 19.072300 19.072300 19.072300 19.028904 19.007206 18.985508 18.942097 19.028904 18.942097 18.898701 18.942097 18.877003 18.898701 18.942097 18.768497 18.877003 18.811909 18.920399 18.703403 18.768497 18.833607 18.877003 18.811909 18.768497 18.703403 18.681705 
18.703403 18.790195 18.790195 18.833607 18.898701 18.855305 18.811909 18.833607 18.877003 18.898701 19.007206 18.963810 18.942097 19.072300 19.028904 19.007206 19.050602 19.093998 19.072300 19.202503 19.376102 19.571400 19.528004 19.528004 19.484608 19.462910 19.614796 19.636509 19.658207 19.658207 19.701603 19.636509 19.788410 19.810108 19.766697 19.788410 19.962009 19.810108 19.744999 19.831806 19.810108 19.766697 19.788410 19.701603 19.766697 19.831806 19.896900 19.940296 19.875202 19.983707 19.918598 19.896900 19.983707 19.983707 20.027103 20.092197 20.157307 20.135609 20.200703 20.222401 20.309208 20.330906 20.374302 20.526203 20.504505 20.612995 20.656406 20.873402 21.047001 21.350803 21.849903 22.414097 22.804707 23.173603 23.260410 23.086796 23.086796 23.151905 23.390598 23.520802 23.824604 24.128407 24.193501 24.432209 24.519001 24.388798 24.345402 24.171803 24.171803 24.193501 23.998203 24.084995 23.781208 23.499104 22.652805 22.218800 21.849903 21.546101 21.329105 21.112110 20.830006 20.764896 20.591297 20.547901 20.352604 20.200703 20.048801 19.636509 19.593098 19.571400 19.549702 19.506306 19.571400 19.462910 19.484608 19.506306 19.484608 19.397800 19.376102 19.376102 19.376102 19.376102 19.419498 19.224201 19.245899 19.332706 19.224201 19.289295 19.245899 19.267597 19.224201 19.202503 19.137409 19.180805 19.137409 19.072300 19.137409 19.007206 19.050602 19.115696 19.072300 19.093998 19.072300 19.007206 18.898701 18.920399 18.855305 18.920399 18.855305 18.855305 18.855305 18.790195 18.811909 18.855305 18.811909 18.833607 18.833607 18.768497 18.811909 18.638309 
18.768497 18.833607 18.811909 18.898701 18.963810 18.855305 18.898701 18.963810 18.942097 18.855305 18.985508 18.920399 18.985508 19.028904 19.093998 19.072300 19.137409 19.137409 19.245899 19.354404 19.571400 19.614796 19.593098 19.571400 19.549702 19.484608 19.658207 19.810108 19.701603 19.679905 19.766697 19.788410 19.831806 19.896900 19.853504 19.853504 19.831806 19.940296 19.788410 19.875202 19.853504 19.853504 19.810108 19.788410 19.766697 19.723301 19.896900 19.810108 19.940296 19.875202 19.940296 19.983707 19.940296 19.983707 20.070499 19.983707 20.179005 20.113895 20.113895 20.222401 20.287510 20.439396 20.482807 20.461109 20.612995 20.612995 20.786610 20.851704 21.263996 21.719700 22.479206 23.390598 24.779408 25.886097 25.430408 24.432209 23.976505 23.802906 24.106709 24.562397 25.061497 25.517200 25.951206 25.907810 25.799305 25.191700 25.039799 24.584110 24.540699 24.475605 24.453907 24.410496 24.258610 23.868000 23.216999 22.739597 22.283909 21.849903 21.611210 21.198902 20.981907 20.851704 20.612995 20.526203 20.461109 20.396000 20.200703 19.831806 19.679905 19.571400 19.658207 19.549702 19.528004 19.528004 19.506306 19.593098 19.441196 19.549702 19.484608 19.484608 19.354404 19.441196 19.397800 19.332706 19.267597 19.332706 19.332706 19.311008 19.224201 19.267597 19.267597 19.224201 19.137409 19.202503 19.202503 19.115696 19.137409 19.224201 19.028904 19.115696 19.072300 18.985508 19.028904 18.985508 18.920399 18.898701 18.985508 19.028904 18.942097 18.963810 18.942097 18.942097 18.811909 18.898701 18.855305 18.833607 18.855305 18.790195 18.746799 18.746799 
18.746799 18.920399 18.746799 18.790195 18.811909 18.855305 18.833607 18.963810 18.833607 19.007206 18.985508 18.963810 18.920399 19.050602 18.963810 19.007206 19.050602 19.093998 19.267597 19.462910 19.528004 19.614796 19.549702 19.571400 19.593098 19.528004 19.636509 19.658207 19.701603 19.593098 19.701603 19.744999 19.723301 19.744999 19.810108 19.875202 19.962009 19.875202 19.853504 19.896900 19.875202 19.918598 19.875202 19.918598 19.918598 19.788410 19.875202 19.766697 19.831806 19.788410 19.875202 19.918598 20.005405 19.918598 20.005405 20.027103 20.092197 20.092197 20.179005 20.200703 20.396000 20.374302 20.396000 20.569599 20.634708 20.591297 20.764896 21.068699 21.394199 22.153706 23.607609 25.625706 27.296604 28.924107 29.401508 28.121204 26.016300 25.104908 25.170002 25.842701 27.578709 28.924107 29.444904 28.967503 27.991001 26.906010 26.103107 25.365299 25.083210 24.714298 24.649204 24.627506 24.519001 24.302006 23.781208 23.260410 22.717899 22.240498 21.828205 21.372501 21.068699 20.960209 20.764896 20.699802 20.634708 20.482807 20.417698 19.983707 19.723301 19.636509 19.636509 19.528004 19.571400 19.571400 19.528004 19.658207 19.506306 19.484608 19.484608 19.397800 19.397800 19.311008 19.441196 19.419498 19.311008 19.376102 19.267597 19.267597 19.311008 19.267597 19.224201 19.224201 19.115696 19.180805 19.180805 19.050602 19.115696 19.072300 19.137409 19.137409 19.093998 19.050602 19.115696 19.028904 18.942097 19.028904 19.007206 18.963810 18.855305 18.898701 18.855305 18.855305 18.963810 18.877003 18.746799 18.790195 18.811909 18.855305 18.790195 18.790195 
18.703403 18.811909 18.942097 18.877003 18.985508 18.942097 18.920399 19.028904 19.007206 19.028904 18.963810 19.050602 19.028904 18.963810 19.137409 19.137409 19.180805 19.332706 19.397800 19.484608 19.679905 19.528004 19.571400 19.528004 19.549702 19.614796 19.506306 19.679905 19.810108 19.679905 19.766697 19.766697 19.831806 19.896900 19.853504 19.918598 19.896900 19.831806 19.896900 19.940296 19.940296 19.962009 20.027103 20.005405 20.027103 20.005405 19.962009 19.788410 19.853504 19.875202 19.983707 20.027103 20.048801 20.048801 20.092197 20.092197 20.157307 20.157307 20.222401 20.287510 20.374302 20.461109 20.482807 20.634708 20.656406 20.764896 20.851704 21.177204 21.437595 22.435810 24.844501 27.101307 27.708897 29.271305 30.703510 31.224308 30.573307 28.056110 26.819202 27.600407 31.571507 33.806599 34.457600 33.980198 32.504597 29.553410 27.513599 26.124805 25.452106 25.039799 24.801105 24.779408 24.779408 24.714298 24.236897 23.824604 23.390598 22.674503 22.262196 21.698002 21.242298 21.198902 21.025303 20.916798 20.743198 20.634708 20.591297 20.200703 19.940296 19.723301 19.658207 19.636509 19.636509 19.614796 19.571400 19.679905 19.506306 19.484608 19.441196 19.528004 19.462910 19.462910 19.484608 19.376102 19.397800 19.506306 19.332706 19.376102 19.332706 19.267597 19.267597 19.289295 19.267597 19.245899 19.202503 19.180805 19.159107 19.202503 19.202503 19.093998 19.159107 19.093998 19.115696 18.985508 19.093998 19.007206 19.028904 18.985508 18.855305 18.898701 18.942097 18.963810 18.985508 18.963810 18.898701 18.811909 18.963810 18.877003 18.855305 18.790195 
18.768497 18.877003 18.898701 18.898701 18.985508 18.942097 18.920399 18.877003 18.963810 19.028904 18.985508 19.007206 18.985508 19.093998 19.050602 19.137409 19.224201 19.376102 19.484608 19.593098 19.506306 19.571400 19.528004 19.506306 19.506306 19.528004 19.571400 19.571400 19.744999 19.701603 19.723301 19.744999 19.875202 19.831806 19.788410 19.962009 19.962009 19.875202 19.918598 20.027103 19.962009 19.940296 20.027103 20.092197 20.135609 20.135609 20.048801 19.918598 19.896900 19.853504 19.983707 20.092197 20.157307 20.157307 20.113895 20.027103 20.070499 20.135609 20.244099 20.244099 20.374302 20.461109 20.504505 20.678104 20.678104 20.808308 20.916798 21.112110 21.567799 22.349003 24.345402 27.318302 28.598606 29.661900 30.725208 31.506397 32.743305 32.548008 30.768604 29.618504 34.218906 36.215305 36.757801 36.367207 35.564304 32.548008 28.924107 26.927708 25.864399 25.300205 24.887897 24.953007 24.953007 24.887897 24.605808 24.345402 24.041599 23.260410 22.804707 22.066898 21.763096 21.459309 21.133808 21.047001 20.786610 20.721500 20.612995 20.309208 20.070499 19.831806 19.679905 19.636509 19.679905 19.593098 19.636509 19.549702 19.549702 19.528004 19.441196 19.506306 19.462910 19.441196 19.419498 19.419498 19.354404 19.376102 19.376102 19.267597 19.419498 19.354404 19.267597 19.311008 19.332706 19.267597 19.289295 19.093998 19.137409 19.159107 19.202503 19.224201 19.159107 19.137409 19.050602 19.093998 19.050602 19.028904 18.985508 18.942097 18.942097 19.007206 18.963810 18.920399 18.963810 18.963810 18.833607 18.811909 18.898701 18.877003 18.920399 18.768497 
18.898701 18.877003 18.855305 18.855305 18.898701 18.920399 18.942097 18.963810 18.985508 18.963810 18.963810 19.007206 19.028904 19.115696 19.093998 19.137409 19.289295 19.484608 19.528004 19.571400 19.636509 19.528004 19.528004 19.528004 19.614796 19.549702 19.549702 19.614796 19.636509 19.593098 19.701603 19.658207 19.723301 19.918598 19.810108 19.875202 19.918598 19.853504 19.918598 19.940296 19.940296 19.983707 20.113895 20.070499 20.244099 20.179005 20.179005 20.070499 19.983707 19.983707 20.135609 20.200703 20.200703 20.265797 20.265797 20.092197 20.179005 20.157307 20.222401 20.352604 20.417698 20.461109 20.504505 20.721500 20.656406 20.808308 21.068699 21.220600 21.589497 22.283909 23.282108 25.517200 28.728809 30.247807 30.768604 31.614902 33.372608 34.370808 34.696308 33.372608 35.564304 38.320210 38.602299 38.428699 37.582401 35.130299 30.160999 27.622105 26.298405 25.538898 25.126606 25.061497 25.018101 24.996403 24.909595 24.670902 24.562397 23.933109 23.499104 22.848103 22.132008 21.654606 21.242298 21.047001 20.830006 20.808308 20.721500 20.504505 20.309208 20.027103 19.810108 19.679905 19.701603 19.658207 19.658207 19.571400 19.528004 19.549702 19.528004 19.528004 19.506306 19.419498 19.376102 19.419498 19.376102 19.419498 19.332706 19.332706 19.419498 19.376102 19.311008 19.267597 19.289295 19.224201 19.224201 19.202503 19.137409 19.159107 19.159107 19.202503 19.202503 19.050602 19.050602 19.115696 19.072300 19.007206 18.985508 18.985508 18.920399 19.050602 18.963810 18.942097 18.898701 18.985508 18.963810 18.877003 18.898701 18.898701 18.811909 18.833607 
18.833607 18.942097 18.811909 18.855305 18.963810 18.898701 18.898701 18.963810 18.877003 19.007206 19.007206 19.007206 19.050602 19.028904 19.159107 19.267597 19.376102 19.571400 19.593098 19.593098 19.636509 19.593098 19.571400 19.549702 19.549702 19.571400 19.528004 19.571400 19.593098 19.701603 19.701603 19.658207 19.636509 19.853504 19.853504 19.853504 19.896900 19.875202 19.896900 19.940296 19.940296 20.113895 20.135609 20.135609 20.265797 20.179005 20.222401 20.222401 20.048801 20.070499 20.135609 20.352604 20.287510 20.179005 20.200703 20.179005 20.179005 20.200703 20.287510 20.439396 20.374302 20.482807 20.547901 20.699802 20.786610 20.895100 21.068699 21.263996 21.654606 22.240498 23.130207 24.236897 26.493702 29.987400 31.506397 32.396107 33.980198 34.935001 35.694508 35.889805 36.974796 38.927799 40.425098 40.012806 38.884403 37.256901 32.157398 28.229710 26.602207 25.734196 25.300205 25.191700 25.104908 25.170002 24.953007 24.974705 24.844501 24.540699 24.193501 23.455708 22.500904 21.980106 21.481007 21.263996 21.047001 20.916798 20.851704 20.591297 20.309208 20.200703 20.070499 19.831806 19.636509 19.658207 19.658207 19.593098 19.571400 19.593098 19.614796 19.506306 19.462910 19.441196 19.484608 19.441196 19.441196 19.376102 19.376102 19.311008 19.462910 19.332706 19.267597 19.245899 19.332706 19.289295 19.289295 19.180805 19.267597 19.137409 19.180805 19.202503 19.245899 19.137409 19.159107 19.159107 19.093998 19.007206 19.115696 19.093998 18.963810 18.963810 19.007206 19.028904 18.920399 18.898701 18.942097 18.898701 18.920399 18.898701 18.877003 18.746799 
18.833607 18.963810 18.985508 18.920399 18.920399 18.855305 18.963810 18.985508 18.985508 19.007206 19.028904 19.028904 19.028904 19.072300 19.137409 19.332706 19.376102 19.593098 19.506306 19.484608 19.614796 19.593098 19.549702 19.614796 19.549702 19.462910 19.506306 19.549702 19.528004 19.636509 19.658207 19.614796 19.636509 19.831806 19.810108 19.853504 19.896900 19.940296 19.983707 19.983707 19.983707 20.135609 20.113895 20.200703 20.244099 20.309208 20.374302 20.265797 20.200703 20.048801 20.244099 20.265797 20.330906 20.309208 20.200703 20.222401 20.352604 20.265797 20.352604 20.482807 20.526203 20.656406 20.764896 20.808308 20.764896 20.960209 21.090397 21.242298 21.632908 22.153706 22.956608 23.976505 25.690800 28.446705 31.853596 33.828297 34.891605 35.477497 36.171909 36.605900 37.343708 38.059803 39.882603 40.837406 39.774097 38.320210 33.329197 29.010899 26.992802 25.951206 25.473804 25.300205 25.213398 25.148304 25.083210 25.039799 25.083210 24.757710 24.367100 23.672703 23.000004 22.370701 21.849903 21.567799 21.242298 21.047001 20.895100 20.743198 20.439396 20.265797 20.222401 20.027103 19.766697 19.679905 19.658207 19.701603 19.614796 19.636509 19.593098 19.571400 19.484608 19.441196 19.462910 19.397800 19.397800 19.354404 19.397800 19.376102 19.397800 19.354404 19.311008 19.354404 19.245899 19.354404 19.311008 19.202503 19.115696 19.180805 19.224201 19.245899 19.159107 19.159107 19.159107 19.159107 19.093998 19.093998 19.072300 18.942097 19.007206 19.028904 18.942097 18.920399 18.898701 18.877003 18.811909 18.877003 19.007206 18.877003 18.877003 18.703403 
18.920399 18.985508 18.920399 18.920399 18.963810 18.985508 18.985508 19.028904 19.028904 19.028904 19.050602 19.115696 19.072300 19.180805 19.267597 19.441196 19.441196 19.614796 19.571400 19.549702 19.679905 19.614796 19.614796 19.658207 19.636509 19.571400 19.636509 19.549702 19.462910 19.593098 19.614796 19.549702 19.614796 19.723301 19.810108 19.875202 19.940296 19.918598 19.962009 20.092197 20.092197 20.092197 20.244099 20.244099 20.330906 20.417698 20.417698 20.374302 20.287510 20.287510 20.287510 20.352604 20.374302 20.330906 20.374302 20.287510 20.374302 20.439396 20.417698 20.482807 20.634708 20.678104 20.699802 20.830006 20.830006 20.981907 21.133808 21.372501 21.698002 22.197102 22.891499 23.954807 26.971104 30.877110 32.200809 34.045307 35.520908 36.085102 36.801197 37.408802 37.994709 38.276798 38.667408 39.600498 40.229801 39.166508 34.175510 29.488300 27.340000 26.211597 25.625706 25.495502 25.278507 25.386997 25.213398 25.170002 25.430408 24.974705 24.627506 24.106709 23.520802 22.934910 22.153706 21.741398 21.307407 21.220600 20.938496 20.764896 20.439396 20.417698 20.352604 20.222401 19.831806 19.679905 19.788410 19.744999 19.701603 19.658207 19.679905 19.614796 19.549702 19.528004 19.528004 19.462910 19.484608 19.484608 19.484608 19.397800 19.462910 19.376102 19.376102 19.376102 19.311008 19.289295 19.311008 19.202503 19.245899 19.224201 19.245899 19.289295 19.180805 19.224201 19.159107 19.159107 19.050602 19.115696 19.115696 18.985508 19.093998 18.985508 18.985508 18.963810 18.833607 18.877003 18.898701 18.942097 19.007206 18.898701 18.898701 18.790195 
18.877003 18.963810 18.920399 18.877003 18.963810 18.942097 18.985508 19.007206 19.072300 19.007206 19.028904 19.007206 19.050602 19.115696 19.354404 19.441196 19.506306 19.593098 19.506306 19.506306 19.506306 19.658207 19.614796 19.658207 19.636509 19.636509 19.614796 19.549702 19.462910 19.549702 19.593098 19.549702 19.679905 19.788410 19.831806 19.896900 19.831806 19.940296 19.940296 20.092197 20.200703 20.113895 20.222401 20.330906 20.396000 20.396000 20.461109 20.374302 20.396000 20.265797 20.396000 20.461109 20.526203 20.461109 20.461109 20.396000 20.352604 20.461109 20.374302 20.526203 20.569599 20.656406 20.764896 20.830006 20.873402 21.112110 21.155506 21.285709 21.698002 22.132008 22.891499 24.128407 28.381596 32.569706 34.609501 35.217106 35.477497 36.736103 37.322010 37.951298 38.537205 38.558903 38.971210 38.927799 38.862705 38.906101 35.564304 30.009098 27.795704 26.580509 25.951206 25.799305 25.604008 25.452106 25.321903 25.300205 25.343601 25.061497 24.844501 24.475605 23.868000 23.368900 22.479206 21.871601 21.481007 21.220600 20.960209 20.808308 20.547901 20.461109 20.374302 20.157307 19.940296 19.723301 19.788410 19.744999 19.723301 19.679905 19.593098 19.658207 19.528004 19.462910 19.506306 19.397800 19.462910 19.528004 19.419498 19.354404 19.397800 19.376102 19.376102 19.376102 19.376102 19.332706 19.332706 19.267597 19.180805 19.267597 19.245899 19.441196 19.267597 19.180805 19.137409 19.072300 19.050602 19.072300 19.028904 19.028904 18.985508 18.963810 18.942097 18.942097 18.898701 18.855305 18.898701 19.007206 18.985508 18.898701 18.877003 18.855305 
18.920399 18.942097 18.963810 18.898701 18.877003 18.985508 19.007206 19.028904 19.007206 19.050602 18.985508 19.050602 19.137409 19.202503 19.354404 19.528004 19.506306 19.462910 19.484608 19.549702 19.571400 19.593098 19.614796 19.571400 19.679905 19.506306 19.593098 19.636509 19.506306 19.571400 19.506306 19.614796 19.810108 19.831806 19.766697 19.831806 19.853504 19.896900 19.962009 20.070499 20.092197 20.157307 20.330906 20.265797 20.396000 20.482807 20.461109 20.504505 20.417698 20.265797 20.439396 20.482807 20.591297 20.612995 20.569599 20.461109 20.352604 20.417698 20.526203 20.504505 20.656406 20.743198 20.808308 20.895100 20.960209 21.090397 21.155506 21.372501 21.676304 22.110310 22.891499 24.236897 29.032597 33.133900 35.303898 36.779499 36.953098 36.649296 37.712605 38.472095 38.971210 38.949497 39.448597 39.405201 38.862705 37.929600 36.388905 30.920506 28.425007 27.036198 26.298405 25.972904 25.842701 25.538898 25.452106 25.408695 25.365299 25.148304 25.104908 24.801105 24.215199 23.759510 22.934910 22.023502 21.481007 21.220600 21.133808 20.938496 20.678104 20.591297 20.352604 20.200703 20.005405 19.788410 19.723301 19.766697 19.788410 19.614796 19.636509 19.658207 19.549702 19.549702 19.484608 19.484608 19.462910 19.506306 19.441196 19.397800 19.397800 19.441196 19.397800 19.376102 19.332706 19.267597 19.332706 19.202503 19.202503 19.267597 19.245899 19.289295 19.202503 19.137409 19.072300 19.093998 19.137409 19.115696 19.028904 19.028904 19.007206 18.963810 19.159107 18.920399 18.963810 18.855305 18.942097 18.833607 18.963810 18.920399 18.920399 18.681705 
18.963810 18.942097 18.942097 18.877003 19.050602 18.942097 18.898701 18.963810 19.007206 19.050602 19.050602 19.072300 19.137409 19.354404 19.462910 19.462910 19.484608 19.571400 19.614796 19.549702 19.528004 19.614796 19.593098 19.571400 19.658207 19.636509 19.701603 19.744999 19.549702 19.658207 19.701603 19.788410 19.831806 19.831806 19.831806 19.940296 19.875202 19.918598 20.092197 20.200703 20.157307 20.287510 20.309208 20.396000 20.417698 20.482807 20.569599 20.482807 20.526203 20.374302 20.461109 20.526203 20.678104 20.699802 20.764896 20.612995 20.482807 20.504505 20.547901 20.656406 20.634708 20.743198 20.830006 20.916798 20.916798 21.133808 21.220600 21.350803 21.654606 22.153706 22.891499 24.193501 29.293003 33.546207 35.802998 37.343708 38.602299 38.797596 38.428699 39.383503 39.535404 39.709003 40.077900 39.904301 39.448597 38.450397 37.256901 33.611301 29.748707 28.034397 27.166401 26.580509 26.233295 25.929508 25.712498 25.560596 25.452106 25.343601 25.256809 25.061497 24.497303 23.868000 22.848103 22.370701 21.654606 21.459309 21.307407 21.068699 20.808308 20.721500 20.526203 20.396000 20.157307 19.875202 19.810108 19.788410 19.810108 19.766697 19.658207 19.614796 19.571400 19.593098 19.528004 19.571400 19.506306 19.549702 19.484608 19.376102 19.376102 19.484608 19.397800 19.332706 19.441196 19.397800 19.332706 19.354404 19.245899 19.159107 19.180805 19.267597 19.202503 19.159107 19.202503 19.137409 19.180805 19.115696 19.028904 18.985508 19.007206 19.028904 19.180805 19.007206 18.963810 18.877003 18.942097 18.898701 18.942097 18.877003 18.811909 18.811909 
18.985508 19.007206 18.877003 18.985508 19.028904 18.920399 19.050602 19.028904 19.007206 19.093998 19.028904 19.202503 19.311008 19.376102 19.441196 19.441196 19.528004 19.614796 19.549702 19.528004 19.614796 19.593098 19.679905 19.549702 19.679905 19.723301 19.788410 19.831806 19.679905 19.658207 19.701603 19.744999 19.744999 19.940296 19.940296 19.983707 19.875202 19.983707 20.048801 20.135609 20.244099 20.265797 20.330906 20.374302 20.504505 20.461109 20.569599 20.656406 20.591297 20.417698 20.504505 20.547901 20.743198 20.851704 20.938496 20.916798 20.678104 20.699802 20.591297 20.656406 20.743198 20.808308 20.873402 20.938496 21.112110 21.133808 21.242298 21.394199 21.698002 22.088596 22.891499 23.781208 27.795704 32.895206 35.651096 37.495609 38.710804 39.687305 40.251499 40.360004 40.577000 40.273197 40.273197 39.947697 39.947697 39.209904 38.428699 37.105000 33.871708 30.074207 28.490101 27.491901 26.732395 26.363499 25.972904 25.777607 25.669102 25.452106 25.343601 24.822803 23.564198 22.978306 22.717899 22.327305 22.001804 21.611210 21.394199 21.133808 20.851704 20.830006 20.569599 20.461109 20.309208 19.962009 19.918598 19.810108 19.788410 19.679905 19.658207 19.571400 19.571400 19.549702 19.614796 19.549702 19.571400 19.528004 19.528004 19.419498 19.462910 19.397800 19.397800 19.376102 19.419498 19.354404 19.332706 19.267597 19.289295 19.224201 19.224201 19.180805 19.224201 19.224201 19.159107 19.137409 19.159107 19.093998 19.093998 19.050602 19.050602 18.985508 18.985508 18.877003 19.050602 18.963810 18.920399 18.877003 18.920399 18.963810 18.855305 18.790195 
18.963810 18.963810 18.942097 18.942097 18.942097 19.007206 19.050602 19.028904 19.093998 19.093998 19.137409 19.050602 19.289295 19.462910 19.462910 19.397800 19.549702 19.614796 19.419498 19.549702 19.549702 19.636509 19.614796 19.658207 19.636509 19.788410 19.788410 19.810108 19.810108 19.679905 19.701603 19.853504 19.896900 19.853504 19.918598 19.853504 19.853504 19.896900 20.070499 20.179005 20.200703 20.309208 20.417698 20.439396 20.504505 20.569599 20.612995 20.569599 20.482807 20.417698 20.547901 20.612995 20.721500 20.851704 20.960209 21.025303 20.916798 20.786610 20.678104 20.721500 20.786610 20.786610 20.808308 21.003605 21.003605 21.177204 21.263996 21.481007 21.698002 22.153706 22.674503 23.499104 25.104908 29.922306 34.804798 37.105000 38.385303 39.448597 40.360004 40.685505 41.097797 40.446796 40.533604 40.164707 40.099598 39.622196 39.318409 38.732502 37.647511 35.021809 31.679996 29.987400 27.860798 27.014500 26.406910 26.189899 25.994602 25.777607 25.604008 24.106709 22.934910 22.956608 22.891499 22.565998 22.045200 21.676304 21.546101 21.155506 20.960209 20.851704 20.743198 20.569599 20.330906 20.113895 20.070499 19.766697 19.766697 19.744999 19.658207 19.723301 19.701603 19.636509 19.549702 19.506306 19.506306 19.528004 19.484608 19.484608 19.549702 19.397800 19.441196 19.397800 19.462910 19.289295 19.267597 19.311008 19.245899 19.376102 19.245899 19.267597 19.202503 19.137409 19.180805 19.159107 19.289295 19.093998 19.050602 19.115696 19.072300 19.050602 18.963810 18.855305 19.028904 18.985508 18.985508 19.028904 18.855305 18.920399 18.898701 18.920399 
19.007206 18.985508 19.007206 18.920399 18.985508 18.985508 19.050602 19.072300 19.050602 19.093998 19.159107 19.180805 19.311008 19.419498 19.528004 19.484608 19.571400 19.658207 19.506306 19.593098 19.506306 19.636509 19.658207 19.679905 19.853504 19.701603 19.831806 19.896900 19.875202 19.788410 19.658207 19.831806 19.875202 19.875202 19.875202 20.027103 19.983707 19.962009 20.048801 20.222401 20.244099 20.330906 20.439396 20.482807 20.482807 20.461109 20.569599 20.374302 20.461109 20.547901 20.569599 20.634708 20.743198 20.938496 21.047001 21.025303 21.003605 20.960209 20.938496 20.808308 20.808308 20.830006 20.873402 20.938496 21.068699 21.242298 21.285709 21.437595 21.719700 22.001804 22.631107 23.238697 24.236897 26.298405 31.918705 35.998310 37.821110 38.971210 39.904301 40.490208 41.184605 41.379902 41.553501 40.989307 40.598698 40.251499 39.882603 39.296696 38.537205 38.059803 36.367207 33.828297 30.095905 28.142902 27.123005 26.797504 26.515400 26.233295 25.669102 23.954807 23.434010 23.542500 23.390598 23.151905 22.522602 22.088596 21.784809 21.350803 21.177204 21.047001 20.960209 20.743198 20.439396 20.309208 20.027103 19.831806 19.744999 19.788410 19.766697 19.701603 19.701603 19.593098 19.614796 19.528004 19.419498 19.593098 19.484608 19.484608 19.462910 19.419498 19.376102 19.354404 19.332706 19.397800 19.419498 19.332706 19.245899 19.289295 19.267597 19.202503 19.267597 19.202503 19.137409 19.050602 19.115696 19.093998 19.050602 19.050602 19.007206 19.007206 19.072300 18.920399 18.942097 18.942097 18.920399 18.877003 18.963810 18.920399 18.811909 18.920399 
18.898701 19.072300 19.007206 18.942097 19.050602 19.050602 19.093998 19.007206 19.050602 19.137409 19.093998 19.202503 19.332706 19.484608 19.484608 19.571400 19.593098 19.636509 19.571400 19.636509 19.723301 19.701603 19.701603 19.723301 19.788410 19.853504 19.810108 19.983707 19.918598 19.940296 19.788410 19.744999 19.875202 19.940296 19.918598 20.005405 19.962009 20.027103 20.179005 20.179005 20.265797 20.352604 20.504505 20.396000 20.374302 20.396000 20.504505 20.482807 20.504505 20.569599 20.634708 20.808308 20.873402 20.938496 21.068699 21.112110 21.090397 21.047001 21.112110 20.786610 20.895100 20.808308 20.916798 21.025303 21.112110 21.263996 21.394199 21.567799 21.806507 22.088596 22.609409 23.303806 23.976505 25.083210 27.665501 32.808399 36.584202 37.886204 39.123096 39.947697 40.837406 41.401600 42.161106 42.486607 41.662006 40.967609 40.642109 40.121296 39.383503 39.188206 38.407001 37.235203 33.784901 29.922306 28.338200 27.513599 27.188099 26.840900 26.189899 24.801105 24.432209 24.410496 24.410496 23.889698 23.086796 22.500904 22.045200 21.784809 21.437595 21.220600 21.047001 20.895100 20.591297 20.417698 20.092197 19.875202 19.831806 19.788410 19.810108 19.744999 19.658207 19.723301 19.593098 19.636509 19.549702 19.549702 19.506306 19.484608 19.462910 19.462910 19.397800 19.462910 19.419498 19.376102 19.462910 19.332706 19.311008 19.289295 19.180805 19.224201 19.245899 19.267597 19.224201 19.159107 19.159107 19.072300 19.072300 19.007206 19.050602 19.093998 19.028904 18.920399 18.963810 18.898701 19.007206 18.920399 18.942097 18.898701 18.963810 18.877003 
19.072300 18.963810 19.050602 18.942097 19.072300 19.028904 19.072300 19.093998 19.072300 19.093998 19.115696 19.419498 19.311008 19.484608 19.462910 19.506306 19.549702 19.549702 19.549702 19.549702 19.658207 19.636509 19.744999 19.658207 19.788410 19.853504 19.918598 19.962009 19.962009 19.983707 19.940296 19.766697 19.983707 20.005405 19.918598 19.983707 20.092197 20.113895 20.135609 20.200703 20.352604 20.461109 20.417698 20.396000 20.417698 20.569599 20.504505 20.526203 20.634708 20.634708 20.656406 20.830006 20.938496 20.938496 21.068699 21.112110 21.263996 21.198902 21.177204 20.938496 20.938496 20.873402 20.981907 21.068699 21.112110 21.177204 21.329105 21.502705 21.806507 22.175404 22.696201 23.434010 24.215199 25.170002 26.493702 28.924107 33.264103 36.822910 38.298496 39.253300 40.381702 40.837406 41.379902 42.313007 42.985706 42.226200 41.444996 40.859104 40.425098 40.012806 39.318409 38.580601 37.300297 34.284000 30.508198 28.707096 27.991001 27.535297 27.079609 26.233295 25.538898 25.712498 25.386997 24.779408 23.911396 23.021702 22.414097 21.914997 21.524403 21.198902 21.047001 20.916798 20.656406 20.504505 20.179005 20.092197 19.831806 19.853504 19.788410 19.788410 19.744999 19.679905 19.614796 19.614796 19.593098 19.593098 19.614796 19.528004 19.419498 19.441196 19.462910 19.441196 19.441196 19.441196 19.484608 19.441196 19.267597 19.224201 19.311008 19.311008 19.202503 19.202503 19.202503 19.224201 19.137409 19.159107 19.093998 19.093998 19.093998 19.072300 19.093998 18.898701 18.942097 18.985508 19.007206 18.942097 18.898701 18.898701 18.920399 18.898701 
18.985508 19.050602 19.072300 19.028904 19.093998 19.115696 19.093998 19.115696 19.115696 19.267597 19.224201 19.267597 19.441196 19.549702 19.484608 19.462910 19.528004 19.549702 19.636509 19.636509 19.701603 19.788410 19.766697 19.788410 19.788410 19.875202 19.940296 19.875202 19.896900 20.005405 19.940296 19.962009 19.918598 20.092197 20.048801 20.113895 20.092197 20.135609 20.070499 20.222401 20.352604 20.265797 20.352604 20.396000 20.461109 20.482807 20.461109 20.547901 20.699802 20.612995 20.721500 20.830006 20.851704 20.981907 21.090397 21.198902 21.263996 21.263996 21.329105 21.047001 20.960209 20.981907 20.960209 21.112110 21.220600 21.177204 21.329105 21.611210 21.849903 22.370701 22.934910 23.672703 24.866199 26.059696 27.622105 28.945805 30.052509 33.416004 37.539005 38.819309 39.622196 39.969410 39.709003 39.925999 42.204502 43.181004 42.660206 41.683704 41.054401 40.533604 39.882603 39.535404 38.906101 37.972996 35.412403 31.332798 29.097706 28.403309 28.099506 27.600407 26.906010 26.949406 26.580509 25.669102 24.584110 23.716099 22.891499 22.153706 21.589497 21.307407 21.090397 20.916798 20.786610 20.634708 20.352604 20.157307 19.875202 19.744999 19.810108 19.766697 19.723301 19.701603 19.593098 19.593098 19.571400 19.593098 19.506306 19.549702 19.484608 19.462910 19.376102 19.441196 19.484608 19.376102 19.419498 19.354404 19.289295 19.332706 19.267597 19.267597 19.267597 19.245899 19.245899 19.180805 19.137409 19.224201 19.159107 19.072300 19.115696 19.050602 19.028904 18.963810 18.963810 19.007206 18.898701 18.963810 19.050602 18.985508 18.920399 18.942097 
18.963810 19.115696 19.050602 19.115696 19.115696 19.072300 19.050602 19.137409 19.093998 19.202503 19.267597 19.397800 19.462910 19.441196 19.528004 19.528004 19.571400 19.549702 19.614796 19.614796 19.701603 19.744999 19.810108 19.723301 19.853504 19.853504 19.896900 20.005405 19.918598 20.048801 19.918598 19.875202 20.027103 20.005405 20.092197 20.027103 20.027103 20.027103 20.027103 20.005405 20.287510 20.287510 20.265797 20.330906 20.482807 20.482807 20.526203 20.482807 20.656406 20.656406 20.721500 20.721500 20.873402 21.112110 21.155506 21.177204 21.372501 21.437595 21.437595 21.112110 21.025303 21.047001 20.960209 21.198902 21.112110 21.285709 21.350803 21.589497 21.936695 22.479206 23.151905 24.236897 26.168201 28.121204 29.857197 30.942204 31.137501 30.855396 33.524509 37.539005 38.927799 36.844608 35.390705 35.889805 38.862705 42.182804 43.506504 43.094196 42.074299 41.076099 40.468510 40.251499 39.839207 39.274998 38.190006 36.063404 32.048908 29.618504 29.010899 29.206196 28.381596 28.425007 27.991001 26.754108 25.538898 24.367100 23.455708 22.500904 21.741398 21.459309 21.177204 21.068699 20.873402 20.743198 20.504505 20.200703 19.940296 19.896900 19.831806 19.723301 19.810108 19.701603 19.636509 19.658207 19.614796 19.636509 19.549702 19.614796 19.528004 19.484608 19.441196 19.397800 19.484608 19.462910 19.441196 19.376102 19.311008 19.354404 19.376102 19.267597 19.267597 19.245899 19.332706 19.180805 19.180805 19.245899 19.093998 19.159107 19.072300 19.115696 19.093998 19.072300 19.007206 19.093998 18.963810 18.942097 19.007206 19.050602 18.942097 18.855305 
18.963810 19.137409 19.007206 19.050602 19.072300 19.115696 19.137409 19.159107 19.093998 19.180805 19.289295 19.397800 19.376102 19.484608 19.506306 19.528004 19.506306 19.528004 19.549702 19.614796 19.701603 19.679905 19.788410 19.853504 19.831806 19.788410 19.940296 19.875202 19.853504 20.027103 19.962009 19.962009 20.005405 20.070499 19.983707 20.070499 19.940296 19.962009 19.896900 20.070499 20.222401 20.222401 20.265797 20.309208 20.439396 20.482807 20.461109 20.504505 20.656406 20.721500 20.699802 20.786610 20.895100 20.960209 21.090397 21.068699 21.329105 21.481007 21.437595 21.372501 21.025303 21.003605 21.112110 21.198902 21.242298 21.437595 21.459309 21.611210 22.023502 22.500904 23.347202 24.757710 27.708897 29.401508 30.833698 31.788502 31.962101 31.180897 31.745106 34.001896 37.734303 35.325596 35.021809 36.215305 37.821110 39.839207 42.421497 43.549900 43.788609 42.421497 41.206303 40.880802 40.663807 40.273197 39.426899 38.710804 37.170109 33.242405 30.443104 30.768604 29.987400 29.705296 29.401508 28.099506 26.645603 25.343601 24.084995 23.021702 22.370701 21.828205 21.502705 21.285709 21.025303 20.786610 20.547901 20.265797 20.027103 19.896900 19.875202 19.831806 19.679905 19.744999 19.614796 19.658207 19.614796 19.614796 19.593098 19.549702 19.506306 19.549702 19.506306 19.441196 19.462910 19.462910 19.441196 19.397800 19.289295 19.289295 19.311008 19.311008 19.224201 19.245899 19.289295 19.115696 19.180805 19.115696 19.159107 19.072300 19.115696 19.115696 19.050602 19.050602 19.028904 18.963810 19.007206 18.920399 19.007206 18.963810 18.920399 18.877003 
18.963810 18.985508 19.072300 19.072300 18.985508 19.093998 19.137409 19.137409 19.115696 19.180805 19.354404 19.289295 19.462910 19.419498 19.484608 19.441196 19.462910 19.506306 19.462910 19.571400 19.658207 19.701603 19.723301 19.679905 19.788410 19.875202 19.810108 19.940296 19.896900 20.005405 20.005405 19.962009 19.983707 20.113895 20.048801 20.070499 20.048801 20.070499 19.940296 20.179005 20.330906 20.287510 20.265797 20.244099 20.374302 20.526203 20.461109 20.591297 20.634708 20.721500 20.786610 20.699802 20.895100 20.981907 21.025303 21.090397 21.350803 21.459309 21.502705 21.415897 21.155506 21.155506 21.155506 21.242298 21.177204 21.372501 21.437595 21.632908 22.045200 22.587696 23.564198 25.170002 28.251408 29.987400 31.332798 32.265903 32.591404 31.831898 32.330997 33.372608 36.388905 38.124897 37.322010 37.105000 38.081501 39.340107 41.076099 43.202702 43.658405 43.267796 42.378101 41.683704 41.336506 40.945896 40.403400 39.752399 39.058002 37.842808 34.327396 32.461201 31.766804 31.115803 30.898808 29.770405 27.860798 26.450306 25.235096 23.976505 22.869801 22.088596 21.654606 21.220600 21.068699 20.830006 20.721500 20.352604 20.092197 19.940296 19.896900 19.788410 19.810108 19.701603 19.701603 19.853504 19.636509 19.614796 19.614796 19.571400 19.506306 19.506306 19.549702 19.484608 19.462910 19.419498 19.462910 19.354404 19.397800 19.376102 19.267597 19.376102 19.311008 19.202503 19.224201 19.224201 19.159107 19.137409 19.093998 19.050602 19.072300 19.072300 19.072300 19.028904 19.007206 19.028904 18.985508 18.963810 18.898701 18.963810 18.898701 18.942097 
19.007206 19.028904 18.985508 19.050602 19.180805 19.159107 19.028904 19.202503 19.180805 19.245899 19.332706 19.462910 19.462910 19.528004 19.462910 19.462910 19.462910 19.397800 19.528004 19.614796 19.679905 19.679905 19.658207 19.744999 19.723301 19.875202 19.853504 19.896900 19.962009 20.005405 19.983707 20.005405 20.113895 20.222401 20.157307 20.113895 20.244099 20.179005 20.092197 20.200703 20.309208 20.287510 20.309208 20.330906 20.396000 20.374302 20.482807 20.504505 20.743198 20.743198 20.786610 20.895100 20.916798 21.003605 21.047001 21.047001 21.285709 21.437595 21.546101 21.502705 21.220600 21.263996 21.220600 21.285709 21.329105 21.394199 21.567799 21.763096 22.110310 22.696201 23.694401 25.191700 28.359898 30.595005 31.810200 32.396107 33.003696 32.569706 33.199009 34.891605 38.190006 39.991108 38.927799 38.407001 38.493809 39.557102 40.598698 42.530003 43.181004 42.616810 42.161106 41.987507 42.052601 41.835606 41.293110 40.598698 39.839207 39.318409 38.298496 35.716206 33.546207 32.504597 32.157398 31.419605 29.162800 27.318302 25.864399 24.302006 23.021702 22.283909 21.763096 21.329105 21.090397 20.938496 20.743198 20.482807 20.200703 20.005405 19.940296 19.853504 19.810108 19.766697 19.679905 19.744999 19.636509 19.679905 19.593098 19.506306 19.484608 19.419498 19.484608 19.419498 19.506306 19.528004 19.419498 19.441196 19.354404 19.376102 19.354404 19.332706 19.245899 19.202503 19.159107 19.224201 19.159107 19.093998 19.137409 19.050602 19.093998 19.050602 19.093998 19.093998 19.050602 18.963810 19.007206 19.007206 18.963810 18.877003 18.855305 18.920399 
18.920399 19.050602 18.963810 19.028904 19.028904 19.007206 19.180805 19.137409 19.180805 19.202503 19.267597 19.397800 19.506306 19.397800 19.506306 19.462910 19.484608 19.571400 19.571400 19.571400 19.614796 19.723301 19.744999 19.701603 19.723301 19.831806 19.744999 19.831806 19.853504 19.983707 19.983707 20.005405 20.070499 20.200703 20.179005 20.222401 20.287510 20.265797 20.179005 20.222401 20.287510 20.265797 20.135609 20.244099 20.330906 20.504505 20.504505 20.547901 20.678104 20.721500 20.764896 20.851704 20.873402 20.895100 21.003605 21.068699 21.263996 21.394199 21.546101 21.567799 21.285709 21.285709 21.242298 21.329105 21.329105 21.502705 21.589497 21.806507 22.153706 22.717899 23.716099 25.256809 27.947605 30.920506 32.287601 32.808399 33.524509 33.416004 34.761402 37.495609 39.643909 41.141209 40.902500 39.795795 39.600498 39.947697 40.859104 42.052601 42.985706 42.269596 41.705402 41.662006 41.596897 41.987507 42.074299 41.510105 40.902500 40.186405 39.578800 37.669209 35.065205 33.676395 32.981998 32.548008 30.551609 28.251408 26.428608 24.822803 23.651005 22.565998 21.893299 21.415897 21.068699 20.873402 20.743198 20.569599 20.222401 20.070499 19.875202 19.853504 19.766697 19.744999 19.723301 19.723301 19.614796 19.658207 19.549702 19.571400 19.549702 19.528004 19.506306 19.528004 19.506306 19.462910 19.397800 19.484608 19.376102 19.354404 19.332706 19.311008 19.267597 19.180805 19.267597 19.202503 19.159107 19.115696 19.093998 19.072300 19.072300 19.072300 19.115696 18.985508 18.985508 18.942097 18.920399 18.877003 18.942097 18.898701 18.877003 18.877003 
18.942097 19.115696 19.028904 19.050602 19.028904 19.137409 19.137409 19.137409 19.224201 19.245899 19.419498 19.484608 19.528004 19.528004 19.462910 19.441196 19.614796 19.506306 19.506306 19.593098 19.636509 19.723301 19.636509 19.701603 19.701603 19.788410 19.875202 19.918598 19.918598 20.048801 20.027103 20.113895 20.070499 20.092197 20.222401 20.244099 20.330906 20.265797 20.374302 20.287510 20.287510 20.179005 20.222401 20.200703 20.244099 20.526203 20.439396 20.569599 20.656406 20.656406 20.830006 20.938496 20.960209 20.960209 21.068699 21.177204 21.198902 21.372501 21.546101 21.719700 21.437595 21.285709 21.307407 21.329105 21.394199 21.459309 21.567799 21.871601 22.175404 22.804707 23.759510 25.126606 27.752308 31.224308 32.678196 33.307499 34.045307 34.457600 36.931400 38.841007 40.403400 42.226200 42.746998 41.683704 40.728901 40.446796 41.249699 42.117710 43.094196 42.616810 41.792210 41.683704 41.575199 41.271397 41.249699 41.965809 41.835606 40.815708 40.598698 38.493809 36.258701 34.804798 34.023609 33.416004 31.788502 29.314701 27.209797 25.517200 24.193501 23.195301 22.153706 21.719700 21.394199 21.090397 20.873402 20.634708 20.396000 20.027103 19.853504 19.896900 19.831806 19.810108 19.766697 19.723301 19.701603 19.679905 19.549702 19.528004 19.549702 19.506306 19.484608 19.549702 19.549702 19.441196 19.441196 19.397800 19.289295 19.376102 19.332706 19.354404 19.245899 19.202503 19.245899 19.267597 19.202503 19.159107 19.137409 19.050602 19.007206 19.115696 19.007206 19.007206 19.050602 19.028904 19.007206 19.072300 19.028904 18.898701 18.942097 18.920399 
19.028904 19.093998 19.028904 19.050602 19.028904 19.159107 19.093998 19.159107 19.180805 19.311008 19.441196 19.506306 19.484608 19.441196 19.397800 19.419498 19.462910 19.506306 19.484608 19.701603 19.679905 19.701603 19.614796 19.614796 19.658207 19.788410 19.810108 19.875202 19.896900 19.940296 20.005405 20.027103 20.027103 20.135609 20.222401 20.265797 20.265797 20.309208 20.222401 20.222401 20.200703 20.222401 20.244099 20.244099 20.200703 20.374302 20.526203 20.656406 20.678104 20.678104 20.764896 20.830006 20.916798 20.960209 21.047001 21.047001 21.263996 21.372501 21.459309 21.676304 21.394199 21.285709 21.307407 21.350803 21.329105 21.481007 21.546101 21.849903 22.218800 22.804707 23.802906 25.104908 27.600407 31.419605 32.938602 33.763203 34.631199 35.781300 38.732502 39.795795 41.423298 42.291309 43.267796 43.571598 42.443211 41.488407 41.770496 42.551701 43.332905 43.289509 42.052601 41.575199 41.857304 41.727100 40.902500 40.880802 41.900700 41.922398 41.206303 39.296696 37.300297 36.193607 35.651096 34.869907 33.025410 29.922306 27.882496 25.972904 24.735996 23.564198 22.522602 21.849903 21.459309 21.198902 20.916798 20.721500 20.417698 20.135609 20.048801 19.896900 19.853504 19.810108 19.766697 19.701603 19.636509 19.549702 19.614796 19.593098 19.528004 19.528004 19.419498 19.528004 19.462910 19.376102 19.354404 19.419498 19.419498 19.311008 19.354404 19.267597 19.289295 19.180805 19.159107 19.224201 19.137409 19.137409 19.115696 19.093998 19.072300 19.137409 19.072300 19.050602 18.942097 18.985508 18.963810 19.007206 18.985508 18.963810 18.877003 18.877003 
19.028904 19.072300 19.072300 19.137409 19.115696 19.072300 19.093998 19.137409 19.137409 19.311008 19.484608 19.462910 19.441196 19.462910 19.419498 19.528004 19.506306 19.506306 19.441196 19.658207 19.658207 19.658207 19.593098 19.593098 19.723301 19.744999 19.788410 19.810108 19.896900 20.005405 19.918598 20.005405 20.135609 20.179005 20.244099 20.309208 20.287510 20.222401 20.265797 20.157307 20.200703 20.200703 20.200703 20.222401 20.244099 20.417698 20.482807 20.547901 20.678104 20.764896 20.786610 20.873402 20.938496 21.047001 21.068699 21.112110 21.220600 21.285709 21.459309 21.676304 21.481007 21.372501 21.307407 21.350803 21.415897 21.481007 21.589497 21.893299 22.327305 22.913197 23.759510 25.148304 27.665501 31.593204 33.242405 34.284000 35.217106 37.322010 39.730701 40.468510 41.423298 41.596897 43.267796 45.155704 44.504704 43.354603 42.421497 43.202702 43.983906 44.244297 42.920597 41.835606 41.748798 42.009205 41.466709 40.707203 40.555302 41.032703 41.119511 40.012806 38.558903 37.604099 37.148396 36.215305 34.284000 30.920506 28.642002 26.493702 25.104908 23.607609 22.587696 21.936695 21.437595 21.198902 21.025303 20.743198 20.439396 20.179005 20.027103 19.918598 19.831806 19.766697 19.723301 19.679905 19.636509 19.679905 19.614796 19.528004 19.593098 19.441196 19.549702 19.528004 19.506306 19.376102 19.571400 19.419498 19.354404 19.376102 19.289295 19.354404 19.267597 19.267597 19.245899 19.180805 19.137409 19.159107 19.137409 19.050602 19.007206 19.072300 19.028904 19.028904 19.072300 19.072300 18.985508 19.007206 18.942097 19.028904 18.898701 18.833607 
19.050602 19.115696 19.007206 19.050602 19.115696 19.137409 19.028904 19.007206 19.267597 19.354404 19.376102 19.441196 19.462910 19.376102 19.419498 19.484608 19.419498 19.549702 19.528004 19.528004 19.658207 19.679905 19.679905 19.701603 19.571400 19.679905 19.571400 19.810108 19.788410 20.005405 20.048801 19.940296 20.048801 20.157307 20.179005 20.287510 20.287510 20.265797 20.070499 20.027103 19.983707 20.113895 20.179005 20.135609 20.200703 20.396000 20.504505 20.656406 20.699802 20.678104 20.830006 20.808308 20.960209 21.047001 21.112110 21.090397 21.133808 21.242298 21.350803 21.567799 21.394199 21.329105 21.285709 21.350803 21.437595 21.437595 21.611210 21.958408 22.305607 22.869801 23.802906 25.126606 27.882496 31.723408 33.481098 34.674610 35.868107 38.472095 40.533604 39.925999 39.947697 41.141209 43.007404 45.611408 46.067097 44.765110 43.615009 43.376301 44.461308 44.938709 44.461308 42.920597 41.705402 41.813908 41.879002 41.271397 40.577000 39.774097 39.904301 40.446796 39.665607 38.515507 38.233402 37.473896 35.629398 31.810200 29.336399 26.906010 25.430408 23.911396 22.696201 21.914997 21.524403 21.220600 21.003605 20.916798 20.482807 20.352604 20.048801 19.983707 19.918598 19.810108 19.701603 19.701603 19.679905 19.636509 19.636509 19.636509 19.658207 19.593098 19.506306 19.528004 19.441196 19.441196 19.462910 19.462910 19.354404 19.419498 19.332706 19.311008 19.245899 19.311008 19.159107 19.159107 19.115696 19.180805 19.137409 19.137409 19.050602 19.050602 18.985508 18.942097 18.985508 18.963810 19.028904 18.898701 18.920399 18.920399 18.898701 18.811909 
19.137409 19.072300 19.072300 19.050602 19.137409 19.137409 19.137409 19.224201 19.159107 19.462910 19.506306 19.462910 19.484608 19.462910 19.419498 19.441196 19.441196 19.571400 19.593098 19.701603 19.614796 19.636509 19.636509 19.614796 19.679905 19.658207 19.701603 19.723301 19.766697 19.983707 19.940296 19.940296 20.070499 20.179005 20.179005 20.265797 20.222401 20.244099 20.027103 19.875202 19.896900 20.048801 20.200703 20.048801 20.179005 20.396000 20.504505 20.612995 20.656406 20.699802 20.786610 20.873402 21.003605 21.047001 21.220600 21.242298 21.263996 21.263996 21.372501 21.524403 21.567799 21.285709 21.285709 21.307407 21.415897 21.502705 21.567799 21.936695 22.392399 22.869801 23.672703 25.126606 27.752308 32.070606 33.915104 35.108601 36.453999 39.687305 41.097797 39.340107 40.034504 41.249699 43.137608 45.958607 47.304005 46.110508 44.960407 43.918797 44.678303 45.502903 45.481205 44.765110 42.898899 41.857304 41.618610 41.488407 40.924198 39.860905 39.166508 39.578800 40.294910 39.405201 38.819309 38.081501 36.345509 32.374409 29.857197 27.383396 25.517200 23.933109 22.696201 21.914997 21.524403 21.263996 21.112110 20.808308 20.547901 20.352604 20.157307 20.005405 19.983707 19.810108 19.723301 19.701603 19.679905 19.636509 19.679905 19.679905 19.571400 19.528004 19.506306 19.593098 19.462910 19.419498 19.441196 19.419498 19.397800 19.332706 19.311008 19.354404 19.311008 19.289295 19.354404 19.224201 19.137409 19.137409 19.093998 19.137409 19.093998 19.115696 18.963810 18.963810 19.072300 19.050602 18.985508 19.093998 19.028904 19.028904 18.963810 18.920399 
19.050602 19.159107 19.007206 19.137409 19.137409 19.202503 19.159107 19.180805 19.245899 19.528004 19.506306 19.549702 19.506306 19.484608 19.484608 19.397800 19.376102 19.441196 19.462910 19.571400 19.636509 19.593098 19.723301 19.614796 19.614796 19.593098 19.636509 19.766697 19.853504 19.983707 19.962009 19.940296 20.157307 20.135609 20.157307 20.179005 20.200703 20.222401 19.896900 19.896900 20.048801 19.962009 20.070499 20.113895 20.244099 20.417698 20.482807 20.612995 20.634708 20.678104 20.743198 20.916798 21.068699 21.177204 21.263996 21.242298 21.307407 21.372501 21.307407 21.481007 21.394199 21.263996 21.307407 21.329105 21.459309 21.546101 21.698002 22.001804 22.414097 22.913197 23.846302 25.061497 27.665501 32.135700 34.262302 35.564304 36.909702 40.685505 41.596897 39.535404 40.229801 41.097797 43.246098 45.871799 48.172001 47.759708 46.153904 44.830204 44.721699 45.763309 45.850101 44.331104 44.808506 42.898899 41.683704 41.271397 40.772297 39.904301 39.253300 38.602299 39.274998 40.208103 39.383503 38.537205 36.540806 33.025410 30.291203 27.839100 25.799305 24.236897 23.065098 22.197102 21.763096 21.415897 21.307407 20.851704 20.591297 20.396000 20.200703 20.048801 19.875202 19.853504 19.853504 19.701603 19.701603 19.723301 19.723301 19.636509 19.593098 19.614796 19.549702 19.571400 19.484608 19.462910 19.441196 19.419498 19.397800 19.419498 19.311008 19.332706 19.267597 19.354404 19.267597 19.224201 19.267597 19.202503 19.180805 19.093998 19.072300 19.072300 19.007206 18.963810 19.050602 19.028904 19.007206 19.007206 19.072300 19.007206 18.942097 18.920399 
18.963810 19.007206 19.093998 19.115696 19.137409 19.180805 19.180805 19.245899 19.180805 19.441196 19.484608 19.441196 19.441196 19.397800 19.354404 19.419498 19.376102 19.441196 19.419498 19.571400 19.614796 19.549702 19.528004 19.571400 19.549702 19.593098 19.679905 19.636509 19.788410 19.918598 19.940296 20.027103 20.070499 20.179005 20.070499 20.135609 20.113895 19.983707 19.962009 20.005405 20.070499 20.157307 20.135609 20.005405 20.157307 20.309208 20.417698 20.504505 20.612995 20.764896 20.808308 20.960209 21.047001 21.198902 21.263996 21.350803 21.394199 21.437595 21.329105 21.263996 21.177204 21.329105 21.285709 21.285709 21.372501 21.611210 21.676304 21.893299 22.392399 22.956608 23.846302 25.256809 27.643803 32.200809 34.674610 35.998310 37.517307 41.640308 42.291309 40.077900 40.728901 41.683704 43.528202 45.698200 48.475803 48.996601 47.803104 45.850101 45.003803 45.676502 46.305805 43.484806 43.571598 44.765110 42.551701 41.011005 40.099598 39.405201 38.992908 38.059803 37.864506 40.446796 39.774097 38.797596 36.953098 33.437702 30.421406 27.969303 26.016300 24.519001 23.195301 22.283909 21.676304 21.329105 21.263996 20.916798 20.656406 20.374302 20.157307 20.005405 19.962009 19.810108 19.723301 19.701603 19.723301 19.614796 19.593098 19.549702 19.614796 19.549702 19.528004 19.484608 19.528004 19.441196 19.462910 19.376102 19.441196 19.354404 19.354404 19.311008 19.289295 19.332706 19.202503 19.224201 19.093998 19.115696 19.159107 19.028904 19.072300 19.028904 18.963810 18.898701 19.028904 18.942097 19.007206 18.920399 18.985508 18.898701 18.920399 18.920399 
19.072300 19.093998 18.963810 19.202503 19.072300 19.115696 19.180805 19.159107 19.289295 19.462910 19.397800 19.354404 19.289295 19.397800 19.441196 19.462910 19.462910 19.441196 19.528004 19.593098 19.614796 19.614796 19.593098 19.506306 19.549702 19.571400 19.549702 19.701603 19.766697 19.853504 19.962009 20.005405 20.113895 20.135609 20.048801 20.048801 20.070499 19.962009 20.048801 20.113895 20.200703 20.222401 20.135609 19.983707 20.048801 20.265797 20.265797 20.482807 20.547901 20.678104 20.786610 20.808308 20.895100 21.155506 21.220600 21.285709 21.372501 21.285709 21.177204 21.112110 21.047001 21.198902 21.263996 21.307407 21.350803 21.546101 21.611210 21.980106 22.392399 23.021702 23.933109 25.430408 27.925907 32.678196 35.173710 36.584202 38.190006 41.944096 42.920597 40.989307 41.423298 42.074299 43.528202 45.394398 48.237110 49.061710 48.866398 47.108707 45.459507 45.524601 46.175602 44.808506 41.076099 43.571598 44.352802 41.987507 40.143009 39.274998 38.645710 37.756001 37.604099 40.880802 40.316608 39.296696 37.517307 33.524509 30.421406 27.882496 26.016300 24.562397 23.390598 22.262196 21.763096 21.394199 21.242298 20.938496 20.808308 20.417698 20.265797 20.092197 19.853504 19.810108 19.766697 19.658207 19.701603 19.701603 19.571400 19.571400 19.614796 19.528004 19.571400 19.462910 19.462910 19.484608 19.462910 19.397800 19.354404 19.376102 19.267597 19.376102 19.224201 19.245899 19.267597 19.137409 19.093998 19.093998 19.137409 19.028904 18.963810 19.007206 18.963810 18.985508 19.007206 18.963810 18.877003 19.007206 18.898701 18.920399 18.877003 18.877003 
19.007206 19.028904 18.963810 19.115696 19.224201 19.180805 19.072300 19.180805 19.267597 19.419498 19.571400 19.441196 19.484608 19.397800 19.462910 19.354404 19.397800 19.419498 19.549702 19.462910 19.528004 19.549702 19.636509 19.549702 19.571400 19.571400 19.571400 19.723301 19.788410 19.940296 20.005405 19.983707 20.092197 20.113895 20.048801 20.092197 20.027103 20.027103 20.135609 20.179005 20.244099 20.157307 20.113895 20.005405 20.048801 20.222401 20.309208 20.461109 20.569599 20.656406 20.721500 20.721500 20.743198 20.786610 20.960209 21.177204 21.394199 21.263996 21.090397 20.938496 21.112110 21.112110 21.177204 21.285709 21.437595 21.481007 21.654606 21.914997 22.392399 23.021702 24.019901 25.517200 28.229710 33.285801 35.781300 36.953098 38.906101 42.204502 43.354603 41.792210 41.987507 42.660206 43.658405 45.307606 47.933308 49.018299 49.170200 48.193699 46.218998 44.721699 45.763309 45.828403 40.490208 40.208103 43.484806 43.463108 41.054401 39.253300 38.276798 37.560703 38.407001 41.379902 40.880802 39.470310 37.669209 33.784901 30.334599 27.925907 25.972904 24.540699 23.499104 22.283909 21.698002 21.307407 21.068699 20.895100 20.786610 20.482807 20.200703 20.070499 19.853504 19.875202 19.810108 19.701603 19.723301 19.679905 19.679905 19.614796 19.571400 19.593098 19.528004 19.506306 19.528004 19.441196 19.462910 19.419498 19.311008 19.289295 19.354404 19.311008 19.202503 19.180805 19.202503 19.159107 19.137409 19.159107 19.137409 19.093998 19.050602 19.072300 18.985508 18.963810 19.072300 18.963810 19.007206 18.985508 18.942097 18.985508 18.920399 18.898701 
19.007206 19.072300 18.985508 19.093998 19.072300 19.159107 19.180805 19.137409 19.311008 19.289295 19.397800 19.441196 19.397800 19.419498 19.354404 19.354404 19.397800 19.462910 19.441196 19.506306 19.679905 19.614796 19.593098 19.658207 19.679905 19.658207 19.701603 19.788410 19.766697 19.940296 19.962009 19.983707 20.048801 20.048801 20.005405 20.048801 20.092197 20.070499 20.200703 20.179005 20.200703 20.157307 20.027103 20.048801 20.135609 20.222401 20.396000 20.504505 20.699802 20.699802 20.786610 20.721500 20.721500 20.873402 21.047001 21.415897 21.285709 21.133808 21.068699 21.025303 21.025303 21.068699 21.220600 21.263996 21.307407 21.502705 21.654606 21.958408 22.414097 23.130207 24.150105 25.734196 28.576908 33.763203 36.345509 37.625797 39.904301 42.486607 43.484806 41.944096 41.987507 42.226200 43.311207 44.982105 47.542698 48.757908 49.061710 48.519199 46.826603 44.678303 44.938709 45.502903 42.117710 38.059803 39.296696 42.985706 42.182804 39.470310 38.233402 38.146610 41.141209 41.965809 41.011005 39.752399 37.756001 34.045307 30.312901 27.882496 25.864399 24.497303 23.390598 22.392399 21.698002 21.394199 21.133808 20.851704 20.656406 20.482807 20.244099 20.092197 19.853504 19.831806 19.853504 19.744999 19.701603 19.679905 19.701603 19.571400 19.636509 19.571400 19.506306 19.549702 19.528004 19.506306 19.462910 19.397800 19.397800 19.332706 19.332706 19.332706 19.311008 19.202503 19.202503 19.180805 19.137409 19.093998 19.050602 19.050602 19.007206 19.050602 19.007206 19.050602 18.963810 19.007206 18.985508 18.898701 18.942097 18.963810 18.898701 18.942097 
18.963810 19.072300 19.072300 19.137409 19.072300 19.159107 19.115696 19.267597 19.267597 19.441196 19.441196 19.528004 19.419498 19.332706 19.397800 19.354404 19.397800 19.506306 19.484608 19.462910 19.593098 19.701603 19.636509 19.658207 19.614796 19.701603 19.701603 19.701603 19.788410 19.918598 19.918598 19.918598 20.005405 20.070499 19.983707 20.070499 20.135609 20.070499 20.135609 20.200703 20.157307 20.179005 20.070499 20.113895 20.200703 20.439396 20.504505 20.569599 20.743198 20.699802 20.808308 20.851704 20.873402 20.981907 21.133808 21.350803 21.198902 21.090397 20.938496 20.916798 21.003605 20.960209 21.155506 21.263996 21.394199 21.502705 21.654606 22.001804 22.522602 23.216999 24.236897 26.016300 28.837299 34.197208 36.844608 37.994709 40.208103 42.247898 43.137608 42.269596 41.466709 41.466709 42.681904 44.483006 47.000202 48.150303 48.345600 47.889896 46.848301 45.307606 44.613209 45.090611 43.832005 38.038105 36.692707 39.079700 42.269596 39.643909 37.647511 40.381702 42.681904 41.900700 41.011005 39.730701 37.582401 34.001896 30.312901 27.774006 25.755909 24.171803 23.043400 22.218800 21.698002 21.350803 21.155506 20.895100 20.699802 20.504505 20.352604 20.048801 19.875202 19.831806 19.810108 19.723301 19.701603 19.701603 19.701603 19.593098 19.571400 19.614796 19.549702 19.549702 19.549702 19.484608 19.419498 19.376102 19.332706 19.354404 19.397800 19.332706 19.311008 19.202503 19.159107 19.137409 19.159107 19.137409 19.050602 19.050602 19.072300 18.985508 18.985508 18.963810 19.007206 19.050602 18.942097 18.920399 18.963810 18.963810 18.898701 18.942097 
19.072300 19.093998 19.093998 19.115696 19.115696 19.202503 19.267597 19.245899 19.311008 19.506306 19.419498 19.484608 19.441196 19.506306 19.484608 19.376102 19.332706 19.441196 19.484608 19.636509 19.549702 19.614796 19.571400 19.614796 19.636509 19.701603 19.744999 19.744999 19.810108 19.962009 19.983707 19.962009 19.983707 20.135609 19.983707 20.005405 20.070499 20.179005 20.179005 20.265797 20.244099 20.157307 20.048801 20.265797 20.417698 20.547901 20.634708 20.656406 20.786610 20.699802 20.764896 20.873402 20.938496 21.133808 21.307407 21.242298 21.177204 21.003605 20.960209 21.003605 20.960209 21.003605 21.133808 21.177204 21.220600 21.372501 21.654606 22.045200 22.522602 23.238697 24.475605 26.298405 29.358097 34.696308 37.083302 38.190006 40.446796 41.792210 42.942310 42.595097 41.857304 41.618610 42.768696 44.483006 46.349201 47.455906 47.499302 46.544498 45.090611 45.394398 44.266010 44.396198 44.244297 39.795795 35.976597 35.716206 37.929600 37.148396 35.542606 39.991108 42.595097 41.553501 40.533604 39.296696 37.018208 33.719807 30.269505 27.774006 25.690800 24.019901 22.956608 22.153706 21.741398 21.329105 21.198902 20.938496 20.721500 20.526203 20.330906 20.070499 20.005405 19.875202 19.766697 19.788410 19.723301 19.658207 19.658207 19.614796 19.636509 19.506306 19.593098 19.549702 19.528004 19.484608 19.419498 19.376102 19.376102 19.332706 19.332706 19.289295 19.311008 19.267597 19.180805 19.159107 19.115696 19.137409 19.072300 19.072300 19.028904 18.985508 19.028904 19.007206 18.963810 19.050602 19.007206 18.942097 18.920399 18.942097 18.920399 18.877003 
19.007206 19.050602 19.093998 19.072300 19.115696 19.180805 19.159107 19.224201 19.311008 19.376102 19.462910 19.419498 19.462910 19.441196 19.397800 19.311008 19.419498 19.462910 19.571400 19.614796 19.658207 19.658207 19.658207 19.701603 19.658207 19.701603 19.788410 19.701603 19.723301 19.853504 19.896900 19.940296 19.940296 20.027103 20.005405 20.027103 20.135609 20.157307 20.113895 20.135609 20.200703 20.309208 20.244099 20.374302 20.396000 20.569599 20.678104 20.634708 20.808308 20.830006 20.873402 20.851704 20.938496 21.155506 21.285709 21.155506 21.047001 20.981907 21.003605 20.938496 20.960209 20.960209 21.068699 21.220600 21.242298 21.415897 21.611210 22.023502 22.522602 23.260410 24.605808 26.602207 30.074207 35.021809 37.191807 38.363605 40.620396 41.575199 42.486607 42.703602 42.464909 42.768696 43.723499 44.613209 46.132206 46.783207 46.501102 45.307606 42.334705 44.114109 43.636707 43.658405 43.875401 41.835606 36.432301 34.783100 34.587803 34.544407 34.609501 39.253300 42.226200 41.054401 40.012806 38.689106 36.562504 33.632999 30.421406 27.795704 25.669102 24.063297 22.804707 22.023502 21.632908 21.263996 21.155506 20.960209 20.721500 20.547901 20.330906 20.135609 20.005405 19.831806 19.810108 19.788410 19.679905 19.679905 19.701603 19.658207 19.614796 19.484608 19.506306 19.484608 19.549702 19.506306 19.484608 19.397800 19.397800 19.245899 19.289295 19.267597 19.289295 19.202503 19.245899 19.093998 19.093998 19.180805 19.072300 19.093998 19.050602 18.920399 19.028904 18.963810 18.985508 18.920399 18.963810 18.985508 19.007206 18.963810 18.963810 18.920399 
19.028904 19.093998 19.137409 19.028904 19.115696 19.159107 19.180805 19.137409 19.354404 19.462910 19.484608 19.506306 19.441196 19.397800 19.354404 19.289295 19.462910 19.506306 19.528004 19.636509 19.549702 19.679905 19.744999 19.614796 19.744999 19.658207 19.723301 19.679905 19.744999 19.810108 19.896900 19.810108 20.005405 20.092197 20.027103 20.070499 20.027103 20.070499 20.092197 20.157307 20.200703 20.309208 20.330906 20.504505 20.504505 20.612995 20.721500 20.764896 20.764896 20.895100 20.851704 20.873402 21.003605 21.220600 21.220600 21.047001 21.112110 21.003605 20.960209 20.873402 20.960209 21.025303 21.047001 21.133808 21.242298 21.415897 21.611210 21.980106 22.544300 23.412296 24.909595 27.166401 31.050709 34.978397 36.909702 38.385303 40.533604 41.011005 42.226200 42.942310 42.942310 43.615009 44.114109 44.721699 45.936909 46.240696 45.611408 44.092396 40.077900 41.727100 42.551701 42.508305 43.246098 42.356403 38.298496 34.956699 34.479298 34.913303 36.280399 39.730701 41.835606 40.663807 39.448597 38.168308 36.193607 33.676395 30.768604 27.882496 25.473804 23.846302 22.652805 21.980106 21.589497 21.307407 21.155506 20.981907 20.721500 20.547901 20.309208 20.113895 19.918598 19.810108 19.788410 19.658207 19.744999 19.723301 19.658207 19.614796 19.593098 19.571400 19.528004 19.506306 19.593098 19.484608 19.419498 19.419498 19.441196 19.354404 19.289295 19.289295 19.311008 19.311008 19.267597 19.202503 19.115696 19.115696 19.137409 19.093998 18.985508 19.028904 19.050602 19.137409 19.028904 19.007206 18.942097 19.007206 18.963810 18.942097 18.898701 18.920399 
18.920399 19.093998 19.115696 19.007206 19.202503 19.159107 19.202503 19.224201 19.267597 19.397800 19.462910 19.419498 19.419498 19.332706 19.332706 19.354404 19.419498 19.484608 19.506306 19.528004 19.571400 19.723301 19.658207 19.679905 19.701603 19.723301 19.766697 19.744999 19.723301 19.831806 19.896900 19.831806 19.918598 19.983707 19.962009 20.070499 20.092197 20.027103 20.179005 20.157307 20.244099 20.330906 20.374302 20.396000 20.439396 20.569599 20.699802 20.764896 20.743198 20.808308 20.916798 20.960209 20.938496 21.177204 21.090397 21.003605 21.068699 21.090397 21.025303 20.895100 20.830006 20.916798 20.981907 21.068699 21.155506 21.285709 21.546101 21.980106 22.500904 23.477406 25.061497 27.730610 31.701710 34.457600 35.954899 37.734303 39.795795 40.294910 41.683704 42.855503 43.181004 43.441410 43.983906 44.548100 45.589710 45.481205 44.287708 42.812107 38.298496 39.014606 41.488407 42.117710 42.638508 42.443211 39.774097 35.694508 35.824696 37.972996 39.643909 41.097797 41.358204 39.882603 38.667408 37.322010 35.954899 33.893406 30.855396 27.925907 25.408695 23.651005 22.435810 21.828205 21.546101 21.263996 21.112110 20.873402 20.699802 20.547901 20.309208 20.222401 19.918598 19.788410 19.788410 19.766697 19.723301 19.701603 19.636509 19.614796 19.636509 19.484608 19.462910 19.441196 19.441196 19.441196 19.441196 19.397800 19.419498 19.376102 19.245899 19.245899 19.311008 19.202503 19.267597 19.159107 19.180805 19.137409 19.115696 19.093998 18.963810 19.007206 18.963810 19.050602 19.028904 19.007206 18.833607 19.028904 18.920399 18.942097 18.920399 18.963810 
18.942097 18.985508 18.942097 19.007206 19.093998 19.115696 19.093998 19.137409 19.159107 19.311008 19.376102 19.397800 19.419498 19.376102 19.332706 19.376102 19.397800 19.506306 19.484608 19.441196 19.593098 19.658207 19.614796 19.658207 19.679905 19.701603 19.636509 19.701603 19.701603 19.853504 19.831806 19.810108 19.788410 19.962009 19.983707 19.940296 20.005405 20.048801 20.179005 20.157307 20.157307 20.330906 20.352604 20.396000 20.461109 20.591297 20.656406 20.721500 20.764896 20.764896 20.938496 20.873402 21.047001 21.155506 20.981907 20.960209 21.112110 20.960209 20.786610 20.764896 20.830006 20.895100 20.895100 21.047001 21.068699 21.220600 21.415897 21.849903 22.414097 23.412296 25.148304 28.294804 31.419605 33.285801 34.891605 36.540806 38.689106 39.492008 40.945896 42.399799 42.746998 42.681904 43.246098 44.483006 45.177402 44.352802 42.768696 41.032703 36.953098 36.605900 39.318409 41.553501 42.486607 42.573399 40.815708 37.625797 39.014606 39.622196 40.186405 40.924198 40.620396 38.906101 37.625797 36.671009 35.672810 33.784901 31.072407 27.947605 25.300205 23.477406 22.414097 21.828205 21.437595 21.112110 21.068699 20.721500 20.612995 20.482807 20.265797 20.179005 19.853504 19.810108 19.810108 19.723301 19.723301 19.723301 19.614796 19.549702 19.549702 19.528004 19.462910 19.441196 19.397800 19.376102 19.311008 19.376102 19.397800 19.354404 19.311008 19.180805 19.137409 19.115696 19.137409 19.115696 19.072300 19.137409 19.072300 19.028904 18.920399 18.985508 18.985508 18.920399 18.877003 18.985508 18.963810 18.920399 18.855305 18.877003 18.833607 18.898701 
19.050602 19.072300 19.072300 19.050602 19.028904 19.115696 19.072300 19.115696 19.245899 19.462910 19.419498 19.462910 19.332706 19.419498 19.354404 19.397800 19.419498 19.376102 19.484608 19.506306 19.593098 19.614796 19.636509 19.636509 19.679905 19.701603 19.723301 19.744999 19.744999 19.831806 19.853504 19.896900 19.896900 20.027103 19.940296 19.983707 20.005405 20.005405 20.113895 20.200703 20.265797 20.309208 20.352604 20.396000 20.461109 20.612995 20.634708 20.743198 20.786610 20.830006 20.851704 20.873402 20.981907 21.025303 20.960209 20.981907 21.003605 20.830006 20.656406 20.764896 20.764896 20.764896 20.895100 20.938496 21.133808 21.177204 21.437595 21.806507 22.305607 23.325504 25.170002 28.815601 30.877110 32.114002 33.936802 34.978397 37.300297 38.428699 39.991108 41.748798 42.269596 42.269596 42.942310 44.114109 44.504704 42.703602 40.772297 38.407001 35.759602 36.085102 38.276798 41.011005 41.575199 41.336506 40.360004 40.121296 40.229801 40.012806 40.425098 40.750599 39.817509 37.951298 36.779499 36.367207 35.412403 33.676395 31.028996 27.925907 25.256809 23.499104 22.457508 21.741398 21.481007 21.133808 21.025303 20.743198 20.678104 20.526203 20.287510 20.157307 19.962009 19.810108 19.744999 19.658207 19.658207 19.614796 19.701603 19.614796 19.614796 19.462910 19.484608 19.441196 19.441196 19.419498 19.397800 19.311008 19.419498 19.354404 19.289295 19.224201 19.093998 19.224201 19.180805 19.137409 19.072300 19.050602 19.028904 18.985508 18.963810 18.920399 19.028904 18.920399 18.833607 18.942097 18.877003 18.942097 18.920399 18.855305 18.855305 18.790195 
19.028904 19.072300 19.028904 19.093998 19.093998 19.115696 19.050602 19.137409 19.202503 19.484608 19.419498 19.462910 19.441196 19.376102 19.354404 19.419498 19.397800 19.441196 19.441196 19.462910 19.593098 19.614796 19.679905 19.679905 19.723301 19.744999 19.810108 19.744999 19.723301 19.896900 19.853504 19.810108 19.831806 19.983707 19.962009 20.070499 20.005405 20.005405 20.048801 20.092197 20.157307 20.287510 20.352604 20.309208 20.482807 20.504505 20.591297 20.591297 20.678104 20.764896 20.851704 20.960209 20.851704 20.895100 20.916798 20.873402 21.025303 20.656406 20.656406 20.743198 20.743198 20.786610 20.808308 20.873402 21.003605 21.177204 21.329105 21.698002 22.218800 23.195301 24.909595 28.425007 30.312901 31.289402 32.721607 33.133900 35.499210 37.083302 38.862705 40.859104 41.271397 41.879002 43.419697 43.701801 43.658405 38.992908 36.671009 35.477497 35.455799 37.365406 40.967609 41.596897 40.425098 39.014606 37.712605 39.795795 40.555302 40.403400 40.815708 40.815708 39.383503 37.278599 36.063404 35.542606 34.783100 33.220707 30.963902 27.752308 25.148304 23.347202 22.414097 21.784809 21.394199 21.112110 20.916798 20.873402 20.612995 20.439396 20.352604 20.113895 19.918598 19.853504 19.766697 19.614796 19.593098 19.614796 19.701603 19.593098 19.571400 19.528004 19.484608 19.462910 19.419498 19.462910 19.462910 19.332706 19.332706 19.267597 19.332706 19.267597 19.267597 19.159107 19.202503 19.115696 19.159107 19.115696 19.050602 19.050602 19.028904 18.942097 18.963810 18.963810 18.920399 19.028904 18.942097 18.877003 18.942097 18.877003 18.877003 18.920399 
18.985508 19.007206 19.115696 18.985508 19.028904 19.050602 19.137409 19.072300 19.137409 19.354404 19.419498 19.441196 19.441196 19.441196 19.311008 19.354404 19.354404 19.397800 19.506306 19.506306 19.636509 19.571400 19.593098 19.658207 19.679905 19.636509 19.744999 19.766697 19.723301 19.853504 19.810108 19.766697 19.831806 19.896900 19.940296 19.940296 20.027103 20.048801 20.005405 20.092197 20.157307 20.200703 20.309208 20.352604 20.417698 20.461109 20.461109 20.612995 20.678104 20.743198 20.786610 20.851704 20.808308 20.764896 20.786610 20.764896 20.786610 20.504505 20.547901 20.678104 20.699802 20.656406 20.743198 20.873402 20.981907 21.025303 21.155506 21.524403 22.110310 22.804707 24.432209 27.795704 29.792103 30.725208 31.332798 30.898808 33.546207 35.586002 37.539005 39.578800 40.338306 41.206303 42.898899 43.115910 42.746998 36.757801 35.108601 35.217106 36.605900 40.468510 41.900700 41.228001 39.643909 38.276798 37.951298 39.600498 40.880802 41.011005 41.141209 40.794010 39.253300 36.692707 35.260502 34.718006 34.001896 32.743305 30.595005 27.405109 24.779408 23.043400 22.197102 21.698002 21.372501 21.047001 20.981907 20.786610 20.547901 20.461109 20.287510 20.048801 19.896900 19.810108 19.701603 19.658207 19.679905 19.658207 19.593098 19.571400 19.484608 19.528004 19.462910 19.462910 19.441196 19.462910 19.354404 19.311008 19.354404 19.289295 19.311008 19.137409 19.180805 19.202503 19.072300 19.093998 19.007206 19.007206 19.028904 18.985508 18.942097 18.942097 18.963810 18.898701 18.985508 18.963810 18.985508 18.855305 18.898701 18.833607 18.833607 18.877003 
19.072300 19.159107 18.985508 18.942097 19.007206 19.093998 19.072300 19.115696 19.180805 19.354404 19.376102 19.397800 19.484608 19.332706 19.332706 19.376102 19.397800 19.441196 19.441196 19.462910 19.528004 19.593098 19.701603 19.701603 19.744999 19.679905 19.744999 19.723301 19.766697 19.810108 19.766697 19.875202 19.940296 19.983707 19.853504 20.027103 19.896900 20.027103 20.113895 20.135609 20.113895 20.222401 20.265797 20.352604 20.396000 20.504505 20.547901 20.569599 20.612995 20.764896 20.764896 20.699802 20.634708 20.721500 20.764896 20.678104 20.526203 20.417698 20.504505 20.569599 20.569599 20.678104 20.743198 20.808308 20.916798 21.047001 21.090397 21.372501 21.849903 22.479206 23.716099 26.255009 28.490101 29.423206 29.488300 28.685398 31.332798 33.850010 35.672810 38.016407 39.991108 41.249699 41.922398 42.508305 41.944096 37.148396 36.258701 36.627598 39.795795 42.052601 41.596897 40.468510 39.166508 38.906101 39.600498 40.794010 41.466709 41.553501 41.162907 39.969410 38.645710 36.562504 34.696308 34.132099 33.025410 31.918705 29.922306 26.797504 24.323704 22.869801 22.132008 21.589497 21.350803 21.133808 20.916798 20.721500 20.591297 20.504505 20.200703 20.027103 19.853504 19.744999 19.766697 19.593098 19.593098 19.636509 19.571400 19.549702 19.506306 19.528004 19.441196 19.484608 19.528004 19.397800 19.376102 19.376102 19.267597 19.267597 19.289295 19.202503 19.267597 19.137409 19.159107 19.115696 19.050602 19.050602 18.985508 19.028904 18.942097 18.963810 18.920399 18.920399 18.898701 18.920399 18.898701 18.920399 18.942097 18.833607 18.790195 18.920399 
19.007206 19.137409 18.942097 18.985508 19.093998 19.115696 19.137409 19.115696 19.180805 19.419498 19.419498 19.397800 19.528004 19.397800 19.376102 19.332706 19.462910 19.571400 19.528004 19.462910 19.528004 19.636509 19.593098 19.701603 19.701603 19.723301 19.788410 19.679905 19.831806 19.831806 19.875202 19.831806 19.875202 19.940296 19.875202 19.918598 19.918598 19.810108 20.092197 20.222401 20.222401 20.287510 20.287510 20.287510 20.374302 20.526203 20.547901 20.591297 20.699802 20.569599 20.569599 20.526203 20.612995 20.569599 20.504505 20.482807 20.439396 20.439396 20.526203 20.569599 20.547901 20.612995 20.678104 20.721500 20.786610 20.960209 21.025303 21.263996 21.546101 22.110310 22.891499 24.171803 26.168201 27.470203 27.340000 26.840900 29.054310 32.005497 33.850010 36.410603 39.535404 40.859104 41.054401 41.423298 41.965809 39.578800 39.709003 40.294910 41.727100 41.792210 40.859104 39.817509 39.665607 40.598698 41.531803 41.944096 42.030903 41.662006 40.425098 39.426899 38.233402 36.888004 34.414204 33.285801 32.417805 31.137501 28.815601 25.929508 23.781208 22.652805 21.936695 21.502705 21.285709 21.177204 20.873402 20.721500 20.612995 20.461109 20.222401 20.048801 19.810108 19.766697 19.701603 19.658207 19.614796 19.549702 19.593098 19.506306 19.462910 19.506306 19.484608 19.419498 19.397800 19.376102 19.311008 19.354404 19.267597 19.245899 19.332706 19.224201 19.224201 19.180805 19.115696 19.072300 19.115696 19.050602 18.942097 18.963810 18.877003 18.963810 19.007206 18.942097 19.050602 18.942097 18.963810 18.855305 18.898701 18.811909 18.790195 18.811909 
19.007206 19.050602 18.942097 18.963810 18.963810 19.072300 19.093998 19.137409 19.180805 19.311008 19.397800 19.376102 19.397800 19.354404 19.245899 19.376102 19.397800 19.484608 19.419498 19.484608 19.506306 19.679905 19.679905 19.701603 19.701603 19.679905 19.636509 19.788410 19.744999 19.831806 19.810108 19.788410 19.875202 19.940296 19.918598 19.853504 19.744999 19.810108 20.005405 20.200703 20.374302 20.309208 20.309208 20.330906 20.482807 20.439396 20.439396 20.678104 20.634708 20.482807 20.374302 20.396000 20.417698 20.374302 20.396000 20.352604 20.330906 20.396000 20.461109 20.504505 20.504505 20.591297 20.612995 20.656406 20.721500 20.786610 20.895100 21.090397 21.437595 21.784809 22.283909 22.934910 23.824604 25.104908 25.170002 25.343601 27.123005 30.247807 32.070606 34.566105 37.929600 39.578800 40.316608 40.794010 42.182804 41.228001 41.314808 41.444996 41.206303 41.119511 40.099598 39.860905 40.880802 41.727100 42.551701 42.638508 42.226200 40.815708 39.947697 38.971210 37.712605 35.998310 34.001896 32.179096 31.224308 29.661900 27.188099 24.844501 23.260410 22.305607 21.806507 21.372501 21.198902 21.047001 20.895100 20.743198 20.591297 20.396000 20.200703 19.896900 19.810108 19.723301 19.636509 19.593098 19.636509 19.701603 19.571400 19.528004 19.506306 19.462910 19.397800 19.441196 19.441196 19.332706 19.376102 19.289295 19.245899 19.159107 19.180805 19.245899 19.224201 19.137409 19.115696 19.072300 19.028904 18.942097 18.985508 18.985508 18.985508 18.898701 18.898701 18.942097 18.920399 18.898701 18.942097 18.920399 18.811909 18.811909 18.855305 18.920399 
18.920399 18.985508 19.050602 19.050602 18.942097 19.050602 19.050602 19.115696 19.072300 19.224201 19.419498 19.397800 19.419498 19.419498 19.289295 19.376102 19.484608 19.441196 19.484608 19.506306 19.658207 19.679905 19.701603 19.701603 19.723301 19.701603 19.723301 19.723301 19.831806 19.810108 19.810108 19.810108 19.875202 19.831806 19.658207 19.701603 19.744999 19.788410 20.005405 20.179005 20.287510 20.374302 20.374302 20.352604 20.547901 20.504505 20.526203 20.634708 20.526203 20.330906 20.374302 20.222401 20.222401 20.244099 20.265797 20.244099 20.309208 20.222401 20.309208 20.439396 20.439396 20.547901 20.547901 20.612995 20.634708 20.721500 20.786610 20.916798 21.133808 21.437595 21.893299 22.349003 22.739597 23.347202 23.824604 24.432209 25.625706 28.533497 30.486500 32.287601 35.651096 37.929600 39.144810 39.904301 41.748798 41.965809 42.378101 41.748798 41.054401 40.511906 39.752399 40.642109 41.705402 42.421497 43.224400 42.421497 41.162907 40.056202 39.535404 38.472095 36.736103 35.238804 33.372608 30.812000 29.076008 27.470203 25.625706 23.998203 22.761295 22.110310 21.611210 21.263996 21.112110 20.981907 20.808308 20.721500 20.569599 20.374302 20.179005 19.896900 19.766697 19.723301 19.679905 19.593098 19.549702 19.679905 19.571400 19.549702 19.506306 19.419498 19.397800 19.419498 19.332706 19.354404 19.332706 19.267597 19.289295 19.224201 19.137409 19.202503 19.180805 19.115696 19.137409 19.115696 18.942097 19.050602 18.942097 19.028904 18.963810 18.898701 18.920399 18.942097 18.920399 18.920399 18.855305 18.942097 18.920399 18.833607 18.898701 18.811909 
18.833607 18.985508 18.920399 18.920399 18.985508 19.093998 19.072300 19.072300 19.115696 19.267597 19.332706 19.354404 19.419498 19.354404 19.354404 19.441196 19.441196 19.376102 19.462910 19.528004 19.549702 19.614796 19.701603 19.679905 19.701603 19.679905 19.723301 19.658207 19.701603 19.788410 19.810108 19.766697 19.788410 19.679905 19.484608 19.614796 19.723301 19.788410 19.983707 20.135609 20.309208 20.330906 20.396000 20.374302 20.374302 20.547901 20.569599 20.265797 20.222401 20.200703 20.265797 20.070499 20.048801 20.135609 20.200703 20.179005 20.244099 20.157307 20.287510 20.374302 20.439396 20.526203 20.482807 20.656406 20.656406 20.634708 20.721500 20.960209 21.047001 21.220600 21.632908 21.958408 22.349003 22.652805 23.151905 23.846302 24.931309 27.209797 28.880695 30.963902 33.871708 36.453999 38.385303 39.557102 41.531803 42.313007 42.226200 41.444996 40.880802 40.381702 40.490208 41.314808 42.313007 43.267796 42.985706 41.488407 40.338306 39.318409 38.667408 37.473896 36.302097 34.891605 31.940403 29.423206 27.361698 25.755909 24.432209 23.325504 22.392399 21.914997 21.546101 21.242298 21.068699 20.873402 20.721500 20.634708 20.439396 20.352604 20.157307 19.831806 19.766697 19.744999 19.658207 19.528004 19.506306 19.614796 19.549702 19.484608 19.484608 19.462910 19.376102 19.376102 19.376102 19.224201 19.224201 19.202503 19.245899 19.180805 19.180805 19.137409 19.137409 19.072300 19.180805 19.050602 19.007206 18.985508 19.028904 18.963810 18.963810 18.942097 18.963810 18.811909 18.898701 18.833607 18.855305 18.877003 18.790195 18.746799 18.833607 18.855305 
18.920399 19.072300 18.920399 19.050602 19.007206 19.093998 18.898701 19.007206 19.115696 19.245899 19.311008 19.354404 19.397800 19.441196 19.419498 19.376102 19.397800 19.397800 19.506306 19.506306 19.484608 19.571400 19.679905 19.593098 19.701603 19.701603 19.593098 19.679905 19.701603 19.788410 19.744999 19.658207 19.636509 19.636509 19.636509 19.636509 19.810108 19.875202 19.940296 20.092197 20.265797 20.396000 20.439396 20.461109 20.417698 20.482807 20.330906 20.135609 20.092197 20.070499 20.070499 20.027103 20.027103 20.113895 20.113895 20.157307 20.222401 20.200703 20.287510 20.330906 20.396000 20.417698 20.439396 20.504505 20.547901 20.569599 20.634708 20.764896 20.916798 21.133808 21.415897 21.784809 22.110310 22.392399 22.978306 23.716099 24.801105 26.515400 28.576908 32.591404 34.023609 35.303898 36.909702 38.971210 41.618610 41.748798 41.401600 41.076099 40.490208 40.837406 41.401600 41.835606 41.510105 42.117710 41.596897 40.338306 39.535404 38.341908 37.430500 36.757801 35.412403 32.851810 30.009098 27.708897 25.994602 24.670902 23.629307 22.739597 22.132008 21.719700 21.394199 21.155506 21.068699 20.873402 20.656406 20.591297 20.439396 20.374302 20.027103 19.788410 19.744999 19.658207 19.614796 19.528004 19.614796 19.549702 19.528004 19.506306 19.484608 19.419498 19.419498 19.311008 19.289295 19.289295 19.267597 19.267597 19.202503 19.115696 19.093998 19.159107 19.159107 19.115696 19.072300 19.115696 18.985508 19.007206 18.920399 18.963810 18.855305 18.898701 18.833607 18.790195 18.898701 18.877003 18.898701 18.790195 18.790195 18.833607 18.811909 18.855305 
18.898701 19.007206 18.985508 18.898701 19.072300 18.985508 18.898701 19.072300 19.159107 19.224201 19.332706 19.224201 19.354404 19.419498 19.419498 19.354404 19.267597 19.376102 19.419498 19.441196 19.462910 19.549702 19.571400 19.549702 19.701603 19.593098 19.636509 19.614796 19.658207 19.701603 19.658207 19.549702 19.701603 19.723301 19.723301 19.810108 19.788410 19.896900 20.005405 20.027103 20.179005 20.374302 20.417698 20.482807 20.396000 20.417698 20.113895 20.005405 19.962009 19.983707 19.983707 20.048801 19.983707 20.070499 20.092197 20.157307 20.135609 20.200703 20.244099 20.265797 20.287510 20.396000 20.352604 20.439396 20.482807 20.547901 20.569599 20.786610 20.851704 21.025303 21.329105 21.611210 21.914997 22.349003 22.978306 23.868000 25.256809 27.296604 30.920506 34.370808 35.086903 34.609501 36.627598 39.557102 41.553501 41.141209 41.011005 40.707203 40.728901 41.683704 41.965809 41.011005 40.577000 41.162907 40.273197 39.144810 38.059803 36.974796 36.888004 35.238804 32.504597 30.269505 28.164600 26.320103 24.844501 23.737797 23.000004 22.283909 21.828205 21.459309 21.220600 21.090397 20.981907 20.743198 20.678104 20.569599 20.439396 20.396000 19.896900 19.810108 19.679905 19.636509 19.549702 19.462910 19.528004 19.528004 19.571400 19.441196 19.484608 19.376102 19.376102 19.397800 19.267597 19.267597 19.202503 19.115696 19.224201 19.245899 19.180805 19.115696 19.137409 19.050602 19.072300 19.028904 18.942097 19.050602 18.898701 18.877003 18.855305 18.768497 18.963810 18.833607 18.790195 18.877003 18.811909 18.877003 18.877003 18.790195 18.790195 18.855305 
18.963810 18.985508 18.942097 18.920399 18.985508 19.007206 18.942097 19.007206 19.072300 19.115696 19.267597 19.311008 19.376102 19.376102 19.419498 19.354404 19.311008 19.354404 19.462910 19.376102 19.571400 19.419498 19.462910 19.506306 19.593098 19.506306 19.549702 19.593098 19.593098 19.636509 19.614796 19.658207 19.658207 19.701603 19.788410 19.810108 19.744999 19.810108 19.983707 20.070499 20.113895 20.222401 20.396000 20.482807 20.417698 20.330906 20.027103 19.918598 19.962009 19.940296 19.940296 19.962009 19.962009 20.070499 20.070499 20.135609 20.157307 20.113895 20.179005 20.222401 20.309208 20.287510 20.396000 20.396000 20.482807 20.504505 20.612995 20.721500 20.743198 21.112110 21.220600 21.524403 21.914997 22.414097 23.325504 24.562397 26.992802 30.030796 33.220707 34.978397 36.106800 35.716206 37.951298 40.598698 40.815708 40.880802 40.945896 40.685505 41.228001 41.987507 41.097797 40.555302 40.750599 39.969410 38.775898 37.365406 36.562504 36.215305 34.544407 31.940403 29.944004 28.251408 26.623905 24.974705 24.106709 23.260410 22.696201 22.023502 21.741398 21.350803 21.047001 21.025303 20.916798 20.830006 20.764896 20.526203 20.439396 20.265797 19.853504 19.679905 19.658207 19.614796 19.549702 19.549702 19.571400 19.484608 19.484608 19.506306 19.397800 19.376102 19.397800 19.289295 19.267597 19.267597 19.159107 19.224201 19.159107 19.159107 19.137409 19.137409 19.137409 19.028904 19.028904 19.050602 19.028904 19.007206 18.942097 18.898701 18.833607 18.833607 18.855305 18.877003 18.855305 18.877003 18.811909 18.898701 18.811909 18.855305 18.681705 18.833607 
18.942097 18.942097 18.942097 18.942097 18.985508 19.050602 19.007206 19.007206 19.050602 19.072300 19.093998 19.311008 19.397800 19.419498 19.528004 19.332706 19.354404 19.332706 19.311008 19.354404 19.376102 19.332706 19.419498 19.419498 19.441196 19.528004 19.506306 19.528004 19.571400 19.636509 19.679905 19.593098 19.679905 19.788410 19.810108 19.766697 19.831806 19.788410 19.962009 19.918598 20.179005 20.157307 20.287510 20.352604 20.396000 20.265797 19.983707 19.918598 19.875202 19.788410 19.810108 19.896900 19.940296 20.070499 20.027103 20.005405 20.092197 20.179005 20.135609 20.222401 20.222401 20.352604 20.374302 20.396000 20.417698 20.526203 20.504505 20.656406 20.786610 21.003605 21.263996 21.632908 22.066898 22.739597 23.889698 26.037998 29.336399 32.070606 33.958500 34.913303 36.280399 37.560703 39.448597 39.860905 40.121296 40.186405 40.685505 41.162907 41.879002 41.401600 40.403400 40.577000 39.600498 38.450397 36.996510 35.477497 35.347309 33.741505 31.332798 29.444904 28.034397 26.602207 25.256809 24.236897 23.542500 22.804707 22.218800 21.806507 21.394199 21.220600 21.025303 20.873402 20.830006 20.699802 20.547901 20.504505 20.396000 20.179005 19.723301 19.614796 19.636509 19.593098 19.614796 19.506306 19.462910 19.528004 19.397800 19.419498 19.376102 19.354404 19.311008 19.397800 19.224201 19.311008 19.289295 19.224201 19.159107 19.159107 19.093998 19.050602 19.115696 19.028904 18.985508 19.028904 18.963810 18.942097 18.877003 18.855305 18.790195 18.877003 18.833607 18.790195 18.855305 18.790195 18.811909 18.833607 18.768497 18.746799 18.811909 18.725101 
18.811909 18.855305 18.811909 18.833607 18.963810 19.007206 18.920399 18.985508 18.963810 18.985508 19.072300 19.224201 19.289295 19.397800 19.332706 19.376102 19.332706 19.311008 19.289295 19.354404 19.354404 19.332706 19.354404 19.354404 19.376102 19.397800 19.376102 19.441196 19.484608 19.614796 19.571400 19.614796 19.593098 19.679905 19.593098 19.766697 19.723301 19.810108 19.810108 19.983707 20.027103 20.157307 20.092197 20.309208 20.287510 20.287510 20.157307 19.810108 19.810108 19.744999 19.810108 19.831806 19.875202 19.962009 19.940296 19.896900 20.005405 20.070499 20.092197 20.157307 20.222401 20.222401 20.287510 20.309208 20.417698 20.396000 20.482807 20.612995 20.743198 20.981907 21.350803 21.632908 22.240498 23.325504 25.083210 28.186298 30.920506 32.634800 33.936802 34.913303 36.736103 38.276798 38.775898 39.231602 39.643909 39.709003 40.815708 41.640308 41.444996 40.598698 40.186405 39.209904 37.972996 36.519108 35.065205 34.284000 32.981998 30.508198 29.076008 27.687199 26.276707 25.278507 24.540699 23.889698 23.108509 22.392399 21.871601 21.350803 21.155506 21.047001 20.873402 20.786610 20.699802 20.591297 20.482807 20.439396 20.287510 19.962009 19.614796 19.593098 19.549702 19.593098 19.484608 19.419498 19.397800 19.441196 19.419498 19.354404 19.419498 19.311008 19.224201 19.267597 19.224201 19.267597 19.245899 19.137409 19.093998 19.115696 19.072300 19.072300 18.985508 19.050602 18.963810 18.877003 18.942097 18.985508 18.811909 18.855305 18.855305 18.790195 18.877003 18.790195 18.855305 18.725101 18.725101 18.811909 18.833607 18.660007 18.725101 18.681705 
18.811909 18.898701 18.898701 18.898701 18.920399 19.028904 18.985508 18.898701 19.093998 19.028904 19.072300 19.224201 19.397800 19.441196 19.441196 19.332706 19.397800 19.354404 19.311008 19.311008 19.267597 19.289295 19.311008 19.354404 19.354404 19.397800 19.441196 19.376102 19.484608 19.636509 19.701603 19.614796 19.636509 19.723301 19.701603 19.723301 19.875202 19.831806 19.962009 19.918598 20.070499 20.027103 20.157307 20.179005 20.244099 20.265797 20.135609 19.723301 19.766697 19.831806 19.810108 19.766697 19.853504 19.918598 19.896900 19.918598 19.983707 19.962009 19.983707 20.092197 20.070499 20.244099 20.287510 20.309208 20.374302 20.396000 20.439396 20.569599 20.743198 21.003605 21.372501 21.871601 22.717899 24.323704 27.188099 30.030796 31.549809 32.569706 33.698109 35.325596 37.560703 38.385303 38.428699 38.927799 39.166508 39.730701 41.249699 41.748798 40.945896 40.316608 39.209904 38.081501 36.432301 34.718006 33.719807 32.048908 30.182697 28.598606 27.318302 26.168201 25.083210 24.150105 23.585896 23.325504 22.739597 22.066898 21.567799 21.242298 21.047001 20.895100 20.764896 20.721500 20.634708 20.612995 20.439396 20.396000 20.330906 19.875202 19.593098 19.636509 19.571400 19.571400 19.462910 19.419498 19.462910 19.419498 19.462910 19.376102 19.397800 19.289295 19.311008 19.332706 19.180805 19.245899 19.115696 19.137409 19.007206 19.115696 19.072300 19.072300 19.028904 19.028904 19.050602 18.898701 18.898701 18.920399 18.920399 18.811909 18.855305 18.790195 18.790195 18.746799 18.877003 18.811909 18.855305 18.811909 18.833607 18.768497 18.703403 18.790195 
18.833607 18.963810 18.855305 18.898701 18.898701 19.072300 18.985508 18.920399 19.007206 19.028904 19.028904 19.202503 19.245899 19.397800 19.397800 19.397800 19.354404 19.311008 19.289295 19.267597 19.332706 19.267597 19.332706 19.354404 19.376102 19.354404 19.376102 19.419498 19.462910 19.528004 19.593098 19.658207 19.766697 19.701603 19.701603 19.788410 19.766697 19.831806 19.853504 19.853504 19.962009 20.070499 20.113895 20.179005 20.200703 20.222401 19.962009 19.701603 19.723301 19.810108 19.831806 19.788410 19.853504 19.962009 19.896900 19.918598 20.005405 19.875202 20.027103 20.048801 20.113895 20.179005 20.222401 20.309208 20.374302 20.396000 20.461109 20.591297 20.764896 21.068699 21.502705 22.175404 23.303806 25.886097 28.707096 30.486500 31.354496 32.352695 33.980198 36.193607 37.951298 38.255100 38.515507 38.623997 39.296696 40.511906 41.401600 41.184605 40.511906 39.188206 37.625797 36.302097 34.804798 33.546207 31.354496 29.553410 28.316502 26.992802 25.929508 24.931309 24.084995 23.455708 23.043400 22.717899 22.175404 21.806507 21.459309 21.047001 20.808308 20.764896 20.721500 20.634708 20.591297 20.461109 20.439396 20.330906 20.179005 19.766697 19.636509 19.593098 19.528004 19.549702 19.419498 19.376102 19.419498 19.441196 19.376102 19.311008 19.311008 19.289295 19.289295 19.289295 19.202503 19.202503 19.180805 19.115696 19.072300 19.159107 19.093998 19.050602 19.072300 19.007206 19.072300 18.855305 19.007206 18.985508 18.898701 18.898701 18.790195 18.855305 18.855305 18.790195 18.833607 18.725101 18.681705 18.725101 18.833607 18.746799 18.768497 18.768497 
18.811909 19.007206 18.942097 18.898701 18.942097 18.963810 18.942097 18.963810 19.050602 19.072300 19.007206 19.202503 19.289295 19.354404 19.397800 19.484608 19.354404 19.376102 19.332706 19.354404 19.397800 19.311008 19.311008 19.311008 19.245899 19.354404 19.419498 19.462910 19.419498 19.571400 19.636509 19.614796 19.744999 19.788410 19.853504 19.788410 19.810108 19.875202 19.766697 20.005405 20.005405 20.113895 20.092197 20.113895 20.179005 20.179005 19.962009 19.744999 19.679905 19.744999 19.766697 19.853504 19.896900 19.896900 19.831806 19.853504 19.983707 19.962009 20.005405 20.092197 20.092197 20.244099 20.265797 20.265797 20.330906 20.396000 20.461109 20.634708 20.851704 21.198902 21.676304 22.522602 24.280308 27.318302 29.358097 30.378010 31.159199 32.786701 34.848209 37.061604 37.951298 38.320210 38.428699 38.623997 39.947697 41.097797 41.510105 40.663807 39.426899 37.864506 35.672810 34.414204 33.350910 31.180897 29.097706 27.730610 26.688999 25.625706 24.866199 24.084995 23.412296 23.065098 22.609409 22.240498 21.806507 21.481007 21.220600 20.938496 20.808308 20.721500 20.699802 20.634708 20.504505 20.396000 20.352604 20.244099 19.962009 19.636509 19.571400 19.614796 19.571400 19.614796 19.441196 19.462910 19.441196 19.419498 19.506306 19.441196 19.354404 19.289295 19.245899 19.267597 19.159107 19.224201 19.159107 19.180805 19.137409 19.050602 19.072300 19.093998 19.050602 18.942097 18.920399 18.920399 18.942097 19.093998 18.898701 18.855305 18.746799 18.855305 18.811909 18.725101 18.790195 18.768497 18.833607 18.790195 18.811909 18.746799 18.703403 18.811909 
18.833607 18.877003 18.898701 18.768497 18.898701 18.963810 19.093998 18.985508 18.920399 19.050602 19.072300 19.028904 19.289295 19.376102 19.332706 19.441196 19.419498 19.332706 19.376102 19.289295 19.245899 19.267597 19.267597 19.224201 19.267597 19.332706 19.311008 19.332706 19.376102 19.397800 19.614796 19.593098 19.701603 19.593098 19.723301 19.744999 19.766697 19.853504 19.875202 19.896900 19.983707 20.027103 20.070499 20.113895 20.048801 20.027103 19.723301 19.679905 19.723301 19.723301 19.701603 19.744999 19.744999 19.810108 19.831806 19.810108 19.940296 19.875202 19.983707 20.027103 20.048801 20.157307 20.244099 20.309208 20.352604 20.352604 20.461109 20.612995 20.851704 21.155506 21.806507 22.652805 25.386997 27.860798 29.314701 30.356297 31.831898 33.567905 35.694508 37.256901 37.625797 37.907902 38.190006 39.361805 40.533604 40.989307 40.728901 39.600498 37.994709 35.824696 33.893406 32.743305 30.703510 28.793903 27.405109 26.298405 25.386997 24.649204 24.019901 23.412296 22.934910 22.674503 22.197102 21.871601 21.546101 21.220600 21.068699 20.786610 20.743198 20.656406 20.656406 20.482807 20.396000 20.222401 20.287510 20.244099 19.788410 19.593098 19.528004 19.549702 19.506306 19.528004 19.484608 19.397800 19.376102 19.397800 19.397800 19.289295 19.311008 19.202503 19.202503 19.202503 19.202503 19.115696 19.115696 19.028904 19.028904 19.093998 19.115696 19.072300 18.963810 18.920399 18.963810 18.898701 18.898701 18.985508 18.833607 18.833607 18.790195 18.811909 18.790195 18.790195 18.746799 18.746799 18.855305 18.768497 18.746799 18.790195 18.725101 18.703403 
18.833607 18.920399 18.746799 18.833607 18.963810 18.920399 18.985508 18.920399 18.985508 19.093998 18.985508 19.050602 19.093998 19.354404 19.376102 19.354404 19.376102 19.397800 19.419498 19.289295 19.224201 19.267597 19.245899 19.267597 19.245899 19.289295 19.311008 19.289295 19.441196 19.549702 19.549702 19.549702 19.636509 19.701603 19.636509 19.723301 19.788410 19.831806 19.853504 19.940296 19.918598 19.962009 20.027103 20.005405 20.092197 20.005405 19.658207 19.658207 19.701603 19.658207 19.679905 19.679905 19.679905 19.831806 19.810108 19.853504 19.853504 19.896900 19.918598 20.048801 20.027103 20.157307 20.200703 20.244099 20.309208 20.439396 20.526203 20.678104 20.830006 21.220600 21.784809 23.216999 25.929508 27.839100 29.162800 30.725208 32.309299 33.850010 36.605900 37.148396 37.061604 37.235203 38.059803 39.774097 40.360004 40.251499 39.557102 37.842808 35.455799 33.850010 32.309299 30.117603 28.229710 27.079609 25.842701 25.018101 24.367100 23.802906 23.368900 22.956608 22.500904 22.175404 21.828205 21.589497 21.350803 21.112110 20.916798 20.678104 20.547901 20.526203 20.569599 20.374302 20.244099 20.222401 20.200703 19.983707 19.658207 19.614796 19.528004 19.528004 19.441196 19.462910 19.419498 19.289295 19.332706 19.332706 19.332706 19.289295 19.267597 19.224201 19.159107 19.202503 19.202503 19.137409 19.115696 19.050602 19.050602 19.028904 19.137409 19.072300 19.028904 18.920399 18.877003 18.920399 18.833607 18.833607 18.790195 18.833607 18.768497 18.703403 18.790195 18.660007 18.811909 18.703403 18.811909 18.768497 18.681705 18.746799 18.660007 18.746799 
18.746799 18.746799 18.833607 18.855305 18.898701 19.007206 18.985508 18.942097 18.877003 19.028904 19.028904 19.028904 19.137409 19.267597 19.332706 19.441196 19.441196 19.506306 19.376102 19.267597 19.245899 19.289295 19.245899 19.224201 19.289295 19.245899 19.289295 19.245899 19.354404 19.462910 19.462910 19.506306 19.658207 19.658207 19.679905 19.744999 19.701603 19.723301 19.788410 19.918598 19.810108 19.896900 19.962009 19.896900 20.027103 19.983707 19.679905 19.528004 19.571400 19.723301 19.614796 19.658207 19.701603 19.744999 19.810108 19.788410 19.766697 19.766697 19.853504 19.983707 19.983707 20.200703 20.157307 20.244099 20.309208 20.352604 20.547901 20.612995 20.960209 21.220600 22.001804 23.651005 25.972904 27.470203 29.054310 30.443104 31.614902 35.151997 37.083302 36.844608 36.519108 36.757801 38.276798 39.426899 39.774097 39.209904 37.799397 35.586002 34.023609 32.830097 29.944004 28.099506 26.754108 25.690800 24.779408 24.171803 23.651005 23.282108 23.130207 22.739597 22.283909 21.958408 21.567799 21.329105 21.133808 20.895100 20.808308 20.569599 20.569599 20.461109 20.504505 20.352604 20.222401 20.157307 20.157307 19.853504 19.593098 19.462910 19.397800 19.549702 19.462910 19.354404 19.267597 19.354404 19.332706 19.245899 19.289295 19.224201 19.289295 19.202503 19.159107 19.245899 19.224201 19.159107 19.137409 19.072300 19.093998 18.942097 19.028904 19.050602 19.072300 18.963810 18.963810 18.877003 18.855305 18.790195 18.790195 18.790195 18.681705 18.790195 18.833607 18.681705 18.681705 18.811909 18.855305 18.855305 18.725101 18.681705 18.660007 18.703403 
18.725101 18.768497 18.855305 18.855305 18.877003 18.985508 18.920399 18.855305 18.920399 18.942097 19.072300 18.920399 19.028904 19.202503 19.245899 19.354404 19.354404 19.354404 19.419498 19.224201 19.202503 19.289295 19.267597 19.224201 19.224201 19.224201 19.289295 19.224201 19.332706 19.441196 19.484608 19.462910 19.549702 19.593098 19.636509 19.744999 19.810108 19.701603 19.744999 19.875202 19.810108 19.788410 19.723301 19.875202 19.896900 19.766697 19.549702 19.549702 19.636509 19.636509 19.679905 19.636509 19.571400 19.614796 19.723301 19.723301 19.744999 19.788410 19.918598 19.896900 20.048801 20.070499 20.092197 20.309208 20.330906 20.396000 20.417698 20.634708 20.873402 21.285709 21.980106 23.520802 25.213398 26.558796 27.622105 28.750507 32.895206 36.627598 36.736103 36.453999 36.345509 36.584202 38.016407 38.797596 39.079700 37.690907 35.868107 34.414204 33.676395 30.638401 27.947605 26.537098 25.495502 24.584110 23.868000 23.520802 23.238697 22.783009 22.826405 22.652805 22.240498 21.784809 21.350803 21.090397 20.873402 20.851704 20.678104 20.504505 20.439396 20.461109 20.374302 20.244099 20.157307 20.092197 19.962009 19.636509 19.528004 19.571400 19.462910 19.506306 19.354404 19.397800 19.311008 19.354404 19.332706 19.354404 19.332706 19.245899 19.245899 19.224201 19.159107 19.093998 19.137409 19.159107 19.093998 19.072300 18.920399 19.050602 18.898701 18.963810 18.920399 18.898701 18.898701 18.811909 18.877003 18.855305 18.790195 18.833607 18.790195 18.768497 18.638309 18.681705 18.681705 18.660007 18.768497 18.790195 18.638309 18.746799 18.703403 18.725101 
18.790195 18.833607 18.790195 18.768497 18.877003 18.898701 18.898701 18.963810 18.877003 18.963810 19.007206 19.050602 19.028904 19.137409 19.267597 19.354404 19.441196 19.354404 19.441196 19.311008 19.332706 19.289295 19.245899 19.332706 19.202503 19.245899 19.159107 19.267597 19.354404 19.397800 19.397800 19.484608 19.549702 19.484608 19.593098 19.658207 19.658207 19.679905 19.744999 19.788410 19.744999 19.766697 19.744999 19.766697 19.788410 19.658207 19.636509 19.636509 19.614796 19.679905 19.636509 19.571400 19.679905 19.679905 19.723301 19.723301 19.810108 19.766697 19.940296 19.983707 20.005405 20.135609 20.157307 20.179005 20.287510 20.417698 20.439396 20.699802 20.960209 21.329105 21.980106 22.934910 24.063297 25.213398 26.884296 30.855396 35.325596 36.323795 36.171909 36.085102 36.367207 36.822910 38.038105 38.580601 37.669209 35.781300 34.631199 33.936802 31.636600 28.338200 26.645603 25.365299 24.497303 23.933109 23.325504 23.173603 22.913197 22.587696 22.522602 22.262196 21.980106 21.589497 21.177204 20.960209 20.786610 20.786610 20.764896 20.482807 20.417698 20.352604 20.244099 20.157307 20.092197 20.027103 19.853504 19.636509 19.462910 19.593098 19.506306 19.441196 19.354404 19.311008 19.311008 19.311008 19.354404 19.245899 19.289295 19.180805 19.245899 19.202503 19.115696 19.115696 19.180805 19.202503 19.115696 19.137409 19.007206 19.050602 18.942097 19.028904 18.877003 18.920399 18.942097 18.942097 18.855305 18.877003 18.790195 18.790195 18.768497 18.703403 18.768497 18.898701 18.746799 18.746799 18.790195 18.855305 18.660007 18.703403 18.660007 18.725101 
18.768497 18.811909 18.725101 18.790195 18.898701 18.855305 18.898701 18.855305 18.985508 18.877003 18.920399 18.942097 19.007206 19.137409 19.202503 19.311008 19.311008 19.462910 19.376102 19.354404 19.289295 19.245899 19.332706 19.311008 19.180805 19.267597 19.267597 19.354404 19.354404 19.332706 19.332706 19.376102 19.376102 19.462910 19.376102 19.506306 19.636509 19.571400 19.614796 19.723301 19.744999 19.723301 19.614796 19.636509 19.636509 19.593098 19.528004 19.614796 19.636509 19.636509 19.701603 19.679905 19.571400 19.658207 19.701603 19.766697 19.766697 19.723301 19.853504 19.918598 19.940296 20.092197 20.092197 20.222401 20.287510 20.330906 20.504505 20.678104 21.025303 21.459309 22.088596 22.891499 24.041599 25.625706 30.074207 34.500996 35.824696 36.020008 36.085102 36.388905 36.432301 36.432301 37.886204 37.560703 35.716206 34.262302 33.936802 32.092304 28.902409 26.884296 25.430408 24.475605 23.781208 23.390598 22.978306 22.848103 22.674503 22.240498 22.088596 21.741398 21.524403 21.220600 20.873402 20.743198 20.764896 20.656406 20.547901 20.439396 20.330906 20.287510 20.222401 20.157307 20.070499 19.896900 19.614796 19.484608 19.506306 19.528004 19.462910 19.419498 19.376102 19.332706 19.311008 19.332706 19.289295 19.267597 19.289295 19.137409 19.224201 19.180805 19.093998 19.115696 19.137409 19.072300 19.072300 19.050602 19.007206 18.985508 18.898701 18.963810 18.920399 18.920399 19.050602 18.877003 18.877003 18.703403 18.768497 18.768497 18.638309 18.703403 18.811909 18.746799 18.660007 18.833607 18.638309 18.660007 18.681705 18.616596 18.616596 18.660007 
18.898701 18.855305 18.746799 18.768497 18.811909 18.898701 18.877003 18.833607 18.877003 18.963810 18.985508 18.942097 19.050602 19.180805 19.115696 19.311008 19.354404 19.376102 19.332706 19.397800 19.289295 19.245899 19.311008 19.332706 19.180805 19.267597 19.354404 19.267597 19.267597 19.419498 19.332706 19.332706 19.354404 19.332706 19.354404 19.419498 19.528004 19.593098 19.571400 19.788410 19.679905 19.723301 19.766697 19.636509 19.658207 19.528004 19.593098 19.614796 19.658207 19.636509 19.701603 19.723301 19.614796 19.571400 19.723301 19.701603 19.744999 19.744999 19.896900 19.940296 20.027103 20.092197 20.048801 20.222401 20.265797 20.396000 20.569599 20.743198 21.068699 21.502705 22.240498 23.282108 24.801105 28.511799 33.611301 35.390705 35.781300 36.063404 36.627598 35.954899 35.086903 36.692707 37.256901 35.889805 34.327396 33.654697 32.309299 29.162800 27.209797 25.690800 24.540699 23.802906 23.325504 23.043400 22.696201 22.544300 22.240498 22.001804 21.828205 21.502705 21.155506 20.981907 20.764896 20.678104 20.526203 20.526203 20.504505 20.374302 20.222401 20.179005 20.113895 20.027103 20.027103 19.701603 19.549702 19.441196 19.376102 19.484608 19.397800 19.419498 19.354404 19.332706 19.354404 19.332706 19.224201 19.245899 19.267597 19.202503 19.202503 19.224201 19.224201 19.159107 19.072300 19.050602 19.050602 19.007206 18.985508 18.942097 19.072300 19.007206 18.942097 18.985508 18.985508 18.855305 18.725101 18.811909 18.811909 18.833607 18.660007 18.725101 18.811909 18.681705 18.703403 18.660007 18.703403 18.681705 18.681705 18.725101 18.660007 18.703403 
18.811909 18.768497 18.811909 18.790195 18.833607 18.855305 18.877003 18.963810 18.963810 18.985508 18.920399 19.028904 18.985508 19.007206 19.115696 19.289295 19.354404 19.332706 19.419498 19.419498 19.419498 19.311008 19.180805 19.332706 19.267597 19.245899 19.289295 19.224201 19.245899 19.332706 19.332706 19.202503 19.267597 19.332706 19.332706 19.397800 19.397800 19.484608 19.462910 19.614796 19.679905 19.679905 19.658207 19.658207 19.636509 19.571400 19.614796 19.614796 19.658207 19.636509 19.658207 19.614796 19.549702 19.658207 19.614796 19.723301 19.744999 19.744999 19.788410 19.853504 19.918598 20.092197 20.070499 20.070499 20.222401 20.396000 20.569599 20.873402 21.198902 21.719700 22.652805 23.868000 27.144703 32.634800 34.935001 35.542606 35.868107 36.627598 36.671009 34.262302 35.846409 36.714405 36.063404 34.457600 33.546207 32.548008 29.596806 27.426807 25.821003 24.757710 23.759510 23.282108 23.021702 22.804707 22.392399 22.283909 22.023502 21.784809 21.481007 21.242298 20.895100 20.786610 20.569599 20.504505 20.439396 20.417698 20.482807 20.309208 20.157307 20.092197 20.027103 19.940296 19.766697 19.614796 19.441196 19.441196 19.462910 19.419498 19.419498 19.419498 19.376102 19.354404 19.267597 19.376102 19.332706 19.224201 19.289295 19.202503 19.224201 19.180805 19.115696 19.137409 19.072300 19.093998 19.115696 18.985508 18.942097 19.007206 18.942097 18.985508 18.942097 18.855305 18.811909 18.790195 18.833607 18.768497 18.746799 18.833607 18.811909 18.638309 18.681705 18.616596 18.790195 18.703403 18.638309 18.725101 18.725101 18.638309 18.660007 18.681705 
18.790195 18.725101 18.746799 18.660007 18.811909 18.790195 18.877003 18.942097 18.811909 18.920399 18.942097 18.920399 18.963810 19.093998 19.093998 19.072300 19.267597 19.376102 19.441196 19.397800 19.311008 19.289295 19.245899 19.245899 19.202503 19.159107 19.202503 19.180805 19.202503 19.245899 19.267597 19.202503 19.202503 19.245899 19.224201 19.354404 19.354404 19.354404 19.441196 19.506306 19.506306 19.593098 19.636509 19.614796 19.593098 19.636509 19.679905 19.549702 19.614796 19.571400 19.549702 19.571400 19.506306 19.571400 19.571400 19.723301 19.636509 19.766697 19.744999 19.853504 19.875202 20.027103 19.983707 20.113895 20.265797 20.352604 20.591297 20.851704 21.242298 21.849903 23.086796 25.386997 31.202610 34.349110 35.195408 35.520908 36.106800 37.039906 34.891605 35.000095 36.280399 35.824696 35.000095 33.459400 32.873508 30.139301 27.795704 25.994602 24.953007 23.933109 23.303806 23.021702 22.696201 22.587696 22.262196 22.023502 21.741398 21.415897 21.155506 20.981907 20.743198 20.569599 20.461109 20.417698 20.439396 20.352604 20.352604 20.179005 20.005405 19.983707 19.940296 19.853504 19.658207 19.419498 19.462910 19.441196 19.397800 19.376102 19.397800 19.376102 19.311008 19.267597 19.332706 19.267597 19.289295 19.137409 19.267597 19.115696 19.202503 19.115696 19.093998 19.093998 19.137409 19.072300 18.985508 18.942097 18.877003 18.985508 18.985508 18.898701 18.790195 18.855305 18.855305 18.877003 18.768497 18.725101 18.660007 18.768497 18.660007 18.703403 18.768497 18.725101 18.703403 18.703403 18.638309 18.638309 18.551502 18.551502 18.594898 18.616596 
18.746799 18.790195 18.703403 18.746799 18.811909 18.790195 18.768497 18.833607 18.833607 18.898701 18.877003 18.920399 18.942097 18.920399 19.093998 19.159107 19.202503 19.245899 19.376102 19.376102 19.311008 19.267597 19.245899 19.245899 19.202503 19.159107 19.224201 19.159107 19.180805 19.202503 19.202503 19.224201 19.245899 19.245899 19.137409 19.332706 19.267597 19.311008 19.354404 19.506306 19.506306 19.506306 19.484608 19.528004 19.571400 19.593098 19.636509 19.528004 19.593098 19.571400 19.484608 19.571400 19.549702 19.571400 19.593098 19.636509 19.614796 19.658207 19.723301 19.831806 19.810108 19.962009 20.027103 20.048801 20.352604 20.374302 20.504505 20.786610 21.263996 22.175404 23.716099 28.707096 33.719807 34.739704 35.195408 35.672810 36.605900 35.868107 34.869907 35.933201 35.759602 35.108601 33.828297 32.938602 30.985600 28.273106 26.558796 25.061497 24.106709 23.455708 22.913197 22.717899 22.370701 22.283909 22.305607 21.914997 21.459309 21.133808 20.916798 20.808308 20.678104 20.482807 20.352604 20.374302 20.330906 20.352604 20.244099 20.070499 19.940296 19.940296 19.875202 19.788410 19.506306 19.376102 19.484608 19.462910 19.332706 19.332706 19.267597 19.332706 19.245899 19.311008 19.267597 19.267597 19.224201 19.159107 19.180805 19.180805 19.115696 19.093998 19.028904 19.093998 19.028904 19.050602 18.985508 18.898701 18.877003 18.942097 18.811909 18.877003 18.877003 18.811909 18.833607 18.790195 18.811909 18.790195 18.638309 18.725101 18.638309 18.790195 18.551502 18.638309 18.660007 18.638309 18.573200 18.594898 18.551502 18.638309 18.529804 18.551502 
18.616596 18.746799 18.594898 18.725101 18.833607 18.811909 18.811909 18.811909 18.790195 18.877003 18.855305 18.963810 18.985508 18.963810 19.072300 19.072300 19.202503 19.245899 19.311008 19.354404 19.332706 19.245899 19.224201 19.245899 19.311008 19.224201 19.224201 19.202503 19.137409 19.224201 19.180805 19.115696 19.202503 19.202503 19.159107 19.224201 19.267597 19.289295 19.376102 19.397800 19.397800 19.354404 19.376102 19.397800 19.462910 19.528004 19.571400 19.571400 19.593098 19.679905 19.614796 19.614796 19.571400 19.593098 19.614796 19.593098 19.701603 19.723301 19.701603 19.810108 19.853504 19.918598 19.962009 20.113895 20.222401 20.330906 20.547901 20.916798 21.437595 22.349003 25.473804 31.940403 34.370808 34.804798 35.238804 36.215305 36.345509 34.479298 35.455799 35.282200 34.978397 34.001896 33.133900 31.463001 28.837299 26.927708 25.517200 24.280308 23.607609 23.043400 22.544300 22.392399 22.110310 22.001804 21.893299 21.676304 21.198902 20.743198 20.699802 20.612995 20.417698 20.352604 20.222401 20.200703 20.287510 20.244099 20.179005 19.983707 19.831806 19.875202 19.875202 19.593098 19.419498 19.397800 19.441196 19.462910 19.397800 19.311008 19.267597 19.311008 19.289295 19.267597 19.245899 19.180805 19.202503 19.180805 19.245899 19.093998 19.028904 19.180805 19.115696 19.028904 19.072300 19.050602 18.985508 18.877003 18.920399 18.855305 18.898701 18.790195 18.898701 18.746799 18.811909 18.898701 18.790195 18.790195 18.638309 18.703403 18.681705 18.768497 18.594898 18.660007 18.681705 18.660007 18.616596 18.573200 18.594898 18.573200 18.486408 18.551502 
18.725101 18.681705 18.703403 18.681705 18.790195 18.790195 18.833607 18.768497 18.790195 18.855305 18.746799 18.855305 18.898701 19.028904 18.920399 18.985508 19.093998 19.159107 19.289295 19.267597 19.245899 19.245899 19.224201 19.224201 19.245899 19.180805 19.180805 19.180805 19.159107 19.137409 19.093998 19.180805 19.159107 19.180805 19.180805 19.289295 19.289295 19.224201 19.376102 19.397800 19.332706 19.332706 19.332706 19.354404 19.419498 19.376102 19.484608 19.549702 19.571400 19.549702 19.571400 19.614796 19.614796 19.658207 19.658207 19.723301 19.614796 19.701603 19.744999 19.831806 19.831806 19.918598 20.027103 20.200703 20.265797 20.439396 20.547901 20.851704 21.546101 22.739597 27.730610 33.220707 34.349110 34.652897 35.672810 36.367207 34.435902 34.240604 34.783100 34.370808 33.980198 33.199009 32.244205 29.401508 27.513599 25.994602 24.779408 23.802906 23.216999 22.717899 22.305607 22.045200 21.763096 21.719700 21.481007 21.263996 20.895100 20.526203 20.504505 20.504505 20.287510 20.374302 20.222401 20.265797 20.157307 20.092197 20.092197 19.875202 19.831806 19.766697 19.614796 19.419498 19.311008 19.332706 19.441196 19.376102 19.376102 19.311008 19.354404 19.332706 19.245899 19.245899 19.202503 19.115696 19.202503 19.137409 19.180805 19.093998 19.028904 19.137409 19.028904 18.985508 19.007206 19.028904 18.985508 18.898701 18.855305 18.898701 18.855305 18.833607 18.811909 18.768497 18.768497 18.877003 18.725101 18.681705 18.638309 18.660007 18.551502 18.594898 18.638309 18.616596 18.638309 18.508106 18.616596 18.551502 18.573200 18.464710 18.529804 18.660007 
18.638309 18.594898 18.681705 18.638309 18.660007 18.703403 18.725101 18.768497 18.703403 18.725101 18.811909 18.746799 18.725101 18.877003 18.942097 18.942097 18.963810 19.007206 19.224201 19.180805 19.159107 19.202503 19.267597 19.245899 19.311008 19.137409 19.072300 19.115696 19.202503 19.137409 19.072300 19.028904 19.072300 19.137409 19.072300 19.202503 19.180805 19.267597 19.289295 19.311008 19.267597 19.354404 19.376102 19.267597 19.267597 19.354404 19.376102 19.397800 19.462910 19.462910 19.549702 19.528004 19.571400 19.528004 19.614796 19.614796 19.658207 19.788410 19.766697 19.788410 19.896900 19.962009 20.005405 20.179005 20.244099 20.374302 20.591297 20.938496 21.632908 23.151905 29.184498 33.329197 34.088703 34.891605 35.672810 34.457600 31.983799 33.264103 33.459400 33.047108 32.526310 32.222507 30.421406 27.969303 26.341801 25.083210 24.041599 23.216999 22.739597 22.392399 21.936695 21.719700 21.481007 21.329105 21.003605 20.938496 20.699802 20.439396 20.352604 20.287510 20.244099 20.330906 20.157307 20.113895 20.092197 20.027103 19.962009 19.831806 19.744999 19.636509 19.462910 19.289295 19.332706 19.245899 19.289295 19.332706 19.311008 19.289295 19.311008 19.332706 19.180805 19.137409 19.093998 19.137409 19.072300 19.137409 19.115696 19.093998 19.050602 19.115696 18.963810 18.963810 19.050602 19.050602 18.920399 18.877003 18.920399 18.855305 18.877003 18.746799 18.725101 18.746799 18.725101 18.660007 18.725101 18.638309 18.638309 18.551502 18.551502 18.638309 18.594898 18.529804 18.573200 18.573200 18.486408 18.464710 18.529804 18.442997 18.442997 18.464710 
18.638309 18.594898 18.660007 18.551502 18.660007 18.703403 18.703403 18.725101 18.725101 18.768497 18.703403 18.725101 18.768497 18.790195 18.833607 18.942097 18.963810 18.963810 19.007206 19.180805 19.224201 19.115696 19.137409 19.202503 19.159107 19.093998 19.028904 19.072300 19.093998 19.180805 19.093998 19.115696 19.137409 19.137409 19.115696 19.245899 19.202503 19.180805 19.224201 19.289295 19.224201 19.267597 19.311008 19.354404 19.332706 19.332706 19.397800 19.397800 19.419498 19.397800 19.462910 19.419498 19.441196 19.484608 19.636509 19.636509 19.744999 19.723301 19.744999 19.853504 19.940296 19.962009 20.027103 20.200703 20.265797 20.417698 20.461109 20.981907 21.719700 23.108509 29.076008 32.851810 33.567905 34.522709 34.609501 31.332798 30.009098 31.311100 31.679996 31.311100 30.963902 30.812000 28.403309 26.645603 25.408695 24.323704 23.347202 22.652805 22.435810 22.001804 21.589497 21.415897 21.177204 20.960209 20.656406 20.591297 20.461109 20.265797 20.352604 20.222401 20.222401 20.244099 20.005405 20.048801 19.918598 19.875202 19.875202 19.744999 19.593098 19.484608 19.397800 19.289295 19.245899 19.224201 19.311008 19.267597 19.245899 19.202503 19.180805 19.289295 19.137409 19.180805 19.137409 19.093998 19.159107 19.137409 19.093998 19.007206 19.028904 19.072300 18.920399 18.920399 19.028904 18.898701 18.833607 18.790195 18.811909 18.855305 18.811909 18.811909 18.746799 18.811909 18.660007 18.725101 18.703403 18.616596 18.594898 18.638309 18.551502 18.551502 18.616596 18.377903 18.594898 18.551502 18.442997 18.312809 18.486408 18.442997 18.334507 18.486408 
18.638309 18.616596 18.660007 18.486408 18.681705 18.660007 18.616596 18.768497 18.725101 18.638309 18.746799 18.746799 18.725101 18.746799 18.790195 18.942097 18.855305 18.877003 18.963810 19.028904 19.137409 19.115696 19.115696 19.050602 19.050602 19.115696 18.985508 19.115696 19.072300 19.202503 19.137409 19.007206 19.093998 19.072300 19.028904 19.224201 19.224201 19.245899 19.245899 19.267597 19.311008 19.267597 19.267597 19.289295 19.289295 19.376102 19.311008 19.397800 19.419498 19.332706 19.332706 19.397800 19.484608 19.506306 19.593098 19.571400 19.658207 19.658207 19.723301 19.810108 19.918598 19.962009 19.983707 20.070499 20.222401 20.374302 20.417698 20.830006 21.481007 22.696201 27.057896 31.506397 32.678196 33.524509 32.482899 29.119404 28.056110 28.598606 29.488300 29.336399 28.967503 28.207996 26.754108 25.495502 24.519001 23.477406 22.804707 22.283909 22.153706 21.741398 21.307407 21.112110 20.808308 20.699802 20.526203 20.461109 20.330906 20.200703 20.179005 20.113895 20.070499 20.092197 19.918598 19.940296 19.853504 19.940296 19.918598 19.679905 19.484608 19.397800 19.311008 19.245899 19.202503 19.311008 19.180805 19.289295 19.245899 19.180805 19.245899 19.245899 19.224201 19.137409 19.137409 19.072300 19.072300 19.050602 19.093998 19.028904 19.028904 19.050602 18.963810 18.942097 18.942097 18.898701 18.877003 18.725101 18.768497 18.681705 18.703403 18.768497 18.790195 18.768497 18.703403 18.725101 18.594898 18.616596 18.551502 18.573200 18.594898 18.508106 18.551502 18.486408 18.594898 18.486408 18.421299 18.486408 18.508106 18.399601 18.421299 18.464710 
18.529804 18.681705 18.616596 18.638309 18.768497 18.681705 18.703403 18.725101 18.703403 18.703403 18.725101 18.855305 18.768497 18.811909 18.790195 18.833607 18.877003 18.898701 18.985508 18.920399 18.963810 19.050602 19.028904 18.985508 19.050602 19.072300 19.159107 19.028904 19.028904 19.202503 19.093998 18.963810 19.050602 19.137409 19.137409 19.159107 19.224201 19.180805 19.289295 19.311008 19.289295 19.311008 19.289295 19.376102 19.332706 19.354404 19.441196 19.419498 19.462910 19.354404 19.441196 19.441196 19.462910 19.528004 19.614796 19.441196 19.528004 19.636509 19.658207 19.679905 19.853504 19.853504 19.962009 19.983707 20.157307 20.200703 20.461109 20.743198 21.242298 22.197102 24.453907 28.793903 31.094105 32.048908 30.551609 27.665501 26.754108 26.472004 27.036198 27.166401 26.688999 26.037998 25.343601 24.562397 23.564198 22.761295 22.283909 21.936695 21.741398 21.415897 21.003605 20.786610 20.612995 20.591297 20.374302 20.309208 20.287510 20.092197 20.179005 20.200703 20.048801 20.092197 19.853504 19.831806 19.810108 19.918598 19.810108 19.528004 19.332706 19.311008 19.311008 19.245899 19.267597 19.202503 19.267597 19.289295 19.267597 19.289295 19.289295 19.224201 19.180805 19.050602 19.028904 19.050602 19.093998 19.028904 19.115696 19.028904 19.028904 19.007206 18.963810 18.963810 18.920399 18.898701 18.985508 18.790195 18.811909 18.833607 18.746799 18.768497 18.768497 18.725101 18.725101 18.703403 18.681705 18.573200 18.594898 18.638309 18.616596 18.594898 18.638309 18.616596 18.421299 18.442997 18.486408 18.442997 18.486408 18.442997 18.529804 18.442997 
18.529804 18.594898 18.573200 18.551502 18.681705 18.681705 18.660007 18.681705 18.681705 18.768497 18.746799 18.616596 18.703403 18.855305 18.790195 18.855305 18.811909 18.855305 18.833607 18.746799 18.768497 18.877003 19.028904 18.963810 19.072300 19.007206 19.050602 19.093998 19.050602 19.115696 19.137409 19.072300 18.985508 19.072300 19.072300 19.093998 19.159107 19.202503 19.202503 19.245899 19.137409 19.202503 19.245899 19.376102 19.354404 19.267597 19.311008 19.462910 19.462910 19.397800 19.441196 19.419498 19.484608 19.419498 19.484608 19.506306 19.484608 19.593098 19.636509 19.658207 19.744999 19.853504 19.788410 19.918598 20.027103 20.070499 20.222401 20.461109 20.938496 21.611210 22.739597 25.300205 28.294804 29.314701 27.687199 26.189899 25.495502 25.148304 25.126606 25.039799 24.866199 24.475605 23.954807 23.238697 22.696201 22.023502 21.806507 21.546101 21.285709 21.003605 20.634708 20.547901 20.396000 20.309208 20.244099 20.179005 20.135609 20.048801 20.070499 20.135609 19.918598 19.983707 19.810108 19.766697 19.788410 19.810108 19.701603 19.311008 19.245899 19.267597 19.397800 19.202503 19.289295 19.202503 19.180805 19.245899 19.180805 19.115696 19.245899 19.202503 19.137409 19.072300 19.072300 19.028904 19.050602 19.050602 18.985508 19.028904 18.963810 18.942097 18.942097 18.963810 18.898701 18.833607 18.811909 18.855305 18.811909 18.725101 18.746799 18.811909 18.725101 18.594898 18.681705 18.573200 18.573200 18.594898 18.746799 18.529804 18.594898 18.551502 18.594898 18.464710 18.508106 18.464710 18.421299 18.399601 18.442997 18.508106 18.508106 18.399601 
18.573200 18.594898 18.573200 18.616596 18.681705 18.551502 18.725101 18.638309 18.703403 18.703403 18.660007 18.681705 18.616596 18.746799 18.725101 18.790195 18.790195 18.877003 18.681705 18.768497 18.725101 18.811909 18.877003 19.050602 19.028904 19.115696 19.159107 19.115696 19.159107 19.202503 19.159107 18.985508 19.072300 19.072300 19.115696 19.159107 19.137409 19.245899 19.202503 19.224201 19.159107 19.224201 19.311008 19.289295 19.267597 19.376102 19.397800 19.462910 19.441196 19.354404 19.441196 19.397800 19.484608 19.441196 19.441196 19.441196 19.614796 19.636509 19.636509 19.636509 19.723301 19.896900 19.853504 19.875202 20.005405 20.200703 20.113895 20.374302 20.656406 21.090397 21.980106 23.021702 24.519001 25.365299 24.953007 24.605808 24.258610 23.976505 23.933109 23.564198 23.520802 23.347202 22.848103 22.414097 21.914997 21.589497 21.329105 21.047001 20.895100 20.634708 20.374302 20.374302 20.265797 20.244099 20.135609 20.092197 20.092197 20.048801 20.092197 20.027103 19.875202 19.896900 19.744999 19.701603 19.723301 19.723301 19.506306 19.311008 19.267597 19.245899 19.332706 19.267597 19.224201 19.159107 19.245899 19.180805 19.159107 19.115696 19.180805 19.180805 19.115696 19.050602 19.115696 19.072300 19.050602 19.007206 19.050602 18.942097 18.963810 18.942097 18.920399 19.028904 18.833607 18.811909 18.811909 18.833607 18.768497 18.725101 18.768497 18.681705 18.725101 18.746799 18.616596 18.660007 18.638309 18.660007 18.768497 18.660007 18.551502 18.442997 18.529804 18.421299 18.529804 18.508106 18.529804 18.508106 18.508106 18.486408 18.486408 18.399601 
18.594898 18.508106 18.551502 18.508106 18.660007 18.594898 18.616596 18.681705 18.660007 18.616596 18.725101 18.638309 18.660007 18.746799 18.681705 18.855305 18.725101 18.833607 18.703403 18.638309 18.660007 18.616596 18.594898 18.811909 19.028904 19.007206 19.007206 19.072300 19.159107 19.115696 19.115696 19.028904 19.072300 19.093998 19.072300 19.115696 19.093998 19.028904 19.072300 19.202503 19.202503 19.180805 19.224201 19.311008 19.332706 19.354404 19.311008 19.376102 19.397800 19.354404 19.332706 19.397800 19.419498 19.441196 19.441196 19.484608 19.549702 19.593098 19.549702 19.593098 19.766697 19.766697 19.875202 19.810108 19.962009 20.005405 19.853504 20.179005 20.374302 20.678104 21.198902 21.806507 22.479206 23.130207 23.303806 23.216999 23.108509 22.826405 22.696201 22.435810 22.327305 22.283909 22.001804 21.611210 21.329105 21.155506 20.960209 20.721500 20.526203 20.461109 20.309208 20.244099 20.135609 20.135609 20.048801 20.027103 20.092197 19.962009 20.005405 19.940296 19.853504 19.810108 19.658207 19.679905 19.636509 19.462910 19.462910 19.224201 19.224201 19.224201 19.267597 19.159107 19.289295 19.180805 19.202503 19.224201 19.137409 19.093998 19.180805 19.202503 19.093998 19.050602 19.072300 19.093998 18.963810 18.942097 19.050602 19.028904 19.007206 18.898701 18.963810 19.007206 18.855305 18.898701 18.833607 18.855305 18.746799 18.703403 18.768497 18.703403 18.681705 18.660007 18.725101 18.660007 18.573200 18.594898 18.594898 18.660007 18.486408 18.508106 18.421299 18.486408 18.573200 18.508106 18.529804 18.551502 18.464710 18.442997 18.356205 18.356205 
18.573200 18.638309 18.529804 18.508106 18.551502 18.594898 18.638309 18.681705 18.660007 18.660007 18.616596 18.573200 18.660007 18.703403 18.725101 18.681705 18.681705 18.768497 18.638309 18.594898 18.638309 18.551502 18.594898 18.681705 18.942097 19.072300 19.093998 18.985508 19.159107 19.093998 19.137409 18.985508 19.137409 19.028904 18.985508 19.093998 19.072300 19.072300 19.137409 19.115696 19.093998 19.115696 19.202503 19.267597 19.354404 19.245899 19.224201 19.332706 19.354404 19.376102 19.397800 19.441196 19.376102 19.462910 19.441196 19.593098 19.528004 19.636509 19.614796 19.679905 19.614796 19.723301 19.723301 19.853504 19.853504 19.853504 19.918598 20.027103 20.092197 20.352604 20.721500 21.003605 21.459309 21.763096 22.197102 22.088596 22.001804 21.893299 21.806507 21.567799 21.524403 21.459309 21.198902 21.003605 20.873402 20.786610 20.591297 20.439396 20.396000 20.330906 20.092197 20.179005 20.092197 20.048801 20.027103 20.070499 20.048801 19.853504 19.896900 19.875202 19.744999 19.744999 19.593098 19.658207 19.528004 19.376102 19.419498 19.267597 19.159107 19.224201 19.289295 19.245899 19.202503 19.159107 19.224201 19.180805 19.180805 19.137409 19.072300 19.159107 19.115696 19.007206 19.050602 19.050602 19.007206 19.093998 19.072300 18.942097 18.963810 18.963810 18.898701 18.877003 18.833607 18.746799 18.855305 18.790195 18.746799 18.703403 18.660007 18.703403 18.746799 18.725101 18.681705 18.660007 18.638309 18.508106 18.551502 18.529804 18.464710 18.442997 18.486408 18.508106 18.464710 18.551502 18.442997 18.377903 18.377903 18.442997 18.291096 18.356205 
18.464710 18.486408 18.594898 18.464710 18.551502 18.508106 18.703403 18.616596 18.573200 18.660007 18.594898 18.616596 18.616596 18.573200 18.594898 18.616596 18.573200 18.529804 18.508106 18.573200 18.594898 18.616596 18.681705 18.660007 18.833607 18.942097 19.093998 19.028904 19.050602 19.180805 19.137409 19.072300 19.180805 19.050602 19.028904 18.963810 18.963810 19.093998 19.007206 19.072300 19.007206 19.137409 19.115696 19.180805 19.267597 19.159107 19.245899 19.311008 19.376102 19.267597 19.332706 19.376102 19.354404 19.397800 19.484608 19.441196 19.462910 19.528004 19.549702 19.701603 19.614796 19.766697 19.701603 19.810108 19.831806 19.788410 19.853504 19.875202 19.940296 20.179005 20.396000 20.547901 20.873402 20.873402 21.198902 21.329105 21.242298 21.090397 21.112110 20.873402 20.916798 20.743198 20.699802 20.591297 20.461109 20.396000 20.200703 20.135609 20.179005 20.222401 19.940296 19.940296 19.962009 20.070499 20.005405 19.962009 19.962009 19.701603 19.744999 19.744999 19.636509 19.810108 19.593098 19.397800 19.376102 19.332706 19.354404 19.180805 19.180805 19.267597 19.267597 19.137409 19.159107 19.202503 19.137409 19.137409 19.115696 19.028904 19.093998 19.028904 19.050602 19.050602 18.985508 19.093998 18.985508 19.007206 18.985508 18.985508 18.920399 18.985508 18.833607 18.877003 18.877003 18.725101 18.833607 18.746799 18.703403 18.638309 18.681705 18.660007 18.790195 18.660007 18.594898 18.573200 18.486408 18.508106 18.442997 18.464710 18.573200 18.442997 18.551502 18.334507 18.464710 18.399601 18.399601 18.464710 18.377903 18.464710 18.247700 18.334507 
18.464710 18.508106 18.486408 18.377903 18.508106 18.529804 18.551502 18.594898 18.551502 18.551502 18.464710 18.442997 18.529804 18.508106 18.486408 18.508106 18.508106 18.442997 18.421299 18.529804 18.486408 18.464710 18.529804 18.681705 18.768497 18.877003 18.898701 19.028904 19.072300 19.093998 19.050602 18.963810 19.093998 19.050602 18.963810 19.028904 19.007206 18.963810 19.007206 19.007206 19.050602 18.985508 19.072300 19.115696 19.137409 19.224201 19.137409 19.224201 19.224201 19.180805 19.245899 19.267597 19.289295 19.397800 19.397800 19.484608 19.419498 19.484608 19.549702 19.571400 19.636509 19.766697 19.636509 19.701603 19.679905 19.723301 19.788410 19.788410 19.831806 19.896900 20.135609 20.157307 20.330906 20.374302 20.569599 20.721500 20.634708 20.591297 20.547901 20.504505 20.374302 20.309208 20.309208 20.309208 20.265797 20.135609 20.092197 19.853504 19.918598 19.983707 19.875202 19.896900 19.853504 19.853504 19.744999 19.853504 19.810108 19.658207 19.679905 19.679905 19.636509 19.744999 19.354404 19.267597 19.289295 19.267597 19.289295 19.137409 19.115696 19.137409 19.159107 19.050602 19.180805 19.115696 19.093998 19.007206 19.115696 18.985508 19.050602 19.050602 18.985508 19.007206 18.920399 19.028904 18.920399 18.963810 18.898701 18.942097 18.833607 18.811909 18.790195 18.790195 18.746799 18.725101 18.725101 18.768497 18.594898 18.725101 18.681705 18.594898 18.703403 18.703403 18.551502 18.573200 18.508106 18.442997 18.508106 18.464710 18.442997 18.356205 18.442997 18.399601 18.399601 18.421299 18.377903 18.269398 18.334507 18.269398 18.269398 18.226002 
18.551502 18.464710 18.399601 18.421299 18.399601 18.464710 18.486408 18.508106 18.486408 18.529804 18.464710 18.399601 18.334507 18.377903 18.399601 18.356205 18.399601 18.442997 18.508106 18.486408 18.594898 18.508106 18.508106 18.529804 18.638309 18.768497 18.811909 19.028904 19.050602 18.963810 19.007206 18.985508 19.072300 19.072300 19.050602 19.137409 19.050602 18.877003 18.920399 19.007206 18.920399 18.963810 19.028904 19.028904 19.028904 19.093998 19.137409 19.050602 19.180805 19.202503 19.159107 19.224201 19.289295 19.289295 19.376102 19.397800 19.397800 19.419498 19.484608 19.528004 19.593098 19.614796 19.658207 19.614796 19.658207 19.701603 19.723301 19.658207 19.679905 19.896900 19.962009 19.962009 20.070499 20.027103 20.135609 20.200703 20.179005 20.179005 20.222401 20.092197 20.135609 20.070499 20.092197 20.070499 20.027103 19.853504 19.875202 19.875202 19.853504 19.896900 19.810108 19.831806 19.853504 19.896900 19.679905 19.744999 19.766697 19.571400 19.571400 19.658207 19.462910 19.462910 19.267597 19.224201 19.180805 19.245899 19.289295 19.180805 19.072300 19.028904 19.072300 19.115696 19.007206 18.963810 19.028904 19.007206 19.028904 19.028904 18.985508 18.942097 19.007206 18.877003 18.942097 18.942097 18.855305 18.833607 18.942097 18.942097 18.898701 18.703403 18.768497 18.746799 18.790195 18.703403 18.746799 18.703403 18.660007 18.616596 18.551502 18.594898 18.616596 18.573200 18.551502 18.508106 18.464710 18.442997 18.421299 18.442997 18.399601 18.312809 18.486408 18.291096 18.334507 18.334507 18.312809 18.312809 18.291096 18.291096 18.334507 18.247700 
18.291096 18.421299 18.399601 18.377903 18.464710 18.464710 18.464710 18.529804 18.464710 18.486408 18.508106 18.377903 18.334507 18.312809 18.291096 18.291096 18.377903 18.442997 18.399601 18.486408 18.529804 18.442997 18.573200 18.594898 18.703403 18.855305 18.790195 18.898701 18.920399 19.007206 19.093998 18.963810 18.963810 19.050602 19.007206 19.115696 19.028904 18.942097 19.050602 18.963810 18.920399 19.007206 19.028904 19.028904 19.050602 19.093998 19.050602 19.093998 19.137409 19.224201 19.180805 19.224201 19.202503 19.224201 19.354404 19.289295 19.397800 19.376102 19.397800 19.549702 19.549702 19.636509 19.658207 19.658207 19.571400 19.593098 19.571400 19.658207 19.636509 19.636509 19.766697 19.788410 19.896900 19.853504 19.918598 19.875202 19.875202 19.962009 19.962009 19.962009 19.918598 19.918598 19.875202 19.940296 19.875202 19.853504 19.896900 19.723301 19.896900 19.853504 19.766697 19.723301 19.723301 19.788410 19.593098 19.636509 19.636509 19.549702 19.658207 19.528004 19.289295 19.419498 19.159107 19.224201 19.289295 19.224201 19.267597 19.180805 19.093998 19.050602 19.115696 19.115696 19.007206 19.093998 19.072300 19.093998 19.072300 19.028904 19.007206 18.920399 18.985508 18.942097 18.920399 18.920399 18.963810 18.833607 18.942097 18.855305 18.898701 18.790195 18.877003 18.833607 18.725101 18.638309 18.768497 18.725101 18.660007 18.573200 18.594898 18.811909 18.660007 18.616596 18.508106 18.551502 18.486408 18.442997 18.377903 18.377903 18.399601 18.334507 18.421299 18.377903 18.269398 18.421299 18.269398 18.312809 18.334507 18.312809 18.334507 18.226002 
18.399601 18.334507 18.442997 18.356205 18.442997 18.486408 18.442997 18.421299 18.442997 18.486408 18.312809 18.226002 18.291096 18.312809 18.247700 18.356205 18.377903 18.486408 18.421299 18.399601 18.508106 18.421299 18.508106 18.529804 18.573200 18.746799 18.833607 18.833607 18.898701 19.007206 19.072300 19.050602 19.072300 19.028904 18.985508 19.028904 19.115696 19.137409 19.137409 19.028904 19.028904 18.963810 18.963810 18.985508 19.050602 19.050602 19.093998 19.072300 19.115696 19.072300 19.137409 19.115696 19.224201 19.137409 19.267597 19.311008 19.311008 19.354404 19.354404 19.419498 19.462910 19.506306 19.528004 19.571400 19.549702 19.528004 19.571400 19.614796 19.614796 19.614796 19.658207 19.766697 19.723301 19.658207 19.744999 19.766697 19.744999 19.810108 19.831806 19.701603 19.853504 19.810108 19.831806 19.810108 19.853504 19.766697 19.701603 19.701603 19.723301 19.788410 19.658207 19.614796 19.614796 19.701603 19.528004 19.506306 19.658207 19.506306 19.528004 19.484608 19.180805 19.332706 19.224201 19.202503 19.224201 19.245899 19.224201 19.137409 19.007206 19.007206 19.137409 19.028904 19.072300 18.985508 19.072300 19.007206 19.072300 19.072300 18.985508 18.963810 18.942097 18.942097 18.898701 18.920399 18.833607 18.877003 18.942097 18.877003 18.877003 18.811909 18.811909 18.790195 18.855305 18.746799 18.768497 18.746799 18.681705 18.573200 18.616596 18.660007 18.573200 18.594898 18.529804 18.573200 18.399601 18.442997 18.356205 18.442997 18.334507 18.508106 18.399601 18.377903 18.421299 18.269398 18.291096 18.269398 18.421299 18.247700 18.269398 18.226002 
18.377903 18.399601 18.421299 18.421299 18.399601 18.486408 18.399601 18.334507 18.421299 18.421299 18.247700 18.204304 18.204304 18.269398 18.334507 18.247700 18.312809 18.399601 18.356205 18.464710 18.464710 18.442997 18.529804 18.529804 18.616596 18.703403 18.768497 18.833607 18.855305 18.833607 18.898701 18.898701 19.028904 19.093998 18.942097 19.050602 19.072300 18.985508 19.115696 19.115696 19.115696 19.050602 19.007206 19.093998 19.007206 19.137409 19.093998 18.920399 19.093998 19.072300 19.159107 19.137409 19.224201 19.115696 19.115696 19.245899 19.289295 19.267597 19.332706 19.441196 19.462910 19.484608 19.484608 19.506306 19.506306 19.462910 19.506306 19.506306 19.528004 19.506306 19.636509 19.614796 19.701603 19.679905 19.701603 19.593098 19.571400 19.593098 19.658207 19.658207 19.701603 19.744999 19.744999 19.744999 19.810108 19.744999 19.701603 19.571400 19.636509 19.571400 19.462910 19.484608 19.506306 19.658207 19.506306 19.549702 19.549702 19.397800 19.311008 19.224201 19.180805 19.224201 19.137409 19.159107 19.159107 19.159107 19.180805 19.007206 19.050602 19.007206 19.137409 19.093998 19.072300 18.963810 19.028904 19.028904 18.963810 18.985508 18.855305 18.920399 18.942097 18.920399 18.833607 18.811909 18.855305 18.855305 18.855305 18.811909 18.790195 18.790195 18.768497 18.703403 18.790195 18.746799 18.725101 18.594898 18.529804 18.594898 18.573200 18.529804 18.508106 18.464710 18.442997 18.442997 18.486408 18.421299 18.464710 18.399601 18.421299 18.421299 18.399601 18.291096 18.334507 18.204304 18.291096 18.356205 18.291096 18.247700 18.160908 18.269398 
18.269398 18.421299 18.312809 18.464710 18.442997 18.377903 18.312809 18.356205 18.269398 18.182606 18.160908 18.160908 18.226002 18.312809 18.160908 18.269398 18.312809 18.399601 18.356205 18.312809 18.421299 18.464710 18.508106 18.529804 18.638309 18.681705 18.768497 18.746799 18.746799 18.811909 18.898701 18.855305 18.985508 19.180805 18.963810 18.963810 19.050602 18.963810 19.072300 19.007206 19.028904 19.159107 19.159107 19.072300 19.050602 19.072300 19.072300 19.050602 19.137409 19.180805 19.072300 19.115696 19.180805 19.202503 19.050602 19.180805 19.224201 19.354404 19.289295 19.419498 19.332706 19.441196 19.441196 19.528004 19.484608 19.441196 19.419498 19.397800 19.484608 19.549702 19.506306 19.614796 19.636509 19.506306 19.571400 19.528004 19.484608 19.614796 19.593098 19.571400 19.658207 19.636509 19.658207 19.658207 19.723301 19.593098 19.528004 19.484608 19.549702 19.506306 19.419498 19.441196 19.441196 19.636509 19.484608 19.419498 19.419498 19.137409 19.224201 19.267597 19.159107 19.180805 19.050602 19.159107 19.115696 19.180805 19.115696 19.050602 19.007206 19.007206 19.007206 19.007206 19.007206 18.920399 18.985508 18.855305 18.898701 18.877003 18.942097 18.920399 18.877003 18.833607 18.877003 18.877003 18.790195 18.790195 18.790195 18.833607 18.790195 18.790195 18.660007 18.703403 18.638309 18.616596 18.703403 18.529804 18.573200 18.551502 18.573200 18.551502 18.486408 18.421299 18.464710 18.486408 18.486408 18.442997 18.442997 18.399601 18.312809 18.356205 18.334507 18.334507 18.377903 18.269398 18.291096 18.204304 18.269398 18.247700 18.095798 18.117496 
18.377903 18.226002 18.312809 18.356205 18.399601 18.356205 18.291096 18.226002 18.139210 18.160908 18.139210 18.226002 18.226002 18.160908 18.226002 18.182606 18.269398 18.312809 18.377903 18.291096 18.399601 18.399601 18.356205 18.486408 18.551502 18.746799 18.790195 18.725101 18.768497 18.811909 18.942097 18.898701 18.898701 18.920399 18.877003 19.028904 18.963810 18.963810 18.942097 19.028904 19.028904 18.985508 19.050602 19.072300 19.159107 19.115696 19.159107 19.115696 19.093998 19.093998 19.050602 19.072300 19.159107 19.072300 19.093998 19.180805 19.224201 19.289295 19.311008 19.332706 19.354404 19.376102 19.419498 19.506306 19.506306 19.506306 19.376102 19.354404 19.397800 19.484608 19.571400 19.528004 19.549702 19.506306 19.506306 19.441196 19.484608 19.506306 19.593098 19.462910 19.593098 19.593098 19.614796 19.614796 19.614796 19.462910 19.484608 19.354404 19.462910 19.397800 19.332706 19.419498 19.376102 19.484608 19.397800 19.245899 19.202503 19.115696 19.159107 19.245899 19.072300 19.115696 19.028904 19.007206 19.050602 19.093998 19.202503 18.985508 18.942097 18.920399 19.007206 18.920399 18.942097 18.768497 18.985508 18.855305 18.898701 18.877003 18.920399 19.007206 18.898701 18.898701 18.833607 18.855305 18.811909 18.855305 18.746799 18.790195 18.703403 18.725101 18.660007 18.703403 18.681705 18.616596 18.638309 18.529804 18.573200 18.551502 18.508106 18.486408 18.421299 18.486408 18.356205 18.464710 18.421299 18.356205 18.334507 18.356205 18.377903 18.421299 18.226002 18.247700 18.226002 18.269398 18.204304 18.247700 18.182606 18.182606 18.117496 18.247700 
18.247700 18.160908 18.269398 18.182606 18.269398 18.160908 18.160908 18.095798 18.009007 18.074100 18.074100 18.095798 18.074100 18.030704 18.160908 18.182606 18.182606 18.291096 18.269398 18.334507 18.312809 18.247700 18.312809 18.421299 18.421299 18.464710 18.594898 18.594898 18.594898 18.725101 18.877003 18.638309 18.811909 18.790195 18.768497 18.855305 18.877003 18.877003 18.920399 18.985508 18.985508 18.963810 19.072300 18.963810 19.028904 19.093998 19.137409 19.093998 19.180805 19.202503 19.202503 19.050602 19.028904 19.072300 19.115696 19.115696 19.224201 19.267597 19.311008 19.267597 19.267597 19.354404 19.311008 19.354404 19.462910 19.376102 19.332706 19.354404 19.397800 19.354404 19.484608 19.549702 19.484608 19.354404 19.462910 19.484608 19.462910 19.484608 19.571400 19.419498 19.571400 19.419498 19.462910 19.376102 19.332706 19.332706 19.311008 19.267597 19.332706 19.332706 19.332706 19.267597 19.289295 19.332706 19.115696 19.115696 19.115696 18.963810 19.093998 19.137409 19.050602 19.028904 18.985508 19.007206 19.007206 19.050602 19.072300 18.898701 18.898701 18.811909 18.920399 18.790195 18.920399 18.855305 18.855305 18.898701 18.920399 18.833607 18.790195 18.746799 18.790195 18.877003 18.768497 18.790195 18.725101 18.811909 18.768497 18.681705 18.703403 18.638309 18.573200 18.529804 18.551502 18.508106 18.464710 18.464710 18.529804 18.399601 18.421299 18.464710 18.464710 18.377903 18.269398 18.377903 18.356205 18.356205 18.291096 18.247700 18.226002 18.204304 18.226002 18.247700 18.204304 18.052402 18.226002 18.160908 18.226002 18.182606 18.052402 18.117496 
18.160908 18.117496 18.247700 18.139210 18.095798 18.139210 18.160908 18.009007 17.987309 17.943897 18.009007 18.052402 18.095798 18.052402 18.160908 18.160908 18.160908 18.226002 18.291096 18.312809 18.226002 18.291096 18.421299 18.442997 18.486408 18.551502 18.616596 18.529804 18.573200 18.681705 18.790195 18.681705 18.725101 18.703403 18.746799 18.790195 18.811909 18.811909 18.898701 18.963810 18.942097 18.877003 18.942097 18.985508 18.920399 18.942097 19.028904 19.072300 19.093998 19.050602 19.115696 19.224201 19.137409 19.137409 19.202503 19.072300 19.137409 19.180805 19.224201 19.267597 19.245899 19.289295 19.332706 19.354404 19.419498 19.376102 19.354404 19.245899 19.397800 19.397800 19.462910 19.484608 19.593098 19.419498 19.441196 19.376102 19.376102 19.441196 19.376102 19.332706 19.419498 19.289295 19.267597 19.311008 19.332706 19.180805 19.354404 19.180805 19.267597 19.311008 19.202503 19.093998 19.007206 19.115696 18.963810 19.093998 19.115696 19.115696 19.028904 19.028904 18.942097 19.050602 18.942097 18.920399 18.920399 18.920399 18.985508 18.855305 18.855305 18.790195 18.811909 18.811909 18.877003 18.790195 18.725101 18.746799 18.833607 18.746799 18.703403 18.746799 18.833607 18.746799 18.768497 18.768497 18.725101 18.725101 18.616596 18.638309 18.616596 18.529804 18.508106 18.508106 18.529804 18.377903 18.551502 18.377903 18.486408 18.377903 18.377903 18.421299 18.356205 18.356205 18.312809 18.399601 18.334507 18.269398 18.139210 18.139210 18.117496 18.269398 18.226002 18.074100 18.117496 18.074100 18.009007 18.074100 18.074100 18.095798 17.965595 18.074100 
18.182606 18.117496 18.095798 18.030704 18.052402 18.009007 18.030704 17.922199 18.030704 17.943897 18.074100 18.052402 17.965595 18.030704 18.095798 18.182606 18.009007 18.269398 18.182606 18.139210 18.247700 18.312809 18.377903 18.464710 18.551502 18.551502 18.725101 18.551502 18.681705 18.725101 18.681705 18.681705 18.660007 18.790195 18.790195 18.855305 18.942097 18.790195 18.855305 18.963810 18.920399 18.920399 19.028904 19.050602 18.963810 18.942097 19.007206 18.942097 19.028904 18.963810 19.028904 19.028904 19.072300 19.115696 19.137409 19.072300 19.159107 19.159107 19.245899 19.289295 19.093998 19.332706 19.332706 19.354404 19.224201 19.354404 19.202503 19.267597 19.289295 19.332706 19.419498 19.354404 19.441196 19.311008 19.397800 19.224201 19.224201 19.332706 19.289295 19.137409 19.224201 19.245899 19.137409 19.245899 19.224201 19.202503 19.202503 19.137409 19.180805 19.245899 18.985508 18.920399 18.963810 19.007206 18.985508 19.007206 19.007206 18.963810 19.072300 18.898701 18.920399 19.028904 18.942097 18.833607 18.985508 18.963810 19.115696 18.877003 18.790195 18.898701 18.985508 18.746799 18.811909 18.790195 18.833607 18.855305 18.703403 18.790195 18.833607 18.725101 18.768497 18.725101 18.833607 18.638309 18.725101 18.703403 18.681705 18.616596 18.660007 18.681705 18.551502 18.594898 18.551502 18.486408 18.551502 18.334507 18.421299 18.377903 18.334507 18.421299 18.312809 18.334507 18.269398 18.204304 18.247700 18.247700 18.226002 18.226002 18.182606 18.226002 18.139210 18.095798 18.139210 18.182606 18.160908 18.117496 18.095798 18.095798 17.900501 18.030704 
