# Supplementary material for: Food Image Segmentation Using Multi-Modal Imaging Sensors with Color and Thermal Data
Source: Sensors (Basel). 2023 Jan 4;23(2):560. doi: 10.3390/s23020560 (PMC9860575; doi:10.3390/s23020560)
Supplement: Supplementary file 1 [file sensors-23-00560-s001.zip › Combined Data/C1 temporal/90sec/6.txt]

17.640110 17.791996 17.661808 17.553303 17.596699 17.748600 17.748600 17.705204 17.770298 17.748600 17.878803 17.770298 17.813709 17.835407 17.835407 17.813709 17.791996 17.922199 17.965595 17.943897 18.009007 17.965595 18.117496 18.030704 18.009007 18.160908 18.095798 18.160908 18.182606 18.269398 18.291096 18.247700 18.247700 18.291096 18.399601 18.421299 18.421299 18.377903 18.464710 18.551502 18.529804 18.616596 18.442997 18.616596 18.334507 18.594898 18.464710 18.616596 18.508106 18.616596 18.725101 18.681705 18.681705 18.681705 18.746799 18.790195 18.790195 18.746799 18.942097 18.877003 18.833607 18.877003 18.963810 18.920399 18.768497 18.898701 18.833607 18.833607 18.833607 18.833607 18.963810 18.963810 19.028904 18.833607 18.898701 18.855305 18.790195 18.790195 18.855305 18.855305 18.811909 18.942097 18.811909 18.811909 18.855305 18.833607 18.811909 18.833607 18.833607 18.811909 18.681705 18.703403 18.681705 18.703403 18.703403 18.746799 18.811909 18.703403 18.768497 18.725101 18.616596 18.681705 18.594898 18.660007 18.703403 18.594898 18.703403 18.508106 18.551502 18.464710 18.508106 18.551502 18.551502 18.551502 18.616596 18.464710 18.442997 18.551502 18.399601 18.442997 18.464710 18.312809 18.464710 18.442997 18.464710 18.312809 18.399601 18.356205 18.356205 18.377903 18.442997 18.312809 18.269398 18.334507 18.269398 18.074100 18.095798 18.074100 18.182606 18.095798 18.095798 18.117496 18.052402 17.987309 17.987309 18.117496 17.943897 17.943897 17.900501 18.030704 17.900501 17.857105 17.726902 17.748600 17.770298 17.640110 17.748600 17.726902 17.575001 17.661808 
17.748600 17.835407 17.922199 17.857105 17.857105 17.943897 17.835407 17.900501 17.922199 17.726902 17.922199 17.987309 17.922199 17.922199 17.965595 17.943897 17.922199 18.052402 18.095798 18.182606 18.052402 18.074100 18.074100 18.160908 18.247700 18.182606 18.291096 18.247700 18.399601 18.291096 18.421299 18.464710 18.508106 18.377903 18.508106 18.573200 18.529804 18.508106 18.573200 18.616596 18.660007 18.681705 18.573200 18.638309 18.486408 18.725101 18.616596 18.638309 18.638309 18.790195 18.746799 18.855305 18.768497 18.703403 18.855305 18.920399 18.898701 18.920399 19.007206 18.963810 18.963810 19.072300 19.050602 18.963810 19.028904 18.942097 18.985508 18.985508 18.920399 18.942097 19.093998 19.050602 19.050602 18.898701 18.942097 18.985508 18.877003 18.898701 18.942097 18.833607 18.942097 18.942097 18.833607 18.898701 18.898701 18.790195 18.963810 18.942097 18.898701 18.768497 18.811909 18.703403 18.790195 18.811909 18.746799 18.725101 18.790195 18.703403 18.855305 18.833607 18.746799 18.746799 18.811909 18.855305 18.660007 18.660007 18.811909 18.638309 18.508106 18.616596 18.660007 18.660007 18.746799 18.638309 18.660007 18.638309 18.442997 18.616596 18.573200 18.551502 18.573200 18.464710 18.551502 18.529804 18.442997 18.421299 18.442997 18.508106 18.464710 18.421299 18.399601 18.421299 18.421299 18.356205 18.247700 18.269398 18.226002 18.182606 18.182606 18.226002 18.117496 18.095798 18.160908 18.095798 18.117496 18.160908 18.160908 17.900501 18.030704 18.052402 17.987309 17.943897 17.835407 17.726902 17.857105 17.900501 17.726902 17.835407 17.640110 17.770298 
17.748600 17.791996 17.878803 17.878803 18.030704 17.900501 17.987309 17.922199 17.943897 11.347095 17.987309 18.030704 18.030704 17.878803 17.987309 17.965595 18.095798 18.117496 18.204304 18.204304 18.139210 18.182606 18.269398 18.247700 18.356205 18.291096 18.399601 18.334507 18.334507 18.356205 18.442997 18.421299 18.464710 18.594898 18.551502 18.529804 18.551502 18.573200 18.638309 18.573200 18.594898 18.703403 18.529804 18.638309 18.594898 18.660007 18.638309 18.790195 12.931202 18.746799 18.833607 18.811909 18.811909 17.791996 18.877003 18.963810 19.007206 18.920399 19.093998 19.072300 19.007206 19.137409 19.072300 19.159107 19.050602 19.007206 19.050602 18.898701 18.920399 18.963810 19.072300 13.560505 19.050602 18.877003 18.963810 19.050602 18.963810 18.877003 18.942097 18.920399 18.963810 18.963810 18.920399 18.898701 18.877003 18.920399 19.007206 18.985508 18.963810 18.855305 18.768497 18.768497 18.963810 18.898701 18.790195 18.746799 18.855305 18.768497 18.746799 18.811909 18.703403 18.790195 18.790195 18.855305 18.768497 18.746799 18.811909 18.681705 18.703403 18.681705 18.681705 18.638309 18.746799 18.746799 18.660007 18.681705 18.226002 18.616596 18.703403 18.681705 18.573200 18.594898 18.529804 18.616596 18.551502 18.529804 18.573200 18.508106 18.573200 18.399601 18.442997 18.377903 18.377903 18.399601 18.291096 18.269398 18.334507 18.247700 18.247700 18.356205 18.334507 18.226002 18.269398 18.160908 18.139210 18.182606 18.139210 18.139210 18.204304 18.052402 12.887806 17.965595 17.835407 17.878803 17.813709 17.791996 17.813709 17.835407 17.835407 17.770298 
17.922199 17.987309 18.009007 17.943897 17.943897 17.943897 17.922199 18.074100 18.117496 18.009007 18.052402 18.139210 18.074100 17.965595 18.095798 18.095798 18.117496 18.182606 18.247700 18.226002 18.204304 18.312809 18.312809 18.291096 18.486408 18.421299 18.421299 18.486408 18.421299 18.508106 18.508106 18.508106 18.573200 18.529804 18.594898 18.616596 18.638309 18.616596 18.703403 18.660007 18.725101 18.768497 18.746799 18.725101 18.660007 18.833607 18.703403 18.833607 18.746799 18.855305 18.855305 18.877003 18.963810 18.877003 19.007206 19.072300 18.963810 18.963810 19.072300 19.028904 19.072300 19.093998 19.159107 19.072300 19.093998 19.072300 19.115696 18.942097 18.963810 18.985508 19.137409 19.137409 19.072300 18.985508 18.963810 19.007206 18.985508 19.072300 18.898701 18.877003 18.985508 19.007206 18.920399 18.942097 19.028904 18.942097 18.898701 18.963810 18.942097 18.942097 18.790195 18.833607 18.920399 18.877003 18.920399 18.833607 18.768497 18.768497 18.855305 18.833607 18.811909 18.833607 18.811909 18.898701 18.768497 18.746799 18.790195 18.725101 18.638309 18.703403 18.768497 18.703403 18.768497 18.790195 18.660007 18.768497 18.681705 18.638309 18.638309 18.638309 18.660007 18.681705 18.616596 18.594898 18.594898 18.616596 18.616596 18.508106 18.551502 18.421299 18.442997 18.399601 18.421299 18.442997 18.334507 18.377903 18.377903 18.312809 18.312809 18.269398 18.334507 18.204304 18.247700 18.139210 18.204304 18.095798 18.226002 18.095798 18.226002 18.160908 18.052402 17.987309 18.009007 17.965595 17.987309 17.813709 17.900501 18.009007 17.900501 17.705204 
17.791996 18.030704 17.900501 18.052402 17.987309 17.943897 18.074100 18.117496 18.139210 18.139210 18.139210 18.226002 18.312809 18.117496 18.247700 18.182606 18.247700 18.312809 18.291096 18.204304 18.204304 18.247700 18.464710 18.399601 18.399601 18.442997 18.529804 18.529804 18.573200 18.551502 18.638309 18.594898 18.616596 18.703403 18.638309 18.638309 18.746799 18.833607 18.725101 18.660007 18.790195 18.811909 18.746799 18.768497 18.681705 18.877003 18.855305 18.855305 18.920399 18.963810 19.050602 18.985508 18.963810 18.855305 19.028904 19.028904 18.985508 19.093998 19.159107 19.072300 19.093998 19.289295 19.202503 19.180805 19.137409 19.093998 19.115696 19.159107 19.137409 19.050602 19.202503 19.180805 19.093998 19.072300 19.093998 19.093998 19.050602 19.072300 19.028904 18.985508 19.093998 19.072300 19.028904 19.072300 19.050602 18.963810 18.985508 19.028904 18.898701 18.963810 18.985508 18.985508 18.963810 18.920399 18.833607 18.942097 18.963810 18.855305 18.898701 19.007206 18.877003 18.877003 18.833607 18.811909 18.833607 18.855305 18.920399 18.746799 18.725101 18.768497 18.833607 18.790195 18.898701 18.855305 18.746799 18.703403 18.616596 18.768497 18.768497 18.811909 18.638309 18.725101 18.616596 18.725101 18.703403 18.681705 18.616596 18.703403 18.660007 18.529804 18.551502 18.529804 18.421299 18.486408 18.399601 18.421299 18.464710 18.334507 18.464710 18.356205 18.464710 18.356205 18.377903 18.312809 18.312809 18.356205 18.247700 18.182606 18.139210 18.204304 18.160908 18.182606 18.074100 17.987309 18.095798 18.052402 17.987309 18.009007 18.030704 17.987309 
17.965595 18.030704 18.074100 18.160908 18.074100 18.160908 18.095798 18.291096 18.334507 18.139210 18.160908 18.182606 18.377903 18.247700 18.269398 18.356205 18.247700 18.247700 18.334507 18.312809 18.226002 18.291096 18.442997 18.486408 18.399601 18.464710 18.486408 18.703403 18.703403 18.638309 18.703403 18.681705 18.681705 18.725101 18.703403 18.725101 18.811909 18.746799 18.811909 18.790195 18.768497 18.920399 18.768497 18.920399 18.790195 18.920399 18.833607 18.963810 18.833607 18.985508 19.115696 19.159107 19.093998 19.028904 19.072300 19.137409 19.072300 19.180805 19.224201 19.159107 19.180805 19.245899 19.289295 19.159107 19.137409 19.137409 19.093998 19.224201 19.137409 19.115696 19.224201 19.224201 19.137409 19.072300 19.180805 19.137409 19.072300 19.115696 19.093998 19.093998 19.159107 19.137409 19.072300 19.137409 19.050602 18.985508 19.007206 19.093998 18.985508 18.920399 18.898701 18.985508 18.963810 19.050602 18.963810 19.007206 19.007206 18.920399 18.855305 19.007206 18.920399 18.942097 18.898701 18.942097 18.898701 18.898701 18.963810 18.746799 18.855305 18.855305 18.877003 18.790195 18.877003 18.833607 18.746799 18.790195 18.681705 18.725101 18.768497 18.811909 18.703403 18.725101 18.638309 18.616596 18.746799 18.573200 18.594898 18.638309 18.573200 18.616596 18.508106 18.529804 18.551502 18.573200 18.508106 18.421299 18.421299 18.551502 18.464710 18.377903 18.421299 18.421299 18.334507 18.421299 18.377903 18.356205 18.291096 18.269398 18.399601 18.334507 18.160908 18.160908 18.139210 18.095798 18.160908 18.052402 18.074100 18.160908 18.117496 17.965595 
18.009007 18.095798 17.965595 18.160908 18.204304 18.182606 18.204304 18.312809 18.291096 18.139210 18.226002 18.139210 18.291096 18.291096 18.247700 18.356205 18.269398 18.334507 18.247700 18.334507 18.334507 18.399601 18.421299 18.508106 18.486408 18.573200 18.529804 18.681705 18.681705 18.616596 18.638309 18.768497 18.746799 18.638309 18.681705 18.681705 18.790195 18.855305 18.768497 18.703403 18.811909 18.985508 18.833607 18.920399 18.746799 18.920399 18.898701 18.963810 18.942097 18.985508 19.050602 19.072300 18.963810 19.050602 19.137409 19.159107 19.159107 19.159107 19.267597 19.224201 19.202503 19.245899 19.224201 19.202503 19.202503 19.202503 19.115696 19.115696 19.202503 19.115696 19.376102 19.224201 19.289295 19.028904 19.180805 19.093998 19.137409 19.180805 19.050602 19.072300 19.180805 19.137409 19.072300 19.093998 19.115696 18.963810 19.050602 19.093998 18.985508 19.007206 18.985508 18.985508 19.007206 18.963810 19.007206 19.028904 19.072300 18.877003 18.920399 19.159107 18.942097 19.007206 18.877003 19.028904 18.963810 18.942097 18.942097 18.855305 18.811909 18.811909 18.790195 18.833607 18.898701 18.833607 18.833607 18.855305 18.768497 18.768497 18.811909 18.746799 18.790195 18.703403 18.768497 18.746799 18.811909 18.768497 18.681705 18.638309 18.660007 18.703403 18.660007 18.573200 18.529804 18.616596 18.573200 18.464710 18.486408 18.573200 18.486408 18.486408 18.464710 18.442997 18.421299 18.421299 18.334507 18.334507 18.312809 18.356205 18.421299 18.269398 18.291096 18.291096 18.160908 18.139210 18.095798 18.095798 18.117496 18.139210 18.139210 18.030704 
18.095798 18.095798 18.052402 18.117496 18.117496 18.139210 18.182606 18.204304 18.160908 18.204304 18.312809 18.247700 18.356205 18.291096 18.312809 18.377903 18.356205 18.377903 18.334507 18.377903 18.529804 18.421299 18.486408 18.551502 18.638309 18.486408 18.594898 18.594898 18.660007 18.616596 18.681705 18.768497 18.790195 18.746799 18.703403 18.811909 18.811909 18.768497 18.833607 18.811909 18.855305 18.942097 18.877003 18.877003 18.811909 18.855305 18.942097 18.963810 18.963810 19.050602 19.115696 19.093998 19.007206 19.137409 19.093998 19.137409 19.093998 19.159107 19.159107 19.180805 19.159107 19.289295 19.267597 19.289295 19.289295 19.202503 19.137409 19.159107 19.267597 19.137409 19.180805 19.311008 19.202503 19.180805 19.224201 19.180805 19.115696 19.202503 19.115696 19.072300 19.072300 19.115696 19.159107 19.137409 19.115696 19.072300 19.115696 19.028904 19.072300 18.963810 19.028904 18.963810 18.963810 19.007206 19.093998 19.115696 19.115696 18.877003 18.985508 19.072300 18.898701 18.898701 18.833607 18.963810 18.963810 19.007206 18.898701 18.833607 18.811909 18.833607 18.855305 18.790195 18.855305 18.877003 18.877003 18.746799 18.703403 18.833607 18.746799 18.725101 18.768497 18.725101 18.790195 18.681705 18.703403 18.725101 18.746799 18.616596 18.594898 18.660007 18.594898 18.638309 18.594898 18.529804 18.421299 18.442997 18.464710 18.508106 18.464710 18.486408 18.421299 18.442997 18.464710 18.442997 18.399601 18.399601 18.312809 18.312809 18.377903 18.269398 18.291096 18.247700 18.160908 18.160908 18.117496 18.247700 18.182606 18.095798 17.965595 18.095798 
18.117496 18.074100 18.182606 18.247700 18.160908 18.226002 18.182606 18.269398 18.312809 18.334507 18.204304 18.334507 18.291096 18.247700 18.291096 18.247700 18.312809 18.377903 18.399601 18.421299 18.377903 18.421299 18.442997 18.508106 18.616596 18.573200 18.660007 18.638309 18.638309 18.638309 18.725101 18.681705 18.725101 18.811909 18.725101 18.746799 18.855305 18.877003 18.811909 18.855305 18.811909 19.028904 18.877003 18.855305 18.898701 18.877003 18.985508 19.028904 18.920399 19.050602 19.115696 19.007206 19.028904 19.159107 19.028904 19.159107 19.115696 19.180805 19.115696 19.180805 19.224201 19.289295 19.311008 19.224201 19.180805 19.180805 19.245899 19.289295 19.180805 19.202503 19.245899 19.245899 19.289295 19.180805 19.137409 19.115696 19.245899 19.180805 19.159107 19.093998 19.159107 19.115696 19.137409 19.072300 19.180805 19.115696 19.115696 19.072300 19.072300 19.050602 18.963810 19.007206 19.007206 19.115696 19.159107 19.115696 19.028904 18.985508 19.072300 19.028904 18.920399 18.985508 18.985508 19.007206 19.050602 18.877003 19.072300 18.790195 18.833607 18.811909 18.790195 18.790195 18.833607 19.028904 18.855305 18.833607 18.768497 18.833607 18.790195 18.746799 18.681705 18.746799 18.725101 18.811909 18.725101 18.725101 18.746799 18.703403 18.616596 18.660007 18.638309 18.660007 18.616596 18.486408 18.573200 18.529804 18.529804 18.529804 18.508106 18.551502 18.573200 18.508106 18.464710 18.486408 18.464710 18.464710 18.442997 18.399601 18.442997 18.399601 18.334507 18.334507 18.204304 18.182606 18.139210 18.139210 18.204304 18.160908 18.095798 18.117496 
18.204304 18.139210 18.117496 18.204304 18.247700 18.247700 18.269398 18.312809 18.334507 18.247700 18.334507 18.334507 18.312809 18.291096 18.356205 18.486408 18.508106 18.508106 18.486408 18.399601 18.486408 18.508106 18.442997 18.594898 18.529804 18.594898 18.746799 18.638309 18.746799 18.660007 18.768497 18.768497 18.790195 18.790195 18.811909 18.855305 18.855305 18.855305 18.855305 18.855305 18.877003 18.963810 18.833607 18.855305 18.920399 18.963810 19.007206 19.028904 19.115696 19.072300 19.050602 19.050602 19.072300 19.159107 19.115696 19.202503 19.050602 19.028904 19.224201 19.245899 19.245899 19.311008 19.354404 19.267597 19.245899 19.224201 19.202503 19.202503 19.224201 19.202503 19.245899 19.289295 19.289295 19.093998 19.224201 19.267597 19.245899 19.224201 19.137409 19.072300 19.224201 19.159107 19.224201 19.137409 19.137409 19.028904 19.072300 19.115696 19.072300 19.028904 19.072300 19.028904 19.072300 19.137409 19.093998 19.072300 19.050602 18.898701 18.920399 18.985508 18.963810 18.985508 19.007206 19.007206 18.898701 18.942097 19.028904 18.920399 18.833607 18.833607 18.855305 18.898701 18.877003 18.942097 18.963810 18.811909 18.833607 18.833607 18.833607 18.811909 18.768497 18.855305 18.725101 18.833607 18.746799 18.746799 18.616596 18.746799 18.725101 18.660007 18.660007 18.638309 18.573200 18.681705 18.573200 18.486408 18.594898 18.529804 18.508106 18.573200 18.529804 18.464710 18.442997 18.508106 18.399601 18.399601 18.377903 18.291096 18.377903 18.377903 18.399601 18.247700 18.247700 18.139210 18.204304 18.204304 18.095798 18.095798 18.182606 18.182606 
18.095798 18.226002 18.226002 18.269398 18.182606 18.247700 18.312809 18.312809 18.356205 18.334507 18.269398 18.291096 18.399601 18.334507 18.421299 18.377903 18.464710 18.442997 18.529804 18.529804 18.442997 18.573200 18.551502 18.638309 18.573200 18.660007 18.681705 18.638309 18.855305 18.725101 18.811909 18.725101 18.768497 18.768497 18.855305 18.833607 18.833607 18.811909 18.877003 18.855305 18.833607 18.920399 18.942097 18.942097 18.833607 18.942097 19.072300 19.093998 19.159107 19.093998 19.072300 19.093998 19.093998 19.137409 19.245899 19.180805 19.159107 19.267597 19.202503 19.224201 19.289295 19.311008 19.289295 19.245899 19.311008 19.311008 19.180805 19.245899 19.180805 19.202503 19.289295 19.289295 19.224201 19.093998 19.224201 19.289295 19.180805 19.224201 19.093998 19.137409 19.267597 19.224201 19.180805 19.224201 19.202503 19.159107 19.159107 19.137409 19.180805 19.093998 19.028904 18.963810 19.050602 19.137409 19.072300 19.072300 19.093998 18.985508 19.007206 19.093998 18.985508 19.028904 18.963810 19.050602 19.072300 18.898701 19.050602 18.942097 18.790195 18.855305 18.920399 18.855305 18.855305 18.942097 18.942097 18.877003 18.833607 18.855305 18.855305 18.811909 18.855305 18.790195 18.811909 18.898701 18.768497 18.855305 18.811909 18.768497 18.768497 18.725101 18.681705 18.681705 18.660007 18.660007 18.486408 18.681705 18.551502 18.486408 18.573200 18.681705 18.508106 18.486408 18.508106 18.486408 18.551502 18.442997 18.486408 18.442997 18.442997 18.377903 18.334507 18.377903 18.377903 18.291096 18.204304 18.182606 18.204304 18.182606 18.269398 18.182606 
18.160908 18.160908 18.226002 18.269398 18.334507 18.226002 18.269398 18.269398 18.334507 18.226002 18.356205 18.399601 18.421299 18.399601 18.377903 18.356205 18.486408 18.529804 18.529804 18.529804 18.508106 18.508106 18.594898 18.573200 18.573200 18.660007 18.703403 18.746799 18.660007 18.746799 18.725101 18.790195 18.898701 18.811909 18.833607 18.833607 18.855305 18.768497 18.942097 18.920399 18.963810 18.942097 18.898701 18.942097 18.920399 18.920399 18.942097 19.093998 19.093998 19.137409 19.137409 19.072300 19.202503 19.137409 19.159107 19.245899 19.202503 19.267597 19.311008 19.245899 19.311008 19.397800 19.376102 19.376102 19.311008 19.354404 19.376102 19.332706 19.311008 19.224201 19.441196 19.397800 19.289295 19.093998 19.245899 19.180805 19.289295 19.202503 19.289295 19.115696 19.202503 19.224201 19.245899 19.180805 19.159107 19.180805 19.159107 19.072300 19.159107 19.007206 19.028904 19.072300 19.093998 19.072300 19.007206 19.137409 19.050602 18.920399 19.180805 19.072300 19.072300 19.050602 19.028904 19.028904 19.007206 18.920399 19.050602 18.898701 18.833607 18.877003 18.898701 18.942097 18.920399 18.898701 18.920399 18.877003 18.790195 18.920399 18.811909 18.833607 18.877003 18.833607 18.790195 18.811909 18.811909 18.746799 18.811909 18.855305 18.703403 18.660007 18.703403 18.660007 18.573200 18.594898 18.660007 18.681705 18.638309 18.529804 18.551502 18.529804 18.573200 18.551502 18.486408 18.486408 18.442997 18.442997 18.508106 18.529804 18.399601 18.399601 18.421299 18.291096 18.269398 18.226002 18.247700 18.291096 18.269398 18.074100 18.226002 18.182606 
18.269398 18.204304 18.312809 18.334507 18.269398 18.269398 18.421299 18.334507 18.377903 18.442997 18.508106 18.356205 18.486408 18.508106 18.508106 18.486408 18.573200 18.508106 18.594898 18.529804 18.551502 18.508106 18.551502 18.638309 18.725101 18.833607 18.703403 18.725101 18.768497 18.833607 18.898701 18.790195 18.877003 18.811909 18.855305 18.877003 18.942097 18.898701 18.985508 18.898701 19.028904 19.050602 18.942097 18.963810 18.942097 19.007206 19.028904 19.137409 19.072300 19.137409 19.245899 19.159107 19.202503 19.159107 19.397800 19.354404 19.332706 19.376102 19.528004 19.593098 19.506306 19.614796 19.636509 19.614796 19.614796 19.506306 19.484608 19.506306 19.571400 19.528004 19.549702 19.506306 19.441196 19.311008 19.289295 19.419498 19.245899 19.332706 19.376102 19.245899 19.289295 19.289295 19.245899 19.245899 19.245899 19.159107 19.245899 19.202503 19.137409 19.007206 19.050602 19.202503 19.202503 19.180805 19.093998 19.050602 19.028904 19.028904 19.180805 19.072300 19.137409 18.985508 19.050602 19.180805 19.115696 19.028904 19.093998 18.942097 18.877003 18.963810 18.985508 18.942097 19.050602 19.028904 18.985508 18.963810 18.877003 18.963810 18.855305 18.811909 18.920399 18.963810 18.877003 18.877003 18.877003 18.811909 18.833607 18.920399 18.790195 18.746799 18.725101 18.790195 18.681705 18.703403 18.703403 18.660007 18.594898 18.616596 18.616596 18.594898 18.638309 18.573200 18.594898 18.660007 18.529804 18.529804 18.486408 18.442997 18.421299 18.399601 18.377903 18.291096 18.334507 18.334507 18.377903 18.377903 18.269398 18.334507 18.291096 18.247700 
18.139210 18.182606 18.204304 18.291096 18.334507 18.226002 18.334507 18.399601 18.442997 18.356205 18.377903 18.464710 18.508106 18.421299 18.442997 18.638309 18.551502 18.573200 18.508106 18.660007 18.551502 18.638309 18.638309 18.725101 18.681705 18.790195 18.703403 18.790195 18.855305 18.725101 18.877003 18.920399 18.920399 18.920399 18.898701 18.942097 18.963810 18.920399 18.963810 18.877003 19.028904 19.007206 18.985508 19.028904 19.072300 19.159107 19.050602 19.028904 19.115696 19.245899 19.267597 19.311008 19.376102 19.311008 19.506306 19.528004 19.593098 19.571400 19.744999 19.701603 19.744999 19.875202 19.831806 19.918598 19.853504 19.810108 19.766697 19.788410 19.723301 19.788410 19.875202 19.701603 19.723301 19.593098 19.614796 19.528004 19.376102 19.419498 19.267597 19.267597 19.311008 19.354404 19.224201 19.245899 19.289295 19.159107 19.224201 19.137409 19.202503 19.028904 19.028904 19.028904 19.115696 19.159107 19.180805 19.180805 19.159107 19.072300 19.115696 19.072300 18.985508 19.050602 18.963810 19.050602 19.093998 19.007206 19.137409 18.963810 18.942097 18.985508 18.942097 19.007206 19.007206 19.007206 18.920399 18.985508 18.833607 18.898701 18.920399 18.920399 18.920399 18.920399 18.833607 18.942097 18.811909 18.855305 18.811909 18.963810 18.898701 18.833607 18.811909 18.746799 18.616596 18.725101 18.660007 18.616596 18.594898 18.660007 18.681705 18.551502 18.660007 18.638309 18.594898 18.508106 18.508106 18.529804 18.486408 18.529804 18.529804 18.442997 18.486408 18.377903 18.356205 18.312809 18.269398 18.269398 18.291096 18.312809 18.291096 18.247700 
18.226002 18.269398 18.312809 18.269398 18.356205 18.269398 18.442997 18.399601 18.421299 18.269398 18.421299 18.442997 18.551502 18.464710 18.529804 18.551502 18.573200 18.529804 18.638309 18.573200 18.573200 18.616596 18.790195 18.746799 18.790195 18.811909 18.811909 18.790195 18.877003 18.855305 18.898701 18.768497 18.942097 18.877003 18.898701 18.898701 18.942097 18.898701 18.942097 18.963810 18.963810 19.007206 19.007206 19.028904 19.159107 19.224201 19.202503 19.180805 19.245899 19.419498 19.484608 19.462910 19.614796 19.593098 19.766697 19.723301 19.831806 19.810108 19.940296 19.962009 19.918598 20.005405 20.048801 20.048801 19.983707 19.940296 19.983707 20.005405 19.962009 19.896900 20.113895 20.135609 20.070499 19.788410 19.810108 19.766697 19.701603 19.614796 19.549702 19.441196 19.484608 19.419498 19.267597 19.289295 19.224201 19.245899 19.289295 19.159107 19.245899 19.137409 19.050602 19.072300 19.137409 19.180805 19.159107 19.180805 19.180805 19.115696 19.093998 19.072300 19.028904 19.115696 19.072300 19.115696 19.072300 19.028904 19.093998 19.050602 19.007206 18.963810 18.985508 18.963810 18.963810 19.028904 19.007206 18.963810 18.920399 18.877003 18.963810 18.942097 19.007206 18.920399 18.920399 18.963810 18.963810 18.920399 18.833607 18.855305 18.833607 18.811909 18.703403 18.746799 18.681705 18.703403 18.746799 18.703403 18.594898 18.616596 18.573200 18.573200 18.573200 18.660007 18.660007 18.573200 18.529804 18.551502 18.551502 18.594898 18.464710 18.508106 18.399601 18.377903 18.399601 18.334507 18.291096 18.399601 18.356205 18.291096 18.269398 18.226002 
18.269398 18.269398 18.312809 18.377903 18.377903 18.377903 18.486408 18.442997 18.442997 18.464710 18.442997 18.573200 18.508106 18.486408 18.508106 18.616596 18.529804 18.616596 18.660007 18.660007 18.573200 18.725101 18.746799 18.703403 18.681705 18.811909 18.811909 18.855305 18.855305 18.898701 18.898701 18.898701 18.985508 18.942097 18.898701 18.963810 19.007206 18.898701 18.942097 19.007206 19.028904 19.093998 19.115696 19.093998 19.137409 19.245899 19.332706 19.462910 19.506306 19.593098 19.679905 19.723301 19.723301 19.810108 19.896900 19.983707 19.831806 19.853504 20.048801 20.027103 20.005405 20.027103 20.179005 20.070499 20.027103 20.027103 19.940296 20.113895 20.005405 20.005405 20.113895 20.179005 20.135609 19.918598 20.005405 20.070499 19.983707 20.005405 19.918598 19.766697 19.788410 19.723301 19.506306 19.397800 19.376102 19.245899 19.245899 19.202503 19.245899 19.072300 19.093998 19.137409 19.115696 19.245899 19.093998 19.245899 19.072300 19.028904 19.202503 19.159107 19.115696 19.093998 19.072300 19.115696 19.159107 19.093998 19.137409 18.963810 19.050602 19.050602 19.028904 18.942097 18.985508 19.115696 18.963810 19.028904 18.985508 18.877003 18.898701 18.942097 18.833607 18.833607 18.920399 18.920399 18.877003 18.898701 18.898701 18.833607 18.833607 18.768497 18.746799 18.768497 18.790195 18.660007 18.660007 18.681705 18.725101 18.616596 18.660007 18.660007 18.660007 18.594898 18.594898 18.638309 18.594898 18.508106 18.573200 18.573200 18.486408 18.529804 18.529804 18.399601 18.356205 18.399601 18.442997 18.312809 18.291096 18.377903 18.399601 18.312809 
18.356205 18.334507 18.464710 18.486408 18.399601 18.486408 18.486408 18.442997 18.638309 18.529804 18.551502 18.464710 18.594898 18.486408 18.594898 18.660007 18.551502 18.790195 18.638309 18.660007 18.790195 18.725101 18.725101 18.790195 18.855305 18.811909 18.811909 18.833607 18.898701 18.855305 18.898701 18.985508 18.877003 18.855305 18.942097 19.115696 18.942097 19.007206 19.007206 18.985508 19.072300 19.267597 19.159107 19.267597 19.311008 19.397800 19.571400 19.549702 19.593098 19.744999 19.831806 19.810108 19.788410 19.831806 19.918598 19.940296 19.896900 19.962009 20.070499 19.962009 20.005405 20.070499 20.157307 20.244099 20.179005 20.027103 20.070499 20.135609 20.113895 20.070499 20.222401 20.222401 20.309208 20.048801 20.135609 20.092197 20.092197 20.092197 20.135609 20.005405 20.070499 19.940296 19.744999 19.636509 19.614796 19.376102 19.397800 19.311008 19.332706 19.224201 19.180805 19.137409 19.289295 19.267597 19.180805 19.202503 19.224201 19.050602 19.245899 19.202503 19.115696 19.137409 19.137409 19.180805 19.159107 19.137409 19.180805 19.072300 18.963810 19.028904 19.072300 19.007206 19.050602 19.093998 19.050602 18.963810 18.985508 19.028904 18.898701 18.985508 19.028904 18.898701 19.007206 18.963810 19.028904 19.028904 19.050602 18.855305 18.920399 18.833607 18.746799 18.833607 18.790195 18.725101 18.746799 18.703403 18.681705 18.616596 18.660007 18.746799 18.660007 18.725101 18.638309 18.681705 18.616596 18.616596 18.529804 18.594898 18.529804 18.594898 18.551502 18.421299 18.312809 18.442997 18.377903 18.442997 18.312809 18.486408 18.356205 18.312809 
18.399601 18.421299 18.377903 18.399601 18.399601 18.529804 18.551502 18.573200 18.508106 18.594898 18.573200 18.551502 18.594898 18.638309 18.638309 18.681705 18.746799 18.681705 18.681705 18.746799 18.746799 18.833607 18.811909 18.898701 18.877003 18.833607 18.768497 18.833607 18.963810 18.942097 19.093998 19.050602 18.920399 18.985508 18.942097 19.028904 19.093998 19.050602 19.093998 19.137409 19.267597 19.376102 19.267597 19.528004 19.484608 19.571400 19.679905 19.788410 19.679905 19.831806 19.875202 19.766697 19.788410 19.831806 20.027103 20.005405 19.983707 19.983707 20.070499 20.157307 20.092197 20.135609 20.222401 20.157307 20.179005 20.179005 20.135609 20.244099 20.179005 20.070499 20.287510 20.309208 20.222401 20.157307 20.200703 20.265797 20.265797 20.200703 20.200703 20.048801 20.179005 20.135609 19.962009 19.918598 19.853504 19.701603 19.614796 19.462910 19.245899 19.289295 19.202503 19.202503 19.180805 19.332706 19.245899 19.245899 19.245899 19.072300 19.202503 19.202503 19.137409 19.159107 19.072300 19.224201 19.202503 19.159107 19.180805 18.985508 19.050602 19.115696 19.115696 19.093998 19.093998 19.137409 19.115696 19.072300 19.072300 18.985508 19.007206 18.920399 19.028904 19.028904 19.072300 19.050602 19.028904 19.007206 18.898701 18.942097 18.963810 18.833607 18.768497 18.725101 18.768497 18.811909 18.811909 18.790195 18.703403 18.681705 18.703403 18.746799 18.660007 18.703403 18.725101 18.681705 18.594898 18.638309 18.638309 18.551502 18.573200 18.660007 18.508106 18.508106 18.334507 18.486408 18.486408 18.442997 18.334507 18.269398 18.399601 18.399601 
18.421299 18.442997 18.377903 18.399601 18.421299 18.486408 18.529804 18.508106 18.594898 18.529804 18.573200 18.573200 18.638309 18.573200 18.638309 18.703403 18.746799 18.768497 18.811909 18.681705 18.768497 18.703403 18.833607 18.811909 18.877003 18.855305 18.898701 18.898701 18.985508 19.007206 19.050602 18.942097 19.007206 19.007206 18.985508 19.137409 19.159107 19.159107 19.093998 19.332706 19.376102 19.462910 19.462910 19.636509 19.614796 19.614796 19.679905 19.766697 19.679905 19.831806 19.896900 19.875202 19.831806 19.918598 20.005405 20.005405 19.918598 20.048801 20.200703 20.135609 20.222401 20.222401 20.265797 20.200703 20.265797 20.222401 20.222401 20.244099 20.244099 20.244099 20.374302 20.265797 20.352604 20.265797 20.309208 20.244099 20.309208 20.309208 20.265797 20.200703 20.135609 20.287510 20.265797 20.179005 20.135609 19.983707 19.875202 19.701603 19.571400 19.397800 19.267597 19.289295 19.267597 19.289295 19.245899 19.180805 19.245899 19.093998 19.137409 19.180805 19.202503 19.180805 19.137409 19.245899 19.202503 19.137409 19.159107 19.093998 19.028904 19.093998 19.093998 19.028904 19.115696 19.137409 19.093998 19.093998 19.028904 19.028904 19.050602 19.050602 19.028904 19.050602 18.963810 18.985508 18.963810 18.963810 18.985508 18.942097 18.898701 18.942097 18.877003 18.833607 18.790195 18.898701 18.725101 18.768497 18.681705 18.768497 18.855305 18.703403 18.681705 18.681705 18.768497 18.681705 18.703403 18.529804 18.573200 18.660007 18.529804 18.594898 18.529804 18.464710 18.486408 18.551502 18.356205 18.421299 18.421299 18.356205 18.421299 18.312809 
18.464710 18.399601 18.551502 18.573200 18.529804 18.442997 18.573200 18.660007 18.529804 18.681705 18.638309 18.638309 18.573200 18.725101 18.703403 18.768497 18.703403 18.811909 18.768497 18.790195 18.833607 18.811909 18.920399 18.963810 18.898701 18.985508 18.942097 19.028904 18.985508 19.050602 18.942097 19.007206 18.942097 19.028904 19.159107 19.115696 19.245899 19.397800 19.419498 19.462910 19.614796 19.701603 19.593098 19.636509 19.658207 19.744999 19.723301 19.723301 19.723301 19.896900 19.875202 20.048801 19.940296 19.940296 20.092197 20.070499 20.113895 20.157307 20.179005 20.265797 20.374302 20.396000 20.309208 20.439396 20.417698 20.374302 20.287510 20.374302 20.330906 20.309208 20.439396 20.417698 20.396000 20.330906 20.309208 20.374302 20.439396 20.374302 20.396000 20.287510 20.352604 20.417698 20.287510 20.309208 20.200703 20.222401 20.135609 20.092197 19.853504 19.593098 19.506306 19.376102 19.441196 19.332706 19.311008 19.267597 19.224201 19.137409 19.202503 19.267597 19.159107 19.202503 19.180805 19.224201 19.224201 19.245899 19.267597 19.093998 19.159107 19.180805 19.115696 19.137409 19.093998 19.224201 19.093998 19.093998 19.050602 19.072300 19.093998 19.072300 19.050602 19.050602 19.115696 19.093998 19.050602 18.985508 18.942097 18.985508 18.963810 18.963810 18.898701 18.877003 18.877003 18.855305 18.768497 18.746799 18.746799 18.725101 18.725101 18.725101 18.681705 18.746799 18.790195 18.746799 18.768497 18.681705 18.573200 18.616596 18.573200 18.681705 18.681705 18.551502 18.529804 18.399601 18.486408 18.399601 18.442997 18.442997 18.442997 18.356205 
18.486408 18.551502 18.638309 18.529804 18.594898 18.551502 18.638309 18.616596 18.616596 18.594898 18.616596 18.616596 18.746799 18.703403 18.703403 18.811909 18.746799 18.746799 18.703403 18.768497 18.660007 18.833607 18.942097 18.963810 18.790195 18.898701 18.985508 19.007206 18.963810 18.985508 19.050602 19.007206 18.985508 19.137409 19.180805 19.311008 19.397800 19.441196 19.571400 19.636509 19.571400 19.679905 19.723301 19.636509 19.636509 19.701603 19.744999 19.831806 19.831806 19.918598 19.896900 20.027103 19.983707 20.070499 20.135609 20.135609 20.157307 20.244099 20.352604 20.352604 20.352604 20.461109 20.330906 20.439396 20.417698 20.352604 20.330906 20.482807 20.417698 20.352604 20.504505 20.482807 20.504505 20.439396 20.417698 20.439396 20.461109 20.482807 20.417698 20.374302 20.461109 20.482807 20.417698 20.352604 20.309208 20.244099 20.200703 20.157307 20.179005 19.875202 19.744999 19.679905 19.593098 19.462910 19.419498 19.354404 19.332706 19.267597 19.289295 19.289295 19.224201 19.180805 19.137409 19.267597 19.267597 19.289295 19.267597 19.159107 19.093998 19.224201 19.180805 19.115696 19.224201 19.159107 19.180805 19.093998 19.093998 19.159107 19.072300 19.093998 19.093998 19.093998 19.137409 19.115696 19.050602 19.028904 18.985508 18.920399 18.920399 18.920399 18.898701 18.898701 18.855305 18.985508 18.877003 18.790195 18.725101 18.790195 18.833607 18.703403 18.790195 18.703403 18.725101 18.768497 18.594898 18.638309 18.616596 18.616596 18.616596 18.681705 18.681705 18.594898 18.703403 18.464710 18.660007 18.573200 18.442997 18.486408 18.529804 18.486408 
18.486408 18.529804 18.638309 18.681705 18.573200 18.594898 18.660007 18.681705 18.660007 18.681705 18.638309 18.616596 18.811909 18.833607 18.703403 18.811909 18.920399 18.920399 18.877003 18.855305 18.920399 18.920399 19.028904 19.007206 18.985508 18.920399 18.942097 19.028904 18.985508 19.072300 19.115696 19.159107 19.180805 19.245899 19.311008 19.397800 19.636509 19.658207 19.593098 19.701603 19.701603 19.766697 19.744999 19.658207 19.636509 19.679905 19.831806 19.875202 19.962009 19.983707 19.983707 20.092197 20.157307 20.048801 20.179005 20.222401 20.265797 20.396000 20.417698 20.330906 20.482807 20.396000 20.439396 20.482807 20.547901 20.439396 20.417698 20.526203 20.439396 20.482807 20.678104 20.612995 20.678104 20.482807 20.591297 20.634708 20.678104 20.634708 20.569599 20.504505 20.569599 20.547901 20.569599 20.482807 20.396000 20.396000 20.374302 20.287510 20.309208 20.135609 20.113895 19.896900 19.810108 19.679905 19.484608 19.462910 19.419498 19.267597 19.289295 19.245899 19.224201 19.289295 19.224201 19.267597 19.245899 19.245899 19.332706 19.159107 19.245899 19.180805 19.180805 19.245899 19.267597 19.224201 19.202503 19.180805 19.180805 19.202503 19.202503 19.115696 19.050602 19.072300 19.137409 19.180805 19.050602 19.072300 19.115696 18.985508 19.028904 18.985508 18.963810 18.963810 18.877003 18.963810 18.898701 18.790195 18.877003 18.790195 18.855305 18.790195 18.746799 18.877003 18.811909 18.898701 18.681705 18.833607 18.725101 18.746799 18.768497 18.681705 18.594898 18.529804 18.594898 18.508106 18.573200 18.594898 18.573200 18.594898 18.486408 18.421299 
18.464710 18.573200 18.551502 18.703403 18.551502 18.594898 18.573200 18.681705 18.725101 18.681705 18.616596 18.725101 18.768497 18.746799 18.746799 18.790195 18.811909 18.877003 18.877003 18.877003 18.898701 18.963810 18.985508 18.985508 18.942097 19.007206 19.093998 18.963810 19.115696 19.093998 19.050602 19.137409 19.332706 19.376102 19.506306 19.528004 19.701603 19.614796 19.593098 19.549702 19.614796 19.658207 19.658207 19.744999 19.788410 19.788410 19.831806 19.853504 20.113895 20.092197 20.070499 20.200703 20.200703 20.200703 20.200703 20.222401 20.330906 20.461109 20.504505 20.374302 20.417698 20.482807 20.504505 20.482807 20.482807 20.482807 20.439396 20.547901 20.547901 20.526203 20.743198 20.656406 20.721500 20.612995 20.678104 20.721500 20.786610 20.764896 20.678104 20.634708 20.699802 20.721500 20.656406 20.612995 20.591297 20.482807 20.526203 20.417698 20.352604 20.200703 20.135609 20.135609 20.113895 19.918598 19.744999 19.571400 19.397800 19.311008 19.267597 19.332706 19.267597 19.224201 19.245899 19.311008 19.245899 19.354404 19.267597 19.245899 19.224201 19.224201 19.137409 19.224201 19.202503 19.180805 19.202503 19.245899 19.180805 19.202503 19.245899 19.137409 19.180805 19.137409 19.072300 19.159107 19.202503 19.072300 19.050602 18.942097 19.050602 19.050602 18.942097 18.963810 18.942097 19.050602 18.833607 18.898701 18.855305 18.963810 18.768497 18.898701 18.790195 18.920399 18.811909 18.811909 18.681705 18.768497 18.768497 18.768497 18.725101 18.681705 18.660007 18.703403 18.508106 18.573200 18.594898 18.573200 18.529804 18.594898 18.551502 18.573200 
18.529804 18.638309 18.573200 18.638309 18.594898 18.638309 18.681705 18.768497 18.681705 18.768497 18.768497 18.746799 18.833607 18.746799 18.725101 18.725101 18.768497 18.790195 18.942097 18.963810 18.942097 18.877003 19.093998 18.963810 18.942097 18.942097 19.093998 19.028904 19.028904 19.202503 19.202503 19.354404 19.462910 19.593098 19.593098 19.636509 19.636509 19.593098 19.593098 19.593098 19.679905 19.766697 19.723301 19.810108 19.788410 19.853504 19.896900 19.962009 19.983707 20.135609 20.222401 20.265797 20.222401 20.179005 20.244099 20.287510 20.222401 20.482807 20.396000 20.374302 20.461109 20.547901 20.439396 20.547901 20.526203 20.482807 20.482807 20.591297 20.612995 20.569599 20.656406 20.786610 20.830006 20.721500 20.808308 20.851704 20.916798 20.981907 20.895100 20.851704 20.895100 20.916798 20.764896 20.721500 20.721500 20.678104 20.547901 20.417698 20.417698 20.309208 20.352604 20.330906 20.244099 20.200703 19.983707 19.788410 19.593098 19.376102 19.354404 19.376102 19.267597 19.267597 19.289295 19.332706 19.289295 19.332706 19.332706 19.289295 19.202503 19.180805 19.245899 19.072300 19.137409 19.267597 19.115696 19.245899 19.202503 19.137409 19.180805 19.050602 19.202503 19.115696 19.115696 19.202503 19.159107 19.115696 18.985508 19.028904 19.028904 19.115696 18.985508 18.985508 18.898701 18.920399 18.898701 18.855305 18.833607 18.963810 18.790195 18.898701 18.833607 18.790195 18.877003 18.790195 18.833607 18.855305 18.855305 18.833607 18.725101 18.616596 18.681705 18.681705 18.616596 18.616596 18.594898 18.594898 18.573200 18.551502 18.508106 18.486408 
18.638309 18.616596 18.594898 18.681705 18.746799 18.768497 18.746799 18.725101 18.746799 18.790195 18.746799 18.768497 18.790195 18.920399 18.833607 18.811909 18.790195 18.855305 18.942097 18.855305 18.833607 19.028904 19.093998 19.028904 19.007206 19.007206 19.028904 19.050602 19.115696 19.267597 19.419498 19.397800 19.593098 19.528004 19.549702 19.549702 19.549702 19.636509 19.614796 19.593098 19.658207 19.853504 19.766697 19.766697 19.766697 19.853504 19.896900 20.005405 20.005405 20.265797 20.244099 20.222401 20.265797 20.179005 20.244099 20.222401 20.287510 20.417698 20.396000 20.439396 20.439396 20.547901 20.526203 20.504505 20.482807 20.461109 20.439396 20.569599 20.612995 20.678104 20.830006 20.786610 20.808308 20.808308 20.851704 20.981907 21.047001 21.047001 21.068699 21.003605 21.155506 21.155506 21.025303 20.981907 20.916798 20.786610 20.764896 20.699802 20.612995 20.482807 20.396000 20.330906 20.222401 20.287510 20.157307 19.983707 19.940296 19.571400 19.484608 19.376102 19.354404 19.354404 19.311008 19.376102 19.332706 19.419498 19.397800 19.224201 19.224201 19.202503 19.202503 19.202503 19.267597 19.267597 19.202503 19.245899 19.245899 19.245899 19.115696 19.159107 19.180805 19.115696 19.072300 19.224201 19.137409 19.072300 19.072300 18.985508 18.985508 19.115696 19.028904 19.028904 18.877003 18.985508 18.963810 18.877003 18.811909 18.920399 18.963810 18.920399 18.768497 18.877003 18.811909 18.768497 18.811909 18.877003 18.811909 18.877003 18.660007 18.703403 18.638309 18.681705 18.573200 18.660007 18.638309 18.660007 18.529804 18.573200 18.616596 18.508106 
18.660007 18.660007 18.725101 18.746799 18.638309 18.638309 18.725101 18.768497 18.594898 18.877003 18.768497 18.746799 18.811909 18.833607 18.790195 18.855305 18.920399 18.898701 18.963810 18.963810 18.898701 19.050602 19.007206 19.028904 19.072300 19.028904 19.072300 19.093998 19.311008 19.376102 19.484608 19.549702 19.549702 19.506306 19.571400 19.549702 19.614796 19.723301 19.636509 19.636509 19.679905 19.810108 19.723301 19.831806 19.831806 19.962009 19.896900 20.005405 20.070499 20.135609 20.287510 20.330906 20.179005 20.222401 20.287510 20.287510 20.287510 20.309208 20.330906 20.309208 20.461109 20.547901 20.504505 20.482807 20.439396 20.591297 20.461109 20.569599 20.504505 20.634708 20.895100 20.808308 20.873402 20.895100 20.960209 21.003605 21.133808 21.177204 21.242298 21.242298 21.329105 21.372501 21.263996 21.263996 21.112110 21.090397 21.025303 20.895100 20.808308 20.656406 20.569599 20.417698 20.439396 20.352604 20.309208 20.265797 20.048801 19.853504 19.723301 19.549702 19.441196 19.354404 19.332706 19.397800 19.354404 19.376102 19.441196 19.267597 19.202503 19.202503 19.224201 19.267597 19.245899 19.311008 19.289295 19.202503 19.159107 19.180805 19.202503 19.180805 19.245899 19.180805 19.115696 19.115696 19.202503 19.093998 19.072300 19.007206 18.985508 19.050602 19.072300 18.985508 18.985508 18.942097 18.942097 18.833607 18.855305 18.833607 18.833607 18.963810 18.877003 18.833607 18.811909 18.877003 18.898701 18.877003 18.768497 18.790195 18.768497 18.746799 18.638309 18.638309 18.616596 18.681705 18.594898 18.616596 18.573200 18.638309 18.573200 18.486408 
18.681705 18.638309 18.638309 18.638309 18.638309 18.725101 18.660007 18.703403 18.703403 18.768497 18.746799 18.725101 18.725101 18.855305 18.855305 18.811909 18.877003 18.963810 18.985508 18.833607 18.833607 18.963810 19.028904 19.050602 19.050602 19.050602 19.050602 19.245899 19.332706 19.484608 19.593098 19.549702 19.462910 19.528004 19.506306 19.419498 19.528004 19.506306 19.679905 19.679905 19.701603 19.679905 19.744999 19.896900 19.853504 19.831806 20.092197 19.983707 20.070499 20.113895 20.135609 20.113895 20.113895 20.200703 20.244099 20.244099 20.330906 20.265797 20.309208 20.287510 20.330906 20.439396 20.461109 20.504505 20.417698 20.417698 20.439396 20.547901 20.526203 20.591297 20.786610 20.764896 20.830006 20.873402 20.916798 21.155506 21.155506 21.307407 21.372501 21.524403 21.524403 21.481007 21.459309 21.350803 21.415897 21.372501 21.242298 21.090397 20.938496 20.873402 20.699802 20.678104 20.547901 20.612995 20.374302 20.374302 20.287510 20.027103 19.896900 19.723301 19.528004 19.419498 19.397800 19.376102 19.397800 19.354404 19.397800 19.245899 19.289295 19.267597 19.224201 19.180805 19.289295 19.332706 19.245899 19.180805 19.224201 19.267597 19.245899 19.224201 19.137409 19.159107 19.180805 19.202503 19.115696 19.093998 19.115696 19.072300 19.093998 19.093998 19.050602 19.007206 19.007206 19.072300 18.877003 18.877003 18.963810 18.855305 18.855305 18.877003 18.877003 18.855305 18.877003 18.790195 18.877003 18.898701 18.725101 18.746799 18.768497 18.811909 18.638309 18.725101 18.703403 18.703403 18.725101 18.551502 18.464710 18.594898 18.638309 18.529804 
18.616596 18.529804 18.681705 18.660007 18.703403 18.746799 18.725101 18.768497 18.833607 18.855305 18.746799 18.790195 18.833607 18.790195 18.811909 18.855305 18.790195 18.942097 18.942097 18.877003 18.985508 18.942097 18.963810 18.963810 19.050602 19.115696 19.311008 19.354404 19.506306 19.593098 19.484608 19.593098 19.484608 19.528004 19.506306 19.506306 19.593098 19.614796 19.571400 19.658207 19.744999 19.744999 19.810108 19.831806 19.810108 19.896900 20.005405 20.070499 20.048801 20.157307 20.179005 20.222401 20.113895 20.135609 20.200703 20.179005 20.222401 20.244099 20.287510 20.309208 20.417698 20.461109 20.461109 20.482807 20.461109 20.417698 20.461109 20.482807 20.504505 20.547901 20.721500 20.808308 20.830006 20.895100 21.112110 21.177204 21.350803 21.394199 21.546101 21.546101 21.719700 21.806507 21.654606 21.719700 21.719700 21.632908 21.546101 21.437595 21.307407 20.981907 20.851704 20.873402 20.808308 20.721500 20.547901 20.526203 20.330906 20.135609 20.113895 20.005405 19.679905 19.528004 19.462910 19.506306 19.484608 19.332706 19.419498 19.311008 19.267597 19.311008 19.245899 19.245899 19.332706 19.289295 19.245899 19.267597 19.245899 19.202503 19.159107 19.267597 19.180805 19.202503 19.137409 19.137409 19.159107 19.159107 19.137409 19.050602 19.137409 19.072300 19.137409 19.007206 18.963810 19.050602 18.963810 19.007206 19.007206 18.920399 18.920399 18.942097 18.877003 18.833607 18.833607 18.855305 18.811909 18.833607 18.768497 18.811909 18.790195 18.660007 18.638309 18.811909 18.703403 18.638309 18.681705 18.616596 18.638309 18.638309 18.616596 18.573200 
18.660007 18.594898 18.551502 18.681705 18.790195 18.746799 18.855305 18.855305 18.790195 18.790195 18.811909 18.790195 18.855305 18.790195 18.811909 18.898701 18.920399 18.877003 18.920399 18.898701 19.007206 19.050602 18.985508 19.007206 19.093998 19.289295 19.376102 19.441196 19.506306 19.549702 19.571400 19.462910 19.484608 19.376102 19.506306 19.528004 19.506306 19.593098 19.636509 19.679905 19.614796 19.744999 19.723301 19.875202 19.896900 19.853504 19.962009 19.983707 20.113895 20.200703 20.200703 20.048801 20.157307 20.135609 20.135609 20.157307 20.113895 20.244099 20.309208 20.330906 20.374302 20.461109 20.439396 20.439396 20.504505 20.526203 20.417698 20.526203 20.569599 20.612995 20.851704 20.830006 20.895100 20.960209 21.003605 21.198902 21.415897 21.546101 21.589497 21.676304 21.936695 22.045200 22.001804 21.980106 22.001804 21.893299 21.936695 21.980106 21.741398 21.372501 21.242298 21.047001 20.981907 20.916798 20.612995 20.634708 20.417698 20.244099 20.330906 20.200703 20.005405 19.723301 19.614796 19.571400 19.506306 19.441196 19.506306 19.289295 19.332706 19.311008 19.289295 19.245899 19.354404 19.376102 19.332706 19.354404 19.180805 19.202503 19.180805 19.180805 19.267597 19.224201 19.202503 19.202503 19.202503 19.137409 19.137409 19.180805 19.180805 19.159107 19.115696 19.093998 19.050602 19.050602 18.963810 19.028904 18.942097 18.985508 18.985508 18.920399 18.898701 18.963810 18.985508 18.877003 18.963810 18.898701 18.833607 18.833607 18.790195 18.725101 18.833607 18.790195 18.768497 18.638309 18.746799 18.638309 18.616596 18.594898 18.486408 18.573200 
18.703403 18.725101 18.725101 18.768497 18.725101 18.855305 18.855305 18.855305 18.855305 18.833607 18.768497 18.790195 18.920399 18.877003 18.833607 18.985508 18.920399 18.898701 18.963810 18.942097 19.007206 19.028904 19.180805 19.159107 19.397800 19.397800 19.462910 19.484608 19.571400 19.506306 19.549702 19.701603 19.462910 19.484608 19.528004 19.528004 19.528004 19.506306 19.593098 19.593098 19.636509 19.766697 19.766697 19.810108 19.896900 19.962009 19.918598 19.983707 20.048801 20.092197 20.092197 20.179005 20.048801 20.070499 20.222401 20.135609 20.179005 20.200703 20.287510 20.352604 20.417698 20.396000 20.526203 20.526203 20.504505 20.547901 20.526203 20.591297 20.764896 20.656406 20.851704 20.916798 21.003605 21.047001 21.220600 21.307407 21.524403 21.654606 21.719700 21.806507 22.001804 22.175404 22.262196 22.370701 22.392399 22.414097 22.587696 22.500904 22.175404 21.828205 21.589497 21.459309 21.242298 20.981907 20.786610 20.743198 20.591297 20.504505 20.439396 20.330906 20.157307 20.027103 19.766697 19.701603 19.528004 19.462910 19.528004 19.441196 19.397800 19.311008 19.332706 19.267597 19.397800 19.376102 19.267597 19.311008 19.245899 19.311008 19.311008 19.289295 19.202503 19.224201 19.245899 19.267597 19.202503 19.137409 19.180805 19.159107 19.159107 19.180805 19.137409 19.115696 19.072300 19.115696 18.963810 19.093998 18.985508 19.007206 19.028904 19.007206 18.942097 18.920399 19.007206 18.985508 18.898701 18.942097 18.898701 18.877003 18.811909 18.811909 18.811909 18.790195 18.811909 18.746799 18.768497 18.725101 18.681705 18.660007 18.660007 18.660007 
18.616596 18.681705 18.768497 18.790195 18.790195 18.703403 18.877003 18.811909 18.898701 18.811909 18.833607 18.790195 18.855305 18.855305 18.963810 18.963810 18.877003 18.920399 18.963810 18.963810 18.985508 19.093998 19.137409 19.224201 19.397800 19.528004 19.549702 19.506306 19.528004 19.484608 19.419498 19.549702 19.528004 19.441196 19.549702 19.549702 19.484608 19.528004 19.571400 19.658207 19.658207 19.614796 19.723301 19.744999 19.875202 19.853504 19.896900 20.005405 19.940296 19.962009 20.005405 20.048801 20.048801 20.005405 20.048801 20.092197 20.157307 20.222401 20.287510 20.352604 20.396000 20.417698 20.482807 20.526203 20.526203 20.547901 20.504505 20.591297 20.591297 20.721500 20.960209 21.003605 21.068699 21.090397 21.285709 21.415897 21.611210 21.828205 21.871601 21.871601 22.132008 22.349003 22.370701 22.609409 22.761295 22.761295 23.000004 22.848103 22.587696 22.197102 22.001804 21.741398 21.611210 21.285709 21.090397 20.873402 20.830006 20.634708 20.547901 20.482807 20.265797 20.157307 19.983707 19.788410 19.593098 19.484608 19.506306 19.419498 19.397800 19.397800 19.397800 19.376102 19.376102 19.376102 19.354404 19.267597 19.332706 19.354404 19.289295 19.289295 19.224201 19.267597 19.289295 19.180805 19.245899 19.159107 19.224201 19.159107 19.180805 19.115696 19.137409 19.072300 19.028904 19.072300 19.050602 19.028904 18.942097 18.942097 18.963810 18.920399 19.028904 18.898701 18.877003 18.898701 18.898701 19.007206 18.833607 18.898701 18.790195 18.790195 18.768497 18.681705 18.768497 18.768497 18.768497 18.681705 18.768497 18.660007 18.746799 18.703403 
18.725101 18.811909 18.768497 18.877003 18.790195 18.790195 18.855305 18.855305 18.725101 18.811909 18.898701 18.898701 18.920399 18.920399 18.898701 18.963810 18.985508 19.028904 18.985508 19.050602 19.115696 19.180805 19.397800 19.376102 19.571400 19.528004 19.614796 19.484608 19.571400 19.462910 19.614796 19.571400 19.549702 19.636509 19.614796 19.506306 19.593098 19.636509 19.571400 19.636509 19.701603 19.831806 19.723301 19.788410 19.766697 19.766697 19.896900 19.940296 19.918598 19.983707 20.027103 20.005405 20.070499 20.027103 20.092197 20.157307 20.113895 20.200703 20.222401 20.309208 20.352604 20.439396 20.526203 20.504505 20.526203 20.591297 20.547901 20.721500 20.721500 20.830006 21.047001 21.112110 21.242298 21.263996 21.437595 21.632908 21.784809 22.001804 22.045200 22.175404 22.500904 22.500904 22.609409 22.717899 23.043400 23.130207 23.238697 23.173603 23.065098 22.804707 22.500904 22.327305 22.045200 21.741398 21.329105 21.177204 21.090397 20.699802 20.569599 20.547901 20.439396 20.287510 20.135609 20.092197 19.788410 19.614796 19.506306 19.419498 19.376102 19.441196 19.419498 19.397800 19.419498 19.397800 19.376102 19.354404 19.245899 19.376102 19.289295 19.267597 19.245899 19.224201 19.311008 19.224201 19.311008 19.202503 19.202503 19.245899 19.115696 19.202503 19.115696 19.072300 19.115696 19.093998 19.093998 19.137409 18.985508 19.007206 19.115696 19.007206 18.963810 18.985508 18.963810 19.007206 18.942097 18.985508 18.963810 18.833607 18.768497 18.898701 18.790195 18.790195 18.681705 18.703403 18.681705 18.725101 18.790195 18.703403 18.768497 18.660007 
18.660007 18.833607 18.768497 18.746799 18.790195 18.855305 18.768497 18.746799 18.855305 18.877003 18.811909 18.811909 18.963810 18.877003 18.898701 18.877003 18.942097 18.920399 18.942097 19.050602 19.072300 19.245899 19.397800 19.549702 19.593098 19.528004 19.484608 19.506306 19.528004 19.506306 19.549702 19.571400 19.506306 19.549702 19.636509 19.593098 19.723301 19.636509 19.679905 19.744999 19.679905 19.679905 19.679905 19.723301 19.744999 19.744999 19.788410 19.831806 19.918598 19.983707 20.048801 19.983707 20.027103 20.027103 20.027103 20.113895 20.179005 20.135609 20.265797 20.244099 20.374302 20.352604 20.330906 20.439396 20.461109 20.526203 20.612995 20.699802 20.743198 21.025303 21.177204 21.285709 21.502705 21.611210 21.741398 22.001804 22.045200 22.240498 22.349003 22.500904 22.739597 22.761295 22.869801 23.043400 23.216999 23.434010 23.520802 23.542500 23.499104 23.216999 23.086796 22.826405 22.587696 22.153706 21.914997 21.524403 21.177204 20.960209 20.764896 20.634708 20.526203 20.504505 20.374302 20.179005 20.005405 19.723301 19.679905 19.419498 19.419498 19.397800 19.376102 19.484608 19.397800 19.441196 19.441196 19.441196 19.354404 19.332706 19.354404 19.267597 19.267597 19.267597 19.245899 19.224201 19.224201 19.180805 19.202503 19.202503 19.093998 19.180805 19.159107 19.180805 19.093998 19.072300 19.093998 19.050602 19.007206 19.072300 19.050602 19.028904 19.072300 19.050602 19.028904 18.920399 18.898701 18.963810 18.942097 18.985508 18.898701 18.833607 18.811909 18.790195 18.703403 18.768497 18.746799 18.660007 18.768497 18.790195 18.746799 18.725101 
18.790195 18.920399 18.898701 18.768497 18.833607 18.790195 18.855305 18.877003 18.811909 18.790195 18.790195 18.790195 18.855305 18.985508 18.855305 18.920399 19.028904 18.942097 19.093998 19.050602 19.224201 19.376102 19.549702 19.506306 19.549702 19.614796 19.571400 19.549702 19.614796 19.549702 19.571400 19.636509 19.549702 19.593098 19.701603 19.701603 19.918598 19.723301 19.853504 19.744999 19.788410 19.723301 19.571400 19.658207 19.679905 19.766697 19.766697 19.896900 19.875202 19.962009 19.983707 20.005405 20.027103 20.048801 20.157307 20.092197 20.113895 20.179005 20.244099 20.265797 20.287510 20.352604 20.482807 20.417698 20.547901 20.526203 20.526203 20.764896 20.808308 21.090397 21.415897 21.698002 21.958408 22.175404 22.305607 22.457508 22.457508 22.609409 22.783009 22.891499 23.195301 23.434010 23.412296 23.607609 23.694401 23.737797 23.824604 23.868000 23.911396 23.781208 23.607609 23.434010 23.303806 22.913197 22.479206 21.806507 21.502705 21.047001 21.025303 20.851704 20.634708 20.634708 20.374302 20.374302 20.265797 19.962009 19.744999 19.484608 19.419498 19.484608 19.419498 19.419498 19.419498 19.462910 19.397800 19.441196 19.354404 19.376102 19.332706 19.332706 19.289295 19.354404 19.289295 19.289295 19.224201 19.180805 19.267597 19.115696 19.202503 19.224201 19.202503 19.159107 19.093998 19.180805 19.072300 19.007206 19.028904 19.093998 19.050602 19.007206 18.942097 19.050602 18.898701 18.920399 18.963810 18.855305 18.920399 18.942097 18.833607 18.855305 18.768497 18.985508 18.725101 18.790195 18.746799 18.746799 18.725101 18.703403 18.660007 18.660007 
18.833607 18.790195 18.877003 18.811909 18.790195 18.833607 18.898701 18.898701 18.790195 18.877003 18.920399 18.833607 18.877003 19.093998 19.028904 18.963810 19.093998 19.050602 19.050602 19.093998 19.311008 19.462910 19.506306 19.528004 19.462910 19.506306 19.549702 19.571400 19.549702 19.593098 19.636509 19.636509 19.744999 19.766697 19.766697 19.723301 19.918598 19.744999 19.701603 19.766697 19.788410 19.723301 19.636509 19.549702 19.701603 19.636509 19.810108 19.831806 19.853504 19.962009 19.962009 19.962009 20.005405 20.048801 20.027103 20.113895 20.027103 20.135609 20.179005 20.222401 20.309208 20.287510 20.417698 20.461109 20.396000 20.504505 20.569599 20.743198 20.916798 21.155506 21.698002 22.305607 22.891499 23.303806 23.282108 23.238697 23.216999 23.238697 23.347202 23.607609 23.954807 24.258610 24.519001 24.627506 24.605808 24.432209 24.367100 24.236897 24.193501 24.128407 24.063297 24.063297 23.911396 23.672703 22.956608 22.370701 21.893299 21.502705 21.329105 21.068699 20.786610 20.591297 20.461109 20.526203 20.309208 20.179005 20.048801 19.528004 19.549702 19.528004 19.484608 19.441196 19.462910 19.484608 19.528004 19.462910 19.354404 19.397800 19.311008 19.267597 19.289295 19.202503 19.376102 19.311008 19.289295 19.289295 19.224201 19.224201 19.137409 19.180805 19.180805 19.202503 19.050602 19.224201 19.072300 19.072300 19.028904 19.028904 19.050602 19.072300 19.007206 19.137409 19.093998 18.985508 18.920399 18.985508 18.963810 18.898701 18.855305 18.898701 18.855305 18.833607 18.703403 18.768497 18.725101 18.768497 18.725101 18.746799 18.833607 18.594898 
18.811909 18.811909 18.768497 18.811909 19.028904 18.811909 18.963810 18.898701 18.920399 18.855305 18.963810 18.877003 18.855305 18.942097 18.942097 19.050602 19.050602 19.093998 19.224201 19.311008 19.419498 19.571400 19.593098 19.528004 19.549702 19.462910 19.528004 19.766697 19.614796 19.636509 19.593098 19.744999 19.788410 19.831806 19.810108 19.788410 19.766697 19.853504 19.788410 19.831806 19.788410 19.788410 19.744999 19.744999 19.658207 19.593098 19.788410 19.744999 19.896900 19.918598 19.853504 19.940296 19.918598 19.983707 20.048801 19.940296 20.113895 20.048801 20.113895 20.200703 20.244099 20.396000 20.439396 20.417698 20.482807 20.547901 20.678104 20.808308 21.133808 21.459309 22.349003 23.325504 24.866199 26.320103 26.450306 25.104908 24.150105 23.976505 24.106709 24.627506 25.278507 25.864399 26.255009 26.189899 26.146503 25.517200 25.191700 24.779408 24.540699 24.453907 24.410496 24.258610 24.367100 23.998203 23.390598 22.913197 22.392399 21.871601 21.589497 21.177204 20.895100 20.743198 20.612995 20.526203 20.439396 20.352604 20.200703 19.788410 19.636509 19.419498 19.593098 19.506306 19.462910 19.506306 19.397800 19.484608 19.441196 19.419498 19.354404 19.376102 19.267597 19.332706 19.311008 19.332706 19.267597 19.267597 19.180805 19.180805 19.202503 19.267597 19.180805 19.180805 19.115696 19.180805 19.137409 19.115696 19.072300 19.159107 18.985508 19.007206 19.072300 19.007206 19.028904 18.985508 18.920399 18.920399 18.898701 19.007206 18.942097 18.963810 18.877003 18.920399 18.746799 18.833607 18.790195 18.790195 18.703403 18.746799 18.703403 18.725101 
18.768497 18.790195 18.855305 18.746799 18.790195 18.811909 18.855305 18.877003 18.855305 18.920399 18.985508 18.877003 18.920399 19.007206 18.985508 18.877003 18.942097 18.985508 19.245899 19.397800 19.462910 19.571400 19.571400 19.528004 19.528004 19.462910 19.528004 19.549702 19.701603 19.593098 19.723301 19.788410 19.788410 19.788410 19.766697 19.766697 19.940296 19.788410 19.831806 19.810108 19.810108 19.918598 19.788410 19.853504 19.744999 19.723301 19.831806 19.766697 19.744999 19.810108 19.896900 19.853504 19.962009 19.983707 20.005405 19.962009 20.005405 20.092197 20.244099 20.222401 20.352604 20.287510 20.417698 20.417698 20.526203 20.547901 20.678104 20.916798 21.263996 21.828205 23.282108 25.430408 26.754108 28.294804 29.336399 29.097706 27.057896 25.473804 25.235096 25.886097 27.774006 30.009098 30.595005 30.204395 29.119404 27.426807 26.428608 25.538898 25.148304 24.649204 24.562397 24.584110 24.562397 24.345402 23.911396 23.390598 22.848103 22.327305 21.893299 21.415897 21.068699 20.830006 20.743198 20.678104 20.612995 20.461109 20.396000 19.962009 19.701603 19.506306 19.528004 19.506306 19.397800 19.506306 19.462910 19.484608 19.397800 19.484608 19.397800 19.311008 19.332706 19.245899 19.354404 19.354404 19.245899 19.311008 19.224201 19.224201 19.245899 19.224201 19.159107 19.180805 19.072300 19.159107 19.137409 19.028904 19.072300 19.072300 19.159107 19.072300 19.007206 19.028904 19.202503 18.985508 18.963810 19.028904 19.028904 18.942097 18.855305 18.877003 18.790195 18.877003 18.920399 18.855305 18.725101 18.790195 18.811909 18.877003 18.855305 18.681705 
18.833607 18.811909 18.855305 18.811909 18.942097 18.877003 18.811909 18.942097 18.963810 18.963810 18.855305 18.942097 18.985508 18.920399 19.072300 19.137409 19.093998 19.159107 19.376102 19.462910 19.593098 19.528004 19.571400 19.419498 19.528004 19.506306 19.462910 19.571400 19.723301 19.701603 19.744999 19.744999 19.723301 19.744999 19.810108 19.766697 19.810108 19.788410 19.831806 19.853504 19.918598 19.983707 19.875202 19.918598 19.896900 19.918598 19.853504 19.766697 19.744999 19.853504 19.940296 19.940296 20.048801 20.113895 20.070499 20.048801 20.135609 20.179005 20.179005 20.200703 20.330906 20.396000 20.482807 20.482807 20.547901 20.656406 20.764896 21.047001 21.263996 22.023502 23.998203 26.688999 27.405109 28.403309 30.074207 30.942204 31.072407 29.466602 27.340000 27.405109 31.072407 34.001896 34.696308 34.370808 33.481098 30.768604 28.012699 26.472004 25.604008 25.039799 24.692600 24.627506 24.692600 24.627506 24.280308 23.933109 23.564198 22.848103 22.370701 21.763096 21.307407 21.155506 21.025303 20.873402 20.656406 20.591297 20.439396 20.200703 19.896900 19.593098 19.484608 19.528004 19.528004 19.528004 19.506306 19.571400 19.419498 19.441196 19.354404 19.397800 19.376102 19.354404 19.376102 19.354404 19.354404 19.441196 19.289295 19.267597 19.267597 19.245899 19.245899 19.224201 19.202503 19.245899 19.072300 19.115696 19.115696 19.093998 19.137409 19.093998 19.180805 19.072300 19.115696 18.985508 19.072300 19.072300 19.050602 18.920399 18.855305 18.877003 18.877003 18.963810 18.898701 18.877003 18.855305 18.811909 18.855305 18.855305 18.833607 18.725101 
18.811909 18.833607 18.920399 18.855305 18.855305 18.920399 18.920399 18.855305 18.877003 19.007206 18.942097 18.963810 18.985508 19.007206 19.028904 19.007206 19.202503 19.289295 19.419498 19.506306 19.462910 19.593098 19.571400 19.506306 19.506306 19.506306 19.549702 19.614796 19.679905 19.593098 19.744999 19.658207 19.810108 19.744999 19.788410 19.810108 19.940296 19.810108 19.896900 19.962009 19.875202 19.940296 19.940296 20.027103 19.962009 20.048801 19.962009 19.896900 19.896900 19.853504 19.896900 20.070499 20.135609 20.179005 20.157307 20.070499 20.070499 20.200703 20.244099 20.222401 20.330906 20.482807 20.482807 20.526203 20.547901 20.656406 20.721500 21.025303 21.372501 21.893299 23.434010 26.168201 28.207996 29.076008 30.074207 30.855396 32.157398 32.808399 31.983799 30.226109 32.938602 36.193607 36.671009 36.432301 35.802998 33.719807 29.575108 27.340000 25.994602 25.235096 24.866199 24.779408 24.909595 24.801105 24.562397 24.302006 24.041599 23.477406 22.956608 22.283909 21.936695 21.481007 21.090397 20.960209 20.721500 20.569599 20.547901 20.309208 20.027103 19.831806 19.593098 19.549702 19.593098 19.614796 19.549702 19.506306 19.462910 19.506306 19.419498 19.397800 19.354404 19.354404 19.397800 19.397800 19.354404 19.397800 19.311008 19.289295 19.311008 19.289295 19.267597 19.267597 19.245899 19.159107 19.180805 19.072300 19.115696 19.072300 19.180805 19.202503 19.093998 19.072300 19.028904 19.115696 19.093998 19.072300 19.028904 18.877003 18.877003 19.007206 18.877003 18.942097 18.877003 18.920399 18.768497 18.790195 18.855305 18.811909 18.833607 18.811909 
18.833607 18.855305 18.898701 18.877003 18.855305 18.855305 18.877003 18.985508 18.985508 18.942097 19.007206 18.942097 19.007206 19.072300 19.028904 19.050602 19.267597 19.354404 19.484608 19.593098 19.571400 19.506306 19.441196 19.528004 19.528004 19.549702 19.549702 19.614796 19.571400 19.593098 19.614796 19.614796 19.679905 19.810108 19.810108 19.788410 19.875202 19.810108 19.853504 19.875202 19.853504 19.896900 19.983707 20.005405 20.092197 20.027103 20.048801 20.027103 19.940296 19.940296 20.048801 20.092197 20.179005 20.200703 20.200703 20.113895 20.157307 20.113895 20.222401 20.287510 20.396000 20.526203 20.504505 20.612995 20.569599 20.699802 20.851704 21.068699 21.415897 21.958408 22.934910 24.432209 27.318302 29.661900 30.356297 31.115803 32.721607 33.958500 34.457600 34.153797 34.674610 37.734303 38.580601 38.472095 37.582401 35.954899 31.267704 28.077808 26.406910 25.495502 25.104908 24.887897 24.974705 24.909595 24.844501 24.670902 24.475605 23.954807 23.629307 23.065098 22.283909 21.676304 21.263996 20.981907 20.830006 20.678104 20.678104 20.417698 20.244099 19.983707 19.701603 19.593098 19.658207 19.636509 19.549702 19.593098 19.484608 19.462910 19.441196 19.441196 19.311008 19.311008 19.332706 19.376102 19.311008 19.289295 19.245899 19.245899 19.376102 19.311008 19.224201 19.202503 19.245899 19.202503 19.072300 19.137409 19.115696 19.159107 19.050602 19.093998 19.180805 19.093998 19.072300 19.007206 19.072300 19.072300 18.985508 18.942097 18.898701 19.072300 18.942097 18.942097 18.855305 18.877003 18.920399 18.811909 18.811909 18.833607 18.811909 18.855305 
18.811909 18.898701 19.007206 18.942097 18.985508 18.855305 18.877003 18.985508 18.855305 18.963810 18.985508 18.963810 18.963810 18.985508 19.072300 19.224201 19.311008 19.419498 19.528004 19.484608 19.528004 19.528004 19.571400 19.549702 19.484608 19.484608 19.419498 19.528004 19.528004 19.593098 19.636509 19.614796 19.636509 19.744999 19.766697 19.853504 19.831806 19.810108 19.831806 19.788410 19.896900 20.027103 20.070499 20.157307 20.244099 20.092197 20.113895 20.157307 19.983707 20.048801 20.135609 20.287510 20.287510 20.179005 20.179005 20.135609 20.135609 20.200703 20.309208 20.396000 20.396000 20.504505 20.504505 20.634708 20.678104 20.808308 20.938496 21.198902 21.459309 21.936695 22.739597 23.716099 25.235096 28.468403 31.050709 32.048908 33.546207 34.479298 35.151997 35.586002 36.237003 37.669209 39.492008 39.839207 38.927799 37.473896 33.199009 28.793903 26.732395 25.690800 25.256809 25.083210 25.018101 25.039799 24.887897 24.801105 24.692600 24.519001 24.258610 23.520802 22.674503 22.023502 21.546101 21.307407 21.068699 20.873402 20.808308 20.526203 20.309208 20.200703 20.027103 19.788410 19.658207 19.679905 19.571400 19.484608 19.528004 19.549702 19.528004 19.376102 19.376102 19.376102 19.419498 19.376102 19.354404 19.376102 19.289295 19.267597 19.354404 19.267597 19.180805 19.115696 19.245899 19.245899 19.224201 19.115696 19.202503 19.137409 19.180805 19.137409 19.224201 19.137409 19.072300 19.159107 19.137409 19.115696 19.093998 19.093998 18.963810 18.942097 18.963810 19.007206 18.877003 18.920399 18.963810 18.963810 18.877003 18.898701 18.877003 18.746799 
18.833607 18.920399 19.007206 18.920399 18.855305 18.898701 18.985508 19.007206 19.007206 18.963810 19.007206 18.942097 18.985508 19.028904 19.072300 19.245899 19.311008 19.506306 19.571400 19.462910 19.571400 19.571400 19.506306 19.593098 19.506306 19.419498 19.484608 19.506306 19.484608 19.571400 19.549702 19.571400 19.571400 19.766697 19.853504 19.788410 19.896900 19.831806 19.918598 19.875202 19.918598 20.092197 19.983707 20.092197 20.200703 20.222401 20.265797 20.244099 20.135609 20.070499 20.222401 20.244099 20.309208 20.244099 20.200703 20.287510 20.330906 20.287510 20.396000 20.396000 20.526203 20.634708 20.612995 20.743198 20.743198 20.851704 20.960209 21.155506 21.481007 21.871601 22.587696 23.564198 25.191700 27.665501 30.486500 33.242405 34.392506 34.956699 35.629398 36.106800 36.801197 37.343708 38.515507 39.991108 39.687305 38.363605 34.284000 29.553410 27.123005 25.929508 25.408695 25.191700 25.148304 25.018101 25.018101 24.801105 24.887897 24.714298 24.302006 23.781208 23.151905 22.500904 21.936695 21.611210 21.263996 21.003605 20.808308 20.547901 20.439396 20.157307 20.157307 19.983707 19.679905 19.593098 19.593098 19.636509 19.571400 19.528004 19.506306 19.484608 19.354404 19.376102 19.441196 19.376102 19.397800 19.332706 19.376102 19.332706 19.332706 19.311008 19.332706 19.311008 19.202503 19.267597 19.224201 19.180805 19.050602 19.159107 19.224201 19.180805 19.137409 19.137409 19.115696 19.093998 19.093998 19.093998 19.137409 18.898701 18.985508 19.028904 18.877003 18.985508 18.855305 18.855305 18.877003 18.877003 18.920399 18.877003 18.877003 18.725101 
18.811909 18.942097 18.920399 18.942097 18.920399 19.007206 19.050602 19.050602 19.093998 19.007206 19.072300 19.050602 19.028904 19.115696 19.267597 19.311008 19.376102 19.506306 19.571400 19.484608 19.614796 19.636509 19.549702 19.571400 19.528004 19.549702 19.593098 19.549702 19.419498 19.484608 19.528004 19.462910 19.549702 19.679905 19.831806 19.831806 19.918598 19.918598 19.940296 20.005405 19.962009 20.048801 20.092197 20.135609 20.287510 20.309208 20.330906 20.330906 20.157307 20.287510 20.287510 20.374302 20.352604 20.374302 20.352604 20.265797 20.352604 20.352604 20.352604 20.461109 20.569599 20.656406 20.591297 20.786610 20.764896 20.895100 20.981907 21.220600 21.502705 21.914997 22.609409 23.651005 26.059696 30.443104 32.222507 33.264103 34.718006 35.542606 36.106800 36.844608 37.408802 37.734303 37.907902 38.558903 39.361805 38.862705 35.390705 29.922306 27.578709 26.298405 25.604008 25.386997 25.235096 25.235096 25.018101 25.039799 25.148304 24.822803 24.562397 24.171803 23.651005 23.108509 22.349003 21.828205 21.263996 21.090397 20.851704 20.634708 20.417698 20.330906 20.244099 20.113895 19.831806 19.658207 19.679905 19.679905 19.571400 19.549702 19.484608 19.484608 19.484608 19.484608 19.441196 19.484608 19.441196 19.462910 19.376102 19.332706 19.484608 19.354404 19.376102 19.376102 19.311008 19.267597 19.267597 19.180805 19.137409 19.180805 19.202503 19.267597 19.137409 19.115696 19.137409 19.137409 19.050602 19.050602 19.050602 18.942097 19.072300 18.985508 18.920399 18.985508 18.790195 18.877003 18.920399 18.898701 18.898701 18.898701 18.942097 18.725101 
18.898701 18.920399 18.877003 18.963810 19.028904 18.855305 18.942097 18.963810 18.963810 18.985508 18.920399 19.007206 18.985508 19.028904 19.311008 19.419498 19.484608 19.528004 19.593098 19.462910 19.549702 19.571400 19.593098 19.549702 19.614796 19.593098 19.614796 19.549702 19.441196 19.484608 19.484608 19.419498 19.571400 19.701603 19.744999 19.810108 19.853504 19.875202 19.875202 19.983707 20.005405 20.048801 20.070499 20.244099 20.222401 20.244099 20.309208 20.309208 20.330906 20.244099 20.374302 20.374302 20.417698 20.461109 20.504505 20.352604 20.352604 20.352604 20.396000 20.461109 20.569599 20.634708 20.721500 20.764896 20.743198 21.047001 21.025303 21.198902 21.589497 21.806507 22.587696 23.759510 27.274906 31.766804 33.915104 35.151997 34.978397 35.911503 36.736103 37.387104 37.929600 38.016407 38.298496 38.363605 38.168308 37.994709 36.627598 30.660099 28.034397 26.667301 25.972904 25.604008 25.538898 25.343601 25.126606 25.061497 25.126606 24.844501 24.801105 24.475605 24.019901 23.412296 22.717899 21.980106 21.481007 21.155506 20.895100 20.699802 20.461109 20.374302 20.287510 20.005405 19.853504 19.723301 19.658207 19.636509 19.506306 19.528004 19.462910 19.506306 19.441196 19.441196 19.397800 19.441196 19.462910 19.441196 19.332706 19.289295 19.354404 19.354404 19.376102 19.267597 19.289295 19.267597 19.202503 19.245899 19.159107 19.159107 19.159107 19.419498 19.159107 19.159107 19.115696 19.093998 19.007206 19.050602 19.028904 19.093998 18.963810 19.028904 18.920399 18.963810 18.898701 18.833607 18.833607 18.855305 18.920399 18.898701 18.855305 18.855305 
18.898701 18.920399 19.007206 18.855305 18.877003 18.942097 19.007206 18.963810 19.050602 19.028904 18.942097 19.007206 19.115696 19.159107 19.332706 19.462910 19.528004 19.484608 19.462910 19.528004 19.549702 19.506306 19.528004 19.506306 19.614796 19.528004 19.528004 19.571400 19.506306 19.528004 19.462910 19.549702 19.744999 19.766697 19.766697 19.744999 19.831806 19.831806 19.918598 19.940296 19.983707 20.179005 20.222401 20.265797 20.222401 20.309208 20.309208 20.374302 20.330906 20.330906 20.374302 20.482807 20.569599 20.526203 20.569599 20.482807 20.417698 20.417698 20.461109 20.547901 20.634708 20.634708 20.699802 20.830006 20.830006 20.916798 21.003605 21.263996 21.546101 21.871601 22.544300 23.607609 27.643803 32.179096 34.349110 36.085102 36.931400 36.692707 36.822910 37.972996 38.320210 38.493809 38.906101 39.014606 38.385303 37.452198 36.584202 32.135700 28.880695 27.318302 26.558796 25.972904 25.929508 25.604008 25.321903 25.256809 25.126606 24.866199 24.909595 24.692600 24.215199 23.651005 23.065098 22.088596 21.546101 21.220600 21.177204 20.851704 20.699802 20.547901 20.330906 20.179005 20.005405 19.766697 19.614796 19.636509 19.679905 19.528004 19.528004 19.528004 19.506306 19.506306 19.441196 19.462910 19.419498 19.506306 19.419498 19.376102 19.332706 19.332706 19.332706 19.289295 19.224201 19.224201 19.224201 19.159107 19.224201 19.224201 19.202503 19.267597 19.159107 19.050602 19.093998 19.115696 19.050602 19.028904 18.963810 18.942097 18.942097 18.985508 19.072300 18.963810 18.855305 18.790195 18.790195 18.811909 18.877003 18.855305 18.833607 18.725101 
18.920399 18.877003 18.963810 18.985508 19.028904 18.877003 18.877003 18.942097 19.028904 18.985508 18.985508 18.963810 19.072300 19.245899 19.332706 19.419498 19.484608 19.484608 19.571400 19.462910 19.484608 19.528004 19.549702 19.484608 19.484608 19.571400 19.679905 19.636509 19.484608 19.528004 19.571400 19.766697 19.701603 19.701603 19.723301 19.744999 19.810108 19.875202 19.983707 20.005405 20.027103 20.244099 20.244099 20.309208 20.287510 20.352604 20.396000 20.417698 20.461109 20.352604 20.396000 20.417698 20.634708 20.656406 20.764896 20.569599 20.461109 20.461109 20.569599 20.591297 20.591297 20.721500 20.764896 20.808308 20.764896 21.003605 21.090397 21.263996 21.524403 21.871601 22.544300 23.542500 27.448505 32.439503 34.804798 36.519108 37.756001 38.623997 38.276798 38.949497 39.209904 39.231602 39.492008 39.361805 39.079700 38.276798 37.322010 35.238804 30.963902 28.446705 27.535297 26.754108 26.255009 25.929508 25.647404 25.430408 25.278507 25.061497 25.039799 24.844501 24.345402 23.585896 22.587696 22.327305 21.719700 21.481007 21.285709 20.960209 20.743198 20.591297 20.461109 20.330906 20.157307 19.896900 19.723301 19.658207 19.571400 19.593098 19.528004 19.397800 19.441196 19.484608 19.397800 19.549702 19.397800 19.528004 19.419498 19.289295 19.376102 19.376102 19.332706 19.289295 19.267597 19.289295 19.180805 19.180805 19.224201 19.115696 19.115696 19.202503 19.159107 19.115696 19.202503 19.159107 19.072300 19.072300 19.007206 18.963810 18.877003 19.007206 19.072300 18.942097 18.898701 18.898701 18.855305 18.898701 18.811909 18.768497 18.768497 18.833607 
18.920399 18.942097 18.985508 19.093998 19.007206 18.811909 19.050602 19.093998 18.985508 19.072300 19.072300 19.093998 19.224201 19.332706 19.376102 19.549702 19.636509 19.614796 19.528004 19.549702 19.614796 19.571400 19.614796 19.441196 19.571400 19.679905 19.766697 19.744999 19.679905 19.593098 19.679905 19.766697 19.679905 19.831806 19.831806 19.853504 19.853504 19.940296 20.027103 20.005405 20.113895 20.244099 20.222401 20.309208 20.374302 20.396000 20.461109 20.547901 20.569599 20.439396 20.461109 20.547901 20.699802 20.830006 20.916798 20.830006 20.678104 20.634708 20.656406 20.678104 20.743198 20.743198 20.808308 20.851704 20.981907 21.090397 21.155506 21.307407 21.567799 21.893299 22.500904 23.238697 25.755909 30.942204 34.544407 36.540806 37.799397 38.927799 39.557102 39.860905 40.143009 39.969410 39.730701 39.448597 39.383503 38.841007 38.233402 37.452198 35.477497 31.679996 29.119404 28.034397 27.057896 26.341801 25.951206 25.647404 25.538898 25.321903 25.213398 24.779408 23.282108 22.652805 22.522602 22.305607 21.958408 21.567799 21.394199 21.025303 20.830006 20.678104 20.547901 20.396000 20.352604 20.048801 19.896900 19.723301 19.701603 19.571400 19.593098 19.462910 19.506306 19.484608 19.528004 19.506306 19.506306 19.462910 19.462910 19.376102 19.419498 19.397800 19.332706 19.354404 19.332706 19.332706 19.245899 19.202503 19.245899 19.224201 19.267597 19.159107 19.180805 19.224201 19.159107 19.202503 19.180805 19.072300 19.072300 19.050602 19.007206 18.985508 18.985508 18.898701 18.985508 18.942097 18.877003 18.898701 18.877003 18.898701 18.855305 18.790195 
18.920399 18.963810 19.072300 18.985508 18.920399 18.942097 19.115696 19.028904 19.093998 19.093998 19.115696 18.963810 19.224201 19.441196 19.397800 19.397800 19.484608 19.593098 19.462910 19.528004 19.506306 19.549702 19.484608 19.528004 19.571400 19.744999 19.744999 19.788410 19.788410 19.593098 19.614796 19.831806 19.831806 19.788410 19.831806 19.723301 19.853504 19.896900 20.005405 20.113895 20.070499 20.287510 20.287510 20.352604 20.396000 20.396000 20.526203 20.504505 20.396000 20.439396 20.504505 20.569599 20.678104 20.786610 20.960209 20.938496 21.003605 20.830006 20.678104 20.699802 20.743198 20.786610 20.786610 20.916798 20.916798 21.047001 21.133808 21.350803 21.567799 21.828205 22.392399 23.043400 24.193501 27.231510 32.981998 36.041706 37.387104 38.493809 39.470310 40.077900 40.555302 40.121296 40.121296 39.882603 39.600498 39.123096 38.862705 38.515507 37.625797 36.302097 33.242405 31.137501 28.598606 27.253208 26.493702 26.168201 25.886097 25.669102 25.517200 24.193501 22.891499 22.783009 22.804707 22.674503 22.132008 21.676304 21.502705 21.047001 20.895100 20.721500 20.634708 20.504505 20.309208 20.113895 19.962009 19.658207 19.679905 19.614796 19.528004 19.658207 19.614796 19.549702 19.441196 19.506306 19.441196 19.441196 19.419498 19.441196 19.441196 19.332706 19.462910 19.376102 19.224201 19.311008 19.311008 19.267597 19.289295 19.332706 19.224201 19.180805 19.202503 19.115696 19.137409 19.180805 19.224201 19.028904 19.028904 19.050602 19.007206 19.007206 18.898701 18.920399 18.942097 18.942097 18.898701 18.942097 18.768497 18.877003 18.942097 18.833607 
18.963810 18.942097 18.985508 19.028904 19.007206 19.007206 19.007206 19.050602 19.050602 19.115696 19.028904 19.115696 19.224201 19.354404 19.462910 19.462910 19.484608 19.506306 19.528004 19.614796 19.484608 19.593098 19.571400 19.571400 19.766697 19.679905 19.788410 19.853504 19.875202 19.701603 19.593098 19.788410 19.875202 19.875202 19.788410 19.896900 19.896900 20.005405 20.070499 20.179005 20.179005 20.309208 20.330906 20.439396 20.374302 20.417698 20.461109 20.374302 20.352604 20.482807 20.526203 20.634708 20.656406 20.873402 21.090397 20.960209 20.981907 21.025303 20.938496 20.721500 20.808308 20.873402 20.830006 20.895100 20.981907 21.068699 21.177204 21.329105 21.611210 21.871601 22.370701 22.956608 23.759510 25.104908 29.097706 34.218906 36.584202 37.907902 38.862705 39.643909 40.490208 40.924198 41.184605 41.032703 40.338306 39.817509 39.448597 38.949497 38.233402 37.864506 37.018208 35.108601 31.463001 28.576908 27.470203 26.797504 26.515400 26.189899 25.821003 24.106709 23.499104 23.520802 23.629307 23.434010 22.783009 22.132008 21.784809 21.329105 21.198902 21.047001 20.916798 20.678104 20.482807 20.374302 19.983707 19.788410 19.723301 19.679905 19.658207 19.593098 19.636509 19.593098 19.549702 19.484608 19.441196 19.462910 19.419498 19.397800 19.419498 19.419498 19.354404 19.332706 19.267597 19.376102 19.267597 19.224201 19.245899 19.267597 19.224201 19.115696 19.224201 19.224201 19.115696 19.137409 19.159107 19.093998 19.072300 18.985508 19.007206 19.007206 19.072300 18.920399 18.898701 18.920399 18.877003 18.877003 18.855305 18.833607 18.898701 18.942097 
18.833607 19.050602 19.007206 18.985508 19.050602 18.942097 19.050602 19.072300 18.920399 19.115696 19.072300 19.137409 19.267597 19.441196 19.528004 19.528004 19.441196 19.397800 19.549702 19.549702 19.701603 19.614796 19.636509 19.636509 19.766697 19.810108 19.853504 19.853504 19.875202 19.831806 19.744999 19.744999 19.853504 19.896900 19.918598 19.896900 19.962009 20.005405 20.135609 20.092197 20.200703 20.330906 20.417698 20.374302 20.287510 20.309208 20.461109 20.439396 20.461109 20.504505 20.591297 20.764896 20.721500 20.895100 21.090397 21.047001 21.068699 21.025303 21.155506 20.764896 20.851704 20.830006 20.938496 20.873402 20.981907 21.133808 21.220600 21.394199 21.654606 21.914997 22.435810 23.065098 23.585896 24.497303 26.255009 30.117603 34.956699 36.779499 38.016407 38.949497 40.012806 40.728901 41.336506 42.052601 41.640308 40.772297 40.164707 39.709003 39.123096 38.623997 38.255100 37.517307 35.412403 31.180897 28.793903 27.708897 27.209797 26.840900 26.428608 25.235096 24.584110 24.497303 24.584110 24.171803 23.368900 22.631107 22.132008 21.763096 21.437595 21.133808 20.960209 20.830006 20.591297 20.482807 20.092197 19.788410 19.614796 19.701603 19.658207 19.658207 19.636509 19.679905 19.528004 19.571400 19.506306 19.441196 19.462910 19.397800 19.462910 19.419498 19.397800 19.376102 19.289295 19.397800 19.354404 19.224201 19.245899 19.267597 19.137409 19.159107 19.267597 19.267597 19.267597 19.159107 19.224201 19.072300 19.050602 19.028904 19.028904 19.072300 19.028904 18.877003 18.898701 18.898701 18.877003 18.877003 18.898701 18.833607 18.942097 18.855305 
19.137409 18.963810 19.028904 19.050602 19.050602 19.050602 19.072300 19.050602 19.028904 19.115696 19.072300 19.311008 19.267597 19.311008 19.484608 19.462910 19.397800 19.441196 19.528004 19.506306 19.571400 19.614796 19.614796 19.614796 19.744999 19.788410 19.853504 19.831806 19.853504 19.853504 19.810108 19.810108 19.918598 19.918598 19.940296 19.918598 20.027103 20.048801 20.113895 20.113895 20.265797 20.396000 20.352604 20.330906 20.374302 20.352604 20.396000 20.482807 20.526203 20.591297 20.656406 20.743198 20.808308 20.895100 21.047001 21.003605 21.155506 21.090397 21.177204 20.960209 20.938496 20.895100 20.938496 21.025303 21.025303 21.068699 21.177204 21.459309 21.698002 21.958408 22.544300 23.173603 23.868000 24.735996 26.059696 27.622105 30.942204 35.000095 37.300297 38.276798 39.492008 40.164707 40.577000 41.228001 42.291309 42.247898 41.249699 40.425098 39.882603 39.470310 39.058002 38.428699 37.669209 35.911503 32.287601 29.271305 28.142902 27.600407 27.231510 26.537098 25.777607 25.777607 25.647404 25.104908 24.128407 23.238697 22.587696 21.849903 21.502705 21.155506 20.960209 20.764896 20.591297 20.547901 20.157307 19.983707 19.658207 19.766697 19.701603 19.679905 19.658207 19.614796 19.528004 19.549702 19.528004 19.506306 19.549702 19.484608 19.376102 19.441196 19.419498 19.397800 19.376102 19.419498 19.311008 19.311008 19.245899 19.202503 19.332706 19.289295 19.224201 19.224201 19.159107 19.267597 19.159107 19.202503 19.115696 19.093998 19.050602 19.093998 19.007206 18.942097 18.877003 18.877003 18.920399 18.985508 18.942097 18.877003 18.898701 18.898701 
18.985508 19.050602 18.985508 19.050602 19.093998 19.093998 19.072300 19.159107 19.050602 19.267597 19.137409 19.180805 19.419498 19.462910 19.441196 19.397800 19.441196 19.462910 19.571400 19.614796 19.658207 19.658207 19.658207 19.679905 19.788410 19.766697 19.853504 19.853504 19.962009 19.896900 19.896900 19.962009 19.853504 19.940296 20.027103 20.005405 20.070499 20.092197 20.070499 20.092197 20.179005 20.265797 20.265797 20.374302 20.417698 20.352604 20.374302 20.482807 20.591297 20.591297 20.656406 20.743198 20.808308 20.938496 21.068699 21.155506 21.177204 21.198902 21.307407 21.025303 20.938496 20.938496 20.938496 21.068699 21.112110 21.090397 21.198902 21.459309 21.698002 22.045200 22.739597 23.434010 24.519001 25.821003 27.470203 28.989201 29.683598 31.094105 35.173710 38.146610 38.775898 39.188206 38.602299 37.907902 40.208103 42.378101 42.616810 41.683704 40.620396 39.925999 39.513706 39.209904 38.862705 38.081501 36.649296 33.264103 29.748707 28.555210 28.056110 27.925907 27.166401 26.992802 26.819202 25.907810 24.953007 23.911396 23.065098 22.132008 21.611210 21.242298 21.047001 20.830006 20.699802 20.591297 20.330906 20.027103 19.744999 19.658207 19.723301 19.658207 19.593098 19.658207 19.528004 19.571400 19.484608 19.506306 19.462910 19.462910 19.462910 19.376102 19.376102 19.419498 19.332706 19.311008 19.267597 19.332706 19.332706 19.245899 19.289295 19.202503 19.245899 19.224201 19.267597 19.224201 19.137409 19.137409 19.180805 19.093998 19.093998 19.028904 18.963810 19.050602 18.942097 18.942097 18.898701 18.898701 18.898701 18.963810 18.920399 18.963810 
18.920399 19.072300 19.137409 19.050602 19.050602 19.115696 19.072300 19.137409 19.093998 19.115696 19.245899 19.289295 19.419498 19.397800 19.528004 19.549702 19.484608 19.419498 19.528004 19.571400 19.701603 19.614796 19.723301 19.701603 19.810108 19.788410 19.810108 19.940296 19.896900 20.005405 19.875202 19.918598 19.962009 19.962009 20.070499 19.962009 20.005405 20.005405 20.048801 19.896900 20.179005 20.265797 20.200703 20.287510 20.417698 20.417698 20.461109 20.396000 20.526203 20.656406 20.721500 20.721500 20.830006 21.003605 21.112110 21.090397 21.263996 21.350803 21.372501 21.155506 21.047001 21.025303 21.025303 21.112110 21.068699 21.177204 21.285709 21.546101 21.784809 22.175404 22.891499 23.889698 25.625706 27.665501 29.401508 30.660099 31.180897 30.529896 31.658298 35.151997 38.211704 36.801197 34.891605 35.238804 37.039906 40.208103 42.551701 42.942310 42.052601 40.794010 40.164707 39.817509 39.622196 39.231602 38.363605 37.213505 34.175510 30.529896 29.076008 29.271305 28.837299 28.381596 28.381596 27.274906 25.864399 24.735996 23.716099 22.544300 21.828205 21.437595 21.133808 21.047001 20.873402 20.721500 20.461109 20.135609 19.831806 19.723301 19.766697 19.614796 19.636509 19.614796 19.614796 19.658207 19.549702 19.549702 19.549702 19.528004 19.506306 19.419498 19.441196 19.419498 19.376102 19.397800 19.311008 19.332706 19.267597 19.311008 19.311008 19.311008 19.202503 19.245899 19.397800 19.202503 19.202503 19.137409 19.115696 19.159107 19.050602 19.072300 19.115696 19.072300 18.942097 19.072300 18.898701 18.920399 18.920399 18.920399 18.920399 18.942097 
18.942097 19.072300 18.920399 19.072300 19.050602 19.050602 19.093998 19.159107 19.072300 19.050602 19.311008 19.397800 19.462910 19.484608 19.506306 19.484608 19.484608 19.419498 19.462910 19.593098 19.614796 19.679905 19.679905 19.744999 19.810108 19.788410 19.853504 19.831806 19.853504 19.962009 19.918598 20.005405 19.983707 20.048801 20.005405 19.940296 19.896900 19.983707 19.940296 19.940296 20.113895 20.222401 20.200703 20.287510 20.396000 20.396000 20.504505 20.482807 20.612995 20.678104 20.721500 20.721500 20.916798 20.916798 21.047001 21.068699 21.220600 21.394199 21.415897 21.329105 21.068699 21.003605 21.133808 21.112110 21.133808 21.285709 21.285709 21.459309 21.806507 22.197102 23.130207 24.280308 26.840900 28.728809 30.095905 31.224308 31.875309 31.180897 31.267704 32.678196 36.171909 36.627598 35.325596 35.889805 36.931400 38.385303 40.772297 42.746998 43.246098 42.399799 41.206303 40.511906 40.446796 39.969410 39.340107 38.754200 37.842808 35.173710 31.376209 30.595005 30.464802 29.661900 29.683598 28.598606 26.992802 25.690800 24.410496 23.347202 22.609409 21.914997 21.437595 21.198902 21.025303 20.743198 20.547901 20.265797 19.918598 19.766697 19.766697 19.679905 19.636509 19.636509 19.549702 19.614796 19.636509 19.593098 19.484608 19.528004 19.462910 19.462910 19.484608 19.397800 19.267597 19.441196 19.376102 19.354404 19.267597 19.289295 19.267597 19.289295 19.202503 19.224201 19.311008 19.137409 19.159107 19.072300 19.159107 19.050602 19.050602 19.093998 19.028904 18.963810 18.963810 18.942097 18.942097 18.877003 18.920399 18.920399 18.942097 18.877003 
18.963810 18.942097 18.985508 18.985508 18.920399 19.028904 19.072300 19.072300 19.093998 19.072300 19.267597 19.289295 19.419498 19.462910 19.441196 19.397800 19.397800 19.484608 19.419498 19.484608 19.614796 19.571400 19.528004 19.614796 19.723301 19.853504 19.810108 19.875202 19.940296 19.896900 19.875202 19.983707 19.940296 20.070499 20.027103 19.962009 20.027103 20.048801 19.983707 20.005405 20.222401 20.244099 20.113895 20.222401 20.287510 20.374302 20.439396 20.504505 20.591297 20.678104 20.786610 20.699802 20.916798 20.916798 21.003605 20.981907 21.263996 21.329105 21.459309 21.394199 21.220600 21.090397 21.133808 21.133808 21.133808 21.242298 21.329105 21.459309 21.914997 22.305607 23.216999 24.562397 27.123005 29.227909 30.616703 31.679996 32.179096 31.875309 32.005497 32.960300 35.217106 38.320210 37.994709 37.148396 37.235203 38.363605 39.709003 41.965809 42.833805 42.660206 42.117710 41.314808 41.076099 40.685505 40.229801 39.600498 38.862705 38.168308 36.085102 33.090504 32.244205 31.050709 30.963902 30.269505 28.273106 26.754108 25.430408 24.128407 22.934910 22.110310 21.632908 21.133808 21.047001 20.830006 20.634708 20.330906 19.983707 19.875202 19.744999 19.614796 19.658207 19.658207 19.614796 19.723301 19.614796 19.549702 19.593098 19.462910 19.419498 19.419498 19.484608 19.441196 19.332706 19.397800 19.397800 19.289295 19.289295 19.354404 19.311008 19.354404 19.289295 19.159107 19.180805 19.245899 19.137409 19.115696 19.072300 18.985508 19.028904 18.920399 19.028904 18.963810 18.898701 18.963810 18.898701 18.877003 18.877003 18.942097 18.898701 18.963810 
18.942097 18.985508 19.007206 19.093998 19.093998 19.072300 19.050602 19.180805 19.202503 19.202503 19.354404 19.397800 19.462910 19.484608 19.484608 19.441196 19.397800 19.462910 19.506306 19.528004 19.614796 19.571400 19.571400 19.593098 19.744999 19.788410 19.810108 19.853504 19.896900 19.962009 19.831806 19.962009 20.092197 20.113895 20.157307 20.005405 20.179005 20.135609 20.048801 20.048801 20.222401 20.244099 20.200703 20.244099 20.265797 20.265797 20.352604 20.461109 20.612995 20.678104 20.786610 20.786610 20.960209 20.895100 20.960209 20.981907 21.155506 21.394199 21.524403 21.567799 21.242298 21.220600 21.242298 21.198902 21.220600 21.285709 21.394199 21.632908 21.849903 22.327305 23.260410 24.562397 27.079609 29.770405 31.050709 31.831898 32.482899 32.526310 32.895206 34.696308 37.690907 39.882603 39.405201 38.450397 38.124897 38.580601 39.730701 41.184605 42.443211 41.987507 41.683704 41.423298 41.488407 41.444996 41.011005 40.511906 39.795795 39.144810 38.450397 36.584202 33.980198 32.482899 31.962101 31.614902 29.618504 27.643803 26.103107 24.497303 23.173603 22.327305 21.741398 21.307407 21.047001 20.916798 20.743198 20.439396 20.113895 19.810108 19.766697 19.701603 19.701603 19.636509 19.593098 19.614796 19.593098 19.614796 19.549702 19.441196 19.484608 19.376102 19.419498 19.376102 19.376102 19.441196 19.354404 19.332706 19.354404 19.354404 19.354404 19.289295 19.180805 19.180805 19.180805 19.180805 19.180805 19.093998 19.202503 19.093998 19.093998 19.050602 19.007206 19.072300 19.007206 18.963810 18.942097 19.007206 18.963810 18.855305 18.898701 18.898701 
18.898701 19.007206 18.985508 19.050602 19.072300 19.007206 19.115696 19.093998 19.137409 19.180805 19.267597 19.376102 19.462910 19.397800 19.397800 19.441196 19.397800 19.419498 19.636509 19.528004 19.528004 19.614796 19.636509 19.614796 19.701603 19.788410 19.788410 19.788410 19.853504 19.831806 19.896900 20.005405 20.005405 20.135609 20.092197 20.157307 20.179005 20.179005 20.113895 20.113895 20.222401 20.179005 19.962009 20.200703 20.179005 20.374302 20.352604 20.482807 20.526203 20.721500 20.678104 20.808308 20.916798 20.851704 20.960209 21.047001 21.177204 21.307407 21.481007 21.589497 21.329105 21.285709 21.242298 21.242298 21.242298 21.329105 21.415897 21.698002 21.914997 22.349003 23.325504 24.584110 26.732395 29.987400 31.636600 32.265903 32.938602 33.416004 34.370808 37.083302 39.036304 40.598698 41.336506 40.056202 39.557102 39.318409 40.056202 41.011005 42.378101 41.792210 41.293110 41.119511 41.076099 41.162907 41.444996 41.206303 40.685505 39.947697 39.470310 37.972996 35.347309 33.611301 32.786701 32.504597 31.072407 28.511799 26.797504 25.061497 23.868000 22.717899 21.936695 21.459309 21.112110 20.916798 20.634708 20.504505 20.157307 19.940296 19.788410 19.701603 19.658207 19.679905 19.658207 19.658207 19.593098 19.593098 19.441196 19.506306 19.441196 19.528004 19.397800 19.419498 19.441196 19.441196 19.332706 19.332706 19.332706 19.289295 19.311008 19.245899 19.224201 19.202503 19.202503 19.137409 19.202503 19.115696 19.007206 19.050602 19.093998 19.050602 19.072300 18.963810 18.920399 18.942097 18.942097 18.877003 18.898701 18.898701 18.898701 18.877003 
18.920399 19.007206 19.007206 19.137409 19.028904 19.115696 19.159107 19.180805 19.289295 19.224201 19.419498 19.462910 19.484608 19.484608 19.397800 19.354404 19.506306 19.484608 19.441196 19.593098 19.549702 19.614796 19.614796 19.658207 19.679905 19.766697 19.831806 19.810108 19.875202 19.940296 19.940296 20.027103 20.048801 20.048801 20.200703 20.092197 20.287510 20.244099 20.265797 20.157307 20.179005 20.157307 20.092197 20.179005 20.135609 20.374302 20.330906 20.504505 20.547901 20.699802 20.721500 20.808308 20.981907 20.895100 20.981907 21.047001 21.090397 21.263996 21.459309 21.611210 21.415897 21.242298 21.285709 21.198902 21.307407 21.372501 21.437595 21.698002 22.001804 22.435810 23.303806 24.562397 26.580509 30.117603 31.962101 32.678196 33.416004 34.240604 36.323795 38.558903 39.817509 41.531803 42.638508 42.139408 40.945896 40.034504 40.446796 41.293110 42.291309 42.247898 41.553501 41.228001 41.162907 40.815708 40.577000 41.293110 41.510105 40.533604 40.490208 38.667408 36.388905 34.718006 34.023609 33.546207 32.244205 29.553410 27.513599 25.690800 24.475605 23.499104 22.283909 21.936695 21.524403 21.133808 20.830006 20.569599 20.374302 19.983707 19.766697 19.810108 19.723301 19.766697 19.701603 19.636509 19.658207 19.593098 19.484608 19.506306 19.484608 19.549702 19.441196 19.419498 19.462910 19.419498 19.376102 19.376102 19.289295 19.311008 19.376102 19.245899 19.202503 19.202503 19.224201 19.245899 19.202503 19.180805 19.137409 19.028904 18.985508 19.137409 18.963810 18.985508 18.963810 18.985508 18.920399 18.963810 18.833607 18.920399 18.963810 18.942097 
18.942097 19.007206 18.942097 18.985508 19.007206 19.093998 19.050602 19.159107 19.180805 19.180805 19.397800 19.397800 19.441196 19.441196 19.354404 19.354404 19.484608 19.376102 19.397800 19.506306 19.571400 19.571400 19.658207 19.528004 19.593098 19.723301 19.723301 19.766697 19.875202 19.853504 19.875202 19.940296 19.962009 20.027103 20.113895 20.092197 20.135609 20.179005 20.200703 20.092197 20.070499 20.092197 20.092197 20.200703 20.092197 20.222401 20.461109 20.612995 20.569599 20.678104 20.764896 20.808308 20.895100 20.916798 20.960209 21.003605 21.155506 21.242298 21.372501 21.611210 21.481007 21.329105 21.307407 21.285709 21.220600 21.394199 21.415897 21.698002 22.045200 22.392399 23.368900 24.540699 26.537098 30.312901 32.244205 33.155598 33.915104 35.217106 37.972996 39.274998 40.555302 41.857304 42.486607 43.680103 43.029102 41.683704 41.097797 41.900700 42.616810 43.094196 42.182804 41.162907 41.336506 41.293110 40.663807 40.186405 40.642109 41.249699 40.902500 39.274998 37.452198 36.041706 35.737904 35.000095 33.437702 30.334599 28.164600 26.189899 24.887897 23.629307 22.761295 21.936695 21.481007 21.155506 20.895100 20.634708 20.374302 20.027103 19.918598 19.810108 19.701603 19.658207 19.593098 19.636509 19.549702 19.571400 19.571400 19.528004 19.506306 19.506306 19.441196 19.462910 19.376102 19.289295 19.354404 19.332706 19.376102 19.267597 19.311008 19.224201 19.224201 19.202503 19.093998 19.202503 19.137409 19.180805 19.180805 19.093998 19.028904 19.115696 18.985508 18.963810 18.920399 18.942097 18.898701 18.985508 18.833607 18.833607 18.898701 18.963810 
18.963810 19.050602 19.050602 19.028904 19.115696 19.007206 19.137409 19.180805 19.137409 19.224201 19.419498 19.441196 19.549702 19.462910 19.441196 19.462910 19.354404 19.354404 19.419498 19.614796 19.549702 19.593098 19.528004 19.528004 19.658207 19.723301 19.701603 19.766697 19.875202 19.875202 19.788410 19.962009 20.048801 20.027103 20.157307 20.179005 20.265797 20.157307 20.179005 20.070499 20.027103 20.157307 20.070499 20.135609 20.135609 20.265797 20.352604 20.482807 20.612995 20.699802 20.721500 20.895100 20.916798 20.960209 21.047001 21.003605 21.198902 21.198902 21.307407 21.524403 21.546101 21.350803 21.329105 21.285709 21.329105 21.372501 21.459309 21.719700 22.175404 22.652805 23.368900 24.475605 26.688999 30.486500 32.504597 33.611301 34.566105 36.432301 39.188206 39.904301 40.620396 41.011005 42.117710 44.417896 44.873600 43.506504 42.204502 42.421497 43.072498 43.766911 43.289509 41.727100 41.141209 41.379902 41.293110 40.555302 39.860905 39.817509 40.229801 39.730701 38.645710 37.387104 36.909702 36.280399 34.826496 31.354496 28.924107 26.732395 25.278507 23.889698 22.609409 21.980106 21.394199 21.155506 20.895100 20.678104 20.396000 20.027103 19.853504 19.766697 19.744999 19.658207 19.593098 19.636509 19.571400 19.593098 19.571400 19.549702 19.528004 19.462910 19.462910 19.484608 19.419498 19.354404 19.397800 19.332706 19.289295 19.376102 19.245899 19.180805 19.224201 19.267597 19.224201 19.180805 19.115696 19.115696 19.115696 19.050602 18.985508 19.050602 18.942097 19.007206 19.028904 18.963810 18.898701 18.920399 18.855305 18.985508 18.898701 18.855305 
19.072300 19.093998 19.050602 19.050602 19.072300 19.072300 19.093998 19.050602 19.159107 19.267597 19.354404 19.376102 19.462910 19.419498 19.419498 19.376102 19.332706 19.462910 19.484608 19.462910 19.571400 19.571400 19.571400 19.571400 19.506306 19.636509 19.506306 19.723301 19.831806 19.744999 19.831806 19.918598 20.005405 20.027103 20.092197 20.244099 20.265797 20.222401 20.113895 19.962009 19.896900 20.027103 20.027103 20.027103 20.027103 20.265797 20.417698 20.547901 20.547901 20.656406 20.786610 20.830006 20.873402 21.003605 21.068699 21.047001 21.112110 21.133808 21.285709 21.459309 21.394199 21.307407 21.263996 21.285709 21.307407 21.329105 21.481007 21.806507 22.088596 22.500904 23.325504 24.519001 26.623905 30.464802 32.678196 33.980198 35.086903 37.430500 40.034504 39.578800 39.209904 40.316608 42.074299 44.526402 46.067097 44.895298 43.701801 42.790409 43.484806 44.200901 44.309406 43.528202 41.640308 41.184605 41.336506 41.054401 40.316608 39.274998 38.906101 39.340107 39.448597 38.211704 37.994709 37.256901 35.846409 32.135700 29.575108 27.166401 25.582310 24.019901 22.696201 21.849903 21.481007 21.177204 20.916798 20.743198 20.417698 20.222401 19.962009 19.831806 19.744999 19.723301 19.658207 19.701603 19.614796 19.636509 19.593098 19.571400 19.549702 19.484608 19.462910 19.528004 19.419498 19.419498 19.376102 19.397800 19.311008 19.311008 19.289295 19.224201 19.311008 19.311008 19.224201 19.245899 19.050602 19.159107 19.137409 19.050602 18.985508 19.072300 18.985508 18.920399 18.920399 18.920399 18.920399 18.877003 18.898701 18.877003 18.942097 18.790195 
19.072300 19.050602 19.115696 19.050602 19.137409 19.115696 19.202503 19.180805 19.159107 19.311008 19.506306 19.462910 19.549702 19.419498 19.419498 19.376102 19.397800 19.419498 19.441196 19.549702 19.506306 19.528004 19.593098 19.528004 19.679905 19.701603 19.744999 19.636509 19.744999 19.831806 19.853504 19.940296 19.983707 20.027103 20.113895 20.200703 20.157307 20.179005 20.070499 19.875202 19.831806 19.918598 19.983707 20.005405 20.027103 20.244099 20.396000 20.504505 20.569599 20.678104 20.699802 20.830006 20.960209 21.003605 21.112110 21.155506 21.198902 21.220600 21.307407 21.459309 21.502705 21.350803 21.285709 21.285709 21.372501 21.394199 21.502705 21.828205 22.175404 22.500904 23.303806 24.519001 26.580509 30.703510 33.112202 34.479298 35.607700 38.450397 40.989307 39.101398 39.470310 40.511906 42.421497 44.743397 46.913410 46.479404 44.982105 43.701801 43.528202 44.548100 45.025501 44.569798 43.441410 41.575199 41.054401 41.011005 40.620396 39.643909 38.754200 38.580601 39.166508 39.036304 38.472095 37.799397 36.237003 32.786701 30.117603 27.708897 25.755909 24.150105 22.913197 22.088596 21.546101 21.350803 21.068699 20.699802 20.482807 20.200703 20.027103 19.810108 19.744999 19.723301 19.658207 19.701603 19.636509 19.614796 19.593098 19.614796 19.549702 19.462910 19.462910 19.484608 19.376102 19.354404 19.376102 19.419498 19.354404 19.311008 19.245899 19.311008 19.332706 19.224201 19.245899 19.289295 19.159107 19.115696 19.159107 19.093998 19.028904 19.028904 18.985508 19.028904 19.050602 18.963810 18.877003 18.963810 18.920399 19.007206 18.985508 19.007206 
19.007206 19.159107 19.028904 19.093998 19.093998 19.093998 19.137409 19.159107 19.202503 19.397800 19.571400 19.484608 19.506306 19.506306 19.397800 19.354404 19.332706 19.289295 19.376102 19.506306 19.549702 19.506306 19.614796 19.506306 19.593098 19.571400 19.658207 19.679905 19.701603 19.788410 19.853504 19.940296 20.092197 20.048801 20.027103 20.092197 20.157307 20.179005 19.853504 19.831806 19.940296 19.875202 19.940296 20.048801 20.027103 20.244099 20.374302 20.547901 20.504505 20.634708 20.699802 20.851704 20.981907 21.047001 21.177204 21.220600 21.307407 21.372501 21.285709 21.372501 21.350803 21.307407 21.329105 21.263996 21.372501 21.481007 21.589497 21.828205 22.175404 22.587696 23.390598 24.519001 26.515400 30.660099 33.372608 34.783100 36.128498 39.253300 41.705402 39.470310 39.687305 40.555302 42.356403 44.700001 47.195499 47.781406 46.436008 44.873600 43.853703 44.700001 45.351002 43.853703 44.200901 43.267796 41.531803 40.663807 40.056202 39.426899 38.667408 37.994709 37.604099 39.426899 38.927799 38.276798 36.627598 33.372608 30.421406 28.056110 26.059696 24.562397 23.303806 22.370701 21.741398 21.437595 21.285709 20.764896 20.547901 20.287510 20.005405 19.810108 19.744999 19.744999 19.679905 19.636509 19.614796 19.593098 19.593098 19.549702 19.484608 19.549702 19.528004 19.462910 19.354404 19.376102 19.397800 19.397800 19.376102 19.397800 19.311008 19.311008 19.311008 19.245899 19.180805 19.224201 19.224201 19.202503 19.115696 19.028904 19.007206 19.093998 19.007206 18.985508 19.028904 18.963810 18.985508 18.963810 18.898701 18.898701 18.942097 18.855305 
19.072300 19.007206 19.093998 19.093998 19.072300 19.028904 19.159107 19.202503 19.072300 19.332706 19.419498 19.419498 19.484608 19.397800 19.267597 19.376102 19.332706 19.376102 19.462910 19.462910 19.593098 19.484608 19.528004 19.506306 19.528004 19.506306 19.636509 19.528004 19.701603 19.744999 19.896900 19.983707 19.983707 20.070499 20.048801 20.048801 20.135609 19.983707 19.875202 19.918598 19.940296 20.092197 20.070499 20.005405 20.027103 20.113895 20.287510 20.417698 20.547901 20.721500 20.786610 20.916798 20.960209 21.133808 21.220600 21.198902 21.285709 21.307407 21.307407 21.242298 21.177204 21.307407 21.242298 21.242298 21.307407 21.481007 21.502705 21.763096 22.197102 22.609409 23.455708 24.649204 26.537098 30.660099 33.741505 35.303898 36.692707 39.882603 42.378101 40.273197 40.077900 41.162907 42.703602 44.483006 47.195499 48.497501 48.063496 46.153904 44.461308 44.526402 45.654804 44.526402 42.009205 44.309406 43.072498 40.945896 39.557102 38.841007 38.472095 37.625797 36.779499 39.578800 39.426899 38.667408 36.909702 33.806599 30.399708 28.056110 26.189899 24.714298 23.325504 22.370701 21.741398 21.350803 21.220600 20.895100 20.569599 20.309208 20.048801 19.853504 19.831806 19.744999 19.658207 19.658207 19.679905 19.549702 19.549702 19.462910 19.528004 19.462910 19.528004 19.376102 19.397800 19.376102 19.376102 19.397800 19.376102 19.354404 19.332706 19.224201 19.267597 19.289295 19.159107 19.180805 19.137409 19.093998 19.093998 18.985508 19.072300 19.028904 18.985508 18.920399 18.942097 18.963810 18.963810 18.833607 18.898701 18.942097 18.920399 18.833607 
18.963810 19.115696 19.007206 19.245899 19.050602 19.028904 19.224201 19.180805 19.159107 19.397800 19.376102 19.354404 19.354404 19.376102 19.441196 19.397800 19.376102 19.376102 19.419498 19.441196 19.506306 19.506306 19.549702 19.484608 19.484608 19.528004 19.506306 19.571400 19.723301 19.766697 19.810108 19.940296 20.027103 20.027103 19.983707 19.983707 20.070499 19.940296 19.962009 20.005405 20.157307 20.135609 20.005405 19.962009 19.962009 20.113895 20.113895 20.461109 20.569599 20.634708 20.743198 20.743198 20.873402 21.047001 21.112110 21.242298 21.263996 21.307407 21.155506 21.025303 21.068699 21.198902 21.220600 21.198902 21.329105 21.415897 21.524403 21.784809 22.110310 22.652805 23.520802 24.714298 26.819202 31.224308 34.370808 35.889805 37.278599 40.360004 42.573399 41.141209 41.011005 41.575199 42.660206 44.244297 46.869999 48.323902 48.671101 47.542698 45.416096 44.461308 45.372700 45.481205 41.336506 40.880802 43.766911 42.725300 40.186405 38.775898 38.103199 37.213505 36.692707 39.882603 40.056202 39.079700 37.517307 33.980198 30.681797 28.012699 26.211597 24.670902 23.499104 22.457508 21.828205 21.394199 21.177204 20.851704 20.721500 20.287510 20.135609 19.875202 19.788410 19.701603 19.701603 19.636509 19.658207 19.723301 19.571400 19.506306 19.506306 19.441196 19.506306 19.484608 19.376102 19.419498 19.376102 19.354404 19.332706 19.354404 19.289295 19.289295 19.180805 19.180805 19.267597 19.159107 19.093998 19.093998 19.115696 18.985508 18.963810 18.963810 18.942097 19.028904 18.963810 18.942097 18.877003 18.920399 18.811909 18.898701 18.877003 18.833607 
19.050602 19.050602 18.985508 19.072300 19.050602 19.093998 19.072300 19.137409 19.159107 19.397800 19.441196 19.397800 19.397800 19.462910 19.332706 19.332706 19.311008 19.332706 19.419498 19.354404 19.419498 19.441196 19.549702 19.506306 19.593098 19.549702 19.484608 19.571400 19.723301 19.831806 19.896900 19.940296 19.962009 20.005405 20.048801 19.940296 19.983707 19.983707 20.070499 20.092197 20.157307 20.157307 20.092197 19.962009 19.962009 20.135609 20.222401 20.374302 20.547901 20.591297 20.699802 20.634708 20.743198 20.786610 20.916798 21.068699 21.285709 21.307407 21.068699 20.895100 21.068699 21.112110 21.090397 21.220600 21.285709 21.394199 21.481007 21.784809 22.218800 22.696201 23.520802 24.866199 27.014500 31.788502 34.804798 36.237003 37.929600 41.054401 42.595097 41.900700 41.293110 42.052601 42.638508 44.070698 46.327503 48.193699 48.606007 48.215397 46.566196 44.396198 44.786808 45.481205 42.378101 38.428699 40.511906 43.463108 41.705402 39.036304 37.842808 37.061604 37.799397 40.642109 40.425098 39.318409 37.604099 34.370808 30.464802 28.034397 26.124805 24.627506 23.607609 22.500904 21.698002 21.350803 21.025303 20.786610 20.699802 20.374302 20.157307 19.875202 19.788410 19.766697 19.701603 19.658207 19.636509 19.636509 19.636509 19.462910 19.506306 19.484608 19.462910 19.462910 19.419498 19.397800 19.289295 19.419498 19.311008 19.202503 19.245899 19.202503 19.180805 19.224201 19.245899 19.115696 19.050602 19.093998 19.093998 18.985508 19.050602 19.007206 19.028904 18.942097 19.072300 18.920399 18.942097 18.877003 18.790195 18.898701 18.877003 18.833607 
18.942097 19.007206 18.963810 19.093998 19.050602 19.137409 19.115696 19.137409 19.224201 19.245899 19.419498 19.462910 19.354404 19.397800 19.289295 19.289295 19.311008 19.354404 19.376102 19.441196 19.528004 19.484608 19.528004 19.549702 19.614796 19.636509 19.636509 19.658207 19.723301 19.744999 19.875202 19.940296 19.940296 19.983707 19.983707 19.940296 20.005405 19.983707 20.113895 20.092197 20.200703 20.157307 20.027103 19.962009 19.983707 20.092197 20.265797 20.417698 20.634708 20.634708 20.764896 20.764896 20.656406 20.786610 20.960209 21.242298 21.307407 21.155506 21.090397 21.003605 20.981907 21.025303 21.155506 21.177204 21.198902 21.415897 21.524403 21.763096 22.197102 22.761295 23.672703 25.083210 27.426807 32.048908 35.412403 36.736103 38.558903 41.575199 42.486607 41.965809 41.228001 41.358204 41.965809 43.549900 46.002003 47.803104 48.345600 48.193699 46.956806 45.242496 44.808506 45.090611 43.745197 38.190006 37.278599 40.468510 42.486607 39.969410 37.777699 37.539005 40.533604 41.336506 40.577000 39.470310 37.625797 34.500996 30.529896 27.991001 26.059696 24.453907 23.390598 22.414097 21.741398 21.415897 21.112110 20.786610 20.569599 20.439396 20.135609 19.896900 19.810108 19.744999 19.679905 19.679905 19.636509 19.636509 19.636509 19.462910 19.528004 19.462910 19.419498 19.441196 19.332706 19.376102 19.397800 19.311008 19.289295 19.267597 19.311008 19.224201 19.245899 19.137409 19.202503 19.137409 19.050602 19.072300 19.050602 19.072300 19.007206 19.072300 19.007206 19.007206 18.898701 18.963810 18.855305 18.833607 18.877003 18.877003 18.855305 18.920399 
19.007206 19.050602 19.050602 19.137409 19.093998 19.072300 19.137409 19.202503 19.224201 19.354404 19.397800 19.462910 19.376102 19.354404 19.311008 19.267597 19.354404 19.462910 19.419498 19.419498 19.506306 19.658207 19.571400 19.549702 19.593098 19.658207 19.679905 19.658207 19.701603 19.744999 19.788410 19.896900 19.940296 19.962009 19.896900 19.918598 20.027103 20.005405 20.092197 20.092197 20.092197 20.244099 20.005405 19.983707 19.983707 20.287510 20.374302 20.504505 20.634708 20.678104 20.851704 20.851704 20.808308 20.938496 20.981907 21.263996 21.198902 21.112110 21.003605 20.916798 20.981907 20.938496 21.112110 21.155506 21.285709 21.415897 21.481007 21.893299 22.305607 22.783009 23.737797 25.278507 27.752308 32.417805 35.976597 37.256901 38.754200 41.336506 42.074299 41.879002 41.206303 40.728901 41.488407 43.224400 45.502903 47.173801 47.542698 47.195499 46.218998 45.633106 44.656605 44.613209 44.309406 39.405201 36.128498 36.453999 40.077900 39.774097 36.844608 38.385303 41.965809 41.141209 40.511906 39.361805 37.408802 34.240604 30.551609 27.904209 25.994602 24.258610 23.130207 22.283909 21.698002 21.372501 21.198902 20.895100 20.678104 20.461109 20.113895 19.918598 19.831806 19.766697 19.723301 19.679905 19.679905 19.571400 19.614796 19.528004 19.593098 19.462910 19.441196 19.462910 19.441196 19.419498 19.397800 19.376102 19.311008 19.289295 19.311008 19.354404 19.267597 19.224201 19.115696 19.180805 19.137409 19.115696 19.050602 19.028904 19.028904 18.963810 19.007206 18.942097 18.920399 19.028904 18.855305 18.920399 18.877003 18.877003 18.920399 18.963810 
19.072300 19.115696 19.115696 19.093998 18.985508 19.115696 19.267597 19.245899 19.289295 19.441196 19.419498 19.484608 19.419498 19.441196 19.397800 19.332706 19.376102 19.354404 19.419498 19.549702 19.484608 19.571400 19.593098 19.549702 19.614796 19.723301 19.701603 19.636509 19.723301 19.788410 19.853504 19.810108 19.896900 20.027103 19.940296 19.875202 20.070499 20.179005 20.200703 20.135609 20.157307 20.157307 20.048801 20.113895 20.287510 20.439396 20.482807 20.569599 20.656406 20.699802 20.743198 20.830006 20.873402 21.003605 21.155506 21.285709 21.155506 21.112110 21.025303 21.003605 20.960209 21.003605 21.047001 21.090397 21.177204 21.285709 21.567799 21.828205 22.327305 22.848103 23.933109 25.495502 28.121204 33.068806 36.150196 37.278599 39.166508 41.054401 41.835606 42.161106 41.705402 41.423298 41.965809 43.484806 45.177402 46.522800 46.739796 46.175602 43.549900 44.461308 44.396198 43.940510 43.918797 41.293110 36.215305 34.913303 35.412403 35.716206 34.674610 36.996510 41.683704 40.772297 39.969410 38.797596 36.822910 33.893406 30.508198 27.947605 25.907810 24.150105 22.956608 22.175404 21.698002 21.372501 21.112110 20.960209 20.612995 20.461109 20.222401 19.962009 19.875202 19.810108 19.701603 19.766697 19.614796 19.593098 19.614796 19.549702 19.571400 19.484608 19.593098 19.484608 19.332706 19.419498 19.441196 19.289295 19.332706 19.311008 19.267597 19.245899 19.311008 19.267597 19.202503 19.159107 19.159107 19.159107 19.137409 19.093998 19.050602 19.007206 19.028904 18.985508 18.942097 18.963810 18.898701 18.963810 18.811909 18.855305 18.833607 18.877003 
19.007206 19.028904 19.093998 19.115696 19.050602 19.115696 19.159107 19.180805 19.376102 19.397800 19.484608 19.441196 19.484608 19.397800 19.419498 19.289295 19.245899 19.354404 19.462910 19.484608 19.593098 19.571400 19.571400 19.571400 19.571400 19.636509 19.723301 19.636509 19.701603 19.744999 19.788410 19.853504 19.918598 19.940296 19.896900 19.962009 20.070499 20.135609 20.113895 20.113895 20.092197 20.200703 20.135609 20.222401 20.287510 20.439396 20.504505 20.612995 20.699802 20.851704 20.830006 20.786610 20.895100 21.090397 21.263996 21.177204 21.047001 21.047001 21.025303 20.916798 20.851704 20.916798 21.003605 21.133808 21.112110 21.285709 21.481007 21.806507 22.305607 22.804707 24.084995 25.886097 28.793903 33.394306 36.020008 37.387104 39.383503 40.837406 41.488407 42.291309 41.965809 42.443211 42.964008 43.788609 45.003803 46.002003 45.915211 45.220798 41.944096 42.204502 43.202702 43.137608 43.246098 42.356403 37.864506 34.718006 34.175510 34.023609 34.349110 36.844608 41.271397 40.381702 39.448597 38.211704 36.540806 33.784901 30.768604 27.969303 25.821003 24.171803 22.913197 22.023502 21.632908 21.350803 21.155506 20.873402 20.656406 20.417698 20.113895 19.940296 19.875202 19.766697 19.766697 19.723301 19.636509 19.614796 19.658207 19.549702 19.549702 19.441196 19.528004 19.462910 19.419498 19.419498 19.397800 19.441196 19.311008 19.245899 19.311008 19.224201 19.289295 19.202503 19.224201 19.072300 19.137409 19.115696 19.180805 19.072300 19.072300 18.942097 19.028904 18.963810 18.985508 18.898701 18.898701 18.898701 18.877003 18.942097 18.877003 18.855305 
19.028904 19.028904 19.072300 19.115696 19.050602 19.137409 19.137409 19.115696 19.311008 19.419498 19.419498 19.441196 19.441196 19.376102 19.289295 19.245899 19.311008 19.354404 19.484608 19.571400 19.462910 19.571400 19.701603 19.593098 19.636509 19.636509 19.679905 19.658207 19.723301 19.701603 19.788410 19.831806 19.896900 19.940296 19.918598 19.983707 20.005405 20.070499 20.070499 20.113895 20.157307 20.200703 20.200703 20.287510 20.309208 20.417698 20.547901 20.656406 20.634708 20.808308 20.808308 20.851704 20.938496 21.112110 21.198902 21.047001 21.068699 21.068699 21.047001 20.851704 20.895100 20.981907 21.003605 20.981907 21.112110 21.307407 21.415897 21.719700 22.262196 22.956608 24.323704 26.298405 29.661900 33.459400 35.694508 37.083302 39.253300 40.121296 40.967609 42.247898 42.247898 42.920597 43.354603 43.832005 44.982105 45.611408 45.068897 43.962208 40.229801 39.470310 41.770496 41.792210 42.486607 41.944096 39.687305 35.325596 34.370808 35.086903 36.888004 38.949497 40.967609 39.969410 38.819309 37.604099 35.998310 33.806599 31.007298 27.991001 25.625706 23.824604 22.631107 21.958408 21.567799 21.394199 21.047001 20.851704 20.591297 20.482807 20.135609 19.896900 19.788410 19.766697 19.679905 19.658207 19.679905 19.636509 19.636509 19.528004 19.528004 19.506306 19.484608 19.462910 19.462910 19.441196 19.311008 19.354404 19.332706 19.311008 19.267597 19.245899 19.245899 19.224201 19.267597 19.159107 19.115696 19.050602 19.159107 19.093998 18.963810 19.028904 18.963810 19.007206 18.963810 18.898701 18.898701 18.833607 18.898701 18.877003 18.920399 18.790195 
18.920399 19.007206 19.072300 19.028904 19.115696 19.072300 19.115696 19.202503 19.224201 19.397800 19.419498 19.419498 19.441196 19.354404 19.332706 19.289295 19.397800 19.376102 19.484608 19.484608 19.506306 19.614796 19.593098 19.593098 19.614796 19.679905 19.679905 19.658207 19.636509 19.679905 19.723301 19.810108 19.875202 19.983707 19.940296 20.027103 20.070499 20.048801 20.157307 20.048801 20.157307 20.244099 20.200703 20.265797 20.287510 20.417698 20.569599 20.678104 20.678104 20.764896 20.895100 20.873402 20.873402 21.047001 21.133808 21.003605 21.047001 21.068699 21.068699 20.873402 20.786610 20.938496 20.895100 21.003605 21.025303 21.220600 21.350803 21.784809 22.218800 22.956608 24.388798 26.688999 30.291203 32.895206 34.587803 36.280399 38.385303 39.405201 40.294910 41.944096 42.443211 42.638508 42.920597 43.658405 44.743397 44.808506 43.701801 42.573399 38.710804 36.866306 39.774097 41.444996 42.095997 42.052601 40.945896 36.497410 36.215305 38.059803 39.340107 40.143009 40.555302 39.144810 37.994709 36.888004 35.542606 33.806599 31.137501 28.142902 25.560596 23.716099 22.414097 21.784809 21.524403 21.372501 21.112110 20.764896 20.591297 20.482807 20.200703 19.983707 19.788410 19.744999 19.679905 19.701603 19.701603 19.701603 19.593098 19.549702 19.614796 19.441196 19.462910 19.419498 19.354404 19.354404 19.332706 19.332706 19.332706 19.289295 19.267597 19.202503 19.332706 19.180805 19.245899 19.137409 19.115696 19.115696 19.137409 18.985508 18.963810 19.007206 18.985508 19.007206 19.028904 18.963810 18.746799 18.985508 18.833607 18.833607 18.898701 19.028904 
18.942097 18.985508 19.050602 19.028904 19.093998 19.050602 19.072300 19.159107 19.159107 19.245899 19.332706 19.441196 19.506306 19.419498 19.267597 19.332706 19.311008 19.376102 19.354404 19.419498 19.462910 19.506306 19.571400 19.549702 19.571400 19.636509 19.571400 19.679905 19.636509 19.679905 19.788410 19.788410 19.853504 19.896900 19.962009 19.983707 20.005405 20.027103 20.157307 20.048801 20.092197 20.244099 20.222401 20.265797 20.287510 20.396000 20.482807 20.656406 20.678104 20.721500 20.916798 20.873402 20.981907 21.112110 20.916798 20.895100 21.090397 21.047001 20.916798 20.699802 20.743198 20.895100 20.938496 20.960209 20.938496 21.068699 21.263996 21.611210 22.045200 22.913197 24.432209 26.949406 30.247807 31.810200 33.481098 35.238804 36.974796 38.428699 39.492008 41.249699 41.900700 42.030903 41.944096 43.289509 44.266010 43.962208 42.204502 40.642109 37.083302 35.824696 37.430500 40.468510 41.770496 41.879002 41.293110 38.255100 39.274998 39.492008 39.643909 40.229801 39.817509 38.276798 37.039906 36.280399 35.325596 33.611301 31.332798 28.099506 25.452106 23.542500 22.392399 21.849903 21.459309 21.177204 21.068699 20.678104 20.482807 20.396000 20.244099 20.027103 19.701603 19.723301 19.658207 19.636509 19.658207 19.614796 19.506306 19.528004 19.506306 19.462910 19.484608 19.354404 19.311008 19.311008 19.289295 19.289295 19.332706 19.311008 19.267597 19.159107 19.180805 19.115696 19.202503 19.093998 19.007206 19.028904 19.093998 19.050602 18.877003 18.985508 19.007206 18.963810 18.768497 18.920399 18.855305 18.811909 18.833607 18.833607 18.790195 18.811909 
19.115696 19.072300 19.072300 19.028904 19.072300 19.072300 19.050602 19.115696 19.267597 19.397800 19.397800 19.484608 19.441196 19.462910 19.332706 19.419498 19.419498 19.376102 19.441196 19.441196 19.419498 19.506306 19.593098 19.528004 19.636509 19.658207 19.658207 19.636509 19.701603 19.766697 19.766697 19.831806 19.918598 19.875202 19.875202 19.940296 19.962009 20.027103 20.048801 20.070499 20.179005 20.179005 20.244099 20.309208 20.287510 20.417698 20.461109 20.678104 20.678104 20.808308 20.786610 20.873402 20.916798 21.025303 20.851704 20.916798 20.981907 20.938496 20.699802 20.743198 20.743198 20.743198 20.873402 20.873402 21.003605 21.047001 21.263996 21.589497 21.958408 22.739597 24.367100 27.296604 29.922306 30.768604 32.504597 33.828297 35.325596 37.235203 38.493809 40.381702 41.466709 41.683704 42.074299 43.246098 43.723499 42.095997 39.600498 37.647511 35.412403 35.629398 37.690907 40.555302 40.945896 40.251499 39.144810 39.600498 40.251499 39.795795 39.991108 40.251499 39.426899 37.560703 36.215305 35.759602 35.043507 33.394306 31.267704 28.077808 25.386997 23.499104 22.392399 21.719700 21.459309 21.133808 20.960209 20.721500 20.569599 20.396000 20.200703 20.027103 19.831806 19.701603 19.636509 19.571400 19.593098 19.549702 19.636509 19.441196 19.528004 19.419498 19.441196 19.397800 19.397800 19.354404 19.311008 19.289295 19.332706 19.376102 19.311008 19.180805 19.115696 19.137409 19.180805 19.093998 19.028904 19.072300 19.050602 18.963810 19.028904 18.963810 18.963810 18.920399 18.855305 18.920399 18.811909 18.877003 18.811909 18.877003 18.877003 18.833607 
19.028904 18.963810 19.050602 19.093998 19.072300 19.028904 19.072300 19.159107 19.137409 19.332706 19.397800 19.441196 19.484608 19.397800 19.397800 19.397800 19.311008 19.376102 19.419498 19.419498 19.441196 19.528004 19.593098 19.549702 19.614796 19.744999 19.701603 19.636509 19.658207 19.853504 19.788410 19.788410 19.831806 19.853504 19.875202 19.918598 19.940296 20.027103 20.027103 19.940296 20.070499 20.179005 20.179005 20.244099 20.265797 20.374302 20.482807 20.504505 20.569599 20.699802 20.786610 20.895100 20.895100 20.851704 20.808308 20.830006 21.003605 20.786610 20.656406 20.764896 20.721500 20.743198 20.743198 20.786610 20.873402 21.025303 21.133808 21.481007 21.871601 22.500904 24.019901 26.819202 29.488300 30.204395 31.571507 32.092304 33.372608 35.759602 37.278599 39.340107 40.490208 40.685505 42.269596 42.985706 43.094196 39.361805 35.520908 35.000095 35.043507 36.866306 40.642109 41.314808 40.338306 38.667408 37.235203 38.363605 40.294910 40.186405 40.360004 40.511906 39.492008 36.996510 35.607700 34.935001 34.175510 32.786701 30.942204 27.817402 25.148304 23.303806 22.414097 21.741398 21.350803 21.112110 20.916798 20.808308 20.526203 20.396000 20.113895 19.918598 19.810108 19.810108 19.679905 19.549702 19.571400 19.549702 19.614796 19.528004 19.441196 19.462910 19.462910 19.376102 19.311008 19.441196 19.397800 19.332706 19.311008 19.289295 19.311008 19.224201 19.224201 19.093998 19.137409 19.180805 19.093998 19.115696 19.050602 19.050602 19.028904 18.963810 18.920399 18.920399 18.898701 18.985508 18.963810 18.877003 18.985508 18.855305 18.898701 18.877003 
18.942097 18.942097 19.028904 18.963810 19.007206 19.007206 19.115696 19.050602 19.093998 19.267597 19.419498 19.462910 19.376102 19.441196 19.354404 19.311008 19.267597 19.332706 19.441196 19.354404 19.441196 19.528004 19.506306 19.571400 19.636509 19.658207 19.723301 19.701603 19.658207 19.810108 19.723301 19.788410 19.766697 19.810108 19.810108 19.831806 19.918598 20.005405 19.918598 20.005405 20.027103 20.200703 20.179005 20.287510 20.244099 20.309208 20.396000 20.547901 20.569599 20.678104 20.699802 20.851704 20.808308 20.678104 20.764896 20.743198 20.830006 20.591297 20.591297 20.678104 20.699802 20.699802 20.699802 20.764896 20.830006 20.895100 20.981907 21.329105 21.741398 22.240498 23.542500 26.146503 28.728809 29.531696 30.291203 29.987400 31.332798 34.132099 35.824696 37.842808 39.513706 40.164707 41.618610 42.378101 42.421497 38.146610 34.891605 35.108601 36.280399 39.730701 41.401600 40.902500 39.643909 38.146610 37.582401 38.992908 40.577000 40.707203 40.728901 40.273197 39.123096 36.714405 35.000095 34.153797 33.350910 32.092304 30.443104 27.426807 24.692600 23.000004 22.197102 21.719700 21.394199 21.090397 21.003605 20.699802 20.504505 20.352604 20.092197 19.940296 19.766697 19.723301 19.636509 19.658207 19.571400 19.614796 19.506306 19.506306 19.419498 19.441196 19.376102 19.397800 19.419498 19.441196 19.289295 19.289295 19.332706 19.245899 19.245899 19.115696 19.224201 19.202503 19.028904 19.093998 19.072300 19.072300 18.985508 18.942097 18.942097 18.985508 18.942097 18.877003 18.920399 18.898701 18.963810 18.855305 18.855305 18.898701 18.833607 18.877003 
18.963810 19.050602 18.985508 19.007206 18.920399 18.963810 19.159107 19.072300 19.137409 19.267597 19.397800 19.462910 19.419498 19.311008 19.311008 19.332706 19.311008 19.332706 19.397800 19.376102 19.332706 19.484608 19.614796 19.679905 19.658207 19.636509 19.701603 19.723301 19.723301 19.658207 19.658207 19.810108 19.896900 19.831806 19.788410 19.896900 19.831806 19.918598 20.092197 20.048801 20.027103 20.135609 20.157307 20.222401 20.200703 20.352604 20.396000 20.439396 20.526203 20.656406 20.721500 20.678104 20.612995 20.634708 20.678104 20.678104 20.526203 20.482807 20.504505 20.612995 20.547901 20.699802 20.699802 20.743198 20.808308 20.938496 20.916798 21.133808 21.589497 22.023502 23.000004 24.627506 26.971104 28.121204 28.598606 27.882496 29.314701 32.352695 33.980198 36.106800 38.732502 40.338306 40.945896 41.444996 41.813908 38.428699 36.757801 37.300297 39.340107 41.336506 41.206303 40.208103 39.036304 38.537205 39.426899 40.663807 41.206303 41.119511 40.880802 39.513706 38.363605 36.801197 34.783100 33.524509 32.569706 31.354496 29.792103 26.667301 24.215199 22.804707 21.980106 21.567799 21.329105 21.220600 20.830006 20.547901 20.612995 20.396000 20.092197 19.875202 19.788410 19.744999 19.636509 19.571400 19.549702 19.571400 19.506306 19.484608 19.441196 19.397800 19.397800 19.441196 19.441196 19.332706 19.245899 19.289295 19.267597 19.245899 19.289295 19.072300 19.202503 19.115696 19.072300 19.115696 19.050602 19.093998 18.985508 18.963810 18.963810 19.007206 18.963810 18.920399 18.855305 18.920399 18.877003 18.811909 18.855305 18.768497 18.833607 18.833607 
18.963810 18.963810 18.985508 19.028904 19.028904 19.007206 19.115696 19.007206 19.115696 19.354404 19.376102 19.441196 19.441196 19.441196 19.354404 19.332706 19.332706 19.354404 19.441196 19.354404 19.441196 19.484608 19.549702 19.636509 19.636509 19.658207 19.701603 19.614796 19.766697 19.766697 19.788410 19.831806 19.875202 19.875202 19.788410 19.853504 19.831806 19.810108 20.005405 20.244099 20.179005 20.287510 20.222401 20.200703 20.179005 20.352604 20.417698 20.504505 20.612995 20.678104 20.569599 20.526203 20.482807 20.482807 20.504505 20.482807 20.439396 20.439396 20.547901 20.526203 20.461109 20.591297 20.612995 20.612995 20.721500 20.851704 20.808308 21.112110 21.285709 21.676304 22.349003 23.130207 24.540699 25.972904 26.580509 26.016300 27.101307 30.334599 32.265903 34.370808 37.669209 39.730701 40.229801 40.208103 41.423298 40.251499 39.774097 40.468510 40.794010 41.054401 40.381702 39.557102 39.123096 40.012806 41.119511 41.640308 41.640308 41.206303 39.991108 39.079700 37.994709 36.562504 34.500996 32.678196 31.831898 30.660099 28.620304 25.712498 23.737797 22.587696 21.871601 21.437595 21.220600 21.133808 20.764896 20.656406 20.526203 20.417698 20.157307 19.875202 19.788410 19.723301 19.571400 19.701603 19.549702 19.636509 19.506306 19.441196 19.462910 19.397800 19.484608 19.332706 19.354404 19.245899 19.245899 19.289295 19.245899 19.202503 19.245899 19.180805 19.224201 19.202503 19.093998 19.115696 19.115696 19.093998 18.942097 18.942097 18.833607 19.007206 18.963810 18.942097 18.963810 18.877003 18.898701 18.855305 18.877003 18.768497 18.790195 18.833607 
18.920399 19.028904 18.920399 19.007206 18.985508 18.985508 19.137409 19.202503 19.050602 19.289295 19.354404 19.354404 19.397800 19.376102 19.289295 19.332706 19.245899 19.376102 19.332706 19.528004 19.441196 19.506306 19.571400 19.593098 19.614796 19.614796 19.528004 19.766697 19.744999 19.679905 19.723301 19.744999 19.810108 19.853504 19.831806 19.810108 19.744999 19.701603 19.853504 20.070499 20.309208 20.265797 20.200703 20.200703 20.330906 20.439396 20.374302 20.634708 20.526203 20.526203 20.374302 20.374302 20.374302 20.309208 20.309208 20.287510 20.309208 20.461109 20.482807 20.396000 20.482807 20.526203 20.612995 20.591297 20.699802 20.678104 20.743198 20.960209 21.220600 21.415897 21.893299 22.370701 23.043400 23.802906 24.432209 24.670902 25.517200 28.446705 30.573307 32.634800 35.651096 38.038105 39.123096 39.405201 41.162907 41.119511 41.097797 41.011005 40.273197 40.381702 39.600498 39.340107 40.164707 40.794010 41.813908 42.182804 41.575199 40.208103 39.318409 38.689106 37.365406 35.586002 34.001896 31.766804 30.247807 28.793903 26.819202 24.519001 23.173603 22.218800 21.698002 21.329105 21.090397 21.047001 20.764896 20.656406 20.396000 20.244099 20.135609 19.831806 19.614796 19.636509 19.571400 19.571400 19.593098 19.614796 19.484608 19.397800 19.441196 19.441196 19.376102 19.419498 19.267597 19.245899 19.267597 19.202503 19.245899 19.180805 19.159107 19.224201 19.115696 19.093998 19.072300 19.093998 19.028904 18.920399 18.963810 18.985508 18.963810 18.898701 18.811909 18.898701 18.877003 18.833607 18.920399 18.855305 18.811909 18.855305 18.811909 18.920399 
18.942097 18.942097 19.007206 19.050602 18.963810 19.028904 19.072300 19.115696 19.050602 19.159107 19.354404 19.397800 19.354404 19.484608 19.289295 19.354404 19.354404 19.397800 19.376102 19.419498 19.571400 19.593098 19.571400 19.636509 19.679905 19.636509 19.658207 19.701603 19.788410 19.744999 19.723301 19.723301 19.766697 19.744999 19.614796 19.614796 19.679905 19.701603 19.810108 19.983707 20.200703 20.352604 20.265797 20.309208 20.352604 20.352604 20.482807 20.569599 20.396000 20.352604 20.352604 20.222401 20.244099 20.265797 20.287510 20.265797 20.287510 20.287510 20.374302 20.417698 20.439396 20.526203 20.526203 20.547901 20.569599 20.612995 20.634708 20.808308 20.981907 21.177204 21.632908 21.958408 22.283909 22.674503 23.151905 23.781208 24.649204 26.775806 28.924107 30.573307 33.307499 36.215305 37.799397 38.515507 40.077900 41.336506 41.792210 41.293110 40.425098 39.925999 39.274998 39.839207 40.642109 41.510105 42.486607 41.857304 40.294910 39.318409 38.775898 37.907902 36.453999 34.956699 33.177296 30.529896 28.533497 26.797504 25.256809 23.716099 22.717899 22.045200 21.589497 21.263996 21.068699 20.960209 20.851704 20.612995 20.439396 20.265797 20.135609 19.788410 19.701603 19.636509 19.571400 19.593098 19.441196 19.593098 19.484608 19.506306 19.441196 19.397800 19.397800 19.397800 19.267597 19.267597 19.289295 19.180805 19.202503 19.180805 19.159107 19.180805 19.115696 19.072300 19.137409 19.115696 18.942097 19.007206 19.050602 19.007206 18.985508 18.898701 18.963810 18.963810 18.811909 18.877003 18.898701 18.811909 18.833607 18.833607 18.877003 18.790195 
18.811909 18.920399 18.942097 18.963810 18.898701 18.963810 19.028904 19.115696 19.072300 19.137409 19.289295 19.354404 19.354404 19.376102 19.376102 19.376102 19.441196 19.354404 19.397800 19.462910 19.441196 19.549702 19.658207 19.593098 19.658207 19.614796 19.701603 19.636509 19.658207 19.701603 19.766697 19.701603 19.744999 19.636509 19.441196 19.549702 19.636509 19.766697 19.853504 19.983707 20.113895 20.265797 20.265797 20.265797 20.222401 20.374302 20.482807 20.439396 20.135609 20.157307 20.200703 20.070499 20.070499 20.048801 20.200703 20.135609 20.157307 20.244099 20.352604 20.309208 20.374302 20.461109 20.439396 20.547901 20.569599 20.569599 20.612995 20.743198 20.851704 20.960209 21.372501 21.589497 21.980106 22.175404 22.696201 23.303806 24.236897 25.994602 27.491901 29.683598 32.613102 34.544407 36.627598 38.103199 40.143009 41.379902 41.444996 40.707203 40.077900 39.687305 39.904301 40.468510 41.032703 42.095997 42.009205 40.533604 39.340107 38.623997 37.669209 36.714405 35.868107 34.587803 31.528095 29.032597 27.014500 25.408695 24.193501 23.021702 22.305607 21.741398 21.437595 21.177204 21.047001 20.916798 20.678104 20.591297 20.309208 20.200703 20.070499 19.723301 19.593098 19.593098 19.571400 19.571400 19.506306 19.528004 19.506306 19.376102 19.419498 19.354404 19.354404 19.311008 19.224201 19.159107 19.180805 19.137409 19.159107 19.093998 19.137409 19.028904 19.137409 19.007206 19.115696 19.028904 18.898701 18.985508 19.007206 18.942097 18.898701 18.920399 18.963810 18.855305 18.833607 18.746799 18.877003 18.811909 18.703403 18.768497 18.811909 18.877003 
18.877003 18.985508 18.942097 18.963810 19.007206 19.028904 18.963810 19.115696 19.072300 19.180805 19.267597 19.354404 19.397800 19.462910 19.376102 19.376102 19.376102 19.311008 19.441196 19.462910 19.462910 19.484608 19.528004 19.571400 19.614796 19.679905 19.571400 19.636509 19.701603 19.701603 19.679905 19.658207 19.614796 19.593098 19.571400 19.614796 19.744999 19.853504 19.896900 19.962009 20.092197 20.265797 20.287510 20.396000 20.309208 20.352604 20.330906 20.157307 20.005405 20.048801 20.048801 20.027103 20.027103 20.005405 20.027103 20.135609 20.135609 20.222401 20.309208 20.287510 20.417698 20.374302 20.396000 20.439396 20.417698 20.439396 20.504505 20.678104 20.786610 20.960209 21.177204 21.567799 21.784809 22.023502 22.587696 23.260410 24.258610 25.734196 27.426807 31.679996 33.958500 33.850010 35.455799 37.148396 40.186405 40.859104 40.403400 40.229801 39.687305 40.077900 40.750599 41.011005 40.251499 40.446796 40.338306 39.253300 38.385303 37.235203 36.584202 36.085102 34.479298 31.983799 29.575108 27.340000 25.712498 24.432209 23.499104 22.565998 22.045200 21.567799 21.329105 21.090397 20.981907 20.916798 20.547901 20.439396 20.265797 20.287510 20.027103 19.701603 19.614796 19.484608 19.571400 19.528004 19.549702 19.506306 19.506306 19.441196 19.397800 19.376102 19.354404 19.332706 19.224201 19.289295 19.267597 19.180805 19.137409 19.159107 19.137409 19.072300 19.115696 19.072300 19.072300 19.050602 18.963810 18.920399 18.963810 18.920399 18.811909 18.877003 18.833607 18.898701 18.833607 18.811909 18.898701 18.703403 18.746799 18.790195 18.790195 18.963810 
18.811909 18.942097 18.963810 18.920399 19.028904 18.963810 18.985508 19.137409 19.093998 19.072300 19.245899 19.267597 19.332706 19.419498 19.376102 19.332706 19.245899 19.311008 19.289295 19.419498 19.376102 19.528004 19.528004 19.528004 19.658207 19.506306 19.571400 19.506306 19.528004 19.614796 19.593098 19.636509 19.636509 19.614796 19.679905 19.744999 19.723301 19.831806 19.831806 19.875202 19.983707 20.222401 20.265797 20.352604 20.330906 20.200703 20.092197 19.962009 19.940296 20.005405 19.983707 19.983707 19.962009 19.940296 20.027103 20.092197 20.157307 20.157307 20.200703 20.200703 20.244099 20.396000 20.374302 20.352604 20.439396 20.461109 20.439396 20.678104 20.721500 20.851704 21.177204 21.372501 21.698002 22.001804 22.565998 23.520802 24.887897 27.014500 30.030796 33.416004 35.173710 34.045307 34.978397 38.255100 40.381702 40.251499 40.186405 39.925999 39.904301 40.772297 41.184605 40.273197 39.557102 39.882603 39.058002 37.886204 36.822910 35.868107 35.933201 33.958500 31.484699 29.444904 27.687199 25.864399 24.605808 23.585896 23.000004 22.175404 21.763096 21.307407 21.068699 20.960209 20.851704 20.721500 20.569599 20.417698 20.352604 20.287510 19.810108 19.679905 19.549702 19.506306 19.462910 19.484608 19.441196 19.462910 19.593098 19.441196 19.441196 19.311008 19.332706 19.354404 19.224201 19.159107 19.137409 19.050602 19.115696 19.115696 19.115696 19.050602 19.007206 18.985508 19.007206 19.007206 18.942097 19.028904 19.007206 18.833607 18.855305 18.898701 18.833607 18.790195 18.790195 18.811909 18.811909 18.811909 18.725101 18.768497 18.703403 18.877003 
18.920399 18.920399 18.985508 18.942097 18.963810 18.985508 18.985508 19.115696 19.072300 19.072300 19.311008 19.245899 19.419498 19.354404 19.462910 19.332706 19.245899 19.354404 19.462910 19.245899 19.441196 19.376102 19.441196 19.419498 19.506306 19.484608 19.506306 19.528004 19.528004 19.549702 19.614796 19.766697 19.679905 19.636509 19.723301 19.701603 19.723301 19.788410 19.875202 19.940296 20.005405 20.135609 20.287510 20.374302 20.309208 20.287510 19.983707 19.918598 19.875202 19.962009 19.918598 19.940296 19.962009 19.983707 20.070499 20.135609 20.092197 20.113895 20.157307 20.222401 20.309208 20.309208 20.417698 20.330906 20.439396 20.461109 20.504505 20.634708 20.612995 20.895100 21.133808 21.307407 21.719700 22.088596 22.978306 24.236897 26.515400 29.466602 32.179096 34.067005 35.151997 35.868107 36.671009 39.296696 39.752399 39.687305 40.034504 40.121296 40.381702 41.032703 40.446796 39.795795 39.687305 38.645710 37.582401 36.085102 35.173710 35.086903 33.285801 30.985600 29.162800 27.513599 26.059696 24.757710 23.954807 23.130207 22.544300 21.893299 21.589497 21.155506 20.960209 20.851704 20.764896 20.764896 20.547901 20.374302 20.396000 20.200703 19.766697 19.614796 19.549702 19.484608 19.419498 19.571400 19.484608 19.462910 19.376102 19.462910 19.397800 19.311008 19.397800 19.224201 19.159107 19.224201 19.180805 19.180805 19.115696 19.202503 19.159107 19.159107 19.137409 19.028904 19.093998 19.072300 19.050602 19.007206 18.985508 18.942097 18.855305 18.920399 18.790195 18.920399 18.898701 18.790195 18.746799 18.790195 18.746799 18.790195 18.725101 18.725101 
18.855305 18.833607 18.920399 18.985508 18.942097 18.963810 18.985508 19.050602 19.007206 19.028904 19.115696 19.332706 19.267597 19.311008 19.484608 19.332706 19.289295 19.267597 19.224201 19.245899 19.245899 19.202503 19.311008 19.376102 19.332706 19.441196 19.354404 19.419498 19.484608 19.528004 19.679905 19.701603 19.614796 19.744999 19.701603 19.679905 19.766697 19.766697 19.766697 19.788410 19.940296 20.048801 20.092197 20.287510 20.265797 20.200703 20.048801 19.896900 19.831806 19.810108 19.853504 19.853504 19.896900 19.940296 20.027103 19.962009 19.983707 20.048801 20.179005 20.200703 20.200703 20.287510 20.287510 20.330906 20.352604 20.417698 20.396000 20.569599 20.678104 20.764896 21.112110 21.502705 21.784809 22.240498 23.477406 25.473804 28.728809 31.311100 32.873508 34.067005 35.108601 36.671009 38.276798 38.667408 38.927799 38.949497 39.643909 40.533604 41.032703 40.642109 39.730701 39.296696 38.385303 37.105000 35.694508 34.197208 33.893406 32.591404 30.247807 28.598606 27.274906 25.951206 24.866199 24.084995 23.412296 22.696201 22.045200 21.589497 21.263996 21.047001 20.895100 20.786610 20.764896 20.612995 20.417698 20.374302 20.179005 20.070499 19.614796 19.506306 19.506306 19.462910 19.593098 19.484608 19.376102 19.484608 19.376102 19.376102 19.354404 19.267597 19.311008 19.354404 19.159107 19.224201 19.159107 19.115696 19.072300 19.202503 19.115696 19.050602 19.072300 19.050602 19.050602 18.985508 18.942097 18.920399 18.942097 18.768497 18.746799 18.898701 18.833607 18.811909 18.811909 18.725101 18.768497 18.768497 18.703403 18.725101 18.790195 18.616596 
18.833607 18.877003 18.855305 18.833607 18.898701 18.963810 18.898701 19.137409 18.898701 18.985508 19.028904 19.137409 19.332706 19.289295 19.311008 19.354404 19.245899 19.202503 19.224201 19.311008 19.267597 19.159107 19.354404 19.311008 19.354404 19.354404 19.311008 19.332706 19.484608 19.419498 19.528004 19.679905 19.528004 19.614796 19.614796 19.658207 19.679905 19.788410 19.766697 19.896900 19.918598 20.070499 20.005405 20.222401 20.179005 20.222401 20.200703 19.875202 19.701603 19.701603 19.810108 19.810108 19.875202 19.853504 19.940296 19.918598 19.940296 20.005405 20.070499 20.048801 20.200703 20.135609 20.265797 20.222401 20.287510 20.287510 20.396000 20.569599 20.634708 20.764896 21.198902 21.459309 22.001804 22.848103 24.475605 27.578709 30.226109 31.853596 32.895206 33.915104 35.737904 37.343708 37.799397 38.016407 38.580601 38.537205 39.622196 40.880802 40.707203 39.860905 39.318409 38.146610 36.866306 35.173710 33.871708 33.025410 32.070606 29.705296 28.273106 26.971104 25.799305 24.692600 23.998203 23.672703 23.021702 22.327305 21.763096 21.263996 21.025303 20.916798 20.699802 20.678104 20.634708 20.482807 20.374302 20.287510 20.157307 19.940296 19.549702 19.506306 19.462910 19.484608 19.376102 19.462910 19.441196 19.397800 19.376102 19.332706 19.332706 19.267597 19.245899 19.159107 19.137409 19.137409 19.202503 19.137409 19.050602 19.007206 19.115696 18.963810 18.985508 18.985508 18.942097 18.963810 18.920399 18.942097 18.877003 18.833607 18.790195 18.790195 18.811909 18.790195 18.833607 18.746799 18.725101 18.811909 18.725101 18.703403 18.746799 18.638309 
18.855305 18.942097 18.898701 18.920399 18.855305 18.898701 19.007206 18.985508 19.028904 18.963810 18.985508 19.072300 19.289295 19.332706 19.354404 19.354404 19.376102 19.267597 19.311008 19.224201 19.202503 19.180805 19.224201 19.224201 19.224201 19.289295 19.397800 19.289295 19.441196 19.506306 19.614796 19.593098 19.636509 19.658207 19.636509 19.593098 19.744999 19.723301 19.875202 19.810108 19.875202 19.918598 20.048801 20.092197 20.157307 20.135609 20.200703 19.788410 19.701603 19.766697 19.810108 19.766697 19.810108 19.875202 19.875202 19.918598 19.918598 19.918598 20.048801 20.113895 20.070499 20.135609 20.265797 20.222401 20.244099 20.330906 20.396000 20.439396 20.656406 20.808308 21.133808 21.611210 22.283909 23.607609 26.341801 29.184498 30.703510 31.528095 32.591404 34.175510 36.519108 37.604099 37.408802 37.756001 38.168308 38.580601 40.403400 40.902500 40.381702 39.492008 38.233402 37.083302 35.564304 33.567905 32.613102 30.920506 29.271305 27.817402 26.602207 25.647404 24.692600 23.694401 23.238697 23.086796 22.522602 21.914997 21.481007 20.960209 20.960209 20.699802 20.591297 20.526203 20.569599 20.482807 20.374302 20.265797 20.222401 19.853504 19.571400 19.484608 19.441196 19.441196 19.484608 19.462910 19.397800 19.354404 19.354404 19.289295 19.289295 19.202503 19.245899 19.289295 19.115696 19.159107 19.093998 19.159107 19.007206 19.072300 19.050602 19.050602 19.072300 19.007206 19.093998 18.963810 18.833607 18.920399 18.942097 18.811909 18.790195 18.746799 18.746799 18.746799 18.790195 18.768497 18.811909 18.746799 18.746799 18.790195 18.768497 18.725101 
18.855305 18.833607 18.790195 18.855305 18.855305 18.898701 18.898701 18.985508 18.942097 18.942097 18.963810 19.028904 19.202503 19.289295 19.354404 19.354404 19.332706 19.289295 19.245899 19.245899 19.202503 19.180805 19.245899 19.245899 19.224201 19.311008 19.289295 19.376102 19.376102 19.397800 19.419498 19.571400 19.658207 19.614796 19.614796 19.723301 19.679905 19.831806 19.810108 19.810108 19.831806 19.962009 19.962009 20.048801 20.113895 20.135609 20.070499 19.766697 19.636509 19.788410 19.810108 19.744999 19.744999 19.853504 19.853504 19.853504 19.962009 19.875202 20.092197 19.983707 20.070499 20.092197 20.179005 20.179005 20.200703 20.309208 20.396000 20.504505 20.591297 20.873402 21.372501 21.871601 22.739597 24.866199 27.882496 29.553410 30.378010 31.376209 32.830097 35.000095 37.061604 37.495609 37.625797 37.669209 38.124897 39.535404 40.598698 40.533604 39.730701 38.233402 36.432301 35.086903 33.741505 32.504597 30.573307 28.772205 27.470203 26.276707 25.321903 24.519001 23.672703 23.043400 22.717899 22.457508 22.001804 21.567799 21.307407 20.916798 20.721500 20.591297 20.591297 20.417698 20.439396 20.396000 20.309208 20.179005 20.005405 19.679905 19.571400 19.419498 19.354404 19.354404 19.332706 19.354404 19.376102 19.311008 19.332706 19.289295 19.267597 19.202503 19.245899 19.180805 19.115696 19.159107 19.137409 19.072300 18.985508 19.072300 19.115696 19.028904 19.115696 18.985508 19.115696 18.855305 18.877003 18.963810 18.920399 18.877003 18.746799 18.811909 18.768497 18.768497 18.746799 18.703403 18.746799 18.681705 18.725101 18.790195 18.746799 18.681705 
18.768497 18.855305 18.855305 18.920399 18.877003 18.920399 19.028904 18.963810 19.007206 19.007206 18.985508 19.007206 19.202503 19.311008 19.376102 19.354404 19.354404 19.289295 19.311008 19.311008 19.332706 19.267597 19.180805 19.202503 19.224201 19.332706 19.332706 19.332706 19.354404 19.441196 19.549702 19.636509 19.658207 19.701603 19.766697 19.701603 19.723301 19.853504 19.788410 19.875202 19.853504 19.962009 19.918598 20.005405 20.027103 20.070499 19.983707 19.744999 19.614796 19.636509 19.766697 19.853504 19.810108 19.810108 19.853504 19.896900 19.918598 19.962009 20.048801 19.983707 20.092197 20.157307 20.135609 20.135609 20.222401 20.265797 20.374302 20.547901 20.656406 20.981907 21.437595 22.110310 23.368900 26.189899 28.403309 29.553410 30.399708 31.853596 33.698109 35.868107 36.974796 37.452198 37.517307 37.690907 38.927799 40.164707 40.620396 40.099598 38.623997 37.018208 34.761402 33.264103 32.352695 30.204395 28.381596 27.057896 26.037998 25.083210 24.323704 23.629307 23.108509 22.696201 22.370701 22.045200 21.611210 21.307407 21.090397 20.764896 20.743198 20.634708 20.569599 20.526203 20.352604 20.330906 20.265797 20.179005 19.831806 19.636509 19.571400 19.441196 19.441196 19.441196 19.397800 19.376102 19.354404 19.376102 19.376102 19.311008 19.245899 19.245899 19.202503 19.267597 19.137409 19.224201 19.115696 19.115696 19.072300 18.985508 19.050602 19.050602 19.007206 19.007206 18.898701 18.898701 18.811909 19.007206 18.920399 18.877003 18.725101 18.768497 18.811909 18.768497 18.660007 18.768497 18.768497 18.703403 18.725101 18.790195 18.703403 18.768497 
18.746799 18.833607 18.855305 18.855305 18.833607 18.920399 19.093998 18.963810 18.942097 19.007206 19.007206 18.963810 19.224201 19.354404 19.267597 19.332706 19.354404 19.332706 19.397800 19.159107 19.202503 19.180805 19.202503 19.202503 19.245899 19.224201 19.224201 19.245899 19.332706 19.376102 19.528004 19.549702 19.658207 19.593098 19.723301 19.701603 19.658207 19.810108 19.810108 19.788410 19.875202 19.875202 19.962009 20.027103 19.983707 19.918598 19.744999 19.593098 19.701603 19.701603 19.679905 19.810108 19.766697 19.810108 19.788410 19.853504 19.831806 19.831806 20.005405 20.005405 19.983707 20.070499 20.092197 20.135609 20.287510 20.287510 20.374302 20.526203 20.743198 20.851704 21.437595 22.110310 24.150105 26.732395 28.294804 29.466602 30.877110 32.591404 34.500996 36.302097 36.649296 36.888004 37.126698 38.255100 39.535404 40.034504 39.709003 38.797596 36.953098 34.674610 32.938602 31.766804 29.878910 28.142902 26.840900 25.582310 24.801105 24.063297 23.564198 23.086796 22.674503 22.349003 21.980106 21.741398 21.372501 21.068699 20.960209 20.634708 20.569599 20.482807 20.547901 20.374302 20.265797 20.222401 20.222401 20.157307 19.744999 19.528004 19.441196 19.354404 19.354404 19.441196 19.397800 19.311008 19.354404 19.332706 19.267597 19.245899 19.245899 19.180805 19.180805 19.159107 19.115696 19.093998 19.050602 19.072300 19.072300 19.007206 19.050602 18.985508 18.963810 18.963810 18.985508 18.855305 18.877003 18.898701 18.898701 18.768497 18.811909 18.811909 18.811909 18.811909 18.768497 18.681705 18.855305 18.725101 18.681705 18.725101 18.746799 18.746799 
18.746799 18.790195 18.681705 18.790195 18.898701 18.877003 19.007206 18.942097 18.963810 18.985508 19.007206 18.942097 19.007206 19.289295 19.332706 19.311008 19.354404 19.289295 19.376102 19.245899 19.202503 19.180805 19.224201 19.245899 19.180805 19.202503 19.180805 19.267597 19.354404 19.354404 19.484608 19.484608 19.593098 19.593098 19.593098 19.593098 19.701603 19.853504 19.788410 19.810108 19.831806 19.875202 19.853504 19.983707 19.918598 19.896900 19.723301 19.614796 19.679905 19.701603 19.679905 19.723301 19.658207 19.788410 19.788410 19.918598 19.788410 19.831806 19.896900 20.005405 19.940296 20.092197 20.048801 20.179005 20.222401 20.330906 20.374302 20.591297 20.721500 20.981907 21.524403 22.392399 24.735996 26.667301 28.142902 29.640202 31.224308 32.569706 35.434101 36.323795 36.237003 36.237003 36.757801 38.428699 39.405201 39.144810 38.580601 37.061604 34.609501 33.155598 31.658298 29.358097 27.795704 26.537098 25.473804 24.670902 23.933109 23.347202 23.065098 22.696201 22.327305 22.023502 21.698002 21.524403 21.220600 20.916798 20.895100 20.526203 20.482807 20.439396 20.461109 20.222401 20.222401 20.265797 20.200703 19.983707 19.549702 19.571400 19.441196 19.354404 19.289295 19.397800 19.376102 19.311008 19.332706 19.311008 19.289295 19.202503 19.202503 19.159107 19.115696 19.159107 19.093998 19.093998 19.050602 19.007206 19.050602 19.050602 18.963810 19.072300 19.050602 18.985508 18.963810 18.877003 18.811909 18.898701 18.855305 18.811909 18.790195 18.855305 18.790195 18.725101 18.746799 18.703403 18.725101 18.746799 18.660007 18.725101 18.725101 18.746799 
18.790195 18.746799 18.725101 18.811909 18.855305 18.963810 18.963810 18.963810 18.898701 18.963810 18.985508 19.028904 19.028904 19.245899 19.202503 19.332706 19.419498 19.354404 19.376102 19.245899 19.202503 19.180805 19.202503 19.180805 19.180805 19.180805 19.289295 19.180805 19.311008 19.332706 19.354404 19.441196 19.528004 19.528004 19.614796 19.614796 19.636509 19.701603 19.679905 19.853504 19.723301 19.831806 19.831806 19.788410 19.853504 19.853504 19.636509 19.593098 19.571400 19.723301 19.658207 19.658207 19.679905 19.723301 19.766697 19.810108 19.744999 19.788410 19.896900 19.896900 19.983707 20.070499 20.092197 20.157307 20.244099 20.179005 20.417698 20.439396 20.743198 21.047001 21.611210 22.587696 24.670902 26.233295 27.774006 29.227909 30.182697 33.936802 36.171909 36.193607 35.868107 35.846409 36.844608 38.276798 38.558903 38.276798 37.018208 35.000095 33.350910 32.396107 29.444904 27.556995 26.363499 25.300205 24.302006 23.868000 23.325504 22.934910 22.761295 22.565998 22.175404 21.719700 21.394199 21.155506 20.960209 20.721500 20.656406 20.439396 20.439396 20.287510 20.374302 20.287510 20.179005 20.179005 20.070499 19.723301 19.528004 19.441196 19.354404 19.397800 19.354404 19.289295 19.267597 19.354404 19.311008 19.245899 19.224201 19.224201 19.245899 19.180805 19.137409 19.159107 19.093998 19.050602 18.985508 19.007206 18.963810 18.942097 19.007206 18.963810 19.050602 18.963810 18.985508 18.920399 18.790195 18.811909 18.833607 18.790195 18.725101 18.833607 18.855305 18.703403 18.681705 18.725101 18.725101 18.768497 18.725101 18.681705 18.616596 18.681705 
18.681705 18.703403 18.811909 18.855305 18.790195 18.920399 18.942097 18.877003 18.898701 18.942097 19.007206 18.920399 19.072300 19.159107 19.202503 19.311008 19.397800 19.332706 19.311008 19.245899 19.202503 19.224201 19.245899 19.202503 19.137409 19.224201 19.202503 19.202503 19.267597 19.289295 19.354404 19.332706 19.528004 19.528004 19.549702 19.593098 19.658207 19.658207 19.636509 19.723301 19.744999 19.766697 19.614796 19.723301 19.723301 19.788410 19.549702 19.528004 19.571400 19.658207 19.723301 19.636509 19.636509 19.571400 19.723301 19.744999 19.658207 19.744999 19.853504 19.875202 20.027103 20.048801 20.005405 20.222401 20.179005 20.222401 20.287510 20.547901 20.699802 21.003605 21.676304 22.457508 23.933109 25.191700 26.341801 27.600407 31.484699 35.434101 35.889805 35.716206 35.586002 35.802998 36.736103 37.799397 38.146610 36.844608 35.195408 33.958500 33.112202 30.334599 27.665501 26.298405 25.148304 24.280308 23.607609 23.195301 22.913197 22.522602 22.457508 22.370701 22.023502 21.632908 21.220600 20.960209 20.721500 20.591297 20.569599 20.352604 20.330906 20.330906 20.244099 20.135609 20.070499 20.157307 19.962009 19.571400 19.462910 19.462910 19.376102 19.332706 19.267597 19.376102 19.267597 19.376102 19.289295 19.267597 19.267597 19.180805 19.202503 19.159107 19.224201 19.072300 18.920399 19.072300 19.007206 19.050602 18.963810 18.963810 18.942097 18.920399 18.963810 18.898701 18.920399 18.855305 18.898701 18.855305 18.768497 18.811909 18.833607 18.811909 18.660007 18.681705 18.660007 18.616596 18.746799 18.746799 18.638309 18.681705 18.616596 18.703403 
18.790195 18.703403 18.768497 18.746799 18.855305 18.790195 18.877003 18.898701 18.920399 18.963810 18.985508 19.072300 19.072300 19.115696 19.202503 19.311008 19.419498 19.354404 19.419498 19.332706 19.267597 19.224201 19.180805 19.267597 19.224201 19.267597 19.115696 19.245899 19.311008 19.267597 19.245899 19.376102 19.419498 19.419498 19.484608 19.506306 19.593098 19.614796 19.679905 19.679905 19.658207 19.658207 19.593098 19.636509 19.744999 19.636509 19.593098 19.614796 19.549702 19.744999 19.614796 19.679905 19.701603 19.571400 19.701603 19.744999 19.723301 19.701603 19.875202 19.896900 19.962009 20.005405 20.113895 20.092197 20.135609 20.244099 20.330906 20.569599 20.764896 21.003605 21.654606 22.305607 23.282108 24.345402 26.103107 30.009098 34.240604 35.434101 35.434101 35.390705 35.672810 36.020008 36.779499 37.669209 36.931400 35.021809 33.850010 33.394306 31.180897 28.207996 26.450306 25.170002 24.302006 23.629307 23.108509 23.000004 22.674503 22.283909 22.132008 21.958408 21.654606 21.350803 21.025303 20.808308 20.634708 20.569599 20.591297 20.265797 20.309208 20.244099 20.113895 20.092197 20.070499 20.027103 19.831806 19.506306 19.419498 19.484608 19.419498 19.354404 19.311008 19.354404 19.376102 19.311008 19.332706 19.267597 19.202503 19.180805 19.159107 19.137409 19.115696 19.072300 19.050602 19.159107 19.007206 19.093998 18.985508 19.007206 18.985508 18.985508 18.898701 18.963810 18.898701 18.855305 18.833607 18.877003 18.811909 18.790195 18.725101 18.681705 18.790195 18.877003 18.660007 18.681705 18.768497 18.703403 18.529804 18.660007 18.746799 18.768497 
18.768497 18.768497 18.725101 18.855305 18.833607 18.855305 18.942097 18.898701 18.898701 18.898701 18.942097 18.942097 18.942097 19.072300 19.028904 19.267597 19.332706 19.354404 19.441196 19.332706 19.224201 19.180805 19.267597 19.289295 19.137409 19.224201 19.137409 19.224201 19.202503 19.159107 19.245899 19.245899 19.289295 19.354404 19.267597 19.419498 19.506306 19.506306 19.593098 19.636509 19.679905 19.679905 19.549702 19.571400 19.549702 19.506306 19.506306 19.571400 19.528004 19.679905 19.701603 19.679905 19.571400 19.679905 19.679905 19.766697 19.658207 19.679905 19.853504 19.831806 19.918598 19.983707 20.027103 20.113895 20.222401 20.179005 20.396000 20.482807 20.786610 21.133808 21.828205 22.435810 23.477406 24.953007 29.054310 33.632999 34.913303 35.195408 35.303898 35.737904 35.737904 35.369007 36.779499 36.736103 35.151997 33.632999 33.264103 31.636600 28.490101 26.667301 25.256809 24.236897 23.629307 23.216999 22.826405 22.587696 22.414097 21.980106 21.784809 21.502705 21.263996 21.047001 20.699802 20.569599 20.526203 20.352604 20.396000 20.200703 20.222401 20.135609 20.070499 20.027103 20.048801 19.896900 19.593098 19.462910 19.397800 19.376102 19.332706 19.289295 19.267597 19.376102 19.311008 19.332706 19.267597 19.180805 19.224201 19.115696 19.159107 19.093998 19.050602 19.115696 19.115696 19.072300 19.028904 19.050602 18.985508 19.028904 18.920399 18.942097 18.942097 18.898701 19.028904 18.920399 18.811909 18.768497 18.746799 18.725101 18.681705 18.681705 18.790195 18.811909 18.681705 18.790195 18.660007 18.660007 18.551502 18.551502 18.638309 18.681705 
18.811909 18.790195 18.768497 18.833607 18.768497 18.746799 18.898701 18.833607 18.768497 18.898701 18.985508 18.942097 18.985508 19.050602 18.985508 19.159107 19.354404 19.332706 19.376102 19.354404 19.267597 19.180805 19.180805 19.245899 19.202503 19.180805 19.267597 19.180805 19.224201 19.245899 19.202503 19.332706 19.289295 19.311008 19.311008 19.311008 19.484608 19.462910 19.484608 19.679905 19.593098 19.636509 19.636509 19.571400 19.549702 19.441196 19.549702 19.549702 19.571400 19.614796 19.679905 19.701603 19.571400 19.549702 19.658207 19.679905 19.658207 19.744999 19.810108 19.788410 19.875202 19.962009 19.983707 20.092197 20.113895 20.222401 20.352604 20.612995 20.851704 21.112110 21.958408 22.826405 24.215199 27.426807 32.548008 34.500996 34.783100 35.260502 35.911503 35.564304 34.110401 35.542606 36.388905 35.325596 33.784901 32.938602 31.766804 29.032597 27.036198 25.473804 24.367100 23.629307 23.216999 22.826405 22.565998 22.392399 21.980106 21.719700 21.546101 21.285709 20.938496 20.721500 20.569599 20.526203 20.352604 20.352604 20.396000 20.200703 20.113895 20.027103 20.005405 19.962009 19.962009 19.723301 19.549702 19.397800 19.376102 19.397800 19.376102 19.332706 19.289295 19.245899 19.224201 19.311008 19.224201 19.159107 19.224201 19.137409 19.115696 19.137409 19.202503 19.159107 19.028904 19.028904 18.985508 18.963810 18.942097 18.942097 19.007206 18.920399 18.920399 18.920399 19.007206 18.833607 18.703403 18.811909 18.833607 18.833607 18.660007 18.725101 18.833607 18.681705 18.616596 18.551502 18.616596 18.681705 18.616596 18.681705 18.616596 18.594898 
18.833607 18.768497 18.681705 18.790195 18.768497 18.811909 18.855305 18.877003 18.920399 18.855305 18.898701 18.985508 18.985508 18.920399 19.137409 19.180805 19.332706 19.289295 19.354404 19.289295 19.332706 19.311008 19.137409 19.311008 19.267597 19.180805 19.245899 19.159107 19.180805 19.137409 19.180805 19.267597 19.224201 19.332706 19.354404 19.332706 19.289295 19.441196 19.376102 19.441196 19.571400 19.593098 19.528004 19.593098 19.549702 19.528004 19.593098 19.636509 19.549702 19.614796 19.744999 19.636509 19.549702 19.614796 19.549702 19.636509 19.636509 19.723301 19.744999 19.766697 19.831806 19.940296 19.940296 19.962009 20.113895 20.222401 20.309208 20.678104 20.960209 21.372501 22.240498 23.303806 26.103107 31.571507 34.153797 34.761402 35.000095 35.781300 36.280399 33.915104 34.826496 36.041706 35.434101 34.088703 32.830097 32.179096 29.379810 27.361698 25.690800 24.519001 23.607609 23.130207 22.869801 22.565998 22.283909 22.110310 21.741398 21.502705 21.198902 20.960209 20.764896 20.547901 20.374302 20.396000 20.352604 20.265797 20.265797 20.135609 20.005405 19.940296 19.875202 19.940296 19.766697 19.549702 19.419498 19.397800 19.397800 19.419498 19.332706 19.245899 19.245899 19.311008 19.245899 19.224201 19.289295 19.224201 19.224201 19.137409 19.202503 19.093998 19.093998 19.180805 19.050602 19.115696 18.985508 18.898701 18.942097 18.942097 18.898701 18.963810 18.985508 18.833607 18.833607 18.725101 18.768497 18.746799 18.790195 18.833607 18.790195 18.703403 18.660007 18.573200 18.681705 18.660007 18.681705 18.638309 18.594898 18.594898 18.638309 18.660007 
18.746799 18.703403 18.725101 18.703403 18.811909 18.811909 18.855305 18.898701 18.920399 18.877003 18.920399 18.942097 19.007206 18.985508 19.028904 19.007206 19.159107 19.289295 19.289295 19.311008 19.311008 19.267597 19.267597 19.245899 19.245899 19.137409 19.180805 19.202503 19.159107 19.115696 19.224201 19.202503 19.137409 19.180805 19.267597 19.245899 19.311008 19.354404 19.376102 19.376102 19.419498 19.528004 19.462910 19.593098 19.462910 19.528004 19.614796 19.549702 19.593098 19.528004 19.571400 19.593098 19.528004 19.549702 19.549702 19.701603 19.593098 19.679905 19.723301 19.788410 19.831806 19.940296 19.896900 20.005405 20.070499 20.179005 20.396000 20.721500 20.916798 21.481007 22.587696 24.475605 29.727009 33.437702 34.392506 34.761402 35.238804 36.193607 34.826496 33.980198 35.607700 35.282200 34.566105 33.133900 32.287601 30.160999 27.774006 26.059696 24.735996 23.781208 23.260410 22.891499 22.587696 22.414097 22.197102 21.893299 21.502705 21.198902 20.960209 20.808308 20.569599 20.396000 20.287510 20.265797 20.265797 20.135609 20.244099 20.027103 20.005405 19.875202 19.853504 19.896900 19.571400 19.441196 19.441196 19.354404 19.419498 19.397800 19.354404 19.245899 19.245899 19.224201 19.245899 19.267597 19.267597 19.115696 19.180805 19.093998 19.137409 19.072300 19.159107 19.159107 19.050602 19.093998 18.942097 18.942097 18.855305 18.985508 18.963810 18.898701 18.877003 18.942097 18.898701 18.898701 18.746799 18.790195 18.790195 18.790195 18.681705 18.768497 18.746799 18.681705 18.638309 18.703403 18.638309 18.551502 18.551502 18.399601 18.594898 18.638309 
18.725101 18.790195 18.616596 18.746799 18.768497 18.725101 18.790195 18.833607 18.790195 18.877003 18.833607 18.833607 18.963810 18.855305 18.985508 19.050602 19.137409 19.224201 19.245899 19.332706 19.267597 19.289295 19.202503 19.267597 19.180805 19.180805 19.180805 19.115696 19.115696 19.093998 19.050602 19.180805 19.245899 19.202503 19.093998 19.202503 19.180805 19.289295 19.289295 19.419498 19.419498 19.441196 19.354404 19.354404 19.376102 19.419498 19.549702 19.614796 19.571400 19.571400 19.571400 19.506306 19.549702 19.484608 19.679905 19.614796 19.593098 19.593098 19.766697 19.766697 19.831806 19.940296 19.875202 19.962009 20.179005 20.200703 20.244099 20.656406 21.003605 21.698002 23.086796 27.057896 32.439503 33.936802 34.370808 34.913303 35.846409 35.629398 34.088703 35.173710 35.151997 34.566105 33.437702 32.482899 30.660099 28.186298 26.472004 25.104908 24.063297 23.260410 22.804707 22.479206 22.218800 22.110310 22.001804 21.741398 21.350803 20.938496 20.764896 20.591297 20.461109 20.309208 20.200703 20.179005 20.135609 20.135609 20.048801 19.918598 19.875202 19.896900 19.788410 19.701603 19.549702 19.462910 19.484608 19.376102 19.311008 19.289295 19.267597 19.202503 19.224201 19.224201 19.180805 19.224201 19.180805 19.159107 19.180805 19.093998 19.072300 19.115696 19.028904 19.115696 19.050602 18.985508 18.898701 18.920399 18.855305 18.898701 18.898701 18.790195 18.833607 18.811909 18.703403 18.768497 18.746799 18.790195 18.725101 18.660007 18.660007 18.768497 18.638309 18.638309 18.638309 18.594898 18.638309 18.529804 18.464710 18.616596 18.551502 18.529804 
18.660007 18.681705 18.529804 18.725101 18.855305 18.725101 18.768497 18.725101 18.768497 18.833607 18.811909 18.877003 18.963810 18.898701 19.028904 19.007206 19.180805 19.137409 19.202503 19.311008 19.289295 19.224201 19.202503 19.245899 19.289295 19.202503 19.137409 19.180805 19.202503 19.180805 19.093998 19.115696 19.137409 19.180805 19.202503 19.137409 19.202503 19.289295 19.311008 19.332706 19.354404 19.354404 19.332706 19.397800 19.267597 19.354404 19.506306 19.593098 19.593098 19.679905 19.658207 19.636509 19.549702 19.549702 19.614796 19.679905 19.701603 19.679905 19.658207 19.744999 19.788410 19.896900 19.896900 20.027103 20.157307 20.157307 20.374302 20.721500 21.112110 21.828205 23.976505 30.291203 33.285801 33.850010 34.392506 35.477497 35.781300 33.915104 34.500996 34.696308 34.414204 33.567905 32.548008 31.376209 28.663700 26.949406 25.495502 24.453907 23.564198 22.891499 22.500904 22.240498 22.023502 21.763096 21.546101 21.394199 21.025303 20.634708 20.482807 20.396000 20.244099 20.222401 20.113895 20.113895 20.179005 20.113895 20.048801 19.831806 19.744999 19.788410 19.788410 19.549702 19.376102 19.441196 19.376102 19.397800 19.245899 19.311008 19.267597 19.180805 19.224201 19.180805 19.093998 19.202503 19.202503 19.115696 19.180805 19.050602 19.028904 19.115696 19.093998 18.985508 18.963810 19.007206 18.963810 18.920399 18.898701 18.811909 18.898701 18.833607 18.833607 18.746799 18.811909 18.877003 18.746799 18.790195 18.660007 18.725101 18.660007 18.768497 18.638309 18.746799 18.660007 18.594898 18.638309 18.508106 18.508106 18.551502 18.529804 18.508106 
18.746799 18.681705 18.660007 18.703403 18.725101 18.746799 18.746799 18.746799 18.703403 18.790195 18.768497 18.768497 18.898701 18.942097 18.898701 18.898701 18.963810 19.028904 19.137409 19.202503 19.180805 19.224201 19.180805 19.224201 19.202503 19.159107 19.137409 19.137409 19.137409 19.093998 18.985508 19.159107 19.093998 19.137409 19.202503 19.224201 19.224201 19.159107 19.245899 19.311008 19.224201 19.332706 19.267597 19.267597 19.224201 19.311008 19.354404 19.419498 19.484608 19.528004 19.636509 19.614796 19.614796 19.571400 19.593098 19.788410 19.636509 19.766697 19.723301 19.744999 19.810108 19.918598 19.940296 20.048801 20.113895 20.265797 20.396000 20.634708 21.177204 22.175404 25.235096 31.701710 33.329197 33.698109 34.566105 35.412403 34.045307 32.830097 33.806599 33.567905 33.264103 32.613102 31.875309 29.488300 27.361698 25.907810 24.801105 23.846302 23.065098 22.565998 22.218800 21.871601 21.589497 21.459309 21.198902 21.025303 20.743198 20.330906 20.309208 20.309208 20.179005 20.113895 20.113895 20.113895 20.005405 19.918598 19.918598 19.701603 19.701603 19.679905 19.549702 19.311008 19.289295 19.354404 19.397800 19.267597 19.267597 19.180805 19.224201 19.159107 19.159107 19.202503 19.115696 19.137409 19.115696 19.159107 19.050602 19.093998 19.050602 19.072300 18.985508 18.942097 18.942097 19.007206 18.877003 18.920399 18.877003 18.746799 18.942097 18.877003 18.833607 18.790195 18.790195 18.877003 18.638309 18.768497 18.768497 18.703403 18.573200 18.551502 18.551502 18.660007 18.594898 18.421299 18.508106 18.508106 18.464710 18.421299 18.421299 18.660007 
18.638309 18.573200 18.638309 18.660007 18.681705 18.616596 18.746799 18.768497 18.681705 18.746799 18.768497 18.768497 18.725101 18.790195 18.898701 18.920399 18.855305 18.942097 19.159107 19.115696 19.093998 19.202503 19.245899 19.289295 19.267597 19.159107 19.028904 19.115696 19.072300 19.115696 19.007206 19.050602 19.093998 19.159107 19.093998 19.159107 19.115696 19.137409 19.267597 19.224201 19.267597 19.332706 19.289295 19.289295 19.224201 19.224201 19.289295 19.354404 19.419498 19.506306 19.614796 19.549702 19.593098 19.549702 19.571400 19.593098 19.614796 19.766697 19.831806 19.810108 19.853504 19.896900 20.027103 19.983707 20.070499 20.179005 20.396000 20.699802 21.177204 22.175404 26.016300 31.853596 33.068806 33.589603 34.587803 34.023609 30.898808 31.723408 32.417805 32.114002 31.745106 31.441303 30.399708 27.947605 26.211597 25.039799 24.041599 23.238697 22.544300 22.153706 21.828205 21.502705 21.307407 21.090397 20.786610 20.743198 20.504505 20.265797 20.222401 20.135609 20.070499 20.070499 20.092197 20.027103 19.962009 19.875202 19.853504 19.701603 19.701603 19.614796 19.397800 19.332706 19.289295 19.311008 19.202503 19.245899 19.245899 19.202503 19.245899 19.159107 19.072300 19.093998 19.050602 19.180805 18.985508 19.093998 19.137409 19.093998 18.985508 19.093998 18.920399 18.942097 18.942097 18.963810 18.877003 18.898701 18.898701 18.811909 18.898701 18.790195 18.833607 18.790195 18.768497 18.703403 18.594898 18.681705 18.725101 18.573200 18.594898 18.638309 18.616596 18.573200 18.529804 18.529804 18.421299 18.421299 18.529804 18.442997 18.421299 18.464710 
18.681705 18.638309 18.660007 18.508106 18.725101 18.638309 18.768497 18.768497 18.703403 18.725101 18.681705 18.725101 18.833607 18.790195 18.790195 18.833607 18.833607 18.985508 18.985508 18.985508 19.115696 19.072300 19.093998 19.137409 19.115696 19.050602 18.963810 19.050602 19.050602 19.137409 19.050602 19.093998 19.115696 19.093998 19.115696 19.159107 19.224201 19.159107 19.245899 19.289295 19.159107 19.202503 19.202503 19.224201 19.159107 19.180805 19.267597 19.289295 19.354404 19.484608 19.462910 19.462910 19.441196 19.484608 19.593098 19.614796 19.636509 19.614796 19.723301 19.766697 19.875202 19.962009 20.005405 20.070499 20.048801 20.179005 20.222401 20.634708 21.155506 22.066898 25.604008 31.115803 32.374409 32.895206 33.589603 31.484699 28.858997 29.423206 30.378010 30.312901 30.030796 29.922306 28.294804 26.493702 25.300205 24.215199 23.216999 22.674503 22.283909 21.893299 21.502705 21.263996 21.047001 20.764896 20.504505 20.396000 20.265797 20.157307 20.244099 20.113895 20.005405 20.005405 19.896900 19.918598 19.810108 19.766697 19.701603 19.658207 19.549702 19.419498 19.267597 19.311008 19.224201 19.245899 19.267597 19.202503 19.159107 19.159107 19.202503 19.159107 19.093998 19.072300 19.093998 19.028904 19.115696 19.050602 19.050602 19.007206 19.028904 19.007206 18.898701 18.942097 18.942097 18.898701 18.790195 18.855305 18.790195 18.790195 18.811909 18.811909 18.746799 18.768497 18.746799 18.790195 18.616596 18.725101 18.703403 18.638309 18.594898 18.529804 18.551502 18.508106 18.508106 18.486408 18.356205 18.377903 18.464710 18.486408 18.356205 18.464710 
18.573200 18.638309 18.660007 18.638309 18.616596 18.638309 18.638309 18.768497 18.746799 18.616596 18.768497 18.703403 18.703403 18.703403 18.811909 18.877003 18.746799 18.898701 18.877003 18.855305 18.963810 19.072300 19.093998 19.050602 19.072300 19.115696 18.920399 19.072300 19.028904 19.093998 19.028904 19.028904 19.028904 19.072300 19.028904 19.115696 19.159107 19.202503 19.202503 19.137409 19.180805 19.202503 19.137409 19.245899 19.180805 19.289295 19.245899 19.311008 19.332706 19.397800 19.354404 19.397800 19.528004 19.506306 19.484608 19.528004 19.571400 19.593098 19.636509 19.766697 19.853504 19.896900 19.918598 20.005405 20.070499 20.179005 20.222401 20.612995 21.025303 21.849903 23.889698 28.858997 31.094105 31.940403 32.027210 29.336399 27.470203 27.144703 27.904209 28.273106 28.056110 27.535297 26.276707 25.235096 24.258610 23.238697 22.609409 22.175404 21.958408 21.632908 21.263996 21.003605 20.699802 20.591297 20.461109 20.396000 20.179005 20.070499 20.113895 20.027103 19.983707 19.962009 19.831806 19.810108 19.766697 19.723301 19.810108 19.593098 19.441196 19.332706 19.245899 19.267597 19.137409 19.332706 19.245899 19.202503 19.245899 19.137409 19.180805 19.072300 19.137409 19.093998 19.115696 19.093998 19.093998 19.072300 19.050602 19.007206 19.007206 19.072300 18.877003 18.855305 18.855305 18.855305 18.833607 18.746799 18.746799 18.681705 18.768497 18.877003 18.811909 18.746799 18.790195 18.725101 18.529804 18.551502 18.746799 18.594898 18.573200 18.529804 18.573200 18.464710 18.486408 18.486408 18.356205 18.442997 18.442997 18.442997 18.442997 18.486408 
18.529804 18.594898 18.703403 18.681705 18.681705 18.725101 18.725101 18.746799 18.703403 18.681705 18.703403 18.790195 18.703403 18.768497 18.811909 18.833607 18.790195 18.942097 18.877003 18.855305 18.811909 18.942097 19.007206 18.942097 19.028904 19.050602 19.115696 18.985508 18.985508 19.072300 19.050602 18.963810 19.137409 19.115696 19.093998 19.072300 19.137409 19.159107 19.202503 19.245899 19.224201 19.202503 19.202503 19.267597 19.224201 19.376102 19.376102 19.332706 19.376102 19.397800 19.419498 19.506306 19.506306 19.441196 19.593098 19.462910 19.484608 19.593098 19.658207 19.679905 19.810108 19.788410 19.896900 19.831806 19.940296 20.048801 20.244099 20.439396 20.743198 21.394199 22.783009 25.690800 28.989201 30.443104 30.247807 27.600407 26.189899 25.734196 25.821003 25.994602 25.907810 25.495502 24.844501 24.171803 23.282108 22.500904 22.045200 21.763096 21.524403 21.198902 20.916798 20.678104 20.439396 20.439396 20.222401 20.287510 20.179005 19.940296 20.070499 20.092197 19.962009 19.918598 19.788410 19.744999 19.723301 19.723301 19.723301 19.462910 19.332706 19.245899 19.289295 19.224201 19.245899 19.267597 19.289295 19.245899 19.159107 19.202503 19.159107 19.159107 19.115696 19.028904 19.050602 19.093998 19.093998 19.028904 19.050602 19.007206 19.028904 18.942097 18.942097 18.898701 18.985508 18.942097 18.898701 18.790195 18.768497 18.790195 18.790195 18.833607 18.746799 18.746799 18.725101 18.681705 18.660007 18.703403 18.616596 18.594898 18.660007 18.594898 18.660007 18.638309 18.464710 18.442997 18.421299 18.486408 18.486408 18.486408 18.508106 18.508106 
18.573200 18.551502 18.573200 18.573200 18.638309 18.681705 18.681705 18.660007 18.638309 18.703403 18.660007 18.594898 18.703403 18.725101 18.725101 18.811909 18.725101 18.855305 18.725101 18.660007 18.703403 18.725101 18.898701 18.942097 18.985508 18.963810 18.963810 19.028904 19.072300 19.007206 19.050602 19.093998 18.963810 18.985508 18.985508 19.028904 19.072300 19.137409 19.115696 19.137409 19.093998 19.093998 19.224201 19.202503 19.159107 19.159107 19.289295 19.397800 19.354404 19.311008 19.462910 19.441196 19.419498 19.376102 19.419498 19.484608 19.397800 19.484608 19.614796 19.593098 19.766697 19.831806 19.744999 19.766697 19.918598 19.875202 20.048801 20.200703 20.504505 20.916798 21.828205 23.086796 25.408695 27.209797 26.862598 25.560596 24.844501 24.584110 24.410496 24.280308 24.258610 24.128407 23.585896 22.978306 22.435810 21.828205 21.589497 21.394199 21.047001 20.678104 20.482807 20.352604 20.244099 20.200703 20.135609 20.070499 19.962009 19.896900 19.983707 19.983707 19.788410 19.766697 19.701603 19.679905 19.658207 19.614796 19.636509 19.245899 19.245899 19.245899 19.289295 19.202503 19.224201 19.224201 19.180805 19.202503 19.115696 19.137409 19.202503 19.093998 19.028904 19.072300 19.072300 19.072300 19.093998 19.028904 18.942097 18.963810 18.963810 18.920399 18.920399 18.855305 18.898701 18.877003 18.833607 18.877003 18.811909 18.725101 18.746799 18.768497 18.746799 18.616596 18.725101 18.616596 18.703403 18.660007 18.768497 18.508106 18.573200 18.529804 18.551502 18.486408 18.442997 18.442997 18.421299 18.399601 18.442997 18.377903 18.486408 18.464710 
18.594898 18.638309 18.594898 18.529804 18.616596 18.594898 18.746799 18.660007 18.681705 18.638309 18.638309 18.660007 18.681705 18.660007 18.594898 18.725101 18.790195 18.790195 18.703403 18.725101 18.681705 18.681705 18.833607 18.985508 18.985508 19.028904 19.007206 19.050602 19.115696 19.093998 19.093998 19.028904 18.985508 19.007206 19.072300 19.093998 19.137409 19.159107 19.180805 19.093998 19.115696 19.137409 19.159107 19.224201 19.180805 19.245899 19.311008 19.441196 19.376102 19.376102 19.419498 19.397800 19.462910 19.441196 19.419498 19.419498 19.506306 19.506306 19.658207 19.614796 19.701603 19.831806 19.788410 19.744999 19.875202 19.918598 19.918598 20.048801 20.287510 20.612995 21.220600 21.936695 23.043400 23.716099 24.084995 24.019901 23.651005 23.412296 23.325504 23.086796 22.978306 23.021702 22.587696 22.110310 21.676304 21.350803 21.133808 20.960209 20.743198 20.352604 20.330906 20.265797 20.222401 20.113895 20.092197 20.005405 19.983707 19.918598 20.005405 19.896900 19.744999 19.831806 19.658207 19.614796 19.679905 19.614796 19.397800 19.267597 19.180805 19.115696 19.224201 19.202503 19.180805 19.202503 19.224201 19.180805 19.115696 19.093998 19.050602 19.093998 19.093998 19.028904 19.072300 19.050602 19.115696 18.963810 19.028904 18.942097 18.920399 18.963810 18.855305 19.050602 18.877003 18.833607 18.833607 18.833607 18.746799 18.746799 18.877003 18.660007 18.681705 18.660007 18.725101 18.768497 18.681705 18.681705 18.746799 18.594898 18.529804 18.508106 18.486408 18.421299 18.464710 18.486408 18.508106 18.399601 18.377903 18.464710 18.421299 18.464710 
18.551502 18.486408 18.594898 18.508106 18.616596 18.638309 18.551502 18.681705 18.573200 18.508106 18.660007 18.725101 18.703403 18.725101 18.573200 18.703403 18.529804 18.660007 18.594898 18.551502 18.573200 18.551502 18.638309 18.768497 18.920399 19.028904 18.985508 18.942097 19.050602 19.050602 19.050602 19.050602 19.050602 19.028904 18.985508 19.007206 19.072300 18.985508 19.007206 19.137409 19.115696 19.093998 19.137409 19.202503 19.137409 19.245899 19.115696 19.267597 19.332706 19.397800 19.376102 19.354404 19.419498 19.397800 19.441196 19.462910 19.419498 19.506306 19.506306 19.506306 19.614796 19.701603 19.788410 19.766697 19.788410 19.788410 19.766697 19.962009 20.092197 20.287510 20.656406 21.090397 21.698002 22.045200 22.652805 22.674503 22.544300 22.392399 22.132008 22.066898 21.980106 21.958408 21.741398 21.372501 21.112110 20.916798 20.699802 20.569599 20.374302 20.287510 20.179005 20.092197 20.048801 20.027103 20.048801 19.962009 20.005405 19.744999 19.896900 19.810108 19.701603 19.636509 19.549702 19.658207 19.593098 19.354404 19.354404 19.202503 19.202503 19.159107 19.115696 19.115696 19.202503 19.159107 19.224201 19.115696 19.028904 19.093998 19.072300 19.050602 19.007206 18.985508 19.050602 19.050602 19.050602 18.942097 19.028904 18.963810 18.985508 18.963810 18.920399 18.920399 18.811909 18.833607 18.811909 18.790195 18.703403 18.725101 18.833607 18.725101 18.660007 18.681705 18.681705 18.703403 18.660007 18.616596 18.616596 18.594898 18.573200 18.464710 18.399601 18.442997 18.486408 18.508106 18.529804 18.486408 18.356205 18.377903 18.356205 18.377903 
18.594898 18.486408 18.594898 18.573200 18.508106 18.594898 18.616596 18.681705 18.551502 18.594898 18.660007 18.616596 18.616596 18.594898 18.660007 18.529804 18.594898 18.594898 18.616596 18.529804 18.508106 18.508106 18.638309 18.725101 18.833607 19.028904 19.093998 18.942097 19.050602 19.007206 19.007206 18.985508 19.093998 18.942097 18.985508 19.007206 19.028904 19.115696 19.028904 19.007206 18.985508 19.050602 18.963810 19.202503 19.093998 19.072300 19.202503 19.245899 19.245899 19.289295 19.354404 19.354404 19.311008 19.419498 19.419498 19.593098 19.462910 19.593098 19.506306 19.593098 19.636509 19.636509 19.679905 19.723301 19.723301 19.744999 19.723301 19.853504 19.918598 20.005405 20.352604 20.612995 20.981907 21.025303 21.546101 21.676304 21.589497 21.481007 21.372501 21.242298 21.285709 21.198902 21.003605 20.873402 20.764896 20.547901 20.417698 20.352604 20.244099 20.113895 20.005405 20.005405 20.027103 20.027103 19.983707 19.940296 19.940296 19.744999 19.766697 19.766697 19.701603 19.614796 19.571400 19.614796 19.441196 19.311008 19.354404 19.137409 19.137409 19.137409 19.180805 19.180805 19.180805 19.115696 19.224201 19.115696 19.137409 19.093998 19.050602 18.985508 19.007206 18.963810 19.028904 18.963810 18.985508 19.007206 18.985508 18.963810 18.877003 18.942097 18.898701 18.811909 18.768497 18.768497 18.833607 18.790195 18.725101 18.681705 18.660007 18.725101 18.681705 18.681705 18.638309 18.703403 18.638309 18.573200 18.573200 18.486408 18.464710 18.529804 18.421299 18.508106 18.442997 18.573200 18.442997 18.291096 18.356205 18.377903 18.377903 18.312809 
18.486408 18.421299 18.486408 18.508106 18.464710 18.399601 18.594898 18.573200 18.616596 18.529804 18.529804 18.464710 18.616596 18.508106 18.529804 18.464710 18.486408 18.464710 18.464710 18.464710 18.486408 18.508106 18.551502 18.551502 18.768497 18.855305 18.985508 19.072300 19.093998 18.963810 19.028904 19.050602 19.159107 19.007206 19.050602 18.920399 18.877003 19.028904 18.942097 19.028904 18.942097 19.028904 19.007206 19.072300 19.050602 19.093998 19.137409 19.202503 19.267597 19.267597 19.267597 19.311008 19.224201 19.311008 19.397800 19.376102 19.462910 19.549702 19.462910 19.571400 19.593098 19.701603 19.614796 19.679905 19.658207 19.614796 19.658207 19.766697 19.766697 19.853504 20.135609 20.265797 20.417698 20.439396 20.764896 21.003605 20.938496 20.873402 20.764896 20.721500 20.721500 20.656406 20.482807 20.396000 20.265797 20.222401 20.135609 20.048801 20.113895 19.983707 19.896900 19.853504 19.896900 19.962009 19.896900 19.853504 19.788410 19.549702 19.614796 19.658207 19.571400 19.593098 19.571400 19.354404 19.289295 19.224201 19.311008 19.115696 19.115696 19.115696 19.137409 19.050602 19.050602 19.180805 19.137409 19.115696 19.028904 19.007206 19.093998 18.920399 18.963810 18.942097 18.985508 19.028904 18.963810 18.963810 18.920399 18.898701 18.920399 18.898701 18.833607 18.855305 18.790195 18.703403 18.768497 18.790195 18.681705 18.616596 18.703403 18.681705 18.725101 18.681705 18.616596 18.616596 18.486408 18.529804 18.551502 18.421299 18.551502 18.464710 18.442997 18.442997 18.421299 18.312809 18.356205 18.334507 18.356205 18.464710 18.269398 18.377903 
18.421299 18.551502 18.464710 18.377903 18.508106 18.551502 18.464710 18.638309 18.464710 18.551502 18.508106 18.442997 18.464710 18.508106 18.421299 18.377903 18.399601 18.356205 18.529804 18.421299 18.356205 18.399601 18.464710 18.638309 18.594898 18.790195 18.811909 18.963810 19.050602 18.985508 18.985508 18.920399 18.985508 19.007206 19.028904 19.007206 18.963810 18.942097 19.050602 18.942097 18.920399 18.920399 19.028904 19.137409 19.007206 19.115696 19.072300 19.202503 19.137409 19.159107 19.224201 19.180805 19.245899 19.376102 19.354404 19.462910 19.289295 19.441196 19.484608 19.506306 19.549702 19.636509 19.658207 19.593098 19.506306 19.614796 19.636509 19.701603 19.723301 19.701603 19.962009 19.940296 20.070499 20.135609 20.265797 20.482807 20.352604 20.439396 20.330906 20.439396 20.309208 20.287510 20.222401 20.200703 20.157307 20.048801 20.113895 19.940296 19.940296 19.853504 19.788410 19.853504 19.831806 19.853504 19.766697 19.723301 19.658207 19.549702 19.528004 19.614796 19.593098 19.614796 19.311008 19.245899 19.224201 19.159107 19.267597 19.115696 19.028904 19.072300 19.159107 19.050602 19.115696 19.072300 19.093998 18.963810 19.028904 19.007206 18.985508 18.898701 18.942097 18.963810 18.898701 18.985508 18.877003 18.855305 18.855305 18.898701 18.855305 18.790195 18.855305 18.790195 18.638309 18.660007 18.746799 18.790195 18.594898 18.703403 18.703403 18.638309 18.703403 18.660007 18.594898 18.638309 18.486408 18.442997 18.551502 18.464710 18.442997 18.421299 18.464710 18.399601 18.356205 18.377903 18.356205 18.291096 18.226002 18.312809 18.269398 18.226002 
18.421299 18.464710 18.377903 18.377903 18.442997 18.421299 18.529804 18.442997 18.464710 18.377903 18.464710 18.377903 18.269398 18.291096 18.247700 18.269398 18.312809 18.356205 18.399601 18.356205 18.356205 18.377903 18.399601 18.486408 18.529804 18.616596 18.703403 18.833607 18.985508 18.920399 19.007206 18.877003 18.985508 19.007206 19.028904 19.072300 19.028904 18.985508 18.898701 18.985508 18.855305 18.963810 18.942097 18.963810 18.942097 18.920399 19.115696 19.007206 19.115696 19.159107 19.115696 19.180805 19.159107 19.289295 19.311008 19.267597 19.332706 19.376102 19.441196 19.441196 19.506306 19.571400 19.571400 19.528004 19.506306 19.506306 19.549702 19.549702 19.571400 19.658207 19.853504 19.810108 19.853504 19.810108 19.896900 20.027103 20.092197 20.005405 20.005405 19.962009 20.027103 20.070499 20.005405 20.005405 19.940296 19.810108 19.853504 19.875202 19.831806 19.723301 19.766697 19.788410 19.831806 19.744999 19.679905 19.658207 19.658207 19.419498 19.484608 19.506306 19.397800 19.354404 19.159107 19.180805 19.224201 19.159107 19.267597 19.115696 19.050602 18.985508 18.985508 19.028904 18.963810 18.963810 19.007206 19.007206 18.985508 19.007206 18.963810 18.833607 18.920399 18.920399 18.920399 18.898701 18.790195 18.811909 18.790195 18.833607 18.833607 18.746799 18.746799 18.746799 18.768497 18.725101 18.616596 18.638309 18.594898 18.660007 18.638309 18.594898 18.638309 18.551502 18.529804 18.529804 18.421299 18.421299 18.421299 18.421299 18.356205 18.334507 18.442997 18.334507 18.291096 18.377903 18.226002 18.269398 18.312809 18.226002 18.291096 18.160908 
18.377903 18.377903 18.312809 18.377903 18.442997 18.464710 18.508106 18.529804 18.529804 18.464710 18.356205 18.291096 18.269398 18.291096 18.291096 18.226002 18.291096 18.312809 18.399601 18.334507 18.377903 18.399601 18.464710 18.573200 18.681705 18.660007 18.660007 18.811909 18.768497 19.007206 19.072300 18.985508 18.942097 19.028904 19.007206 19.028904 18.942097 18.963810 19.028904 18.963810 18.833607 18.920399 18.942097 18.920399 18.855305 18.942097 18.985508 19.028904 19.072300 19.180805 19.093998 19.224201 19.137409 19.159107 19.311008 19.202503 19.311008 19.289295 19.419498 19.484608 19.441196 19.549702 19.636509 19.506306 19.419498 19.528004 19.462910 19.549702 19.593098 19.549702 19.658207 19.636509 19.679905 19.723301 19.723301 19.788410 19.766697 19.853504 19.831806 19.853504 19.875202 19.875202 19.853504 19.918598 19.853504 19.744999 19.875202 19.896900 19.810108 19.744999 19.766697 19.701603 19.744999 19.723301 19.549702 19.614796 19.571400 19.462910 19.571400 19.462910 19.224201 19.245899 19.093998 19.202503 19.245899 19.159107 19.224201 19.072300 19.007206 18.985508 19.007206 19.050602 19.007206 19.093998 19.050602 18.985508 18.963810 18.920399 18.942097 18.877003 18.942097 18.942097 18.942097 18.877003 18.833607 18.746799 18.855305 18.811909 18.877003 18.746799 18.768497 18.768497 18.703403 18.638309 18.616596 18.638309 18.573200 18.573200 18.594898 18.660007 18.681705 18.573200 18.529804 18.573200 18.399601 18.399601 18.442997 18.399601 18.442997 18.269398 18.334507 18.356205 18.356205 18.377903 18.226002 18.291096 18.312809 18.334507 18.269398 18.291096 
18.377903 18.291096 18.399601 18.399601 18.529804 18.377903 18.442997 18.442997 18.356205 18.464710 18.312809 18.182606 18.269398 18.247700 18.291096 18.356205 18.377903 18.356205 18.356205 18.356205 18.399601 18.399601 18.421299 18.486408 18.508106 18.681705 18.725101 18.725101 18.790195 18.877003 18.985508 19.050602 19.050602 18.985508 19.007206 18.942097 18.985508 19.007206 19.093998 18.985508 19.007206 18.942097 18.985508 18.963810 18.920399 18.898701 19.028904 19.050602 19.072300 19.093998 19.137409 19.137409 19.180805 19.159107 19.224201 19.202503 19.224201 19.332706 19.311008 19.376102 19.484608 19.484608 19.506306 19.441196 19.441196 19.462910 19.419498 19.593098 19.528004 19.419498 19.658207 19.636509 19.593098 19.528004 19.658207 19.723301 19.658207 19.744999 19.723301 19.636509 19.788410 19.810108 19.788410 19.853504 19.810108 19.766697 19.701603 19.853504 19.744999 19.701603 19.701603 19.528004 19.636509 19.679905 19.571400 19.441196 19.636509 19.462910 19.462910 19.332706 19.137409 19.202503 19.137409 19.180805 19.180805 19.137409 19.180805 19.093998 18.942097 18.920399 19.028904 18.985508 19.050602 19.050602 19.050602 18.877003 18.985508 19.007206 18.898701 18.898701 18.898701 18.920399 18.855305 18.920399 18.898701 18.833607 18.985508 18.811909 18.768497 18.877003 18.768497 18.703403 18.920399 18.725101 18.660007 18.681705 18.638309 18.660007 18.660007 18.638309 18.573200 18.638309 18.573200 18.529804 18.399601 18.551502 18.529804 18.486408 18.291096 18.442997 18.291096 18.377903 18.312809 18.247700 18.226002 18.291096 18.442997 18.312809 18.291096 18.312809 
18.356205 18.334507 18.377903 18.464710 18.399601 18.421299 18.464710 18.356205 18.377903 18.421299 18.269398 18.139210 18.204304 18.377903 18.247700 18.247700 18.356205 18.291096 18.334507 18.399601 18.312809 18.399601 18.421299 18.508106 18.529804 18.660007 18.725101 18.681705 18.768497 18.703403 18.768497 18.855305 18.985508 18.985508 19.028904 18.920399 18.985508 18.963810 19.028904 19.050602 19.093998 19.028904 19.050602 19.072300 18.942097 19.072300 19.072300 18.920399 19.007206 19.115696 19.159107 19.159107 19.202503 19.115696 19.115696 19.180805 19.180805 19.245899 19.332706 19.376102 19.354404 19.441196 19.419498 19.332706 19.462910 19.397800 19.441196 19.484608 19.419498 19.376102 19.636509 19.528004 19.549702 19.528004 19.593098 19.593098 19.528004 19.636509 19.658207 19.679905 19.744999 19.744999 19.701603 19.723301 19.788410 19.744999 19.766697 19.744999 19.701603 19.549702 19.549702 19.462910 19.549702 19.593098 19.528004 19.549702 19.506306 19.354404 19.245899 19.180805 19.072300 19.093998 19.072300 19.180805 19.115696 19.072300 19.180805 18.985508 18.963810 18.811909 19.007206 19.050602 18.942097 19.050602 19.007206 19.007206 18.942097 18.942097 18.790195 18.898701 18.877003 18.833607 18.855305 18.877003 18.877003 18.877003 18.855305 18.790195 18.811909 18.790195 18.768497 18.681705 18.811909 18.790195 18.594898 18.616596 18.529804 18.638309 18.660007 18.508106 18.594898 18.573200 18.464710 18.464710 18.399601 18.486408 18.508106 18.442997 18.334507 18.356205 18.377903 18.399601 18.334507 18.269398 18.182606 18.247700 18.291096 18.204304 18.182606 18.399601 
18.247700 18.399601 18.464710 18.356205 18.421299 18.356205 18.334507 18.334507 18.312809 18.160908 18.247700 18.095798 18.182606 18.334507 18.182606 18.291096 18.247700 18.312809 18.377903 18.204304 18.334507 18.399601 18.442997 18.464710 18.573200 18.551502 18.616596 18.638309 18.703403 18.660007 18.790195 18.811909 18.877003 18.985508 18.877003 18.898701 18.985508 18.942097 19.007206 18.920399 18.898701 19.028904 19.115696 19.137409 19.028904 19.072300 18.963810 18.963810 19.050602 19.115696 19.072300 19.137409 19.137409 19.202503 19.050602 19.159107 19.202503 19.311008 19.289295 19.376102 19.332706 19.484608 19.419498 19.376102 19.397800 19.419498 19.332706 19.376102 19.484608 19.354404 19.506306 19.506306 19.484608 19.397800 19.506306 19.571400 19.441196 19.571400 19.614796 19.593098 19.723301 19.679905 19.766697 19.701603 19.701603 19.571400 19.593098 19.571400 19.593098 19.441196 19.462910 19.397800 19.462910 19.549702 19.506306 19.376102 19.332706 19.072300 19.180805 19.137409 19.093998 19.093998 19.093998 19.159107 19.115696 19.115696 19.115696 18.963810 18.877003 18.790195 18.920399 18.898701 18.898701 19.028904 18.963810 18.811909 18.942097 18.877003 18.855305 18.877003 18.877003 18.855305 18.898701 18.920399 18.811909 18.746799 18.790195 18.811909 18.768497 18.725101 18.660007 18.703403 18.573200 18.638309 18.573200 18.508106 18.551502 18.594898 18.638309 18.508106 18.508106 18.442997 18.508106 18.486408 18.356205 18.442997 18.551502 18.442997 18.247700 18.269398 18.312809 18.421299 18.356205 18.247700 18.226002 18.204304 18.204304 18.204304 18.117496 18.139210 
18.291096 18.291096 18.421299 18.356205 18.399601 18.356205 18.312809 18.247700 18.117496 18.139210 18.182606 18.226002 18.204304 18.139210 18.291096 18.182606 18.312809 18.269398 18.334507 18.204304 18.312809 18.421299 18.356205 18.377903 18.486408 18.573200 18.681705 18.660007 18.768497 18.638309 18.768497 18.833607 18.833607 18.746799 18.833607 18.985508 18.920399 19.007206 18.942097 18.855305 18.920399 18.920399 18.985508 19.115696 19.050602 19.050602 19.093998 19.137409 19.115696 19.050602 19.137409 19.115696 19.137409 19.115696 19.137409 19.093998 19.202503 19.224201 19.332706 19.289295 19.245899 19.419498 19.484608 19.354404 19.354404 19.462910 19.289295 19.354404 19.376102 19.397800 19.549702 19.549702 19.484608 19.354404 19.441196 19.462910 19.419498 19.636509 19.593098 19.549702 19.679905 19.636509 19.658207 19.614796 19.658207 19.462910 19.506306 19.506306 19.506306 19.354404 19.376102 19.419498 19.397800 19.441196 19.332706 19.202503 19.202503 19.007206 19.093998 19.224201 19.072300 19.050602 19.050602 19.007206 19.050602 19.028904 19.202503 18.963810 18.898701 18.877003 18.942097 18.963810 18.963810 18.877003 18.985508 18.855305 18.855305 18.898701 18.877003 18.790195 18.877003 18.811909 18.811909 18.855305 18.833607 18.790195 18.725101 18.703403 18.638309 18.681705 18.703403 18.660007 18.660007 18.703403 18.616596 18.573200 18.551502 18.551502 18.551502 18.464710 18.486408 18.486408 18.399601 18.464710 18.399601 18.334507 18.464710 18.421299 18.377903 18.377903 18.247700 18.291096 18.312809 18.247700 18.182606 18.160908 18.139210 18.204304 18.139210 18.160908 
18.204304 18.160908 18.312809 18.312809 18.182606 18.182606 18.226002 18.182606 17.965595 18.009007 18.030704 18.052402 18.095798 18.139210 18.204304 18.291096 18.160908 18.117496 18.291096 18.247700 18.334507 18.334507 18.312809 18.312809 18.377903 18.442997 18.486408 18.508106 18.681705 18.638309 18.725101 18.725101 18.703403 18.638309 18.681705 18.811909 18.877003 18.855305 18.920399 18.942097 18.942097 18.877003 18.985508 18.942097 18.942097 18.985508 18.942097 19.115696 19.137409 19.137409 19.245899 19.093998 19.180805 19.093998 19.159107 19.115696 19.180805 19.267597 19.267597 19.202503 19.311008 19.376102 19.332706 19.311008 19.311008 19.289295 19.289295 19.311008 19.419498 19.289295 19.528004 19.549702 19.462910 19.245899 19.397800 19.462910 19.506306 19.571400 19.593098 19.571400 19.484608 19.528004 19.484608 19.462910 19.419498 19.311008 19.354404 19.419498 19.332706 19.289295 19.332706 19.267597 19.289295 19.245899 19.050602 19.115696 19.028904 18.963810 18.985508 19.115696 18.985508 19.007206 19.028904 18.963810 18.942097 18.942097 19.050602 18.790195 18.855305 18.768497 18.877003 18.877003 18.920399 18.963810 18.833607 18.833607 18.768497 18.811909 18.790195 18.746799 18.768497 18.746799 18.746799 18.746799 18.703403 18.746799 18.725101 18.616596 18.660007 18.638309 18.594898 18.594898 18.486408 18.508106 18.421299 18.508106 18.486408 18.399601 18.442997 18.421299 18.464710 18.377903 18.356205 18.377903 18.377903 18.334507 18.356205 18.226002 18.182606 18.334507 18.247700 18.269398 18.204304 18.139210 18.139210 18.139210 18.139210 18.117496 18.139210 18.052402 
18.182606 18.074100 18.312809 18.139210 18.074100 18.074100 18.139210 18.030704 17.965595 17.922199 17.987309 17.965595 17.987309 18.052402 18.074100 18.117496 18.226002 18.117496 18.247700 18.182606 18.247700 18.312809 18.334507 18.356205 18.421299 18.508106 18.486408 18.442997 18.508106 18.638309 18.725101 18.725101 18.703403 18.681705 18.681705 18.725101 18.790195 18.790195 18.811909 18.920399 18.855305 18.877003 18.877003 19.007206 18.898701 18.855305 18.920399 19.028904 19.007206 19.007206 19.115696 19.267597 19.224201 19.159107 19.245899 19.159107 19.093998 19.202503 19.267597 19.289295 19.202503 19.376102 19.397800 19.289295 19.332706 19.267597 19.311008 19.311008 19.397800 19.311008 19.484608 19.462910 19.506306 19.354404 19.506306 19.419498 19.376102 19.441196 19.397800 19.311008 19.419498 19.397800 19.289295 19.311008 19.376102 19.245899 19.332706 19.332706 19.289295 19.289295 19.180805 19.050602 18.985508 19.007206 18.898701 19.028904 19.115696 18.985508 18.898701 19.028904 18.920399 18.920399 18.833607 18.920399 18.920399 18.898701 19.007206 18.746799 18.811909 18.703403 18.790195 18.811909 18.768497 18.833607 18.746799 18.768497 18.833607 18.790195 18.638309 18.660007 18.790195 18.660007 18.725101 18.725101 18.681705 18.638309 18.703403 18.573200 18.594898 18.508106 18.508106 18.464710 18.464710 18.356205 18.399601 18.421299 18.421299 18.377903 18.421299 18.442997 18.334507 18.356205 18.291096 18.464710 18.291096 18.377903 18.291096 18.139210 18.160908 18.204304 18.182606 18.139210 18.117496 18.139210 18.074100 18.074100 18.052402 18.117496 18.030704 18.160908 
18.160908 18.095798 18.139210 18.009007 18.009007 17.965595 18.009007 17.987309 17.900501 17.922199 18.074100 17.987309 18.009007 18.009007 18.030704 18.182606 17.900501 18.160908 18.117496 18.160908 18.247700 18.226002 18.377903 18.399601 18.486408 18.464710 18.638309 18.551502 18.638309 18.594898 18.703403 18.725101 18.594898 18.725101 18.725101 18.725101 18.833607 18.768497 18.725101 18.768497 18.790195 18.898701 18.920399 19.115696 18.920399 18.833607 18.898701 19.007206 18.963810 18.898701 18.985508 19.028904 19.072300 19.115696 19.245899 19.093998 19.137409 19.202503 19.224201 19.202503 19.159107 19.419498 19.354404 19.245899 19.224201 19.289295 19.180805 19.311008 19.180805 19.224201 19.397800 19.311008 19.332706 19.224201 19.354404 19.332706 19.311008 19.311008 19.332706 19.267597 19.332706 19.311008 19.224201 19.289295 19.311008 19.137409 19.224201 19.267597 19.115696 19.180805 18.963810 18.985508 18.942097 18.920399 18.942097 19.028904 19.050602 18.833607 18.985508 18.920399 18.833607 18.942097 18.963810 18.855305 18.963810 18.855305 19.137409 18.920399 18.790195 18.833607 18.920399 18.790195 18.725101 18.790195 18.790195 18.833607 18.703403 18.811909 18.681705 18.638309 18.746799 18.638309 18.768497 18.638309 18.811909 18.638309 18.681705 18.660007 18.660007 18.594898 18.529804 18.486408 18.442997 18.486408 18.464710 18.356205 18.421299 18.356205 18.312809 18.421299 18.334507 18.334507 18.291096 18.226002 18.312809 18.377903 18.226002 18.247700 18.139210 18.182606 18.204304 18.074100 18.139210 18.139210 18.074100 18.074100 18.095798 18.052402 17.987309 18.009007 
