# Supplementary material for: Food Image Segmentation Using Multi-Modal Imaging Sensors with Color and Thermal Data
Source: Sensors (Basel). 2023 Jan 4;23(2):560. doi: 10.3390/s23020560 (PMC9860575; doi:10.3390/s23020560)
Supplement: Supplementary file 1 [file sensors-23-00560-s001.zip › Combined Data/C2 RGB+THERMAL/0.txt]

17.054203 16.989109 16.793797 16.924000 17.075901 16.989109 16.924000 16.815510 16.793797 16.924000 16.837208 16.902302 16.924000 16.945698 16.837208 17.075901 17.032505 16.815510 16.989109 16.924000 16.967396 16.880604 16.945698 16.924000 16.924000 16.945698 16.924000 16.880604 16.837208 16.945698 16.837208 16.902302 16.815510 16.880604 16.902302 16.902302 16.858906 16.858906 16.989109 16.858906 16.902302 16.945698 16.858906 16.880604 16.967396 16.967396 16.967396 16.924000 16.858906 16.902302 16.945698 16.924000 16.967396 16.858906 16.967396 16.989109 17.054203 17.010807 16.989109 17.010807 17.054203 16.945698 17.032505 17.054203 17.075901 17.075901 17.119297 17.119297 17.140995 17.162708 17.119297 17.227802 17.075901 17.032505 17.162708 17.075901 17.119297 17.075901 16.924000 16.989109 17.140995 17.140995 16.989109 17.119297 17.097599 17.075901 16.967396 17.010807 17.140995 17.119297 17.119297 17.032505 17.075901 17.097599 17.054203 17.010807 17.097599 17.249500 17.032505 16.989109 17.119297 17.140995 17.162708 17.119297 16.989109 17.075901 17.097599 17.032505 17.032505 17.010807 17.032505 17.075901 16.989109 17.010807 17.010807 16.989109 17.184406 17.184406 16.989109 17.075901 16.945698 17.032505 16.924000 16.837208 16.967396 16.945698 16.989109 17.032505 17.054203 17.010807 16.837208 16.967396 16.858906 16.924000 16.924000 16.924000 16.880604 16.967396 16.837208 16.989109 17.010807 16.793797 16.793797 16.902302 16.837208 16.858906 16.750401 16.815510 16.728703 16.707005 16.815510 16.750401 16.707005 16.663609 16.555103 16.620197 16.620197 16.815510 16.728703 16.750401 
17.119297 16.967396 16.880604 17.032505 17.032505 16.924000 16.924000 16.902302 16.902302 16.880604 16.967396 17.010807 16.989109 16.989109 16.858906 17.010807 17.075901 16.945698 16.945698 16.967396 16.967396 16.945698 16.945698 16.989109 16.967396 16.967396 16.945698 16.880604 16.967396 16.880604 16.924000 16.989109 16.880604 16.858906 16.902302 16.902302 16.945698 16.924000 16.924000 16.924000 16.902302 16.989109 16.924000 16.967396 17.010807 16.989109 16.967396 16.989109 17.010807 16.989109 17.054203 17.075901 17.119297 16.858906 17.140995 17.075901 17.140995 17.010807 17.140995 17.075901 17.032505 17.097599 17.097599 17.054203 17.119297 17.140995 17.271198 17.119297 17.249500 17.162708 17.140995 17.097599 17.140995 17.119297 17.140995 17.010807 17.184406 17.054203 17.119297 17.097599 17.119297 17.140995 17.075901 17.162708 17.097599 17.032505 17.010807 17.075901 17.119297 17.097599 17.206104 17.032505 17.119297 17.140995 17.075901 17.075901 17.206104 17.162708 17.032505 17.010807 17.227802 17.206104 17.162708 17.097599 16.989109 17.119297 17.097599 17.075901 17.075901 17.010807 17.140995 16.989109 17.097599 17.032505 16.989109 17.032505 17.097599 17.119297 17.140995 17.075901 16.989109 17.010807 17.054203 16.924000 17.010807 16.967396 17.032505 17.010807 17.032505 17.032505 16.967396 16.945698 16.967396 16.967396 16.880604 16.858906 16.945698 16.945698 16.967396 16.924000 16.924000 16.902302 16.837208 16.837208 16.880604 16.880604 16.750401 16.815510 16.772099 16.750401 16.793797 16.815510 16.772099 16.750401 16.750401 16.728703 16.728703 16.880604 16.750401 16.620197 
17.075901 17.140995 17.032505 17.054203 17.010807 16.967396 17.010807 16.989109 16.880604 16.989109 16.880604 16.924000 16.967396 16.967396 16.858906 17.054203 16.967396 16.880604 16.989109 16.967396 16.945698 16.989109 16.967396 17.075901 17.075901 17.032505 17.119297 16.989109 16.967396 17.010807 17.054203 17.032505 16.945698 17.010807 16.924000 16.989109 16.945698 17.032505 17.075901 17.054203 17.032505 17.119297 17.075901 16.989109 17.075901 17.097599 17.010807 17.097599 17.054203 17.097599 17.206104 17.184406 17.206104 17.054203 17.162708 17.184406 17.184406 17.097599 17.140995 17.162708 17.075901 17.140995 17.119297 17.162708 17.119297 17.184406 17.206104 17.206104 17.292896 17.206104 17.097599 17.162708 17.140995 17.075901 17.119297 17.054203 17.227802 17.054203 17.075901 17.119297 17.140995 17.162708 17.097599 17.162708 17.227802 17.054203 17.140995 17.119297 17.184406 17.097599 17.162708 17.140995 17.119297 17.184406 17.162708 17.075901 17.227802 17.206104 17.162708 17.054203 17.184406 17.249500 17.206104 17.162708 17.010807 17.184406 17.162708 17.206104 17.206104 17.032505 17.140995 17.119297 17.162708 17.054203 17.054203 16.989109 17.184406 17.184406 17.184406 17.097599 17.054203 17.032505 17.032505 16.989109 17.075901 16.967396 17.097599 17.119297 17.162708 17.054203 17.032505 16.945698 17.032505 17.032505 16.924000 16.989109 16.989109 17.075901 16.989109 16.945698 17.054203 16.967396 16.924000 16.924000 16.989109 16.880604 16.793797 16.880604 16.880604 16.858906 16.837208 16.837208 16.837208 16.837208 16.815510 16.902302 16.924000 16.858906 16.902302 16.750401 
17.119297 17.162708 17.162708 17.097599 17.097599 17.010807 16.858906 16.924000 16.880604 17.010807 16.858906 16.945698 16.989109 16.924000 16.924000 16.989109 16.967396 17.032505 17.010807 16.989109 16.967396 17.032505 17.054203 17.075901 16.945698 17.054203 17.075901 16.967396 17.119297 17.010807 17.162708 17.054203 16.989109 16.989109 16.880604 17.119297 17.054203 16.967396 16.989109 17.032505 17.010807 17.140995 17.140995 17.206104 17.184406 17.206104 17.184406 17.119297 17.162708 17.162708 17.227802 17.206104 17.336308 17.097599 17.249500 17.119297 17.227802 17.184406 17.206104 17.227802 17.271198 17.162708 17.184406 17.206104 17.184406 17.249500 17.314610 17.249500 17.336308 17.227802 17.184406 17.206104 17.162708 17.140995 17.097599 17.119297 17.184406 17.097599 17.075901 17.119297 17.184406 17.184406 17.097599 17.119297 17.184406 17.162708 17.075901 17.075901 17.162708 17.097599 17.162708 17.140995 17.140995 17.097599 17.097599 17.032505 17.249500 17.206104 17.140995 17.097599 17.140995 17.271198 17.184406 17.140995 17.249500 17.119297 17.140995 17.227802 17.097599 17.054203 17.054203 17.097599 17.054203 16.989109 17.054203 17.010807 17.162708 17.206104 17.054203 17.119297 17.119297 17.140995 17.054203 17.140995 17.097599 17.097599 17.097599 17.075901 17.097599 17.032505 16.967396 16.967396 17.010807 16.945698 16.967396 17.097599 16.924000 17.032505 16.924000 17.010807 16.967396 16.945698 16.880604 16.989109 17.010807 16.924000 16.880604 16.837208 16.880604 16.858906 16.815510 16.837208 16.815510 16.837208 16.793797 16.815510 16.815510 16.793797 16.880604 16.815510 
17.292896 17.184406 17.054203 17.010807 17.054203 16.967396 16.880604 16.902302 16.924000 16.924000 16.967396 16.924000 16.902302 16.924000 16.945698 16.924000 16.945698 17.054203 17.032505 17.010807 16.967396 16.945698 16.945698 17.075901 17.075901 17.032505 17.140995 17.097599 17.054203 17.075901 17.010807 17.097599 17.097599 17.054203 17.010807 17.097599 17.032505 17.010807 17.075901 17.140995 17.097599 17.119297 17.097599 17.206104 17.162708 17.249500 17.184406 17.119297 17.140995 17.206104 17.206104 17.206104 17.271198 17.097599 17.184406 17.249500 17.271198 17.249500 17.271198 17.271198 17.271198 17.227802 17.184406 17.314610 17.271198 17.292896 17.401402 17.314610 17.292896 17.227802 17.184406 17.271198 17.271198 17.227802 17.206104 17.162708 17.206104 17.119297 17.119297 17.206104 17.314610 17.206104 17.184406 17.162708 17.227802 17.227802 17.206104 17.140995 17.206104 17.119297 17.162708 17.097599 17.075901 17.162708 17.054203 17.075901 17.249500 17.249500 17.032505 17.140995 17.184406 17.249500 17.206104 17.206104 17.097599 17.162708 17.162708 17.162708 17.075901 17.054203 17.162708 17.032505 17.075901 17.119297 17.140995 17.032505 17.184406 17.249500 17.119297 17.140995 17.075901 17.054203 17.097599 17.032505 17.119297 17.097599 17.140995 17.075901 17.206104 17.140995 17.032505 17.054203 17.032505 17.032505 17.010807 17.054203 16.989109 17.054203 16.967396 17.010807 16.989109 17.054203 16.945698 17.097599 17.097599 16.967396 16.945698 16.945698 16.945698 16.902302 16.902302 16.880604 16.902302 16.924000 16.837208 16.880604 16.880604 16.924000 16.815510 16.837208 
17.314610 17.097599 17.054203 17.010807 17.032505 16.924000 16.837208 16.902302 16.945698 16.880604 16.902302 16.815510 16.989109 16.858906 16.837208 16.858906 17.054203 16.902302 16.902302 16.989109 17.097599 16.967396 17.032505 17.054203 17.054203 17.010807 17.032505 17.075901 17.075901 17.010807 17.032505 17.075901 17.097599 16.989109 17.010807 17.075901 17.054203 17.010807 17.054203 17.140995 17.075901 17.162708 17.075901 17.206104 17.271198 17.140995 17.162708 17.140995 17.119297 17.249500 17.119297 17.184406 17.249500 17.097599 17.206104 17.140995 17.227802 17.140995 17.227802 17.227802 17.162708 17.249500 17.140995 17.162708 17.249500 17.227802 17.292896 17.358006 17.249500 17.249500 17.206104 17.249500 17.140995 17.119297 17.184406 17.119297 17.271198 17.054203 17.097599 17.162708 17.227802 17.162708 17.119297 17.162708 17.162708 17.075901 17.097599 17.097599 17.140995 17.119297 17.184406 17.119297 17.162708 17.162708 17.054203 16.989109 17.119297 17.140995 17.097599 17.054203 17.140995 17.184406 17.097599 17.140995 17.032505 17.162708 17.140995 17.032505 17.054203 17.032505 17.054203 17.097599 17.075901 17.054203 17.097599 16.945698 17.097599 17.119297 17.097599 17.032505 17.054203 17.054203 17.032505 16.989109 17.075901 17.075901 17.054203 17.054203 17.075901 17.075901 17.010807 16.989109 16.967396 16.924000 16.967396 16.945698 16.967396 17.032505 16.967396 17.097599 17.010807 16.945698 16.967396 17.010807 17.075901 16.989109 16.924000 16.924000 16.989109 16.837208 16.837208 16.837208 16.902302 16.880604 16.772099 16.837208 16.858906 16.793797 16.945698 16.815510 
17.249500 17.140995 17.010807 16.989109 16.880604 16.967396 16.880604 16.924000 16.924000 16.815510 16.924000 16.924000 16.902302 16.880604 16.924000 16.945698 16.967396 17.010807 16.945698 16.989109 17.054203 17.054203 17.054203 17.075901 17.054203 17.075901 17.054203 17.184406 17.119297 17.119297 17.032505 17.162708 17.097599 17.054203 17.097599 17.097599 17.075901 17.119297 17.140995 17.054203 17.184406 17.162708 17.184406 17.119297 17.292896 17.162708 17.140995 17.140995 17.206104 17.227802 17.249500 17.249500 17.358006 17.162708 17.271198 17.249500 17.271198 17.249500 17.249500 17.314610 17.227802 17.227802 17.227802 17.271198 17.292896 17.271198 17.314610 17.271198 17.423100 17.227802 17.227802 17.227802 17.271198 17.119297 17.227802 17.206104 17.249500 17.227802 17.140995 17.206104 17.227802 17.227802 17.184406 17.162708 17.227802 17.227802 17.075901 17.032505 17.227802 17.206104 17.119297 17.184406 17.097599 17.162708 17.010807 17.032505 17.206104 17.227802 17.140995 17.162708 17.140995 17.206104 17.162708 17.119297 17.075901 17.119297 17.140995 17.206104 17.054203 17.032505 17.075901 17.054203 17.032505 17.162708 17.162708 17.032505 17.227802 17.184406 17.227802 17.119297 17.097599 17.054203 16.989109 17.032505 17.054203 17.075901 17.162708 17.054203 17.162708 17.010807 17.097599 16.989109 17.054203 17.032505 17.075901 17.075901 17.054203 16.967396 16.967396 17.075901 17.010807 17.119297 17.010807 16.989109 17.010807 16.880604 16.880604 16.989109 17.010807 16.902302 16.967396 16.858906 17.032505 16.902302 16.815510 16.858906 16.793797 16.945698 16.989109 16.924000 
17.336308 17.032505 16.945698 17.010807 16.880604 17.032505 16.967396 16.837208 16.837208 16.945698 16.967396 16.945698 16.967396 17.032505 17.075901 16.989109 16.945698 17.010807 16.967396 16.967396 17.097599 17.032505 16.989109 17.097599 17.097599 17.097599 17.075901 17.032505 17.119297 17.140995 17.184406 17.097599 17.075901 17.054203 17.075901 17.075901 17.075901 17.162708 17.119297 17.140995 17.184406 17.206104 17.119297 17.140995 17.227802 17.075901 17.206104 17.162708 17.227802 17.162708 17.336308 17.227802 17.271198 17.227802 17.271198 17.249500 17.292896 17.206104 17.206104 17.314610 17.314610 17.249500 17.379704 17.336308 17.358006 17.336308 17.379704 17.358006 17.379704 17.358006 17.314610 17.271198 17.249500 17.119297 17.206104 17.140995 17.249500 17.184406 17.097599 17.162708 17.162708 17.249500 17.206104 17.162708 17.249500 17.162708 17.119297 17.119297 17.227802 17.184406 17.184406 17.162708 17.206104 17.162708 17.119297 17.140995 17.292896 17.292896 17.097599 17.119297 17.184406 17.162708 17.249500 17.227802 17.010807 17.097599 17.119297 17.097599 17.075901 17.010807 17.075901 17.032505 17.097599 17.097599 17.032505 17.054203 17.162708 17.184406 17.097599 17.140995 17.184406 17.184406 17.162708 17.075901 17.010807 17.010807 17.184406 17.119297 17.097599 17.097599 17.032505 16.989109 17.032505 17.140995 16.989109 17.097599 16.967396 17.097599 16.967396 16.989109 17.162708 17.054203 17.032505 17.010807 17.010807 17.010807 17.054203 17.010807 16.924000 17.054203 16.989109 16.902302 16.858906 16.815510 17.075901 17.054203 16.967396 16.924000 17.032505 16.967396 
17.184406 17.032505 16.902302 16.945698 16.989109 16.902302 16.858906 16.707005 16.902302 16.945698 16.924000 16.924000 17.010807 16.989109 17.054203 17.010807 16.902302 16.989109 17.032505 16.902302 17.032505 16.989109 16.989109 17.075901 17.032505 16.967396 17.119297 17.010807 17.075901 17.097599 17.097599 17.010807 17.140995 17.010807 17.097599 17.075901 17.075901 17.140995 17.119297 17.097599 17.162708 17.227802 17.206104 17.206104 17.206104 17.292896 17.140995 17.227802 17.227802 17.184406 17.249500 17.184406 17.379704 17.184406 17.227802 17.271198 17.249500 17.206104 17.249500 17.401402 17.249500 17.249500 17.184406 17.314610 17.271198 17.292896 17.249500 17.358006 17.379704 17.314610 17.249500 17.271198 17.292896 17.162708 17.140995 17.075901 17.292896 17.162708 17.119297 17.206104 17.206104 17.227802 17.119297 17.184406 17.271198 17.206104 17.162708 17.206104 17.249500 17.184406 17.162708 17.162708 17.184406 17.206104 17.184406 17.054203 17.227802 17.271198 17.097599 17.119297 17.206104 17.206104 17.227802 17.140995 17.162708 17.119297 17.206104 17.119297 16.989109 17.075901 17.097599 17.075901 17.032505 17.032505 17.032505 16.945698 17.140995 17.140995 17.010807 17.119297 17.097599 17.206104 17.119297 17.054203 17.097599 17.032505 17.184406 17.206104 17.206104 17.140995 17.119297 17.097599 17.075901 17.032505 17.032505 16.989109 17.010807 16.902302 16.989109 17.119297 17.119297 16.967396 17.054203 17.054203 17.075901 16.967396 16.967396 16.967396 17.032505 17.054203 16.967396 16.989109 16.924000 16.989109 17.010807 17.054203 16.858906 16.924000 17.054203 16.902302 
17.054203 16.967396 16.924000 17.054203 16.880604 16.902302 16.924000 16.924000 16.924000 16.902302 16.880604 16.967396 16.858906 16.858906 16.989109 16.989109 16.945698 16.989109 16.945698 17.010807 17.032505 17.075901 16.989109 17.054203 17.032505 17.162708 17.162708 17.097599 17.075901 17.227802 17.140995 17.097599 17.162708 17.054203 17.032505 17.075901 17.075901 17.119297 17.184406 17.227802 17.162708 17.249500 17.184406 17.206104 17.292896 17.271198 17.292896 17.184406 17.292896 17.271198 17.249500 17.271198 17.292896 17.184406 17.292896 17.271198 17.292896 17.249500 17.271198 17.358006 17.249500 17.292896 17.206104 17.358006 17.184406 17.249500 17.292896 17.423100 17.336308 17.336308 17.249500 17.271198 17.249500 17.162708 17.162708 17.184406 17.271198 17.227802 17.162708 17.119297 17.292896 17.271198 17.271198 17.227802 17.206104 17.184406 17.184406 17.206104 17.184406 17.162708 17.249500 17.206104 17.162708 17.184406 17.162708 17.162708 17.206104 17.358006 17.054203 17.162708 17.249500 17.206104 17.249500 17.271198 17.075901 17.162708 17.162708 17.206104 17.075901 17.032505 17.162708 17.140995 17.010807 17.140995 17.140995 17.054203 17.184406 17.271198 17.097599 17.097599 17.075901 17.162708 17.075901 17.032505 17.010807 17.010807 17.162708 17.140995 17.075901 17.054203 17.097599 17.097599 17.097599 17.119297 17.054203 17.010807 17.032505 16.967396 16.989109 17.054203 17.032505 17.075901 16.967396 17.054203 16.989109 16.989109 16.989109 17.010807 17.032505 16.945698 16.945698 16.989109 17.054203 16.880604 16.989109 16.924000 16.945698 16.989109 17.010807 16.967396 
17.032505 16.924000 16.880604 16.880604 16.858906 16.945698 16.902302 16.902302 16.902302 16.858906 16.815510 16.967396 16.924000 16.924000 16.924000 16.945698 16.967396 16.989109 17.032505 17.010807 16.967396 16.989109 16.945698 17.054203 17.032505 17.010807 17.206104 17.140995 17.140995 17.162708 17.206104 17.140995 17.097599 17.032505 17.162708 17.054203 17.054203 17.097599 17.119297 17.271198 17.271198 17.271198 17.227802 17.292896 17.379704 17.162708 17.314610 17.292896 17.401402 17.314610 17.314610 17.292896 17.423100 17.249500 17.358006 17.227802 17.314610 17.292896 17.336308 17.314610 17.314610 17.336308 17.292896 17.292896 17.227802 17.249500 17.292896 17.379704 17.401402 17.249500 17.314610 17.292896 17.249500 17.206104 17.206104 17.162708 17.206104 17.162708 17.227802 17.227802 17.314610 17.292896 17.162708 17.184406 17.336308 17.206104 17.227802 17.249500 17.227802 17.162708 17.206104 17.162708 17.184406 17.227802 17.162708 17.140995 17.249500 17.249500 17.162708 17.162708 17.249500 17.292896 17.206104 17.184406 17.097599 17.206104 17.184406 17.140995 17.054203 17.140995 17.119297 17.206104 17.075901 17.119297 17.162708 17.054203 17.097599 17.162708 17.140995 17.206104 17.227802 17.119297 17.075901 17.119297 17.075901 16.989109 17.140995 17.184406 17.162708 17.119297 17.119297 17.032505 17.032505 17.075901 17.032505 17.119297 17.075901 17.054203 17.054203 17.054203 17.119297 17.119297 17.119297 17.054203 17.010807 16.967396 16.967396 17.010807 17.010807 16.989109 16.989109 16.902302 16.924000 16.989109 16.880604 16.880604 16.945698 16.924000 17.032505 16.793797 
16.902302 16.837208 16.880604 16.880604 16.880604 16.880604 16.924000 16.880604 16.902302 16.815510 16.924000 16.924000 17.010807 16.945698 16.967396 17.075901 17.054203 17.032505 16.945698 17.010807 16.967396 17.054203 17.032505 16.967396 17.010807 17.032505 17.097599 17.075901 17.119297 17.140995 17.119297 17.249500 17.119297 17.097599 17.140995 17.140995 17.140995 17.119297 17.140995 17.184406 17.271198 17.249500 17.206104 17.292896 17.336308 17.249500 17.140995 17.162708 17.271198 17.314610 17.292896 17.314610 17.358006 17.206104 17.401402 17.314610 17.292896 17.292896 17.292896 17.314610 17.379704 17.292896 17.292896 17.271198 17.314610 17.314610 17.292896 17.336308 17.423100 17.249500 17.358006 17.292896 17.249500 17.314610 17.271198 17.097599 17.249500 17.184406 17.271198 17.119297 17.227802 17.292896 17.206104 17.184406 17.314610 17.271198 17.162708 17.206104 17.314610 17.184406 17.292896 17.162708 17.162708 17.227802 17.140995 17.162708 17.227802 17.249500 17.119297 17.162708 17.292896 17.314610 17.292896 17.271198 17.119297 17.227802 17.227802 17.271198 17.140995 17.140995 17.206104 17.206104 17.119297 17.075901 17.184406 17.054203 17.162708 17.271198 17.184406 17.162708 17.206104 17.184406 17.032505 17.097599 17.075901 17.010807 17.162708 17.140995 17.227802 17.140995 17.075901 17.054203 17.054203 17.097599 17.075901 17.140995 16.989109 17.032505 17.032505 16.945698 17.075901 17.054203 17.140995 17.140995 17.032505 16.967396 17.054203 17.032505 17.075901 16.989109 17.010807 16.967396 16.945698 16.858906 16.945698 16.815510 16.902302 17.054203 16.967396 16.945698 
16.858906 16.793797 16.793797 16.945698 16.924000 16.945698 16.924000 16.880604 16.858906 16.924000 16.945698 16.902302 16.945698 16.945698 17.010807 16.989109 16.989109 17.119297 16.902302 16.989109 16.967396 17.010807 16.989109 16.967396 17.010807 17.075901 17.032505 17.075901 17.097599 17.075901 17.075901 17.140995 17.162708 17.119297 17.119297 17.075901 17.054203 17.140995 17.140995 17.140995 17.162708 17.206104 17.140995 17.292896 17.314610 17.271198 17.249500 17.227802 17.227802 17.249500 17.271198 17.271198 17.379704 17.271198 17.379704 17.271198 17.292896 17.271198 17.292896 17.292896 17.249500 17.292896 17.314610 17.401402 17.271198 17.358006 17.292896 17.358006 17.488209 17.379704 17.292896 17.336308 17.271198 17.249500 17.271198 17.271198 17.271198 17.184406 17.249500 17.227802 17.271198 17.249500 17.206104 17.184406 17.271198 17.336308 17.184406 17.206104 17.249500 17.206104 17.206104 17.140995 17.249500 17.227802 17.206104 17.162708 17.271198 17.358006 17.292896 17.140995 17.249500 17.249500 17.358006 17.249500 17.162708 17.249500 17.227802 17.206104 17.054203 17.097599 17.206104 17.227802 17.184406 17.097599 17.140995 17.010807 17.119297 17.140995 17.162708 17.119297 17.097599 17.075901 17.097599 17.119297 17.140995 17.075901 17.119297 17.162708 17.140995 17.119297 17.075901 17.097599 17.184406 17.119297 17.054203 17.010807 17.140995 17.140995 17.032505 17.054203 17.032505 17.097599 17.097599 17.140995 17.075901 17.097599 16.967396 17.075901 17.119297 16.967396 16.945698 16.880604 16.967396 16.989109 16.967396 16.989109 16.967396 16.967396 16.967396 16.924000 
16.902302 16.750401 16.815510 16.793797 16.967396 16.945698 16.858906 16.989109 16.924000 16.967396 16.880604 16.858906 16.967396 16.902302 16.858906 17.054203 16.967396 17.010807 16.945698 17.032505 17.032505 16.902302 16.989109 17.097599 16.989109 17.032505 17.097599 17.032505 16.989109 17.054203 17.119297 17.140995 17.140995 17.075901 17.097599 17.119297 17.162708 17.097599 17.184406 17.162708 17.249500 17.184406 17.206104 17.206104 17.206104 17.249500 17.162708 17.206104 17.249500 17.358006 17.227802 17.271198 17.336308 17.336308 17.379704 17.271198 17.401402 17.292896 17.314610 17.336308 17.314610 17.401402 17.336308 17.336308 17.206104 17.379704 17.358006 17.423100 17.401402 17.314610 17.249500 17.292896 17.271198 17.227802 17.314610 17.249500 17.314610 17.249500 17.206104 17.271198 17.314610 17.336308 17.227802 17.184406 17.336308 17.314610 17.162708 17.184406 17.292896 17.184406 17.227802 17.249500 17.249500 17.336308 17.184406 17.119297 17.249500 17.271198 17.249500 17.162708 17.271198 17.271198 17.314610 17.292896 17.314610 17.292896 17.271198 17.206104 17.119297 17.162708 17.206104 17.184406 17.184406 17.140995 17.206104 17.097599 17.184406 17.336308 17.097599 17.162708 17.119297 17.184406 17.140995 17.119297 17.054203 17.119297 17.206104 17.119297 17.249500 17.206104 17.054203 17.119297 17.032505 17.010807 17.097599 17.054203 17.097599 17.097599 17.119297 17.075901 17.140995 17.097599 17.032505 17.054203 17.010807 17.075901 17.010807 17.054203 17.075901 16.967396 16.989109 16.880604 17.075901 17.010807 16.989109 16.924000 16.989109 16.924000 16.967396 16.945698 
16.772099 16.772099 16.837208 16.793797 16.815510 16.902302 16.815510 16.793797 16.837208 16.815510 16.858906 16.837208 16.858906 16.902302 16.967396 16.967396 16.989109 16.924000 16.945698 16.924000 16.967396 16.924000 16.858906 16.989109 16.924000 17.054203 16.989109 17.032505 17.054203 17.054203 17.010807 17.119297 17.097599 16.945698 17.032505 17.032505 17.032505 17.010807 17.184406 17.097599 17.140995 17.292896 17.097599 17.227802 17.271198 17.184406 17.249500 17.140995 17.206104 17.401402 17.227802 17.249500 17.358006 17.358006 17.336308 17.292896 17.336308 17.249500 17.314610 17.358006 17.379704 17.292896 17.379704 17.292896 17.292896 17.271198 17.336308 17.358006 17.336308 17.336308 17.271198 17.249500 17.292896 17.184406 17.206104 17.184406 17.292896 17.249500 17.249500 17.206104 17.292896 17.314610 17.162708 17.227802 17.206104 17.162708 17.184406 17.119297 17.292896 17.206104 17.271198 17.206104 17.249500 17.292896 17.227802 17.184406 17.249500 17.379704 17.227802 17.206104 17.314610 17.249500 17.292896 17.336308 17.227802 17.249500 17.206104 17.292896 17.140995 17.097599 17.097599 17.184406 17.184406 17.075901 17.119297 17.054203 17.227802 17.227802 17.184406 17.162708 17.162708 17.140995 17.119297 17.140995 17.097599 17.075901 17.206104 17.162708 17.162708 17.184406 17.075901 17.032505 17.119297 17.140995 17.054203 17.054203 17.097599 17.010807 17.032505 17.075901 17.054203 17.097599 17.032505 17.097599 17.032505 17.054203 16.945698 17.119297 17.032505 17.097599 17.054203 16.967396 16.989109 16.989109 17.032505 16.880604 16.880604 16.924000 17.010807 16.945698 
16.858906 16.858906 16.902302 16.858906 16.793797 16.880604 16.880604 16.858906 16.858906 16.793797 16.880604 16.880604 16.880604 16.924000 16.902302 17.032505 16.945698 16.967396 16.967396 16.902302 16.945698 17.032505 16.945698 16.924000 17.032505 17.010807 17.010807 17.032505 17.010807 17.054203 17.162708 16.967396 17.075901 16.989109 17.032505 17.162708 17.054203 17.140995 17.119297 17.140995 17.184406 17.227802 17.249500 17.206104 17.271198 17.358006 17.184406 17.184406 17.336308 17.336308 17.358006 17.292896 17.379704 17.271198 17.423100 17.336308 17.379704 17.249500 17.379704 17.488209 17.379704 17.336308 17.314610 17.314610 17.271198 17.379704 17.358006 17.423100 17.336308 17.336308 17.292896 17.292896 17.292896 17.292896 17.249500 17.227802 17.336308 17.206104 17.314610 17.249500 17.249500 17.292896 17.140995 17.227802 17.314610 17.227802 17.184406 17.206104 17.314610 17.292896 17.336308 17.292896 17.227802 17.292896 17.314610 17.184406 17.271198 17.401402 17.271198 17.206104 17.206104 17.358006 17.379704 17.336308 17.336308 17.292896 17.271198 17.184406 17.162708 17.184406 17.162708 17.184406 17.206104 17.162708 17.184406 17.075901 17.271198 17.271198 17.184406 17.227802 17.097599 17.206104 17.162708 17.140995 17.206104 17.075901 17.054203 17.184406 17.119297 17.119297 17.119297 17.075901 17.075901 17.054203 17.075901 17.097599 17.032505 17.054203 17.075901 17.097599 17.097599 17.010807 17.010807 17.010807 17.119297 17.010807 17.032505 17.075901 17.010807 17.032505 17.075901 17.032505 17.010807 17.010807 16.945698 17.010807 16.989109 16.902302 17.032505 16.945698 
16.902302 16.880604 16.858906 16.924000 16.793797 16.880604 16.967396 16.924000 16.772099 16.902302 16.815510 16.880604 16.924000 16.902302 16.945698 17.010807 16.902302 16.967396 17.010807 17.097599 17.032505 16.945698 16.989109 16.989109 16.967396 17.075901 17.075901 16.989109 16.967396 17.054203 17.054203 17.032505 17.075901 17.097599 17.054203 17.097599 17.075901 17.119297 17.162708 17.206104 17.249500 17.206104 17.184406 17.292896 17.336308 17.271198 17.292896 17.184406 17.292896 17.379704 17.314610 17.423100 17.314610 17.292896 17.444798 17.379704 17.401402 17.358006 17.292896 17.401402 17.336308 17.401402 17.379704 17.401402 17.444798 17.358006 17.423100 17.488209 17.423100 17.379704 17.314610 17.314610 17.314610 17.292896 17.314610 17.206104 17.336308 17.249500 17.379704 17.292896 17.314610 17.292896 17.249500 17.314610 17.358006 17.249500 17.227802 17.206104 17.358006 17.292896 17.314610 17.314610 17.292896 17.314610 17.249500 17.271198 17.401402 17.488209 17.249500 17.206104 17.227802 17.358006 17.444798 17.379704 17.314610 17.401402 17.336308 17.314610 17.075901 17.314610 17.227802 17.184406 17.271198 17.336308 17.184406 17.140995 17.314610 17.358006 17.249500 17.227802 17.249500 17.227802 17.184406 17.140995 17.097599 17.184406 17.227802 17.227802 17.140995 17.140995 17.097599 17.075901 17.119297 17.119297 17.075901 17.097599 17.162708 17.075901 17.119297 17.119297 17.162708 17.075901 17.097599 17.140995 17.162708 17.010807 17.032505 17.054203 17.097599 17.075901 17.010807 16.989109 16.945698 17.032505 17.075901 17.010807 16.924000 17.054203 17.010807 17.010807 
16.858906 16.815510 16.880604 16.837208 16.837208 16.902302 16.815510 16.858906 16.924000 17.010807 16.924000 16.858906 16.924000 16.858906 16.837208 16.924000 16.945698 16.945698 16.902302 17.032505 17.032505 17.032505 17.032505 17.054203 16.967396 17.032505 16.967396 17.075901 17.032505 17.010807 17.097599 17.184406 17.032505 17.032505 17.032505 17.119297 17.054203 17.119297 17.184406 17.119297 17.140995 17.227802 17.271198 17.227802 17.249500 17.314610 17.227802 17.227802 17.249500 17.292896 17.336308 17.314610 17.292896 17.292896 17.271198 17.336308 17.358006 17.314610 17.379704 17.379704 17.336308 17.358006 17.401402 17.336308 17.401402 17.444798 17.423100 17.444798 17.401402 17.401402 17.401402 17.379704 17.249500 17.206104 17.292896 17.249500 17.336308 17.227802 17.227802 17.227802 17.314610 17.271198 17.184406 17.292896 17.292896 17.292896 17.271198 17.292896 17.314610 17.292896 17.336308 17.314610 17.271198 17.314610 17.292896 17.227802 17.336308 17.423100 17.249500 17.227802 17.271198 17.423100 17.401402 17.292896 17.271198 17.423100 17.336308 17.227802 17.184406 17.314610 17.314610 17.292896 17.227802 17.227802 17.271198 17.162708 17.336308 17.336308 17.249500 17.227802 17.206104 17.206104 17.206104 17.140995 17.227802 17.075901 17.227802 17.206104 17.249500 17.054203 17.162708 17.054203 17.075901 17.140995 17.097599 17.075901 17.162708 17.054203 17.097599 17.184406 17.140995 17.097599 17.075901 17.075901 16.989109 17.054203 17.075901 17.054203 17.054203 17.054203 16.989109 17.054203 16.989109 17.010807 16.989109 16.967396 17.010807 16.924000 16.924000 16.967396 
16.837208 16.815510 16.837208 16.815510 16.858906 16.924000 16.837208 16.902302 16.815510 16.902302 16.837208 16.858906 16.837208 16.902302 16.967396 16.967396 16.967396 16.858906 16.945698 16.902302 16.989109 17.097599 16.945698 16.880604 17.075901 17.032505 17.032505 17.054203 16.967396 17.119297 17.119297 17.119297 17.075901 17.010807 17.075901 17.054203 17.184406 17.140995 17.140995 17.140995 17.206104 17.227802 17.227802 17.227802 17.314610 17.249500 17.227802 17.292896 17.314610 17.271198 17.401402 17.336308 17.336308 17.314610 17.336308 17.292896 17.379704 17.336308 17.401402 17.466496 17.336308 17.401402 17.379704 17.401402 17.401402 17.466496 17.466496 17.423100 17.401402 17.358006 17.358006 17.336308 17.271198 17.358006 17.292896 17.271198 17.358006 17.314610 17.271198 17.336308 17.292896 17.379704 17.314610 17.358006 17.358006 17.336308 17.292896 17.271198 17.358006 17.358006 17.444798 17.358006 17.358006 17.488209 17.358006 17.271198 17.379704 17.444798 17.379704 17.227802 17.379704 17.358006 17.401402 17.444798 17.336308 17.401402 17.336308 17.358006 17.206104 17.314610 17.358006 17.379704 17.249500 17.206104 17.271198 17.162708 17.379704 17.314610 17.162708 17.206104 17.227802 17.271198 17.249500 17.184406 17.206104 17.184406 17.249500 17.206104 17.206104 17.184406 17.162708 17.097599 17.075901 17.140995 17.206104 17.184406 17.097599 17.075901 17.119297 17.184406 17.119297 17.097599 17.054203 17.140995 17.140995 17.119297 17.119297 17.075901 17.097599 17.010807 17.119297 17.140995 16.989109 17.075901 17.032505 16.945698 17.010807 16.989109 17.054203 17.054203 
16.902302 16.880604 16.837208 16.815510 16.858906 16.880604 16.837208 16.880604 16.837208 16.880604 16.880604 16.793797 16.902302 16.967396 16.967396 16.837208 16.880604 16.858906 16.837208 16.924000 16.945698 16.880604 16.989109 16.967396 16.924000 17.010807 16.945698 17.075901 17.032505 17.010807 17.010807 16.967396 16.924000 16.989109 17.054203 17.032505 17.010807 17.075901 17.097599 17.162708 17.162708 17.271198 17.184406 17.184406 17.271198 17.206104 17.206104 17.184406 17.314610 17.314610 17.314610 17.336308 17.314610 17.292896 17.358006 17.314610 17.358006 17.358006 17.336308 17.358006 17.466496 17.401402 17.379704 17.423100 17.336308 17.379704 17.401402 17.444798 17.423100 17.358006 17.336308 17.358006 17.292896 17.292896 17.271198 17.249500 17.336308 17.271198 17.292896 17.379704 17.379704 17.314610 17.336308 17.336308 17.379704 17.336308 17.292896 17.336308 17.423100 17.358006 17.423100 17.401402 17.423100 17.423100 17.292896 17.358006 17.466496 17.509907 17.401402 17.336308 17.379704 17.401402 17.444798 17.358006 17.401402 17.358006 17.444798 17.292896 17.292896 17.271198 17.314610 17.314610 17.358006 17.292896 17.292896 17.140995 17.379704 17.336308 17.184406 17.206104 17.184406 17.162708 17.206104 17.140995 17.271198 17.184406 17.184406 17.227802 17.162708 17.162708 17.184406 17.119297 17.140995 17.184406 17.140995 17.162708 17.075901 17.010807 17.119297 17.097599 17.249500 17.119297 17.162708 17.075901 17.119297 17.032505 16.967396 17.054203 17.075901 17.097599 17.075901 17.054203 16.967396 17.075901 17.054203 17.010807 17.054203 17.032505 17.097599 17.119297 
16.858906 16.858906 16.772099 16.815510 16.924000 16.902302 16.815510 16.858906 16.772099 16.793797 16.837208 16.858906 16.945698 16.945698 16.902302 16.815510 16.880604 16.858906 16.837208 16.880604 16.837208 16.902302 16.945698 17.010807 16.924000 17.054203 16.989109 16.989109 16.945698 17.054203 17.010807 16.989109 16.967396 17.032505 17.032505 17.054203 17.054203 17.075901 17.032505 17.010807 17.184406 17.249500 17.292896 17.249500 17.336308 17.206104 17.227802 17.271198 17.292896 17.314610 17.271198 17.292896 17.358006 17.292896 17.358006 17.271198 17.292896 17.292896 17.336308 17.444798 17.358006 17.401402 17.336308 17.466496 17.358006 17.314610 17.379704 17.444798 17.444798 17.358006 17.358006 17.358006 17.314610 17.271198 17.271198 17.206104 17.336308 17.314610 17.227802 17.271198 17.336308 17.488209 17.379704 17.401402 17.509907 17.423100 17.509907 17.509907 17.553303 17.509907 17.661808 17.553303 17.575001 17.640110 17.488209 17.488209 17.466496 17.640110 17.466496 17.358006 17.444798 17.488209 17.488209 17.401402 17.401402 17.401402 17.423100 17.292896 17.336308 17.336308 17.358006 17.336308 17.379704 17.292896 17.292896 17.249500 17.358006 17.379704 17.249500 17.249500 17.162708 17.314610 17.227802 17.140995 17.184406 17.140995 17.184406 17.336308 17.097599 17.206104 17.140995 17.162708 17.140995 17.119297 17.206104 17.075901 17.097599 17.032505 17.119297 17.184406 17.140995 17.010807 17.054203 17.010807 17.097599 17.162708 17.032505 17.075901 17.054203 17.162708 17.097599 17.010807 17.054203 17.075901 17.032505 17.075901 16.989109 17.054203 17.054203 16.989109 
16.858906 16.837208 16.772099 16.815510 16.880604 16.837208 16.837208 16.772099 16.837208 16.837208 16.858906 16.793797 16.858906 16.858906 16.858906 16.858906 16.945698 16.837208 16.880604 16.880604 16.924000 16.880604 16.924000 17.010807 16.945698 17.010807 17.075901 17.032505 16.945698 16.924000 16.967396 17.010807 17.010807 16.989109 16.989109 17.054203 17.075901 17.097599 17.140995 17.010807 17.097599 17.336308 17.271198 17.227802 17.271198 17.292896 17.249500 17.292896 17.249500 17.206104 17.292896 17.292896 17.358006 17.249500 17.423100 17.314610 17.358006 17.336308 17.358006 17.336308 17.336308 17.314610 17.292896 17.358006 17.401402 17.336308 17.379704 17.379704 17.358006 17.314610 17.379704 17.401402 17.271198 17.271198 17.292896 17.271198 17.358006 17.292896 17.292896 17.336308 17.401402 17.466496 17.488209 17.553303 17.640110 17.683506 17.640110 17.748600 17.791996 17.813709 17.878803 17.900501 17.900501 17.987309 17.857105 17.835407 17.857105 17.878803 17.705204 17.531605 17.575001 17.618397 17.553303 17.444798 17.401402 17.509907 17.509907 17.444798 17.423100 17.379704 17.358006 17.401402 17.358006 17.379704 17.336308 17.314610 17.444798 17.423100 17.249500 17.249500 17.162708 17.227802 17.206104 17.184406 17.184406 17.140995 17.162708 17.162708 17.184406 17.184406 17.140995 17.054203 17.140995 17.249500 17.075901 17.054203 17.119297 17.119297 17.162708 17.140995 17.010807 17.097599 17.206104 17.054203 17.075901 17.140995 17.010807 17.119297 17.162708 17.054203 17.054203 16.989109 16.989109 16.945698 17.032505 17.140995 16.967396 16.989109 17.097599 16.924000 
16.924000 16.858906 16.837208 16.902302 16.815510 16.880604 16.837208 16.750401 16.902302 16.837208 16.924000 16.858906 16.815510 16.902302 16.815510 16.880604 16.924000 16.880604 16.902302 16.902302 16.924000 16.902302 16.967396 17.010807 16.989109 16.924000 17.010807 16.989109 16.967396 16.989109 17.032505 16.945698 16.967396 17.075901 17.032505 17.075901 17.075901 17.206104 17.119297 16.989109 17.162708 17.184406 17.249500 17.249500 17.314610 17.314610 17.292896 17.271198 17.358006 17.314610 17.379704 17.336308 17.358006 17.292896 17.379704 17.358006 17.488209 17.358006 17.336308 17.401402 17.401402 17.379704 17.358006 17.488209 17.423100 17.358006 17.379704 17.379704 17.423100 17.358006 17.401402 17.336308 17.314610 17.249500 17.227802 17.358006 17.444798 17.379704 17.466496 17.466496 17.531605 17.661808 17.618397 17.748600 17.791996 17.813709 17.791996 17.965595 18.030704 17.922199 18.030704 18.052402 18.030704 18.074100 18.204304 18.139210 18.139210 18.226002 18.052402 17.922199 18.009007 17.813709 17.791996 17.640110 17.575001 17.553303 17.575001 17.466496 17.531605 17.444798 17.358006 17.444798 17.379704 17.336308 17.423100 17.358006 17.423100 17.401402 17.292896 17.292896 17.336308 17.206104 17.184406 17.249500 17.292896 17.249500 17.271198 17.249500 17.336308 17.314610 17.249500 17.162708 17.119297 17.206104 17.249500 17.119297 17.162708 17.206104 17.097599 17.206104 17.140995 17.249500 17.162708 17.249500 17.206104 17.162708 17.010807 17.162708 17.097599 17.206104 17.119297 17.184406 17.010807 17.054203 17.054203 17.054203 17.010807 17.140995 17.075901 17.032505 
16.902302 16.793797 16.772099 16.772099 16.858906 16.793797 16.793797 16.858906 16.815510 16.815510 16.858906 16.837208 16.880604 16.858906 16.815510 16.902302 16.858906 16.837208 16.858906 16.858906 16.924000 16.815510 16.989109 16.858906 16.902302 16.989109 16.924000 16.924000 16.924000 16.989109 16.989109 16.989109 16.945698 16.967396 16.858906 17.075901 17.054203 17.119297 17.054203 17.054203 17.184406 17.206104 17.206104 17.162708 17.292896 17.249500 17.249500 17.162708 17.314610 17.336308 17.271198 17.336308 17.358006 17.314610 17.401402 17.314610 17.379704 17.292896 17.336308 17.423100 17.358006 17.292896 17.292896 17.314610 17.271198 17.314610 17.423100 17.401402 17.379704 17.292896 17.292896 17.358006 17.227802 17.271198 17.249500 17.314610 17.423100 17.444798 17.423100 17.553303 17.640110 17.661808 17.618397 17.748600 17.878803 17.922199 17.965595 17.922199 18.009007 18.030704 18.226002 18.139210 18.247700 18.247700 18.334507 18.269398 18.269398 18.421299 18.226002 18.204304 18.247700 18.139210 18.182606 17.943897 17.835407 17.640110 17.618397 17.509907 17.509907 17.401402 17.466496 17.401402 17.423100 17.379704 17.379704 17.292896 17.379704 17.336308 17.249500 17.379704 17.379704 17.271198 17.206104 17.184406 17.358006 17.162708 17.206104 17.249500 17.184406 17.184406 17.119297 17.140995 17.206104 17.162708 17.097599 17.054203 17.162708 17.227802 17.097599 17.140995 17.162708 17.206104 17.206104 17.097599 17.227802 17.054203 17.075901 17.227802 17.097599 17.075901 17.119297 17.054203 17.032505 17.054203 17.054203 17.010807 16.967396 17.054203 17.032505 16.967396 
16.924000 16.902302 16.924000 16.858906 16.858906 16.837208 16.902302 16.858906 16.837208 16.902302 16.858906 16.924000 16.858906 16.837208 16.902302 16.837208 16.880604 16.837208 16.902302 16.837208 16.880604 16.902302 16.967396 16.902302 16.902302 16.880604 16.945698 16.945698 16.945698 17.075901 16.945698 16.967396 16.902302 16.967396 16.945698 17.010807 16.967396 17.032505 17.075901 17.054203 17.119297 17.249500 17.227802 17.227802 17.206104 17.292896 17.314610 17.292896 17.401402 17.401402 17.336308 17.358006 17.379704 17.314610 17.379704 17.314610 17.358006 17.336308 17.379704 17.401402 17.401402 17.314610 17.336308 17.358006 17.336308 17.292896 17.292896 17.336308 17.379704 17.271198 17.227802 17.249500 17.271198 17.206104 17.314610 17.358006 17.444798 17.466496 17.618397 17.640110 17.726902 17.791996 17.791996 17.900501 17.965595 17.987309 18.030704 18.095798 18.139210 18.247700 18.442997 18.269398 18.399601 18.573200 18.508106 18.421299 18.573200 18.573200 18.486408 18.486408 18.573200 18.508106 18.399601 18.269398 18.139210 18.052402 17.900501 17.726902 17.640110 17.531605 17.466496 17.575001 17.488209 17.444798 17.444798 17.358006 17.466496 17.531605 17.379704 17.379704 17.379704 17.358006 17.314610 17.206104 17.271198 17.271198 17.227802 17.358006 17.249500 17.292896 17.162708 17.227802 17.184406 17.249500 17.119297 17.227802 17.119297 17.184406 17.184406 17.206104 17.184406 17.271198 17.097599 17.162708 17.184406 17.162708 17.119297 17.227802 17.140995 17.097599 17.119297 17.032505 17.054203 17.140995 17.054203 17.140995 17.075901 17.054203 17.054203 17.032505 
16.880604 16.837208 16.902302 16.858906 16.750401 16.837208 16.924000 16.880604 16.793797 16.793797 16.793797 16.902302 16.858906 16.902302 16.880604 16.880604 16.772099 16.837208 16.837208 16.880604 16.793797 16.858906 16.793797 16.880604 16.902302 16.858906 16.902302 16.945698 16.989109 16.902302 16.880604 16.945698 16.945698 16.989109 16.924000 16.989109 17.097599 17.032505 16.989109 17.140995 17.140995 17.184406 17.162708 17.206104 17.184406 17.271198 17.292896 17.206104 17.336308 17.466496 17.292896 17.314610 17.401402 17.314610 17.336308 17.314610 17.336308 17.227802 17.401402 17.314610 17.314610 17.358006 17.271198 17.249500 17.271198 17.271198 17.271198 17.227802 17.227802 17.206104 17.249500 17.314610 17.314610 17.292896 17.358006 17.379704 17.509907 17.444798 17.618397 17.705204 17.813709 17.835407 17.813709 17.987309 18.030704 18.074100 18.095798 18.247700 18.312809 18.377903 18.508106 18.421299 18.442997 18.638309 18.638309 18.638309 18.768497 18.833607 18.703403 18.703403 18.725101 18.768497 18.681705 18.573200 18.421299 18.334507 18.269398 18.030704 17.791996 17.640110 17.531605 17.509907 17.509907 17.466496 17.575001 17.401402 17.531605 17.401402 17.314610 17.379704 17.336308 17.227802 17.292896 17.206104 17.206104 17.140995 17.249500 17.336308 17.336308 17.249500 17.119297 17.162708 17.140995 17.162708 17.184406 17.206104 17.206104 17.184406 17.054203 17.119297 17.249500 17.249500 17.097599 17.162708 17.162708 17.075901 17.075901 17.097599 17.119297 17.075901 17.075901 17.140995 17.119297 17.119297 17.119297 17.032505 17.032505 17.054203 17.075901 16.967396 
16.880604 16.793797 16.858906 16.815510 16.815510 16.880604 16.728703 16.858906 16.880604 16.902302 16.858906 16.837208 16.793797 16.902302 16.945698 16.793797 16.837208 16.858906 16.880604 16.815510 16.880604 16.815510 16.837208 16.880604 16.880604 16.902302 16.858906 16.858906 16.902302 16.880604 16.924000 16.924000 16.924000 16.924000 17.032505 16.924000 17.032505 16.945698 17.097599 17.010807 17.119297 17.184406 17.075901 17.206104 17.227802 17.249500 17.292896 17.271198 17.314610 17.314610 17.292896 17.336308 17.401402 17.292896 17.444798 17.292896 17.358006 17.271198 17.358006 17.336308 17.358006 17.314610 17.184406 17.184406 17.140995 17.206104 17.119297 17.227802 17.184406 17.206104 17.358006 17.314610 17.292896 17.358006 17.423100 17.336308 17.531605 17.509907 17.596699 17.748600 17.791996 17.965595 17.878803 18.052402 18.160908 18.204304 18.312809 18.399601 18.573200 18.551502 18.616596 18.746799 18.725101 18.855305 18.811909 18.920399 19.007206 19.093998 18.963810 18.920399 18.942097 19.050602 18.985508 18.963810 18.790195 18.703403 18.594898 18.377903 18.160908 18.009007 17.835407 17.726902 17.683506 17.553303 17.553303 17.423100 17.509907 17.509907 17.423100 17.379704 17.314610 17.271198 17.292896 17.249500 17.227802 17.271198 17.271198 17.271198 17.249500 17.271198 17.227802 17.140995 17.271198 17.249500 17.206104 17.140995 17.206104 17.206104 17.206104 17.162708 17.227802 17.249500 17.162708 17.119297 17.162708 17.140995 17.075901 17.119297 17.097599 17.075901 17.206104 17.162708 17.184406 17.097599 17.184406 17.162708 17.032505 17.097599 17.140995 16.945698 
16.858906 16.880604 16.815510 16.902302 16.837208 16.793797 16.902302 16.837208 16.815510 16.837208 16.772099 16.815510 16.858906 16.880604 16.880604 16.793797 16.880604 16.837208 16.815510 16.880604 16.837208 16.837208 16.902302 16.858906 16.924000 16.880604 16.815510 16.880604 16.880604 16.945698 16.880604 17.010807 16.902302 16.924000 16.902302 16.858906 16.945698 16.967396 16.989109 16.945698 17.162708 17.119297 17.162708 17.206104 17.184406 17.184406 17.162708 17.249500 17.227802 17.249500 17.271198 17.401402 17.379704 17.162708 17.379704 17.249500 17.292896 17.206104 17.271198 17.314610 17.249500 17.184406 17.119297 17.054203 16.989109 17.032505 17.140995 17.140995 17.206104 17.206104 17.271198 17.358006 17.336308 17.379704 17.379704 17.444798 17.618397 17.618397 17.705204 17.726902 17.857105 18.052402 18.139210 18.160908 18.356205 18.421299 18.508106 18.660007 18.855305 18.703403 18.920399 18.985508 19.050602 19.159107 19.137409 19.202503 19.419498 19.397800 19.311008 19.289295 19.376102 19.267597 19.311008 19.202503 19.093998 18.985508 18.811909 18.703403 18.529804 18.291096 18.160908 18.009007 17.791996 17.596699 17.618397 17.466496 17.575001 17.553303 17.444798 17.423100 17.314610 17.379704 17.314610 17.271198 17.227802 17.314610 17.271198 17.314610 17.271198 17.249500 17.184406 17.184406 17.206104 17.162708 17.140995 17.206104 17.184406 17.206104 17.184406 17.119297 17.249500 17.184406 17.184406 17.184406 17.119297 17.206104 17.140995 17.075901 17.206104 17.119297 17.075901 17.206104 17.140995 17.140995 17.140995 17.162708 17.032505 17.097599 17.162708 17.032505 
16.858906 16.793797 16.793797 16.880604 16.815510 16.902302 16.815510 16.793797 16.772099 16.815510 16.793797 16.793797 16.793797 16.858906 16.858906 16.837208 16.707005 16.815510 16.837208 16.815510 16.858906 16.858906 16.772099 16.880604 16.858906 16.837208 16.837208 16.793797 16.880604 16.858906 16.837208 16.967396 16.837208 16.858906 16.945698 16.989109 16.945698 17.054203 17.032505 17.010807 17.054203 17.097599 17.162708 17.227802 17.249500 17.227802 17.206104 17.249500 17.271198 17.227802 17.184406 17.271198 17.314610 17.292896 17.292896 17.292896 17.292896 17.206104 17.271198 17.184406 17.162708 17.075901 16.945698 16.945698 17.075901 17.032505 17.119297 17.140995 17.227802 17.206104 17.271198 17.336308 17.401402 17.314610 17.509907 17.488209 17.618397 17.553303 17.748600 17.857105 18.117496 18.204304 18.182606 18.377903 18.551502 18.660007 18.790195 18.920399 18.985508 19.115696 19.202503 19.332706 19.528004 19.571400 19.571400 19.506306 19.701603 19.766697 19.614796 19.679905 19.744999 19.766697 19.766697 19.614796 19.462910 19.289295 19.245899 19.180805 18.833607 18.725101 18.486408 18.312809 18.160908 17.857105 17.770298 17.640110 17.661808 17.575001 17.444798 17.488209 17.466496 17.531605 17.401402 17.292896 17.336308 17.314610 17.249500 17.314610 17.271198 17.271198 17.292896 17.162708 17.162708 17.249500 17.206104 17.140995 17.140995 17.162708 17.097599 17.140995 17.119297 17.184406 17.162708 17.140995 17.140995 17.206104 17.054203 17.140995 17.119297 17.119297 17.054203 17.119297 17.162708 17.097599 17.075901 17.075901 17.075901 17.075901 17.075901 17.097599 
16.858906 16.837208 16.837208 16.837208 16.793797 16.793797 16.924000 16.837208 16.750401 16.793797 16.837208 16.902302 16.815510 16.902302 16.728703 16.793797 16.772099 16.815510 16.902302 16.837208 16.793797 16.793797 16.750401 16.750401 16.728703 16.858906 16.858906 16.793797 16.880604 16.858906 16.880604 16.902302 16.858906 16.837208 16.902302 16.924000 16.967396 16.989109 17.032505 16.989109 16.945698 17.097599 17.140995 17.227802 17.314610 17.184406 17.162708 17.249500 17.292896 17.292896 17.206104 17.227802 17.314610 17.271198 17.292896 17.227802 17.206104 17.032505 17.162708 17.140995 17.032505 16.945698 16.880604 16.902302 16.924000 17.075901 17.032505 17.140995 17.184406 17.227802 17.206104 17.314610 17.401402 17.401402 17.509907 17.553303 17.705204 17.748600 17.813709 18.030704 18.160908 18.399601 18.442997 18.660007 18.855305 19.093998 19.072300 19.180805 19.354404 19.397800 19.658207 19.810108 19.831806 19.918598 19.962009 19.983707 20.157307 20.352604 20.265797 20.244099 20.352604 20.287510 20.265797 20.027103 19.896900 19.723301 19.679905 19.593098 19.267597 18.985508 18.877003 18.660007 18.421299 18.226002 17.965595 17.705204 17.726902 17.661808 17.596699 17.488209 17.401402 17.488209 17.444798 17.314610 17.249500 17.314610 17.249500 17.314610 17.379704 17.271198 17.227802 17.206104 17.206104 17.206104 17.184406 17.162708 17.206104 17.206104 17.097599 17.184406 17.184406 17.097599 17.075901 17.184406 17.119297 17.184406 17.097599 17.075901 17.119297 17.097599 17.097599 17.097599 17.097599 17.119297 17.140995 17.184406 17.054203 17.075901 17.140995 16.989109 
16.880604 16.793797 16.858906 16.772099 16.772099 16.815510 16.837208 16.858906 16.750401 16.837208 16.772099 16.772099 16.837208 16.837208 16.837208 16.858906 16.815510 16.880604 16.793797 16.858906 16.837208 16.750401 16.837208 16.837208 16.793797 16.815510 16.902302 16.858906 16.902302 16.815510 16.815510 16.880604 16.902302 16.880604 16.902302 16.902302 16.945698 16.902302 17.054203 16.945698 17.054203 17.054203 17.075901 17.140995 17.162708 17.184406 17.206104 17.314610 17.206104 17.336308 17.206104 17.271198 17.249500 17.206104 17.206104 17.184406 17.206104 17.010807 17.032505 16.924000 16.837208 16.858906 16.815510 16.837208 16.945698 16.945698 17.097599 17.140995 17.119297 17.162708 17.314610 17.466496 17.444798 17.444798 17.618397 17.618397 17.770298 17.791996 18.095798 18.204304 18.334507 18.442997 18.551502 18.790195 19.202503 19.289295 19.376102 19.441196 19.679905 19.788410 20.027103 20.330906 20.287510 20.287510 20.330906 20.352604 20.699802 21.090397 21.025303 20.895100 20.981907 21.090397 20.960209 20.699802 20.417698 20.374302 20.200703 19.983707 19.679905 19.462910 19.224201 18.963810 18.790195 18.508106 18.334507 17.987309 17.943897 17.770298 17.596699 17.575001 17.466496 17.531605 17.401402 17.314610 17.249500 17.206104 17.314610 17.292896 17.336308 17.336308 17.206104 17.206104 17.206104 17.227802 17.206104 17.206104 17.184406 17.140995 17.140995 17.162708 17.206104 17.271198 17.119297 17.249500 17.249500 17.206104 17.119297 17.054203 17.119297 17.119297 17.162708 17.032505 17.206104 17.184406 17.119297 17.184406 17.162708 17.119297 17.140995 17.054203 
16.945698 16.880604 16.815510 16.815510 16.772099 16.880604 16.837208 16.945698 16.815510 16.815510 16.793797 16.707005 16.858906 16.815510 16.858906 16.815510 16.793797 16.815510 16.837208 16.837208 16.815510 16.858906 16.772099 16.793797 16.837208 16.815510 16.924000 16.924000 16.793797 16.837208 16.902302 16.837208 16.837208 16.837208 16.924000 17.032505 16.989109 17.010807 17.075901 16.989109 17.140995 17.119297 17.162708 17.184406 17.249500 17.162708 17.206104 17.206104 17.249500 17.206104 17.271198 17.314610 17.358006 17.271198 17.184406 17.184406 17.054203 16.837208 16.772099 16.707005 16.793797 16.815510 16.728703 16.772099 16.902302 16.967396 16.989109 17.032505 17.140995 17.227802 17.227802 17.358006 17.466496 17.575001 17.553303 17.705204 17.748600 17.900501 18.182606 18.334507 18.464710 18.508106 18.638309 18.898701 19.245899 19.506306 19.614796 19.766697 19.918598 20.135609 20.330906 20.374302 20.504505 20.699802 20.851704 21.025303 21.437595 21.980106 21.849903 21.741398 21.871601 21.980106 21.893299 21.676304 21.502705 21.285709 21.025303 20.743198 20.396000 20.027103 19.810108 19.549702 19.159107 18.898701 18.638309 18.312809 18.204304 17.965595 17.618397 17.640110 17.553303 17.575001 17.509907 17.336308 17.336308 17.336308 17.401402 17.292896 17.271198 17.206104 17.206104 17.227802 17.249500 17.314610 17.162708 17.140995 17.249500 17.140995 17.184406 17.249500 17.162708 17.162708 17.097599 17.249500 17.249500 17.184406 17.119297 17.162708 17.140995 17.162708 17.162708 17.184406 17.206104 17.097599 17.075901 17.140995 17.010807 17.097599 17.162708 17.054203 
16.772099 16.837208 16.837208 16.837208 16.750401 16.858906 16.858906 16.815510 16.793797 16.815510 16.772099 16.707005 16.837208 16.880604 16.858906 16.728703 16.772099 16.772099 16.793797 16.815510 16.750401 16.793797 16.880604 16.902302 16.858906 16.858906 16.837208 16.728703 16.793797 16.858906 16.793797 16.902302 16.902302 16.815510 16.924000 16.989109 16.989109 16.902302 17.010807 17.010807 17.054203 17.119297 17.119297 17.184406 17.206104 17.227802 17.227802 17.271198 17.271198 17.249500 17.206104 17.358006 17.271198 17.206104 17.140995 16.967396 16.837208 16.707005 16.598499 16.685307 16.685307 16.641895 16.641895 16.793797 16.772099 16.880604 16.945698 16.967396 17.249500 17.292896 17.271198 17.379704 17.509907 17.618397 17.618397 17.683506 17.878803 17.922199 18.182606 18.356205 18.551502 18.703403 18.833607 19.115696 19.441196 19.701603 19.831806 20.005405 20.200703 20.287510 20.396000 20.569599 20.808308 21.155506 21.415897 21.676304 22.088596 22.544300 22.500904 22.652805 22.739597 22.956608 23.065098 23.065098 22.869801 22.522602 22.088596 21.763096 21.285709 20.764896 20.309208 20.027103 19.593098 19.245899 19.028904 18.573200 18.573200 18.269398 17.878803 17.748600 17.683506 17.531605 17.509907 17.401402 17.358006 17.314610 17.401402 17.336308 17.292896 17.271198 17.314610 17.271198 17.249500 17.184406 17.184406 17.206104 17.162708 17.249500 17.184406 17.206104 17.227802 17.184406 17.097599 17.162708 17.119297 17.206104 17.097599 17.206104 17.227802 17.140995 17.119297 17.075901 17.227802 17.097599 17.032505 17.162708 17.140995 17.162708 17.119297 17.054203 
16.858906 16.924000 16.924000 16.858906 16.858906 16.880604 16.945698 16.858906 16.815510 16.772099 16.793797 16.837208 16.815510 16.945698 16.837208 16.880604 16.858906 16.858906 16.772099 16.815510 16.858906 16.837208 16.880604 16.837208 16.880604 16.837208 16.902302 16.837208 16.837208 16.902302 16.902302 16.880604 16.945698 16.902302 16.924000 16.989109 17.184406 17.097599 17.097599 17.097599 17.032505 17.119297 17.249500 17.206104 17.271198 17.271198 17.314610 17.314610 17.314610 17.249500 17.227802 17.271198 17.227802 17.097599 17.097599 16.837208 16.707005 16.555103 16.620197 16.598499 16.685307 16.555103 16.598499 16.772099 16.793797 16.858906 17.010807 17.140995 17.249500 17.379704 17.314610 17.423100 17.531605 17.705204 17.683506 17.726902 17.900501 17.922199 18.074100 18.269398 18.529804 18.790195 19.137409 19.419498 19.810108 20.005405 20.265797 20.461109 20.591297 20.656406 20.830006 20.981907 21.285709 21.611210 21.871601 22.197102 22.739597 23.130207 23.303806 23.542500 23.694401 23.911396 24.236897 24.258610 24.019901 23.737797 23.455708 22.956608 22.479206 21.763096 21.177204 20.591297 20.135609 19.679905 19.376102 19.028904 18.920399 18.638309 18.226002 18.009007 17.748600 17.661808 17.509907 17.401402 17.488209 17.444798 17.444798 17.444798 17.379704 17.379704 17.227802 17.292896 17.358006 17.227802 17.184406 17.162708 17.249500 17.314610 17.292896 17.140995 17.227802 17.227802 17.184406 17.271198 17.184406 17.184406 17.119297 17.140995 17.119297 17.162708 17.162708 17.184406 17.206104 17.119297 17.162708 17.227802 17.097599 17.206104 17.249500 17.119297 
16.902302 16.858906 16.902302 16.880604 16.750401 16.858906 16.858906 16.902302 16.815510 16.728703 16.837208 16.858906 16.858906 16.902302 16.837208 16.858906 16.837208 16.750401 16.837208 16.793797 16.793797 16.793797 16.858906 16.858906 16.902302 16.880604 16.902302 16.880604 16.793797 16.858906 16.858906 16.945698 16.945698 16.858906 16.858906 17.054203 17.206104 17.097599 17.075901 17.184406 17.140995 17.206104 17.206104 17.227802 17.314610 17.292896 17.249500 17.271198 17.271198 17.314610 17.206104 17.206104 17.184406 17.075901 16.837208 16.576801 16.576801 16.468296 16.468296 16.511707 16.533405 16.490009 16.598499 16.641895 16.685307 16.750401 16.924000 17.054203 17.227802 17.314610 17.271198 17.401402 17.596699 17.726902 17.683506 17.726902 17.748600 17.813709 18.030704 18.269398 18.681705 19.115696 19.614796 20.265797 20.764896 20.960209 21.003605 21.090397 21.177204 21.307407 21.481007 21.546101 21.698002 22.066898 22.370701 22.739597 23.347202 23.889698 24.063297 24.410496 24.779408 24.909595 25.170002 25.235096 25.148304 25.039799 24.822803 24.410496 23.889698 23.151905 22.305607 21.546101 20.830006 20.179005 19.766697 19.289295 19.180805 18.920399 18.486408 18.291096 18.052402 17.791996 17.596699 17.531605 17.444798 17.444798 17.466496 17.423100 17.358006 17.488209 17.292896 17.292896 17.314610 17.271198 17.097599 17.227802 17.271198 17.336308 17.206104 17.271198 17.271198 17.249500 17.227802 17.358006 17.184406 17.184406 17.271198 17.249500 17.227802 17.119297 17.227802 17.162708 17.184406 17.184406 17.227802 17.184406 17.075901 17.162708 17.184406 17.119297 
16.989109 16.924000 16.880604 16.858906 16.858906 16.967396 16.989109 16.924000 16.837208 16.815510 16.902302 16.837208 16.902302 16.924000 16.793797 16.902302 16.815510 16.793797 16.924000 16.837208 16.924000 16.902302 16.858906 16.880604 16.837208 16.880604 16.858906 16.945698 16.858906 16.880604 17.032505 16.924000 17.032505 16.880604 16.945698 16.989109 17.032505 17.032505 17.184406 17.184406 17.184406 17.162708 17.314610 17.292896 17.292896 17.292896 17.292896 17.249500 17.401402 17.292896 17.227802 17.184406 17.140995 16.793797 16.641895 16.468296 16.533405 16.403202 16.403202 16.381504 16.533405 16.468296 16.490009 16.598499 16.750401 16.772099 16.837208 17.271198 17.314610 17.271198 17.271198 17.336308 17.379704 17.488209 17.531605 17.444798 17.640110 17.770298 17.965595 18.356205 18.963810 19.853504 20.873402 21.936695 22.717899 23.065098 22.739597 22.283909 22.175404 22.153706 22.283909 22.283909 22.500904 22.913197 23.195301 23.564198 24.258610 24.909595 25.365299 25.777607 26.124805 26.298405 26.472004 26.450306 26.255009 26.385197 26.385197 26.146503 25.777607 25.018101 24.150105 22.891499 21.654606 20.743198 20.157307 19.658207 19.506306 19.224201 18.833607 18.551502 18.291096 17.943897 17.640110 17.575001 17.575001 17.509907 17.466496 17.444798 17.423100 17.379704 17.358006 17.292896 17.379704 17.314610 17.206104 17.249500 17.227802 17.184406 17.206104 17.184406 17.249500 17.206104 17.184406 17.358006 17.271198 17.292896 17.206104 17.227802 17.184406 17.140995 17.162708 17.206104 17.206104 17.184406 17.206104 17.292896 17.206104 17.292896 17.314610 17.271198 
17.010807 16.837208 16.837208 16.880604 17.010807 16.902302 16.924000 16.815510 16.815510 16.924000 16.902302 16.793797 16.750401 16.858906 16.772099 16.750401 16.815510 16.793797 16.837208 16.858906 16.858906 16.858906 16.880604 16.858906 16.902302 16.858906 16.793797 16.837208 16.880604 16.880604 16.858906 16.989109 16.967396 16.858906 16.967396 17.075901 17.075901 17.097599 17.184406 17.140995 17.162708 17.227802 17.249500 17.271198 17.336308 17.271198 17.249500 17.271198 17.336308 17.314610 17.162708 17.119297 16.967396 16.598499 16.533405 16.446598 16.446598 16.316410 16.338108 16.316410 16.424900 16.403202 16.490009 16.598499 16.707005 16.793797 16.858906 17.227802 17.227802 17.162708 17.292896 17.271198 17.206104 17.314610 17.292896 17.336308 17.618397 17.705204 18.030704 18.551502 19.441196 20.764896 23.347202 26.276707 28.034397 29.010899 28.121204 24.974705 23.542500 23.368900 23.499104 23.520802 23.737797 24.019901 24.128407 24.649204 25.538898 27.231510 29.184498 30.074207 30.681797 30.681797 30.226109 29.206196 28.034397 27.969303 27.882496 27.665501 27.448505 26.775806 25.690800 24.302006 22.913197 21.415897 20.526203 19.983707 19.788410 19.506306 19.115696 18.877003 18.508106 18.226002 17.987309 17.640110 17.596699 17.531605 17.553303 17.509907 17.466496 17.466496 17.379704 17.292896 17.292896 17.271198 17.206104 17.206104 17.314610 17.271198 17.227802 17.227802 17.314610 17.271198 17.336308 17.271198 17.314610 17.249500 17.206104 17.206104 17.271198 17.140995 17.140995 17.097599 17.249500 17.119297 17.271198 17.184406 17.227802 17.271198 17.227802 17.206104 
16.902302 16.793797 16.880604 16.924000 16.793797 16.815510 16.837208 16.772099 16.772099 16.750401 16.750401 16.815510 16.837208 16.750401 16.772099 16.815510 16.793797 16.750401 16.772099 16.837208 16.858906 16.880604 16.793797 16.793797 16.858906 16.837208 16.815510 16.772099 16.945698 16.945698 16.902302 16.902302 16.945698 16.902302 16.945698 17.054203 17.054203 17.162708 17.184406 17.206104 17.140995 17.271198 17.184406 17.206104 17.336308 17.292896 17.227802 17.249500 17.249500 17.140995 17.097599 16.945698 16.620197 16.511707 16.403202 16.338108 16.294697 16.272999 16.229603 16.207905 16.338108 16.359806 16.403202 16.511707 16.598499 16.793797 16.880604 17.054203 17.184406 17.054203 17.010807 17.054203 16.967396 17.054203 17.075901 17.271198 17.423100 17.618397 18.095798 18.681705 19.831806 22.066898 26.472004 30.312901 32.135700 33.199009 32.699909 28.685398 25.560596 26.493702 26.971104 27.057896 27.123005 27.079609 26.428608 26.732395 29.162800 32.200809 33.958500 35.043507 36.171909 36.562504 36.410603 35.325596 32.439503 30.334599 29.835499 29.748707 28.642002 26.927708 25.430408 24.519001 24.063297 22.457508 21.198902 20.396000 20.135609 19.810108 19.419498 19.093998 18.746799 18.421299 18.117496 17.900501 17.683506 17.531605 17.553303 17.596699 17.553303 17.509907 17.358006 17.249500 17.314610 17.314610 17.292896 17.227802 17.292896 17.292896 17.249500 17.227802 17.292896 17.249500 17.292896 17.271198 17.336308 17.162708 17.162708 17.249500 17.314610 17.206104 17.206104 17.162708 17.271198 17.227802 17.184406 17.249500 17.184406 17.184406 17.227802 17.184406 
16.902302 16.902302 16.924000 16.945698 16.924000 16.858906 16.880604 16.815510 16.772099 16.750401 16.772099 16.815510 16.837208 16.815510 16.750401 16.815510 16.815510 16.772099 16.815510 16.815510 16.837208 16.858906 16.837208 16.837208 16.837208 16.880604 16.924000 16.815510 16.945698 16.902302 16.924000 16.858906 16.967396 16.989109 16.967396 17.032505 16.967396 17.054203 17.119297 17.206104 17.184406 17.206104 17.314610 17.314610 17.249500 17.379704 17.336308 17.206104 17.227802 17.119297 16.967396 16.598499 16.424900 16.490009 16.403202 16.338108 16.186207 16.251301 16.207905 16.186207 16.251301 16.294697 16.403202 16.533405 16.663609 16.728703 16.685307 16.772099 16.880604 16.880604 16.815510 16.837208 16.750401 16.967396 17.010807 17.184406 17.336308 17.683506 18.095798 18.898701 20.396000 23.043400 28.099506 31.918705 34.153797 35.108601 34.826496 32.330997 29.162800 30.660099 30.703510 30.768604 31.311100 31.983799 30.942204 31.072407 34.414204 35.607700 36.215305 37.191807 38.081501 38.428699 38.428699 37.821110 36.909702 34.891605 33.372608 31.962101 29.271305 27.036198 25.343601 24.974705 25.191700 23.499104 22.023502 20.960209 20.504505 20.157307 19.788410 19.419498 19.028904 18.746799 18.356205 18.030704 17.770298 17.618397 17.575001 17.575001 17.575001 17.444798 17.401402 17.444798 17.314610 17.336308 17.271198 17.227802 17.336308 17.249500 17.249500 17.292896 17.336308 17.227802 17.140995 17.249500 17.314610 17.271198 17.249500 17.206104 17.271198 17.249500 17.249500 17.271198 17.206104 17.336308 17.140995 17.162708 17.119297 17.206104 17.227802 17.184406 
16.924000 16.858906 16.924000 16.880604 16.989109 16.945698 16.924000 16.880604 16.793797 16.880604 16.815510 16.793797 16.880604 16.945698 16.837208 16.945698 16.793797 16.902302 16.815510 16.815510 16.880604 16.880604 16.880604 16.858906 16.858906 16.945698 16.902302 16.858906 16.880604 16.858906 16.924000 16.880604 17.032505 16.967396 17.032505 16.989109 17.010807 17.075901 17.227802 17.184406 17.162708 17.292896 17.271198 17.314610 17.379704 17.379704 17.314610 17.227802 17.206104 17.075901 16.685307 16.424900 16.359806 16.186207 16.359806 16.121098 16.142796 16.142796 16.207905 16.186207 16.186207 16.186207 16.468296 16.533405 16.576801 16.641895 16.641895 16.663609 16.620197 16.685307 16.598499 16.620197 16.641895 16.641895 16.837208 17.032505 17.336308 17.618397 18.247700 19.137409 20.851704 23.868000 28.902409 32.656498 35.108601 36.171909 36.497410 35.759602 33.806599 33.394306 33.003696 33.155598 34.001896 35.434101 35.759602 35.868107 36.844608 37.625797 38.168308 38.797596 39.600498 39.817509 39.513706 38.819309 38.233402 37.322010 36.497410 34.349110 31.159199 28.468403 26.667301 26.081409 26.168201 24.388798 22.739597 21.546101 21.090397 20.699802 20.113895 19.679905 19.311008 18.963810 18.660007 18.269398 18.052402 17.770298 17.596699 17.640110 17.488209 17.553303 17.488209 17.379704 17.401402 17.314610 17.271198 17.292896 17.249500 17.249500 17.271198 17.292896 17.379704 17.227802 17.206104 17.271198 17.292896 17.162708 17.249500 17.227802 17.271198 17.249500 17.292896 17.184406 17.184406 17.292896 17.314610 17.227802 17.054203 17.206104 17.249500 17.227802 
16.924000 16.945698 16.924000 16.902302 16.902302 16.793797 16.924000 16.880604 16.837208 16.858906 16.793797 16.772099 16.815510 16.793797 16.750401 16.902302 16.815510 16.793797 16.772099 16.750401 16.793797 16.837208 16.793797 16.793797 16.815510 16.945698 16.858906 16.858906 16.815510 16.837208 16.924000 16.902302 16.967396 16.945698 17.010807 17.054203 17.010807 17.097599 17.162708 17.184406 17.119297 17.314610 17.271198 17.314610 17.292896 17.401402 17.206104 17.249500 17.097599 16.793797 16.381504 16.272999 16.186207 16.164509 16.077702 16.121098 16.142796 16.034306 16.099400 16.272999 16.207905 16.164509 16.424900 16.598499 16.511707 16.403202 16.490009 16.403202 16.338108 16.424900 16.381504 16.533405 16.446598 16.490009 16.707005 16.793797 17.271198 17.575001 18.247700 19.311008 21.307407 24.150105 28.316502 31.875309 34.804798 36.540806 37.365406 37.560703 36.931400 35.282200 34.305698 34.804798 35.911503 37.539005 37.756001 37.821110 38.515507 39.079700 39.752399 40.620396 41.032703 41.228001 40.685505 39.860905 39.101398 38.298496 37.343708 36.519108 33.481098 30.508198 28.511799 27.578709 27.166401 25.148304 23.325504 22.218800 21.589497 21.112110 20.417698 20.005405 19.593098 19.289295 18.898701 18.508106 18.291096 17.965595 17.748600 17.618397 17.596699 17.488209 17.401402 17.444798 17.358006 17.358006 17.379704 17.271198 17.249500 17.249500 17.249500 17.227802 17.314610 17.314610 17.140995 17.292896 17.271198 17.227802 17.227802 17.206104 17.249500 17.184406 17.271198 17.162708 17.140995 17.227802 17.314610 17.271198 17.075901 17.206104 17.206104 17.206104 
16.945698 16.750401 16.945698 16.858906 16.967396 16.880604 16.858906 16.902302 16.772099 16.793797 16.858906 16.728703 16.793797 16.815510 16.793797 16.815510 16.750401 16.837208 16.815510 16.815510 16.772099 16.815510 16.815510 16.858906 16.815510 16.902302 16.858906 16.880604 16.837208 16.837208 16.902302 16.945698 16.945698 16.858906 17.032505 17.032505 17.032505 17.119297 17.206104 17.184406 17.140995 17.314610 17.271198 17.249500 17.336308 17.271198 17.227802 17.097599 16.902302 16.511707 16.121098 15.990910 16.056004 15.969196 16.056004 16.012608 16.056004 16.012608 16.056004 16.207905 16.251301 16.251301 16.359806 16.359806 16.294697 16.338108 16.316410 16.077702 16.099400 16.164509 16.142796 16.251301 16.229603 16.294697 16.490009 16.707005 17.119297 17.640110 18.399601 19.679905 21.849903 25.495502 28.207996 29.336399 31.419605 35.260502 37.517307 38.211704 38.016407 36.475697 35.629398 35.976597 37.430500 39.274998 38.732502 38.992908 39.752399 40.208103 40.728901 41.575199 42.117710 42.356403 41.813908 40.577000 39.361805 38.320210 37.343708 37.126698 36.063404 32.808399 30.573307 29.271305 28.316502 26.103107 24.171803 22.869801 22.175404 21.589497 20.851704 20.287510 19.810108 19.462910 19.050602 18.790195 18.486408 18.117496 17.943897 17.683506 17.596699 17.488209 17.444798 17.358006 17.336308 17.358006 17.292896 17.336308 17.271198 17.206104 17.379704 17.271198 17.249500 17.162708 17.227802 17.336308 17.249500 17.271198 17.184406 17.227802 17.271198 17.140995 17.206104 17.206104 17.184406 17.184406 17.227802 17.206104 17.162708 17.162708 17.292896 17.097599 
17.075901 17.054203 16.945698 16.880604 17.010807 16.924000 16.924000 16.880604 16.793797 16.793797 16.902302 16.837208 16.815510 16.728703 16.837208 16.837208 16.815510 16.793797 16.750401 16.793797 16.815510 16.858906 16.793797 16.858906 16.902302 16.924000 16.902302 16.837208 16.880604 16.924000 16.945698 16.924000 17.032505 16.945698 16.945698 16.967396 17.010807 17.075901 17.184406 17.162708 17.206104 17.358006 17.271198 17.271198 17.358006 17.271198 17.184406 17.075901 16.598499 16.316410 16.034306 15.925800 16.034306 15.882404 15.904102 15.795597 15.990910 16.056004 16.164509 16.186207 16.229603 16.186207 16.272999 16.316410 16.077702 16.077702 15.969196 15.947498 15.990910 15.947498 15.990910 15.969196 16.012608 16.164509 16.251301 16.555103 17.032505 17.683506 18.660007 20.330906 23.607609 28.207996 29.900608 30.508198 30.963902 32.374409 35.694508 38.710804 39.036304 37.322010 36.367207 36.866306 38.255100 40.598698 39.969410 39.860905 39.860905 40.598698 40.815708 41.510105 42.334705 42.768696 42.269596 41.119511 39.340107 37.582401 36.367207 36.193607 37.777699 35.520908 32.808399 31.072407 29.727009 27.166401 25.148304 23.781208 22.934910 22.283909 21.481007 20.830006 20.157307 19.723301 19.441196 18.985508 18.768497 18.334507 18.074100 17.922199 17.661808 17.575001 17.488209 17.466496 17.488209 17.401402 17.379704 17.292896 17.249500 17.314610 17.249500 17.292896 17.336308 17.271198 17.206104 17.249500 17.249500 17.206104 17.292896 17.227802 17.292896 17.249500 17.184406 17.249500 17.249500 17.184406 17.249500 17.271198 17.162708 17.292896 17.314610 17.206104 
17.010807 16.989109 16.967396 16.902302 16.924000 16.880604 16.924000 16.902302 16.793797 16.772099 16.815510 16.902302 16.815510 16.815510 16.815510 16.772099 16.707005 16.837208 16.772099 16.815510 16.815510 16.837208 16.858906 16.815510 16.750401 16.880604 16.858906 16.837208 16.902302 16.837208 16.902302 16.989109 16.967396 16.967396 16.989109 17.032505 17.032505 17.075901 17.206104 17.206104 17.184406 17.292896 17.314610 17.336308 17.271198 17.227802 17.097599 16.772099 16.294697 16.142796 16.099400 15.904102 15.990910 15.773899 15.665409 15.166309 15.752201 15.990910 16.142796 16.272999 16.186207 16.164509 16.186207 15.925800 15.860706 15.773899 15.773899 15.687107 15.752201 15.708805 15.687107 15.687107 15.730503 15.839008 16.077702 16.359806 17.075901 17.835407 19.354404 21.958408 27.513599 30.356297 31.397907 31.918705 32.396107 32.786701 33.871708 37.539005 39.079700 38.081501 37.105000 37.430500 38.819309 41.575199 41.249699 40.511906 40.338306 40.425098 40.316608 40.707203 41.488407 42.009205 41.965809 40.555302 39.014606 37.300297 36.085102 35.586002 38.819309 38.320210 35.238804 33.047108 31.007298 28.186298 26.146503 24.866199 23.889698 23.043400 21.980106 21.155506 20.461109 20.027103 19.614796 19.267597 18.898701 18.551502 18.269398 17.965595 17.726902 17.553303 17.531605 17.358006 17.488209 17.401402 17.379704 17.314610 17.292896 17.292896 17.227802 17.401402 17.292896 17.249500 17.184406 17.271198 17.206104 17.227802 17.119297 17.358006 17.314610 17.292896 17.206104 17.227802 17.184406 17.249500 17.292896 17.227802 17.206104 17.227802 17.314610 17.227802 
16.989109 16.945698 16.945698 16.902302 16.924000 16.880604 16.902302 16.837208 16.858906 16.837208 16.902302 16.858906 16.880604 16.815510 16.728703 16.837208 16.837208 16.880604 16.880604 16.815510 16.750401 16.837208 16.815510 16.772099 16.772099 16.880604 16.793797 16.880604 16.989109 16.793797 16.815510 16.924000 16.989109 16.902302 17.032505 17.054203 17.054203 17.075901 17.119297 17.206104 17.140995 17.401402 17.249500 17.271198 17.249500 17.227802 17.010807 16.468296 16.186207 16.121098 15.969196 15.839008 15.925800 15.708805 15.752201 15.513508 15.773899 15.925800 16.251301 16.251301 16.186207 16.056004 15.860706 15.708805 15.578602 15.621998 15.470097 15.491810 15.491810 15.405003 15.361607 15.361607 15.426701 15.578602 15.839008 16.272999 17.097599 18.269398 20.222401 25.517200 30.356297 31.745106 32.352695 33.047108 33.784901 34.370808 34.935001 36.171909 38.385303 39.166508 37.777699 37.560703 38.949497 42.030903 42.942310 41.488407 40.663807 40.077900 39.947697 40.381702 40.837406 41.141209 40.490208 39.991108 38.819309 37.864506 36.779499 36.475697 40.012806 40.685505 37.712605 35.086903 32.591404 29.206196 27.166401 26.059696 25.083210 23.954807 22.565998 21.546101 20.808308 20.417698 19.896900 19.484608 19.180805 18.790195 18.508106 18.095798 17.813709 17.683506 17.553303 17.423100 17.488209 17.423100 17.423100 17.314610 17.358006 17.271198 17.227802 17.358006 17.358006 17.249500 17.271198 17.314610 17.336308 17.292896 17.184406 17.249500 17.292896 17.184406 17.271198 17.271198 17.162708 17.206104 17.336308 17.227802 17.184406 17.292896 17.292896 17.206104 
16.945698 16.945698 16.967396 16.924000 16.880604 16.880604 16.924000 16.858906 16.815510 16.793797 16.858906 16.815510 16.837208 16.880604 16.750401 16.772099 16.837208 16.858906 16.793797 16.750401 16.772099 16.772099 16.837208 16.772099 16.815510 16.902302 16.793797 16.902302 16.858906 16.815510 16.880604 16.945698 16.989109 16.924000 16.989109 17.010807 17.054203 17.010807 17.184406 17.140995 17.140995 17.249500 17.227802 17.292896 17.227802 17.010807 16.598499 16.142796 16.077702 16.034306 15.795597 15.730503 15.795597 15.643696 15.752201 15.730503 15.795597 15.904102 16.121098 16.142796 15.990910 15.752201 15.621998 15.426701 15.318195 15.318195 15.166309 15.057804 15.014408 14.992710 14.970997 15.101200 15.144596 15.274799 15.708805 16.272999 17.379704 19.028904 23.325504 28.707096 31.028996 32.265903 33.003696 34.153797 34.978397 35.933201 36.779499 37.517307 38.537205 39.817509 38.537205 37.951298 38.754200 41.423298 44.222599 43.246098 41.813908 40.577000 39.709003 40.034504 40.425098 40.555302 40.012806 39.340107 38.623997 37.799397 36.779499 37.690907 41.618610 41.900700 39.123096 36.475697 34.435902 30.833698 29.227909 28.490101 26.775806 24.953007 23.238697 22.153706 21.242298 20.656406 20.113895 19.614796 19.267597 18.811909 18.573200 18.334507 18.009007 17.748600 17.488209 17.444798 17.401402 17.444798 17.314610 17.314610 17.292896 17.292896 17.336308 17.336308 17.314610 17.119297 17.358006 17.249500 17.271198 17.140995 17.249500 17.292896 17.336308 17.184406 17.358006 17.249500 17.249500 17.184406 17.314610 17.271198 17.162708 17.249500 17.271198 17.119297 
16.945698 16.945698 17.010807 16.924000 16.945698 16.924000 16.989109 16.902302 16.815510 16.967396 16.880604 16.837208 16.772099 16.902302 16.750401 16.793797 16.815510 16.750401 16.750401 16.772099 16.837208 16.772099 16.750401 16.793797 16.858906 16.902302 16.837208 16.837208 16.837208 16.902302 16.924000 16.945698 17.097599 17.010807 17.032505 17.097599 17.119297 17.119297 17.227802 17.227802 17.140995 17.314610 17.271198 17.227802 17.162708 16.902302 16.294697 15.969196 15.904102 15.947498 15.730503 15.687107 15.643696 15.621998 15.687107 15.730503 15.882404 15.925800 15.969196 15.969196 15.730503 15.491810 15.318195 15.166309 15.079502 14.992710 14.862507 14.797398 14.623798 14.580402 14.428501 14.667210 14.732304 14.992710 15.513508 16.294697 17.770298 20.938496 27.491901 30.356297 31.376209 32.396107 33.524509 34.609501 35.998310 37.452198 38.623997 39.405201 39.687305 39.882603 39.231602 38.775898 39.036304 40.750599 43.832005 44.483006 43.549900 42.117710 40.728901 40.164707 39.969410 40.034504 39.730701 39.123096 38.407001 37.886204 37.300297 39.014606 43.137608 41.531803 38.515507 36.953098 35.759602 33.719807 32.287601 30.595005 28.338200 26.211597 24.171803 22.609409 21.698002 20.981907 20.461109 19.853504 19.397800 19.050602 18.833607 18.529804 18.356205 18.009007 17.531605 17.423100 17.509907 17.509907 17.401402 17.358006 17.401402 17.292896 17.358006 17.292896 17.336308 17.271198 17.271198 17.227802 17.271198 17.206104 17.206104 17.271198 17.184406 17.184406 17.271198 17.162708 17.271198 17.271198 17.336308 17.206104 17.206104 17.206104 17.336308 17.206104 
17.032505 16.989109 16.945698 16.945698 16.880604 16.924000 16.945698 16.945698 16.902302 16.924000 16.858906 16.837208 16.837208 16.880604 16.815510 16.837208 16.815510 16.750401 16.837208 16.837208 16.815510 16.858906 16.750401 16.793797 16.902302 16.772099 16.858906 16.902302 16.880604 16.924000 16.837208 17.010807 17.054203 17.010807 16.967396 16.967396 17.075901 17.162708 17.249500 17.227802 17.184406 17.227802 17.119297 17.184406 17.054203 16.685307 16.121098 15.860706 15.925800 15.795597 15.665409 15.621998 15.600300 15.513508 15.708805 15.687107 15.795597 15.752201 15.795597 15.643696 15.448399 15.166309 15.057804 14.862507 14.797398 14.558704 14.515308 14.254902 14.233204 14.146397 14.103001 14.276600 14.428501 14.710606 15.339909 16.316410 18.594898 24.128407 28.750507 30.204395 31.311100 32.482899 33.502796 35.000095 36.974796 38.819309 40.273197 41.162907 40.381702 39.340107 39.014606 38.515507 38.450397 38.754200 40.186405 43.419697 44.700001 43.962208 42.009205 40.750599 39.817509 39.709003 39.687305 39.535404 38.949497 38.775898 39.253300 41.314808 43.376301 40.077900 37.734303 37.473896 36.692707 35.303898 33.502796 31.441303 29.010899 27.383396 25.343601 23.390598 22.110310 21.242298 20.721500 20.092197 19.658207 19.289295 19.007206 18.660007 18.291096 18.009007 17.705204 17.466496 17.575001 17.509907 17.336308 17.379704 17.401402 17.444798 17.358006 17.314610 17.401402 17.314610 17.314610 17.358006 17.379704 17.249500 17.206104 17.206104 17.336308 17.227802 17.227802 17.249500 17.184406 17.358006 17.249500 17.336308 17.206104 17.249500 17.314610 17.206104 
17.010807 16.989109 16.924000 17.032505 16.924000 16.924000 16.924000 16.902302 16.902302 16.945698 16.880604 16.902302 16.858906 16.858906 16.837208 16.815510 16.750401 16.837208 16.815510 16.772099 16.793797 16.837208 16.750401 16.902302 16.945698 16.772099 16.815510 16.837208 16.880604 16.858906 16.924000 17.010807 17.032505 16.902302 16.945698 17.054203 17.162708 17.119297 17.140995 17.227802 17.162708 17.184406 17.097599 17.119297 16.902302 16.294697 16.056004 15.773899 15.708805 15.665409 15.470097 15.339909 15.426701 15.318195 15.600300 15.556904 15.578602 15.491810 15.578602 15.339909 15.122898 14.819096 14.602100 14.471897 14.298298 14.037907 13.907703 13.799198 13.755802 13.603901 13.712406 13.864307 14.081303 14.406803 15.036106 16.403202 20.135609 25.886097 28.099506 29.293003 30.551609 31.897007 33.199009 35.347309 37.690907 39.752399 41.314808 40.772297 38.906101 38.124897 37.972996 38.059803 38.190006 38.341908 38.190006 39.101398 41.011005 44.309406 43.658405 42.009205 40.143009 39.383503 39.991108 40.381702 40.208103 40.685505 42.182804 43.918797 42.095997 38.146610 37.213505 37.452198 36.757801 35.520908 34.500996 32.179096 29.488300 27.535297 26.298405 24.128407 22.565998 21.589497 21.090397 20.439396 19.918598 19.441196 19.180805 18.703403 18.421299 17.987309 17.726902 17.596699 17.640110 17.466496 17.379704 17.358006 17.358006 17.423100 17.206104 17.292896 17.379704 17.206104 17.292896 17.292896 17.249500 17.227802 17.227802 17.271198 17.314610 17.271198 17.292896 17.249500 17.336308 17.249500 17.292896 17.206104 17.162708 17.249500 17.206104 17.314610 
17.054203 17.032505 17.054203 16.945698 16.945698 16.967396 16.815510 16.902302 16.902302 16.880604 16.858906 16.858906 16.837208 16.902302 16.858906 16.793797 16.772099 16.815510 16.772099 16.837208 16.750401 16.837208 16.772099 16.858906 16.880604 16.858906 16.793797 16.837208 16.967396 16.815510 16.837208 16.945698 16.967396 16.902302 16.945698 17.075901 17.054203 17.032505 17.162708 17.184406 17.140995 17.184406 17.097599 17.010807 16.663609 16.056004 15.904102 15.708805 15.600300 15.383305 15.405003 15.231403 15.209705 15.188007 15.426701 15.470097 15.470097 15.274799 15.209705 14.949299 14.732304 14.319996 14.168110 13.907703 13.690708 13.582203 13.321796 13.191608 13.169895 13.148197 13.321796 13.430302 13.647297 14.016209 14.775700 16.294697 21.047001 25.647404 27.361698 28.077808 29.119404 30.746906 32.851810 35.499210 37.972996 39.622196 39.036304 37.864506 37.842808 38.255100 38.667408 38.580601 38.775898 38.819309 38.363605 37.929600 38.233402 42.508305 44.678303 43.680103 42.443211 41.054401 41.293110 41.857304 42.378101 43.701801 45.134007 44.830204 40.381702 37.539005 37.170109 37.256901 36.193607 35.802998 35.260502 32.699909 29.878910 27.687199 26.623905 24.735996 22.934910 22.023502 21.263996 20.678104 20.135609 19.744999 19.332706 18.855305 18.508106 18.117496 17.835407 17.640110 17.531605 17.444798 17.423100 17.444798 17.401402 17.292896 17.358006 17.249500 17.271198 17.292896 17.314610 17.336308 17.206104 17.292896 17.249500 17.206104 17.271198 17.227802 17.206104 17.227802 17.249500 17.249500 17.206104 17.271198 17.227802 17.184406 17.249500 17.184406 
17.054203 17.010807 16.989109 16.902302 16.880604 16.967396 16.858906 16.880604 16.880604 16.837208 16.945698 16.793797 16.685307 16.902302 16.902302 16.858906 16.707005 16.707005 16.793797 16.707005 16.750401 16.728703 16.663609 16.750401 16.772099 16.815510 16.815510 16.815510 16.858906 16.858906 16.815510 16.902302 16.989109 17.010807 16.967396 17.010807 16.967396 17.054203 17.162708 17.140995 17.075901 17.097599 17.119297 16.945698 16.316410 15.947498 15.752201 15.556904 15.470097 15.253101 15.188007 15.144596 15.014408 14.862507 14.992710 15.101200 15.101200 14.884205 14.710606 14.385105 14.168110 13.842609 13.517109 13.169895 13.018009 12.844410 12.692509 12.627399 12.584003 12.649097 12.800999 12.952900 13.191608 13.647297 14.493595 15.947498 20.244099 24.822803 26.580509 27.296604 27.925907 29.488300 32.005497 34.869907 36.888004 36.128498 35.737904 36.866306 38.038105 38.819309 39.188206 39.188206 39.209904 39.101398 38.819309 38.255100 37.669209 39.687305 43.593296 44.331104 44.027302 43.354603 42.790409 43.246098 43.506504 43.723499 43.853703 42.530003 40.229801 37.929600 37.126698 36.844608 36.258701 36.649296 35.694508 33.416004 30.443104 27.730610 26.537098 25.104908 23.216999 22.262196 21.481007 20.960209 20.417698 19.983707 19.506306 19.050602 18.725101 18.377903 17.943897 17.683506 17.531605 17.575001 17.423100 17.401402 17.379704 17.336308 17.314610 17.249500 17.249500 17.249500 17.249500 17.227802 17.271198 17.249500 17.162708 17.162708 17.249500 17.140995 17.206104 17.140995 17.249500 17.227802 17.227802 17.162708 17.140995 17.206104 17.227802 17.227802 
17.097599 16.989109 16.967396 17.010807 16.989109 16.989109 16.902302 16.880604 16.815510 16.858906 16.793797 16.858906 16.815510 16.858906 16.880604 16.793797 16.685307 16.772099 16.858906 16.728703 16.793797 16.815510 16.772099 16.837208 16.837208 16.880604 16.858906 16.858906 16.967396 16.880604 16.924000 16.945698 16.989109 16.924000 17.032505 17.032505 17.119297 17.119297 17.162708 17.140995 17.184406 17.075901 16.924000 16.837208 16.186207 15.882404 15.600300 15.470097 15.426701 15.296497 15.036106 14.949299 14.819096 14.688908 14.623798 14.645496 14.667210 14.363407 14.059605 13.690708 13.430302 13.083103 12.584003 12.345295 12.258503 12.149998 12.106602 12.041508 12.084904 12.171696 12.301899 12.475498 12.757603 13.343510 14.146397 15.513508 18.811909 23.585896 25.755909 26.688999 27.253208 28.229710 30.638401 33.112202 33.719807 34.023609 35.173710 36.822910 37.994709 39.079700 39.600498 39.513706 39.513706 39.296696 39.144810 38.472095 37.647511 37.777699 40.859104 42.855503 43.159306 43.701801 43.528202 40.012806 36.237003 34.370808 33.589603 33.220707 35.781300 37.712605 37.105000 36.931400 37.105000 36.801197 35.954899 34.110401 31.528095 28.598606 26.233295 24.996403 23.412296 22.435810 21.784809 21.285709 20.808308 20.222401 19.701603 19.202503 18.725101 18.464710 18.009007 17.748600 17.640110 17.575001 17.466496 17.423100 17.423100 17.314610 17.379704 17.292896 17.423100 17.358006 17.314610 17.314610 17.314610 17.249500 17.162708 17.206104 17.206104 17.249500 17.292896 17.206104 17.292896 17.227802 17.184406 17.227802 17.184406 17.249500 17.271198 17.184406 
17.097599 17.032505 17.097599 17.075901 16.945698 16.989109 16.945698 16.967396 16.902302 16.967396 16.902302 16.924000 16.858906 16.858906 16.880604 16.924000 16.793797 16.793797 16.750401 16.793797 16.837208 16.837208 16.750401 16.750401 16.858906 16.902302 16.880604 16.902302 16.880604 16.989109 16.967396 16.945698 16.967396 17.010807 16.989109 17.054203 17.010807 17.075901 17.140995 17.140995 17.097599 17.140995 16.924000 16.641895 16.012608 15.839008 15.535206 15.383305 15.274799 15.057804 14.905903 14.667210 14.558704 14.319996 14.363407 14.233204 13.994495 13.625599 13.213306 12.887806 12.540607 12.236805 11.759403 11.498997 11.412205 11.282001 11.216908 11.325397 11.433903 11.585804 11.802799 12.084904 12.475498 12.974598 13.712406 14.884205 17.184406 21.003605 24.388798 25.929508 26.168201 26.819202 28.642002 31.050709 32.374409 33.806599 35.173710 36.736103 38.016407 39.014606 39.839207 39.969410 39.860905 39.492008 39.123096 38.233402 37.213505 36.584202 37.539005 38.580601 40.598698 41.271397 36.801197 33.133900 31.962101 31.463001 30.855396 30.269505 30.117603 33.220707 36.844608 37.039906 36.388905 36.258701 36.085102 34.544407 32.330997 29.835499 27.079609 25.148304 23.651005 22.891499 22.175404 21.676304 21.177204 20.461109 19.962009 19.419498 18.963810 18.594898 18.139210 17.878803 17.640110 17.575001 17.444798 17.423100 17.401402 17.401402 17.379704 17.401402 17.358006 17.401402 17.423100 17.314610 17.314610 17.271198 17.292896 17.358006 17.249500 17.249500 17.314610 17.184406 17.336308 17.140995 17.314610 17.271198 17.184406 17.271198 17.227802 17.206104 
17.119297 17.010807 16.967396 16.989109 16.924000 17.010807 16.945698 16.967396 16.858906 16.793797 16.880604 16.772099 16.837208 16.858906 16.902302 16.793797 16.750401 16.750401 16.772099 16.793797 16.815510 16.858906 16.685307 16.793797 16.793797 16.772099 16.772099 16.793797 16.924000 16.902302 16.924000 16.924000 16.945698 16.989109 16.924000 17.032505 16.967396 17.032505 17.119297 17.097599 17.010807 17.032505 16.837208 16.272999 15.904102 15.600300 15.405003 15.253101 15.057804 14.775700 14.623798 14.363407 14.189808 13.994495 13.712406 13.517109 13.083103 12.714207 12.128300 11.585804 11.238605 10.869709 10.414005 10.131901 9.893208 9.914906 10.045109 10.240406 10.609303 10.913105 11.260303 11.672596 12.041508 12.497196 13.148197 14.124699 15.752201 18.074100 21.177204 23.542500 24.432209 24.909595 26.884296 30.334599 32.092304 33.654697 34.978397 36.453999 37.647511 38.797596 39.709003 40.099598 39.839207 39.188206 38.623997 37.712605 36.671009 35.846409 34.935001 32.699909 34.414204 33.763203 31.094105 30.638401 30.790302 30.898808 30.660099 30.291203 29.640202 29.553410 33.199009 36.085102 35.303898 35.303898 35.802998 35.108601 32.786701 29.488300 26.688999 25.061497 23.802906 23.238697 22.674503 22.088596 21.502705 20.873402 20.200703 19.484608 19.159107 18.746799 18.312809 17.878803 17.705204 17.596699 17.488209 17.444798 17.423100 17.336308 17.271198 17.314610 17.336308 17.358006 17.401402 17.336308 17.314610 17.292896 17.249500 17.271198 17.379704 17.271198 17.206104 17.206104 17.206104 17.184406 17.271198 17.184406 17.249500 17.206104 17.271198 17.184406 
17.075901 17.140995 17.054203 17.010807 17.010807 17.032505 17.032505 17.010807 16.967396 16.967396 16.815510 16.837208 16.924000 16.924000 16.924000 16.880604 16.793797 16.815510 16.815510 16.793797 16.728703 16.837208 16.750401 16.793797 16.837208 16.815510 16.815510 16.902302 16.967396 16.924000 16.967396 16.924000 16.967396 17.010807 16.967396 17.032505 17.075901 17.140995 17.054203 17.097599 17.054203 16.989109 16.750401 16.121098 15.773899 15.600300 15.253101 15.209705 14.949299 14.754002 14.363407 14.124699 13.799198 13.343510 12.952900 12.432102 11.911304 11.216908 10.587605 9.936604 8.829899 7.766606 7.224110 6.768406 5.423008 5.574910 6.334401 6.768406 8.591206 9.980000 10.696110 11.173496 11.607502 12.106602 12.735905 13.495396 14.645496 16.056004 17.857105 19.658207 21.090397 22.262196 25.104908 30.334599 32.027210 33.416004 34.696308 35.954899 37.126698 38.190006 39.144810 39.643909 39.383503 38.515507 37.972996 37.039906 36.128498 34.935001 34.067005 30.182697 29.835499 28.620304 29.032597 29.661900 30.226109 30.529896 30.595005 30.378010 29.835499 29.249607 29.575108 33.958500 34.848209 34.522709 35.282200 35.455799 33.893406 29.965702 26.754108 25.386997 24.345402 23.672703 23.216999 22.631107 21.980106 21.263996 20.612995 19.831806 19.376102 18.877003 18.464710 18.117496 17.770298 17.661808 17.575001 17.553303 17.444798 17.336308 17.358006 17.488209 17.423100 17.358006 17.206104 17.358006 17.379704 17.314610 17.336308 17.358006 17.379704 17.271198 17.292896 17.249500 17.227802 17.249500 17.249500 17.227802 17.162708 17.249500 17.184406 17.249500 
17.162708 17.054203 17.054203 17.010807 17.054203 16.945698 16.945698 17.032505 16.967396 16.880604 16.858906 16.880604 16.815510 16.858906 16.815510 16.924000 16.772099 16.772099 16.772099 16.793797 16.815510 16.772099 16.793797 16.815510 16.793797 16.815510 16.772099 16.858906 16.902302 16.858906 16.902302 16.945698 16.967396 16.967396 16.989109 17.032505 17.054203 17.054203 17.032505 17.032505 17.010807 16.858906 16.511707 15.969196 15.687107 15.405003 15.209705 14.992710 14.840809 14.558704 14.168110 13.712406 13.213306 12.497196 11.824497 11.195210 10.479099 9.741306 8.395908 5.574910 3.990803 3.209599 2.992604 2.732197 2.536900 2.558598 2.862401 3.296406 4.750309 7.636403 9.828098 10.674397 11.065006 11.564106 12.149998 12.714207 13.647297 14.602100 15.708805 16.945698 18.334507 19.810108 23.434010 29.835499 31.940403 32.981998 34.132099 35.282200 36.237003 37.191807 37.951298 38.385303 38.255100 37.387104 36.953098 36.041706 34.869907 33.828297 33.567905 29.076008 27.839100 26.775806 27.882496 29.010899 29.705296 30.226109 30.573307 30.508198 30.030796 29.488300 29.010899 31.593204 34.587803 34.522709 34.869907 35.369007 34.544407 31.571507 27.578709 26.103107 25.039799 24.388798 23.781208 23.238697 22.479206 21.719700 20.938496 20.135609 19.571400 18.942097 18.399601 18.030704 17.857105 17.705204 17.553303 17.488209 17.444798 17.423100 17.423100 17.423100 17.249500 17.401402 17.314610 17.358006 17.271198 17.292896 17.184406 17.271198 17.249500 17.184406 17.227802 17.206104 17.206104 17.314610 17.206104 17.249500 17.140995 17.227802 17.292896 17.184406 
17.140995 17.140995 17.097599 17.054203 17.097599 17.010807 17.032505 16.945698 16.945698 16.945698 16.967396 16.924000 16.858906 16.902302 16.880604 16.902302 16.858906 16.837208 16.772099 16.793797 16.728703 16.815510 16.793797 16.815510 16.858906 16.793797 16.880604 16.750401 16.793797 16.880604 16.837208 16.837208 16.967396 16.945698 16.989109 17.032505 17.032505 17.097599 17.054203 16.989109 16.967396 16.815510 16.251301 15.817295 15.600300 15.318195 15.079502 14.840809 14.580402 14.254902 13.669010 12.931202 12.301899 11.520710 10.934803 10.088505 9.242207 7.940205 5.379597 2.602009 2.319905 2.254796 2.146306 2.081196 2.189702 2.341603 2.580296 2.884099 3.665303 5.488102 8.699696 9.936604 10.587605 10.978199 11.585804 12.084904 12.800999 13.473698 14.406803 15.426701 16.707005 18.356205 21.828205 28.620304 30.812000 32.048908 33.133900 34.175510 35.217106 35.976597 36.302097 36.323795 36.844608 36.085102 35.672810 34.956699 33.958500 32.851810 32.613102 27.643803 26.558796 25.929508 27.318302 28.403309 29.271305 30.052509 30.595005 30.464802 30.182697 29.748707 29.249607 30.551609 34.696308 34.739704 35.021809 35.434101 34.240604 31.419605 29.596806 28.099506 26.428608 25.365299 24.757710 23.911396 23.043400 22.153706 21.329105 20.396000 19.744999 19.180805 18.703403 18.226002 17.943897 17.748600 17.488209 17.466496 17.488209 17.358006 17.423100 17.379704 17.379704 17.358006 17.314610 17.379704 17.227802 17.336308 17.314610 17.292896 17.358006 17.292896 17.336308 17.336308 17.206104 17.206104 17.227802 17.227802 17.184406 17.227802 17.249500 17.227802 
17.140995 17.119297 17.119297 17.097599 16.989109 17.162708 17.054203 16.989109 16.967396 17.032505 16.989109 16.945698 16.945698 16.967396 16.858906 16.945698 16.902302 16.880604 16.793797 16.880604 16.924000 16.815510 16.880604 16.880604 16.815510 16.837208 16.880604 16.815510 16.924000 16.880604 16.924000 16.924000 16.967396 16.989109 16.989109 17.075901 17.075901 17.097599 17.097599 16.967396 16.945698 16.880604 16.186207 15.773899 15.643696 15.405003 15.122898 14.884205 14.645496 14.081303 13.343510 12.410404 11.520710 10.782902 10.283802 9.350697 8.374195 6.594807 3.231297 1.972706 1.951008 1.929310 1.842503 1.820805 2.102910 2.189702 2.341603 2.645405 3.253010 4.403096 7.506199 9.112003 9.806400 10.283802 10.847996 11.216908 11.824497 12.627399 13.386906 14.406803 15.621998 17.466496 19.853504 25.734196 29.423206 30.855396 32.048908 32.981998 33.763203 34.522709 34.891605 34.913303 35.195408 35.195408 35.130299 34.739704 34.284000 33.524509 30.269505 25.690800 25.582310 25.538898 26.949406 27.904209 28.685398 29.661900 30.486500 30.443104 30.334599 29.965702 30.334599 30.421406 35.260502 35.021809 35.282200 35.542606 35.369007 33.003696 31.419605 31.007298 29.575108 27.274906 25.907810 24.887897 23.781208 22.631107 21.763096 20.699802 20.048801 19.267597 18.811909 18.356205 18.030704 17.835407 17.575001 17.488209 17.509907 17.444798 17.423100 17.423100 17.379704 17.336308 17.271198 17.444798 17.379704 17.358006 17.358006 17.227802 17.162708 17.249500 17.314610 17.314610 17.314610 17.336308 17.314610 17.292896 17.206104 17.336308 17.314610 17.227802 
17.206104 17.206104 17.140995 17.140995 17.054203 17.054203 17.054203 17.054203 17.054203 17.075901 17.032505 16.989109 16.967396 17.032505 16.967396 16.945698 16.924000 16.858906 16.793797 16.858906 16.924000 16.902302 16.924000 16.924000 16.858906 16.924000 16.858906 16.880604 16.837208 16.837208 16.902302 16.858906 16.902302 16.945698 17.054203 17.075901 16.945698 16.989109 16.989109 17.032505 16.858906 16.750401 16.099400 15.708805 15.556904 15.339909 15.014408 14.797398 14.428501 13.864307 12.996296 12.084904 11.151798 10.479099 9.806400 8.743107 7.744908 5.813603 2.580296 1.755696 1.799107 1.538701 1.343403 1.343403 1.538701 1.668904 1.842503 2.189702 2.905797 3.687001 6.464604 8.157200 8.895008 9.307301 9.828098 10.088505 10.696110 11.390507 12.236805 13.365208 14.754002 16.598499 18.421299 22.088596 27.079609 29.553410 30.681797 31.484699 32.396107 32.981998 33.459400 33.481098 33.806599 34.739704 34.826496 34.696308 34.566105 32.070606 25.560596 23.846302 24.453907 25.213398 26.298405 27.383396 28.164600 29.054310 29.792103 30.030796 30.139301 30.052509 30.074207 30.746906 35.520908 35.282200 35.065205 35.629398 37.039906 35.086903 33.068806 32.157398 31.962101 30.551609 27.925907 26.450306 24.931309 23.499104 22.240498 21.133808 20.309208 19.571400 19.007206 18.442997 18.117496 17.878803 17.575001 17.509907 17.466496 17.379704 17.401402 17.336308 17.466496 17.401402 17.314610 17.401402 17.423100 17.379704 17.271198 17.271198 17.379704 17.249500 17.314610 17.271198 17.206104 17.249500 17.292896 17.271198 17.162708 17.206104 17.227802 17.271198 
17.206104 17.032505 17.206104 17.184406 17.054203 17.010807 17.054203 16.989109 16.924000 17.054203 17.010807 17.010807 17.032505 17.119297 16.989109 16.989109 16.902302 16.858906 16.793797 16.924000 16.858906 16.989109 16.902302 16.837208 16.858906 16.793797 16.750401 16.880604 16.728703 16.815510 16.880604 16.880604 17.054203 16.924000 17.010807 17.097599 17.032505 17.032505 16.989109 16.924000 16.880604 16.598499 15.882404 15.687107 15.535206 15.209705 14.927601 14.667210 14.211506 13.690708 12.692509 11.650898 10.934803 10.110203 9.285603 8.287403 7.224110 5.227696 2.168004 1.625508 1.517003 1.213200 1.148106 1.104710 1.213200 1.343403 1.603810 1.733998 2.384999 3.057698 5.466404 6.920308 7.397709 7.527897 7.961903 7.267506 7.397709 8.591206 10.500797 12.019810 13.582203 15.426701 17.140995 19.528004 23.390598 27.405109 28.880695 29.835499 30.768604 31.419605 31.875309 31.636600 31.788502 32.830097 33.524509 34.001896 31.831898 25.972904 22.891499 22.262196 23.021702 24.367100 25.386997 26.688999 27.448505 28.207996 28.880695 29.401508 29.618504 29.770405 29.661900 31.180897 33.784901 34.826496 36.432301 38.211704 38.992908 37.235203 34.566105 32.743305 31.745106 32.374409 31.072407 28.620304 26.385197 24.519001 22.978306 21.698002 20.569599 19.679905 19.180805 18.638309 18.291096 17.922199 17.661808 17.509907 17.423100 17.488209 17.401402 17.336308 17.358006 17.271198 17.184406 17.292896 17.401402 17.358006 17.292896 17.314610 17.184406 17.249500 17.206104 17.249500 17.206104 17.314610 17.314610 17.336308 17.292896 17.162708 17.249500 17.336308 
17.271198 17.119297 17.140995 17.184406 17.032505 17.075901 17.119297 17.010807 17.075901 17.032505 16.924000 17.032505 17.010807 17.054203 17.010807 17.010807 16.902302 16.902302 16.837208 16.945698 16.989109 16.924000 16.902302 16.967396 16.772099 16.924000 16.880604 16.902302 16.902302 16.880604 16.967396 16.924000 16.924000 16.967396 16.924000 16.989109 16.967396 17.032505 17.032505 16.837208 16.837208 16.576801 15.795597 15.665409 15.491810 15.209705 14.949299 14.645496 14.254902 13.430302 12.605701 11.585804 10.631001 9.893208 9.025196 8.048710 6.855198 5.054097 2.298207 1.430195 1.126408 1.126408 1.017903 0.996205 1.061299 1.039601 1.300007 1.582097 1.885899 2.276509 3.708699 3.903996 3.600209 3.426610 3.687001 3.426610 3.491704 3.969105 5.618306 8.222309 10.197010 12.475498 15.231403 17.835407 20.113895 23.347202 26.428608 27.904209 28.924107 29.575108 30.052509 29.922306 29.900608 31.137501 31.897007 29.640202 25.278507 22.544300 21.654606 21.090397 21.198902 23.173603 24.605808 25.647404 26.450306 27.101307 27.839100 28.338200 28.728809 29.032597 29.314701 29.987400 31.940403 35.086903 38.949497 40.099598 40.490208 39.557102 36.649296 33.350910 30.855396 30.660099 32.027210 31.723408 28.468403 26.037998 24.150105 22.522602 21.047001 20.092197 19.311008 18.877003 18.247700 17.922199 17.661808 17.553303 17.509907 17.444798 17.423100 17.358006 17.358006 17.379704 17.271198 17.314610 17.336308 17.292896 17.336308 17.336308 17.314610 17.271198 17.249500 17.249500 17.249500 17.271198 17.227802 17.249500 17.206104 17.292896 17.249500 17.206104 
17.249500 17.206104 17.119297 17.119297 17.184406 17.162708 17.140995 17.097599 17.054203 17.010807 17.032505 16.945698 17.032505 16.989109 16.945698 17.032505 16.902302 17.010807 16.945698 16.902302 16.989109 16.945698 16.858906 16.902302 16.858906 16.924000 16.837208 16.967396 16.924000 16.945698 16.880604 16.945698 16.945698 16.989109 16.967396 17.054203 17.010807 17.075901 16.989109 16.837208 16.772099 16.446598 15.882404 15.470097 15.318195 15.166309 14.840809 14.515308 14.124699 13.343510 12.280201 11.347095 10.522495 9.654499 8.873295 7.810002 6.659901 5.010701 2.168004 1.234898 1.017903 0.974507 0.800908 0.779210 0.887700 0.909398 0.996205 1.300007 1.451909 1.430195 1.408497 1.582097 1.365101 1.560399 2.146306 2.211400 2.428410 2.471806 2.840703 3.513402 4.424809 5.987202 9.936604 15.470097 18.139210 20.027103 22.349003 24.302006 26.103107 27.253208 28.012699 28.555210 28.555210 28.880695 26.472004 23.390598 21.871601 21.025303 20.526203 20.113895 20.005405 21.242298 23.412296 24.714298 25.300205 25.951206 26.493702 27.188099 27.774006 28.012699 27.947605 29.206196 32.222507 37.452198 40.164707 41.141209 40.945896 41.162907 39.036304 35.021809 30.095905 28.642002 29.553410 31.962101 30.855396 27.752308 25.386997 23.173603 21.481007 20.287510 19.441196 18.898701 18.269398 17.878803 17.661808 17.509907 17.379704 17.379704 17.379704 17.423100 17.401402 17.423100 17.249500 17.358006 17.271198 17.271198 17.206104 17.358006 17.292896 17.249500 17.358006 17.292896 17.292896 17.227802 17.227802 17.271198 17.336308 17.227802 17.314610 17.271198 
17.314610 17.097599 17.206104 17.162708 17.184406 17.075901 17.162708 17.097599 17.010807 17.010807 17.010807 16.989109 16.945698 16.945698 16.989109 16.989109 16.880604 16.902302 16.837208 16.902302 16.880604 16.880604 16.902302 16.924000 16.880604 16.924000 16.945698 16.837208 16.902302 16.837208 16.902302 17.010807 17.032505 16.880604 16.967396 16.989109 16.924000 16.967396 16.945698 16.815510 16.685307 16.403202 15.795597 15.470097 15.318195 15.057804 14.688908 14.471897 13.994495 13.343510 12.280201 11.216908 10.262104 9.437504 8.677998 7.744908 6.529698 4.685200 1.777409 1.104710 0.866002 0.692402 0.692402 0.583897 0.931096 0.714100 0.779210 0.757496 1.039601 0.931096 0.649006 0.649006 0.866002 1.148106 1.451909 1.668904 1.647206 1.755696 2.037800 2.623707 2.753895 3.643605 5.336201 11.694309 16.251301 17.965595 19.376102 20.808308 22.262196 23.282108 23.998203 24.128407 23.781208 22.891499 21.676304 20.656406 20.092197 19.636509 19.354404 19.354404 19.441196 19.831806 21.437595 22.891499 24.019901 24.953007 25.604008 26.211597 26.493702 26.710697 27.578709 29.640202 34.761402 39.600498 41.271397 42.074299 41.466709 40.381702 40.338306 36.801197 30.812000 28.012699 27.665501 29.792103 31.419605 29.488300 26.341801 23.976505 21.936695 20.569599 19.528004 18.768497 18.334507 18.030704 17.640110 17.401402 17.423100 17.423100 17.358006 17.314610 17.401402 17.401402 17.227802 17.206104 17.423100 17.336308 17.206104 17.271198 17.379704 17.227802 17.358006 17.249500 17.119297 17.271198 17.249500 17.227802 17.162708 17.249500 17.358006 17.336308 
17.292896 17.162708 17.119297 17.206104 17.140995 17.162708 17.097599 17.032505 17.032505 17.075901 17.032505 17.032505 17.054203 17.075901 17.054203 17.140995 16.989109 16.924000 16.945698 16.945698 16.989109 16.967396 16.967396 16.924000 16.880604 16.902302 16.924000 16.902302 16.924000 16.858906 16.880604 16.945698 16.967396 16.945698 16.989109 16.989109 16.945698 16.967396 16.945698 16.815510 16.620197 16.316410 15.665409 15.426701 15.209705 15.057804 14.710606 14.341709 13.994495 13.321796 12.345295 11.195210 10.153599 9.350697 8.591206 7.506199 6.377797 4.359700 1.690602 0.974507 0.757496 0.649006 0.540501 0.497105 0.692402 0.779210 0.453709 0.562199 0.714100 0.562199 0.410298 0.345204 0.410298 0.518803 0.952809 0.887700 1.104710 1.126408 1.603810 1.951008 2.102910 2.884099 3.969105 8.960102 14.602100 16.272999 17.336308 18.486408 19.397800 20.092197 20.504505 20.547901 20.374302 19.962009 19.419498 18.920399 18.725101 18.551502 18.399601 18.486408 18.703403 19.224201 20.157307 21.112110 22.175404 23.347202 24.323704 25.126606 26.515400 28.663700 30.095905 31.918705 37.452198 40.902500 42.313007 42.595097 41.379902 39.036304 39.340107 38.363605 32.895206 30.443104 30.378010 30.725208 31.571507 31.159199 27.513599 24.757710 22.544300 20.895100 19.744999 18.963810 18.421299 17.965595 17.618397 17.401402 17.358006 17.401402 17.336308 17.314610 17.423100 17.314610 17.314610 17.292896 17.314610 17.271198 17.206104 17.184406 17.227802 17.140995 17.271198 17.249500 17.162708 17.162708 17.271198 17.140995 17.206104 17.314610 17.227802 17.249500 
17.292896 17.227802 17.206104 17.271198 17.184406 17.227802 17.271198 17.119297 17.162708 17.097599 17.054203 17.054203 17.119297 17.010807 17.097599 17.054203 16.967396 17.010807 16.880604 16.967396 17.054203 17.054203 16.967396 16.989109 16.967396 16.945698 16.945698 16.880604 16.880604 16.902302 16.924000 16.967396 16.945698 16.902302 17.032505 16.989109 16.989109 16.880604 16.945698 16.793797 16.750401 16.186207 15.600300 15.383305 15.209705 14.970997 14.558704 14.341709 13.907703 13.430302 12.497196 11.173496 10.175297 9.307301 8.526096 7.571309 6.204197 4.381398 1.712300 0.974507 0.692402 0.627308 0.540501 0.323506 0.345204 0.605610 0.540501 0.431996 0.475407 0.518803 0.301808 0.410298 0.280110 0.323506 0.540501 0.453709 0.670704 0.996205 1.061299 1.451909 1.929310 2.667103 3.426610 7.506199 13.018009 14.797398 15.643696 16.620197 17.401402 17.900501 18.226002 18.160908 18.226002 18.009007 17.878803 17.575001 17.509907 17.596699 17.575001 17.575001 17.965595 18.442997 19.224201 20.027103 21.025303 22.175404 23.954807 27.274906 29.944004 31.506397 32.114002 34.218906 38.862705 41.705402 42.812107 42.269596 40.772297 39.318409 38.927799 39.947697 37.647511 37.256901 36.866306 36.193607 35.151997 32.981998 29.249607 25.755909 23.043400 21.155506 19.940296 19.007206 18.356205 18.009007 17.596699 17.444798 17.444798 17.379704 17.401402 17.358006 17.444798 17.358006 17.336308 17.271198 17.271198 17.314610 17.314610 17.249500 17.292896 17.206104 17.249500 17.314610 17.227802 17.249500 17.227802 17.249500 17.314610 17.336308 17.336308 17.227802 
17.271198 17.314610 17.314610 17.314610 17.249500 17.249500 17.140995 17.184406 17.075901 17.119297 17.097599 17.162708 17.075901 17.075901 17.010807 17.097599 17.032505 17.119297 16.945698 17.075901 17.010807 17.054203 17.032505 17.010807 16.924000 16.967396 16.967396 17.032505 16.989109 16.989109 16.945698 16.924000 17.054203 16.989109 17.010807 16.967396 16.989109 16.945698 16.967396 16.750401 16.707005 16.186207 15.535206 15.405003 15.231403 15.144596 14.754002 14.406803 13.864307 13.235004 12.258503 11.238605 10.218708 9.263905 8.461002 7.527897 6.247609 4.251210 1.517003 0.844304 0.562199 0.453709 0.431996 0.301808 0.366902 0.388600 0.366902 0.280110 0.366902 0.475407 0.323506 0.171605 0.171605 0.128209 0.171605 0.345204 0.431996 0.714100 0.866002 1.256596 1.755696 2.450108 3.101109 6.898610 11.781101 13.343510 14.233204 14.992710 15.621998 16.012608 16.381504 16.446598 16.533405 16.555103 16.446598 16.403202 16.468296 16.685307 16.772099 16.707005 17.184406 17.791996 18.573200 19.397800 20.721500 22.826405 27.687199 30.942204 32.396107 33.285801 33.502796 35.455799 40.164707 42.139408 42.573399 41.640308 40.772297 40.490208 39.817509 41.944096 41.379902 40.685505 39.752399 38.428699 36.020008 33.871708 31.875309 27.426807 23.759510 21.372501 19.918598 18.920399 18.464710 18.139210 17.748600 17.466496 17.444798 17.401402 17.423100 17.466496 17.358006 17.292896 17.314610 17.227802 17.336308 17.292896 17.336308 17.336308 17.444798 17.227802 17.314610 17.271198 17.292896 17.292896 17.314610 17.271198 17.249500 17.336308 17.358006 17.444798 
17.379704 17.271198 17.227802 17.249500 17.140995 17.206104 17.119297 17.162708 17.075901 17.249500 17.140995 17.075901 17.162708 17.119297 17.032505 17.054203 16.989109 17.032505 16.902302 16.989109 17.032505 16.967396 16.945698 16.945698 16.989109 16.989109 16.880604 16.902302 16.967396 16.924000 16.924000 16.902302 16.945698 16.902302 16.924000 16.967396 16.902302 16.945698 16.880604 16.815510 16.598499 16.099400 15.621998 15.405003 15.166309 14.905903 14.623798 14.341709 13.842609 13.104801 12.236805 11.216908 10.175297 9.307301 8.395908 7.506199 6.182499 3.969105 1.278309 0.583897 0.475407 0.410298 0.366902 0.215001 0.280110 0.236699 0.171605 0.084797 0.215001 0.323506 0.388600 0.041401 0.019703 0.019703 0.019703 -0.023693 0.128209 0.388600 0.518803 0.822606 1.213200 1.603810 2.319905 6.204197 9.828098 11.672596 12.735905 13.473698 14.168110 14.471897 14.754002 14.905903 15.036106 15.231403 15.166309 15.188007 15.426701 15.621998 15.687107 15.947498 16.381504 17.140995 18.095798 19.397800 21.350803 26.645603 31.506397 33.264103 34.392506 34.696308 34.566105 36.540806 41.488407 42.443211 41.965809 41.358204 41.640308 41.683704 41.379902 41.575199 40.620396 40.511906 39.296696 36.584202 35.282200 35.000095 33.611301 28.989201 24.236897 21.437595 19.896900 18.985508 18.442997 18.139210 17.661808 17.444798 17.444798 17.444798 17.358006 17.314610 17.358006 17.314610 17.249500 17.184406 17.292896 17.249500 17.206104 17.271198 17.227802 17.271198 17.227802 17.184406 17.206104 17.206104 17.184406 17.206104 17.162708 17.227802 17.292896 17.227802 
17.358006 17.271198 17.271198 17.423100 17.184406 17.358006 17.314610 17.292896 17.119297 17.206104 17.271198 17.184406 17.184406 17.184406 17.119297 17.097599 17.140995 17.097599 17.054203 17.032505 17.119297 16.967396 17.010807 17.010807 16.945698 17.010807 17.032505 16.989109 16.989109 16.945698 16.924000 16.902302 16.967396 16.967396 16.967396 16.945698 16.945698 16.902302 16.837208 16.772099 16.576801 16.207905 15.665409 15.426701 15.318195 14.905903 14.688908 14.276600 13.886005 13.126499 12.280201 11.216908 10.240406 9.328999 8.417606 7.441105 6.204197 4.099308 1.300007 0.605610 0.453709 0.258397 0.236699 0.106495 0.128209 0.128209 0.149907 0.019703 0.171605 0.431996 0.627308 0.106495 0.128209 0.540501 0.410298 0.041401 0.193303 0.453709 0.757496 0.974507 1.104710 1.495305 2.037800 3.578496 4.902195 8.417606 11.195210 12.280201 12.822697 13.278400 13.517109 13.712406 13.842609 13.972797 14.037907 14.124699 14.341709 14.667210 14.775700 15.209705 15.795597 16.815510 18.030704 20.027103 24.519001 31.137501 34.045307 35.217106 35.954899 36.020008 35.542606 37.061604 42.399799 42.703602 41.922398 41.857304 42.356403 42.638508 42.095997 40.989307 41.184605 41.011005 38.558903 36.258701 36.345509 35.716206 34.023609 29.618504 24.388798 21.546101 20.005405 19.072300 18.464710 18.182606 17.661808 17.509907 17.553303 17.444798 17.444798 17.401402 17.358006 17.466496 17.292896 17.336308 17.336308 17.314610 17.206104 17.206104 17.271198 17.227802 17.249500 17.271198 17.292896 17.227802 17.227802 17.271198 17.292896 17.314610 17.314610 17.249500 
17.358006 17.271198 17.249500 17.314610 17.206104 17.314610 17.227802 17.184406 17.162708 17.184406 17.140995 17.162708 17.097599 17.206104 17.162708 17.097599 17.010807 17.032505 17.032505 17.032505 16.989109 17.010807 16.967396 16.924000 16.945698 16.967396 16.924000 16.837208 16.924000 16.945698 16.880604 16.880604 16.902302 16.967396 16.858906 17.010807 16.837208 16.858906 16.815510 16.707005 16.620197 16.207905 15.643696 15.405003 15.166309 14.884205 14.493595 14.233204 13.755802 13.104801 12.171696 11.151798 10.218708 9.155399 8.287403 7.224110 6.074009 4.099308 1.169804 0.540501 0.431996 0.258397 0.106495 0.063099 0.084797 0.106495 0.019703 -0.045391 0.106495 0.562199 1.169804 0.236699 0.497105 1.582097 1.473607 0.931096 0.952809 0.996205 1.061299 1.256596 1.343403 1.625508 1.755696 2.319905 2.884099 4.424809 7.723210 10.631001 11.498997 11.976398 12.301899 12.388706 12.518909 12.692509 12.692509 12.909504 13.235004 13.560505 13.951099 14.450199 15.448399 16.511707 18.226002 21.502705 28.924107 33.850010 35.781300 36.671009 37.191807 36.996510 36.085102 37.343708 42.616810 43.745197 42.464909 42.812107 42.877201 43.072498 42.421497 41.531803 42.681904 41.076099 38.168308 36.584202 36.844608 36.020008 34.088703 29.249607 24.171803 21.437595 19.744999 18.855305 18.291096 17.965595 17.575001 17.444798 17.314610 17.379704 17.336308 17.292896 17.358006 17.336308 17.292896 17.227802 17.292896 17.271198 17.227802 17.271198 17.227802 17.227802 17.206104 17.162708 17.184406 17.292896 17.206104 17.249500 17.292896 17.140995 17.292896 17.271198 
17.379704 17.336308 17.336308 17.358006 17.271198 17.249500 17.227802 17.184406 17.184406 17.184406 17.206104 17.119297 17.162708 17.119297 17.184406 17.162708 17.054203 17.075901 17.054203 17.054203 17.010807 17.032505 17.010807 16.924000 16.967396 17.075901 16.945698 16.967396 16.967396 16.902302 16.967396 16.902302 16.924000 16.924000 16.880604 16.880604 16.793797 16.837208 16.793797 16.728703 16.555103 16.207905 15.621998 15.296497 15.166309 14.775700 14.428501 14.189808 13.755802 13.083103 12.063206 10.913105 9.893208 8.960102 8.092106 6.833500 5.618306 3.600209 1.495305 0.779210 0.735798 0.583897 0.431996 0.497105 0.540501 0.431996 0.388600 0.280110 0.258397 0.800908 1.603810 0.366902 1.148106 1.799107 1.929310 1.538701 1.495305 1.278309 1.278309 1.343403 1.560399 1.430195 1.473607 1.907597 2.233098 3.036000 4.685200 8.764805 10.153599 10.761204 11.130100 11.086704 11.043308 11.108402 11.043308 11.368809 11.824497 12.497196 13.061405 13.864307 15.079502 16.490009 18.898701 23.933109 32.309299 35.564304 36.974796 37.777699 38.038105 37.604099 36.605900 37.560703 42.161106 44.613209 43.701801 43.571598 43.376301 43.376301 42.660206 42.182804 43.007404 41.228001 38.276798 37.148396 37.105000 36.128498 33.654697 28.164600 23.629307 21.133808 19.723301 18.811909 18.247700 17.943897 17.575001 17.336308 17.358006 17.314610 17.423100 17.227802 17.314610 17.314610 17.227802 17.314610 17.358006 17.249500 17.292896 17.206104 17.162708 17.162708 17.227802 17.271198 17.206104 17.206104 17.227802 17.097599 17.184406 17.249500 17.314610 17.358006 
17.336308 17.379704 17.423100 17.336308 17.358006 17.358006 17.271198 17.249500 17.292896 17.206104 17.249500 17.140995 17.206104 17.206104 17.162708 17.162708 17.054203 17.119297 17.119297 17.054203 17.075901 17.010807 17.010807 16.967396 16.989109 17.032505 16.967396 17.010807 17.010807 16.902302 16.902302 16.880604 16.880604 16.837208 16.902302 16.945698 16.837208 16.880604 16.815510 16.663609 16.620197 16.251301 15.621998 15.318195 15.079502 14.797398 14.450199 14.146397 13.712406 13.039707 12.171696 10.761204 9.546009 8.374195 7.289204 5.705098 3.187901 1.690602 1.104710 0.887700 0.844304 0.779210 0.583897 0.475407 0.453709 0.518803 0.453709 0.453709 0.562199 0.431996 0.735798 0.301808 1.365101 2.037800 2.124608 1.777409 1.712300 1.538701 1.451909 1.495305 1.603810 1.733998 1.690602 1.929310 2.211400 2.688801 3.730397 7.050496 9.155399 9.589405 9.697895 9.524296 8.461002 6.963704 6.139103 7.527897 7.831700 8.482700 11.173496 13.169895 14.710606 16.490009 19.593098 26.233295 33.936802 36.432301 37.647511 38.255100 38.276798 37.756001 36.779499 37.213505 41.596897 44.721699 44.656605 44.266010 43.810307 43.528202 43.181004 42.833805 43.159306 41.293110 38.038105 37.560703 37.126698 35.998310 32.830097 27.057896 23.216999 20.916798 19.528004 18.725101 18.182606 17.813709 17.509907 17.379704 17.292896 17.292896 17.358006 17.292896 17.358006 17.314610 17.336308 17.227802 17.336308 17.249500 17.206104 17.249500 17.271198 17.184406 17.271198 17.162708 17.227802 17.184406 17.249500 17.162708 17.206104 17.206104 17.314610 17.249500 
17.379704 17.358006 17.379704 17.379704 17.423100 17.271198 17.336308 17.358006 17.206104 17.184406 17.184406 17.271198 17.184406 17.227802 17.271198 17.206104 17.075901 17.054203 17.075901 17.097599 17.119297 17.097599 17.075901 16.989109 16.945698 16.989109 16.989109 16.924000 17.010807 16.924000 16.967396 16.902302 16.902302 16.924000 16.880604 16.880604 16.858906 16.837208 16.880604 16.685307 16.576801 16.294697 15.621998 15.361607 15.057804 14.840809 14.428501 14.103001 13.712406 13.061405 12.128300 10.631001 9.025196 7.245808 5.531498 2.884099 1.668904 1.234898 1.386799 0.909398 0.735798 0.714100 0.583897 0.453709 0.518803 0.410298 0.410298 0.323506 0.431996 0.193303 0.236699 0.149907 0.735798 1.560399 2.233098 1.994404 1.864201 1.842503 1.799107 1.755696 1.799107 1.864201 1.864201 2.102910 2.493504 3.014302 3.621907 6.312703 8.113804 8.352497 7.788304 6.247609 3.687001 2.775609 2.645405 3.144505 3.535100 4.164402 6.725010 11.455601 14.319996 16.424900 20.244099 27.556995 34.479298 36.605900 37.604099 38.059803 37.907902 37.452198 36.432301 36.844608 41.466709 43.766911 43.658405 43.094196 43.571598 44.309406 44.027302 43.636707 43.636707 41.423298 38.211704 37.517307 37.018208 35.672810 31.658298 26.146503 22.739597 20.678104 19.376102 18.660007 18.182606 17.770298 17.509907 17.314610 17.206104 17.271198 17.423100 17.401402 17.358006 17.336308 17.271198 17.249500 17.292896 17.292896 17.249500 17.206104 17.227802 17.271198 17.227802 17.184406 17.162708 17.227802 17.271198 17.140995 17.140995 17.227802 17.423100 17.249500 
17.336308 17.336308 17.379704 17.401402 17.379704 17.314610 17.379704 17.336308 17.249500 17.249500 17.227802 17.206104 17.227802 17.271198 17.184406 17.075901 17.227802 17.162708 17.054203 17.054203 17.140995 17.054203 16.989109 17.075901 17.010807 16.989109 17.032505 16.945698 17.010807 16.880604 16.945698 16.902302 16.880604 16.880604 16.880604 16.858906 16.815510 16.837208 16.880604 16.707005 16.598499 16.338108 15.621998 15.274799 14.992710 14.667210 14.385105 14.103001 13.647297 12.909504 11.976398 10.327198 8.244007 5.401310 3.079396 1.777409 1.408497 1.148106 1.278309 0.866002 0.735798 0.714100 0.475407 0.475407 0.453709 0.388600 0.258397 0.193303 0.323506 0.258397 0.128209 0.084797 0.149907 0.453709 1.256596 1.777409 2.059498 2.016102 2.016102 2.037800 2.016102 2.081196 1.994404 2.363301 2.753895 3.144505 3.470006 5.661702 5.943806 5.097508 3.708699 2.276509 1.668904 1.733998 1.820805 2.254796 2.536900 2.970906 4.055897 7.549595 13.538807 16.490009 20.504505 28.533497 34.457600 36.106800 37.170109 37.322010 37.408802 36.866306 36.779499 37.712605 42.226200 43.354603 38.797596 37.018208 38.059803 41.032703 43.701801 44.613209 44.200901 41.488407 38.233402 37.430500 36.757801 35.065205 30.139301 25.365299 22.262196 20.396000 19.224201 18.551502 18.095798 17.835407 17.466496 17.227802 17.227802 17.379704 17.271198 17.336308 17.314610 17.358006 17.271198 17.292896 17.249500 17.314610 17.162708 17.249500 17.249500 17.206104 17.184406 17.184406 17.184406 17.162708 17.227802 17.184406 17.162708 17.184406 17.336308 17.271198 
17.401402 17.292896 17.314610 17.423100 17.314610 17.401402 17.336308 17.314610 17.206104 17.292896 17.271198 17.162708 17.184406 17.292896 17.227802 17.227802 17.249500 17.184406 17.097599 17.119297 17.184406 17.075901 17.032505 17.010807 17.032505 17.010807 17.010807 16.989109 16.902302 16.989109 16.902302 16.837208 16.945698 16.880604 16.858906 16.880604 16.880604 16.837208 16.772099 16.707005 16.555103 16.316410 15.621998 15.231403 14.992710 14.840809 14.450199 14.124699 13.690708 12.909504 11.716007 9.893208 6.790104 3.426610 2.189702 1.668904 1.451909 1.148106 0.996205 0.952809 0.779210 0.670704 0.562199 0.410298 0.410298 0.388600 0.258397 0.258397 0.236699 0.193303 0.084797 0.041401 -0.088802 -0.110500 0.323506 1.191502 1.668904 1.907597 2.189702 2.189702 2.168004 2.384999 2.536900 2.775609 2.970906 2.580296 2.233098 2.623707 2.298207 1.842503 1.864201 1.278309 1.191502 1.473607 1.603810 1.972706 2.298207 2.580296 3.231297 6.117405 13.061405 16.251301 20.287510 28.468403 33.611301 35.151997 36.063404 36.215305 36.323795 37.039906 37.972996 38.949497 43.072498 44.266010 39.578800 36.345509 37.105000 37.625797 38.971210 41.510105 42.681904 41.444996 38.819309 37.604099 36.475697 34.153797 28.728809 24.562397 21.784809 20.200703 19.093998 18.377903 18.009007 17.770298 17.444798 17.249500 17.206104 17.336308 17.336308 17.336308 17.336308 17.314610 17.292896 17.292896 17.292896 17.227802 17.162708 17.206104 17.358006 17.184406 17.184406 17.184406 17.184406 17.162708 17.227802 17.162708 17.119297 17.227802 17.206104 17.249500 
17.423100 17.401402 17.336308 17.423100 17.401402 17.358006 17.358006 17.336308 17.184406 17.271198 17.271198 17.206104 17.227802 17.336308 17.271198 17.379704 17.227802 17.097599 17.184406 17.227802 17.162708 17.140995 17.119297 17.032505 17.075901 17.032505 17.010807 16.967396 16.967396 16.989109 16.902302 16.967396 16.837208 16.793797 16.815510 16.902302 16.772099 16.750401 16.750401 16.707005 16.576801 16.359806 15.708805 15.339909 15.101200 14.775700 14.428501 14.081303 13.560505 12.887806 11.737705 9.784702 5.987202 2.710499 2.059498 1.712300 1.473607 1.082997 0.974507 0.996205 0.887700 0.692402 0.540501 0.388600 0.388600 0.323506 0.280110 0.193303 0.301808 0.193303 0.106495 0.019703 0.019703 -0.153896 -0.067104 0.280110 0.800908 1.017903 1.777409 2.233098 2.493504 2.753895 2.927510 3.057698 2.515202 1.582097 1.126408 1.082997 1.191502 1.082997 1.213200 0.952809 1.061299 1.148106 1.343403 1.582097 2.059498 2.254796 2.905797 5.097508 12.041508 15.904102 19.831806 27.860798 32.287601 33.459400 34.479298 34.935001 36.106800 37.560703 38.732502 39.209904 42.725300 44.743397 40.598698 36.345509 37.452198 38.146610 38.754200 39.058002 38.754200 38.841007 38.472095 37.539005 36.128498 33.090504 27.535297 23.716099 21.372501 20.048801 19.050602 18.399601 17.965595 17.770298 17.379704 17.206104 17.336308 17.292896 17.336308 17.401402 17.379704 17.271198 17.140995 17.249500 17.271198 17.162708 17.097599 17.336308 17.271198 17.097599 17.162708 17.184406 17.162708 17.271198 17.227802 17.184406 17.206104 17.249500 17.292896 17.292896 
17.488209 17.401402 17.423100 17.358006 17.336308 17.379704 17.358006 17.358006 17.314610 17.314610 17.271198 17.227802 17.271198 17.271198 17.271198 17.292896 17.249500 17.249500 17.140995 17.119297 17.162708 17.097599 17.119297 17.097599 17.097599 17.075901 16.989109 17.010807 17.010807 16.924000 16.967396 16.945698 16.945698 16.837208 16.793797 16.902302 16.880604 16.793797 16.793797 16.772099 16.576801 16.468296 15.795597 15.361607 15.079502 14.797398 14.385105 14.059605 13.647297 13.061405 11.976398 10.110203 6.508000 3.036000 2.211400 1.799107 1.430195 1.126408 1.017903 0.931096 0.931096 0.692402 0.518803 0.366902 0.323506 0.323506 0.215001 0.193303 0.236699 0.063099 -0.001995 0.041401 -0.023693 -0.262401 -0.153896 -0.240703 -0.088802 -0.110500 0.757496 1.799107 2.493504 3.036000 3.036000 2.602009 1.690602 0.779210 0.866002 0.714100 0.735798 0.670704 0.800908 0.735798 0.779210 0.952809 0.844304 1.148106 1.777409 2.081196 2.471806 4.034199 10.414005 15.253101 18.942097 25.755909 30.399708 31.549809 32.960300 34.566105 36.345509 37.864506 38.841007 39.470310 42.030903 44.309406 41.553501 37.018208 37.929600 39.318409 39.839207 39.904301 39.209904 38.146610 36.215305 35.694508 35.065205 31.593204 26.276707 23.065098 21.068699 19.766697 18.811909 18.247700 17.900501 17.661808 17.314610 17.184406 17.249500 17.292896 17.227802 17.292896 17.358006 17.184406 17.162708 17.206104 17.162708 17.162708 17.162708 17.206104 17.184406 17.227802 17.140995 17.032505 17.097599 17.162708 17.119297 17.119297 17.162708 17.119297 17.358006 17.271198 
17.401402 17.401402 17.444798 17.379704 17.292896 17.358006 17.401402 17.314610 17.292896 17.379704 17.271198 17.336308 17.249500 17.292896 17.358006 17.271198 17.271198 17.206104 17.271198 17.140995 17.249500 17.140995 17.097599 17.119297 17.097599 17.075901 17.032505 16.989109 17.119297 17.010807 16.967396 16.989109 16.967396 16.837208 16.837208 16.902302 16.837208 16.815510 16.793797 16.750401 16.620197 16.533405 15.947498 15.426701 15.122898 14.754002 14.493595 14.059605 13.734104 13.104801 12.236805 10.847996 8.352497 5.249409 3.752110 2.862401 2.081196 1.321705 1.082997 1.017903 0.974507 0.909398 0.670704 0.410298 0.149907 0.236699 0.193303 0.106495 0.236699 0.019703 -0.088802 -0.088802 -0.088802 -0.262401 -0.110500 -0.349193 -0.088802 -0.284099 -0.110500 0.800908 1.755696 2.710499 2.645405 1.864201 0.583897 0.345204 0.735798 0.583897 0.800908 0.670704 0.714100 0.540501 0.692402 0.887700 0.844304 1.126408 1.386799 1.712300 2.233098 3.209599 7.375996 14.406803 17.965595 23.347202 28.229710 29.922306 32.222507 34.414204 36.367207 37.799397 38.623997 39.405201 41.011005 43.246098 41.314808 37.756001 38.602299 40.012806 40.446796 40.403400 39.817509 38.710804 36.237003 34.848209 33.372608 29.900608 25.235096 22.457508 20.830006 19.549702 18.660007 18.160908 17.813709 17.531605 17.314610 17.140995 17.227802 17.292896 17.249500 17.271198 17.314610 17.249500 17.249500 17.271198 17.140995 17.097599 17.140995 17.184406 17.206104 17.119297 17.075901 17.097599 17.119297 17.119297 17.184406 17.162708 17.227802 17.140995 17.206104 17.227802 
17.423100 17.358006 17.466496 17.466496 17.444798 17.401402 17.444798 17.379704 17.292896 17.358006 17.401402 17.379704 17.314610 17.336308 17.358006 17.314610 17.271198 17.292896 17.227802 17.227802 17.184406 17.206104 17.184406 17.162708 17.206104 17.162708 17.010807 17.054203 17.162708 17.097599 16.989109 16.924000 16.989109 16.858906 16.945698 16.902302 16.772099 16.837208 16.837208 16.815510 16.728703 16.598499 16.142796 15.535206 15.231403 14.840809 14.515308 14.168110 13.842609 13.321796 12.518909 11.390507 9.784702 7.701497 6.356099 5.531498 4.620106 3.274708 2.189702 1.907597 2.298207 2.623707 2.384999 1.625508 0.019703 -0.110500 -0.132198 -0.001995 0.106495 0.106495 -0.001995 0.019703 -0.132198 -0.218990 -0.088802 -0.197292 -0.110500 -0.218990 -0.305797 -0.132198 0.431996 1.430195 1.451909 0.692402 -0.088802 0.193303 0.583897 0.453709 0.692402 0.562199 0.649006 0.583897 0.649006 0.952809 1.126408 1.343403 1.430195 1.733998 2.168004 2.927510 5.813603 13.256702 16.837208 20.591297 26.320103 28.989201 31.593204 33.806599 35.607700 36.931400 37.886204 38.602299 39.730701 41.640308 39.839207 36.605900 36.475697 38.472095 40.251499 40.555302 39.882603 38.906101 36.974796 35.086903 32.981998 29.488300 24.519001 22.066898 20.396000 19.354404 18.594898 18.052402 17.770298 17.488209 17.358006 17.206104 17.227802 17.271198 17.336308 17.249500 17.379704 17.292896 17.206104 17.184406 17.184406 17.227802 17.162708 17.314610 17.249500 17.162708 17.249500 17.162708 17.140995 17.097599 17.184406 17.140995 17.097599 17.140995 17.249500 17.227802 
17.401402 17.336308 17.444798 17.379704 17.488209 17.466496 17.488209 17.314610 17.379704 17.292896 17.292896 17.423100 17.206104 17.249500 17.358006 17.292896 17.292896 17.206104 17.140995 17.162708 17.206104 17.184406 17.184406 17.227802 17.097599 17.097599 17.032505 17.054203 17.075901 17.032505 17.010807 17.032505 17.032505 16.880604 16.924000 16.924000 16.793797 16.858906 16.837208 16.685307 16.728703 16.620197 16.272999 15.643696 15.339909 14.970997 14.602100 14.341709 13.951099 13.452000 12.757603 11.824497 10.609303 9.046909 7.701497 6.681599 6.008900 5.574910 4.837101 4.468205 3.795506 3.339802 2.493504 0.931096 -0.349193 -0.457698 -0.609600 -0.522792 0.106495 -0.023693 -0.023693 -0.132198 -0.132198 -0.132198 -0.110500 -0.132198 -0.240703 -0.153896 -0.132198 -0.001995 0.345204 1.278309 1.538701 1.126408 0.063099 -0.284099 -0.088802 0.366902 0.518803 0.583897 0.627308 0.540501 0.583897 0.844304 1.104710 1.343403 1.560399 1.799107 1.842503 2.667103 4.837101 11.282001 15.773899 18.508106 22.804707 27.383396 30.095905 32.157398 34.132099 35.542606 36.432301 37.300297 38.190006 39.795795 38.667408 35.173710 33.763203 36.020008 39.405201 40.143009 39.470310 38.407001 36.562504 34.674610 31.788502 27.318302 24.019901 21.698002 19.962009 19.050602 18.291096 17.965595 17.618397 17.379704 17.184406 17.184406 17.292896 17.227802 17.249500 17.314610 17.336308 17.314610 17.249500 17.184406 17.206104 17.075901 17.162708 17.162708 17.184406 17.032505 17.184406 17.097599 17.075901 17.010807 17.140995 17.054203 17.119297 17.119297 17.140995 17.184406 
17.379704 17.423100 17.423100 17.488209 17.444798 17.466496 17.444798 17.336308 17.227802 17.379704 17.314610 17.336308 17.314610 17.423100 17.336308 17.379704 17.314610 17.292896 17.249500 17.162708 17.206104 17.227802 17.162708 17.271198 17.054203 17.227802 17.075901 17.119297 17.119297 17.119297 17.097599 17.032505 17.054203 16.967396 16.945698 16.902302 16.880604 16.945698 16.837208 16.728703 16.685307 16.663609 16.359806 15.730503 15.405003 15.079502 14.710606 14.537006 14.059605 13.669010 13.148197 12.236805 11.130100 9.784702 8.482700 7.354298 6.703297 5.987202 5.401310 3.274708 1.430195 0.844304 0.280110 -0.153896 -0.370891 -0.370891 -0.522792 -0.652996 -0.175594 0.345204 -0.088802 -0.088802 0.019703 -0.001995 -0.067104 -0.197292 -0.197292 0.063099 0.779210 1.256596 1.473607 1.647206 1.799107 1.647206 0.866002 -0.175594 -0.370891 0.258397 0.497105 0.540501 0.735798 0.562199 0.649006 0.887700 1.126408 1.430195 1.885899 1.907597 2.081196 2.927510 5.010701 10.088505 14.862507 17.032505 19.311008 23.195301 27.101307 29.835499 32.114002 33.611301 34.500996 35.369007 36.041706 37.929600 36.714405 34.132099 33.524509 35.151997 38.363605 39.166508 37.972996 37.083302 35.455799 32.548008 28.772205 25.907810 23.412296 21.220600 19.723301 18.746799 18.095798 17.813709 17.509907 17.358006 17.162708 17.075901 17.249500 17.184406 17.206104 17.249500 17.227802 17.140995 17.271198 17.184406 17.292896 17.227802 17.097599 17.206104 17.271198 17.097599 17.140995 17.140995 17.119297 17.032505 17.249500 17.162708 17.119297 17.119297 17.206104 17.271198 
17.423100 17.466496 17.423100 17.423100 17.401402 17.379704 17.423100 17.379704 17.423100 17.379704 17.401402 17.336308 17.358006 17.401402 17.401402 17.358006 17.292896 17.292896 17.314610 17.292896 17.292896 17.249500 17.184406 17.314610 17.249500 17.162708 17.206104 17.140995 17.162708 17.075901 17.032505 17.010807 17.075901 17.010807 16.924000 16.967396 16.880604 16.880604 16.815510 16.750401 16.707005 16.598499 16.446598 15.947498 15.491810 15.101200 14.797398 14.580402 14.146397 13.799198 13.321796 12.432102 11.455601 10.283802 9.046909 7.831700 6.942006 6.074009 4.489903 1.430195 0.714100 0.518803 0.041401 -0.240703 -0.327495 -0.349193 -0.305797 -0.349193 -0.327495 -0.023693 -0.436000 -0.045391 0.041401 0.084797 0.019703 -0.132198 -0.067104 0.453709 1.386799 1.712300 1.885899 1.907597 1.733998 1.538701 1.213200 0.410298 -0.436000 0.106495 0.518803 0.583897 0.714100 0.627308 0.692402 1.104710 1.169804 1.473607 1.885899 2.168004 2.580296 3.621907 5.965504 10.479099 14.168110 16.012608 17.575001 19.419498 21.459309 23.998203 26.732395 28.251408 28.989201 29.835499 30.812000 34.544407 35.130299 35.021809 35.347309 36.475697 37.560703 37.517307 36.345509 35.303898 32.265903 28.685398 26.472004 24.367100 22.370701 20.547901 19.376102 18.508106 18.030704 17.640110 17.423100 17.358006 17.184406 17.184406 17.162708 17.206104 17.227802 17.162708 17.206104 17.119297 17.162708 17.184406 17.227802 17.162708 17.206104 17.162708 17.184406 17.075901 17.140995 17.075901 17.075901 17.162708 17.054203 16.989109 17.184406 17.054203 17.140995 17.184406 
17.423100 17.466496 17.444798 17.444798 17.423100 17.358006 17.401402 17.379704 17.444798 17.379704 17.314610 17.336308 17.314610 17.423100 17.401402 17.358006 17.314610 17.379704 17.401402 17.444798 17.249500 17.271198 17.292896 17.249500 17.271198 17.206104 17.227802 17.184406 17.227802 17.097599 17.054203 17.075901 16.967396 16.967396 16.902302 16.989109 16.902302 16.924000 16.880604 16.685307 16.663609 16.707005 16.490009 16.186207 15.513508 15.166309 14.970997 14.645496 14.254902 13.820896 13.365208 12.627399 11.954700 10.782902 9.502598 8.070408 6.920308 5.835301 2.819005 0.800908 0.670704 0.540501 0.171605 -0.067104 -0.088802 0.063099 -0.110500 -0.023693 -0.197292 -0.392604 -0.652996 -0.153896 0.193303 0.236699 0.171605 0.063099 0.431996 1.278309 2.037800 2.016102 1.951008 1.929310 1.777409 1.582097 1.343403 0.844304 -0.262401 0.063099 0.627308 0.692402 0.800908 0.757496 0.974507 1.473607 1.603810 1.907597 2.319905 2.428410 2.927510 4.338002 8.157200 11.759403 13.799198 15.274799 16.381504 17.726902 18.920399 20.005405 21.133808 22.435810 23.477406 24.714298 26.363499 31.007298 33.047108 33.784901 34.891605 34.718006 34.739704 35.369007 33.958500 30.920506 27.752308 26.016300 24.866199 23.282108 21.459309 19.766697 18.790195 18.247700 17.900501 17.509907 17.423100 17.184406 17.119297 17.206104 17.184406 17.162708 17.206104 17.184406 17.249500 17.227802 17.184406 17.206104 17.184406 17.140995 17.075901 17.227802 17.184406 17.097599 17.119297 17.140995 17.184406 17.140995 17.075901 17.032505 17.054203 17.075901 17.140995 17.249500 
17.358006 17.423100 17.509907 17.423100 17.423100 17.401402 17.336308 17.379704 17.401402 17.358006 17.314610 17.271198 17.271198 17.358006 17.401402 17.379704 17.358006 17.249500 17.314610 17.336308 17.249500 17.314610 17.249500 17.227802 17.206104 17.206104 17.162708 17.206104 17.227802 17.119297 17.119297 17.032505 17.032505 16.989109 16.924000 16.989109 16.967396 16.880604 16.880604 16.837208 16.707005 16.663609 16.533405 16.251301 15.687107 15.339909 15.014408 14.754002 14.385105 13.951099 13.495396 12.931202 12.215107 11.065006 9.784702 8.287403 6.920308 5.596608 2.862401 0.692402 0.583897 0.540501 0.236699 0.084797 0.063099 0.236699 0.084797 0.084797 0.019703 0.041401 -0.414302 -0.414302 -0.067104 0.388600 0.236699 0.171605 1.321705 2.602009 2.710499 2.319905 2.146306 2.016102 1.712300 1.603810 1.538701 0.866002 -0.175594 0.410298 0.800908 0.800908 1.017903 0.974507 1.300007 1.603810 1.647206 1.885899 1.929310 2.493504 3.383198 6.464604 9.741306 11.954700 13.625599 14.775700 15.773899 16.772099 17.683506 18.399601 19.267597 20.200703 21.155506 22.349003 23.716099 27.057896 29.878910 31.050709 32.678196 32.396107 31.679996 30.443104 28.099506 26.515400 25.300205 24.367100 23.325504 22.001804 20.374302 19.267597 18.508106 17.900501 17.618397 17.423100 17.249500 17.206104 17.054203 17.162708 17.206104 17.206104 17.140995 17.162708 17.271198 17.206104 17.097599 17.162708 17.162708 17.140995 17.032505 17.010807 17.184406 17.075901 17.032505 17.097599 17.032505 17.119297 17.097599 17.075901 17.097599 17.054203 17.162708 17.119297 
17.379704 17.358006 17.423100 17.358006 17.401402 17.379704 17.314610 17.423100 17.314610 17.358006 17.336308 17.466496 17.292896 17.336308 17.379704 17.358006 17.358006 17.314610 17.358006 17.271198 17.358006 17.271198 17.249500 17.292896 17.271198 17.227802 17.292896 17.206104 17.206104 17.075901 17.097599 17.162708 17.032505 16.989109 16.967396 17.010807 16.945698 16.902302 16.858906 16.815510 16.728703 16.707005 16.598499 16.424900 15.990910 15.361607 15.122898 14.754002 14.471897 14.124699 13.582203 13.148197 12.540607 11.390507 10.001698 8.287403 6.855198 5.488102 3.535100 0.866002 0.605610 0.735798 0.497105 0.301808 0.193303 0.301808 0.280110 0.258397 0.258397 0.236699 0.236699 -0.240703 -0.544490 0.215001 0.301808 0.280110 0.540501 1.603810 2.233098 2.602009 2.168004 2.037800 1.690602 1.582097 1.517003 0.931096 -0.023693 0.974507 1.017903 1.191502 1.408497 1.343403 1.082997 1.191502 1.082997 0.952809 1.386799 2.189702 4.207798 7.527897 10.088505 12.063206 13.452000 14.558704 15.383305 16.186207 16.945698 17.661808 18.160908 18.920399 19.744999 20.743198 21.741398 23.347202 25.560596 26.906010 28.034397 27.774006 26.645603 25.821003 25.104908 24.562397 23.759510 23.000004 22.066898 20.721500 19.441196 18.551502 18.139210 17.683506 17.358006 17.314610 17.162708 17.162708 17.140995 17.249500 17.206104 17.206104 17.119297 17.140995 17.249500 17.075901 17.206104 17.184406 17.162708 17.075901 17.054203 17.140995 17.206104 17.054203 17.119297 17.054203 17.075901 16.989109 17.010807 17.032505 17.010807 17.032505 17.119297 17.032505 
17.509907 17.466496 17.423100 17.401402 17.401402 17.379704 17.336308 17.401402 17.292896 17.423100 17.336308 17.292896 17.358006 17.401402 17.314610 17.358006 17.292896 17.358006 17.358006 17.336308 17.379704 17.314610 17.314610 17.271198 17.206104 17.314610 17.184406 17.184406 17.162708 17.119297 17.119297 17.119297 17.010807 16.989109 16.989109 16.989109 16.945698 16.924000 16.837208 16.902302 16.750401 16.772099 16.598499 16.533405 16.251301 15.535206 15.209705 14.884205 14.558704 14.189808 13.799198 13.343510 12.714207 11.650898 10.197010 8.374195 6.898610 5.488102 3.296406 0.627308 0.518803 0.779210 0.649006 0.518803 0.431996 0.345204 0.215001 0.280110 0.497105 0.497105 0.388600 0.149907 -0.457698 -0.587902 -0.262401 -0.132198 0.171605 0.301808 0.649006 1.213200 1.321705 2.124608 1.451909 1.733998 1.603810 1.169804 0.215001 1.907597 1.929310 2.298207 2.254796 2.059498 0.931096 0.497105 0.562199 0.779210 1.213200 1.755696 2.406697 4.251210 7.853398 11.867908 13.452000 14.493595 15.188007 15.904102 16.641895 17.119297 17.575001 18.182606 18.790195 19.484608 20.287510 21.285709 22.414097 23.065098 23.781208 23.998203 23.868000 23.781208 23.434010 23.086796 22.544300 21.914997 20.786610 19.571400 18.725101 18.139210 17.878803 17.488209 17.314610 17.206104 17.097599 17.032505 17.119297 17.140995 17.075901 17.075901 17.140995 17.162708 17.206104 17.097599 17.140995 17.119297 17.119297 17.119297 17.054203 17.162708 17.140995 17.097599 17.097599 16.967396 17.010807 16.945698 17.054203 16.967396 17.097599 17.054203 17.119297 17.075901 
17.423100 17.271198 17.401402 17.466496 17.379704 17.401402 17.379704 17.488209 17.358006 17.379704 17.336308 17.358006 17.379704 17.379704 17.336308 17.292896 17.379704 17.358006 17.336308 17.379704 17.314610 17.336308 17.358006 17.314610 17.292896 17.227802 17.271198 17.140995 17.162708 17.119297 17.097599 17.119297 17.054203 17.010807 16.967396 17.097599 16.902302 16.858906 16.945698 16.858906 16.880604 16.793797 16.663609 16.576801 16.316410 15.730503 15.274799 15.036106 14.797398 14.385105 14.059605 13.538807 12.931202 11.954700 10.587605 8.721409 7.159001 5.618306 3.665303 1.039601 0.475407 0.735798 0.844304 0.757496 0.670704 0.670704 0.453709 0.323506 0.518803 0.757496 0.800908 0.670704 -0.305797 -0.631298 -0.544490 -0.631298 -0.392604 -0.349193 -0.132198 -0.153896 -0.110500 1.321705 1.538701 1.755696 1.712300 1.278309 0.410298 2.732197 3.730397 3.274708 2.211400 1.104710 0.497105 0.627308 0.562199 0.887700 1.191502 1.777409 2.016102 3.014302 5.336201 11.260303 13.495396 14.471897 15.144596 15.773899 16.359806 16.837208 17.292896 17.661808 18.182606 18.681705 19.245899 19.962009 20.764896 21.285709 21.806507 22.262196 22.197102 22.327305 22.023502 21.784809 21.372501 20.656406 19.679905 18.811909 18.312809 17.922199 17.661808 17.423100 17.227802 17.097599 17.054203 17.054203 17.206104 17.162708 17.140995 17.075901 17.162708 17.075901 17.162708 17.054203 17.075901 17.119297 17.206104 17.097599 16.967396 17.054203 17.097599 16.989109 17.054203 17.032505 17.054203 16.967396 17.075901 17.119297 17.075901 17.075901 17.162708 17.054203 
17.423100 17.423100 17.488209 17.466496 17.488209 17.466496 17.423100 17.466496 17.444798 17.358006 17.423100 17.401402 17.358006 17.401402 17.423100 17.401402 17.423100 17.379704 17.379704 17.314610 17.358006 17.379704 17.358006 17.292896 17.314610 17.292896 17.206104 17.314610 17.184406 17.162708 17.097599 17.140995 17.097599 16.989109 17.032505 17.054203 16.989109 16.967396 16.945698 16.837208 16.837208 16.837208 16.685307 16.598499 16.468296 16.034306 15.426701 15.166309 14.862507 14.667210 14.146397 13.712406 13.191608 12.345295 11.086704 9.285603 7.593007 6.074009 4.424809 1.929310 0.475407 0.692402 0.887700 1.104710 1.191502 1.017903 0.931096 0.779210 0.757496 0.952809 0.996205 1.082997 0.041401 -0.479396 -0.327495 -0.501094 -0.501094 -0.457698 -0.501094 -0.479396 -0.370891 0.084797 0.388600 0.475407 0.779210 0.844304 0.410298 2.189702 2.233098 1.451909 0.714100 0.410298 0.388600 0.670704 0.909398 1.039601 1.365101 1.777409 2.081196 2.775609 5.574910 11.477299 13.365208 14.450199 15.122898 15.752201 16.316410 16.641895 16.967396 17.314610 17.770298 18.160908 18.464710 19.115696 19.679905 20.092197 20.656406 20.916798 21.068699 21.220600 21.047001 20.764896 20.070499 19.267597 18.660007 18.247700 17.987309 17.748600 17.531605 17.358006 17.206104 17.032505 17.097599 17.097599 17.075901 17.162708 17.119297 17.097599 17.206104 17.162708 17.227802 17.097599 17.162708 17.140995 17.119297 17.097599 17.010807 17.119297 17.140995 16.967396 17.010807 17.097599 17.054203 17.075901 17.010807 17.075901 17.075901 17.162708 17.097599 17.054203 
17.444798 17.466496 17.358006 17.314610 17.423100 17.466496 17.401402 17.358006 17.271198 17.401402 17.314610 17.401402 17.314610 17.509907 17.379704 17.401402 17.423100 17.423100 17.379704 17.358006 17.379704 17.292896 17.358006 17.336308 17.271198 17.336308 17.336308 17.184406 17.314610 17.206104 17.206104 17.140995 17.119297 17.054203 17.010807 17.075901 16.967396 16.989109 17.010807 16.858906 16.815510 16.880604 16.750401 16.707005 16.511707 16.229603 15.665409 15.318195 14.927601 14.688908 14.319996 13.799198 13.321796 12.649097 11.455601 9.806400 8.244007 6.529698 5.054097 2.819005 0.605610 0.627308 0.952809 1.365101 1.647206 1.690602 1.495305 1.256596 1.061299 0.974507 0.952809 0.366902 0.019703 -0.305797 -0.132198 -0.370891 -0.370891 -0.501094 -0.392604 -0.327495 -0.240703 -0.197292 -0.349193 -0.197292 -0.110500 -0.045391 0.084797 0.453709 0.540501 0.605610 0.497105 0.431996 0.410298 0.822606 0.866002 1.104710 1.451909 1.820805 2.168004 2.884099 7.245808 11.976398 13.625599 14.537006 15.122898 15.773899 16.142796 16.576801 16.793797 17.097599 17.444798 17.791996 18.052402 18.421299 18.898701 19.245899 19.723301 20.092197 20.200703 20.265797 20.048801 19.853504 19.202503 18.529804 18.160908 17.813709 17.791996 17.509907 17.358006 17.184406 17.162708 17.075901 17.032505 17.140995 17.206104 17.075901 17.075901 17.097599 17.097599 17.140995 17.119297 17.075901 17.140995 17.054203 17.140995 17.184406 17.054203 17.119297 17.054203 17.054203 17.140995 17.054203 17.010807 17.054203 17.032505 17.010807 17.075901 17.075901 17.119297 17.010807 
17.379704 17.423100 17.423100 17.336308 17.401402 17.466496 17.358006 17.379704 17.444798 17.423100 17.292896 17.379704 17.336308 17.553303 17.531605 17.423100 17.358006 17.336308 17.314610 17.314610 17.379704 17.423100 17.358006 17.444798 17.271198 17.314610 17.206104 17.314610 17.358006 17.271198 17.227802 17.227802 17.184406 17.054203 17.097599 17.097599 16.989109 17.010807 16.989109 16.945698 16.858906 16.945698 16.815510 16.663609 16.620197 16.424900 16.034306 15.513508 15.209705 14.862507 14.471897 14.124699 13.647297 12.779301 11.889606 10.544209 9.003498 7.289204 5.705098 3.687001 1.169804 0.735798 1.039601 1.799107 2.168004 2.037800 1.907597 1.278309 0.866002 0.692402 0.735798 1.126408 0.084797 -0.197292 -0.132198 -0.218990 -0.197292 -0.414302 -0.175594 -0.175594 -0.175594 -0.088802 -0.175594 -0.045391 -0.045391 -0.067104 0.019703 0.128209 0.453709 0.431996 0.583897 0.453709 0.583897 0.822606 0.974507 1.126408 1.560399 2.189702 2.276509 3.838902 9.502598 12.497196 13.820896 14.515308 15.209705 15.730503 16.077702 16.446598 16.663609 16.967396 17.271198 17.509907 17.748600 17.987309 18.334507 18.551502 18.985508 19.311008 19.419498 19.528004 19.159107 18.942097 18.421299 18.074100 17.857105 17.575001 17.640110 17.379704 17.271198 17.162708 16.989109 17.032505 16.967396 16.989109 17.184406 17.140995 17.162708 17.140995 17.032505 17.032505 17.271198 17.097599 16.989109 17.119297 17.097599 17.097599 17.032505 17.032505 16.989109 16.967396 17.054203 17.010807 17.010807 17.054203 17.097599 16.945698 17.140995 17.119297 17.054203 17.119297 
17.292896 17.488209 17.444798 17.379704 17.444798 17.379704 17.379704 17.444798 17.444798 17.379704 17.314610 17.379704 17.379704 17.379704 17.509907 17.336308 17.314610 17.358006 17.379704 17.423100 17.358006 17.336308 17.423100 17.314610 17.336308 17.336308 17.292896 17.314610 17.401402 17.314610 17.249500 17.162708 17.140995 17.054203 17.184406 17.075901 16.989109 16.967396 16.989109 16.924000 16.989109 17.032505 16.902302 16.793797 16.772099 16.555103 16.207905 15.730503 15.448399 15.014408 14.623798 14.319996 13.777500 13.104801 12.367008 11.260303 9.828098 8.048710 6.399510 4.554997 1.929310 0.670704 1.039601 1.907597 2.406697 1.885899 1.473607 0.649006 0.757496 1.365101 1.712300 1.951008 1.386799 0.410298 0.128209 -0.088802 -0.088802 -0.218990 -0.153896 -0.110500 -0.023693 0.019703 -0.088802 0.019703 -0.088802 0.019703 0.128209 0.171605 0.410298 0.497105 0.540501 0.649006 0.692402 1.169804 1.126408 1.321705 1.777409 2.384999 2.667103 5.292805 11.021595 12.931202 14.016209 14.797398 15.274799 15.687107 16.077702 16.338108 16.576801 16.772099 17.075901 17.336308 17.531605 17.640110 17.922199 18.052402 18.464710 18.746799 18.942097 18.963810 18.638309 18.226002 17.922199 17.575001 17.509907 17.358006 17.271198 17.249500 17.184406 16.989109 16.945698 16.945698 17.010807 17.162708 17.097599 17.140995 17.075901 17.097599 17.097599 17.075901 17.184406 17.140995 17.032505 17.097599 17.032505 17.075901 17.054203 17.054203 16.967396 16.967396 16.989109 17.010807 17.054203 17.010807 17.054203 16.989109 17.054203 17.010807 17.032505 17.184406 
17.401402 17.423100 17.358006 17.423100 17.444798 17.423100 17.358006 17.379704 17.401402 17.423100 17.314610 17.444798 17.444798 17.401402 17.423100 17.423100 17.401402 17.358006 17.379704 17.358006 17.379704 17.379704 17.401402 17.249500 17.336308 17.379704 17.249500 17.292896 17.336308 17.271198 17.184406 17.162708 17.227802 17.140995 17.054203 17.119297 17.010807 17.032505 17.010807 16.924000 16.989109 17.054203 16.924000 16.837208 16.858906 16.576801 16.359806 16.099400 15.643696 15.274799 14.840809 14.537006 13.994495 13.430302 12.779301 11.911304 10.674397 9.003498 7.332600 5.531498 2.927510 0.996205 1.017903 1.820805 2.146306 1.603810 0.974507 0.627308 1.560399 2.016102 2.102910 2.298207 2.254796 1.972706 0.887700 -0.153896 -0.067104 -0.067104 -0.045391 -0.023693 0.084797 0.128209 0.106495 0.128209 0.128209 0.193303 0.193303 0.236699 0.562199 0.562199 0.779210 0.800908 0.844304 1.343403 1.278309 1.625508 1.907597 2.515202 3.860600 8.482700 11.998096 13.495396 14.254902 14.949299 15.513508 15.730503 15.990910 16.338108 16.511707 16.641895 16.945698 17.206104 17.184406 17.401402 17.726902 17.748600 18.139210 18.377903 18.377903 18.594898 18.139210 17.813709 17.618397 17.358006 17.314610 17.271198 17.249500 17.184406 17.140995 17.075901 16.967396 17.032505 17.075901 17.184406 17.140995 17.097599 17.162708 17.097599 17.054203 17.119297 17.075901 17.097599 17.075901 17.097599 17.032505 17.119297 17.032505 17.140995 17.119297 17.032505 17.075901 16.989109 16.989109 16.924000 17.010807 17.054203 17.054203 16.945698 16.967396 17.054203 
17.379704 17.444798 17.423100 17.401402 17.466496 17.423100 17.358006 17.423100 17.358006 17.401402 17.358006 17.379704 17.292896 17.401402 17.401402 17.358006 17.379704 17.336308 17.314610 17.314610 17.336308 17.336308 17.423100 17.271198 17.249500 17.292896 17.314610 17.314610 17.271198 17.184406 17.184406 17.162708 17.227802 17.097599 17.075901 17.097599 17.032505 17.032505 17.010807 16.989109 16.902302 16.924000 16.902302 16.837208 16.837208 16.685307 16.490009 16.229603 15.817295 15.405003 15.057804 14.688908 14.254902 13.712406 13.191608 12.388706 11.303699 9.784702 8.244007 6.551396 4.207798 1.625508 0.996205 1.343403 1.365101 0.931096 0.627308 0.670704 1.582097 1.820805 1.820805 2.016102 2.081196 2.124608 1.755696 0.323506 -0.218990 -0.240703 -0.110500 0.084797 0.171605 0.215001 0.128209 0.258397 0.301808 0.388600 0.280110 0.497105 0.649006 0.822606 0.996205 0.887700 1.104710 1.473607 1.625508 2.016102 2.515202 3.687001 7.397709 11.021595 12.692509 13.755802 14.406803 14.949299 15.318195 15.687107 16.012608 16.272999 16.359806 16.598499 16.880604 16.945698 17.075901 17.249500 17.488209 17.553303 17.922199 18.009007 17.857105 17.835407 17.596699 17.466496 17.271198 17.119297 17.097599 17.184406 17.162708 17.075901 17.032505 16.967396 16.945698 17.032505 16.989109 17.097599 17.054203 17.097599 17.184406 17.075901 16.945698 17.097599 17.162708 17.010807 17.075901 17.054203 17.075901 17.075901 16.945698 17.032505 17.032505 16.945698 17.010807 17.010807 17.010807 16.924000 16.967396 17.032505 16.989109 16.967396 16.989109 17.010807 
17.379704 17.379704 17.466496 17.401402 17.488209 17.401402 17.379704 17.379704 17.336308 17.401402 17.401402 17.271198 17.314610 17.292896 17.379704 17.466496 17.466496 17.314610 17.379704 17.423100 17.292896 17.292896 17.271198 17.314610 17.227802 17.314610 17.249500 17.249500 17.292896 17.292896 17.206104 17.249500 17.162708 17.119297 17.097599 17.206104 17.075901 16.989109 17.032505 16.967396 16.945698 16.967396 16.989109 16.967396 16.815510 16.663609 16.576801 16.424900 16.142796 15.643696 15.188007 14.970997 14.602100 14.037907 13.625599 12.779301 11.976398 10.739506 9.394108 7.571309 5.596608 2.840703 1.256596 1.321705 1.169804 0.887700 0.692402 1.169804 1.603810 1.451909 1.517003 1.647206 1.777409 1.777409 1.820805 1.126408 0.388600 -0.262401 -0.305797 -0.045391 0.215001 0.323506 0.258397 0.236699 0.301808 0.366902 0.497105 0.649006 0.866002 1.082997 1.278309 1.256596 1.365101 1.842503 1.929310 2.341603 3.470006 7.137303 10.479099 12.106602 13.169895 13.951099 14.645496 15.144596 15.470097 15.730503 15.947498 16.121098 16.272999 16.490009 16.685307 16.815510 16.880604 17.075901 17.292896 17.423100 17.640110 17.770298 17.531605 17.401402 17.271198 17.162708 17.119297 17.054203 16.989109 17.032505 17.032505 17.097599 16.989109 16.924000 16.924000 16.989109 17.032505 17.032505 17.075901 17.075901 16.967396 16.945698 17.010807 17.032505 17.097599 17.119297 17.010807 17.010807 16.967396 17.032505 16.945698 17.032505 16.902302 16.858906 16.924000 16.924000 16.924000 16.924000 17.010807 16.945698 16.924000 16.945698 16.989109 16.945698 
17.488209 17.488209 17.444798 17.401402 17.401402 17.379704 17.336308 17.444798 17.401402 17.358006 17.379704 17.423100 17.401402 17.379704 17.336308 17.531605 17.444798 17.336308 17.314610 17.314610 17.292896 17.444798 17.358006 17.314610 17.271198 17.358006 17.292896 17.314610 17.271198 17.336308 17.249500 17.206104 17.184406 17.075901 17.162708 17.162708 17.075901 17.162708 17.119297 17.032505 17.054203 17.010807 16.989109 16.967396 16.924000 16.815510 16.707005 16.533405 16.424900 16.012608 15.513508 15.166309 14.862507 14.428501 13.994495 13.343510 12.584003 11.607502 10.414005 8.895008 7.224110 5.314503 3.253010 2.319905 2.363301 2.602009 2.970906 3.166203 2.081196 1.278309 1.300007 1.473607 1.582097 1.668904 1.842503 1.733998 0.974507 0.453709 0.041401 -0.088802 -0.045391 0.106495 0.063099 0.258397 0.323506 0.540501 0.735798 0.866002 1.213200 1.408497 1.668904 1.820805 1.929310 2.363301 2.732197 3.882298 7.245808 10.370609 11.759403 12.692509 13.582203 14.211506 14.775700 15.101200 15.426701 15.708805 15.904102 16.142796 16.229603 16.533405 16.576801 16.728703 16.837208 17.075901 17.249500 17.336308 17.531605 17.509907 17.314610 17.227802 17.162708 17.097599 17.140995 17.075901 17.054203 16.924000 16.989109 17.010807 16.924000 16.945698 17.010807 17.032505 17.097599 17.140995 17.184406 17.075901 17.140995 17.140995 17.010807 17.097599 17.010807 17.140995 17.119297 17.010807 17.162708 17.075901 17.010807 16.989109 17.054203 16.880604 16.989109 17.075901 17.032505 16.945698 17.010807 16.967396 16.967396 16.902302 17.054203 17.010807 
17.466496 17.466496 17.423100 17.423100 17.423100 17.444798 17.423100 17.423100 17.423100 17.379704 17.358006 17.401402 17.466496 17.423100 17.358006 17.423100 17.509907 17.358006 17.379704 17.379704 17.401402 17.423100 17.358006 17.379704 17.249500 17.314610 17.292896 17.314610 17.271198 17.336308 17.271198 17.271198 17.184406 17.140995 17.140995 17.184406 17.075901 17.054203 17.140995 17.032505 17.075901 17.075901 16.989109 16.924000 16.858906 16.815510 16.663609 16.663609 16.490009 16.381504 15.904102 15.513508 15.079502 14.667210 14.450199 13.842609 13.191608 12.453800 11.455601 10.218708 8.895008 7.375996 6.139103 5.075810 4.772007 4.598408 4.511601 4.272908 3.231297 1.495305 1.169804 1.169804 1.321705 1.430195 1.538701 1.733998 1.495305 0.952809 0.649006 0.540501 0.366902 0.236699 -0.088802 -0.067104 0.128209 0.345204 0.518803 0.952809 1.386799 1.538701 1.820805 1.972706 2.168004 3.122807 5.054097 8.048710 10.435703 11.672596 12.475498 13.213306 13.951099 14.385105 14.775700 15.101200 15.361607 15.687107 15.839008 16.034306 16.099400 16.359806 16.533405 16.641895 16.858906 16.967396 17.227802 17.140995 17.227802 17.184406 17.140995 17.032505 16.989109 16.989109 17.032505 16.837208 16.924000 16.902302 16.989109 16.924000 16.858906 16.945698 17.010807 17.054203 17.097599 17.054203 17.054203 17.119297 17.097599 17.097599 17.010807 16.989109 17.010807 17.206104 17.249500 17.054203 17.010807 16.945698 17.010807 16.945698 17.010807 16.967396 17.010807 17.010807 16.880604 16.924000 16.924000 17.010807 16.945698 16.924000 16.945698 16.989109 
17.466496 17.444798 17.401402 17.358006 17.423100 17.379704 17.379704 17.423100 17.379704 17.336308 17.379704 17.401402 17.488209 17.444798 17.444798 17.358006 17.423100 17.401402 17.423100 17.379704 17.379704 17.379704 17.379704 17.423100 17.314610 17.358006 17.227802 17.314610 17.292896 17.314610 17.271198 17.292896 17.162708 17.097599 17.162708 17.206104 17.097599 17.097599 17.119297 17.010807 17.054203 17.010807 17.010807 16.902302 16.989109 16.902302 16.815510 16.750401 16.685307 16.424900 16.251301 15.839008 15.361607 14.949299 14.840809 14.319996 13.886005 13.191608 12.367008 11.520710 10.392307 9.285603 8.070408 7.072209 6.421208 5.943806 5.553196 5.119206 4.511601 2.710499 1.213200 0.974507 1.191502 1.321705 1.386799 1.365101 1.365101 1.169804 0.996205 0.974507 0.800908 0.605610 0.345204 0.518803 0.497105 0.366902 0.453709 0.757496 1.234898 1.560399 2.059498 2.862401 4.294606 6.746708 8.895008 10.348896 11.498997 12.367008 12.952900 13.560505 14.168110 14.450199 14.927601 15.101200 15.383305 15.600300 15.839008 15.947498 16.099400 16.272999 16.424900 16.707005 16.750401 16.837208 17.032505 17.075901 17.075901 17.140995 16.945698 16.945698 16.902302 16.880604 16.945698 16.880604 16.924000 16.989109 16.902302 16.924000 17.032505 16.967396 17.075901 16.989109 17.032505 17.119297 17.032505 17.097599 17.010807 17.010807 17.010807 17.032505 17.075901 17.054203 17.162708 17.010807 16.989109 16.945698 16.880604 17.032505 17.010807 16.924000 16.967396 16.924000 16.967396 16.880604 16.967396 16.880604 16.902302 16.902302 16.989109 16.902302 
17.401402 17.444798 17.423100 17.423100 17.466496 17.423100 17.336308 17.423100 17.358006 17.401402 17.379704 17.358006 17.379704 17.379704 17.509907 17.401402 17.444798 17.358006 17.379704 17.336308 17.444798 17.379704 17.423100 17.401402 17.358006 17.401402 17.336308 17.358006 17.423100 17.379704 17.227802 17.292896 17.162708 17.227802 17.162708 17.206104 17.075901 17.140995 17.184406 17.010807 17.075901 17.097599 17.054203 17.032505 16.989109 16.945698 16.858906 16.815510 16.750401 16.663609 16.490009 16.186207 15.795597 15.361607 15.144596 14.775700 14.385105 13.777500 13.213306 12.540607 11.737705 10.717808 9.741306 8.699696 7.810002 7.115605 6.399510 6.117405 5.661702 4.685200 2.992604 1.430195 1.039601 0.909398 1.082997 1.061299 1.343403 1.191502 1.126408 1.126408 1.082997 1.082997 0.887700 0.909398 0.952809 0.952809 1.126408 1.408497 1.951008 3.079396 4.902195 6.659901 8.135502 9.394108 10.392307 11.260303 12.215107 12.909504 13.386906 13.864307 14.428501 14.645496 14.949299 15.231403 15.426701 15.687107 15.795597 15.904102 16.056004 16.251301 16.403202 16.685307 16.663609 16.663609 16.750401 16.793797 16.945698 16.902302 16.902302 16.924000 16.880604 16.880604 16.880604 17.010807 16.902302 16.967396 16.880604 16.989109 17.162708 17.140995 17.010807 17.097599 17.075901 17.119297 17.032505 17.054203 17.010807 17.075901 17.054203 17.032505 17.097599 17.010807 17.010807 17.032505 16.989109 17.032505 16.924000 17.075901 17.032505 17.032505 17.032505 16.880604 17.010807 16.880604 16.924000 16.989109 16.902302 16.880604 17.010807 16.902302 
17.466496 17.401402 17.444798 17.466496 17.488209 17.314610 17.488209 17.423100 17.379704 17.379704 17.423100 17.444798 17.444798 17.401402 17.423100 17.466496 17.575001 17.444798 17.401402 17.379704 17.401402 17.466496 17.314610 17.379704 17.379704 17.379704 17.314610 17.401402 17.336308 17.249500 17.292896 17.314610 17.206104 17.162708 17.162708 17.206104 17.097599 17.162708 17.227802 17.140995 17.097599 17.206104 17.140995 17.032505 17.075901 17.010807 16.880604 16.924000 16.837208 16.750401 16.728703 16.576801 16.164509 15.687107 15.448399 15.231403 14.905903 14.450199 14.016209 13.300098 12.714207 11.954700 11.130100 10.175297 9.133701 8.178898 7.506199 6.985402 6.486302 5.705098 4.837101 3.296406 1.538701 0.800908 0.757496 0.866002 1.061299 1.104710 1.234898 1.213200 1.365101 1.451909 1.408497 1.408497 1.321705 1.321705 1.538701 1.820805 2.428410 3.209599 5.444706 7.679799 9.307301 10.392307 11.108402 11.846195 12.649097 13.278400 13.777500 14.168110 14.450199 14.754002 15.057804 15.274799 15.470097 15.643696 15.839008 15.969196 16.099400 16.294697 16.446598 16.598499 16.598499 16.663609 16.750401 16.598499 16.815510 16.858906 16.880604 16.772099 16.837208 16.837208 16.902302 16.837208 16.880604 16.902302 16.967396 17.010807 17.097599 17.032505 17.032505 17.032505 16.945698 17.162708 16.989109 17.097599 17.032505 17.032505 17.010807 16.989109 17.075901 17.054203 17.075901 17.032505 16.880604 16.989109 16.902302 16.967396 16.967396 17.032505 16.989109 16.989109 16.945698 16.924000 16.945698 16.902302 16.902302 16.858906 16.945698 17.010807 
17.466496 17.444798 17.488209 17.358006 17.423100 17.553303 17.531605 17.466496 17.401402 17.358006 17.466496 17.423100 17.466496 17.488209 17.488209 17.488209 17.509907 17.553303 17.401402 17.423100 17.466496 17.358006 17.488209 17.488209 17.358006 17.423100 17.358006 17.379704 17.336308 17.336308 17.314610 17.271198 17.249500 17.206104 17.249500 17.227802 17.162708 17.184406 17.292896 17.119297 17.140995 17.184406 17.140995 17.075901 17.184406 17.032505 16.945698 16.880604 16.858906 16.858906 16.772099 16.663609 16.468296 16.077702 16.012608 15.643696 15.383305 14.927601 14.580402 14.037907 13.603901 13.039707 12.345295 11.564106 10.609303 9.632801 8.895008 8.135502 7.484501 6.920308 6.074009 5.227696 3.838902 2.016102 0.974507 0.757496 1.039601 1.061299 1.082997 1.278309 1.430195 1.668904 1.473607 1.733998 1.885899 1.907597 1.972706 2.276509 2.840703 3.209599 3.730397 4.858799 7.918507 10.674397 11.607502 12.323597 12.974598 13.560505 13.799198 14.254902 14.602100 14.840809 15.122898 15.274799 15.426701 15.643696 15.817295 16.012608 16.121098 16.424900 16.446598 16.555103 16.511707 16.511707 16.707005 16.641895 16.750401 16.815510 16.837208 16.858906 16.858906 16.837208 16.837208 16.880604 16.880604 16.880604 16.880604 17.032505 17.075901 17.054203 17.032505 17.140995 17.140995 17.140995 17.140995 17.032505 17.054203 16.967396 17.010807 17.054203 17.054203 17.075901 17.032505 17.140995 17.075901 16.989109 16.880604 17.032505 17.097599 17.097599 17.097599 17.054203 16.967396 16.902302 16.924000 16.924000 16.989109 17.010807 16.924000 16.902302 
17.488209 17.488209 17.423100 17.401402 17.444798 17.466496 17.488209 17.466496 17.358006 17.444798 17.401402 17.444798 17.423100 17.444798 17.401402 17.401402 17.509907 17.444798 17.423100 17.336308 17.379704 17.423100 17.444798 17.444798 17.401402 17.314610 17.358006 17.336308 17.292896 17.271198 17.336308 17.271198 17.249500 17.227802 17.206104 17.227802 17.162708 17.227802 17.162708 17.075901 17.184406 17.162708 17.054203 17.075901 17.184406 17.054203 17.054203 17.010807 16.880604 16.967396 16.815510 16.772099 16.641895 16.555103 16.316410 16.034306 15.795597 15.361607 15.079502 14.754002 14.341709 13.820896 13.343510 12.714207 11.911304 11.238605 10.457401 9.524296 8.851597 8.092106 7.397709 6.638203 5.770207 4.511601 2.927510 1.451909 1.278309 0.952809 0.822606 1.017903 1.256596 1.538701 1.582097 1.799107 1.907597 2.037800 2.168004 2.471806 2.840703 3.231297 3.556798 4.034199 5.726796 10.587605 11.911304 12.562305 13.191608 13.690708 13.929401 14.341709 14.623798 14.840809 15.166309 15.296497 15.448399 15.752201 15.969196 16.099400 16.056004 16.359806 16.533405 16.490009 16.468296 16.446598 16.663609 16.663609 16.750401 16.837208 16.815510 16.880604 16.924000 16.880604 16.837208 16.858906 16.815510 16.880604 16.989109 17.097599 17.075901 17.054203 17.010807 17.097599 17.032505 17.054203 17.032505 17.075901 16.989109 16.989109 16.967396 17.075901 17.075901 17.075901 17.162708 17.162708 17.054203 16.967396 16.989109 16.967396 17.075901 17.054203 16.924000 17.054203 16.945698 16.945698 16.858906 17.032505 16.815510 16.858906 16.858906 16.837208 
17.401402 17.401402 17.466496 17.379704 17.401402 17.401402 17.401402 17.336308 17.401402 17.466496 17.444798 17.466496 17.379704 17.358006 17.423100 17.379704 17.444798 17.401402 17.401402 17.379704 17.336308 17.488209 17.379704 17.444798 17.358006 17.314610 17.292896 17.379704 17.249500 17.227802 17.314610 17.249500 17.249500 17.227802 17.249500 17.184406 17.140995 17.097599 17.184406 17.140995 17.227802 17.184406 17.162708 17.162708 17.119297 17.097599 17.032505 16.989109 17.032505 16.989109 16.858906 16.815510 16.707005 16.598499 16.598499 16.294697 16.186207 15.795597 15.556904 15.296497 14.970997 14.537006 14.146397 13.538807 13.083103 12.518909 11.867908 11.130100 10.414005 9.719608 8.829899 8.070408 7.202397 6.334401 5.379597 3.925709 2.471806 1.777409 1.300007 1.039601 1.082997 1.343403 1.343403 1.625508 1.690602 1.929310 2.102910 2.493504 2.797307 3.014302 3.665303 4.381398 6.225895 10.826298 12.019810 12.735905 13.430302 13.864307 14.103001 14.298298 14.602100 14.927601 15.101200 15.274799 15.491810 15.795597 16.034306 16.121098 16.099400 16.099400 16.403202 16.424900 16.446598 16.468296 16.685307 16.511707 16.707005 16.837208 16.772099 16.902302 16.902302 16.837208 16.837208 16.815510 16.880604 16.989109 16.967396 17.054203 17.119297 17.075901 17.097599 17.075901 17.032505 17.032505 17.054203 16.967396 17.010807 16.924000 16.967396 17.054203 17.097599 16.989109 17.010807 17.010807 16.945698 16.967396 16.967396 17.010807 16.989109 16.945698 17.010807 16.924000 16.902302 16.837208 16.793797 16.837208 16.880604 16.902302 16.837208 16.902302 
17.444798 17.488209 17.444798 17.444798 17.358006 17.379704 17.509907 17.466496 17.314610 17.466496 17.358006 17.423100 17.401402 17.444798 17.401402 17.466496 17.444798 17.423100 17.379704 17.314610 17.423100 17.358006 17.358006 17.379704 17.423100 17.292896 17.292896 17.314610 17.271198 17.227802 17.249500 17.249500 17.227802 17.206104 17.227802 17.227802 17.206104 17.075901 17.227802 17.184406 17.206104 17.184406 17.227802 17.184406 17.184406 17.054203 17.075901 17.054203 17.010807 17.032505 16.945698 16.880604 16.750401 16.728703 16.685307 16.555103 16.533405 16.121098 15.904102 15.708805 15.491810 15.188007 14.732304 14.363407 13.951099 13.517109 13.169895 12.518909 11.911304 11.238605 10.435703 9.697895 8.829899 7.940205 7.245808 6.334401 5.379597 4.706898 3.708699 2.949208 2.233098 1.885899 1.517003 1.647206 1.799107 2.059498 2.146306 2.471806 2.905797 3.383198 4.294606 5.531498 8.504398 11.412205 12.128300 12.844410 13.386906 13.842609 14.146397 14.319996 14.645496 14.862507 15.014408 15.383305 15.600300 15.730503 15.990910 16.034306 16.121098 16.164509 16.272999 16.468296 16.424900 16.424900 16.620197 16.555103 16.750401 16.924000 16.837208 16.815510 16.858906 16.880604 16.902302 16.858906 16.880604 16.924000 17.032505 17.075901 17.206104 17.075901 17.032505 17.054203 16.967396 17.097599 17.097599 17.010807 17.097599 16.945698 16.945698 17.010807 17.097599 17.097599 16.945698 16.945698 16.967396 16.902302 16.945698 16.902302 16.902302 16.880604 16.902302 16.945698 16.837208 16.837208 16.815510 16.902302 16.924000 16.793797 16.815510 16.902302 
17.358006 17.444798 17.401402 17.423100 17.379704 17.401402 17.466496 17.444798 17.379704 17.314610 17.271198 17.379704 17.401402 17.379704 17.358006 17.401402 17.401402 17.466496 17.379704 17.423100 17.249500 17.336308 17.466496 17.423100 17.358006 17.379704 17.271198 17.358006 17.271198 17.162708 17.184406 17.271198 17.271198 17.206104 17.162708 17.206104 17.097599 17.140995 17.292896 17.140995 17.162708 17.140995 17.097599 17.119297 17.184406 17.075901 17.075901 17.054203 16.989109 17.054203 16.945698 16.945698 16.837208 16.772099 16.793797 16.641895 16.663609 16.381504 16.272999 16.056004 15.882404 15.687107 15.318195 15.079502 14.732304 14.233204 14.016209 13.560505 13.169895 12.627399 11.933002 11.282001 10.500797 9.784702 9.046909 8.265705 7.527897 6.898610 6.442906 5.770207 5.357899 4.902195 4.251210 3.925709 3.578496 3.838902 4.186100 4.750309 5.423008 6.291005 7.679799 9.285603 10.826298 11.802799 12.323597 12.866108 13.343510 13.820896 14.146397 14.363407 14.754002 15.014408 15.188007 15.491810 15.708805 15.904102 15.969196 16.099400 16.077702 16.251301 16.316410 16.424900 16.533405 16.511707 16.576801 16.707005 16.750401 16.902302 16.793797 16.902302 16.902302 16.837208 16.902302 16.902302 17.054203 16.989109 17.010807 17.119297 17.075901 16.989109 17.010807 16.902302 16.989109 16.967396 16.989109 16.989109 16.924000 16.945698 16.967396 17.097599 17.010807 17.032505 16.967396 16.924000 16.967396 16.967396 16.837208 16.902302 16.902302 16.880604 16.902302 16.858906 16.793797 16.837208 16.793797 16.772099 16.793797 16.772099 16.858906 16.880604 
17.358006 17.336308 17.401402 17.423100 17.423100 17.401402 17.444798 17.358006 17.358006 17.379704 17.358006 17.379704 17.401402 17.401402 17.336308 17.379704 17.488209 17.379704 17.227802 17.314610 17.379704 17.358006 17.379704 17.444798 17.336308 17.401402 17.271198 17.336308 17.292896 17.336308 17.206104 17.314610 17.227802 17.206104 17.206104 17.292896 17.140995 17.184406 17.119297 17.206104 17.184406 17.119297 17.140995 17.162708 17.206104 17.075901 17.075901 16.967396 17.097599 17.097599 16.967396 16.924000 16.989109 16.815510 16.880604 16.837208 16.728703 16.620197 16.685307 16.424900 16.229603 16.056004 15.882404 15.687107 15.361607 15.036106 14.754002 14.363407 14.103001 13.625599 13.213306 12.605701 12.171696 11.520710 10.956501 10.240406 9.567707 8.612904 8.113804 7.723210 7.375996 7.289204 6.855198 7.072209 7.289204 7.375996 7.658101 8.222309 8.808201 9.372410 10.218708 10.934803 11.672596 12.280201 12.692509 13.083103 13.560505 14.254902 14.471897 14.710606 15.079502 15.361607 15.513508 15.535206 15.708805 16.012608 16.099400 16.164509 16.272999 16.316410 16.446598 16.533405 16.468296 16.511707 16.598499 16.641895 16.858906 16.837208 16.815510 16.772099 16.858906 16.902302 16.902302 16.967396 16.989109 17.010807 17.032505 17.075901 17.075901 17.010807 16.945698 16.880604 16.902302 16.967396 17.032505 16.967396 16.880604 16.924000 16.815510 17.010807 16.967396 16.924000 16.924000 16.989109 16.924000 16.924000 16.902302 16.945698 16.837208 16.858906 16.924000 16.945698 16.772099 16.793797 16.858906 16.750401 16.837208 16.750401 16.858906 16.793797 
17.379704 17.379704 17.444798 17.358006 17.379704 17.379704 17.401402 17.358006 17.379704 17.401402 17.379704 17.358006 17.358006 17.401402 17.358006 17.466496 17.401402 17.336308 17.444798 17.379704 17.401402 17.401402 17.358006 17.379704 17.401402 17.336308 17.358006 17.379704 17.292896 17.379704 17.336308 17.336308 17.314610 17.271198 17.227802 17.206104 17.119297 17.249500 17.097599 17.162708 17.227802 17.206104 17.227802 17.162708 17.119297 17.140995 17.162708 17.010807 17.140995 17.075901 17.075901 17.010807 17.075901 16.837208 16.967396 16.815510 16.858906 16.772099 16.641895 16.728703 16.576801 16.381504 16.186207 16.056004 15.904102 15.708805 15.405003 15.253101 14.819096 14.493595 14.146397 13.842609 13.452000 13.018009 12.649097 12.041508 11.390507 10.565907 9.719608 9.198795 9.177097 9.112003 8.699696 8.873295 8.981800 9.242207 9.372410 9.741306 10.153599 10.500797 11.368809 11.911304 12.388706 13.039707 13.430302 13.712406 14.124699 14.840809 14.992710 15.122898 15.405003 15.643696 15.730503 15.773899 16.012608 16.142796 16.272999 16.338108 16.381504 16.403202 16.424900 16.511707 16.511707 16.576801 16.707005 16.772099 16.880604 16.902302 16.858906 16.880604 16.837208 16.837208 16.924000 16.924000 17.010807 17.010807 17.054203 16.924000 17.119297 17.010807 16.967396 16.967396 17.010807 16.989109 16.945698 16.902302 16.945698 16.945698 16.815510 16.945698 17.010807 16.902302 16.945698 16.902302 16.924000 16.902302 16.837208 16.924000 16.837208 16.924000 16.989109 16.902302 16.924000 16.902302 16.793797 16.858906 16.728703 16.793797 16.750401 16.793797 
17.358006 17.358006 17.358006 17.314610 17.336308 17.423100 17.401402 17.358006 17.423100 17.336308 17.444798 17.379704 17.314610 17.358006 17.336308 17.423100 17.401402 17.336308 17.358006 17.336308 17.336308 17.358006 17.379704 17.401402 17.336308 17.292896 17.336308 17.336308 17.314610 17.292896 17.336308 17.249500 17.314610 17.271198 17.249500 17.227802 17.206104 17.184406 17.227802 17.162708 17.184406 17.184406 17.140995 17.162708 17.162708 17.119297 17.140995 17.227802 17.054203 17.075901 17.054203 17.075901 17.032505 16.880604 16.945698 16.924000 16.902302 16.793797 16.815510 16.728703 16.663609 16.620197 16.490009 16.381504 16.294697 16.142796 15.882404 15.665409 15.448399 15.166309 14.970997 14.602100 14.298298 13.994495 13.734104 13.343510 12.866108 12.258503 11.520710 10.869709 10.782902 10.587605 10.435703 10.283802 10.370609 10.435703 10.457401 10.913105 11.151798 11.564106 12.367008 12.866108 13.300098 13.777500 14.059605 14.363407 14.732304 15.253101 15.339909 15.426701 15.600300 15.817295 15.904102 15.925800 16.012608 16.251301 16.316410 16.468296 16.511707 16.424900 16.533405 16.663609 16.620197 16.598499 16.772099 16.750401 16.924000 16.880604 16.815510 16.902302 16.880604 16.902302 16.945698 16.902302 17.010807 16.967396 17.010807 17.054203 17.097599 17.032505 16.945698 17.032505 16.945698 16.945698 16.989109 16.945698 16.945698 16.924000 16.902302 16.880604 16.945698 16.924000 16.815510 16.924000 16.902302 16.880604 16.989109 16.902302 17.032505 16.837208 16.902302 16.989109 16.880604 16.967396 16.815510 16.663609 16.728703 16.750401 16.750401 16.685307 
17.423100 17.358006 17.444798 17.358006 17.379704 17.444798 17.379704 17.423100 17.423100 17.358006 17.358006 17.401402 17.292896 17.314610 17.358006 17.509907 17.336308 17.379704 17.358006 17.358006 17.379704 17.336308 17.336308 17.423100 17.336308 17.336308 17.249500 17.292896 17.358006 17.292896 17.292896 17.292896 17.271198 17.162708 17.206104 17.292896 17.206104 17.271198 17.206104 17.140995 17.140995 17.162708 17.162708 17.097599 17.184406 17.097599 17.140995 17.140995 17.075901 17.075901 17.010807 17.119297 17.054203 17.032505 17.010807 16.989109 16.945698 16.815510 16.815510 16.880604 16.902302 16.793797 16.707005 16.598499 16.555103 16.446598 16.294697 16.142796 15.969196 15.860706 15.621998 15.426701 14.949299 14.645496 14.623798 14.233204 14.037907 13.430302 12.974598 12.215107 11.759403 12.258503 12.106602 12.019810 11.867908 11.911304 11.802799 11.998096 12.388706 12.605701 13.386906 13.799198 13.972797 14.471897 14.775700 14.970997 15.188007 15.535206 15.643696 15.687107 15.947498 16.034306 16.186207 16.229603 16.338108 16.403202 16.511707 16.490009 16.468296 16.468296 16.555103 16.663609 16.707005 16.663609 16.793797 16.750401 16.880604 17.010807 16.880604 16.945698 16.924000 16.945698 16.924000 16.945698 17.010807 16.924000 17.010807 16.989109 17.032505 16.967396 17.010807 16.989109 16.880604 16.967396 16.945698 16.902302 16.945698 16.815510 16.858906 16.945698 16.924000 17.032505 16.945698 16.924000 16.924000 16.902302 16.902302 16.945698 16.880604 16.880604 16.945698 16.837208 16.728703 16.858906 16.858906 16.750401 16.793797 16.728703 16.815510 16.815510 
17.336308 17.336308 17.379704 17.401402 17.401402 17.336308 17.314610 17.423100 17.314610 17.379704 17.336308 17.336308 17.314610 17.423100 17.336308 17.358006 17.271198 17.358006 17.314610 17.336308 17.379704 17.314610 17.401402 17.358006 17.358006 17.271198 17.336308 17.314610 17.358006 17.314610 17.292896 17.358006 17.206104 17.184406 17.119297 17.206104 17.184406 17.249500 17.249500 17.097599 17.140995 17.140995 17.227802 17.184406 17.227802 17.249500 17.140995 17.249500 17.119297 17.162708 17.206104 17.162708 17.097599 17.032505 17.075901 16.989109 17.054203 16.989109 16.924000 16.967396 16.945698 16.837208 16.837208 16.815510 16.837208 16.728703 16.620197 16.598499 16.359806 16.272999 16.164509 15.904102 15.665409 15.383305 15.405003 15.122898 14.819096 14.428501 14.081303 13.690708 13.452000 13.777500 13.625599 13.495396 13.386906 13.300098 13.148197 13.386906 13.582203 13.755802 14.363407 14.645496 14.732304 15.144596 15.274799 15.383305 15.687107 15.817295 15.882404 15.904102 16.207905 16.338108 16.533405 16.338108 16.359806 16.555103 16.641895 16.555103 16.555103 16.598499 16.685307 16.728703 16.728703 16.772099 16.902302 16.707005 16.924000 16.989109 16.902302 16.967396 16.924000 16.967396 17.010807 16.945698 16.924000 16.989109 16.945698 17.075901 17.097599 17.032505 16.858906 16.858906 16.924000 16.924000 16.924000 16.880604 16.924000 16.858906 16.924000 16.924000 16.989109 17.032505 16.989109 16.924000 16.924000 16.772099 16.858906 16.989109 16.815510 16.793797 16.902302 16.902302 16.815510 16.837208 16.815510 16.815510 16.837208 16.837208 16.837208 16.902302 
17.444798 17.466496 17.444798 17.466496 17.358006 17.336308 17.423100 17.358006 17.379704 17.444798 17.358006 17.336308 17.423100 17.423100 17.444798 17.553303 17.423100 17.401402 17.358006 17.401402 17.423100 17.444798 17.423100 17.444798 17.314610 17.379704 17.379704 17.379704 17.444798 17.336308 17.336308 17.292896 17.292896 17.184406 17.249500 17.314610 17.227802 17.227802 17.227802 17.206104 17.140995 17.119297 17.206104 17.292896 17.314610 17.184406 17.249500 17.206104 17.206104 17.227802 17.184406 17.162708 17.140995 17.097599 17.054203 17.097599 17.184406 16.967396 17.032505 17.010807 16.989109 16.945698 16.902302 16.902302 16.945698 16.815510 16.902302 16.837208 16.663609 16.598499 16.446598 16.424900 16.142796 15.925800 15.795597 15.621998 15.578602 15.274799 15.057804 14.905903 14.905903 14.819096 14.645496 14.645496 14.688908 14.688908 14.385105 14.602100 14.688908 14.710606 15.122898 15.339909 15.383305 15.643696 15.752201 15.839008 16.012608 16.099400 16.121098 16.142796 16.338108 16.490009 16.555103 16.555103 16.576801 16.663609 16.728703 16.663609 16.685307 16.620197 16.815510 16.793797 16.815510 16.728703 17.010807 16.772099 16.945698 17.075901 17.010807 16.989109 16.967396 17.032505 17.010807 16.880604 16.945698 16.967396 17.054203 17.140995 17.097599 17.075901 16.945698 16.924000 16.967396 16.967396 16.945698 16.902302 16.989109 17.010807 16.880604 16.989109 17.010807 16.880604 16.967396 16.989109 16.945698 16.924000 16.815510 16.902302 17.032505 16.880604 16.902302 16.902302 16.858906 16.880604 16.837208 16.858906 16.772099 16.880604 16.924000 16.880604 
17.379704 17.314610 17.423100 17.292896 17.358006 17.336308 17.423100 17.336308 17.401402 17.336308 17.358006 17.379704 17.401402 17.488209 17.531605 17.466496 17.379704 17.379704 17.466496 17.358006 17.358006 17.379704 17.466496 17.466496 17.379704 17.466496 17.336308 17.401402 17.423100 17.358006 17.292896 17.314610 17.379704 17.292896 17.227802 17.271198 17.292896 17.206104 17.249500 17.097599 17.162708 17.227802 17.162708 17.184406 17.249500 17.162708 17.162708 17.227802 17.227802 17.292896 17.292896 17.227802 17.140995 17.054203 17.162708 17.054203 17.075901 17.075901 16.989109 17.097599 17.097599 16.967396 16.967396 16.880604 16.945698 16.924000 16.945698 16.880604 16.945698 16.772099 16.750401 16.576801 16.490009 16.294697 16.207905 16.099400 16.056004 15.860706 15.708805 15.556904 15.578602 15.470097 15.296497 15.383305 15.318195 15.296497 15.231403 15.318195 15.339909 15.383305 15.556904 15.665409 15.795597 15.882404 15.990910 16.012608 16.251301 16.294697 16.316410 16.294697 16.446598 16.598499 16.641895 16.598499 16.641895 16.685307 16.685307 16.728703 16.750401 16.750401 16.837208 16.837208 16.772099 16.858906 16.945698 16.924000 17.054203 17.075901 17.054203 17.010807 17.010807 17.054203 16.989109 16.967396 16.967396 16.902302 17.097599 17.097599 17.054203 17.097599 16.924000 16.924000 16.924000 16.945698 16.880604 16.858906 16.902302 16.880604 16.858906 16.880604 17.054203 16.902302 16.858906 16.902302 16.924000 16.902302 16.858906 16.924000 16.945698 16.902302 16.924000 16.967396 16.837208 16.772099 16.945698 16.837208 16.815510 16.793797 16.858906 16.793797 
17.401402 17.423100 17.423100 17.401402 17.401402 17.401402 17.292896 17.336308 17.292896 17.249500 17.271198 17.314610 17.358006 17.379704 17.466496 17.488209 17.379704 17.358006 17.314610 17.401402 17.423100 17.379704 17.444798 17.444798 17.358006 17.379704 17.379704 17.358006 17.379704 17.292896 17.271198 17.314610 17.401402 17.292896 17.227802 17.249500 17.162708 17.271198 17.271198 17.206104 17.162708 17.162708 17.227802 17.162708 17.206104 17.140995 17.119297 17.227802 17.206104 17.292896 17.206104 17.206104 17.249500 17.075901 17.227802 17.140995 17.119297 17.075901 17.119297 17.097599 17.097599 17.097599 17.010807 16.989109 16.967396 17.032505 17.032505 16.967396 17.010807 16.924000 16.815510 16.815510 16.772099 16.533405 16.446598 16.468296 16.446598 16.207905 16.164509 16.121098 16.056004 16.121098 15.925800 16.012608 15.969196 15.839008 15.773899 15.773899 15.925800 15.904102 16.034306 16.077702 16.012608 16.186207 16.251301 16.229603 16.424900 16.555103 16.555103 16.490009 16.598499 16.750401 16.750401 16.685307 16.728703 16.793797 16.858906 16.815510 16.728703 16.750401 16.837208 16.902302 16.945698 16.858906 17.010807 16.858906 17.054203 17.140995 17.054203 17.054203 17.010807 17.054203 17.032505 16.902302 16.902302 16.902302 17.010807 17.162708 17.054203 17.010807 16.989109 16.837208 16.924000 16.880604 16.945698 16.858906 16.880604 16.837208 16.880604 16.858906 16.858906 16.902302 16.945698 16.902302 16.945698 16.902302 16.880604 16.924000 16.945698 16.793797 16.858906 16.815510 16.880604 16.707005 16.815510 16.728703 16.772099 16.793797 16.837208 16.772099 
17.401402 17.379704 17.466496 17.292896 17.379704 17.401402 17.379704 17.358006 17.379704 17.379704 17.401402 17.423100 17.358006 17.358006 17.336308 17.358006 17.401402 17.358006 17.336308 17.336308 17.336308 17.423100 17.401402 17.466496 17.358006 17.336308 17.358006 17.292896 17.314610 17.379704 17.227802 17.249500 17.227802 17.206104 17.227802 17.206104 17.206104 17.227802 17.206104 17.206104 17.227802 17.184406 17.206104 17.206104 17.271198 17.162708 17.140995 17.227802 17.162708 17.206104 17.206104 17.292896 17.184406 17.206104 17.249500 17.140995 17.206104 17.075901 17.140995 17.119297 17.119297 17.075901 17.097599 17.032505 17.032505 17.140995 17.010807 16.989109 16.967396 16.989109 16.924000 16.902302 16.815510 16.620197 16.707005 16.728703 16.815510 16.576801 16.424900 16.468296 16.533405 16.490009 16.338108 16.294697 16.316410 16.338108 16.164509 16.186207 16.316410 16.316410 16.251301 16.381504 16.294697 16.555103 16.533405 16.490009 16.620197 16.685307 16.663609 16.555103 16.707005 16.858906 16.815510 16.815510 16.793797 16.858906 16.815510 16.815510 16.772099 16.837208 16.880604 16.967396 16.880604 16.902302 16.967396 16.924000 17.119297 17.140995 17.032505 17.075901 17.010807 17.010807 17.032505 16.989109 16.924000 16.880604 16.989109 17.140995 17.075901 17.054203 16.924000 16.880604 16.858906 16.945698 16.989109 16.793797 16.945698 16.793797 16.858906 16.924000 16.880604 16.837208 16.858906 16.880604 16.967396 16.837208 16.750401 16.880604 16.815510 16.880604 16.772099 16.880604 16.815510 16.793797 16.750401 16.707005 16.750401 16.750401 16.772099 16.750401 
17.292896 17.358006 17.314610 17.358006 17.314610 17.379704 17.314610 17.401402 17.401402 17.358006 17.379704 17.379704 17.358006 17.358006 17.336308 17.401402 17.401402 17.336308 17.336308 17.336308 17.336308 17.314610 17.423100 17.488209 17.423100 17.314610 17.271198 17.314610 17.249500 17.184406 17.336308 17.249500 17.206104 17.184406 17.140995 17.184406 17.140995 17.162708 17.184406 17.097599 17.249500 17.227802 17.184406 17.184406 17.227802 17.227802 17.162708 17.227802 17.206104 17.206104 17.206104 17.249500 17.140995 17.097599 17.271198 17.140995 17.184406 17.097599 17.119297 17.162708 17.075901 17.075901 17.184406 17.119297 17.097599 17.162708 17.119297 17.075901 17.010807 16.967396 16.967396 16.945698 16.772099 16.663609 16.750401 16.793797 16.793797 16.750401 16.641895 16.533405 16.685307 16.728703 16.511707 16.598499 16.511707 16.490009 16.555103 16.533405 16.511707 16.555103 16.620197 16.511707 16.598499 16.641895 16.641895 16.620197 16.707005 16.815510 16.685307 16.728703 16.815510 16.902302 16.880604 16.793797 16.772099 16.880604 16.902302 16.858906 16.815510 16.793797 16.945698 17.032505 16.902302 16.880604 17.075901 16.902302 17.010807 17.032505 17.032505 16.989109 16.989109 17.010807 16.967396 16.945698 16.945698 16.945698 17.075901 17.032505 17.032505 16.989109 16.880604 16.902302 16.902302 16.902302 16.945698 16.837208 16.880604 16.880604 16.902302 16.858906 16.902302 16.924000 16.837208 16.815510 16.902302 16.772099 16.728703 16.967396 16.902302 16.772099 16.707005 16.837208 16.728703 16.815510 16.750401 16.620197 16.707005 16.772099 16.685307 16.620197 
17.379704 17.423100 17.423100 17.292896 17.271198 17.271198 17.401402 17.336308 17.271198 17.358006 17.292896 17.336308 17.314610 17.358006 17.336308 17.401402 17.379704 17.314610 17.292896 17.379704 17.444798 17.336308 17.444798 17.444798 17.336308 17.444798 17.271198 17.271198 17.271198 17.336308 17.249500 17.249500 17.227802 17.140995 17.097599 17.249500 17.119297 17.227802 17.292896 17.184406 17.184406 17.184406 17.206104 17.162708 17.292896 17.184406 17.162708 17.206104 17.162708 17.249500 17.206104 17.184406 17.249500 17.119297 17.271198 17.054203 17.162708 17.075901 17.162708 17.119297 17.119297 17.140995 17.162708 17.162708 17.075901 17.119297 17.075901 17.097599 17.119297 17.075901 16.989109 16.989109 16.924000 16.858906 16.858906 16.793797 16.837208 16.815510 16.685307 16.641895 16.902302 16.815510 16.707005 16.793797 16.750401 16.685307 16.598499 16.598499 16.707005 16.663609 16.663609 16.641895 16.728703 16.685307 16.663609 16.663609 16.815510 16.858906 16.793797 16.685307 16.902302 16.880604 16.989109 16.989109 16.772099 16.945698 16.924000 16.967396 16.837208 16.924000 16.945698 17.010807 16.924000 16.837208 17.054203 16.924000 17.075901 17.032505 16.924000 17.054203 16.945698 16.945698 16.880604 16.858906 16.880604 17.010807 17.119297 16.989109 17.097599 17.010807 16.967396 16.924000 17.010807 16.967396 16.858906 16.837208 16.880604 16.815510 16.772099 16.945698 17.054203 16.945698 16.880604 16.924000 16.858906 16.772099 16.772099 16.793797 16.750401 16.663609 16.750401 16.707005 16.663609 16.750401 16.772099 16.663609 16.750401 16.663609 16.750401 16.576801 
17.358006 17.423100 17.358006 17.292896 17.292896 17.444798 17.401402 17.358006 17.336308 17.379704 17.444798 17.444798 17.336308 17.292896 17.358006 17.358006 17.401402 17.401402 17.358006 17.358006 17.314610 17.314610 17.379704 17.423100 17.379704 17.358006 17.292896 17.292896 17.292896 17.271198 17.271198 17.249500 17.249500 17.184406 17.097599 17.206104 17.184406 17.184406 17.292896 17.271198 17.227802 17.184406 17.162708 17.184406 17.271198 17.162708 17.249500 17.184406 17.140995 17.162708 17.206104 17.206104 17.162708 17.184406 17.271198 17.140995 17.227802 17.119297 17.140995 17.162708 17.184406 17.140995 17.140995 17.162708 17.140995 17.119297 17.119297 17.162708 17.184406 17.119297 16.989109 17.097599 16.945698 16.924000 16.967396 16.902302 16.902302 16.924000 16.837208 16.793797 16.989109 16.945698 16.793797 16.902302 16.858906 16.772099 16.728703 16.815510 16.772099 16.772099 16.815510 16.793797 16.837208 16.815510 16.728703 16.728703 16.837208 16.945698 16.793797 16.772099 16.967396 16.880604 17.032505 16.967396 16.837208 17.032505 16.989109 17.032505 16.924000 17.010807 16.967396 17.054203 16.989109 16.967396 17.075901 17.010807 17.010807 17.032505 16.902302 17.010807 16.924000 16.989109 16.989109 16.945698 16.880604 17.010807 17.054203 17.075901 17.032505 16.989109 17.054203 16.902302 17.010807 16.880604 16.967396 16.902302 16.858906 16.837208 16.815510 16.772099 16.924000 16.924000 16.902302 16.880604 16.858906 16.793797 16.772099 16.858906 16.815510 16.707005 16.793797 16.772099 16.641895 16.663609 16.707005 16.707005 16.728703 16.685307 16.772099 16.707005 
17.314610 17.358006 17.336308 17.379704 17.358006 17.358006 17.314610 17.423100 17.271198 17.358006 17.358006 17.292896 17.358006 17.271198 17.292896 17.358006 17.444798 17.314610 17.358006 17.358006 17.314610 17.379704 17.336308 17.358006 17.401402 17.358006 17.292896 17.336308 17.358006 17.292896 17.292896 17.271198 17.292896 17.227802 17.140995 17.227802 17.184406 17.206104 17.292896 17.184406 17.184406 17.227802 17.227802 17.206104 17.336308 17.184406 17.206104 17.249500 17.271198 17.162708 17.162708 17.227802 17.227802 17.140995 17.249500 17.206104 17.227802 17.184406 17.184406 17.140995 17.206104 17.140995 17.227802 17.119297 17.227802 17.184406 17.184406 17.140995 17.184406 17.184406 17.097599 17.119297 17.054203 16.967396 16.989109 16.924000 17.032505 16.924000 16.880604 16.880604 17.010807 16.945698 16.858906 16.880604 16.880604 16.924000 16.858906 16.902302 16.902302 16.858906 16.858906 16.837208 16.924000 16.902302 16.837208 16.793797 16.924000 17.032505 16.945698 16.772099 16.945698 17.075901 16.967396 16.945698 16.967396 16.989109 17.075901 17.032505 16.902302 16.945698 16.902302 17.075901 17.010807 16.989109 17.184406 16.880604 16.989109 17.075901 17.032505 17.054203 16.967396 16.967396 16.924000 16.967396 16.902302 16.967396 17.054203 16.967396 16.989109 16.924000 16.924000 16.880604 16.924000 16.945698 16.945698 16.815510 16.902302 16.837208 16.858906 16.815510 16.945698 16.837208 16.750401 16.902302 16.793797 16.793797 16.837208 16.772099 16.772099 16.728703 16.707005 16.685307 16.641895 16.598499 16.641895 16.707005 16.620197 16.620197 16.598499 16.598499 
17.249500 17.336308 17.423100 17.423100 17.314610 17.379704 17.401402 17.336308 17.401402 17.336308 17.314610 17.379704 17.423100 17.379704 17.423100 17.444798 17.423100 17.358006 17.292896 17.336308 17.423100 17.379704 17.423100 17.358006 17.444798 17.314610 17.314610 17.314610 17.379704 17.271198 17.271198 17.184406 17.249500 17.184406 17.140995 17.227802 17.184406 17.184406 17.206104 17.184406 17.227802 17.162708 17.206104 17.292896 17.292896 17.271198 17.162708 17.227802 17.227802 17.184406 17.227802 17.249500 17.206104 17.184406 17.227802 17.227802 17.249500 17.184406 17.271198 17.184406 17.292896 17.184406 17.292896 17.184406 17.184406 17.140995 17.227802 17.249500 17.271198 17.249500 17.271198 17.162708 17.162708 17.075901 17.010807 16.967396 17.097599 17.054203 16.924000 17.010807 17.075901 17.032505 16.924000 16.945698 16.967396 16.924000 16.837208 16.924000 17.075901 16.880604 16.967396 16.902302 16.945698 17.010807 16.924000 16.924000 16.924000 17.097599 16.967396 16.924000 17.075901 17.032505 17.054203 16.924000 17.010807 17.010807 17.097599 17.119297 17.010807 17.010807 17.032505 17.032505 16.945698 16.945698 17.140995 16.858906 17.097599 17.075901 16.989109 17.097599 16.967396 16.945698 16.967396 16.967396 16.945698 16.945698 16.989109 16.924000 17.054203 16.989109 16.989109 16.837208 16.989109 16.858906 16.880604 16.837208 16.815510 16.793797 16.902302 16.837208 16.837208 16.837208 16.772099 16.837208 16.837208 16.728703 16.837208 16.815510 16.815510 16.641895 16.641895 16.728703 16.620197 16.728703 16.728703 16.815510 16.641895 16.641895 16.793797 16.772099 
17.314610 17.401402 17.379704 17.466496 17.444798 17.336308 17.336308 17.358006 17.423100 17.336308 17.423100 17.379704 17.336308 17.358006 17.379704 17.423100 17.401402 17.292896 17.466496 17.249500 17.358006 17.444798 17.358006 17.401402 17.358006 17.314610 17.292896 17.314610 17.423100 17.314610 17.423100 17.314610 17.314610 17.162708 17.140995 17.227802 17.140995 17.227802 17.206104 17.162708 17.227802 17.184406 17.227802 17.249500 17.271198 17.206104 17.292896 17.314610 17.271198 17.227802 17.292896 17.314610 17.249500 17.206104 17.358006 17.206104 17.314610 17.162708 17.162708 17.206104 17.379704 17.249500 17.227802 17.206104 17.206104 17.227802 17.227802 17.336308 17.292896 17.227802 17.227802 17.206104 17.162708 17.119297 17.162708 17.140995 17.140995 17.010807 16.989109 17.032505 17.119297 17.119297 16.924000 16.967396 17.119297 17.010807 16.967396 17.010807 17.032505 16.967396 17.010807 17.010807 16.924000 17.032505 16.924000 16.880604 17.010807 17.054203 17.075901 16.945698 17.119297 17.075901 17.119297 17.054203 17.097599 17.075901 16.989109 17.010807 17.075901 17.097599 16.989109 17.054203 17.010807 17.010807 17.119297 17.010807 17.097599 17.097599 17.032505 17.119297 16.967396 16.945698 16.902302 16.902302 16.924000 16.815510 17.054203 16.989109 16.924000 16.967396 16.989109 16.858906 16.858906 16.858906 16.924000 16.902302 16.858906 16.815510 16.815510 16.858906 16.837208 16.815510 16.793797 16.837208 16.837208 16.728703 16.707005 16.685307 16.750401 16.663609 16.685307 16.750401 16.641895 16.663609 16.641895 16.641895 16.728703 16.685307 16.707005 16.707005 
17.336308 17.423100 17.553303 17.271198 17.314610 17.401402 17.314610 17.292896 17.444798 17.314610 17.358006 17.314610 17.314610 17.379704 17.271198 17.358006 17.336308 17.336308 17.401402 17.336308 17.336308 17.336308 17.358006 17.379704 17.314610 17.336308 17.292896 17.314610 17.358006 17.314610 17.466496 17.314610 17.206104 17.227802 17.119297 17.249500 17.271198 17.227802 17.119297 17.227802 17.227802 17.249500 17.162708 17.227802 17.292896 17.271198 17.314610 17.249500 17.097599 17.314610 17.292896 17.206104 17.184406 17.314610 17.379704 17.271198 17.249500 17.184406 17.249500 17.206104 17.314610 17.206104 17.249500 17.249500 17.271198 17.227802 17.314610 17.292896 17.292896 17.184406 17.249500 17.162708 17.119297 17.097599 17.119297 17.206104 17.140995 17.010807 17.032505 17.032505 17.075901 17.119297 17.010807 17.075901 17.054203 17.054203 17.032505 17.032505 17.075901 16.967396 17.010807 17.010807 17.054203 16.967396 16.945698 16.967396 17.075901 17.032505 16.989109 16.924000 17.140995 17.054203 17.054203 17.032505 16.989109 17.097599 17.054203 17.075901 17.119297 16.967396 16.989109 17.010807 16.967396 16.989109 17.075901 16.858906 17.140995 17.097599 16.945698 17.054203 16.989109 17.010807 16.967396 16.902302 16.880604 16.902302 16.989109 16.967396 16.880604 16.902302 16.837208 16.837208 16.772099 16.793797 16.924000 16.815510 16.837208 16.837208 16.793797 16.815510 16.924000 16.858906 16.837208 16.772099 16.728703 16.663609 16.598499 16.728703 16.793797 16.533405 16.685307 16.576801 16.620197 16.555103 16.641895 16.641895 16.620197 16.663609 16.641895 16.424900 
17.314610 17.292896 17.423100 17.206104 17.401402 17.292896 17.358006 17.314610 17.379704 17.401402 17.314610 17.444798 17.358006 17.336308 17.292896 17.292896 17.314610 17.271198 17.292896 17.358006 17.314610 17.401402 17.423100 17.423100 17.358006 17.249500 17.314610 17.292896 17.336308 17.227802 17.249500 17.314610 17.206104 17.249500 17.184406 17.227802 17.097599 17.162708 17.206104 17.249500 17.271198 17.206104 17.206104 17.227802 17.292896 17.314610 17.227802 17.162708 17.162708 17.271198 17.292896 17.249500 17.184406 17.140995 17.423100 17.206104 17.292896 17.227802 17.292896 17.271198 17.314610 17.249500 17.271198 17.227802 17.249500 17.249500 17.379704 17.379704 17.271198 17.271198 17.162708 17.206104 17.119297 17.119297 17.184406 17.119297 17.097599 16.967396 17.075901 17.032505 17.140995 16.989109 17.010807 17.140995 17.097599 17.054203 17.032505 17.054203 17.119297 17.010807 17.032505 17.010807 17.032505 17.054203 16.924000 16.880604 17.097599 17.140995 16.945698 16.945698 17.119297 17.075901 17.119297 17.097599 17.010807 17.010807 17.140995 16.989109 17.119297 16.945698 16.989109 17.097599 17.010807 16.880604 17.054203 16.880604 17.032505 17.140995 17.075901 17.032505 17.032505 17.032505 16.858906 16.924000 16.858906 16.967396 16.967396 16.967396 16.945698 16.989109 16.793797 16.772099 16.815510 16.858906 16.858906 16.750401 16.858906 16.837208 16.815510 16.793797 16.837208 16.880604 16.772099 16.793797 16.707005 16.707005 16.793797 16.750401 16.728703 16.663609 16.685307 16.707005 16.555103 16.511707 16.663609 16.620197 16.490009 16.598499 16.511707 16.620197 
