# Supplementary material for: Food Image Segmentation Using Multi-Modal Imaging Sensors with Color and Thermal Data
Source: Sensors (Basel). 2023 Jan 4;23(2):560. doi: 10.3390/s23020560 (PMC9860575; doi:10.3390/s23020560)
Supplement: Supplementary file 1 [file sensors-23-00560-s001.zip › Combined Data/C3 RGB+THERMAL/2.txt]

16.338108 16.403202 16.251301 16.338108 16.403202 16.316410 16.381504 16.403202 16.468296 16.338108 16.121098 16.381504 16.316410 16.381504 16.316410 16.294697 16.403202 16.316410 16.468296 16.359806 16.424900 16.381504 16.381504 16.403202 16.468296 16.359806 16.338108 16.359806 16.403202 16.381504 16.359806 16.490009 16.381504 16.316410 16.446598 16.424900 16.381504 16.424900 16.511707 16.468296 16.490009 16.641895 16.555103 16.468296 16.446598 16.511707 16.359806 16.403202 16.468296 16.381504 16.424900 16.338108 16.490009 16.446598 16.555103 16.598499 16.576801 16.707005 16.707005 16.793797 16.685307 16.837208 16.663609 16.728703 16.772099 16.685307 16.772099 16.793797 16.815510 16.837208 16.837208 16.989109 16.902302 16.880604 16.924000 16.815510 16.750401 16.772099 16.815510 16.793797 16.750401 16.772099 16.685307 16.793797 16.707005 16.641895 16.598499 16.576801 16.663609 16.620197 16.555103 16.598499 16.446598 16.533405 16.555103 16.620197 16.490009 16.490009 16.468296 16.490009 16.576801 16.620197 16.555103 16.576801 16.555103 16.555103 16.555103 16.533405 16.576801 16.555103 16.576801 16.533405 16.555103 16.533405 16.338108 16.424900 16.403202 16.446598 16.272999 16.468296 16.338108 16.403202 16.359806 16.294697 16.359806 16.359806 16.316410 16.359806 16.403202 16.424900 16.338108 16.468296 16.403202 16.359806 16.338108 16.468296 16.403202 16.403202 16.251301 16.338108 16.316410 16.207905 16.186207 16.359806 16.294697 16.294697 16.251301 16.251301 16.359806 16.359806 16.229603 16.316410 16.251301 16.186207 16.121098 16.142796 16.099400 16.121098 16.142796 16.207905 
16.446598 16.272999 16.272999 16.294697 16.403202 16.338108 16.338108 16.381504 16.424900 16.359806 16.468296 16.403202 16.403202 16.359806 16.229603 16.272999 16.424900 16.359806 16.316410 16.251301 16.316410 16.338108 16.316410 16.403202 16.490009 16.294697 16.251301 16.381504 16.294697 16.338108 16.338108 16.381504 16.403202 16.381504 16.424900 16.338108 16.381504 16.446598 16.424900 16.468296 16.511707 16.533405 16.555103 16.555103 16.490009 16.468296 16.468296 16.468296 16.511707 16.446598 16.424900 16.533405 16.576801 16.446598 16.663609 16.707005 16.598499 16.707005 16.707005 16.750401 16.707005 16.924000 16.728703 16.772099 16.858906 16.728703 17.010807 16.924000 16.880604 16.837208 16.924000 16.880604 16.945698 16.902302 16.858906 16.858906 16.967396 16.902302 16.924000 16.815510 16.750401 16.750401 16.837208 16.924000 16.750401 16.576801 16.728703 16.750401 16.641895 16.641895 16.685307 16.685307 16.576801 16.598499 16.663609 16.685307 16.620197 16.490009 16.555103 16.555103 16.598499 16.620197 16.620197 16.598499 16.598499 16.641895 16.620197 16.620197 16.663609 16.576801 16.663609 16.511707 16.598499 16.620197 16.424900 16.468296 16.446598 16.424900 16.468296 16.424900 16.338108 16.446598 16.490009 16.446598 16.446598 16.468296 16.338108 16.403202 16.490009 16.511707 16.424900 16.490009 16.424900 16.316410 16.403202 16.359806 16.338108 16.316410 16.424900 16.294697 16.338108 16.403202 16.338108 16.381504 16.424900 16.403202 16.272999 16.359806 16.316410 16.381504 16.316410 16.229603 16.294697 16.251301 16.164509 16.207905 16.207905 16.121098 16.164509 16.056004 
16.446598 16.446598 16.294697 16.490009 16.338108 16.403202 16.381504 16.424900 16.403202 16.511707 16.424900 16.359806 16.359806 16.338108 16.294697 16.294697 16.186207 16.229603 16.294697 16.229603 16.207905 16.294697 16.316410 16.359806 16.446598 16.446598 16.381504 16.468296 16.403202 16.316410 16.403202 16.359806 16.381504 16.381504 16.403202 16.403202 16.403202 16.468296 16.555103 16.490009 16.490009 16.620197 16.511707 16.446598 16.468296 16.511707 16.424900 16.468296 16.424900 16.446598 16.511707 16.490009 16.511707 16.533405 16.663609 16.685307 16.511707 16.707005 16.750401 16.728703 16.750401 16.880604 16.663609 16.815510 16.793797 16.728703 16.880604 16.924000 16.945698 16.924000 16.858906 16.945698 16.945698 16.945698 16.880604 16.924000 16.967396 16.880604 16.880604 16.837208 16.728703 16.815510 16.707005 16.902302 16.858906 16.685307 16.837208 16.707005 16.728703 16.641895 16.555103 16.707005 16.598499 16.620197 16.728703 16.685307 16.641895 16.490009 16.663609 16.576801 16.707005 16.641895 16.641895 16.685307 16.641895 16.663609 16.555103 16.685307 16.620197 16.620197 16.663609 16.555103 16.685307 16.576801 16.446598 16.511707 16.446598 16.490009 16.555103 16.446598 16.468296 16.446598 16.468296 16.359806 16.533405 16.403202 16.511707 16.403202 16.555103 16.533405 16.533405 16.403202 16.490009 16.511707 16.468296 16.555103 16.446598 16.533405 16.424900 16.381504 16.446598 16.446598 16.446598 16.490009 16.511707 16.490009 16.338108 16.424900 16.381504 16.446598 16.294697 16.381504 16.294697 16.316410 16.229603 16.251301 16.359806 16.186207 16.272999 16.121098 
16.403202 16.424900 16.403202 16.359806 16.316410 16.359806 16.359806 16.251301 16.316410 16.338108 16.359806 16.338108 16.316410 16.338108 16.251301 16.294697 16.272999 16.403202 16.338108 16.229603 16.207905 16.251301 16.207905 16.294697 16.359806 16.338108 16.403202 16.316410 16.316410 16.229603 16.359806 16.272999 16.381504 16.316410 16.381504 16.424900 16.424900 16.424900 16.381504 16.511707 16.490009 16.533405 16.555103 16.511707 16.511707 16.511707 16.381504 16.468296 16.424900 16.468296 16.468296 16.468296 16.511707 16.468296 16.620197 16.620197 16.511707 16.685307 16.641895 16.663609 16.750401 16.880604 16.620197 16.750401 16.793797 16.663609 16.858906 16.902302 16.989109 16.815510 16.793797 16.924000 16.880604 16.880604 16.858906 16.902302 16.880604 16.815510 16.793797 16.793797 16.772099 16.750401 16.815510 16.772099 16.815510 16.685307 16.707005 16.793797 16.620197 16.728703 16.576801 16.641895 16.533405 16.576801 16.641895 16.641895 16.576801 16.533405 16.641895 16.663609 16.555103 16.663609 16.641895 16.641895 16.707005 16.620197 16.576801 16.598499 16.555103 16.641895 16.641895 16.620197 16.555103 16.490009 16.468296 16.381504 16.533405 16.446598 16.424900 16.533405 16.424900 16.533405 16.511707 16.555103 16.446598 16.511707 16.468296 16.359806 16.468296 16.533405 16.490009 16.359806 16.468296 16.403202 16.490009 16.598499 16.316410 16.403202 16.446598 16.403202 16.446598 16.381504 16.294697 16.468296 16.403202 16.381504 16.272999 16.338108 16.316410 16.403202 16.316410 16.316410 16.251301 16.359806 16.186207 16.186207 16.207905 16.186207 16.229603 16.056004 
16.446598 16.381504 16.381504 16.403202 16.403202 16.338108 16.359806 16.272999 16.403202 16.359806 16.359806 16.359806 16.207905 16.272999 16.316410 16.272999 16.272999 16.316410 16.424900 16.316410 16.186207 16.294697 16.207905 16.316410 16.316410 16.294697 16.338108 16.359806 16.316410 16.403202 16.251301 16.316410 16.359806 16.381504 16.381504 16.446598 16.381504 16.424900 16.381504 16.490009 16.446598 16.511707 16.533405 16.446598 16.468296 16.511707 16.338108 16.403202 16.381504 16.468296 16.468296 16.446598 16.511707 16.533405 16.598499 16.641895 16.490009 16.685307 16.728703 16.685307 16.772099 16.858906 16.598499 16.880604 16.793797 16.728703 16.967396 16.924000 16.858906 16.880604 16.858906 16.945698 16.902302 16.837208 16.837208 16.837208 16.858906 16.880604 16.880604 16.793797 16.837208 16.815510 16.837208 16.772099 16.772099 16.663609 16.728703 16.685307 16.663609 16.620197 16.641895 16.641895 16.555103 16.576801 16.555103 16.576801 16.620197 16.576801 16.641895 16.641895 16.685307 16.707005 16.598499 16.707005 16.663609 16.707005 16.663609 16.641895 16.663609 16.598499 16.707005 16.511707 16.620197 16.707005 16.533405 16.511707 16.511707 16.511707 16.598499 16.533405 16.533405 16.424900 16.511707 16.490009 16.620197 16.511707 16.468296 16.490009 16.446598 16.555103 16.576801 16.511707 16.576801 16.511707 16.598499 16.576801 16.511707 16.511707 16.511707 16.468296 16.446598 16.533405 16.403202 16.424900 16.338108 16.381504 16.338108 16.359806 16.446598 16.533405 16.381504 16.229603 16.403202 16.381504 16.251301 16.316410 16.272999 16.359806 16.272999 16.272999 
16.403202 16.424900 16.316410 16.381504 16.359806 16.272999 16.446598 16.359806 16.403202 16.403202 16.272999 16.294697 16.424900 16.381504 16.294697 16.338108 16.316410 16.251301 16.207905 16.272999 16.381504 16.229603 16.294697 16.272999 16.359806 16.272999 16.403202 16.403202 16.424900 16.272999 16.316410 16.381504 16.446598 16.424900 16.338108 16.403202 16.446598 16.424900 16.446598 16.576801 16.511707 16.468296 16.490009 16.446598 16.511707 16.555103 16.446598 16.424900 16.446598 16.511707 16.468296 16.490009 16.490009 16.555103 16.641895 16.598499 16.533405 16.663609 16.663609 16.772099 16.685307 16.902302 16.685307 16.772099 16.772099 16.663609 16.858906 16.945698 16.837208 16.880604 16.902302 16.967396 16.858906 16.815510 16.858906 16.793797 16.815510 16.793797 16.837208 16.815510 16.815510 16.728703 16.750401 16.728703 16.707005 16.598499 16.685307 16.598499 16.685307 16.620197 16.555103 16.598499 16.533405 16.620197 16.555103 16.490009 16.511707 16.533405 16.511707 16.533405 16.620197 16.555103 16.511707 16.641895 16.598499 16.598499 16.555103 16.576801 16.663609 16.620197 16.663609 16.620197 16.533405 16.511707 16.468296 16.446598 16.511707 16.468296 16.511707 16.446598 16.511707 16.468296 16.446598 16.533405 16.576801 16.555103 16.490009 16.511707 16.468296 16.576801 16.533405 16.468296 16.490009 16.446598 16.533405 16.468296 16.424900 16.403202 16.468296 16.533405 16.424900 16.381504 16.490009 16.424900 16.446598 16.446598 16.359806 16.468296 16.403202 16.403202 16.272999 16.229603 16.381504 16.446598 16.164509 16.294697 16.272999 16.272999 16.316410 16.207905 
16.359806 16.446598 16.381504 16.381504 16.251301 16.403202 16.381504 16.338108 16.446598 16.403202 16.403202 16.381504 16.294697 16.424900 16.294697 16.294697 16.338108 16.381504 16.381504 16.381504 16.359806 16.359806 16.338108 16.381504 16.359806 16.381504 16.294697 16.424900 16.403202 16.359806 16.316410 16.468296 16.576801 16.338108 16.424900 16.424900 16.555103 16.576801 16.424900 16.468296 16.598499 16.511707 16.533405 16.490009 16.511707 16.446598 16.511707 16.511707 16.490009 16.468296 16.555103 16.555103 16.598499 16.576801 16.663609 16.598499 16.533405 16.772099 16.793797 16.772099 16.728703 16.837208 16.772099 16.815510 16.880604 16.685307 16.924000 16.902302 16.924000 16.815510 16.815510 16.902302 16.989109 16.837208 16.880604 16.880604 16.902302 16.924000 16.945698 16.837208 16.858906 16.750401 16.728703 16.707005 16.707005 16.728703 16.576801 16.576801 16.685307 16.641895 16.511707 16.641895 16.490009 16.468296 16.490009 16.620197 16.576801 16.490009 16.490009 16.663609 16.598499 16.555103 16.555103 16.641895 16.620197 16.598499 16.576801 16.641895 16.598499 16.620197 16.598499 16.555103 16.663609 16.641895 16.576801 16.468296 16.533405 16.533405 16.555103 16.511707 16.533405 16.490009 16.490009 16.620197 16.576801 16.598499 16.490009 16.446598 16.468296 16.490009 16.533405 16.533405 16.620197 16.533405 16.598499 16.620197 16.533405 16.533405 16.446598 16.468296 16.446598 16.468296 16.446598 16.424900 16.511707 16.381504 16.359806 16.490009 16.446598 16.359806 16.424900 16.338108 16.511707 16.424900 16.359806 16.338108 16.359806 16.381504 16.338108 16.316410 
16.424900 16.468296 16.359806 16.446598 16.381504 16.359806 16.468296 16.381504 16.468296 16.511707 16.424900 16.446598 16.468296 16.468296 16.446598 16.381504 16.446598 16.403202 16.403202 16.338108 16.446598 16.403202 16.359806 16.403202 16.338108 16.403202 16.468296 16.338108 16.511707 16.424900 16.511707 16.424900 16.555103 16.468296 16.359806 16.446598 16.468296 16.576801 16.511707 16.555103 16.598499 16.555103 16.511707 16.511707 16.641895 16.555103 16.533405 16.511707 16.511707 16.403202 16.511707 16.576801 16.533405 16.598499 16.641895 16.685307 16.555103 16.793797 16.707005 16.750401 16.815510 16.880604 16.880604 16.924000 16.858906 16.815510 17.032505 16.945698 16.989109 16.945698 16.989109 16.989109 17.010807 16.902302 16.924000 16.945698 16.837208 16.858906 16.858906 16.815510 16.815510 16.902302 16.837208 16.772099 16.815510 16.685307 16.728703 16.728703 16.707005 16.641895 16.576801 16.641895 16.555103 16.533405 16.663609 16.663609 16.707005 16.533405 16.555103 16.555103 16.641895 16.598499 16.641895 16.641895 16.620197 16.641895 16.555103 16.576801 16.685307 16.598499 16.598499 16.555103 16.620197 16.620197 16.533405 16.533405 16.446598 16.533405 16.468296 16.424900 16.511707 16.533405 16.533405 16.511707 16.490009 16.555103 16.555103 16.555103 16.490009 16.576801 16.533405 16.598499 16.490009 16.490009 16.533405 16.728703 16.555103 16.533405 16.490009 16.490009 16.533405 16.359806 16.598499 16.468296 16.555103 16.555103 16.511707 16.490009 16.468296 16.576801 16.533405 16.338108 16.424900 16.533405 16.381504 16.511707 16.338108 16.164509 16.359806 16.403202 
16.381504 16.446598 16.381504 16.533405 16.446598 16.424900 16.359806 16.403202 16.490009 16.424900 16.403202 16.403202 16.359806 16.511707 16.424900 16.338108 16.338108 16.446598 16.446598 16.316410 16.381504 16.338108 16.294697 16.424900 16.424900 16.381504 16.446598 16.294697 16.381504 16.316410 16.381504 16.424900 16.511707 16.316410 16.359806 16.403202 16.381504 16.490009 16.490009 16.555103 16.511707 16.533405 16.533405 16.533405 16.576801 16.598499 16.468296 16.424900 16.533405 16.468296 16.555103 16.533405 16.555103 16.598499 16.663609 16.663609 16.533405 16.793797 16.728703 16.858906 16.750401 16.880604 16.772099 16.837208 16.793797 16.728703 16.945698 16.924000 16.858906 16.815510 16.858906 16.880604 17.010807 16.880604 16.858906 16.880604 16.967396 16.858906 16.837208 16.793797 16.815510 16.750401 16.750401 16.815510 16.772099 16.641895 16.620197 16.685307 16.641895 16.641895 16.555103 16.598499 16.511707 16.533405 16.533405 16.576801 16.511707 16.555103 16.511707 16.511707 16.576801 16.511707 16.598499 16.598499 16.620197 16.511707 16.620197 16.446598 16.490009 16.576801 16.620197 16.598499 16.576801 16.555103 16.511707 16.381504 16.468296 16.446598 16.446598 16.446598 16.424900 16.490009 16.424900 16.490009 16.468296 16.424900 16.490009 16.511707 16.490009 16.511707 16.533405 16.533405 16.490009 16.490009 16.533405 16.511707 16.511707 16.316410 16.533405 16.511707 16.490009 16.403202 16.555103 16.511707 16.555103 16.555103 16.424900 16.424900 16.511707 16.555103 16.403202 16.403202 16.359806 16.446598 16.381504 16.403202 16.294697 16.164509 16.359806 16.403202 
16.511707 16.446598 16.381504 16.490009 16.446598 16.359806 16.403202 16.446598 16.468296 16.511707 16.446598 16.446598 16.424900 16.446598 16.468296 16.381504 16.338108 16.403202 16.403202 16.359806 16.294697 16.359806 16.338108 16.359806 16.424900 16.468296 16.490009 16.533405 16.468296 16.555103 16.446598 16.446598 16.533405 16.511707 16.468296 16.533405 16.403202 16.533405 16.555103 16.620197 16.511707 16.685307 16.576801 16.533405 16.555103 16.576801 16.490009 16.490009 16.641895 16.555103 16.555103 16.576801 16.576801 16.620197 16.728703 16.707005 16.511707 16.707005 16.750401 16.815510 16.793797 16.902302 16.750401 16.924000 16.793797 16.728703 16.924000 16.924000 16.902302 16.902302 16.858906 16.989109 17.032505 16.902302 16.837208 16.858906 16.967396 16.924000 16.924000 16.837208 16.858906 16.815510 16.837208 16.858906 16.707005 16.685307 16.772099 16.663609 16.728703 16.576801 16.555103 16.707005 16.555103 16.555103 16.598499 16.641895 16.576801 16.598499 16.555103 16.663609 16.533405 16.533405 16.685307 16.728703 16.555103 16.620197 16.598499 16.620197 16.533405 16.533405 16.663609 16.620197 16.533405 16.598499 16.511707 16.511707 16.381504 16.533405 16.511707 16.446598 16.446598 16.511707 16.424900 16.490009 16.424900 16.468296 16.490009 16.446598 16.511707 16.490009 16.490009 16.576801 16.576801 16.511707 16.555103 16.490009 16.533405 16.576801 16.533405 16.620197 16.446598 16.468296 16.598499 16.598499 16.620197 16.598499 16.533405 16.533405 16.555103 16.598499 16.490009 16.446598 16.403202 16.381504 16.316410 16.338108 16.359806 16.272999 16.403202 16.316410 
16.468296 16.533405 16.446598 16.555103 16.424900 16.403202 16.490009 16.468296 16.511707 16.468296 16.446598 16.490009 16.490009 16.403202 16.338108 16.403202 16.359806 16.446598 16.446598 16.424900 16.338108 16.359806 16.316410 16.424900 16.403202 16.381504 16.555103 16.533405 16.490009 16.490009 16.511707 16.403202 16.511707 16.446598 16.446598 16.490009 16.511707 16.511707 16.576801 16.620197 16.641895 16.555103 16.707005 16.576801 16.598499 16.511707 16.555103 16.533405 16.685307 16.511707 16.555103 16.598499 16.641895 16.663609 16.707005 16.641895 16.620197 16.793797 16.815510 16.837208 16.750401 16.967396 16.728703 16.837208 16.880604 16.772099 16.945698 17.032505 17.032505 16.924000 16.945698 17.010807 16.945698 16.924000 16.902302 16.858906 16.967396 16.880604 17.032505 16.837208 16.858906 16.815510 16.858906 16.793797 16.815510 16.707005 16.750401 16.815510 16.707005 16.641895 16.533405 16.663609 16.555103 16.598499 16.555103 16.576801 16.576801 16.511707 16.620197 16.620197 16.685307 16.641895 16.663609 16.620197 16.620197 16.598499 16.641895 16.641895 16.663609 16.707005 16.620197 16.641895 16.598499 16.598499 16.598499 16.511707 16.446598 16.424900 16.468296 16.446598 16.555103 16.490009 16.468296 16.490009 16.446598 16.446598 16.555103 16.598499 16.490009 16.533405 16.555103 16.663609 16.620197 16.576801 16.533405 16.620197 16.576801 16.533405 16.511707 16.555103 16.533405 16.490009 16.533405 16.598499 16.598499 16.576801 16.511707 16.576801 16.490009 16.555103 16.446598 16.446598 16.403202 16.511707 16.446598 16.446598 16.294697 16.272999 16.381504 16.359806 
16.490009 16.598499 16.511707 16.555103 16.533405 16.490009 16.490009 16.555103 16.511707 16.555103 16.446598 16.490009 16.511707 16.403202 16.424900 16.446598 16.424900 16.468296 16.511707 16.468296 16.490009 16.403202 16.403202 16.359806 16.359806 16.359806 16.468296 16.490009 16.424900 16.468296 16.468296 16.490009 16.555103 16.446598 16.555103 16.555103 16.598499 16.555103 16.511707 16.598499 16.663609 16.663609 16.641895 16.641895 16.598499 16.511707 16.446598 16.533405 16.598499 16.576801 16.511707 16.620197 16.641895 16.685307 16.772099 16.707005 16.598499 16.924000 16.772099 16.793797 16.815510 16.924000 16.663609 16.924000 16.902302 16.858906 16.945698 16.989109 17.075901 16.924000 17.032505 16.989109 16.967396 17.032505 17.010807 16.858906 16.924000 16.924000 17.097599 16.837208 16.793797 16.880604 16.858906 16.858906 16.815510 16.772099 16.685307 16.707005 16.750401 16.598499 16.620197 16.555103 16.576801 16.598499 16.620197 16.685307 16.576801 16.555103 16.620197 16.663609 16.663609 16.620197 16.663609 16.641895 16.576801 16.685307 16.620197 16.641895 16.663609 16.641895 16.685307 16.555103 16.663609 16.620197 16.641895 16.555103 16.446598 16.555103 16.511707 16.403202 16.555103 16.555103 16.424900 16.511707 16.511707 16.490009 16.468296 16.490009 16.555103 16.620197 16.555103 16.511707 16.620197 16.576801 16.511707 16.598499 16.490009 16.424900 16.490009 16.424900 16.533405 16.555103 16.468296 16.663609 16.468296 16.446598 16.490009 16.533405 16.490009 16.403202 16.468296 16.403202 16.381504 16.359806 16.424900 16.359806 16.424900 16.446598 16.424900 16.316410 
16.555103 16.533405 16.403202 16.511707 16.490009 16.424900 16.424900 16.424900 16.533405 16.511707 16.424900 16.446598 16.446598 16.555103 16.555103 16.446598 16.511707 16.533405 16.555103 16.511707 16.403202 16.424900 16.381504 16.424900 16.468296 16.424900 16.424900 16.511707 16.446598 16.403202 16.424900 16.490009 16.576801 16.490009 16.533405 16.576801 16.490009 16.576801 16.533405 16.641895 16.576801 16.576801 16.576801 16.598499 16.620197 16.555103 16.468296 16.576801 16.490009 16.490009 16.511707 16.576801 16.685307 16.641895 16.685307 16.772099 16.663609 16.707005 16.750401 16.815510 16.815510 16.880604 16.772099 16.945698 16.880604 16.837208 16.945698 16.967396 17.097599 16.902302 16.967396 17.032505 16.924000 16.989109 17.054203 17.032505 16.945698 16.858906 17.075901 16.945698 16.858906 16.880604 16.902302 16.815510 16.837208 16.750401 16.728703 16.837208 16.663609 16.685307 16.555103 16.598499 16.576801 16.555103 16.641895 16.620197 16.641895 16.576801 16.685307 16.620197 16.663609 16.620197 16.772099 16.663609 16.598499 16.750401 16.663609 16.598499 16.620197 16.598499 16.598499 16.685307 16.707005 16.620197 16.533405 16.533405 16.468296 16.468296 16.511707 16.403202 16.511707 16.533405 16.403202 16.468296 16.555103 16.511707 16.468296 16.490009 16.468296 16.641895 16.576801 16.620197 16.663609 16.490009 16.576801 16.490009 16.424900 16.511707 16.490009 16.511707 16.424900 16.490009 16.468296 16.620197 16.555103 16.576801 16.403202 16.490009 16.424900 16.424900 16.403202 16.446598 16.468296 16.424900 16.338108 16.359806 16.468296 16.381504 16.381504 16.338108 
16.533405 16.511707 16.533405 16.598499 16.490009 16.490009 16.446598 16.511707 16.555103 16.555103 16.490009 16.511707 16.555103 16.555103 16.533405 16.511707 16.468296 16.424900 16.468296 16.446598 16.511707 16.403202 16.446598 16.490009 16.446598 16.511707 16.511707 16.403202 16.403202 16.490009 16.490009 16.533405 16.490009 16.424900 16.468296 16.576801 16.576801 16.598499 16.576801 16.620197 16.511707 16.598499 16.576801 16.511707 16.576801 16.598499 16.446598 16.511707 16.511707 16.598499 16.533405 16.598499 16.576801 16.663609 16.815510 16.728703 16.685307 16.750401 16.772099 16.750401 16.793797 16.902302 16.793797 16.945698 16.815510 16.880604 17.032505 17.075901 16.967396 16.967396 17.010807 17.054203 17.075901 17.032505 16.945698 17.010807 17.032505 16.967396 17.032505 16.945698 16.989109 16.902302 16.924000 16.902302 17.010807 16.772099 16.707005 16.728703 16.750401 16.598499 16.598499 16.772099 16.576801 16.620197 16.620197 16.685307 16.663609 16.641895 16.641895 16.641895 16.663609 16.620197 16.663609 16.663609 16.750401 16.750401 16.641895 16.685307 16.620197 16.576801 16.641895 16.620197 16.641895 16.576801 16.555103 16.490009 16.468296 16.620197 16.424900 16.446598 16.511707 16.555103 16.446598 16.511707 16.468296 16.533405 16.490009 16.490009 16.576801 16.685307 16.533405 16.598499 16.576801 16.533405 16.663609 16.576801 16.511707 16.490009 16.555103 16.511707 16.598499 16.468296 16.533405 16.533405 16.490009 16.511707 16.446598 16.446598 16.490009 16.468296 16.424900 16.403202 16.511707 16.490009 16.511707 16.446598 16.338108 16.251301 16.338108 16.294697 
16.511707 16.490009 16.424900 16.490009 16.424900 16.468296 16.511707 16.446598 16.576801 16.555103 16.511707 16.555103 16.511707 16.555103 16.533405 16.576801 16.403202 16.576801 16.468296 16.338108 16.490009 16.468296 16.424900 16.446598 16.446598 16.490009 16.490009 16.490009 16.511707 16.555103 16.381504 16.620197 16.533405 16.403202 16.446598 16.511707 16.555103 16.576801 16.641895 16.555103 16.533405 16.641895 16.598499 16.685307 16.620197 16.533405 16.468296 16.533405 16.555103 16.663609 16.511707 16.555103 16.555103 16.663609 16.793797 16.793797 16.641895 16.858906 16.815510 16.858906 16.837208 16.989109 16.858906 16.945698 16.880604 16.772099 17.032505 17.032505 17.010807 17.032505 17.075901 17.054203 17.097599 16.924000 16.924000 17.010807 17.010807 16.989109 17.075901 17.032505 16.924000 16.967396 16.858906 16.989109 16.793797 16.815510 16.815510 16.728703 16.728703 16.728703 16.620197 16.707005 16.598499 16.641895 16.641895 16.707005 16.641895 16.620197 16.641895 16.641895 16.685307 16.641895 16.707005 16.707005 16.663609 16.685307 16.598499 16.728703 16.641895 16.663609 16.576801 16.663609 16.685307 16.576801 16.533405 16.468296 16.490009 16.446598 16.511707 16.403202 16.490009 16.533405 16.468296 16.490009 16.511707 16.511707 16.555103 16.555103 16.533405 16.685307 16.641895 16.533405 16.620197 16.511707 16.446598 16.663609 16.576801 16.490009 16.555103 16.555103 16.446598 16.555103 16.555103 16.555103 16.555103 16.576801 16.490009 16.598499 16.490009 16.446598 16.490009 16.446598 16.446598 16.533405 16.555103 16.468296 16.359806 16.359806 16.359806 16.359806 
16.598499 16.598499 16.576801 16.576801 16.555103 16.555103 16.490009 16.555103 16.641895 16.533405 16.576801 16.555103 16.555103 16.620197 16.555103 16.490009 16.511707 16.555103 16.598499 16.598499 16.403202 16.468296 16.424900 16.446598 16.490009 16.446598 16.511707 16.598499 16.576801 16.424900 16.576801 16.533405 16.576801 16.468296 16.576801 16.641895 16.576801 16.598499 16.576801 16.663609 16.555103 16.620197 16.663609 16.620197 16.707005 16.685307 16.533405 16.555103 16.620197 16.663609 16.663609 16.598499 16.772099 16.685307 16.880604 16.902302 16.641895 16.793797 16.858906 16.902302 16.902302 16.989109 16.924000 16.858906 16.902302 16.880604 17.054203 17.140995 17.075901 17.054203 17.054203 17.054203 17.075901 16.967396 17.010807 16.989109 17.010807 16.924000 17.075901 17.010807 16.945698 16.945698 16.924000 17.010807 17.032505 16.837208 16.793797 16.728703 16.837208 16.728703 16.663609 16.685307 16.598499 16.663609 16.728703 16.707005 16.750401 16.663609 16.707005 16.728703 16.685307 16.750401 16.707005 16.685307 16.728703 16.707005 16.663609 16.707005 16.641895 16.707005 16.685307 16.641895 16.641895 16.641895 16.641895 16.598499 16.533405 16.533405 16.490009 16.490009 16.511707 16.446598 16.468296 16.555103 16.620197 16.555103 16.511707 16.576801 16.576801 16.663609 16.620197 16.641895 16.620197 16.555103 16.620197 16.641895 16.555103 16.598499 16.620197 16.511707 16.598499 16.468296 16.424900 16.576801 16.598499 16.468296 16.490009 16.490009 16.555103 16.424900 16.490009 16.598499 16.446598 16.598499 16.403202 16.468296 16.359806 16.272999 16.468296 16.359806 
16.598499 16.620197 16.598499 16.641895 16.576801 16.576801 16.490009 16.598499 16.555103 16.598499 16.446598 16.490009 16.511707 16.576801 16.598499 16.490009 16.511707 16.533405 16.511707 16.511707 16.533405 16.576801 16.533405 16.403202 16.446598 16.533405 16.511707 16.598499 16.511707 16.555103 16.576801 16.468296 16.620197 16.533405 16.555103 16.555103 16.555103 16.511707 16.576801 16.598499 16.641895 16.641895 16.620197 16.685307 16.598499 16.663609 16.620197 16.533405 16.576801 16.641895 16.598499 16.685307 16.620197 16.815510 16.880604 16.858906 16.663609 16.945698 16.837208 16.837208 16.815510 17.010807 16.858906 16.967396 16.967396 16.989109 17.140995 17.119297 17.032505 17.032505 17.032505 17.032505 17.119297 17.054203 17.054203 17.010807 17.075901 16.924000 17.206104 16.967396 16.989109 16.967396 16.967396 17.010807 17.032505 16.815510 16.793797 16.772099 16.858906 16.772099 16.707005 16.793797 16.707005 16.663609 16.685307 16.728703 16.728703 16.685307 16.707005 16.707005 16.685307 16.728703 16.750401 16.728703 16.707005 16.815510 16.663609 16.728703 16.620197 16.707005 16.685307 16.576801 16.641895 16.728703 16.576801 16.555103 16.533405 16.576801 16.576801 16.511707 16.555103 16.511707 16.511707 16.620197 16.511707 16.576801 16.598499 16.641895 16.576801 16.685307 16.707005 16.663609 16.641895 16.511707 16.576801 16.555103 16.620197 16.555103 16.576801 16.576801 16.533405 16.555103 16.620197 16.620197 16.620197 16.511707 16.511707 16.511707 16.576801 16.533405 16.403202 16.446598 16.381504 16.533405 16.511707 16.424900 16.338108 16.424900 16.403202 16.403202 
16.576801 16.576801 16.641895 16.576801 16.576801 16.446598 16.598499 16.620197 16.555103 16.576801 16.424900 16.446598 16.533405 16.598499 16.555103 16.468296 16.511707 16.620197 16.490009 16.533405 16.511707 16.403202 16.446598 16.555103 16.533405 16.468296 16.598499 16.555103 16.511707 16.555103 16.576801 16.620197 16.533405 16.533405 16.511707 16.533405 16.511707 16.641895 16.598499 16.576801 16.598499 16.598499 16.663609 16.576801 16.576801 16.576801 16.620197 16.598499 16.620197 16.620197 16.576801 16.576801 16.598499 16.750401 16.750401 16.793797 16.663609 16.902302 16.793797 16.858906 16.793797 17.010807 16.902302 16.967396 17.010807 16.989109 17.097599 17.097599 17.097599 17.075901 17.032505 17.097599 16.989109 17.075901 17.075901 17.032505 17.010807 16.967396 17.054203 16.924000 17.010807 16.989109 16.902302 17.010807 16.924000 16.772099 16.815510 16.902302 16.815510 16.663609 16.707005 16.750401 16.641895 16.750401 16.685307 16.772099 16.663609 16.641895 16.750401 16.707005 16.576801 16.663609 16.750401 16.707005 16.685307 16.750401 16.685307 16.663609 16.620197 16.641895 16.707005 16.641895 16.663609 16.620197 16.576801 16.555103 16.576801 16.468296 16.511707 16.468296 16.576801 16.555103 16.533405 16.555103 16.555103 16.555103 16.598499 16.533405 16.555103 16.533405 16.533405 16.555103 16.576801 16.533405 16.620197 16.620197 16.511707 16.555103 16.533405 16.620197 16.511707 16.555103 16.576801 16.555103 16.490009 16.533405 16.533405 16.490009 16.576801 16.555103 16.424900 16.555103 16.403202 16.424900 16.424900 16.338108 16.468296 16.338108 16.294697 16.359806 
16.641895 16.598499 16.576801 16.598499 16.533405 16.555103 16.555103 16.511707 16.685307 16.576801 16.468296 16.533405 16.598499 16.685307 16.576801 16.598499 16.533405 16.576801 16.620197 16.533405 16.598499 16.511707 16.490009 16.468296 16.533405 16.533405 16.555103 16.598499 16.533405 16.576801 16.555103 16.598499 16.555103 16.490009 16.641895 16.533405 16.620197 16.620197 16.620197 16.598499 16.641895 16.598499 16.707005 16.685307 16.641895 16.598499 16.620197 16.641895 16.598499 16.641895 16.620197 16.598499 16.576801 16.685307 16.858906 16.707005 16.707005 16.880604 16.880604 16.902302 16.858906 17.054203 16.902302 16.967396 17.054203 17.010807 17.097599 17.140995 17.097599 17.075901 17.054203 17.119297 17.032505 17.075901 17.075901 17.054203 17.097599 17.097599 17.097599 17.010807 16.967396 17.032505 17.010807 17.010807 16.945698 16.880604 16.815510 16.793797 16.815510 16.772099 16.793797 16.793797 16.641895 16.750401 16.728703 16.750401 16.750401 16.685307 16.685307 16.750401 16.707005 16.685307 16.728703 16.750401 16.728703 16.793797 16.750401 16.750401 16.641895 16.707005 16.685307 16.728703 16.641895 16.620197 16.576801 16.511707 16.533405 16.555103 16.620197 16.511707 16.511707 16.576801 16.555103 16.598499 16.511707 16.576801 16.576801 16.555103 16.598499 16.576801 16.576801 16.620197 16.555103 16.533405 16.663609 16.728703 16.641895 16.576801 16.620197 16.620197 16.555103 16.511707 16.576801 16.641895 16.598499 16.555103 16.576801 16.576801 16.620197 16.598499 16.490009 16.576801 16.468296 16.555103 16.403202 16.359806 16.381504 16.338108 16.424900 16.424900 
16.641895 16.641895 16.641895 16.663609 16.620197 16.511707 16.555103 16.533405 16.620197 16.707005 16.598499 16.490009 16.641895 16.641895 16.511707 16.533405 16.533405 16.511707 16.598499 16.620197 16.555103 16.555103 16.533405 16.511707 16.468296 16.490009 16.511707 16.576801 16.576801 16.576801 16.511707 16.598499 16.576801 16.576801 16.576801 16.533405 16.598499 16.685307 16.685307 16.620197 16.620197 16.707005 16.685307 16.598499 16.707005 16.663609 16.555103 16.533405 16.620197 16.620197 16.598499 16.663609 16.663609 16.685307 16.858906 16.837208 16.707005 16.924000 16.880604 16.902302 16.902302 17.119297 16.902302 16.945698 16.989109 16.924000 17.075901 17.075901 17.119297 17.054203 17.119297 17.119297 17.097599 17.075901 17.054203 17.097599 17.140995 17.054203 17.119297 17.032505 17.010807 16.967396 16.989109 16.967396 17.032505 16.858906 16.858906 16.793797 16.815510 16.728703 16.750401 16.815510 16.685307 16.685307 16.728703 16.858906 16.750401 16.707005 16.793797 16.728703 16.750401 16.685307 16.728703 16.685307 16.750401 16.728703 16.728703 16.685307 16.707005 16.707005 16.707005 16.641895 16.728703 16.707005 16.598499 16.490009 16.598499 16.576801 16.490009 16.533405 16.555103 16.555103 16.555103 16.511707 16.555103 16.555103 16.490009 16.533405 16.533405 16.576801 16.598499 16.598499 16.641895 16.576801 16.641895 16.707005 16.576801 16.446598 16.555103 16.511707 16.533405 16.641895 16.685307 16.663609 16.576801 16.533405 16.511707 16.490009 16.533405 16.576801 16.446598 16.468296 16.381504 16.533405 16.490009 16.381504 16.403202 16.446598 16.490009 16.424900 
16.685307 16.728703 16.490009 16.707005 16.620197 16.555103 16.576801 16.598499 16.555103 16.641895 16.555103 16.576801 16.598499 16.685307 16.576801 16.446598 16.511707 16.620197 16.598499 16.490009 16.490009 16.533405 16.468296 16.511707 16.490009 16.576801 16.555103 16.598499 16.533405 16.555103 16.576801 16.533405 16.490009 16.620197 16.598499 16.641895 16.620197 16.663609 16.598499 16.641895 16.576801 16.728703 16.728703 16.598499 16.663609 16.620197 16.598499 16.685307 16.641895 16.641895 16.641895 16.685307 16.685307 16.750401 16.793797 16.793797 16.685307 16.880604 16.902302 16.989109 16.945698 17.075901 16.902302 16.989109 17.032505 16.924000 17.032505 17.075901 17.206104 17.140995 17.119297 17.140995 17.162708 17.119297 17.119297 17.097599 17.097599 17.032505 17.054203 17.032505 17.010807 17.119297 17.010807 17.054203 17.032505 16.902302 16.858906 16.880604 16.837208 16.837208 16.772099 16.815510 16.728703 16.728703 16.685307 16.815510 16.641895 16.663609 16.750401 16.750401 16.663609 16.685307 16.750401 16.707005 16.728703 16.685307 16.750401 16.663609 16.750401 16.728703 16.728703 16.728703 16.750401 16.598499 16.598499 16.555103 16.533405 16.576801 16.490009 16.511707 16.555103 16.598499 16.598499 16.576801 16.576801 16.490009 16.446598 16.598499 16.511707 16.620197 16.707005 16.620197 16.663609 16.663609 16.620197 16.620197 16.620197 16.663609 16.685307 16.533405 16.490009 16.511707 16.620197 16.641895 16.641895 16.641895 16.576801 16.598499 16.555103 16.576801 16.468296 16.511707 16.533405 16.598499 16.511707 16.533405 16.403202 16.403202 16.446598 16.424900 
16.837208 16.663609 16.598499 16.641895 16.620197 16.533405 16.598499 16.533405 16.641895 16.707005 16.620197 16.598499 16.663609 16.663609 16.511707 16.533405 16.576801 16.620197 16.576801 16.576801 16.511707 16.511707 16.490009 16.576801 16.533405 16.598499 16.620197 16.620197 16.555103 16.641895 16.576801 16.511707 16.641895 16.663609 16.555103 16.641895 16.663609 16.685307 16.576801 16.555103 16.511707 16.685307 16.772099 16.663609 16.641895 16.685307 16.685307 16.641895 16.641895 16.576801 16.641895 16.598499 16.772099 16.685307 16.880604 16.815510 16.728703 16.880604 16.858906 16.967396 16.989109 17.075901 16.924000 17.010807 17.054203 16.945698 17.140995 17.097599 17.075901 16.989109 17.184406 17.184406 17.184406 17.140995 17.097599 17.119297 17.140995 17.119297 17.162708 17.032505 17.010807 17.010807 17.032505 17.075901 17.054203 16.902302 16.902302 16.837208 16.772099 16.793797 16.707005 16.880604 16.793797 16.750401 16.728703 16.837208 16.793797 16.707005 16.728703 16.750401 16.685307 16.793797 16.750401 16.685307 16.728703 16.685307 16.793797 16.837208 16.793797 16.793797 16.707005 16.620197 16.728703 16.707005 16.685307 16.620197 16.533405 16.533405 16.533405 16.555103 16.533405 16.555103 16.555103 16.641895 16.620197 16.511707 16.468296 16.555103 16.490009 16.555103 16.620197 16.533405 16.663609 16.728703 16.663609 16.576801 16.533405 16.598499 16.685307 16.641895 16.359806 16.576801 16.685307 16.663609 16.620197 16.685307 16.511707 16.641895 16.511707 16.511707 16.338108 16.424900 16.403202 16.446598 16.598499 16.511707 16.338108 16.381504 16.468296 16.338108 
16.663609 16.728703 16.620197 16.728703 16.641895 16.620197 16.555103 16.533405 16.728703 16.663609 16.620197 16.598499 16.576801 16.728703 16.598499 16.468296 16.555103 16.793797 16.707005 16.533405 16.598499 16.555103 16.685307 16.533405 16.620197 16.576801 16.576801 16.663609 16.598499 16.685307 16.641895 16.598499 16.641895 16.685307 16.685307 16.641895 16.620197 16.750401 16.685307 16.598499 16.663609 16.815510 16.641895 16.750401 16.663609 16.772099 16.663609 16.663609 16.685307 16.576801 16.641895 16.750401 16.793797 16.728703 16.880604 16.902302 16.772099 16.989109 16.924000 16.967396 16.945698 17.097599 16.945698 17.075901 17.054203 16.989109 17.097599 17.206104 17.119297 17.054203 17.140995 17.227802 17.227802 17.206104 17.075901 17.184406 17.227802 17.162708 17.227802 17.119297 17.032505 17.140995 17.010807 17.119297 17.032505 16.880604 16.880604 16.837208 16.837208 16.772099 16.750401 16.837208 16.793797 16.772099 16.880604 16.858906 16.772099 16.728703 16.793797 16.880604 16.837208 16.772099 16.815510 16.728703 16.772099 16.772099 16.837208 16.880604 16.924000 16.815510 16.707005 16.772099 16.685307 16.728703 16.707005 16.685307 16.598499 16.598499 16.663609 16.576801 16.728703 16.533405 16.533405 16.663609 16.728703 16.663609 16.511707 16.598499 16.620197 16.685307 16.707005 16.707005 16.641895 16.641895 16.641895 16.685307 16.620197 16.685307 16.620197 16.663609 16.620197 16.707005 16.641895 16.772099 16.620197 16.663609 16.533405 16.576801 16.598499 16.728703 16.598499 16.620197 16.511707 16.598499 16.576801 16.598499 16.468296 16.490009 16.511707 16.338108 
16.750401 16.728703 16.663609 16.663609 16.641895 16.533405 16.663609 16.511707 16.750401 16.707005 16.663609 16.555103 16.598499 16.685307 16.576801 16.576801 16.533405 16.663609 16.685307 16.620197 16.598499 16.576801 16.663609 16.576801 16.555103 16.576801 16.533405 16.620197 16.598499 16.598499 16.620197 16.598499 16.598499 16.598499 16.555103 16.598499 16.663609 16.685307 16.663609 16.620197 16.663609 16.707005 16.707005 16.728703 16.685307 16.598499 16.641895 16.685307 16.598499 16.728703 16.641895 16.641895 16.707005 16.750401 16.880604 16.880604 16.772099 16.880604 16.880604 17.010807 16.945698 17.119297 16.945698 16.967396 17.097599 17.010807 17.162708 17.206104 17.206104 17.075901 17.140995 17.184406 17.206104 17.162708 17.075901 17.162708 17.206104 17.097599 17.075901 17.010807 17.010807 16.945698 16.924000 17.075901 17.032505 16.880604 16.924000 16.902302 16.815510 16.815510 16.815510 16.793797 16.750401 16.663609 16.750401 16.793797 16.663609 16.663609 16.750401 16.815510 16.750401 16.750401 16.772099 16.728703 16.837208 16.750401 16.880604 16.793797 16.728703 16.707005 16.772099 16.620197 16.685307 16.620197 16.707005 16.598499 16.555103 16.533405 16.511707 16.598499 16.620197 16.555103 16.598499 16.620197 16.728703 16.555103 16.490009 16.511707 16.576801 16.685307 16.576801 16.641895 16.663609 16.576801 16.555103 16.576801 16.641895 16.663609 16.511707 16.555103 16.490009 16.641895 16.576801 16.641895 16.663609 16.555103 16.511707 16.728703 16.620197 16.641895 16.533405 16.555103 16.338108 16.555103 16.424900 16.359806 16.424900 16.446598 16.424900 16.468296 
16.750401 16.707005 16.728703 16.685307 16.641895 16.641895 16.620197 16.620197 16.707005 16.837208 16.793797 16.598499 16.707005 16.707005 16.641895 16.576801 16.555103 16.685307 16.728703 16.728703 16.533405 16.641895 16.598499 16.533405 16.663609 16.598499 16.663609 16.750401 16.663609 16.728703 16.576801 16.620197 16.641895 16.641895 16.620197 16.685307 16.663609 16.641895 16.685307 16.663609 16.728703 16.728703 16.793797 16.576801 16.707005 16.728703 16.707005 16.707005 16.793797 16.750401 16.685307 16.707005 16.793797 16.728703 16.924000 16.924000 16.815510 16.989109 16.989109 17.075901 17.075901 17.119297 16.945698 17.075901 17.119297 17.054203 17.162708 17.206104 17.227802 17.271198 17.140995 17.184406 17.227802 17.097599 17.097599 17.097599 17.206104 17.097599 17.271198 17.184406 17.162708 17.162708 17.162708 17.140995 17.140995 17.032505 17.075901 17.010807 17.010807 17.010807 16.967396 16.967396 16.945698 16.924000 16.945698 16.902302 16.858906 16.728703 16.815510 16.902302 16.837208 16.837208 16.837208 16.772099 16.815510 16.793797 16.772099 16.815510 16.793797 16.793797 16.707005 16.685307 16.728703 16.707005 16.685307 16.685307 16.533405 16.641895 16.598499 16.555103 16.685307 16.620197 16.598499 16.641895 16.576801 16.663609 16.641895 16.620197 16.663609 16.685307 16.663609 16.685307 16.707005 16.772099 16.555103 16.728703 16.576801 16.685307 16.750401 16.598499 16.533405 16.707005 16.641895 16.576801 16.707005 16.707005 16.685307 16.707005 16.707005 16.620197 16.576801 16.576801 16.446598 16.620197 16.511707 16.555103 16.598499 16.511707 16.468296 16.446598 
16.663609 16.728703 16.750401 16.772099 16.576801 16.620197 16.685307 16.685307 16.728703 16.685307 16.641895 16.598499 16.641895 16.685307 16.641895 16.555103 16.555103 16.576801 16.663609 16.576801 16.620197 16.598499 16.576801 16.576801 16.598499 16.555103 16.598499 16.685307 16.663609 16.641895 16.598499 16.576801 16.576801 16.598499 16.620197 16.620197 16.685307 16.685307 16.555103 16.663609 16.641895 16.750401 16.685307 16.663609 16.728703 16.728703 16.641895 16.685307 16.728703 16.837208 16.685307 16.707005 16.815510 16.772099 16.880604 16.902302 16.815510 16.989109 17.010807 17.010807 17.032505 17.140995 16.924000 17.032505 17.140995 17.075901 17.206104 17.162708 17.184406 17.097599 17.075901 17.184406 17.271198 17.206104 17.162708 17.162708 17.249500 17.206104 17.271198 17.162708 17.140995 17.140995 17.206104 17.206104 17.184406 17.162708 17.140995 17.119297 17.119297 17.010807 17.054203 16.967396 16.945698 16.967396 16.989109 16.989109 16.902302 16.858906 16.924000 16.902302 16.858906 16.880604 16.793797 16.772099 16.793797 16.793797 16.815510 16.772099 16.750401 16.772099 16.685307 16.641895 16.685307 16.728703 16.772099 16.620197 16.598499 16.468296 16.490009 16.533405 16.598499 16.511707 16.533405 16.620197 16.511707 16.490009 16.533405 16.620197 16.663609 16.576801 16.468296 16.598499 16.576801 16.576801 16.641895 16.663609 16.750401 16.685307 16.555103 16.533405 16.620197 16.641895 16.576801 16.620197 16.620197 16.511707 16.490009 16.555103 16.598499 16.555103 16.620197 16.576801 16.620197 16.707005 16.555103 16.533405 16.424900 16.424900 16.555103 16.316410 
16.707005 16.685307 16.728703 16.728703 16.620197 16.641895 16.598499 16.598499 16.576801 16.685307 16.641895 16.663609 16.598499 16.728703 16.620197 16.511707 16.533405 16.620197 16.620197 16.533405 16.576801 16.533405 16.576801 16.620197 16.598499 16.728703 16.641895 16.641895 16.533405 16.685307 16.576801 16.598499 16.576801 16.620197 16.685307 16.576801 16.641895 16.598499 16.663609 16.641895 16.750401 16.707005 16.728703 16.685307 16.728703 16.663609 16.663609 16.728703 16.685307 16.707005 16.685307 16.750401 16.793797 16.815510 16.924000 16.858906 16.685307 16.902302 16.989109 17.032505 16.989109 17.054203 16.989109 17.010807 17.032505 17.054203 17.140995 17.162708 17.140995 17.075901 17.206104 17.292896 17.314610 17.336308 17.292896 17.227802 17.271198 17.249500 17.379704 17.314610 17.249500 17.314610 17.227802 17.314610 17.314610 17.119297 17.162708 17.119297 17.097599 17.140995 17.075901 17.075901 17.010807 17.097599 17.075901 17.032505 16.989109 16.989109 16.967396 16.967396 17.010807 16.945698 16.945698 17.010807 16.837208 16.815510 16.793797 16.685307 16.728703 16.793797 16.750401 16.707005 16.750401 16.663609 16.685307 16.728703 16.511707 16.576801 16.598499 16.555103 16.555103 16.533405 16.511707 16.641895 16.598499 16.641895 16.533405 16.620197 16.641895 16.641895 16.641895 16.685307 16.663609 16.663609 16.685307 16.663609 16.620197 16.685307 16.598499 16.663609 16.555103 16.598499 16.728703 16.663609 16.728703 16.620197 16.511707 16.555103 16.598499 16.468296 16.641895 16.620197 16.641895 16.641895 16.641895 16.490009 16.424900 16.424900 16.490009 16.424900 
16.685307 16.685307 16.707005 16.728703 16.641895 16.598499 16.641895 16.620197 16.641895 16.685307 16.641895 16.555103 16.641895 16.728703 16.555103 16.555103 16.576801 16.598499 16.707005 16.685307 16.576801 16.576801 16.598499 16.620197 16.793797 16.663609 16.555103 16.620197 16.555103 16.598499 16.663609 16.533405 16.598499 16.576801 16.663609 16.576801 16.663609 16.707005 16.728703 16.620197 16.728703 16.685307 16.728703 16.663609 16.685307 16.685307 16.685307 16.707005 16.663609 16.620197 16.707005 16.685307 16.728703 16.663609 16.902302 16.858906 16.750401 16.989109 16.924000 17.010807 17.010807 17.140995 16.924000 17.097599 17.075901 17.010807 17.119297 17.227802 17.206104 17.206104 17.249500 17.401402 17.379704 17.271198 17.292896 17.379704 17.401402 17.271198 17.379704 17.336308 17.292896 17.249500 17.271198 17.401402 17.292896 17.140995 17.097599 17.184406 17.184406 17.119297 17.184406 17.097599 17.140995 17.119297 17.206104 17.140995 17.097599 17.032505 17.097599 17.054203 17.119297 17.054203 17.032505 16.945698 17.010807 16.967396 16.880604 16.793797 16.815510 16.793797 16.728703 16.707005 16.750401 16.663609 16.772099 16.620197 16.576801 16.511707 16.490009 16.533405 16.598499 16.707005 16.641895 16.620197 16.533405 16.598499 16.533405 16.576801 16.555103 16.620197 16.555103 16.641895 16.641895 16.620197 16.533405 16.641895 16.663609 16.641895 16.555103 16.598499 16.555103 16.490009 16.641895 16.598499 16.576801 16.685307 16.641895 16.598499 16.598499 16.511707 16.490009 16.620197 16.533405 16.555103 16.555103 16.533405 16.533405 16.403202 16.490009 16.338108 
16.858906 16.750401 16.555103 16.750401 16.641895 16.641895 16.598499 16.533405 16.707005 16.685307 16.685307 16.663609 16.576801 16.641895 16.576801 16.620197 16.555103 16.620197 16.728703 16.663609 16.620197 16.576801 16.576801 16.663609 16.620197 16.598499 16.533405 16.576801 16.576801 16.641895 16.555103 16.641895 16.598499 16.620197 16.620197 16.641895 16.511707 16.598499 16.641895 16.641895 16.620197 16.728703 16.728703 16.728703 16.707005 16.750401 16.663609 16.663609 16.728703 16.663609 16.598499 16.772099 16.707005 16.772099 16.858906 16.880604 16.793797 16.989109 17.010807 17.010807 17.075901 17.184406 17.010807 17.097599 17.140995 17.010807 17.184406 17.314610 17.379704 17.292896 17.314610 17.336308 17.423100 17.401402 17.401402 17.336308 17.444798 17.423100 17.401402 17.336308 17.423100 17.358006 17.336308 17.401402 17.401402 17.184406 17.227802 17.358006 17.140995 17.227802 17.249500 17.249500 17.097599 17.184406 17.249500 17.162708 17.097599 17.140995 17.119297 17.097599 17.162708 17.119297 17.140995 17.097599 17.119297 17.032505 16.967396 16.924000 16.880604 16.880604 16.772099 16.750401 16.772099 16.728703 16.620197 16.728703 16.533405 16.511707 16.555103 16.533405 16.598499 16.598499 16.555103 16.598499 16.555103 16.620197 16.511707 16.598499 16.620197 16.663609 16.707005 16.620197 16.598499 16.598499 16.663609 16.576801 16.598499 16.620197 16.620197 16.598499 16.598499 16.576801 16.641895 16.555103 16.555103 16.620197 16.533405 16.576801 16.620197 16.641895 16.468296 16.576801 16.533405 16.641895 16.555103 16.511707 16.663609 16.511707 16.468296 16.555103 
16.663609 16.663609 16.685307 16.707005 16.620197 16.707005 16.685307 16.555103 16.728703 16.620197 16.663609 16.641895 16.555103 16.728703 16.641895 16.620197 16.576801 16.641895 16.707005 16.576801 16.685307 16.620197 16.576801 16.598499 16.533405 16.533405 16.663609 16.663609 16.641895 16.598499 16.576801 16.663609 16.707005 16.598499 16.620197 16.685307 16.620197 16.728703 16.641895 16.663609 16.620197 16.707005 16.750401 16.750401 16.728703 16.685307 16.641895 16.707005 16.707005 16.685307 16.620197 16.685307 16.837208 16.815510 16.945698 16.902302 16.837208 16.989109 17.010807 17.054203 17.162708 17.162708 16.989109 17.119297 17.140995 17.140995 17.206104 17.444798 17.401402 17.379704 17.292896 17.444798 17.509907 17.509907 17.423100 17.379704 17.466496 17.466496 17.444798 17.379704 17.423100 17.509907 17.423100 17.466496 17.423100 17.271198 17.314610 17.401402 17.401402 17.292896 17.271198 17.249500 17.206104 17.140995 17.292896 17.249500 17.249500 17.162708 17.184406 17.119297 17.271198 17.184406 17.097599 17.075901 17.140995 17.119297 17.054203 17.010807 16.967396 16.880604 16.858906 16.750401 16.707005 16.750401 16.685307 16.620197 16.533405 16.555103 16.663609 16.533405 16.576801 16.555103 16.511707 16.533405 16.641895 16.620197 16.555103 16.576801 16.641895 16.620197 16.620197 16.576801 16.620197 16.576801 16.576801 16.685307 16.576801 16.750401 16.620197 16.707005 16.468296 16.576801 16.641895 16.576801 16.533405 16.663609 16.511707 16.598499 16.641895 16.663609 16.533405 16.598499 16.533405 16.576801 16.576801 16.533405 16.490009 16.468296 16.511707 16.490009 
16.707005 16.641895 16.663609 16.641895 16.598499 16.641895 16.685307 16.576801 16.620197 16.685307 16.641895 16.641895 16.685307 16.707005 16.641895 16.576801 16.490009 16.620197 16.707005 16.620197 16.641895 16.598499 16.511707 16.576801 16.576801 16.620197 16.663609 16.663609 16.620197 16.598499 16.598499 16.641895 16.663609 16.728703 16.641895 16.663609 16.576801 16.750401 16.728703 16.685307 16.620197 16.707005 16.663609 16.750401 16.707005 16.685307 16.707005 16.750401 16.707005 16.685307 16.685307 16.793797 16.750401 16.858906 16.880604 16.902302 16.858906 17.032505 17.032505 17.054203 17.140995 17.249500 17.075901 17.206104 17.314610 17.206104 17.444798 17.466496 17.466496 17.444798 17.509907 17.423100 17.553303 17.596699 17.466496 17.488209 17.531605 17.531605 17.553303 17.466496 17.531605 17.531605 17.466496 17.553303 17.509907 17.401402 17.466496 17.444798 17.444798 17.379704 17.358006 17.401402 17.314610 17.292896 17.314610 17.292896 17.314610 17.249500 17.162708 17.206104 17.227802 17.206104 17.184406 17.184406 17.206104 17.140995 17.075901 17.075901 17.032505 17.010807 16.924000 16.837208 16.815510 16.663609 16.641895 16.620197 16.576801 16.620197 16.685307 16.555103 16.620197 16.598499 16.576801 16.533405 16.533405 16.555103 16.555103 16.576801 16.663609 16.663609 16.620197 16.598499 16.598499 16.598499 16.598499 16.707005 16.641895 16.533405 16.620197 16.555103 16.598499 16.641895 16.555103 16.685307 16.685307 16.750401 16.555103 16.533405 16.707005 16.707005 16.576801 16.490009 16.576801 16.707005 16.511707 16.468296 16.446598 16.555103 16.555103 16.511707 
16.728703 16.598499 16.641895 16.685307 16.641895 16.663609 16.685307 16.641895 16.641895 16.663609 16.555103 16.620197 16.598499 16.728703 16.663609 16.576801 16.576801 16.620197 16.641895 16.641895 16.555103 16.620197 16.620197 16.576801 16.685307 16.576801 16.598499 16.620197 16.620197 16.598499 16.728703 16.598499 16.620197 16.641895 16.620197 16.641895 16.707005 16.815510 16.772099 16.620197 16.707005 16.793797 16.793797 16.707005 16.728703 16.685307 16.750401 16.641895 16.685307 16.707005 16.750401 16.772099 16.858906 16.858906 16.924000 16.989109 16.858906 17.054203 17.054203 17.032505 17.097599 17.336308 17.206104 17.227802 17.314610 17.227802 17.444798 17.553303 17.488209 17.575001 17.509907 17.596699 17.509907 17.531605 17.553303 17.618397 17.531605 17.661808 17.748600 17.509907 17.531605 17.509907 17.618397 17.705204 17.575001 17.466496 17.466496 17.509907 17.488209 17.509907 17.531605 17.423100 17.379704 17.358006 17.336308 17.423100 17.314610 17.358006 17.314610 17.336308 17.292896 17.271198 17.292896 17.206104 17.206104 17.162708 17.119297 17.184406 17.140995 17.097599 17.097599 17.054203 16.945698 16.772099 16.620197 16.620197 16.576801 16.555103 16.576801 16.576801 16.641895 16.620197 16.620197 16.598499 16.598499 16.620197 16.620197 16.598499 16.533405 16.598499 16.663609 16.685307 16.620197 16.620197 16.576801 16.620197 16.620197 16.641895 16.641895 16.555103 16.533405 16.620197 16.598499 16.576801 16.685307 16.641895 16.555103 16.620197 16.620197 16.728703 16.598499 16.620197 16.555103 16.555103 16.598499 16.555103 16.446598 16.555103 16.533405 16.511707 
16.685307 16.728703 16.685307 16.663609 16.663609 16.620197 16.641895 16.728703 16.663609 16.772099 16.641895 16.598499 16.663609 16.837208 16.641895 16.533405 16.555103 16.707005 16.641895 16.641895 16.620197 16.598499 16.750401 16.685307 16.641895 16.598499 16.641895 16.641895 16.598499 16.663609 16.663609 16.685307 16.685307 16.707005 16.728703 16.685307 16.707005 16.772099 16.685307 16.728703 16.772099 16.728703 16.815510 16.663609 16.728703 16.750401 16.707005 16.772099 16.707005 16.793797 16.728703 16.858906 16.880604 16.880604 16.967396 16.989109 16.858906 17.206104 17.054203 17.162708 17.206104 17.314610 17.227802 17.314610 17.379704 17.314610 17.444798 17.488209 17.488209 17.509907 17.596699 17.640110 17.596699 17.596699 17.618397 17.683506 17.705204 17.705204 17.835407 17.661808 17.618397 17.705204 17.661808 17.791996 17.683506 17.575001 17.531605 17.596699 17.596699 17.596699 17.531605 17.531605 17.466496 17.488209 17.509907 17.531605 17.509907 17.444798 17.336308 17.358006 17.336308 17.336308 17.336308 17.336308 17.292896 17.314610 17.162708 17.206104 17.184406 17.119297 17.162708 17.162708 16.989109 16.924000 16.858906 16.707005 16.576801 16.576801 16.598499 16.598499 16.598499 16.576801 16.598499 16.663609 16.576801 16.555103 16.620197 16.555103 16.576801 16.533405 16.663609 16.641895 16.598499 16.620197 16.663609 16.728703 16.555103 16.598499 16.576801 16.598499 16.598499 16.707005 16.576801 16.598499 16.576801 16.663609 16.468296 16.555103 16.598499 16.685307 16.598499 16.511707 16.533405 16.641895 16.598499 16.576801 16.490009 16.511707 16.555103 16.555103 
16.707005 16.772099 16.772099 16.641895 16.707005 16.707005 16.685307 16.728703 16.728703 16.793797 16.663609 16.620197 16.641895 16.772099 16.663609 16.620197 16.620197 16.620197 16.620197 16.707005 16.641895 16.641895 16.685307 16.707005 16.620197 16.576801 16.576801 16.641895 16.641895 16.685307 16.685307 16.663609 16.685307 16.685307 16.707005 16.750401 16.880604 16.772099 16.772099 16.728703 16.728703 16.750401 16.750401 16.685307 16.685307 16.750401 16.793797 16.815510 16.837208 16.707005 16.728703 16.793797 16.837208 16.902302 17.010807 16.945698 16.945698 17.162708 17.162708 17.206104 17.292896 17.401402 17.336308 17.314610 17.379704 17.336308 17.488209 17.596699 17.596699 17.618397 17.596699 17.726902 17.661808 17.705204 17.640110 17.726902 17.791996 17.705204 17.748600 17.683506 17.661808 17.726902 17.813709 17.791996 17.705204 17.640110 17.618397 17.618397 17.640110 17.640110 17.575001 17.618397 17.531605 17.553303 17.553303 17.553303 17.509907 17.379704 17.466496 17.423100 17.358006 17.358006 17.444798 17.401402 17.314610 17.271198 17.271198 17.249500 17.249500 17.292896 17.206104 17.097599 17.054203 17.054203 16.967396 16.858906 16.728703 16.663609 16.641895 16.663609 16.598499 16.598499 16.576801 16.620197 16.641895 16.598499 16.576801 16.620197 16.641895 16.685307 16.576801 16.663609 16.728703 16.555103 16.598499 16.641895 16.576801 16.663609 16.641895 16.533405 16.641895 16.641895 16.620197 16.685307 16.641895 16.641895 16.533405 16.490009 16.620197 16.685307 16.576801 16.533405 16.576801 16.555103 16.576801 16.620197 16.555103 16.511707 16.555103 16.511707 
16.793797 16.793797 16.793797 16.728703 16.641895 16.685307 16.793797 16.598499 16.685307 16.728703 16.728703 16.641895 16.685307 16.815510 16.707005 16.663609 16.641895 16.598499 16.707005 16.663609 16.620197 16.707005 16.641895 16.663609 16.707005 16.598499 16.663609 16.728703 16.555103 16.685307 16.707005 16.707005 16.707005 16.728703 16.685307 16.750401 16.837208 16.837208 16.750401 16.815510 16.750401 16.707005 16.793797 16.772099 16.728703 16.793797 16.707005 16.837208 16.880604 16.815510 16.772099 16.880604 16.837208 16.989109 17.032505 16.967396 16.902302 17.140995 17.227802 17.292896 17.314610 17.358006 17.401402 17.401402 17.509907 17.358006 17.640110 17.596699 17.726902 17.683506 17.705204 17.857105 17.878803 17.857105 17.791996 17.857105 17.835407 17.791996 17.857105 17.813709 17.813709 17.791996 17.791996 17.813709 17.943897 17.748600 17.683506 17.661808 17.705204 17.748600 17.575001 17.748600 17.661808 17.618397 17.531605 17.488209 17.509907 17.509907 17.488209 17.509907 17.509907 17.401402 17.466496 17.509907 17.444798 17.401402 17.314610 17.336308 17.336308 17.271198 17.227802 17.097599 17.140995 17.227802 17.075901 16.967396 16.880604 16.772099 16.793797 16.707005 16.663609 16.641895 16.620197 16.598499 16.576801 16.685307 16.663609 16.685307 16.641895 16.663609 16.620197 16.707005 16.641895 16.641895 16.620197 16.685307 16.663609 16.663609 16.555103 16.620197 16.620197 16.685307 16.663609 16.772099 16.641895 16.598499 16.728703 16.663609 16.707005 16.598499 16.663609 16.576801 16.533405 16.620197 16.576801 16.576801 16.598499 16.533405 16.598499 16.576801 
16.728703 16.793797 16.815510 16.837208 16.707005 16.772099 16.772099 16.641895 16.685307 16.772099 16.707005 16.685307 16.576801 16.750401 16.728703 16.641895 16.663609 16.685307 16.707005 16.685307 16.576801 16.750401 16.663609 16.685307 16.641895 16.533405 16.663609 16.707005 16.641895 16.707005 16.772099 16.707005 16.707005 16.707005 16.663609 16.728703 16.663609 16.793797 16.880604 16.858906 16.880604 16.750401 16.924000 16.815510 16.815510 16.815510 16.880604 16.793797 16.880604 16.858906 16.837208 16.880604 16.858906 16.967396 17.119297 17.140995 17.054203 17.227802 17.227802 17.314610 17.401402 17.509907 17.379704 17.575001 17.683506 17.509907 17.661808 17.770298 17.813709 17.770298 17.791996 17.900501 17.965595 17.878803 17.835407 17.900501 17.922199 17.878803 18.009007 17.943897 17.857105 17.878803 17.900501 17.900501 17.900501 17.770298 17.770298 17.835407 17.835407 17.878803 17.813709 17.748600 17.575001 17.726902 17.705204 17.705204 17.596699 17.553303 17.596699 17.553303 17.531605 17.531605 17.488209 17.466496 17.423100 17.401402 17.336308 17.336308 17.401402 17.358006 17.227802 17.184406 17.206104 17.227802 17.162708 17.097599 16.989109 16.858906 16.793797 16.793797 16.815510 16.663609 16.620197 16.576801 16.663609 16.641895 16.707005 16.641895 16.598499 16.707005 16.750401 16.707005 16.707005 16.663609 16.576801 16.707005 16.641895 16.728703 16.533405 16.555103 16.641895 16.663609 16.663609 16.707005 16.620197 16.728703 16.555103 16.533405 16.620197 16.685307 16.641895 16.598499 16.663609 16.620197 16.555103 16.620197 16.533405 16.641895 16.707005 16.620197 
16.772099 16.750401 16.728703 16.772099 16.641895 16.641895 16.750401 16.728703 16.750401 16.685307 16.685307 16.707005 16.620197 16.750401 16.685307 16.641895 16.620197 16.685307 16.707005 16.620197 16.620197 16.641895 16.663609 16.707005 16.641895 16.598499 16.663609 16.685307 16.707005 16.707005 16.641895 16.793797 16.750401 16.772099 16.750401 16.772099 16.728703 16.772099 16.793797 16.837208 16.772099 16.793797 16.880604 16.793797 16.815510 16.880604 16.728703 16.793797 16.815510 16.858906 16.837208 16.902302 16.945698 16.967396 17.162708 17.119297 17.097599 17.314610 17.271198 17.314610 17.423100 17.509907 17.379704 17.575001 17.618397 17.618397 17.705204 17.835407 17.835407 17.791996 17.857105 17.987309 17.943897 17.943897 17.878803 17.922199 18.009007 17.965595 18.117496 17.878803 17.943897 17.857105 17.922199 17.943897 17.857105 17.770298 17.813709 17.813709 17.943897 17.791996 17.878803 17.878803 17.748600 17.748600 17.748600 17.661808 17.726902 17.596699 17.640110 17.575001 17.575001 17.618397 17.596699 17.531605 17.401402 17.423100 17.379704 17.336308 17.271198 17.249500 17.249500 17.206104 17.206104 17.206104 17.119297 17.119297 17.075901 17.032505 16.945698 16.837208 16.815510 16.772099 16.707005 16.598499 16.663609 16.641895 16.598499 16.598499 16.641895 16.598499 16.663609 16.728703 16.620197 16.598499 16.641895 16.598499 16.620197 16.685307 16.707005 16.641895 16.641895 16.663609 16.728703 16.576801 16.598499 16.685307 16.685307 16.598499 16.598499 16.707005 16.555103 16.598499 16.707005 16.598499 16.663609 16.555103 16.533405 16.663609 16.750401 16.620197 
16.707005 16.772099 16.707005 16.707005 16.576801 16.663609 16.707005 16.707005 16.663609 16.750401 16.707005 16.707005 16.685307 16.728703 16.728703 16.685307 16.620197 16.620197 16.663609 16.620197 16.620197 16.641895 16.641895 16.663609 16.707005 16.663609 16.663609 16.707005 16.707005 16.750401 16.750401 16.728703 16.750401 16.728703 16.728703 16.837208 16.750401 16.858906 16.858906 16.880604 16.772099 16.858906 16.880604 16.772099 16.837208 16.880604 16.772099 16.880604 16.837208 16.815510 16.902302 16.924000 16.967396 17.119297 17.184406 17.249500 17.054203 17.314610 17.271198 17.336308 17.423100 17.488209 17.401402 17.618397 17.640110 17.683506 17.835407 17.878803 17.813709 17.922199 17.900501 18.009007 17.922199 17.943897 17.943897 18.095798 18.074100 17.878803 18.095798 17.965595 17.943897 17.900501 17.878803 17.965595 17.987309 17.835407 17.770298 17.900501 17.965595 17.900501 17.835407 17.857105 17.791996 17.791996 17.705204 17.748600 17.748600 17.640110 17.683506 17.661808 17.748600 17.683506 17.683506 17.575001 17.575001 17.466496 17.423100 17.379704 17.314610 17.314610 17.271198 17.292896 17.206104 17.206104 17.097599 17.162708 17.097599 17.010807 16.989109 16.989109 16.902302 16.815510 16.663609 16.685307 16.707005 16.685307 16.620197 16.707005 16.663609 16.685307 16.663609 16.685307 16.620197 16.620197 16.663609 16.663609 16.620197 16.663609 16.707005 16.663609 16.641895 16.555103 16.750401 16.707005 16.750401 16.598499 16.663609 16.641895 16.707005 16.685307 16.598499 16.620197 16.663609 16.728703 16.555103 16.641895 16.620197 16.598499 16.555103 16.641895 
16.793797 16.750401 16.728703 16.793797 16.728703 16.728703 16.772099 16.728703 16.728703 16.728703 16.707005 16.815510 16.728703 16.772099 16.880604 16.772099 16.728703 16.728703 16.772099 16.685307 16.620197 16.685307 16.728703 16.707005 16.663609 16.772099 16.793797 16.815510 16.772099 16.750401 16.837208 16.707005 16.750401 16.793797 16.641895 16.815510 16.772099 16.902302 16.858906 16.902302 16.815510 16.837208 16.837208 16.858906 16.772099 16.924000 16.880604 16.902302 16.902302 16.880604 16.880604 17.010807 16.989109 17.054203 17.314610 17.292896 17.140995 17.401402 17.314610 17.444798 17.423100 17.509907 17.553303 17.726902 17.748600 17.748600 17.943897 17.987309 17.922199 18.009007 17.965595 18.052402 17.922199 18.095798 18.030704 18.117496 18.095798 18.074100 18.095798 17.987309 17.943897 17.922199 17.965595 17.965595 18.009007 17.857105 17.922199 18.030704 18.009007 18.052402 17.965595 17.922199 17.835407 17.835407 17.791996 17.726902 17.683506 17.618397 17.705204 17.835407 17.791996 17.770298 17.770298 17.661808 17.575001 17.531605 17.444798 17.292896 17.401402 17.336308 17.314610 17.314610 17.227802 17.227802 17.162708 17.010807 16.989109 17.054203 17.032505 17.054203 17.010807 16.902302 16.750401 16.663609 16.685307 16.620197 16.685307 16.598499 16.728703 16.685307 16.685307 16.772099 16.663609 16.685307 16.663609 16.728703 16.685307 16.707005 16.663609 16.685307 16.641895 16.555103 16.728703 16.663609 16.685307 16.728703 16.663609 16.663609 16.707005 16.641895 16.598499 16.685307 16.641895 16.750401 16.663609 16.641895 16.576801 16.598499 16.663609 16.555103 
16.815510 16.858906 16.750401 16.728703 16.750401 16.772099 16.728703 16.750401 16.750401 16.728703 16.707005 16.728703 16.707005 16.837208 16.837208 16.663609 16.750401 16.750401 16.815510 16.685307 16.707005 16.707005 16.685307 16.641895 16.750401 16.728703 16.793797 16.728703 16.641895 16.793797 16.815510 16.793797 16.815510 16.793797 16.793797 16.815510 16.793797 16.858906 16.880604 16.880604 16.815510 16.858906 16.837208 16.815510 16.837208 17.010807 16.902302 16.924000 16.945698 16.858906 16.902302 17.032505 17.162708 17.162708 17.336308 17.314610 17.162708 17.401402 17.379704 17.444798 17.444798 17.661808 17.618397 17.791996 17.813709 17.813709 17.987309 18.117496 18.052402 18.052402 18.030704 18.052402 18.074100 17.987309 18.052402 18.074100 18.117496 17.987309 18.095798 18.009007 18.030704 18.052402 17.987309 18.030704 18.030704 17.943897 17.943897 18.095798 18.182606 18.139210 17.965595 18.074100 17.943897 17.943897 17.943897 17.922199 17.857105 17.748600 17.791996 17.813709 17.878803 17.878803 17.683506 17.661808 17.618397 17.596699 17.466496 17.466496 17.423100 17.336308 17.358006 17.271198 17.249500 17.206104 17.140995 17.032505 17.010807 17.032505 17.140995 17.032505 16.989109 16.989109 16.902302 16.858906 16.707005 16.707005 16.598499 16.598499 16.598499 16.772099 16.685307 16.685307 16.750401 16.598499 16.555103 16.772099 16.685307 16.641895 16.620197 16.728703 16.728703 16.641895 16.685307 16.663609 16.728703 16.663609 16.707005 16.750401 16.685307 16.641895 16.663609 16.641895 16.685307 16.576801 16.685307 16.576801 16.533405 16.576801 16.598499 16.576801 
16.837208 16.924000 16.750401 16.902302 16.728703 16.750401 16.837208 16.858906 16.750401 16.728703 16.707005 16.728703 16.772099 16.945698 16.728703 16.728703 16.685307 16.728703 16.728703 16.707005 16.685307 16.685307 16.685307 16.728703 16.750401 16.707005 16.750401 16.707005 16.707005 16.685307 16.750401 16.598499 16.728703 16.858906 16.815510 16.750401 16.772099 16.902302 16.924000 16.815510 16.793797 16.924000 16.837208 16.858906 16.880604 16.880604 16.858906 16.858906 16.902302 16.858906 16.902302 17.032505 17.054203 17.206104 17.292896 17.358006 17.227802 17.423100 17.401402 17.596699 17.575001 17.705204 17.705204 17.857105 17.878803 17.813709 18.009007 18.139210 18.030704 18.095798 17.987309 18.160908 18.052402 18.052402 17.987309 18.095798 18.160908 18.052402 18.117496 18.009007 18.095798 18.052402 18.117496 18.074100 18.074100 17.987309 18.052402 18.182606 18.182606 18.160908 18.030704 18.182606 18.074100 17.965595 18.052402 18.052402 17.987309 17.835407 17.878803 17.835407 17.965595 17.900501 17.791996 17.748600 17.705204 17.596699 17.575001 17.509907 17.466496 17.488209 17.444798 17.379704 17.401402 17.358006 17.314610 17.314610 17.249500 17.227802 17.271198 17.206104 17.184406 17.119297 16.989109 16.902302 16.858906 16.815510 16.663609 16.598499 16.707005 16.641895 16.685307 16.663609 16.620197 16.598499 16.685307 16.707005 16.663609 16.685307 16.663609 16.663609 16.620197 16.641895 16.641895 16.707005 16.728703 16.728703 16.728703 16.598499 16.641895 16.641895 16.685307 16.620197 16.555103 16.641895 16.641895 16.685307 16.576801 16.641895 16.620197 16.576801 
16.880604 16.815510 16.837208 16.880604 16.793797 16.728703 16.728703 16.728703 16.750401 16.728703 16.750401 16.707005 16.750401 16.858906 16.750401 16.707005 16.663609 16.772099 16.707005 16.685307 16.728703 16.641895 16.707005 16.663609 16.837208 16.707005 16.728703 16.772099 16.707005 16.793797 16.793797 16.663609 16.750401 16.815510 16.793797 16.858906 16.772099 16.967396 16.924000 16.837208 16.902302 16.858906 16.902302 16.815510 16.837208 16.924000 16.924000 16.858906 16.902302 16.967396 16.945698 17.054203 17.054203 17.184406 17.336308 17.336308 17.249500 17.509907 17.488209 17.661808 17.726902 17.922199 17.835407 17.965595 18.074100 18.009007 18.182606 18.095798 18.095798 18.160908 18.030704 18.160908 18.095798 18.052402 18.095798 18.139210 18.160908 18.095798 18.226002 18.182606 18.160908 18.095798 18.139210 18.117496 18.139210 18.052402 18.204304 18.160908 18.182606 18.160908 18.247700 18.226002 17.987309 18.030704 18.095798 18.074100 17.965595 17.987309 17.943897 17.900501 17.922199 17.900501 17.791996 17.726902 17.748600 17.705204 17.596699 17.509907 17.531605 17.488209 17.444798 17.423100 17.509907 17.423100 17.379704 17.336308 17.358006 17.358006 17.358006 17.249500 17.271198 17.119297 17.010807 16.989109 16.815510 16.793797 16.685307 16.620197 16.641895 16.663609 16.707005 16.750401 16.620197 16.685307 16.598499 16.685307 16.641895 16.555103 16.728703 16.641895 16.620197 16.641895 16.641895 16.750401 16.772099 16.707005 16.620197 16.533405 16.707005 16.663609 16.663609 16.576801 16.511707 16.533405 16.555103 16.576801 16.576801 16.555103 16.620197 16.511707 
16.793797 16.880604 16.815510 16.880604 16.750401 16.815510 16.750401 16.707005 16.750401 16.772099 16.815510 16.685307 16.772099 16.750401 16.750401 16.685307 16.663609 16.837208 16.750401 16.728703 16.663609 16.685307 16.772099 16.793797 16.793797 16.772099 16.772099 16.772099 16.750401 16.728703 16.772099 16.793797 16.815510 16.793797 16.815510 16.837208 16.858906 16.924000 16.967396 16.945698 16.880604 16.967396 16.924000 16.837208 16.902302 16.967396 16.967396 16.989109 16.945698 16.989109 17.054203 17.119297 17.140995 17.249500 17.401402 17.401402 17.401402 17.531605 17.683506 17.726902 17.813709 18.095798 17.987309 18.160908 18.182606 18.117496 18.312809 18.334507 18.291096 18.247700 18.139210 18.204304 18.226002 18.160908 18.139210 18.182606 18.204304 18.226002 18.291096 18.204304 18.139210 18.139210 18.182606 18.312809 18.269398 18.204304 18.269398 18.269398 18.334507 18.204304 18.160908 18.269398 18.030704 18.095798 18.074100 18.160908 18.204304 18.009007 17.878803 17.900501 17.922199 17.857105 17.770298 17.813709 17.748600 17.770298 17.531605 17.379704 17.423100 17.488209 17.466496 17.466496 17.444798 17.401402 17.444798 17.423100 17.379704 17.401402 17.423100 17.423100 17.358006 17.249500 17.162708 17.032505 17.032505 16.837208 16.728703 16.707005 16.620197 16.728703 16.707005 16.772099 16.728703 16.620197 16.663609 16.663609 16.598499 16.685307 16.598499 16.641895 16.620197 16.707005 16.620197 16.620197 16.707005 16.663609 16.641895 16.598499 16.685307 16.641895 16.533405 16.685307 16.576801 16.576801 16.620197 16.685307 16.555103 16.576801 16.620197 16.576801 
16.858906 16.924000 16.837208 16.924000 16.815510 16.793797 16.772099 16.793797 16.772099 16.837208 16.858906 16.772099 16.815510 16.772099 16.772099 16.772099 16.707005 16.858906 16.793797 16.750401 16.707005 16.620197 16.728703 16.750401 16.750401 16.772099 16.772099 16.772099 16.772099 16.772099 16.793797 16.837208 16.837208 16.815510 16.793797 16.902302 16.880604 16.945698 16.967396 17.032505 16.880604 16.967396 16.945698 16.902302 16.945698 16.989109 16.945698 16.989109 17.010807 17.054203 17.184406 17.206104 17.271198 17.314610 17.336308 17.553303 17.488209 17.640110 17.770298 17.857105 17.965595 18.291096 18.291096 18.421299 18.486408 18.464710 18.638309 18.421299 18.486408 18.399601 18.312809 18.291096 18.226002 18.291096 18.182606 18.226002 18.226002 18.247700 18.399601 18.269398 18.247700 18.269398 18.226002 18.204304 18.291096 18.226002 18.312809 18.399601 18.442997 18.312809 18.160908 18.226002 18.160908 18.117496 18.095798 18.204304 18.204304 18.074100 17.965595 17.878803 17.813709 17.813709 17.835407 17.683506 17.705204 17.401402 17.379704 17.292896 17.314610 17.336308 17.358006 17.466496 17.531605 17.509907 17.531605 17.466496 17.444798 17.444798 17.423100 17.401402 17.314610 17.249500 17.032505 17.075901 17.075901 16.967396 16.858906 16.620197 16.707005 16.685307 16.750401 16.685307 16.750401 16.620197 16.663609 16.707005 16.641895 16.663609 16.598499 16.815510 16.663609 16.663609 16.707005 16.707005 16.685307 16.663609 16.663609 16.685307 16.728703 16.707005 16.576801 16.663609 16.576801 16.598499 16.663609 16.641895 16.641895 16.641895 16.641895 16.620197 
16.858906 16.837208 16.793797 16.945698 16.880604 16.815510 16.728703 16.815510 16.815510 16.793797 16.815510 16.793797 16.772099 16.858906 16.685307 16.772099 16.707005 16.793797 16.750401 16.772099 16.772099 16.750401 16.663609 16.728703 16.707005 16.707005 16.793797 16.772099 16.750401 16.728703 16.728703 16.793797 16.815510 16.772099 16.837208 16.924000 16.837208 16.945698 16.967396 17.010807 16.945698 16.945698 17.054203 16.989109 16.989109 17.010807 16.989109 16.989109 16.989109 17.140995 17.097599 17.249500 17.271198 17.249500 17.423100 17.553303 17.488209 17.770298 17.878803 18.095798 18.182606 18.486408 18.529804 18.703403 18.942097 19.093998 19.224201 19.159107 18.877003 18.638309 18.508106 18.486408 18.377903 18.312809 18.269398 18.334507 18.312809 18.312809 18.377903 18.269398 18.204304 18.399601 18.269398 18.312809 18.356205 18.269398 18.421299 18.399601 18.442997 18.204304 18.247700 18.226002 18.139210 18.182606 18.160908 18.356205 18.312809 18.030704 18.074100 17.943897 17.922199 17.943897 17.965595 17.726902 17.618397 17.661808 17.553303 17.553303 17.444798 17.401402 17.444798 17.488209 17.553303 17.531605 17.423100 17.466496 17.444798 17.423100 17.423100 17.444798 17.379704 17.271198 17.162708 17.097599 17.010807 17.119297 16.924000 16.772099 16.728703 16.772099 16.685307 16.663609 16.815510 16.685307 16.663609 16.620197 16.707005 16.576801 16.641895 16.772099 16.641895 16.663609 16.750401 16.772099 16.793797 16.685307 16.772099 16.685307 16.620197 16.685307 16.663609 16.663609 16.598499 16.728703 16.707005 16.663609 16.555103 16.663609 16.576801 16.707005 
16.880604 16.924000 16.837208 16.793797 16.685307 16.685307 16.793797 16.728703 16.793797 16.750401 16.707005 16.772099 16.750401 16.815510 16.750401 16.728703 16.685307 16.772099 16.793797 16.685307 16.750401 16.685307 16.707005 16.641895 16.685307 16.728703 16.772099 16.772099 16.707005 16.815510 16.793797 16.837208 16.837208 16.858906 16.924000 16.837208 16.837208 16.924000 16.989109 16.989109 16.967396 16.967396 16.967396 16.945698 16.945698 16.902302 16.989109 17.010807 17.119297 17.140995 17.184406 17.206104 17.292896 17.358006 17.509907 17.618397 17.596699 17.857105 18.052402 18.334507 18.464710 18.768497 18.898701 19.419498 19.831806 20.222401 20.461109 20.461109 20.113895 19.245899 18.746799 18.703403 18.529804 18.399601 18.399601 18.464710 18.399601 18.291096 18.399601 18.226002 18.269398 18.291096 18.291096 18.356205 18.399601 18.269398 18.399601 18.442997 18.312809 18.247700 18.160908 18.226002 18.182606 18.204304 18.226002 18.312809 18.204304 18.117496 18.052402 17.943897 17.987309 17.987309 17.922199 17.748600 17.726902 17.661808 17.575001 17.618397 17.575001 17.379704 17.466496 17.509907 17.488209 17.509907 17.488209 17.466496 17.401402 17.423100 17.401402 17.466496 17.379704 17.292896 17.097599 16.945698 17.119297 17.032505 16.924000 16.902302 16.772099 16.707005 16.576801 16.685307 16.663609 16.663609 16.598499 16.641895 16.620197 16.620197 16.685307 16.641895 16.707005 16.576801 16.728703 16.663609 16.641895 16.598499 16.685307 16.750401 16.707005 16.641895 16.707005 16.728703 16.685307 16.641895 16.663609 16.598499 16.598499 16.576801 16.555103 16.620197 
16.815510 16.880604 16.858906 16.837208 16.815510 16.750401 16.793797 16.815510 16.750401 16.837208 16.815510 16.793797 16.750401 16.837208 16.750401 16.772099 16.772099 16.750401 16.793797 16.707005 16.772099 16.750401 16.707005 16.707005 16.858906 16.837208 16.815510 16.772099 16.793797 16.858906 16.815510 16.815510 16.837208 16.902302 16.902302 16.880604 16.924000 16.945698 16.945698 16.967396 16.989109 16.967396 17.054203 16.989109 17.010807 16.967396 17.054203 17.119297 17.140995 17.227802 17.271198 17.314610 17.358006 17.488209 17.683506 17.748600 17.835407 18.030704 18.312809 18.551502 18.725101 19.224201 19.528004 20.244099 21.068699 21.893299 23.151905 25.018101 24.735996 21.003605 19.267597 18.920399 18.703403 18.594898 18.529804 18.508106 18.486408 18.356205 18.421299 18.334507 18.334507 18.269398 18.334507 18.377903 18.399601 18.377903 18.486408 18.486408 18.291096 18.377903 18.226002 18.377903 18.182606 18.247700 18.204304 18.312809 18.247700 18.030704 17.922199 17.857105 17.770298 17.835407 17.900501 17.857105 17.705204 17.683506 17.488209 17.575001 17.509907 17.531605 17.488209 17.618397 17.531605 17.488209 17.531605 17.509907 17.466496 17.423100 17.423100 17.401402 17.466496 17.292896 17.097599 16.945698 17.032505 17.075901 16.945698 16.902302 16.837208 16.815510 16.598499 16.685307 16.815510 16.685307 16.620197 16.576801 16.707005 16.598499 16.620197 16.620197 16.641895 16.641895 16.728703 16.663609 16.685307 16.641895 16.707005 16.707005 16.685307 16.620197 16.641895 16.641895 16.620197 16.641895 16.728703 16.620197 16.641895 16.576801 16.620197 16.620197 
16.902302 16.880604 16.815510 16.880604 16.793797 16.750401 16.793797 16.793797 16.793797 16.815510 16.793797 16.685307 16.750401 16.945698 16.880604 16.793797 16.793797 16.750401 16.750401 16.793797 16.772099 16.728703 16.728703 16.837208 16.815510 16.772099 16.793797 16.902302 16.837208 16.815510 16.815510 16.837208 16.858906 16.924000 16.924000 16.880604 16.902302 16.967396 16.989109 16.945698 17.032505 17.032505 16.989109 17.010807 17.010807 17.054203 17.140995 17.162708 17.162708 17.206104 17.292896 17.379704 17.466496 17.575001 17.748600 17.922199 17.987309 18.377903 18.594898 18.920399 19.245899 19.853504 20.461109 21.415897 22.457508 24.627506 27.448505 28.403309 27.860798 24.996403 20.526203 19.484608 19.115696 18.833607 18.746799 18.660007 18.660007 18.529804 18.529804 18.356205 18.356205 18.377903 18.356205 18.356205 18.356205 18.421299 18.573200 18.725101 18.573200 18.464710 18.291096 18.356205 18.204304 18.095798 18.009007 18.052402 17.987309 17.791996 17.791996 17.683506 17.748600 17.748600 17.748600 17.748600 17.813709 17.661808 17.640110 17.488209 17.444798 17.488209 17.488209 17.596699 17.640110 17.575001 17.553303 17.444798 17.444798 17.509907 17.488209 17.488209 17.509907 17.314610 17.097599 17.054203 17.032505 17.075901 16.967396 16.945698 16.945698 16.837208 16.685307 16.576801 16.707005 16.728703 16.663609 16.728703 16.620197 16.707005 16.641895 16.707005 16.641895 16.641895 16.707005 16.772099 16.815510 16.728703 16.620197 16.576801 16.772099 16.685307 16.598499 16.750401 16.598499 16.707005 16.598499 16.663609 16.555103 16.620197 16.685307 16.620197 
16.837208 16.880604 16.772099 16.924000 16.858906 16.793797 16.815510 16.772099 16.815510 16.815510 16.728703 16.772099 16.815510 16.858906 16.837208 16.750401 16.750401 16.772099 16.707005 16.728703 16.815510 16.815510 16.815510 16.750401 16.815510 16.793797 16.837208 16.902302 16.837208 16.902302 16.858906 16.837208 16.945698 16.858906 16.858906 16.924000 16.902302 16.989109 16.945698 16.989109 17.010807 17.010807 16.989109 17.010807 17.097599 17.162708 17.162708 17.227802 17.206104 17.249500 17.292896 17.379704 17.509907 17.661808 17.900501 18.052402 18.204304 18.681705 19.007206 19.441196 19.940296 20.830006 21.502705 22.674503 23.954807 26.775806 29.054310 29.423206 28.967503 27.643803 23.672703 20.417698 19.701603 19.419498 19.093998 18.920399 18.725101 18.594898 18.573200 18.486408 18.421299 18.421299 18.421299 18.486408 18.399601 18.442997 18.660007 18.703403 18.768497 18.703403 18.486408 18.399601 18.139210 17.987309 17.965595 17.965595 17.900501 17.835407 17.770298 17.726902 17.683506 17.770298 17.770298 17.748600 17.770298 17.748600 17.748600 17.683506 17.596699 17.444798 17.401402 17.488209 17.509907 17.596699 17.531605 17.531605 17.401402 17.423100 17.509907 17.423100 17.553303 17.336308 17.162708 17.097599 17.097599 17.075901 17.054203 16.967396 17.010807 16.815510 16.707005 16.707005 16.707005 16.641895 16.707005 16.707005 16.620197 16.750401 16.620197 16.685307 16.663609 16.576801 16.685307 16.641895 16.620197 16.641895 16.707005 16.663609 16.685307 16.750401 16.707005 16.685307 16.641895 16.576801 16.641895 16.620197 16.620197 16.620197 16.555103 16.685307 
16.815510 16.902302 16.880604 16.880604 16.880604 16.793797 16.750401 16.793797 16.902302 16.858906 16.793797 16.858906 16.880604 16.880604 16.858906 16.815510 16.772099 16.837208 16.815510 16.858906 16.793797 16.772099 16.815510 16.793797 16.837208 16.750401 16.772099 16.880604 16.837208 16.837208 16.837208 16.858906 16.967396 16.880604 16.815510 16.880604 16.902302 16.945698 17.010807 16.967396 17.010807 16.924000 17.075901 17.010807 17.140995 17.227802 17.249500 17.249500 17.336308 17.336308 17.314610 17.488209 17.705204 17.791996 18.074100 18.226002 18.464710 18.898701 19.332706 20.070499 21.090397 22.175404 23.195301 24.779408 25.799305 27.079609 29.466602 29.835499 29.531696 28.750507 26.884296 22.913197 21.632908 20.873402 19.896900 19.441196 19.072300 18.790195 18.833607 18.660007 18.464710 18.529804 18.464710 18.551502 18.508106 18.486408 18.616596 18.703403 18.811909 18.768497 18.746799 18.421299 18.117496 18.095798 18.052402 17.943897 17.857105 17.878803 17.813709 17.813709 17.791996 17.726902 17.900501 17.770298 17.791996 17.791996 17.726902 17.748600 17.683506 17.553303 17.401402 17.292896 17.466496 17.640110 17.466496 17.466496 17.488209 17.466496 17.553303 17.531605 17.401402 17.314610 17.162708 17.075901 17.075901 17.162708 17.032505 17.010807 16.902302 16.815510 16.685307 16.685307 16.750401 16.620197 16.685307 16.815510 16.641895 16.663609 16.793797 16.663609 16.620197 16.728703 16.750401 16.707005 16.620197 16.750401 16.707005 16.685307 16.728703 16.663609 16.750401 16.707005 16.576801 16.663609 16.598499 16.707005 16.620197 16.576801 16.598499 16.641895 
16.880604 16.945698 16.837208 16.793797 16.793797 16.750401 16.793797 16.750401 16.815510 16.837208 16.793797 16.858906 16.837208 16.945698 16.793797 16.793797 16.815510 16.793797 16.837208 16.815510 16.815510 16.772099 16.815510 16.837208 16.837208 16.793797 16.837208 16.902302 16.880604 16.880604 16.880604 16.924000 16.880604 16.858906 16.967396 16.902302 16.880604 16.945698 16.989109 17.075901 17.054203 17.054203 17.119297 17.054203 17.075901 17.162708 17.271198 17.271198 17.271198 17.314610 17.423100 17.575001 17.683506 17.878803 18.269398 18.442997 18.638309 19.137409 19.679905 20.764896 21.980106 23.629307 25.473804 26.971104 27.578709 27.340000 28.837299 29.835499 29.813801 29.271305 28.164600 26.797504 26.168201 25.560596 23.694401 21.090397 19.723301 19.093998 18.963810 18.746799 18.551502 18.551502 18.508106 18.551502 18.464710 18.377903 18.551502 18.660007 18.746799 18.725101 18.551502 18.442997 18.226002 18.160908 18.030704 17.987309 17.813709 17.835407 17.900501 17.748600 17.640110 17.661808 17.748600 17.596699 17.748600 17.726902 17.661808 17.813709 17.661808 17.640110 17.575001 17.379704 17.184406 17.379704 17.531605 17.531605 17.401402 17.466496 17.488209 17.444798 17.336308 17.206104 17.010807 16.967396 17.075901 17.097599 16.967396 16.902302 16.924000 16.967396 16.815510 16.707005 16.641895 16.707005 16.576801 16.772099 16.685307 16.598499 16.707005 16.555103 16.576801 16.620197 16.620197 16.685307 16.641895 16.707005 16.641895 16.555103 16.793797 16.641895 16.620197 16.620197 16.641895 16.598499 16.620197 16.533405 16.598499 16.598499 16.598499 16.641895 
16.858906 16.924000 16.945698 16.902302 16.880604 16.750401 16.858906 16.793797 16.837208 16.815510 16.837208 16.858906 16.815510 16.902302 16.815510 16.772099 16.772099 16.815510 16.815510 16.707005 16.815510 16.815510 16.772099 16.793797 16.880604 16.793797 16.880604 16.967396 16.837208 16.902302 16.880604 16.880604 16.945698 16.902302 16.945698 16.945698 16.858906 17.032505 16.967396 17.054203 17.054203 17.032505 17.119297 17.140995 17.184406 17.336308 17.271198 17.336308 17.401402 17.488209 17.553303 17.705204 17.900501 18.182606 18.594898 18.790195 19.093998 19.484608 20.200703 21.329105 22.891499 25.213398 26.906010 28.056110 28.511799 28.425007 28.207996 29.401508 29.553410 29.314701 28.642002 28.077808 28.251408 28.164600 27.752308 25.755909 21.871601 19.788410 19.245899 18.920399 18.768497 18.681705 18.703403 18.594898 18.638309 18.573200 18.638309 18.616596 18.725101 18.638309 18.508106 18.486408 18.377903 18.334507 18.160908 18.052402 17.922199 17.878803 17.857105 17.813709 17.770298 17.813709 17.770298 17.726902 17.813709 17.770298 17.791996 17.748600 17.661808 17.748600 17.661808 17.509907 17.292896 17.271198 17.423100 17.401402 17.401402 17.509907 17.466496 17.423100 17.358006 17.162708 17.075901 17.075901 17.075901 17.054203 16.945698 16.945698 16.989109 17.032505 16.924000 16.728703 16.707005 16.685307 16.598499 16.707005 16.728703 16.663609 16.620197 16.598499 16.707005 16.685307 16.728703 16.685307 16.750401 16.641895 16.663609 16.663609 16.750401 16.707005 16.641895 16.620197 16.750401 16.598499 16.663609 16.598499 16.641895 16.663609 16.598499 16.620197 
16.858906 16.858906 16.902302 16.815510 16.858906 16.772099 16.858906 16.815510 16.815510 16.772099 16.837208 16.793797 16.793797 16.772099 16.772099 16.793797 16.815510 16.793797 16.772099 16.793797 16.858906 16.772099 16.793797 16.837208 16.858906 16.837208 16.858906 16.924000 16.858906 16.837208 16.945698 16.880604 17.032505 16.902302 16.858906 16.945698 16.880604 16.967396 16.989109 17.010807 17.075901 17.075901 17.119297 17.162708 17.249500 17.292896 17.292896 17.401402 17.488209 17.553303 17.726902 17.900501 18.182606 18.551502 19.050602 19.528004 19.658207 20.005405 20.526203 21.632908 23.303806 26.168201 27.730610 28.707096 29.227909 29.162800 28.793903 28.663700 29.358097 29.249607 28.642002 28.316502 28.793903 29.488300 29.010899 28.555210 26.037998 21.263996 19.788410 19.180805 18.942097 18.855305 18.746799 18.768497 18.681705 18.660007 18.638309 18.703403 18.725101 18.660007 18.486408 18.464710 18.377903 18.269398 18.226002 18.226002 18.009007 17.857105 17.922199 17.813709 17.748600 17.770298 17.791996 17.748600 17.857105 17.835407 17.705204 17.748600 17.748600 17.705204 17.575001 17.618397 17.358006 17.140995 17.227802 17.358006 17.292896 17.336308 17.401402 17.379704 17.271198 17.184406 17.054203 17.119297 17.162708 17.010807 16.945698 16.902302 16.945698 16.967396 16.815510 16.815510 16.685307 16.620197 16.641895 16.663609 16.620197 16.663609 16.685307 16.663609 16.620197 16.620197 16.772099 16.707005 16.685307 16.620197 16.641895 16.750401 16.685307 16.685307 16.685307 16.641895 16.750401 16.750401 16.663609 16.620197 16.598499 16.620197 16.576801 16.685307 
16.880604 16.924000 16.858906 16.837208 16.728703 16.858906 16.880604 16.772099 16.837208 16.858906 16.772099 16.815510 16.815510 16.815510 16.837208 16.858906 16.793797 16.815510 16.837208 16.815510 16.815510 16.728703 16.924000 16.837208 16.837208 16.772099 16.837208 16.837208 16.837208 16.858906 16.880604 16.880604 16.924000 16.924000 16.858906 16.924000 16.880604 16.967396 16.967396 17.032505 17.032505 17.075901 17.097599 17.162708 17.292896 17.271198 17.358006 17.488209 17.531605 17.575001 17.857105 18.074100 18.594898 19.332706 20.265797 20.873402 21.090397 21.285709 20.960209 21.632908 23.000004 25.582310 27.991001 29.076008 29.531696 29.553410 29.423206 28.381596 28.663700 29.444904 29.141102 28.793903 28.663700 29.878910 29.857197 29.618504 28.403309 23.954807 20.569599 19.593098 19.224201 19.159107 18.942097 18.963810 18.855305 18.855305 18.725101 18.811909 18.811909 18.768497 18.638309 18.594898 18.464710 18.377903 18.334507 18.204304 18.009007 18.030704 17.922199 17.770298 17.748600 17.748600 17.791996 17.748600 17.705204 17.705204 17.705204 17.770298 17.705204 17.661808 17.618397 17.575001 17.488209 17.140995 17.075901 17.358006 17.184406 17.140995 17.162708 17.162708 17.097599 17.184406 17.119297 17.097599 17.032505 16.967396 16.945698 16.858906 16.924000 16.858906 16.902302 16.772099 16.707005 16.576801 16.620197 16.707005 16.663609 16.663609 16.598499 16.620197 16.620197 16.641895 16.815510 16.685307 16.685307 16.707005 16.641895 16.576801 16.772099 16.728703 16.598499 16.576801 16.685307 16.641895 16.598499 16.555103 16.728703 16.620197 16.641895 16.641895 
16.924000 16.815510 16.837208 16.902302 16.815510 16.750401 16.880604 16.858906 16.858906 16.837208 16.837208 16.815510 16.815510 16.880604 16.837208 16.793797 16.815510 16.858906 16.815510 16.707005 16.815510 16.793797 16.815510 16.837208 16.815510 16.924000 16.880604 16.902302 16.815510 16.902302 16.837208 16.858906 16.880604 16.945698 16.924000 16.989109 17.010807 16.945698 16.945698 17.010807 17.010807 17.054203 17.140995 17.227802 17.292896 17.336308 17.358006 17.553303 17.596699 17.748600 17.943897 18.377903 19.137409 20.330906 21.936695 23.412296 23.933109 24.041599 22.696201 21.698002 22.522602 24.236897 26.840900 28.989201 29.488300 29.727009 29.553410 29.054310 28.164600 29.358097 29.878910 29.618504 29.206196 29.488300 30.334599 30.009098 29.097706 26.450306 21.589497 20.113895 19.658207 19.484608 19.462910 19.397800 19.202503 19.028904 18.963810 18.833607 18.920399 18.942097 18.768497 18.725101 18.529804 18.399601 18.334507 18.312809 18.204304 18.052402 18.009007 17.878803 17.791996 17.900501 17.813709 17.813709 17.748600 17.748600 17.726902 17.705204 17.705204 17.726902 17.640110 17.618397 17.509907 17.227802 17.075901 17.336308 17.162708 17.206104 17.032505 16.924000 17.140995 17.162708 17.184406 17.184406 16.989109 17.010807 16.945698 16.902302 16.902302 16.945698 16.967396 16.880604 16.793797 16.641895 16.620197 16.728703 16.663609 16.663609 16.772099 16.685307 16.750401 16.598499 16.620197 16.707005 16.728703 16.707005 16.685307 16.663609 16.750401 16.728703 16.707005 16.620197 16.598499 16.641895 16.641895 16.555103 16.620197 16.707005 16.620197 16.728703 
16.793797 16.880604 16.858906 16.837208 16.815510 16.772099 16.772099 16.815510 16.880604 16.837208 16.837208 16.837208 16.815510 16.924000 16.858906 16.880604 16.793797 16.924000 16.837208 16.837208 16.880604 16.815510 16.880604 16.902302 16.815510 16.837208 16.924000 16.858906 16.837208 16.880604 16.880604 16.837208 16.902302 16.924000 16.924000 17.010807 16.967396 16.989109 17.010807 17.032505 17.075901 17.032505 17.162708 17.206104 17.358006 17.423100 17.423100 17.531605 17.683506 17.878803 18.247700 18.703403 19.766697 21.415897 23.368900 25.148304 25.604008 25.755909 24.540699 22.110310 22.305607 23.585896 24.974705 27.687199 29.423206 29.575108 29.640202 29.488300 29.076008 29.032597 30.160999 30.226109 29.857197 29.509998 30.312901 30.117603 29.054310 27.969303 23.368900 20.851704 20.396000 20.417698 20.591297 20.721500 20.461109 19.549702 19.224201 19.115696 19.072300 19.093998 18.833607 18.768497 18.594898 18.442997 18.312809 18.312809 18.247700 18.139210 18.074100 17.965595 17.943897 17.878803 17.770298 17.770298 17.791996 17.726902 17.770298 17.726902 17.683506 17.770298 17.683506 17.596699 17.423100 17.119297 17.119297 17.423100 17.314610 17.054203 16.989109 17.184406 17.206104 17.184406 17.206104 17.184406 17.054203 16.967396 16.989109 16.989109 16.924000 16.924000 16.945698 16.858906 16.837208 16.772099 16.620197 16.685307 16.620197 16.620197 16.728703 16.641895 16.576801 16.728703 16.685307 16.620197 16.685307 16.663609 16.641895 16.707005 16.750401 16.772099 16.598499 16.685307 16.641895 16.707005 16.641895 16.598499 16.576801 16.598499 16.663609 16.620197 
16.880604 16.880604 16.858906 16.924000 16.793797 16.793797 16.815510 16.837208 16.837208 16.772099 16.858906 16.815510 16.858906 16.945698 16.815510 16.880604 16.772099 16.858906 16.815510 16.815510 16.728703 16.815510 16.880604 16.902302 16.837208 16.924000 16.858906 16.924000 16.880604 16.858906 16.837208 16.902302 16.902302 16.858906 16.902302 16.967396 16.945698 17.010807 17.097599 17.032505 17.075901 17.140995 17.227802 17.314610 17.379704 17.336308 17.444798 17.640110 17.835407 17.965595 18.399601 19.050602 20.330906 22.218800 24.388798 26.320103 26.884296 26.971104 26.233295 23.629307 23.781208 25.018101 25.256809 25.842701 28.251408 29.423206 29.640202 29.813801 29.922306 29.444904 30.160999 30.464802 30.182697 29.705296 30.030796 30.399708 29.531696 29.010899 25.777607 21.871601 21.459309 22.001804 23.672703 25.039799 24.649204 20.830006 19.614796 19.332706 19.289295 19.180805 19.028904 18.833607 18.638309 18.464710 18.334507 18.312809 18.226002 18.139210 18.074100 17.922199 17.857105 17.878803 17.770298 17.770298 17.748600 17.726902 17.640110 17.640110 17.661808 17.770298 17.748600 17.618397 17.358006 17.119297 17.227802 17.271198 17.379704 17.140995 17.032505 17.271198 17.206104 17.184406 17.140995 17.075901 17.010807 16.967396 16.989109 17.010807 16.880604 16.924000 16.815510 16.772099 16.880604 16.685307 16.576801 16.663609 16.598499 16.620197 16.707005 16.598499 16.728703 16.728703 16.707005 16.707005 16.576801 16.707005 16.685307 16.641895 16.728703 16.685307 16.707005 16.728703 16.641895 16.598499 16.620197 16.598499 16.576801 16.598499 16.641895 16.641895 
16.858906 16.924000 16.793797 16.880604 16.858906 16.858906 16.815510 16.837208 16.858906 16.815510 16.793797 16.815510 16.837208 16.880604 16.880604 16.815510 16.815510 16.793797 16.707005 16.728703 16.858906 16.880604 16.858906 16.837208 16.902302 16.815510 16.880604 16.858906 16.858906 16.858906 16.815510 16.902302 16.924000 16.924000 16.924000 17.032505 17.010807 17.075901 16.989109 17.032505 17.054203 17.184406 17.249500 17.358006 17.423100 17.488209 17.596699 17.748600 17.857105 18.074100 18.529804 19.354404 20.786610 22.761295 24.996403 26.992802 27.839100 28.012699 27.491901 26.103107 25.972904 26.602207 26.385197 25.842701 26.189899 28.858997 29.618504 29.813801 30.117603 30.334599 30.204395 30.529896 30.356297 29.770405 29.358097 30.464802 30.378010 29.792103 28.229710 23.412296 23.325504 25.821003 27.448505 27.774006 26.971104 22.479206 20.113895 19.658207 19.484608 19.311008 19.050602 19.028904 18.616596 18.486408 18.442997 18.377903 18.269398 18.182606 18.074100 17.878803 17.748600 17.748600 17.726902 17.726902 17.705204 17.791996 17.618397 17.661808 17.661808 17.683506 17.683506 17.596699 17.314610 17.206104 17.292896 17.314610 17.358006 17.249500 17.097599 17.140995 17.206104 17.162708 17.097599 16.989109 17.010807 16.967396 16.945698 16.902302 16.967396 16.880604 16.902302 16.902302 16.945698 16.793797 16.641895 16.685307 16.641895 16.663609 16.707005 16.555103 16.663609 16.598499 16.707005 16.793797 16.620197 16.663609 16.685307 16.620197 16.663609 16.707005 16.620197 16.663609 16.685307 16.620197 16.641895 16.641895 16.555103 16.620197 16.707005 16.663609 
16.967396 16.924000 16.837208 16.880604 16.793797 16.772099 16.837208 16.837208 16.858906 16.837208 16.880604 16.772099 16.902302 16.880604 16.815510 16.815510 16.793797 16.793797 16.815510 16.858906 16.880604 16.902302 16.858906 16.837208 16.924000 16.924000 16.837208 16.880604 16.815510 16.837208 16.924000 16.924000 16.945698 16.858906 16.945698 16.967396 16.989109 16.945698 16.945698 17.097599 17.010807 17.162708 17.271198 17.423100 17.444798 17.575001 17.596699 17.748600 17.878803 18.204304 18.660007 19.593098 21.155506 23.260410 25.365299 27.491901 28.685398 29.076008 28.555210 28.099506 27.839100 28.186298 27.795704 26.840900 24.996403 27.123005 29.314701 29.553410 30.074207 30.573307 30.660099 30.486500 30.226109 29.813801 29.010899 29.379810 30.790302 30.529896 29.835499 25.538898 25.690800 28.425007 28.207996 28.012699 27.622105 23.694401 20.612995 20.005405 19.788410 19.419498 19.115696 19.028904 18.638309 18.551502 18.399601 18.334507 18.226002 18.117496 17.900501 17.857105 17.835407 17.813709 17.791996 17.705204 17.726902 17.770298 17.661808 17.661808 17.683506 17.683506 17.618397 17.661808 17.249500 17.119297 17.206104 17.271198 17.292896 17.227802 17.227802 17.206104 17.271198 17.119297 17.054203 17.119297 17.010807 16.945698 16.924000 16.967396 16.880604 16.902302 17.010807 16.880604 16.880604 16.728703 16.576801 16.641895 16.576801 16.641895 16.685307 16.576801 16.707005 16.728703 16.685307 16.793797 16.707005 16.685307 16.685307 16.598499 16.750401 16.663609 16.707005 16.707005 16.598499 16.576801 16.685307 16.641895 16.598499 16.555103 16.641895 16.663609 
16.880604 16.837208 16.880604 16.945698 16.815510 16.837208 16.858906 16.837208 16.837208 16.858906 16.858906 16.772099 16.837208 16.945698 16.858906 16.815510 16.837208 16.772099 16.728703 16.750401 16.837208 16.880604 16.858906 16.750401 16.793797 16.815510 16.837208 16.902302 16.793797 16.880604 16.815510 16.858906 16.902302 16.924000 16.902302 16.967396 16.945698 16.989109 16.945698 17.097599 17.032505 17.140995 17.314610 17.358006 17.466496 17.444798 17.596699 17.835407 18.009007 18.399601 18.833607 19.766697 21.415897 23.542500 25.538898 27.665501 29.314701 29.900608 29.705296 29.444904 29.032597 29.206196 28.772205 27.535297 24.757710 25.538898 28.403309 29.379810 29.770405 30.117603 30.660099 30.399708 29.748707 29.531696 28.750507 28.164600 29.575108 31.224308 31.115803 27.817402 26.732395 28.511799 27.535297 27.166401 27.687199 24.432209 21.220600 20.396000 20.027103 19.593098 19.289295 18.985508 18.725101 18.551502 18.399601 18.269398 18.052402 17.922199 17.965595 17.900501 17.878803 17.770298 17.683506 17.791996 17.748600 17.683506 17.726902 17.791996 17.640110 17.596699 17.596699 17.661808 17.379704 17.140995 16.967396 17.184406 17.249500 17.206104 17.227802 17.227802 17.271198 17.184406 17.054203 17.032505 16.967396 16.902302 16.967396 16.902302 16.750401 16.815510 16.837208 16.880604 16.858906 16.663609 16.598499 16.576801 16.555103 16.707005 16.728703 16.663609 16.728703 16.641895 16.576801 16.663609 16.707005 16.663609 16.641895 16.598499 16.598499 16.598499 16.555103 16.576801 16.598499 16.641895 16.598499 16.641895 16.641895 16.598499 16.555103 16.620197 
17.010807 16.858906 16.902302 16.924000 16.858906 16.902302 16.815510 16.815510 16.902302 16.924000 16.858906 16.880604 16.924000 16.858906 16.880604 16.880604 16.815510 16.837208 16.750401 16.837208 16.815510 16.858906 16.793797 16.924000 16.815510 16.815510 16.902302 16.880604 16.858906 16.967396 16.880604 16.902302 16.989109 16.967396 16.880604 16.945698 17.010807 17.054203 17.097599 17.054203 17.206104 17.271198 17.358006 17.466496 17.575001 17.596699 17.640110 17.857105 18.117496 18.356205 18.942097 20.070499 21.611210 23.672703 25.647404 27.752308 29.770405 30.725208 30.660099 30.378010 29.575108 29.661900 29.293003 28.425007 25.039799 25.083210 27.188099 29.162800 29.444904 29.661900 30.378010 30.595005 29.466602 29.032597 28.425007 27.708897 27.687199 30.421406 31.745106 29.878910 26.992802 27.448505 26.732395 26.406910 27.144703 25.343601 21.676304 20.851704 20.417698 19.810108 19.419498 19.072300 18.877003 18.551502 18.356205 18.226002 18.139210 18.009007 18.030704 17.943897 17.922199 17.943897 17.770298 17.683506 17.748600 17.596699 17.661808 17.770298 17.726902 17.618397 17.683506 17.748600 17.618397 17.358006 17.249500 17.358006 17.379704 17.336308 17.292896 17.292896 17.292896 17.206104 17.119297 17.206104 17.010807 16.989109 16.924000 16.880604 16.837208 16.858906 16.880604 16.989109 16.815510 16.837208 16.685307 16.685307 16.685307 16.663609 16.707005 16.663609 16.641895 16.620197 16.620197 16.793797 16.728703 16.663609 16.728703 16.728703 16.707005 16.685307 16.641895 16.685307 16.576801 16.685307 16.598499 16.663609 16.598499 16.620197 16.620197 16.685307 
17.032505 17.032505 16.815510 16.967396 16.815510 16.858906 16.837208 16.837208 16.902302 16.858906 16.837208 16.880604 16.858906 16.902302 16.815510 16.858906 16.815510 16.858906 16.772099 16.772099 16.793797 16.772099 16.837208 16.815510 16.858906 16.815510 16.880604 16.924000 16.924000 16.902302 16.902302 16.967396 16.967396 16.989109 16.967396 17.032505 16.989109 17.032505 17.054203 17.075901 17.097599 17.292896 17.488209 17.531605 17.575001 17.531605 17.683506 17.857105 18.160908 18.508106 19.137409 20.417698 21.849903 23.607609 25.538898 27.448505 29.835499 31.180897 31.332798 31.202610 30.117603 29.922306 29.770405 29.401508 26.385197 26.493702 26.992802 28.793903 29.575108 29.835499 30.443104 30.768604 29.727009 28.598606 27.860798 27.166401 26.623905 28.229710 31.766804 30.877110 27.730610 27.296604 26.645603 26.385197 27.708897 26.363499 22.240498 21.242298 20.634708 19.962009 19.506306 19.289295 18.725101 18.551502 18.421299 18.312809 18.291096 18.160908 18.009007 17.900501 17.900501 17.900501 17.943897 17.922199 17.748600 17.575001 17.553303 17.683506 17.748600 17.770298 17.791996 17.791996 17.726902 17.726902 17.835407 17.618397 17.444798 17.314610 17.292896 17.336308 17.271198 17.271198 17.206104 17.140995 17.054203 17.075901 16.967396 16.967396 16.880604 16.945698 16.967396 16.967396 16.858906 16.793797 16.707005 16.663609 16.555103 16.663609 16.685307 16.685307 16.620197 16.685307 16.685307 16.837208 16.728703 16.707005 16.663609 16.685307 16.707005 16.641895 16.707005 16.707005 16.685307 16.620197 16.598499 16.663609 16.685307 16.620197 16.598499 16.750401 
16.967396 16.945698 16.924000 16.945698 16.924000 16.924000 16.880604 16.772099 16.967396 16.902302 16.793797 16.815510 16.837208 16.837208 16.837208 16.793797 16.815510 16.837208 16.815510 16.880604 16.815510 16.815510 16.858906 16.902302 16.902302 16.858906 16.902302 16.945698 16.924000 16.880604 16.858906 16.967396 16.924000 16.967396 16.967396 16.989109 16.945698 17.075901 17.097599 17.140995 17.162708 17.336308 17.488209 17.401402 17.509907 17.531605 17.661808 17.878803 18.139210 18.660007 19.354404 20.547901 21.828205 23.477406 25.300205 27.057896 29.683598 31.376209 31.810200 31.918705 30.812000 30.182697 30.052509 30.356297 28.620304 28.468403 28.793903 29.444904 29.900608 29.922306 30.421406 30.898808 30.443104 29.401508 27.643803 27.123005 26.927708 27.730610 31.159199 31.202610 28.490101 27.296604 26.515400 26.797504 28.576908 27.513599 22.891499 21.263996 20.678104 20.048801 19.528004 19.115696 18.790195 18.594898 18.529804 18.377903 18.312809 18.074100 18.009007 17.922199 17.835407 17.878803 17.857105 17.900501 17.835407 17.726902 17.683506 17.683506 17.726902 17.791996 17.748600 17.705204 17.705204 17.618397 17.726902 17.379704 17.140995 17.206104 17.292896 17.292896 17.358006 17.292896 17.206104 17.184406 17.206104 17.184406 16.924000 17.032505 16.880604 16.924000 16.902302 16.858906 16.793797 16.815510 16.663609 16.620197 16.620197 16.641895 16.576801 16.620197 16.641895 16.663609 16.793797 16.641895 16.750401 16.707005 16.685307 16.598499 16.750401 16.620197 16.620197 16.685307 16.598499 16.598499 16.598499 16.620197 16.555103 16.620197 16.598499 16.772099 
16.967396 16.989109 16.858906 16.989109 16.924000 16.793797 16.837208 16.815510 16.924000 16.902302 16.880604 16.815510 16.902302 16.880604 16.837208 16.880604 16.880604 16.815510 16.772099 16.815510 16.880604 16.902302 16.858906 16.837208 16.880604 16.902302 16.902302 16.880604 16.880604 16.880604 16.902302 16.967396 16.967396 17.010807 16.945698 16.989109 17.010807 17.075901 17.119297 17.032505 17.140995 17.379704 17.531605 17.444798 17.553303 17.575001 17.748600 17.965595 18.291096 18.703403 19.528004 20.699802 21.936695 23.347202 25.126606 26.623905 29.358097 31.723408 32.244205 32.396107 31.593204 30.508198 30.443104 30.898808 30.291203 29.423206 29.336399 29.878910 30.551609 30.291203 30.182697 30.877110 30.942204 30.204395 29.032597 29.184498 30.009098 30.703510 31.636600 30.681797 28.533497 27.426807 26.797504 27.600407 29.141102 28.468403 23.933109 21.459309 20.569599 20.113895 19.614796 19.267597 18.985508 18.790195 18.681705 18.508106 18.356205 18.139210 18.052402 18.030704 17.857105 17.943897 17.813709 17.878803 17.791996 17.813709 17.748600 17.618397 17.705204 17.640110 17.618397 17.509907 17.531605 17.683506 17.575001 17.488209 17.162708 17.249500 17.336308 17.423100 17.401402 17.336308 17.227802 17.227802 17.271198 17.206104 17.010807 16.945698 16.858906 16.858906 16.837208 16.728703 16.750401 16.772099 16.685307 16.685307 16.511707 16.641895 16.641895 16.555103 16.641895 16.663609 16.707005 16.772099 16.641895 16.685307 16.620197 16.620197 16.685307 16.620197 16.685307 16.663609 16.598499 16.685307 16.641895 16.598499 16.598499 16.620197 16.663609 16.555103 
16.945698 16.924000 16.945698 16.924000 16.815510 16.858906 16.924000 16.772099 16.902302 16.858906 16.815510 16.815510 16.880604 16.924000 16.837208 16.858906 16.793797 16.880604 16.772099 16.880604 16.880604 16.858906 16.772099 16.815510 16.772099 16.902302 16.902302 16.880604 16.902302 16.902302 16.967396 16.924000 17.010807 16.967396 16.967396 16.967396 17.010807 16.989109 17.032505 17.119297 17.184406 17.271198 17.509907 17.423100 17.575001 17.640110 17.705204 17.987309 18.269398 18.790195 19.571400 20.678104 21.893299 23.216999 24.801105 26.276707 28.793903 31.810200 32.526310 32.721607 32.374409 30.812000 30.725208 31.137501 30.638401 29.813801 29.792103 30.095905 31.115803 30.963902 30.421406 30.638401 31.050709 30.855396 30.464802 30.464802 31.658298 30.985600 31.072407 29.944004 28.403309 27.513599 26.906010 28.685398 29.227909 28.815601 25.365299 21.632908 20.526203 20.027103 19.810108 19.376102 19.224201 18.920399 18.790195 18.638309 18.421299 18.204304 18.139210 18.117496 18.030704 17.922199 17.922199 17.900501 17.943897 17.857105 17.770298 17.748600 17.683506 17.640110 17.509907 17.358006 17.444798 17.553303 17.705204 17.466496 17.292896 17.184406 17.401402 17.401402 17.358006 17.206104 17.336308 17.206104 17.140995 17.097599 16.902302 16.902302 16.793797 16.772099 16.858906 16.750401 16.750401 16.793797 16.641895 16.620197 16.555103 16.555103 16.663609 16.641895 16.663609 16.576801 16.685307 16.772099 16.641895 16.685307 16.685307 16.576801 16.728703 16.685307 16.685307 16.641895 16.707005 16.641895 16.598499 16.641895 16.641895 16.598499 16.620197 16.641895 
16.967396 16.989109 16.902302 17.010807 16.880604 16.924000 16.880604 16.902302 16.880604 16.924000 16.880604 16.837208 16.880604 16.945698 16.858906 16.880604 16.815510 16.793797 16.902302 16.902302 16.858906 16.772099 16.837208 16.837208 16.902302 16.858906 16.924000 16.902302 16.837208 16.967396 16.815510 16.945698 16.945698 17.032505 16.924000 16.945698 16.989109 17.032505 17.010807 17.140995 17.206104 17.401402 17.531605 17.531605 17.575001 17.661808 17.748600 17.987309 18.312809 18.790195 19.549702 20.764896 21.806507 23.130207 24.562397 25.907810 28.207996 31.875309 32.569706 32.960300 32.851810 31.463001 30.877110 31.376209 30.746906 30.356297 30.421406 30.443104 31.463001 31.745106 30.985600 30.595005 30.833698 30.898808 29.379810 28.663700 30.855396 30.182697 30.269505 29.401508 28.338200 27.513599 26.906010 29.271305 29.553410 28.945805 27.079609 22.240498 20.612995 20.048801 19.918598 19.614796 19.245899 19.028904 18.855305 18.746799 18.573200 18.356205 18.269398 18.117496 18.052402 18.009007 18.074100 17.965595 18.030704 17.943897 17.857105 17.835407 17.770298 17.683506 17.575001 17.401402 17.509907 17.618397 17.596699 17.531605 17.292896 17.184406 17.358006 17.444798 17.162708 17.271198 17.271198 17.162708 17.162708 17.119297 16.945698 16.880604 16.880604 16.815510 16.858906 16.772099 16.815510 16.858906 16.837208 16.707005 16.576801 16.620197 16.641895 16.707005 16.555103 16.663609 16.772099 16.641895 16.728703 16.685307 16.772099 16.728703 16.707005 16.728703 16.641895 16.641895 16.685307 16.663609 16.641895 16.772099 16.707005 16.620197 16.685307 16.728703 
16.924000 16.989109 16.967396 17.075901 16.902302 16.880604 16.902302 16.924000 16.902302 16.945698 16.924000 16.880604 16.880604 16.989109 16.858906 16.945698 16.837208 16.837208 16.880604 16.880604 16.772099 16.772099 16.837208 16.837208 16.902302 16.837208 16.880604 16.945698 16.945698 16.902302 16.924000 16.837208 16.880604 16.945698 16.967396 17.032505 16.989109 17.054203 17.054203 17.075901 17.206104 17.292896 17.466496 17.531605 17.509907 17.575001 17.726902 17.965595 18.291096 18.746799 19.506306 20.612995 21.849903 23.043400 24.236897 25.538898 27.752308 31.766804 32.678196 33.025410 33.090504 32.092304 31.289402 31.701710 31.397907 30.963902 31.028996 31.028996 31.788502 32.309299 31.679996 31.246006 30.746906 30.443104 28.012699 27.535297 29.705296 29.227909 29.596806 29.054310 28.142902 27.340000 26.558796 28.555210 29.792103 29.054310 28.186298 23.737797 20.895100 20.200703 20.092197 19.658207 19.267597 19.180805 18.833607 18.790195 18.616596 18.442997 18.269398 18.269398 18.117496 18.182606 18.095798 18.095798 18.009007 18.052402 17.987309 17.943897 17.791996 17.661808 17.596699 17.509907 17.509907 17.553303 17.553303 17.401402 17.249500 17.119297 17.314610 17.249500 17.162708 17.358006 17.271198 17.314610 17.010807 17.097599 16.967396 16.902302 16.837208 16.793797 16.815510 16.772099 16.772099 16.707005 16.641895 16.685307 16.533405 16.533405 16.576801 16.641895 16.598499 16.620197 16.772099 16.685307 16.576801 16.641895 16.620197 16.685307 16.641895 16.772099 16.685307 16.555103 16.576801 16.576801 16.490009 16.663609 16.533405 16.576801 16.663609 16.641895 
17.010807 17.010807 16.989109 17.010807 16.880604 16.858906 16.880604 16.837208 16.793797 16.858906 16.793797 16.815510 16.902302 16.967396 16.880604 16.902302 16.902302 16.858906 16.902302 16.750401 16.989109 16.815510 16.858906 16.837208 16.858906 16.858906 16.902302 16.902302 16.924000 16.902302 16.880604 16.945698 17.010807 16.902302 16.989109 16.989109 16.945698 17.054203 17.054203 17.032505 17.184406 17.314610 17.401402 17.401402 17.553303 17.596699 17.726902 18.009007 18.377903 18.768497 19.484608 20.591297 21.698002 22.869801 24.019901 25.365299 27.166401 31.528095 32.895206 33.068806 32.916904 32.330997 31.614902 31.897007 31.918705 31.658298 31.636600 31.571507 31.831898 32.851810 32.244205 31.701710 31.246006 30.768604 29.184498 27.448505 28.858997 28.533497 28.858997 28.880695 28.077808 27.253208 26.103107 27.079609 29.618504 29.054310 28.663700 25.582310 21.394199 20.526203 20.309208 19.940296 19.376102 19.115696 18.942097 18.746799 18.660007 18.464710 18.312809 18.377903 18.182606 18.247700 18.117496 18.074100 18.117496 18.009007 17.943897 17.922199 17.813709 17.748600 17.596699 17.488209 17.553303 17.575001 17.618397 17.488209 17.162708 16.967396 17.292896 17.162708 17.184406 17.292896 17.314610 17.336308 17.162708 17.162708 16.924000 16.858906 16.837208 16.815510 16.837208 16.837208 16.772099 16.815510 16.685307 16.707005 16.511707 16.555103 16.728703 16.707005 16.598499 16.685307 16.685307 16.707005 16.728703 16.663609 16.685307 16.598499 16.707005 16.707005 16.641895 16.641895 16.707005 16.685307 16.620197 16.663609 16.641895 16.707005 16.685307 16.620197 
17.010807 16.945698 16.945698 16.989109 16.967396 16.880604 16.815510 16.945698 16.902302 16.837208 16.858906 16.772099 16.902302 17.010807 16.967396 16.880604 16.880604 16.902302 16.858906 16.902302 16.772099 16.837208 16.837208 16.750401 16.902302 16.858906 16.902302 16.902302 16.837208 16.880604 16.924000 16.967396 16.902302 16.924000 17.010807 16.967396 16.967396 17.097599 17.054203 17.119297 17.184406 17.314610 17.423100 17.531605 17.531605 17.618397 17.770298 17.922199 18.269398 18.768497 19.462910 20.591297 21.589497 22.500904 23.824604 24.953007 26.493702 30.963902 32.960300 33.177296 32.895206 31.831898 31.658298 31.940403 32.135700 32.114002 32.200809 32.244205 32.179096 33.090504 32.721607 32.114002 31.679996 30.898808 30.291203 29.618504 29.032597 28.468403 28.251408 28.750507 28.077808 27.101307 25.300205 25.777607 28.598606 29.249607 28.642002 27.188099 22.761295 20.808308 20.547901 20.048801 19.571400 19.159107 18.963810 18.855305 18.660007 18.486408 18.421299 18.312809 18.356205 18.247700 18.204304 18.139210 18.139210 18.117496 17.878803 17.835407 17.791996 17.770298 17.618397 17.423100 17.466496 17.509907 17.531605 17.509907 17.227802 17.032505 17.119297 17.140995 17.249500 17.292896 17.227802 17.336308 17.184406 17.054203 16.945698 16.858906 16.793797 16.902302 16.793797 16.750401 16.772099 16.815510 16.685307 16.685307 16.598499 16.533405 16.598499 16.490009 16.620197 16.620197 16.620197 16.620197 16.685307 16.641895 16.641895 16.620197 16.598499 16.728703 16.598499 16.620197 16.641895 16.772099 16.641895 16.641895 16.620197 16.663609 16.728703 16.598499 
16.945698 16.924000 16.945698 16.989109 16.902302 16.858906 16.837208 16.793797 16.967396 16.945698 16.837208 16.967396 16.924000 16.967396 16.924000 16.880604 16.902302 16.815510 16.815510 16.837208 16.902302 16.815510 16.772099 16.858906 16.858906 16.858906 16.880604 16.924000 16.902302 16.902302 16.967396 16.880604 16.967396 16.967396 16.967396 17.010807 17.010807 17.032505 16.924000 17.010807 17.249500 17.314610 17.358006 17.509907 17.531605 17.553303 17.618397 17.987309 18.291096 18.746799 19.528004 20.591297 21.524403 22.522602 23.607609 24.670902 25.972904 30.291203 32.873508 33.220707 32.808399 31.267704 31.528095 31.810200 32.048908 32.244205 32.678196 32.656498 32.569706 33.242405 33.047108 32.352695 31.918705 30.985600 30.443104 30.681797 29.900608 28.077808 28.207996 28.793903 28.056110 26.645603 24.519001 24.757710 27.079609 29.379810 28.837299 28.359898 25.061497 21.524403 21.047001 20.330906 19.723301 19.376102 19.072300 18.942097 18.703403 18.573200 18.464710 18.334507 18.291096 18.312809 18.269398 18.160908 18.204304 18.160908 17.878803 17.770298 17.683506 17.640110 17.661808 17.488209 17.249500 17.249500 17.444798 17.531605 17.336308 17.075901 17.054203 17.227802 17.292896 17.358006 17.292896 17.227802 17.314610 17.140995 16.945698 16.967396 16.815510 16.837208 16.815510 16.793797 16.815510 16.707005 16.663609 16.641895 16.576801 16.511707 16.685307 16.490009 16.511707 16.663609 16.663609 16.707005 16.858906 16.663609 16.728703 16.663609 16.620197 16.685307 16.620197 16.707005 16.685307 16.663609 16.641895 16.555103 16.620197 16.663609 16.663609 16.685307 
16.924000 16.924000 16.945698 16.902302 16.880604 16.837208 16.880604 16.880604 16.858906 16.880604 16.924000 16.837208 16.837208 16.989109 16.880604 16.837208 16.815510 16.924000 16.880604 16.880604 16.902302 16.793797 16.880604 16.880604 16.902302 16.902302 16.967396 16.945698 16.945698 16.902302 16.945698 16.858906 16.945698 16.967396 16.967396 16.989109 17.032505 17.032505 17.032505 17.075901 17.140995 17.292896 17.401402 17.488209 17.509907 17.509907 17.661808 17.943897 18.226002 18.725101 19.614796 20.482807 21.394199 22.457508 23.434010 24.432209 25.538898 29.379810 32.808399 33.155598 32.613102 30.942204 30.985600 31.549809 31.679996 32.265903 32.721607 32.873508 32.678196 33.003696 33.133900 32.352695 31.875309 31.224308 30.616703 30.725208 30.638401 28.989201 28.902409 28.707096 28.012699 26.037998 23.781208 23.911396 25.408695 28.945805 29.141102 28.750507 27.253208 22.891499 21.632908 20.786610 20.005405 19.506306 19.202503 19.028904 18.833607 18.616596 18.442997 18.356205 18.312809 18.247700 18.182606 18.182606 18.204304 18.117496 17.922199 17.857105 17.813709 17.813709 17.748600 17.575001 17.314610 17.314610 17.249500 17.401402 17.336308 17.075901 17.010807 17.184406 17.336308 17.227802 17.249500 17.336308 17.249500 17.140995 16.902302 16.967396 16.815510 16.858906 16.750401 16.685307 16.685307 16.641895 16.620197 16.728703 16.511707 16.468296 16.598499 16.641895 16.663609 16.685307 16.685307 16.598499 16.750401 16.620197 16.685307 16.641895 16.641895 16.663609 16.663609 16.663609 16.598499 16.620197 16.598499 16.685307 16.685307 16.641895 16.620197 16.663609 
16.989109 16.924000 16.924000 16.924000 16.880604 16.858906 16.880604 16.967396 16.837208 16.902302 16.815510 16.858906 16.902302 16.924000 16.837208 16.815510 16.858906 16.902302 16.924000 16.880604 16.815510 16.837208 16.902302 16.880604 16.793797 16.902302 16.880604 16.902302 16.858906 16.858906 16.945698 16.924000 16.945698 16.924000 16.858906 16.945698 16.945698 17.032505 17.162708 17.054203 17.184406 17.314610 17.423100 17.444798 17.466496 17.531605 17.640110 17.943897 18.247700 18.660007 19.528004 20.374302 21.307407 22.197102 23.260410 24.258610 25.213398 28.642002 32.504597 33.068806 32.656498 30.985600 30.204395 31.441303 31.354496 31.962101 32.873508 33.112202 32.873508 32.634800 33.155598 31.940403 31.658298 31.115803 30.616703 30.855396 30.681797 29.922306 29.162800 28.555210 27.860798 25.386997 23.976505 23.282108 23.737797 27.405109 29.509998 28.858997 28.685398 25.278507 22.522602 21.437595 20.374302 19.658207 19.311008 19.050602 18.855305 18.725101 18.551502 18.442997 18.421299 18.291096 18.291096 18.160908 17.965595 17.922199 17.835407 17.770298 17.943897 17.878803 17.791996 17.640110 17.509907 17.162708 17.249500 17.140995 17.336308 17.032505 16.837208 17.032505 17.227802 17.249500 17.271198 17.379704 17.206104 17.097599 16.967396 16.902302 16.837208 16.815510 16.685307 16.772099 16.728703 16.707005 16.685307 16.663609 16.446598 16.490009 16.641895 16.685307 16.663609 16.728703 16.750401 16.533405 16.663609 16.620197 16.620197 16.555103 16.663609 16.598499 16.555103 16.663609 16.641895 16.576801 16.685307 16.598499 16.598499 16.576801 16.641895 16.620197 
16.902302 16.924000 16.880604 16.902302 16.945698 16.858906 16.880604 16.858906 16.924000 16.880604 16.902302 16.858906 16.902302 16.945698 16.772099 16.815510 16.945698 16.945698 16.858906 16.945698 16.858906 16.815510 16.858906 16.880604 16.880604 16.815510 16.880604 16.793797 16.880604 16.858906 16.945698 16.967396 16.924000 16.967396 16.902302 16.945698 16.924000 16.945698 17.010807 17.075901 17.206104 17.314610 17.423100 17.444798 17.423100 17.488209 17.640110 17.835407 18.074100 18.573200 19.397800 20.265797 21.242298 22.132008 23.065098 23.976505 24.887897 27.817402 32.135700 32.895206 32.591404 31.246006 28.555210 30.768604 31.050709 31.614902 32.743305 33.350910 33.068806 32.765003 33.112202 32.851810 31.593204 30.833698 30.573307 30.790302 29.618504 28.381596 27.318302 26.754108 27.209797 25.582310 24.540699 23.629307 23.694401 25.799305 29.575108 28.902409 29.054310 27.643803 24.150105 21.589497 20.157307 19.484608 19.072300 18.942097 18.768497 18.616596 18.529804 18.442997 18.421299 18.356205 18.291096 18.182606 18.052402 17.987309 17.748600 17.553303 17.835407 17.748600 17.683506 17.640110 17.575001 17.162708 17.184406 17.032505 17.401402 17.010807 16.902302 16.902302 17.184406 17.206104 17.249500 17.227802 17.119297 16.967396 16.858906 16.815510 16.858906 16.707005 16.707005 16.707005 16.685307 16.685307 16.750401 16.620197 16.511707 16.620197 16.620197 16.555103 16.641895 16.620197 16.663609 16.663609 16.620197 16.663609 16.533405 16.620197 16.620197 16.641895 16.598499 16.598499 16.533405 16.641895 16.576801 16.576801 16.598499 16.598499 16.576801 16.620197 
16.967396 16.967396 16.880604 17.075901 16.924000 16.924000 16.902302 16.880604 16.858906 16.880604 16.902302 16.880604 16.837208 16.967396 16.902302 16.837208 16.967396 16.924000 16.880604 16.858906 16.858906 16.772099 16.858906 16.837208 16.837208 16.815510 16.858906 16.837208 16.902302 16.924000 16.924000 16.815510 16.902302 16.924000 16.924000 16.967396 16.924000 16.989109 16.967396 17.075901 17.206104 17.249500 17.358006 17.444798 17.444798 17.509907 17.640110 17.857105 18.117496 18.442997 19.180805 20.113895 21.112110 22.088596 22.848103 23.585896 24.584110 26.949406 31.810200 32.699909 32.396107 31.202610 27.513599 29.705296 30.942204 31.007298 32.265903 33.264103 33.155598 33.003696 32.938602 33.611301 31.853596 30.551609 30.833698 29.509998 27.231510 26.406910 26.016300 25.777607 26.754108 26.016300 25.039799 23.998203 24.388798 25.256809 29.466602 29.444904 28.989201 28.685398 25.018101 21.047001 19.658207 19.050602 18.790195 18.746799 18.573200 18.486408 18.442997 18.377903 18.421299 18.399601 18.247700 18.226002 18.139210 18.052402 17.705204 17.640110 17.748600 17.835407 17.748600 17.618397 17.509907 17.249500 17.032505 17.184406 17.444798 17.227802 16.945698 16.815510 17.097599 17.184406 17.227802 17.249500 17.162708 16.989109 16.924000 16.793797 16.793797 16.793797 16.750401 16.663609 16.707005 16.641895 16.663609 16.598499 16.576801 16.468296 16.663609 16.511707 16.533405 16.641895 16.685307 16.620197 16.620197 16.663609 16.576801 16.598499 16.641895 16.620197 16.598499 16.576801 16.641895 16.576801 16.576801 16.663609 16.598499 16.598499 16.576801 16.576801 
16.989109 16.967396 16.858906 16.945698 16.902302 16.858906 16.858906 16.880604 16.924000 16.924000 16.837208 16.837208 16.880604 16.945698 16.815510 16.837208 16.837208 16.924000 16.815510 16.815510 16.924000 16.815510 16.815510 16.750401 16.902302 16.815510 16.837208 16.880604 16.858906 16.815510 16.902302 16.989109 16.880604 16.880604 16.815510 16.924000 16.945698 16.924000 16.945698 17.032505 17.162708 17.336308 17.379704 17.358006 17.466496 17.488209 17.509907 17.770298 18.030704 18.464710 18.963810 19.853504 20.851704 21.849903 22.696201 23.282108 24.150105 26.037998 31.159199 32.309299 32.092304 31.180897 27.253208 28.186298 30.529896 30.399708 31.484699 32.678196 32.981998 33.112202 32.765003 33.220707 32.461201 31.007298 31.484699 28.793903 26.992802 26.602207 26.341801 26.472004 27.253208 26.406910 25.408695 24.670902 24.974705 25.538898 28.642002 30.356297 29.141102 29.032597 26.819202 21.632908 19.896900 19.093998 18.790195 18.660007 18.616596 18.421299 18.312809 18.334507 18.377903 18.399601 18.334507 18.204304 18.117496 18.052402 17.575001 17.640110 17.835407 17.987309 17.791996 17.791996 17.553303 17.336308 17.162708 17.358006 17.358006 17.336308 17.119297 16.924000 16.967396 17.162708 17.097599 17.054203 17.010807 16.837208 16.945698 16.815510 16.793797 16.772099 16.772099 16.772099 16.750401 16.685307 16.576801 16.598499 16.641895 16.468296 16.576801 16.598499 16.555103 16.555103 16.555103 16.598499 16.641895 16.641895 16.533405 16.685307 16.576801 16.576801 16.620197 16.576801 16.707005 16.663609 16.576801 16.555103 16.555103 16.641895 16.533405 16.555103 
16.924000 16.945698 16.945698 16.945698 16.902302 16.902302 16.902302 16.858906 16.902302 16.924000 16.815510 16.858906 16.858906 16.924000 16.880604 16.772099 16.880604 16.880604 16.641895 16.793797 16.750401 16.793797 16.793797 16.772099 16.815510 16.837208 16.837208 16.858906 16.837208 16.902302 16.924000 16.924000 16.924000 16.924000 16.924000 16.902302 16.945698 16.858906 16.880604 16.989109 17.119297 17.292896 17.379704 17.466496 17.466496 17.423100 17.423100 17.726902 17.965595 18.269398 18.833607 19.636509 20.808308 21.611210 22.414097 22.934910 23.607609 25.148304 30.226109 31.918705 31.875309 31.050709 27.057896 26.493702 29.944004 29.727009 30.334599 31.875309 32.743305 32.851810 32.678196 32.656498 33.112202 32.439503 31.701710 28.642002 27.405109 27.166401 26.862598 27.405109 27.795704 26.906010 25.821003 25.148304 25.712498 27.426807 29.032597 30.920506 29.683598 29.206196 28.381596 23.629307 20.265797 19.376102 18.942097 19.028904 18.833607 18.660007 18.356205 18.269398 18.269398 18.247700 18.182606 18.074100 17.965595 17.857105 17.488209 17.791996 17.857105 17.878803 17.813709 17.748600 17.596699 17.227802 17.184406 17.423100 17.401402 17.444798 17.379704 16.924000 16.858906 16.967396 16.945698 16.945698 16.837208 16.837208 16.793797 16.793797 16.728703 16.772099 16.576801 16.707005 16.815510 16.707005 16.598499 16.620197 16.446598 16.446598 16.620197 16.576801 16.598499 16.533405 16.424900 16.663609 16.576801 16.533405 16.533405 16.576801 16.533405 16.620197 16.598499 16.446598 16.555103 16.533405 16.468296 16.490009 16.511707 16.511707 16.663609 16.598499 
16.989109 16.967396 16.902302 16.858906 16.880604 16.837208 16.858906 16.858906 16.858906 16.837208 16.815510 16.793797 16.858906 16.924000 16.815510 16.880604 16.772099 16.858906 16.772099 16.750401 16.793797 16.772099 16.793797 16.793797 16.728703 16.815510 16.793797 16.858906 16.924000 16.837208 16.815510 16.858906 16.902302 16.945698 16.880604 16.924000 16.880604 16.945698 16.945698 16.924000 17.075901 17.227802 17.314610 17.358006 17.379704 17.336308 17.423100 17.596699 17.878803 18.226002 18.725101 19.614796 20.591297 21.350803 22.045200 22.652805 23.108509 24.215199 29.184498 31.549809 31.376209 30.877110 27.600407 25.690800 29.076008 29.358097 29.466602 30.660099 32.027210 32.482899 32.482899 32.352695 32.721607 32.808399 31.614902 28.793903 28.012699 27.795704 27.448505 27.969303 28.294804 27.556995 26.341801 25.777607 26.298405 28.620304 29.922306 31.050709 30.486500 29.206196 28.815601 26.775806 21.611210 19.744999 19.354404 19.289295 18.877003 18.660007 18.442997 18.291096 18.226002 18.139210 18.095798 17.965595 17.770298 17.553303 17.748600 17.878803 17.900501 17.943897 17.857105 17.748600 17.509907 17.249500 17.162708 17.401402 17.423100 17.488209 17.444798 17.206104 16.945698 17.054203 16.967396 16.967396 16.858906 16.728703 16.793797 16.750401 16.750401 16.750401 16.641895 16.620197 16.641895 16.576801 16.598499 16.555103 16.468296 16.468296 16.490009 16.533405 16.555103 16.533405 16.598499 16.620197 16.490009 16.555103 16.533405 16.511707 16.598499 16.576801 16.555103 16.576801 16.555103 16.511707 16.555103 16.555103 16.620197 16.468296 16.555103 16.533405 
16.967396 16.945698 16.989109 16.902302 16.945698 16.837208 16.815510 16.858906 16.815510 16.967396 16.793797 16.858906 16.793797 16.924000 16.880604 16.772099 16.728703 16.815510 16.837208 16.728703 16.772099 16.793797 16.793797 16.815510 16.837208 16.815510 16.772099 16.837208 16.902302 16.902302 16.902302 16.858906 16.902302 16.837208 16.902302 16.880604 16.837208 16.924000 16.989109 17.032505 17.075901 17.206104 17.379704 17.314610 17.358006 17.358006 17.358006 17.596699 17.857105 18.117496 18.594898 19.441196 20.330906 21.177204 21.914997 22.305607 22.783009 23.499104 28.077808 31.028996 30.985600 30.464802 28.186298 25.495502 28.251408 29.184498 29.119404 29.987400 31.267704 32.070606 32.135700 32.070606 32.200809 32.330997 31.397907 29.054310 28.598606 28.164600 27.708897 27.730610 28.793903 28.077808 26.840900 26.428608 26.906010 28.902409 29.922306 30.616703 30.877110 29.336399 28.902409 28.316502 24.323704 20.352604 19.940296 19.506306 18.877003 18.638309 18.399601 18.204304 18.117496 18.009007 17.878803 17.813709 17.770298 17.791996 17.878803 17.922199 17.965595 17.965595 17.878803 17.705204 17.444798 17.206104 17.271198 17.401402 17.401402 17.423100 17.466496 17.401402 17.292896 17.184406 16.945698 16.880604 16.793797 16.750401 16.728703 16.707005 16.685307 16.728703 16.707005 16.598499 16.663609 16.576801 16.663609 16.620197 16.403202 16.490009 16.555103 16.511707 16.598499 16.555103 16.685307 16.555103 16.576801 16.707005 16.533405 16.620197 16.555103 16.576801 16.641895 16.620197 16.576801 16.490009 16.598499 16.555103 16.468296 16.598499 16.533405 16.490009 
17.010807 16.967396 16.945698 16.989109 16.945698 16.924000 16.858906 16.837208 16.793797 16.793797 16.793797 16.858906 16.837208 16.858906 16.815510 16.772099 16.858906 16.772099 16.837208 16.772099 16.707005 16.793797 16.880604 16.858906 16.815510 16.837208 16.793797 16.858906 16.858906 16.815510 16.815510 16.902302 16.967396 16.945698 16.858906 16.902302 16.945698 16.902302 16.967396 17.032505 17.097599 17.206104 17.379704 17.379704 17.423100 17.444798 17.358006 17.531605 17.683506 17.943897 18.421299 19.115696 20.070499 20.916798 21.632908 22.023502 22.349003 23.021702 26.645603 30.356297 30.573307 30.095905 28.294804 25.430408 27.752308 29.141102 28.880695 29.206196 30.247807 31.397907 31.766804 31.679996 31.701710 31.745106 31.137501 29.336399 29.097706 28.533497 28.034397 27.687199 29.249607 28.403309 27.123005 26.732395 27.556995 29.401508 30.074207 30.529896 30.790302 30.052509 28.837299 28.576908 26.949406 22.283909 20.374302 19.788410 19.050602 18.594898 18.269398 18.226002 18.074100 18.074100 17.965595 17.878803 17.943897 17.943897 17.943897 17.943897 17.965595 17.900501 17.900501 17.726902 17.401402 17.184406 17.379704 17.314610 17.379704 17.336308 17.358006 17.444798 17.379704 17.314610 16.924000 16.858906 16.837208 16.837208 16.772099 16.685307 16.728703 16.663609 16.620197 16.685307 16.707005 16.620197 16.641895 16.641895 16.490009 16.511707 16.468296 16.511707 16.555103 16.555103 16.576801 16.598499 16.598499 16.620197 16.511707 16.511707 16.620197 16.555103 16.685307 16.555103 16.511707 16.403202 16.555103 16.490009 16.511707 16.490009 16.490009 16.533405 
16.924000 16.989109 16.989109 16.967396 16.945698 16.902302 16.945698 16.924000 16.902302 16.967396 16.858906 16.858906 16.837208 16.902302 16.902302 16.880604 16.858906 16.858906 16.880604 16.772099 16.815510 16.815510 16.880604 16.837208 16.858906 16.924000 16.945698 16.902302 16.880604 16.902302 16.880604 16.880604 16.967396 16.945698 16.902302 16.967396 16.967396 17.032505 17.054203 17.010807 16.989109 17.227802 17.379704 17.336308 17.466496 17.444798 17.314610 17.466496 17.705204 17.987309 18.269398 18.833607 19.810108 20.764896 21.394199 21.784809 22.088596 22.696201 25.278507 29.618504 29.922306 29.705296 28.533497 25.538898 27.405109 29.032597 28.598606 28.533497 29.054310 30.052509 31.072407 31.224308 31.159199 30.746906 29.835499 29.509998 29.423206 29.054310 28.294804 28.099506 29.618504 28.576908 27.166401 27.036198 28.207996 29.727009 30.117603 30.486500 30.573307 30.703510 29.119404 28.490101 27.817402 25.213398 21.481007 20.179005 19.245899 18.660007 18.334507 18.095798 17.987309 18.074100 17.987309 17.922199 17.965595 17.987309 17.987309 17.943897 17.878803 17.922199 17.878803 17.726902 17.401402 17.162708 17.227802 17.358006 17.336308 17.379704 17.358006 17.336308 17.271198 17.140995 16.989109 16.924000 16.880604 16.945698 16.772099 16.685307 16.685307 16.641895 16.663609 16.707005 16.728703 16.663609 16.641895 16.511707 16.403202 16.533405 16.533405 16.446598 16.576801 16.576801 16.620197 16.598499 16.598499 16.598499 16.533405 16.620197 16.685307 16.641895 16.598499 16.576801 16.620197 16.620197 16.685307 16.598499 16.511707 16.555103 16.555103 16.511707 
16.967396 16.945698 16.924000 17.010807 16.880604 16.858906 16.902302 16.858906 16.902302 16.989109 16.793797 16.858906 16.793797 16.902302 16.837208 16.815510 16.793797 16.837208 16.880604 16.837208 16.750401 16.880604 16.793797 16.880604 16.880604 16.815510 16.858906 16.837208 16.858906 16.837208 16.815510 16.880604 16.924000 16.967396 16.837208 16.924000 16.945698 16.924000 16.945698 17.010807 16.989109 17.075901 17.227802 17.314610 17.379704 17.358006 17.314610 17.466496 17.618397 17.835407 18.226002 18.616596 19.506306 20.374302 21.198902 21.654606 21.871601 22.522602 24.323704 28.707096 29.423206 29.054310 28.164600 25.625706 26.992802 28.989201 28.273106 27.860798 27.839100 28.490101 28.446705 29.032597 28.251408 27.405109 28.229710 29.857197 29.835499 29.423206 28.273106 28.381596 29.857197 28.728809 27.101307 27.188099 28.077808 29.509998 30.117603 29.835499 29.727009 30.443104 29.575108 28.229710 27.730610 26.754108 23.976505 20.873402 19.528004 18.768497 18.399601 18.095798 17.965595 17.922199 17.900501 17.922199 17.900501 17.987309 17.878803 17.791996 17.857105 17.835407 17.748600 17.553303 17.184406 17.097599 16.989109 17.075901 17.162708 17.206104 17.140995 17.140995 17.054203 16.880604 16.880604 16.880604 16.837208 16.728703 16.728703 16.750401 16.641895 16.641895 16.641895 16.641895 16.598499 16.598499 16.598499 16.511707 16.403202 16.446598 16.511707 16.490009 16.490009 16.533405 16.533405 16.490009 16.555103 16.620197 16.511707 16.620197 16.533405 16.555103 16.511707 16.555103 16.620197 16.641895 16.555103 16.468296 16.598499 16.533405 16.511707 16.511707 
17.054203 16.902302 16.902302 16.989109 16.902302 16.837208 16.945698 16.880604 16.967396 16.902302 16.707005 16.858906 16.772099 16.815510 16.837208 16.750401 16.793797 16.815510 16.858906 16.837208 16.750401 16.858906 16.924000 16.772099 16.815510 16.772099 16.924000 16.815510 16.772099 16.750401 16.837208 16.902302 16.902302 16.837208 16.858906 16.902302 16.837208 16.902302 16.945698 16.989109 17.010807 17.097599 17.249500 17.336308 17.314610 17.292896 17.292896 17.423100 17.531605 17.705204 18.009007 18.399601 19.159107 20.157307 21.025303 21.415897 21.741398 22.435810 23.520802 27.556995 28.468403 28.403309 27.687199 25.473804 26.558796 29.010899 27.947605 27.426807 27.123005 27.535297 26.168201 25.408695 25.018101 25.604008 29.249607 30.334599 30.226109 29.748707 28.359898 28.967503 30.204395 28.902409 27.556995 27.665501 28.056110 28.728809 30.095905 29.249607 28.251408 29.466602 29.900608 28.164600 27.383396 26.819202 25.495502 22.652805 20.179005 19.072300 18.551502 18.160908 17.900501 17.813709 17.748600 17.813709 17.835407 17.813709 17.900501 17.835407 17.791996 17.726902 17.531605 17.249500 17.119297 16.945698 16.945698 16.989109 16.880604 16.989109 16.945698 16.880604 17.054203 16.945698 16.815510 16.772099 16.793797 16.815510 16.750401 16.750401 16.728703 16.685307 16.793797 16.576801 16.663609 16.490009 16.533405 16.468296 16.359806 16.446598 16.511707 16.511707 16.555103 16.555103 16.533405 16.576801 16.555103 16.555103 16.511707 16.620197 16.468296 16.511707 16.576801 16.533405 16.576801 16.598499 16.555103 16.555103 16.511707 16.490009 16.555103 16.555103 
17.032505 16.902302 16.902302 16.989109 16.880604 16.880604 16.924000 16.902302 16.924000 16.989109 16.924000 16.880604 16.815510 16.837208 16.728703 16.728703 16.772099 16.880604 16.902302 16.793797 16.793797 16.815510 16.858906 16.793797 16.793797 16.858906 16.837208 16.837208 16.837208 16.880604 16.880604 16.967396 16.924000 16.858906 16.858906 16.880604 16.902302 16.880604 16.967396 17.054203 17.054203 17.119297 17.314610 17.314610 17.336308 17.379704 17.336308 17.336308 17.423100 17.618397 17.857105 18.269398 18.855305 19.810108 20.743198 21.307407 21.546101 22.349003 23.130207 26.298405 27.622105 27.448505 27.036198 25.755909 26.168201 29.141102 27.969303 27.101307 26.862598 27.340000 26.146503 24.323704 24.063297 26.037998 29.965702 30.833698 30.573307 30.095905 28.338200 29.683598 30.508198 29.162800 28.099506 28.294804 28.403309 28.598606 29.922306 29.553410 28.229710 28.685398 29.466602 28.511799 27.101307 26.341801 25.647404 24.128407 21.611210 19.766697 18.768497 18.291096 17.922199 17.748600 17.748600 17.705204 17.748600 17.748600 17.813709 17.748600 17.726902 17.596699 17.227802 17.075901 16.967396 16.945698 16.858906 16.837208 16.837208 16.858906 16.837208 16.880604 16.945698 16.945698 16.880604 16.772099 16.815510 16.815510 16.707005 16.772099 16.663609 16.598499 16.641895 16.641895 16.598499 16.555103 16.490009 16.403202 16.446598 16.576801 16.468296 16.511707 16.468296 16.533405 16.511707 16.555103 16.598499 16.533405 16.468296 16.424900 16.576801 16.533405 16.468296 16.598499 16.511707 16.576801 16.555103 16.468296 16.468296 16.533405 16.490009 16.490009 
16.924000 16.902302 16.815510 16.880604 16.858906 16.880604 16.902302 16.858906 16.924000 16.902302 16.880604 16.837208 16.815510 16.837208 16.837208 16.815510 16.750401 16.880604 16.880604 16.793797 16.924000 16.837208 16.815510 16.793797 16.858906 16.815510 16.815510 16.815510 16.793797 16.902302 16.815510 16.858906 16.902302 16.945698 16.902302 16.924000 16.837208 16.880604 16.924000 16.902302 17.054203 17.075901 17.206104 17.249500 17.358006 17.358006 17.336308 17.292896 17.314610 17.575001 17.683506 17.987309 18.638309 19.506306 20.482807 21.068699 21.350803 22.088596 22.522602 25.170002 26.754108 26.602207 26.255009 25.712498 26.037998 29.293003 28.099506 27.057896 27.101307 27.361698 26.580509 24.084995 23.824604 26.906010 30.204395 30.790302 30.725208 30.356297 28.316502 30.421406 30.703510 29.575108 28.663700 28.858997 28.728809 28.359898 29.423206 29.835499 29.336399 29.141102 28.576908 27.730610 26.884296 25.972904 25.083210 23.824604 22.349003 20.504505 19.072300 18.312809 17.900501 17.791996 17.596699 17.618397 17.596699 17.596699 17.640110 17.726902 17.575001 17.314610 16.967396 17.010807 16.945698 16.924000 16.750401 16.685307 16.750401 16.750401 16.793797 16.815510 16.837208 16.793797 16.728703 16.750401 16.793797 16.837208 16.728703 16.641895 16.598499 16.576801 16.511707 16.511707 16.576801 16.576801 16.511707 16.490009 16.511707 16.555103 16.533405 16.490009 16.490009 16.446598 16.511707 16.490009 16.490009 16.511707 16.468296 16.533405 16.598499 16.468296 16.555103 16.533405 16.533405 16.359806 16.490009 16.446598 16.468296 16.490009 16.446598 16.446598 
16.989109 16.837208 16.880604 16.902302 16.858906 16.815510 16.815510 16.815510 16.793797 16.924000 16.902302 16.772099 16.815510 16.924000 16.837208 16.772099 16.837208 16.793797 16.880604 16.880604 16.750401 16.880604 16.837208 16.772099 16.815510 16.837208 16.815510 16.815510 16.815510 16.793797 16.793797 16.793797 16.858906 16.902302 16.858906 16.815510 16.793797 16.880604 16.902302 16.989109 16.967396 17.075901 17.119297 17.227802 17.314610 17.314610 17.336308 17.271198 17.249500 17.423100 17.618397 17.900501 18.464710 19.267597 20.179005 20.830006 21.090397 21.784809 22.175404 24.063297 25.734196 25.777607 25.452106 25.300205 26.037998 29.206196 28.381596 26.906010 27.014500 27.057896 26.732395 24.714298 24.019901 27.839100 30.204395 30.877110 30.877110 30.421406 28.924107 31.180897 31.094105 29.900608 29.293003 29.271305 29.076008 28.533497 28.880695 29.770405 29.748707 29.293003 28.294804 25.712498 24.432209 24.280308 24.345402 23.390598 21.958408 20.461109 19.289295 18.421299 17.965595 17.705204 17.575001 17.596699 17.553303 17.553303 17.575001 17.509907 17.423100 17.119297 16.858906 16.772099 16.837208 16.772099 16.750401 16.641895 16.685307 16.837208 16.772099 16.750401 16.750401 16.707005 16.663609 16.685307 16.793797 16.772099 16.663609 16.641895 16.641895 16.576801 16.490009 16.468296 16.533405 16.468296 16.424900 16.359806 16.468296 16.511707 16.555103 16.490009 16.490009 16.468296 16.576801 16.511707 16.468296 16.533405 16.511707 16.555103 16.533405 16.620197 16.446598 16.468296 16.533405 16.446598 16.381504 16.468296 16.511707 16.424900 16.403202 16.424900 
17.054203 16.902302 16.989109 16.945698 16.967396 16.837208 16.880604 16.858906 16.880604 16.858906 16.837208 16.815510 16.815510 16.967396 16.880604 16.750401 16.728703 16.858906 16.815510 16.837208 16.837208 16.793797 16.772099 16.750401 16.858906 16.837208 16.793797 16.837208 16.837208 16.880604 16.815510 16.858906 16.837208 16.837208 16.772099 16.902302 16.815510 16.902302 16.924000 16.967396 16.945698 17.054203 17.010807 17.184406 17.292896 17.379704 17.292896 17.249500 17.271198 17.379704 17.553303 17.857105 18.291096 19.007206 19.766697 20.461109 20.895100 21.524403 21.871601 22.978306 24.605808 24.866199 24.692600 24.822803 26.037998 29.119404 28.642002 26.775806 26.537098 26.754108 26.710697 25.886097 24.801105 28.359898 30.009098 30.746906 30.898808 30.486500 30.204395 31.614902 31.289402 30.030796 29.640202 29.683598 29.162800 28.446705 28.121204 29.553410 29.618504 29.293003 28.468403 25.777607 22.609409 21.654606 21.307407 20.873402 20.157307 19.224201 18.963810 18.508106 17.987309 17.683506 17.683506 17.531605 17.531605 17.423100 17.423100 17.401402 17.249500 16.902302 16.858906 16.858906 16.793797 16.837208 16.728703 16.750401 16.663609 16.685307 16.728703 16.707005 16.685307 16.685307 16.750401 16.772099 16.707005 16.685307 16.641895 16.685307 16.641895 16.750401 16.598499 16.533405 16.533405 16.490009 16.403202 16.424900 16.511707 16.424900 16.555103 16.468296 16.490009 16.424900 16.533405 16.511707 16.576801 16.555103 16.511707 16.511707 16.403202 16.490009 16.511707 16.533405 16.490009 16.381504 16.403202 16.511707 16.381504 16.403202 16.424900 16.446598 
16.945698 16.989109 16.945698 16.880604 16.858906 16.815510 16.815510 16.858906 16.902302 16.837208 16.815510 16.858906 16.793797 16.750401 16.815510 16.728703 16.837208 16.815510 16.837208 16.772099 16.663609 16.815510 16.793797 16.707005 16.750401 16.772099 16.793797 16.837208 16.707005 16.793797 16.815510 16.728703 16.793797 16.815510 16.793797 16.793797 16.837208 16.793797 16.924000 16.902302 17.032505 16.945698 17.010807 17.054203 17.184406 17.227802 17.206104 17.184406 17.206104 17.336308 17.423100 17.705204 18.074100 18.616596 19.397800 20.157307 20.591297 21.242298 21.524403 22.153706 23.325504 23.911396 23.737797 23.889698 26.016300 28.880695 29.206196 26.971104 26.081409 26.385197 26.341801 26.298405 26.211597 28.251408 29.705296 30.595005 30.920506 30.529896 30.812000 31.918705 31.289402 30.052509 29.748707 29.792103 29.206196 28.403309 27.166401 28.077808 28.728809 28.967503 28.533497 26.797504 22.457508 20.699802 20.048801 19.441196 18.877003 18.464710 18.226002 18.247700 18.052402 17.857105 17.596699 17.509907 17.466496 17.509907 17.292896 17.140995 16.858906 16.793797 16.815510 16.772099 16.641895 16.728703 16.707005 16.707005 16.707005 16.685307 16.728703 16.685307 16.685307 16.772099 16.707005 16.772099 16.772099 16.663609 16.620197 16.663609 16.598499 16.663609 16.555103 16.468296 16.533405 16.424900 16.229603 16.468296 16.490009 16.490009 16.598499 16.511707 16.576801 16.403202 16.576801 16.555103 16.576801 16.598499 16.403202 16.533405 16.555103 16.533405 16.381504 16.533405 16.468296 16.490009 16.424900 16.446598 16.446598 16.446598 16.446598 16.338108 
17.054203 16.902302 16.858906 16.837208 16.880604 16.902302 16.728703 16.815510 16.880604 16.924000 16.793797 16.750401 16.815510 16.945698 16.815510 16.750401 16.815510 16.837208 16.772099 16.750401 16.707005 16.772099 16.728703 16.772099 16.793797 16.772099 16.793797 16.750401 16.793797 16.793797 16.815510 16.750401 16.750401 16.750401 16.728703 16.793797 16.815510 16.858906 16.945698 16.880604 16.924000 17.010807 16.989109 16.924000 17.162708 17.271198 17.249500 17.206104 17.184406 17.206104 17.336308 17.531605 17.835407 18.269398 18.920399 19.723301 20.265797 20.960209 21.177204 21.654606 22.197102 22.609409 22.696201 23.065098 25.799305 28.381596 28.880695 27.491901 25.734196 25.842701 25.972904 26.233295 27.079609 28.012699 29.271305 30.182697 30.942204 30.768604 31.658298 31.962101 31.180897 29.900608 29.835499 29.792103 28.880695 28.273106 26.146503 25.083210 25.213398 25.994602 27.448505 27.578709 23.520802 20.396000 19.397800 18.811909 18.442997 18.030704 17.835407 17.748600 17.900501 17.835407 17.661808 17.466496 17.336308 17.249500 17.010807 16.837208 16.793797 16.728703 16.707005 16.772099 16.685307 16.663609 16.707005 16.641895 16.641895 16.728703 16.685307 16.663609 16.685307 16.728703 16.772099 16.728703 16.750401 16.728703 16.663609 16.598499 16.511707 16.555103 16.511707 16.490009 16.468296 16.338108 16.381504 16.468296 16.446598 16.403202 16.511707 16.468296 16.468296 16.468296 16.620197 16.468296 16.598499 16.511707 16.511707 16.468296 16.490009 16.490009 16.511707 16.424900 16.403202 16.446598 16.316410 16.359806 16.381504 16.446598 16.424900 16.468296 
16.967396 16.945698 16.815510 16.793797 16.837208 16.837208 16.793797 16.880604 16.793797 16.815510 16.793797 16.793797 16.815510 16.815510 16.880604 16.793797 16.750401 16.858906 16.815510 16.707005 16.793797 16.815510 16.772099 16.772099 16.685307 16.750401 16.750401 16.772099 16.793797 16.793797 16.837208 16.837208 16.837208 16.815510 16.902302 16.858906 16.858906 16.837208 16.902302 16.902302 16.902302 16.945698 16.989109 16.945698 17.054203 17.249500 17.206104 17.271198 17.206104 17.227802 17.227802 17.444798 17.705204 18.052402 18.681705 19.224201 19.810108 20.526203 20.808308 21.133808 21.394199 21.763096 21.980106 23.043400 25.777607 27.687199 28.121204 27.578709 25.734196 25.343601 25.734196 26.211597 26.927708 27.730610 28.967503 30.182697 31.050709 31.050709 32.027210 32.027210 31.115803 29.813801 29.987400 29.575108 28.555210 27.817402 26.385197 24.779408 24.410496 24.519001 24.931309 26.537098 24.388798 20.244099 19.159107 18.529804 18.074100 17.770298 17.553303 17.379704 17.292896 17.336308 17.336308 17.162708 17.032505 16.858906 16.772099 16.793797 16.750401 16.728703 16.663609 16.641895 16.707005 16.641895 16.641895 16.728703 16.641895 16.620197 16.598499 16.641895 16.641895 16.728703 16.663609 16.772099 16.772099 16.641895 16.750401 16.663609 16.641895 16.576801 16.424900 16.446598 16.468296 16.229603 16.403202 16.533405 16.490009 16.555103 16.555103 16.446598 16.446598 16.446598 16.490009 16.511707 16.490009 16.555103 16.490009 16.446598 16.424900 16.490009 16.490009 16.359806 16.446598 16.381504 16.490009 16.359806 16.381504 16.446598 16.424900 16.403202 
17.075901 16.902302 16.815510 16.924000 16.793797 16.750401 16.728703 16.858906 16.880604 16.880604 16.728703 16.793797 16.793797 16.945698 16.793797 16.707005 16.772099 16.793797 16.772099 16.750401 16.750401 16.858906 16.728703 16.750401 16.815510 16.772099 16.772099 16.793797 16.858906 16.858906 16.793797 16.858906 16.772099 16.815510 16.880604 16.837208 16.793797 16.837208 16.858906 16.924000 16.880604 16.837208 16.924000 16.945698 17.054203 17.140995 17.184406 17.206104 17.292896 17.119297 17.140995 17.358006 17.553303 17.878803 18.291096 18.942097 19.441196 20.048801 20.482807 20.808308 21.220600 21.654606 22.240498 23.564198 25.647404 27.188099 27.448505 27.296604 26.016300 25.343601 25.408695 25.755909 26.493702 27.491901 29.358097 30.551609 31.180897 31.137501 32.157398 31.897007 30.877110 29.596806 29.792103 29.249607 27.860798 27.036198 26.623905 25.300205 24.302006 24.236897 24.323704 24.562397 23.998203 20.482807 19.050602 18.486408 17.943897 17.705204 17.423100 17.249500 17.097599 17.010807 16.924000 16.902302 16.815510 16.772099 16.750401 16.728703 16.641895 16.641895 16.707005 16.685307 16.663609 16.641895 16.641895 16.707005 16.620197 16.685307 16.685307 16.598499 16.598499 16.707005 16.685307 16.576801 16.576801 16.576801 16.533405 16.576801 16.533405 16.468296 16.468296 16.403202 16.359806 16.316410 16.359806 16.511707 16.446598 16.446598 16.576801 16.468296 16.424900 16.446598 16.555103 16.424900 16.468296 16.511707 16.468296 16.424900 16.446598 16.468296 16.446598 16.403202 16.424900 16.359806 16.381504 16.424900 16.403202 16.359806 16.338108 16.359806 
17.032505 16.880604 16.837208 16.945698 16.880604 16.858906 16.793797 16.902302 16.902302 16.902302 16.793797 16.772099 16.750401 16.902302 16.858906 16.707005 16.772099 16.772099 16.837208 16.837208 16.815510 16.815510 16.728703 16.772099 16.728703 16.772099 16.772099 16.772099 16.858906 16.880604 16.924000 16.815510 16.858906 16.750401 16.793797 16.793797 16.858906 16.793797 16.924000 16.989109 17.032505 16.902302 16.924000 16.967396 16.967396 17.054203 17.249500 17.249500 17.292896 17.249500 17.227802 17.401402 17.423100 17.705204 18.160908 18.551502 19.050602 19.679905 20.135609 20.461109 20.830006 21.524403 22.088596 23.412296 25.430408 26.862598 27.123005 27.123005 26.493702 25.126606 23.781208 24.584110 25.951206 27.708897 29.922306 30.855396 31.441303 31.159199 31.962101 31.658298 30.443104 29.227909 29.509998 28.707096 27.470203 26.537098 26.124805 25.321903 24.714298 23.824604 24.041599 24.128407 23.390598 21.133808 19.202503 18.442997 17.878803 17.575001 17.358006 17.271198 17.032505 16.924000 16.793797 16.793797 16.837208 16.750401 16.641895 16.707005 16.663609 16.641895 16.728703 16.728703 16.663609 16.750401 16.707005 16.772099 16.620197 16.598499 16.620197 16.620197 16.598499 16.772099 16.772099 16.685307 16.620197 16.533405 16.620197 16.511707 16.511707 16.511707 16.446598 16.511707 16.359806 16.359806 16.490009 16.511707 16.533405 16.468296 16.555103 16.468296 16.490009 16.511707 16.468296 16.533405 16.490009 16.533405 16.403202 16.446598 16.555103 16.511707 16.598499 16.446598 16.381504 16.338108 16.403202 16.446598 16.359806 16.403202 16.381504 16.338108 
16.967396 16.967396 16.880604 16.967396 16.945698 16.815510 16.750401 16.837208 16.924000 16.880604 16.772099 16.685307 16.772099 16.902302 16.772099 16.707005 16.728703 16.685307 16.924000 16.837208 16.815510 16.772099 16.728703 16.772099 16.815510 16.793797 16.793797 16.815510 16.793797 16.772099 16.815510 16.815510 16.924000 16.837208 16.837208 16.793797 16.815510 16.772099 16.902302 16.924000 16.858906 16.902302 16.989109 16.858906 16.967396 17.032505 17.184406 17.206104 17.184406 17.184406 17.206104 17.271198 17.314610 17.531605 17.900501 18.226002 18.660007 19.289295 19.679905 20.135609 20.569599 21.242298 21.741398 23.086796 24.887897 26.493702 26.797504 26.775806 26.450306 24.801105 23.173603 23.737797 25.517200 28.207996 29.965702 31.007298 31.332798 30.855396 31.311100 31.028996 29.358097 28.728809 29.249607 27.665501 27.057896 26.189899 25.755909 25.235096 25.386997 24.714298 23.694401 23.759510 23.108509 22.153706 19.701603 18.421299 17.835407 17.488209 17.271198 17.097599 16.924000 16.815510 16.772099 16.685307 16.707005 16.641895 16.598499 16.707005 16.663609 16.750401 16.837208 16.728703 16.707005 16.750401 16.685307 16.641895 16.598499 16.663609 16.576801 16.685307 16.728703 16.663609 16.707005 16.685307 16.598499 16.620197 16.533405 16.511707 16.468296 16.468296 16.316410 16.403202 16.381504 16.381504 16.468296 16.468296 16.533405 16.446598 16.403202 16.446598 16.468296 16.511707 16.490009 16.490009 16.468296 16.403202 16.446598 16.533405 16.490009 16.446598 16.511707 16.446598 16.359806 16.316410 16.381504 16.490009 16.359806 16.294697 16.446598 16.381504 
16.967396 16.880604 16.880604 16.902302 16.945698 16.858906 16.815510 16.793797 16.815510 16.902302 16.815510 16.793797 16.750401 16.902302 16.837208 16.750401 16.728703 16.750401 16.793797 16.772099 16.728703 16.880604 16.750401 16.685307 16.772099 16.837208 16.837208 16.880604 16.772099 16.793797 16.815510 16.837208 16.837208 16.880604 16.793797 16.858906 16.858906 16.858906 16.858906 16.837208 16.880604 16.924000 16.858906 16.967396 16.967396 16.902302 17.184406 17.271198 17.271198 17.271198 17.184406 17.227802 17.314610 17.444798 17.791996 17.943897 18.204304 18.811909 19.224201 19.788410 20.330906 20.960209 21.437595 22.500904 23.933109 25.495502 26.233295 26.189899 25.994602 24.692600 23.108509 23.325504 24.931309 28.707096 30.182697 31.028996 31.094105 30.486500 30.334599 30.269505 28.728809 28.381596 28.902409 26.927708 26.710697 26.081409 25.582310 25.278507 25.235096 26.819202 24.844501 23.390598 22.500904 21.806507 20.547901 18.573200 17.922199 17.401402 17.184406 17.097599 16.902302 16.815510 16.815510 16.837208 16.793797 16.707005 16.663609 16.576801 16.598499 16.750401 16.707005 16.728703 16.728703 16.772099 16.598499 16.641895 16.598499 16.663609 16.598499 16.685307 16.750401 16.663609 16.793797 16.598499 16.555103 16.511707 16.511707 16.598499 16.533405 16.511707 16.359806 16.359806 16.424900 16.403202 16.490009 16.576801 16.446598 16.359806 16.490009 16.424900 16.446598 16.511707 16.468296 16.576801 16.381504 16.490009 16.468296 16.381504 16.381504 16.359806 16.403202 16.403202 16.338108 16.338108 16.446598 16.403202 16.424900 16.359806 16.446598 16.381504 
17.032505 16.967396 16.924000 16.858906 16.924000 16.793797 16.902302 16.858906 16.793797 16.837208 16.750401 16.793797 16.837208 16.837208 16.793797 16.793797 16.728703 16.772099 16.750401 16.793797 16.772099 16.728703 16.728703 16.728703 16.837208 16.793797 16.837208 16.858906 16.772099 16.858906 16.793797 16.837208 16.880604 16.815510 16.858906 16.924000 16.858906 16.815510 16.815510 16.924000 16.967396 16.924000 16.945698 16.902302 16.924000 16.902302 16.989109 17.119297 17.249500 17.249500 17.227802 17.227802 17.271198 17.358006 17.575001 17.748600 17.813709 18.421299 18.811909 19.354404 19.810108 20.504505 20.916798 21.849903 22.783009 24.084995 25.386997 25.669102 25.126606 24.584110 23.282108 23.477406 25.235096 29.032597 30.095905 30.616703 30.768604 29.944004 28.685398 29.423206 28.490101 28.034397 28.468403 26.667301 26.233295 26.059696 25.669102 25.604008 25.039799 27.014500 27.470203 24.453907 22.283909 21.372501 20.916798 19.376102 18.117496 17.509907 17.184406 17.097599 16.880604 16.902302 16.837208 16.707005 16.793797 16.707005 16.598499 16.598499 16.707005 16.837208 16.707005 16.793797 16.728703 16.793797 16.707005 16.685307 16.685307 16.663609 16.772099 16.685307 16.728703 16.772099 16.728703 16.750401 16.598499 16.468296 16.424900 16.468296 16.490009 16.555103 16.359806 16.381504 16.533405 16.555103 16.576801 16.641895 16.533405 16.598499 16.490009 16.490009 16.468296 16.511707 16.576801 16.598499 16.555103 16.511707 16.424900 16.446598 16.490009 16.359806 16.490009 16.576801 16.511707 16.381504 16.316410 16.381504 16.359806 16.272999 16.446598 16.490009 
16.924000 16.902302 16.924000 16.880604 16.858906 16.772099 16.880604 16.815510 16.815510 16.815510 16.793797 16.772099 16.858906 16.858906 16.772099 16.750401 16.707005 16.728703 16.815510 16.641895 16.728703 16.750401 16.685307 16.750401 16.685307 16.750401 16.772099 16.837208 16.815510 16.793797 16.837208 16.793797 16.880604 16.772099 16.685307 16.750401 16.837208 16.750401 16.880604 16.880604 16.858906 16.902302 16.815510 16.858906 16.880604 16.880604 16.837208 16.989109 17.097599 17.184406 17.184406 17.336308 17.227802 17.249500 17.509907 17.575001 17.705204 18.095798 18.464710 18.790195 19.289295 19.962009 20.330906 20.981907 21.698002 22.587696 23.629307 24.323704 24.475605 24.041599 23.325504 23.802906 26.450306 29.119404 29.965702 30.117603 30.247807 29.661900 29.509998 28.902409 27.969303 27.491901 28.142902 26.710697 26.103107 26.189899 25.929508 25.886097 25.039799 26.168201 28.446705 27.253208 23.651005 21.459309 20.699802 19.918598 18.529804 17.488209 17.184406 17.054203 16.924000 16.815510 16.793797 16.728703 16.750401 16.750401 16.707005 16.663609 16.663609 16.707005 16.750401 16.750401 16.772099 16.728703 16.663609 16.555103 16.598499 16.598499 16.641895 16.576801 16.620197 16.576801 16.598499 16.555103 16.533405 16.511707 16.490009 16.359806 16.381504 16.446598 16.251301 16.403202 16.468296 16.446598 16.468296 16.598499 16.576801 16.446598 16.446598 16.490009 16.359806 16.490009 16.576801 16.468296 16.468296 16.424900 16.533405 16.359806 16.381504 16.468296 16.446598 16.490009 16.381504 16.381504 16.294697 16.446598 16.403202 16.338108 16.294697 16.468296 
16.924000 16.880604 16.880604 16.815510 16.880604 16.815510 16.837208 16.880604 16.750401 16.858906 16.772099 16.772099 16.815510 16.815510 16.750401 16.707005 16.772099 16.837208 16.858906 16.663609 16.793797 16.772099 16.728703 16.750401 16.772099 16.750401 16.728703 16.837208 16.728703 16.750401 16.793797 16.837208 16.837208 16.750401 16.750401 16.858906 16.793797 16.858906 16.880604 16.837208 16.772099 16.837208 16.815510 16.815510 16.837208 16.924000 16.793797 16.945698 17.032505 17.162708 17.097599 17.271198 17.227802 17.184406 17.379704 17.423100 17.444798 17.878803 18.095798 18.421299 18.833607 19.506306 19.853504 20.396000 20.916798 21.415897 22.175404 22.674503 23.043400 23.216999 23.195301 24.084995 26.754108 28.880695 29.770405 29.661900 29.553410 28.880695 29.640202 28.576908 27.448505 26.862598 27.600407 27.991001 27.839100 26.428608 26.189899 26.103107 25.560596 25.690800 28.490101 28.815601 26.667301 22.609409 20.830006 20.027103 19.028904 17.683506 17.206104 17.054203 16.967396 16.772099 16.815510 16.728703 16.728703 16.707005 16.685307 16.707005 16.728703 16.793797 16.750401 16.685307 16.685307 16.707005 16.576801 16.728703 16.620197 16.641895 16.663609 16.598499 16.620197 16.533405 16.555103 16.533405 16.424900 16.555103 16.490009 16.446598 16.511707 16.424900 16.359806 16.381504 16.468296 16.468296 16.511707 16.576801 16.424900 16.446598 16.511707 16.424900 16.468296 16.381504 16.555103 16.446598 16.446598 16.424900 16.359806 16.446598 16.446598 16.424900 16.424900 16.446598 16.381504 16.359806 16.294697 16.294697 16.359806 16.294697 16.338108 16.338108 
17.032505 16.902302 16.880604 16.837208 16.902302 16.837208 16.793797 16.815510 16.924000 16.858906 16.837208 16.772099 16.750401 16.837208 16.793797 16.772099 16.750401 16.793797 16.815510 16.750401 16.793797 16.858906 16.707005 16.707005 16.793797 16.772099 16.858906 16.837208 16.772099 16.793797 16.793797 16.837208 16.880604 16.750401 16.772099 16.772099 16.858906 16.815510 16.902302 16.837208 16.837208 16.945698 16.858906 16.837208 16.880604 16.837208 16.880604 16.945698 17.032505 17.119297 17.227802 17.227802 17.206104 17.249500 17.314610 17.292896 17.314610 17.726902 17.791996 18.095798 18.529804 19.050602 19.376102 19.875202 20.244099 20.678104 21.155506 21.632908 22.153706 22.565998 22.956608 24.128407 26.341801 28.012699 29.293003 29.379810 28.924107 28.294804 29.401508 29.271305 28.034397 26.732395 27.123005 28.338200 29.206196 26.819202 26.168201 26.189899 26.124805 26.515400 27.991001 29.054310 27.947605 25.256809 21.719700 20.309208 19.441196 18.117496 17.379704 17.162708 17.032505 16.858906 16.772099 16.815510 16.685307 16.815510 16.685307 16.641895 16.772099 16.772099 16.663609 16.707005 16.707005 16.750401 16.728703 16.707005 16.685307 16.685307 16.728703 16.620197 16.576801 16.511707 16.511707 16.490009 16.424900 16.490009 16.381504 16.533405 16.403202 16.403202 16.359806 16.598499 16.511707 16.576801 16.555103 16.511707 16.468296 16.490009 16.490009 16.533405 16.490009 16.446598 16.468296 16.468296 16.511707 16.511707 16.424900 16.490009 16.468296 16.490009 16.446598 16.359806 16.446598 16.316410 16.294697 16.446598 16.272999 16.359806 16.359806 16.403202 
16.858906 16.858906 16.880604 16.880604 16.858906 16.858906 16.728703 16.858906 16.902302 16.902302 16.858906 16.815510 16.772099 16.880604 16.793797 16.707005 16.707005 16.772099 16.880604 16.837208 16.837208 16.815510 16.685307 16.772099 16.815510 16.707005 16.815510 16.815510 16.750401 16.750401 16.772099 16.815510 16.858906 16.815510 16.750401 16.772099 16.837208 16.902302 16.858906 16.880604 16.837208 16.902302 16.880604 16.837208 16.815510 16.880604 16.858906 16.858906 16.793797 16.967396 17.206104 17.336308 17.206104 17.271198 17.358006 17.314610 17.271198 17.575001 17.705204 17.878803 18.204304 18.703403 18.985508 19.462910 19.831806 20.135609 20.699802 21.003605 21.502705 22.001804 22.479206 23.868000 25.799305 27.144703 28.186298 28.576908 28.338200 27.991001 29.141102 29.575108 29.618504 28.642002 28.164600 29.162800 29.813801 27.296604 26.189899 26.168201 26.081409 27.622105 28.598606 28.511799 27.839100 25.582310 22.066898 20.352604 19.549702 18.095798 17.466496 17.184406 16.989109 16.880604 16.880604 16.837208 16.858906 16.880604 16.815510 16.815510 16.815510 16.793797 16.815510 16.772099 16.685307 16.815510 16.793797 16.707005 16.707005 16.663609 16.707005 16.555103 16.490009 16.424900 16.598499 16.576801 16.403202 16.446598 16.403202 16.359806 16.381504 16.359806 16.446598 16.490009 16.468296 16.533405 16.511707 16.511707 16.446598 16.490009 16.533405 16.424900 16.446598 16.446598 16.468296 16.511707 16.424900 16.511707 16.381504 16.316410 16.446598 16.468296 16.424900 16.424900 16.338108 16.424900 16.446598 16.359806 16.272999 16.338108 16.359806 16.338108 
16.924000 16.880604 16.815510 16.837208 16.880604 16.837208 16.837208 16.815510 16.880604 16.815510 16.772099 16.837208 16.837208 16.880604 16.880604 16.728703 16.793797 16.772099 16.815510 16.750401 16.837208 16.750401 16.837208 16.772099 16.793797 16.750401 16.815510 16.793797 16.750401 16.750401 16.793797 16.837208 16.858906 16.793797 16.815510 16.793797 16.815510 16.858906 16.858906 16.837208 16.880604 16.880604 16.858906 16.815510 16.772099 16.815510 16.858906 16.837208 16.815510 16.924000 16.945698 17.271198 17.227802 17.292896 17.401402 17.271198 17.249500 17.401402 17.531605 17.661808 17.878803 18.356205 18.486408 18.920399 19.484608 19.744999 20.461109 20.764896 21.068699 21.481007 22.066898 23.347202 25.191700 26.558796 27.535297 28.273106 28.620304 28.663700 29.206196 29.423206 29.661900 29.661900 29.683598 29.813801 29.683598 27.904209 26.016300 25.951206 25.734196 26.580509 28.750507 28.555210 27.752308 26.558796 24.410496 21.936695 19.810108 17.922199 17.488209 17.292896 17.184406 16.967396 16.945698 16.858906 16.945698 16.880604 16.750401 16.793797 16.815510 16.837208 16.837208 16.772099 16.750401 16.837208 16.815510 16.772099 16.663609 16.728703 16.728703 16.511707 16.490009 16.381504 16.446598 16.555103 16.490009 16.381504 16.316410 16.316410 16.381504 16.403202 16.359806 16.555103 16.576801 16.468296 16.620197 16.555103 16.490009 16.446598 16.533405 16.468296 16.490009 16.446598 16.381504 16.555103 16.555103 16.446598 16.359806 16.294697 16.446598 16.511707 16.381504 16.381504 16.316410 16.316410 16.316410 16.338108 16.381504 16.381504 16.272999 16.424900 
16.967396 16.880604 16.924000 16.837208 16.858906 16.772099 16.772099 16.837208 16.793797 16.837208 16.685307 16.837208 16.772099 16.902302 16.880604 16.772099 16.750401 16.772099 16.772099 16.793797 16.815510 16.728703 16.750401 16.880604 16.837208 16.728703 16.793797 16.728703 16.707005 16.750401 16.793797 16.793797 16.902302 16.793797 16.772099 16.793797 16.793797 16.793797 16.750401 16.902302 16.837208 16.772099 16.837208 16.750401 16.815510 16.837208 16.793797 16.815510 16.837208 16.880604 16.924000 17.075901 17.271198 17.336308 17.358006 17.314610 17.140995 17.379704 17.444798 17.575001 17.705204 18.074100 18.117496 18.508106 18.920399 19.354404 20.070499 20.374302 20.699802 21.003605 21.502705 22.479206 23.542500 24.692600 25.604008 26.472004 27.209797 27.687199 28.381596 28.772205 29.162800 29.336399 29.358097 29.423206 29.423206 28.316502 25.994602 25.669102 25.300205 25.647404 28.273106 28.728809 28.077808 27.426807 26.406910 25.018101 22.327305 18.399601 17.531605 17.271198 17.054203 16.989109 17.054203 16.967396 16.924000 16.902302 16.902302 16.837208 16.772099 16.837208 16.880604 16.815510 16.815510 16.815510 16.837208 16.728703 16.641895 16.598499 16.663609 16.511707 16.511707 16.490009 16.424900 16.424900 16.403202 16.468296 16.294697 16.316410 16.381504 16.490009 16.490009 16.424900 16.533405 16.511707 16.511707 16.598499 16.511707 16.403202 16.468296 16.511707 16.511707 16.424900 16.555103 16.620197 16.511707 16.359806 16.446598 16.381504 16.446598 16.511707 16.381504 16.424900 16.338108 16.424900 16.403202 16.338108 16.207905 16.251301 16.294697 16.316410 
16.880604 16.837208 16.837208 16.924000 16.815510 16.837208 16.750401 16.815510 16.815510 16.837208 16.815510 16.793797 16.793797 16.815510 16.793797 16.815510 16.772099 16.728703 16.750401 16.707005 16.685307 16.793797 16.663609 16.837208 16.815510 16.685307 16.750401 16.793797 16.750401 16.728703 16.815510 16.772099 16.815510 16.772099 16.793797 16.750401 16.772099 16.750401 16.793797 16.815510 16.858906 16.902302 16.793797 16.837208 16.728703 16.750401 16.707005 16.793797 16.772099 16.815510 16.880604 16.945698 17.054203 17.271198 17.358006 17.271198 17.162708 17.336308 17.358006 17.423100 17.531605 17.791996 17.791996 18.052402 18.442997 18.811909 19.506306 19.940296 20.287510 20.569599 20.981907 21.719700 22.414097 23.108509 23.585896 24.128407 24.670902 24.844501 25.430408 25.799305 26.406910 26.862598 27.318302 27.774006 28.186298 27.947605 25.951206 25.170002 24.953007 24.887897 27.144703 28.728809 28.338200 27.708897 26.775806 25.495502 22.305607 18.269398 17.553303 17.358006 17.097599 17.054203 17.010807 16.880604 16.989109 16.858906 16.880604 16.772099 16.858906 16.858906 16.880604 16.902302 16.815510 16.815510 16.750401 16.598499 16.490009 16.555103 16.576801 16.490009 16.468296 16.511707 16.381504 16.294697 16.338108 16.381504 16.294697 16.338108 16.468296 16.511707 16.511707 16.555103 16.511707 16.468296 16.576801 16.555103 16.424900 16.381504 16.576801 16.468296 16.446598 16.403202 16.490009 16.490009 16.381504 16.424900 16.424900 16.338108 16.446598 16.511707 16.403202 16.338108 16.424900 16.338108 16.294697 16.251301 16.338108 16.338108 16.272999 16.294697 
16.924000 16.858906 16.837208 16.880604 16.793797 16.815510 16.858906 16.815510 16.815510 16.880604 16.815510 16.815510 16.707005 16.902302 16.750401 16.793797 16.837208 16.772099 16.728703 16.685307 16.728703 16.750401 16.750401 16.772099 16.707005 16.772099 16.728703 16.837208 16.772099 16.772099 16.815510 16.815510 16.837208 16.880604 16.750401 16.772099 16.815510 16.793797 16.815510 16.772099 16.837208 16.815510 16.924000 16.880604 16.837208 16.793797 16.793797 16.837208 16.750401 16.793797 16.793797 16.815510 16.902302 17.206104 17.358006 17.336308 17.206104 17.292896 17.314610 17.271198 17.358006 17.640110 17.553303 17.791996 18.052402 18.312809 18.877003 19.462910 19.831806 20.179005 20.569599 21.068699 21.654606 21.980106 22.392399 22.826405 23.043400 23.086796 23.520802 23.629307 23.954807 24.323704 24.410496 24.801105 25.235096 25.517200 25.018101 24.605808 24.432209 24.453907 25.821003 28.186298 28.012699 27.513599 26.602207 24.953007 20.634708 18.204304 17.618397 17.358006 17.206104 17.054203 17.010807 17.010807 17.010807 16.880604 16.880604 16.858906 16.815510 16.967396 16.989109 16.924000 16.772099 16.728703 16.707005 16.620197 16.576801 16.511707 16.555103 16.424900 16.424900 16.446598 16.338108 16.359806 16.251301 16.294697 16.294697 16.490009 16.511707 16.446598 16.424900 16.620197 16.511707 16.533405 16.576801 16.576801 16.490009 16.403202 16.511707 16.468296 16.446598 16.490009 16.359806 16.381504 16.381504 16.338108 16.403202 16.359806 16.338108 16.403202 16.359806 16.316410 16.316410 16.272999 16.272999 16.316410 16.294697 16.229603 16.272999 16.272999 
16.880604 16.858906 16.793797 16.837208 16.815510 16.858906 16.858906 16.815510 16.837208 16.793797 16.793797 16.815510 16.772099 16.793797 16.772099 16.772099 16.750401 16.815510 16.772099 16.750401 16.750401 16.663609 16.707005 16.772099 16.728703 16.750401 16.772099 16.793797 16.858906 16.707005 16.750401 16.750401 16.880604 16.815510 16.772099 16.728703 16.815510 16.750401 16.750401 16.858906 16.772099 16.837208 16.815510 16.750401 16.772099 16.793797 16.815510 16.707005 16.858906 16.772099 16.772099 16.750401 16.815510 16.924000 17.249500 17.314610 17.184406 17.314610 17.249500 17.292896 17.314610 17.466496 17.401402 17.661808 17.835407 17.922199 18.442997 18.898701 19.245899 19.593098 20.027103 20.461109 21.047001 21.285709 21.437595 21.741398 22.023502 22.045200 22.327305 22.370701 22.479206 22.717899 22.934910 23.216999 23.499104 23.629307 23.911396 23.911396 23.802906 23.672703 24.280308 27.079609 27.513599 26.732395 25.538898 22.544300 19.267597 18.030704 17.726902 17.379704 17.227802 17.075901 17.054203 17.010807 17.032505 16.945698 16.902302 16.793797 16.902302 16.902302 16.880604 16.815510 16.880604 16.707005 16.598499 16.533405 16.490009 16.511707 16.338108 16.338108 16.403202 16.359806 16.272999 16.229603 16.316410 16.251301 16.359806 16.446598 16.511707 16.424900 16.446598 16.359806 16.533405 16.490009 16.468296 16.490009 16.403202 16.381504 16.424900 16.490009 16.403202 16.468296 16.446598 16.338108 16.381504 16.359806 16.359806 16.251301 16.403202 16.424900 16.338108 16.294697 16.294697 16.338108 16.251301 16.229603 16.251301 16.229603 16.186207 16.381504 
16.945698 16.837208 16.880604 16.815510 16.815510 16.793797 16.750401 16.858906 16.815510 16.772099 16.685307 16.728703 16.685307 16.837208 16.750401 16.707005 16.707005 16.772099 16.663609 16.620197 16.707005 16.685307 16.685307 16.772099 16.815510 16.728703 16.815510 16.858906 16.815510 16.772099 16.707005 16.815510 16.815510 16.837208 16.837208 16.772099 16.772099 16.793797 16.837208 16.750401 16.815510 16.772099 16.858906 16.772099 16.750401 16.707005 16.707005 16.750401 16.772099 16.750401 16.685307 16.772099 16.793797 16.858906 17.054203 17.184406 17.162708 17.379704 17.358006 17.314610 17.271198 17.336308 17.314610 17.423100 17.618397 17.683506 17.943897 18.377903 18.594898 18.942097 19.289295 19.701603 20.135609 20.504505 20.743198 20.960209 21.242298 21.285709 21.524403 21.546101 21.698002 21.806507 21.914997 22.197102 22.479206 22.414097 22.804707 23.238697 23.065098 23.043400 23.195301 24.540699 25.126606 24.562397 22.804707 20.482807 18.811909 17.987309 17.618397 17.358006 17.119297 17.140995 17.097599 17.075901 16.945698 17.010807 16.902302 16.837208 16.858906 16.858906 16.772099 16.793797 16.728703 16.663609 16.511707 16.468296 16.424900 16.424900 16.468296 16.251301 16.316410 16.272999 16.207905 16.207905 16.251301 16.381504 16.359806 16.468296 16.403202 16.468296 16.381504 16.381504 16.468296 16.446598 16.490009 16.490009 16.403202 16.381504 16.381504 16.446598 16.359806 16.359806 16.446598 16.468296 16.338108 16.381504 16.359806 16.294697 16.359806 16.316410 16.251301 16.272999 16.164509 16.316410 16.272999 16.121098 16.251301 16.099400 16.272999 16.251301 
16.924000 16.924000 16.772099 16.815510 16.880604 16.793797 16.815510 16.772099 16.793797 16.837208 16.793797 16.707005 16.728703 16.902302 16.772099 16.728703 16.750401 16.793797 16.728703 16.772099 16.685307 16.707005 16.750401 16.728703 16.815510 16.685307 16.772099 16.772099 16.728703 16.728703 16.707005 16.793797 16.837208 16.880604 16.815510 16.793797 16.750401 16.728703 16.750401 16.815510 16.815510 16.815510 16.837208 16.772099 16.793797 16.815510 16.750401 16.772099 16.772099 16.772099 16.707005 16.815510 16.772099 16.815510 17.010807 16.989109 17.097599 17.401402 17.249500 17.358006 17.271198 17.379704 17.206104 17.336308 17.423100 17.509907 17.683506 18.030704 18.074100 18.291096 18.529804 18.985508 19.397800 19.744999 20.048801 20.287510 20.526203 20.547901 21.003605 21.090397 21.133808 21.285709 21.350803 21.502705 21.676304 21.828205 22.045200 22.479206 22.370701 22.327305 22.414097 22.783009 22.544300 21.936695 21.047001 19.853504 18.768497 18.052402 17.640110 17.488209 17.314610 17.119297 17.097599 16.989109 16.967396 17.075901 17.010807 16.815510 16.793797 16.815510 16.815510 16.793797 16.641895 16.641895 16.598499 16.468296 16.403202 16.403202 16.403202 16.359806 16.251301 16.164509 16.272999 16.229603 16.403202 16.446598 16.424900 16.403202 16.490009 16.490009 16.381504 16.403202 16.555103 16.468296 16.533405 16.446598 16.424900 16.403202 16.381504 16.468296 16.403202 16.446598 16.381504 16.490009 16.446598 16.446598 16.316410 16.294697 16.338108 16.381504 16.338108 16.359806 16.359806 16.251301 16.229603 16.229603 16.186207 16.294697 16.207905 16.272999 
16.880604 16.858906 16.728703 16.837208 16.772099 16.902302 16.793797 16.793797 16.837208 16.858906 16.728703 16.707005 16.707005 16.880604 16.750401 16.772099 16.685307 16.641895 16.685307 16.641895 16.728703 16.728703 16.750401 16.685307 16.685307 16.750401 16.772099 16.750401 16.728703 16.750401 16.793797 16.750401 16.837208 16.902302 16.750401 16.772099 16.772099 16.772099 16.793797 16.815510 16.815510 16.815510 16.815510 16.728703 16.815510 16.815510 16.858906 16.815510 16.728703 16.707005 16.728703 16.772099 16.837208 16.815510 16.967396 16.924000 16.967396 17.249500 17.314610 17.336308 17.314610 17.336308 17.162708 17.249500 17.336308 17.227802 17.488209 17.661808 17.726902 17.835407 18.160908 18.442997 18.703403 18.942097 19.332706 19.571400 19.788410 20.070499 20.461109 20.439396 20.482807 20.612995 20.743198 20.938496 21.133808 21.285709 21.415897 21.611210 21.567799 21.481007 21.350803 21.350803 21.133808 20.764896 20.005405 19.202503 18.442997 17.878803 17.553303 17.423100 17.227802 17.075901 17.032505 16.967396 16.924000 17.032505 16.989109 16.837208 16.793797 16.707005 16.685307 16.728703 16.663609 16.576801 16.533405 16.511707 16.294697 16.272999 16.316410 16.251301 16.186207 16.099400 16.186207 16.229603 16.468296 16.403202 16.381504 16.403202 16.533405 16.468296 16.446598 16.490009 16.468296 16.468296 16.446598 16.446598 16.424900 16.359806 16.359806 16.359806 16.359806 16.424900 16.294697 16.424900 16.316410 16.251301 16.468296 16.229603 16.424900 16.316410 16.316410 16.316410 16.229603 16.316410 16.272999 16.056004 16.229603 16.229603 16.164509 16.207905 
16.858906 16.750401 16.728703 16.728703 16.750401 16.880604 16.924000 16.772099 16.750401 16.728703 16.772099 16.707005 16.620197 16.772099 16.728703 16.772099 16.707005 16.707005 16.707005 16.728703 16.620197 16.707005 16.750401 16.750401 16.750401 16.750401 16.707005 16.772099 16.750401 16.685307 16.663609 16.685307 16.793797 16.772099 16.772099 16.772099 16.707005 16.685307 16.793797 16.772099 16.772099 16.793797 16.815510 16.750401 16.772099 16.772099 16.772099 16.858906 16.793797 16.685307 16.728703 16.663609 16.750401 16.772099 16.924000 16.967396 16.837208 17.054203 17.206104 17.401402 17.379704 17.292896 17.184406 17.206104 17.292896 17.184406 17.314610 17.444798 17.488209 17.596699 17.835407 17.965595 18.139210 18.356205 18.681705 18.811909 19.028904 19.224201 19.571400 19.636509 19.853504 19.940296 20.092197 20.330906 20.482807 20.699802 20.634708 20.699802 20.721500 20.547901 20.417698 20.244099 20.092197 19.701603 19.224201 18.638309 17.987309 17.661808 17.553303 17.358006 17.184406 17.140995 17.032505 16.924000 16.902302 16.945698 16.902302 16.685307 16.641895 16.576801 16.641895 16.598499 16.576801 16.468296 16.446598 16.468296 16.316410 16.229603 16.229603 16.207905 16.164509 16.164509 16.229603 16.359806 16.446598 16.446598 16.381504 16.403202 16.424900 16.468296 16.424900 16.490009 16.468296 16.381504 16.446598 16.446598 16.338108 16.316410 16.403202 16.403202 16.338108 16.403202 16.468296 16.316410 16.403202 16.403202 16.316410 16.338108 16.316410 16.359806 16.294697 16.229603 16.142796 16.294697 16.381504 16.164509 16.229603 16.099400 16.142796 16.251301 
16.902302 16.772099 16.707005 16.772099 16.685307 16.793797 16.685307 16.793797 16.707005 16.707005 16.685307 16.750401 16.663609 16.837208 16.685307 16.750401 16.598499 16.641895 16.750401 16.663609 16.707005 16.685307 16.707005 16.685307 16.663609 16.663609 16.750401 16.728703 16.707005 16.707005 16.707005 16.750401 16.772099 16.728703 16.750401 16.707005 16.772099 16.750401 16.750401 16.793797 16.750401 16.750401 16.858906 16.728703 16.685307 16.837208 16.772099 16.793797 16.685307 16.707005 16.728703 16.750401 16.750401 16.858906 16.902302 16.880604 16.815510 16.967396 17.075901 17.119297 17.206104 17.401402 17.184406 17.227802 17.184406 17.162708 17.292896 17.271198 17.292896 17.336308 17.488209 17.640110 17.813709 17.943897 18.030704 18.291096 18.312809 18.508106 18.790195 18.833607 19.028904 19.224201 19.441196 19.528004 19.701603 19.918598 19.831806 19.810108 19.918598 19.723301 19.354404 19.332706 19.245899 18.833607 18.529804 18.074100 17.770298 17.488209 17.401402 17.379704 17.075901 16.989109 17.097599 16.902302 16.772099 16.793797 16.837208 16.728703 16.555103 16.598499 16.576801 16.511707 16.446598 16.424900 16.403202 16.272999 16.272999 16.186207 16.229603 16.251301 16.207905 16.316410 16.424900 16.338108 16.338108 16.468296 16.424900 16.446598 16.555103 16.490009 16.424900 16.424900 16.424900 16.381504 16.403202 16.446598 16.403202 16.403202 16.490009 16.359806 16.359806 16.381504 16.446598 16.338108 16.229603 16.272999 16.316410 16.338108 16.359806 16.229603 16.207905 16.229603 16.316410 16.207905 16.229603 16.186207 16.186207 16.164509 16.142796 16.316410 
16.967396 16.728703 16.815510 16.858906 16.772099 16.793797 16.793797 16.707005 16.793797 16.750401 16.750401 16.685307 16.793797 16.837208 16.750401 16.750401 16.663609 16.728703 16.685307 16.663609 16.663609 16.685307 16.750401 16.728703 16.728703 16.707005 16.793797 16.837208 16.728703 16.641895 16.750401 16.707005 16.793797 16.750401 16.750401 16.772099 16.815510 16.728703 16.837208 16.858906 16.815510 16.750401 16.837208 16.793797 16.772099 16.772099 16.793797 16.772099 16.772099 16.793797 16.750401 16.772099 16.793797 16.924000 16.924000 16.945698 16.837208 16.989109 16.989109 16.989109 17.162708 17.379704 17.162708 17.184406 17.271198 17.140995 17.358006 17.271198 17.292896 17.314610 17.336308 17.423100 17.531605 17.531605 17.661808 17.683506 17.922199 17.965595 18.117496 18.160908 18.377903 18.638309 18.725101 18.833607 18.963810 18.942097 19.050602 19.072300 19.093998 18.898701 18.594898 18.551502 18.464710 18.052402 17.878803 17.640110 17.423100 17.249500 17.140995 17.206104 16.945698 16.772099 16.858906 16.837208 16.793797 16.707005 16.750401 16.663609 16.576801 16.511707 16.490009 16.555103 16.490009 16.359806 16.381504 16.272999 16.272999 16.207905 16.251301 16.229603 16.294697 16.381504 16.316410 16.403202 16.424900 16.446598 16.533405 16.403202 16.511707 16.490009 16.424900 16.468296 16.446598 16.446598 16.446598 16.403202 16.468296 16.272999 16.468296 16.381504 16.381504 16.359806 16.424900 16.468296 16.316410 16.359806 16.229603 16.272999 16.381504 16.251301 16.164509 16.164509 16.164509 16.207905 16.207905 16.142796 16.099400 16.272999 16.121098 16.186207 
16.989109 16.880604 16.837208 16.772099 16.750401 16.772099 16.750401 16.772099 16.793797 16.728703 16.685307 16.685307 16.685307 16.793797 16.707005 16.707005 16.663609 16.793797 16.750401 16.750401 16.641895 16.685307 16.685307 16.772099 16.707005 16.685307 16.641895 16.750401 16.707005 16.772099 16.728703 16.707005 16.858906 16.750401 16.707005 16.793797 16.728703 16.772099 16.793797 16.837208 16.858906 16.858906 16.880604 16.750401 16.815510 16.728703 16.728703 16.793797 16.750401 16.750401 16.750401 16.815510 16.772099 16.837208 16.945698 16.924000 16.793797 17.010807 16.880604 17.032505 17.054203 17.206104 17.140995 17.206104 17.227802 17.140995 17.358006 17.227802 17.271198 17.206104 17.249500 17.314610 17.336308 17.271198 17.314610 17.509907 17.575001 17.509907 17.683506 17.705204 17.835407 18.030704 18.160908 18.182606 18.160908 18.160908 18.226002 18.334507 18.312809 18.160908 17.900501 17.878803 17.770298 17.488209 17.401402 17.336308 17.162708 17.054203 17.032505 16.924000 16.880604 16.707005 16.793797 16.685307 16.707005 16.620197 16.620197 16.598499 16.555103 16.490009 16.511707 16.468296 16.468296 16.381504 16.316410 16.229603 16.229603 16.164509 16.251301 16.294697 16.403202 16.338108 16.403202 16.424900 16.424900 16.468296 16.403202 16.468296 16.533405 16.555103 16.446598 16.446598 16.424900 16.424900 16.403202 16.403202 16.403202 16.403202 16.316410 16.272999 16.403202 16.468296 16.338108 16.316410 16.359806 16.403202 16.338108 16.251301 16.403202 16.316410 16.294697 16.229603 16.164509 16.164509 16.207905 16.164509 16.142796 16.142796 16.186207 16.164509 
16.837208 16.924000 16.685307 16.837208 16.837208 16.707005 16.728703 16.815510 16.837208 16.815510 16.685307 16.663609 16.728703 16.815510 16.707005 16.728703 16.620197 16.728703 16.837208 16.728703 16.641895 16.707005 16.663609 16.707005 16.772099 16.685307 16.728703 16.793797 16.685307 16.598499 16.685307 16.728703 16.772099 16.772099 16.663609 16.793797 16.685307 16.772099 16.815510 16.815510 16.728703 16.707005 16.793797 16.707005 16.772099 16.772099 16.772099 16.772099 16.750401 16.707005 16.685307 16.750401 16.793797 16.815510 16.924000 16.945698 16.858906 16.945698 16.945698 16.989109 17.010807 17.032505 16.858906 17.054203 17.119297 17.184406 17.314610 17.249500 17.271198 17.227802 17.227802 17.140995 17.206104 17.162708 17.119297 17.271198 17.379704 17.336308 17.444798 17.379704 17.466496 17.575001 17.618397 17.661808 17.640110 17.618397 17.596699 17.640110 17.705204 17.444798 17.358006 17.379704 17.184406 17.162708 17.119297 17.097599 16.945698 16.815510 16.793797 16.837208 16.858906 16.598499 16.641895 16.641895 16.641895 16.641895 16.533405 16.511707 16.490009 16.468296 16.468296 16.446598 16.424900 16.316410 16.294697 16.294697 16.207905 16.359806 16.338108 16.316410 16.381504 16.338108 16.490009 16.359806 16.381504 16.424900 16.490009 16.424900 16.468296 16.533405 16.490009 16.446598 16.468296 16.381504 16.403202 16.403202 16.403202 16.359806 16.381504 16.251301 16.272999 16.359806 16.338108 16.338108 16.359806 16.359806 16.338108 16.251301 16.338108 16.251301 16.207905 16.251301 16.207905 16.121098 16.142796 16.164509 16.229603 16.207905 16.077702 16.077702 
16.924000 16.815510 16.728703 16.772099 16.772099 16.707005 16.837208 16.837208 16.815510 16.707005 16.728703 16.663609 16.728703 16.750401 16.728703 16.598499 16.685307 16.728703 16.750401 16.728703 16.707005 16.685307 16.750401 16.728703 16.707005 16.707005 16.772099 16.772099 16.750401 16.707005 16.685307 16.685307 16.707005 16.728703 16.685307 16.707005 16.750401 16.707005 16.772099 16.793797 16.707005 16.837208 16.815510 16.663609 16.858906 16.685307 16.707005 16.793797 16.728703 16.750401 16.772099 16.793797 16.772099 16.924000 16.902302 16.989109 16.924000 17.032505 16.924000 16.967396 16.945698 17.010807 16.837208 16.924000 17.010807 17.097599 17.206104 17.162708 17.206104 17.140995 17.206104 17.206104 17.184406 17.140995 17.075901 17.097599 17.249500 17.227802 17.227802 17.184406 17.314610 17.292896 17.314610 17.379704 17.336308 17.227802 17.184406 17.271198 17.292896 17.097599 16.945698 17.010807 17.010807 16.989109 16.967396 16.945698 16.815510 16.685307 16.707005 16.663609 16.641895 16.707005 16.598499 16.555103 16.555103 16.576801 16.511707 16.468296 16.468296 16.403202 16.381504 16.381504 16.338108 16.316410 16.316410 16.294697 16.359806 16.338108 16.381504 16.338108 16.424900 16.338108 16.511707 16.424900 16.424900 16.511707 16.381504 16.533405 16.468296 16.576801 16.446598 16.381504 16.468296 16.403202 16.446598 16.403202 16.403202 16.207905 16.338108 16.359806 16.359806 16.316410 16.424900 16.338108 16.359806 16.251301 16.164509 16.272999 16.294697 16.294697 16.186207 16.229603 16.229603 16.164509 16.251301 16.164509 16.251301 16.056004 16.272999 16.056004 
16.837208 16.728703 16.750401 16.772099 16.685307 16.620197 16.685307 16.728703 16.772099 16.815510 16.707005 16.750401 16.576801 16.663609 16.620197 16.663609 16.663609 16.707005 16.576801 16.620197 16.685307 16.620197 16.685307 16.685307 16.707005 16.685307 16.685307 16.663609 16.663609 16.663609 16.685307 16.685307 16.728703 16.685307 16.620197 16.685307 16.663609 16.750401 16.685307 16.728703 16.728703 16.728703 16.858906 16.772099 16.728703 16.772099 16.728703 16.685307 16.750401 16.707005 16.707005 16.772099 16.772099 16.815510 16.902302 16.924000 16.880604 16.989109 16.858906 16.989109 17.032505 17.054203 16.924000 17.032505 16.989109 16.924000 17.010807 17.097599 17.162708 17.119297 17.119297 17.227802 17.097599 17.075901 17.119297 17.206104 17.097599 17.097599 17.140995 17.010807 17.054203 17.097599 17.119297 17.119297 17.097599 16.989109 16.967396 17.032505 17.032505 16.880604 16.837208 16.793797 16.728703 16.750401 16.815510 16.728703 16.728703 16.641895 16.598499 16.685307 16.576801 16.490009 16.490009 16.511707 16.468296 16.490009 16.424900 16.381504 16.381504 16.294697 16.359806 16.316410 16.316410 16.316410 16.424900 16.316410 16.316410 16.359806 16.381504 16.403202 16.338108 16.381504 16.468296 16.338108 16.381504 16.403202 16.533405 16.381504 16.490009 16.490009 16.424900 16.381504 16.424900 16.424900 16.381504 16.338108 16.338108 16.338108 16.381504 16.490009 16.381504 16.359806 16.272999 16.294697 16.403202 16.142796 16.207905 16.186207 16.207905 16.251301 16.186207 16.229603 16.142796 16.164509 16.077702 16.099400 16.077702 16.142796 16.142796 16.164509 
16.902302 16.728703 16.728703 16.750401 16.576801 16.728703 16.728703 16.728703 16.728703 16.707005 16.663609 16.555103 16.598499 16.685307 16.555103 16.620197 16.707005 16.728703 16.707005 16.663609 16.641895 16.641895 16.641895 16.555103 16.685307 16.685307 16.620197 16.707005 16.685307 16.750401 16.641895 16.728703 16.685307 16.663609 16.620197 16.685307 16.685307 16.815510 16.728703 16.663609 16.707005 16.728703 16.772099 16.772099 16.750401 16.707005 16.750401 16.707005 16.620197 16.728703 16.707005 16.728703 16.750401 16.793797 16.880604 16.880604 16.793797 16.924000 16.880604 16.858906 16.945698 16.989109 16.924000 16.945698 16.945698 16.858906 17.075901 17.097599 17.010807 17.054203 17.010807 17.097599 17.140995 17.075901 17.119297 17.140995 17.010807 16.967396 16.989109 16.902302 17.010807 16.924000 16.902302 17.010807 16.880604 16.772099 16.728703 16.793797 16.837208 16.793797 16.663609 16.685307 16.641895 16.555103 16.620197 16.620197 16.533405 16.511707 16.555103 16.490009 16.533405 16.446598 16.468296 16.555103 16.403202 16.446598 16.381504 16.381504 16.316410 16.316410 16.403202 16.359806 16.403202 16.403202 16.468296 16.403202 16.294697 16.294697 16.338108 16.359806 16.403202 16.359806 16.316410 16.316410 16.294697 16.490009 16.446598 16.381504 16.424900 16.424900 16.424900 16.381504 16.511707 16.446598 16.468296 16.316410 16.294697 16.294697 16.294697 16.381504 16.381504 16.403202 16.294697 16.359806 16.251301 16.251301 16.077702 16.186207 16.142796 16.164509 16.142796 16.121098 16.121098 15.990910 16.164509 16.056004 16.164509 16.012608 16.099400 16.121098 
16.924000 16.750401 16.772099 16.837208 16.728703 16.750401 16.663609 16.815510 16.772099 16.858906 16.685307 16.685307 16.728703 16.793797 16.598499 16.707005 16.728703 16.663609 16.707005 16.750401 16.772099 16.641895 16.728703 16.641895 16.750401 16.641895 16.663609 16.663609 16.641895 16.663609 16.685307 16.685307 16.685307 16.728703 16.728703 16.707005 16.728703 16.728703 16.793797 16.772099 16.728703 16.815510 16.772099 16.728703 16.837208 16.902302 16.728703 16.663609 16.750401 16.728703 16.772099 16.815510 16.750401 16.772099 16.967396 16.880604 16.858906 17.010807 16.858906 16.880604 16.924000 17.075901 16.902302 17.054203 16.989109 17.010807 17.032505 17.075901 17.097599 17.054203 17.097599 17.097599 17.119297 17.119297 17.097599 17.119297 17.075901 16.989109 17.010807 16.967396 17.010807 16.967396 16.924000 16.924000 16.858906 16.685307 16.750401 16.815510 16.728703 16.707005 16.598499 16.641895 16.511707 16.533405 16.511707 16.555103 16.490009 16.511707 16.511707 16.490009 16.555103 16.468296 16.533405 16.533405 16.403202 16.446598 16.446598 16.446598 16.490009 16.490009 16.533405 16.511707 16.446598 16.555103 16.490009 16.424900 16.381504 16.381504 16.403202 16.446598 16.381504 16.468296 16.490009 16.381504 16.490009 16.490009 16.446598 16.468296 16.490009 16.468296 16.511707 16.424900 16.555103 16.338108 16.468296 16.446598 16.338108 16.338108 16.424900 16.338108 16.381504 16.424900 16.381504 16.424900 16.359806 16.272999 16.229603 16.316410 16.338108 16.186207 16.229603 16.251301 16.099400 16.099400 16.099400 16.099400 16.056004 16.056004 16.229603 16.099400 
16.837208 16.815510 16.728703 16.750401 16.685307 16.620197 16.620197 16.663609 16.728703 16.685307 16.641895 16.728703 16.598499 16.663609 16.598499 16.576801 16.620197 16.728703 16.598499 16.685307 16.663609 16.663609 16.598499 16.576801 16.707005 16.663609 16.620197 16.772099 16.620197 16.576801 16.728703 16.663609 16.728703 16.641895 16.685307 16.685307 16.663609 16.663609 16.750401 16.772099 16.707005 16.793797 16.728703 16.728703 16.880604 16.772099 16.663609 16.707005 16.728703 16.641895 16.685307 16.750401 16.707005 16.858906 16.837208 16.902302 16.880604 16.924000 16.880604 16.967396 17.010807 17.032505 16.902302 17.032505 17.054203 16.924000 17.054203 17.075901 17.075901 17.054203 17.010807 17.010807 17.032505 17.162708 17.010807 16.989109 16.989109 16.924000 17.054203 16.989109 16.967396 16.902302 16.880604 16.924000 16.793797 16.685307 16.728703 16.793797 16.685307 16.620197 16.533405 16.576801 16.511707 16.511707 16.555103 16.490009 16.424900 16.468296 16.490009 16.403202 16.511707 16.446598 16.424900 16.424900 16.490009 16.316410 16.490009 16.446598 16.446598 16.511707 16.424900 16.555103 16.490009 16.468296 16.403202 16.381504 16.359806 16.359806 16.403202 16.381504 16.381504 16.272999 16.294697 16.403202 16.403202 16.403202 16.446598 16.381504 16.446598 16.359806 16.316410 16.359806 16.403202 16.381504 16.359806 16.294697 16.272999 16.272999 16.359806 16.294697 16.338108 16.338108 16.294697 16.294697 16.186207 16.338108 16.272999 16.056004 16.272999 16.186207 16.056004 16.121098 16.056004 16.077702 15.990910 16.056004 15.969196 16.099400 15.969196 15.990910 
16.902302 16.902302 16.967396 16.750401 16.728703 16.663609 16.641895 16.663609 16.837208 16.772099 16.641895 16.663609 16.685307 16.728703 16.620197 16.620197 16.576801 16.707005 16.707005 16.663609 16.750401 16.620197 16.707005 16.685307 16.663609 16.707005 16.772099 16.728703 16.728703 16.707005 16.707005 16.663609 16.685307 16.685307 16.685307 16.772099 16.707005 16.772099 16.728703 16.750401 16.750401 16.880604 16.858906 16.815510 16.793797 16.750401 16.728703 16.772099 16.707005 16.707005 16.837208 16.815510 16.815510 16.880604 16.945698 17.054203 16.858906 16.967396 16.902302 16.945698 17.054203 17.054203 16.924000 17.032505 17.097599 17.032505 17.162708 17.054203 17.097599 17.097599 17.097599 17.162708 17.119297 17.162708 17.054203 16.967396 17.010807 17.010807 17.010807 16.902302 16.902302 16.880604 16.837208 16.858906 16.837208 16.685307 16.641895 16.685307 16.685307 16.620197 16.555103 16.620197 16.468296 16.533405 16.576801 16.511707 16.468296 16.511707 16.424900 16.446598 16.511707 16.403202 16.468296 16.446598 16.555103 16.533405 16.533405 16.533405 16.511707 16.490009 16.555103 16.511707 16.490009 16.533405 16.555103 16.403202 16.403202 16.381504 16.424900 16.490009 16.403202 16.338108 16.316410 16.403202 16.533405 16.446598 16.381504 16.403202 16.490009 16.446598 16.403202 16.381504 16.511707 16.424900 16.359806 16.424900 16.338108 16.316410 16.424900 16.338108 16.381504 16.424900 16.359806 16.272999 16.229603 16.272999 16.338108 16.272999 16.381504 16.142796 16.077702 16.229603 16.099400 16.164509 16.142796 16.121098 16.034306 15.990910 16.142796 16.142796 
16.858906 16.750401 16.815510 16.772099 16.728703 16.663609 16.598499 16.663609 16.728703 16.728703 16.750401 16.620197 16.620197 16.685307 16.598499 16.576801 16.576801 16.663609 16.663609 16.620197 16.598499 16.750401 16.555103 16.685307 16.641895 16.555103 16.728703 16.685307 16.663609 16.685307 16.707005 16.641895 16.641895 16.663609 16.641895 16.663609 16.663609 16.728703 16.685307 16.685307 16.707005 16.858906 16.728703 16.750401 16.772099 16.793797 16.707005 16.750401 16.707005 16.641895 16.685307 16.815510 16.815510 16.858906 16.924000 16.880604 16.793797 16.967396 16.902302 16.902302 16.989109 17.119297 16.902302 16.989109 17.010807 16.945698 17.097599 17.097599 17.140995 17.010807 17.054203 17.032505 17.010807 17.054203 17.032505 17.010807 17.119297 16.945698 17.032505 16.880604 16.880604 16.880604 16.750401 16.815510 16.815510 16.641895 16.641895 16.641895 16.620197 16.598499 16.533405 16.533405 16.424900 16.468296 16.555103 16.468296 16.403202 16.381504 16.446598 16.490009 16.468296 16.511707 16.555103 16.576801 16.641895 16.576801 16.468296 16.576801 16.576801 16.555103 16.555103 16.533405 16.620197 16.511707 16.468296 16.468296 16.490009 16.316410 16.381504 16.511707 16.403202 16.359806 16.272999 16.403202 16.468296 16.338108 16.446598 16.294697 16.403202 16.359806 16.294697 16.381504 16.403202 16.359806 16.381504 16.338108 16.338108 16.164509 16.381504 16.294697 16.272999 16.272999 16.272999 16.229603 16.229603 16.294697 16.164509 16.142796 16.294697 16.164509 16.077702 16.121098 15.990910 16.099400 15.990910 15.969196 16.056004 16.034306 16.056004 16.034306 
16.793797 16.750401 16.641895 16.793797 16.685307 16.641895 16.707005 16.598499 16.707005 16.750401 16.728703 16.576801 16.663609 16.685307 16.555103 16.511707 16.555103 16.598499 16.620197 16.620197 16.620197 16.576801 16.641895 16.576801 16.598499 16.663609 16.620197 16.641895 16.663609 16.576801 16.685307 16.685307 16.620197 16.685307 16.598499 16.685307 16.641895 16.663609 16.620197 16.685307 16.685307 16.793797 16.728703 16.793797 16.685307 16.685307 16.685307 16.772099 16.620197 16.707005 16.772099 16.815510 16.772099 16.837208 16.924000 16.924000 16.815510 16.967396 16.858906 16.945698 16.967396 17.075901 16.902302 16.989109 17.097599 16.945698 17.097599 17.010807 17.032505 17.032505 17.032505 17.010807 17.010807 17.075901 17.054203 16.989109 16.989109 16.924000 16.924000 16.880604 16.815510 16.858906 16.815510 16.793797 16.663609 16.707005 16.663609 16.707005 16.685307 16.707005 16.576801 16.663609 16.446598 16.533405 16.555103 16.533405 16.533405 16.446598 16.446598 16.511707 16.620197 16.555103 16.533405 16.533405 16.555103 16.576801 16.555103 16.576801 16.576801 16.446598 16.555103 16.555103 16.533405 16.424900 16.490009 16.381504 16.424900 16.294697 16.316410 16.424900 16.403202 16.338108 16.381504 16.359806 16.424900 16.403202 16.381504 16.316410 16.316410 16.359806 16.251301 16.229603 16.359806 16.229603 16.251301 16.251301 16.229603 16.272999 16.229603 16.207905 16.229603 16.207905 16.164509 16.207905 16.121098 16.272999 16.056004 16.034306 16.142796 16.164509 16.121098 15.969196 16.077702 16.034306 15.990910 15.990910 15.990910 15.990910 15.925800 15.882404 
16.685307 16.663609 16.750401 16.685307 16.685307 16.707005 16.641895 16.641895 16.793797 16.620197 16.685307 16.533405 16.576801 16.663609 16.598499 16.533405 16.511707 16.576801 16.620197 16.576801 16.598499 16.555103 16.620197 16.620197 16.620197 16.641895 16.685307 16.533405 16.663609 16.533405 16.641895 16.641895 16.685307 16.555103 16.663609 16.685307 16.663609 16.685307 16.663609 16.685307 16.620197 16.663609 16.772099 16.663609 16.685307 16.837208 16.750401 16.663609 16.707005 16.641895 16.663609 16.728703 16.663609 16.837208 16.880604 16.945698 16.793797 16.967396 16.880604 16.924000 17.010807 17.119297 16.837208 17.032505 16.967396 16.945698 17.010807 16.989109 17.097599 17.032505 17.097599 16.967396 17.010807 17.010807 16.945698 17.010807 16.989109 16.945698 17.032505 16.902302 16.858906 16.837208 16.858906 16.728703 16.750401 16.555103 16.598499 16.750401 16.772099 16.555103 16.576801 16.620197 16.381504 16.468296 16.533405 16.511707 16.576801 16.424900 16.490009 16.533405 16.598499 16.490009 16.490009 16.555103 16.576801 16.555103 16.490009 16.468296 16.620197 16.555103 16.511707 16.511707 16.576801 16.403202 16.381504 16.359806 16.359806 16.294697 16.381504 16.381504 16.403202 16.381504 16.381504 16.294697 16.381504 16.468296 16.381504 16.229603 16.424900 16.338108 16.251301 16.186207 16.338108 16.229603 16.316410 16.229603 16.251301 16.186207 16.207905 16.207905 16.229603 16.207905 16.186207 16.251301 16.207905 16.294697 16.229603 16.142796 16.164509 16.207905 16.077702 16.034306 15.969196 15.947498 16.034306 15.969196 15.990910 16.012608 15.947498 15.839008 
