# Supplementary material for: Food Image Segmentation Using Multi-Modal Imaging Sensors with Color and Thermal Data
Source: Sensors (Basel). 2023 Jan 4;23(2):560. doi: 10.3390/s23020560 (PMC9860575; doi:10.3390/s23020560)
Supplement: Supplementary file 1 [file sensors-23-00560-s001.zip › Combined Data/C4 RGB+THERMAL/3.txt]

17.987309 17.878803 18.009007 17.922199 17.987309 17.965595 17.813709 17.878803 17.791996 17.835407 17.770298 17.770298 17.813709 17.857105 17.770298 17.813709 17.835407 17.726902 17.791996 17.748600 17.857105 17.791996 17.813709 17.857105 17.748600 17.813709 17.770298 17.813709 17.857105 17.878803 17.813709 17.922199 17.900501 17.878803 17.835407 17.857105 17.813709 17.770298 17.813709 17.878803 17.835407 17.791996 17.748600 17.943897 17.922199 17.835407 17.813709 17.878803 17.791996 17.748600 17.770298 17.813709 17.857105 17.857105 17.726902 17.813709 17.726902 17.922199 17.878803 17.813709 17.791996 17.726902 17.900501 17.878803 17.770298 17.878803 17.835407 17.835407 17.857105 17.748600 17.791996 17.748600 17.726902 17.791996 17.748600 17.726902 17.813709 17.878803 17.857105 17.857105 17.791996 17.813709 17.835407 17.835407 17.791996 17.857105 17.922199 17.878803 17.878803 17.922199 17.835407 17.900501 17.770298 17.922199 17.987309 17.922199 17.835407 17.900501 18.009007 17.878803 17.857105 18.009007 17.835407 17.813709 17.943897 17.878803 17.835407 17.835407 17.857105 17.791996 17.791996 17.922199 17.791996 17.748600 17.943897 17.857105 17.965595 17.748600 17.813709 17.770298 17.813709 17.813709 17.726902 17.791996 17.726902 17.726902 17.748600 17.705204 17.835407 17.835407 17.900501 17.813709 17.835407 17.943897 17.791996 17.791996 17.791996 17.705204 17.748600 17.857105 17.791996 17.705204 17.683506 17.618397 17.878803 17.683506 17.683506 17.813709 17.748600 17.618397 17.705204 17.640110 17.900501 17.705204 17.705204 17.705204 17.791996 17.705204 17.640110 17.661808 
18.074100 18.009007 17.965595 18.095798 18.095798 18.030704 18.052402 17.943897 17.987309 18.009007 17.878803 17.835407 17.878803 17.987309 17.813709 17.922199 17.965595 17.813709 17.835407 17.835407 18.009007 17.835407 17.900501 17.900501 17.857105 17.900501 17.943897 17.900501 17.922199 17.987309 17.965595 17.987309 17.943897 17.878803 18.009007 17.878803 17.922199 17.900501 17.900501 17.900501 17.857105 17.987309 17.900501 17.900501 17.987309 17.922199 17.835407 17.900501 17.943897 17.922199 17.943897 17.878803 18.009007 17.857105 17.857105 17.900501 17.922199 17.965595 17.900501 17.900501 17.922199 17.943897 17.922199 17.922199 17.922199 17.878803 17.965595 17.943897 17.943897 17.943897 17.922199 17.770298 17.922199 17.900501 17.835407 17.857105 17.943897 18.009007 18.009007 17.943897 17.965595 17.965595 17.857105 17.813709 17.857105 17.878803 17.922199 17.791996 17.943897 17.965595 17.900501 17.900501 17.791996 17.900501 17.965595 17.943897 17.857105 17.965595 17.987309 17.922199 17.943897 17.987309 17.835407 17.987309 17.965595 17.878803 17.900501 17.857105 17.943897 17.900501 17.922199 17.900501 17.813709 17.813709 17.987309 17.900501 17.965595 17.878803 17.922199 17.943897 17.813709 17.791996 17.748600 17.791996 17.813709 17.835407 17.813709 17.791996 17.943897 17.922199 17.900501 17.878803 17.857105 17.878803 17.878803 17.857105 17.900501 17.857105 17.835407 17.770298 17.705204 17.857105 17.835407 17.791996 17.813709 17.770298 17.770298 17.835407 17.813709 17.813709 17.748600 17.683506 17.748600 17.748600 17.791996 17.813709 17.726902 17.770298 17.726902 17.705204 
18.095798 18.052402 18.074100 18.074100 18.030704 17.987309 18.074100 17.943897 17.900501 17.900501 17.922199 17.922199 17.943897 17.987309 17.878803 17.900501 18.009007 17.835407 17.900501 17.900501 17.878803 18.009007 17.857105 17.878803 17.943897 17.965595 18.009007 17.922199 17.987309 17.987309 18.009007 17.943897 17.900501 17.943897 17.965595 17.943897 17.878803 17.878803 17.965595 17.878803 17.965595 17.965595 17.878803 17.922199 18.009007 17.900501 17.878803 18.009007 17.965595 17.878803 17.965595 18.009007 17.943897 17.943897 17.943897 17.878803 17.965595 17.987309 17.943897 17.878803 18.009007 17.857105 18.052402 17.857105 17.965595 17.943897 17.922199 17.965595 17.922199 18.009007 17.965595 17.922199 17.878803 17.922199 17.900501 17.943897 18.074100 17.987309 17.987309 18.009007 17.943897 18.009007 17.878803 17.878803 17.878803 17.943897 18.030704 17.943897 17.922199 17.965595 17.965595 17.857105 17.791996 17.878803 17.900501 17.965595 17.878803 17.922199 17.878803 17.878803 17.900501 17.987309 17.900501 17.857105 17.943897 17.857105 17.878803 17.813709 17.878803 17.791996 17.922199 17.900501 17.726902 17.791996 17.943897 17.878803 17.900501 17.943897 17.922199 17.835407 17.857105 17.835407 17.835407 17.878803 17.791996 17.791996 17.857105 17.900501 17.857105 18.009007 17.922199 17.900501 17.900501 17.943897 18.009007 17.791996 17.922199 17.900501 17.878803 17.943897 17.835407 17.857105 17.791996 17.857105 17.922199 17.813709 17.813709 17.878803 17.705204 17.726902 17.726902 17.813709 17.900501 17.835407 17.770298 17.770298 17.770298 17.878803 17.835407 17.791996 
18.052402 18.117496 18.052402 17.987309 18.074100 18.052402 17.965595 17.922199 17.922199 17.987309 17.965595 17.922199 17.835407 17.965595 18.009007 17.835407 17.922199 17.965595 17.900501 17.922199 17.900501 17.922199 17.943897 17.900501 17.987309 17.965595 18.030704 18.030704 17.965595 18.117496 18.009007 17.987309 17.987309 18.052402 18.074100 18.009007 17.900501 17.900501 17.922199 18.030704 17.922199 18.009007 17.900501 17.965595 18.009007 17.943897 17.878803 17.987309 17.922199 17.900501 17.987309 18.009007 18.009007 17.943897 17.900501 17.922199 17.878803 18.052402 17.878803 17.835407 17.878803 17.943897 17.987309 17.922199 17.943897 17.900501 18.009007 17.943897 17.943897 17.943897 17.878803 17.878803 17.900501 17.878803 17.943897 17.900501 17.965595 17.943897 17.922199 17.900501 17.878803 17.987309 17.900501 17.900501 17.857105 17.922199 17.987309 17.900501 17.965595 17.987309 17.900501 17.965595 17.857105 17.943897 17.922199 17.922199 17.922199 18.030704 17.943897 17.813709 17.878803 18.009007 17.813709 17.791996 17.987309 17.683506 17.813709 17.770298 17.813709 17.813709 17.813709 17.878803 17.640110 17.770298 17.835407 17.748600 17.835407 17.813709 17.770298 17.813709 17.748600 17.770298 17.726902 17.748600 17.791996 17.900501 17.813709 17.835407 17.813709 17.943897 17.857105 17.900501 17.900501 17.922199 17.965595 17.878803 17.835407 17.857105 17.748600 17.857105 17.835407 17.748600 17.791996 17.770298 17.878803 17.748600 17.813709 17.813709 17.726902 17.770298 17.726902 17.813709 17.748600 17.770298 17.705204 17.705204 17.770298 17.770298 17.791996 17.813709 
18.139210 18.030704 18.117496 18.074100 18.139210 18.074100 18.030704 18.009007 17.987309 17.987309 17.965595 17.900501 17.965595 18.009007 17.987309 17.878803 18.009007 17.965595 17.965595 17.965595 17.943897 18.052402 18.074100 17.987309 18.030704 17.987309 17.943897 17.943897 18.117496 18.052402 18.030704 18.030704 18.030704 17.965595 17.987309 17.987309 17.900501 17.987309 17.922199 17.900501 17.965595 18.009007 17.943897 18.009007 18.052402 17.943897 17.987309 18.030704 17.943897 17.922199 18.009007 18.009007 18.117496 17.987309 17.922199 17.900501 17.965595 18.052402 17.987309 17.857105 17.900501 17.943897 17.943897 17.900501 17.900501 17.965595 17.987309 17.943897 18.030704 18.009007 18.009007 17.943897 17.943897 17.943897 17.878803 17.878803 17.965595 18.074100 18.030704 17.943897 17.987309 17.987309 17.965595 17.922199 17.878803 17.943897 18.009007 18.009007 17.922199 18.030704 17.943897 17.878803 17.835407 17.900501 17.943897 18.030704 17.878803 17.900501 18.030704 17.900501 17.922199 17.987309 17.813709 17.813709 17.943897 17.770298 17.878803 17.813709 17.835407 17.770298 17.813709 17.791996 17.748600 17.813709 17.857105 17.878803 17.835407 17.835407 17.791996 17.835407 17.813709 17.791996 17.770298 17.683506 17.770298 17.835407 17.791996 17.748600 17.835407 17.943897 17.922199 17.857105 17.857105 17.878803 17.965595 17.922199 17.900501 17.943897 17.857105 17.770298 17.835407 17.922199 17.770298 17.857105 17.900501 17.835407 17.857105 17.835407 17.770298 17.726902 17.857105 17.900501 17.813709 17.791996 17.835407 17.791996 17.922199 17.835407 17.835407 17.922199 
18.247700 18.074100 18.160908 18.074100 18.095798 18.009007 18.074100 17.965595 17.943897 18.074100 18.009007 18.030704 17.965595 18.030704 18.052402 17.987309 18.030704 17.922199 17.922199 17.987309 17.900501 17.987309 17.965595 18.052402 17.987309 18.009007 17.965595 18.074100 18.095798 18.030704 18.074100 18.139210 17.987309 17.987309 18.052402 18.030704 18.009007 17.965595 17.965595 17.965595 17.943897 18.074100 18.030704 18.074100 18.030704 17.987309 17.987309 18.052402 17.987309 18.009007 17.900501 18.074100 18.074100 17.987309 17.857105 17.987309 17.987309 18.009007 17.987309 17.922199 17.943897 17.922199 18.052402 17.943897 18.009007 17.987309 18.009007 18.030704 17.943897 17.987309 17.878803 17.878803 17.922199 17.943897 17.878803 17.878803 18.182606 18.095798 18.052402 18.030704 17.965595 17.965595 17.965595 17.943897 17.943897 17.943897 18.030704 17.900501 17.922199 17.987309 17.878803 17.922199 17.878803 17.965595 17.900501 18.030704 17.922199 17.965595 18.095798 17.878803 17.835407 18.009007 17.878803 17.878803 17.900501 17.813709 17.878803 17.813709 17.857105 17.791996 17.878803 17.878803 17.770298 17.791996 17.900501 17.900501 17.813709 17.813709 17.835407 17.813709 17.857105 17.813709 17.791996 17.770298 17.791996 17.770298 17.813709 17.705204 17.943897 17.878803 17.813709 17.813709 17.835407 17.857105 17.878803 17.835407 17.900501 17.813709 17.835407 17.943897 17.813709 17.922199 17.726902 17.813709 17.835407 17.835407 17.835407 17.878803 17.791996 17.857105 17.770298 17.791996 17.857105 17.748600 17.748600 17.835407 17.835407 17.748600 17.835407 17.835407 
18.160908 18.117496 18.052402 18.052402 18.182606 18.074100 18.160908 18.117496 18.052402 18.009007 18.074100 18.095798 18.052402 18.095798 17.943897 18.052402 18.009007 17.965595 18.030704 18.009007 17.987309 18.009007 17.987309 18.095798 18.030704 18.052402 18.030704 18.160908 18.074100 18.052402 18.117496 18.095798 18.074100 18.030704 18.030704 17.965595 18.030704 18.052402 17.943897 18.030704 18.009007 18.052402 18.052402 18.009007 18.095798 17.987309 18.052402 18.074100 17.987309 17.965595 17.987309 18.009007 18.095798 18.074100 17.900501 18.052402 18.052402 18.095798 17.943897 18.052402 17.900501 17.965595 18.009007 17.922199 17.922199 17.943897 18.095798 18.009007 18.052402 18.030704 17.987309 18.009007 17.943897 17.987309 17.922199 18.009007 18.074100 18.095798 18.009007 18.052402 17.987309 18.009007 17.943897 17.922199 17.922199 18.030704 18.052402 17.900501 17.922199 18.052402 17.900501 17.857105 17.857105 17.900501 17.987309 18.052402 18.139210 18.009007 18.052402 17.900501 17.878803 18.030704 17.857105 17.878803 17.943897 17.900501 17.922199 17.813709 17.900501 17.900501 17.878803 17.922199 17.813709 17.835407 17.900501 17.835407 17.900501 17.835407 17.878803 17.791996 17.770298 17.770298 17.770298 17.835407 17.813709 17.748600 17.748600 17.770298 17.835407 17.900501 17.835407 17.857105 17.857105 17.835407 17.922199 17.878803 17.878803 17.900501 17.857105 17.878803 17.813709 17.922199 17.835407 17.922199 17.878803 17.900501 17.813709 17.857105 17.857105 17.770298 17.857105 17.813709 17.900501 17.878803 17.900501 17.965595 17.835407 17.857105 17.922199 17.900501 
18.182606 18.095798 18.095798 18.182606 18.139210 18.117496 18.074100 18.117496 17.987309 18.030704 18.074100 18.074100 17.987309 18.074100 18.139210 18.030704 17.943897 18.009007 17.965595 18.074100 18.030704 18.074100 17.987309 18.117496 18.009007 18.117496 18.052402 18.074100 18.030704 18.009007 18.182606 18.117496 18.052402 18.030704 18.009007 18.030704 18.052402 18.052402 17.987309 17.987309 18.030704 18.030704 18.009007 18.074100 18.095798 17.965595 18.030704 18.095798 17.987309 18.052402 17.987309 18.009007 18.095798 18.030704 17.922199 18.052402 17.943897 18.095798 18.009007 18.009007 18.009007 18.052402 18.074100 17.965595 17.987309 17.987309 18.052402 17.987309 18.030704 18.030704 18.030704 17.987309 17.987309 17.965595 17.987309 17.943897 18.030704 18.009007 17.943897 18.009007 17.922199 18.030704 17.965595 17.922199 17.943897 17.987309 18.052402 17.965595 18.009007 17.987309 17.900501 17.878803 17.878803 17.987309 18.030704 18.009007 18.117496 18.117496 18.139210 17.965595 17.878803 18.052402 17.878803 18.009007 17.943897 17.922199 17.835407 17.900501 17.943897 17.857105 17.965595 17.900501 17.813709 17.835407 17.922199 17.922199 17.813709 17.878803 17.900501 17.748600 17.770298 17.835407 17.813709 17.705204 17.791996 17.770298 17.857105 17.748600 17.857105 17.878803 17.922199 17.835407 17.943897 17.878803 17.857105 17.791996 17.835407 17.791996 17.770298 17.835407 17.878803 17.791996 17.835407 17.748600 17.813709 17.813709 17.835407 17.726902 17.878803 17.705204 17.835407 17.857105 17.857105 17.813709 17.835407 17.965595 17.770298 17.900501 17.922199 17.878803 
18.160908 18.095798 18.009007 18.009007 18.030704 18.052402 18.095798 18.074100 18.139210 18.052402 18.030704 18.030704 18.095798 18.095798 18.095798 18.052402 18.074100 18.009007 18.009007 17.965595 18.052402 18.074100 18.030704 18.182606 18.117496 18.182606 18.074100 18.117496 18.095798 18.117496 18.160908 18.204304 18.074100 18.052402 18.030704 17.943897 17.943897 17.965595 18.009007 17.943897 17.987309 17.943897 18.074100 18.009007 18.052402 18.030704 18.009007 18.139210 17.922199 18.052402 18.074100 18.074100 18.074100 17.987309 17.878803 17.922199 17.943897 18.095798 17.943897 17.922199 17.965595 17.965595 18.074100 17.943897 17.943897 18.030704 18.009007 17.943897 18.030704 18.030704 17.965595 18.030704 18.052402 17.922199 17.900501 17.943897 17.987309 18.095798 18.030704 17.965595 17.965595 17.987309 17.987309 17.943897 17.878803 17.965595 18.052402 18.009007 18.030704 18.030704 17.878803 17.922199 17.857105 17.943897 18.009007 17.965595 18.009007 18.030704 18.009007 17.965595 17.922199 17.965595 17.857105 17.922199 18.030704 17.791996 17.922199 17.900501 17.922199 17.878803 17.878803 17.943897 17.813709 17.835407 17.922199 17.900501 17.835407 17.857105 17.791996 17.813709 17.726902 17.791996 17.726902 17.791996 17.770298 17.813709 17.813709 17.791996 17.813709 17.835407 17.965595 17.857105 17.857105 17.857105 17.878803 17.878803 17.878803 17.813709 17.835407 17.857105 17.922199 17.900501 17.770298 17.770298 17.835407 17.813709 17.748600 17.726902 17.878803 17.813709 17.705204 17.835407 17.813709 17.791996 17.748600 17.835407 17.878803 17.878803 17.791996 17.835407 
18.247700 18.117496 18.074100 18.074100 18.117496 18.117496 18.182606 18.139210 18.139210 18.030704 18.030704 18.095798 18.052402 18.139210 18.182606 18.139210 18.074100 18.052402 18.052402 18.030704 18.052402 18.139210 18.139210 18.269398 18.117496 18.139210 18.074100 18.009007 18.117496 18.247700 18.204304 18.095798 18.139210 18.030704 18.095798 18.030704 18.052402 18.095798 18.030704 18.117496 18.074100 18.074100 18.030704 18.030704 18.160908 18.052402 18.009007 18.095798 18.160908 18.052402 18.074100 18.074100 18.095798 18.074100 17.900501 17.943897 18.030704 18.030704 18.052402 18.052402 17.965595 18.030704 18.052402 17.987309 18.009007 17.965595 18.139210 18.009007 18.074100 18.052402 17.965595 17.943897 18.052402 18.052402 17.965595 17.987309 18.074100 18.052402 18.052402 18.052402 18.030704 18.052402 18.030704 17.987309 17.965595 18.030704 17.965595 17.943897 17.965595 18.074100 17.943897 17.922199 17.922199 18.030704 18.009007 17.922199 17.965595 17.987309 18.009007 17.922199 17.922199 18.009007 17.878803 17.943897 17.943897 17.878803 17.922199 17.922199 17.922199 17.878803 17.857105 17.878803 17.835407 17.813709 17.922199 17.813709 17.878803 17.878803 17.791996 17.835407 17.791996 17.791996 17.813709 17.791996 17.748600 17.748600 17.770298 17.878803 17.813709 17.878803 17.965595 17.900501 17.965595 17.900501 17.900501 17.835407 17.857105 17.878803 17.878803 17.813709 17.813709 17.770298 17.791996 17.835407 17.813709 17.857105 17.835407 17.791996 17.835407 17.835407 17.726902 17.813709 17.813709 17.922199 17.791996 17.705204 17.813709 17.770298 17.813709 17.770298 
18.182606 18.009007 18.182606 18.117496 18.095798 18.226002 18.182606 18.226002 18.182606 18.095798 18.074100 18.117496 18.095798 18.182606 18.117496 18.009007 18.074100 18.052402 17.987309 18.074100 18.030704 18.117496 18.009007 18.074100 18.117496 18.117496 18.030704 18.074100 18.095798 18.204304 18.269398 18.247700 18.095798 18.052402 18.139210 18.139210 18.074100 18.095798 18.095798 18.052402 18.009007 18.052402 18.030704 18.030704 18.095798 18.052402 18.139210 18.074100 18.117496 18.009007 18.009007 18.139210 18.095798 18.074100 17.965595 18.074100 18.009007 18.160908 18.009007 17.965595 17.987309 18.009007 18.095798 18.009007 18.030704 17.987309 18.117496 18.095798 18.117496 18.009007 17.987309 17.943897 17.987309 18.009007 17.965595 17.965595 18.009007 18.052402 18.030704 18.095798 18.095798 18.030704 18.074100 17.987309 18.030704 17.965595 18.030704 18.030704 17.965595 18.074100 17.965595 18.030704 17.835407 17.943897 18.074100 18.052402 17.965595 17.943897 18.074100 17.922199 17.922199 18.030704 17.878803 17.987309 17.922199 17.857105 17.965595 17.943897 17.943897 17.813709 17.813709 17.965595 17.770298 17.835407 17.878803 17.878803 17.900501 17.943897 17.878803 17.857105 17.770298 17.813709 17.770298 17.878803 17.791996 17.770298 17.791996 17.835407 17.900501 17.857105 17.900501 17.900501 17.922199 17.965595 17.900501 17.900501 17.726902 17.770298 17.813709 17.878803 17.835407 17.835407 17.857105 17.813709 17.878803 17.770298 17.900501 17.813709 17.857105 17.770298 17.726902 17.878803 17.857105 17.813709 17.857105 17.791996 17.791996 17.770298 17.705204 17.835407 
18.160908 18.117496 18.095798 18.182606 18.139210 18.052402 18.204304 18.160908 18.204304 18.074100 18.117496 18.074100 18.160908 18.139210 18.095798 18.226002 18.095798 18.074100 18.095798 18.182606 18.117496 18.074100 18.095798 18.139210 18.095798 18.139210 18.117496 18.139210 18.139210 18.226002 18.226002 18.269398 18.139210 18.095798 18.074100 18.139210 18.074100 18.052402 18.030704 18.052402 18.052402 18.095798 17.965595 18.052402 18.247700 18.117496 18.009007 18.052402 18.009007 18.052402 18.074100 18.160908 18.117496 18.052402 17.987309 17.943897 17.965595 18.117496 18.009007 18.009007 18.009007 18.052402 18.052402 17.965595 18.052402 18.030704 18.117496 18.052402 18.074100 18.009007 18.074100 17.987309 18.030704 18.009007 18.052402 17.943897 18.052402 18.074100 18.095798 18.009007 18.074100 18.095798 18.030704 17.965595 17.943897 17.965595 18.009007 17.987309 17.987309 18.095798 17.900501 17.922199 17.857105 18.009007 18.030704 18.009007 17.965595 18.030704 18.052402 17.943897 17.943897 18.009007 17.922199 17.943897 18.030704 17.922199 17.878803 17.943897 18.009007 17.857105 17.965595 17.857105 17.770298 17.813709 17.857105 17.857105 17.922199 17.813709 17.748600 17.770298 17.791996 17.835407 17.726902 17.813709 17.705204 17.683506 17.878803 17.748600 17.922199 17.878803 17.922199 17.813709 17.900501 17.900501 17.965595 17.857105 17.857105 17.857105 17.791996 17.770298 17.813709 17.922199 17.878803 17.857105 17.791996 17.748600 17.748600 17.857105 17.813709 17.770298 17.791996 17.878803 17.791996 17.791996 17.748600 17.791996 17.705204 17.791996 17.726902 17.705204 
18.182606 18.139210 18.139210 18.117496 18.182606 18.247700 18.204304 18.160908 18.095798 17.965595 18.095798 18.095798 18.074100 18.204304 18.226002 18.160908 18.160908 18.117496 18.095798 18.074100 18.117496 18.160908 18.074100 18.095798 18.117496 18.117496 18.160908 18.204304 18.139210 18.117496 18.074100 18.204304 18.117496 18.182606 18.160908 18.095798 18.074100 18.030704 18.030704 18.052402 18.095798 18.139210 18.052402 18.074100 18.182606 18.052402 18.009007 18.117496 18.074100 18.052402 18.095798 18.052402 18.139210 18.074100 17.965595 18.009007 18.030704 18.052402 18.052402 18.052402 17.987309 17.943897 18.117496 17.987309 18.052402 17.922199 18.074100 18.052402 18.139210 18.074100 18.052402 18.095798 18.074100 18.030704 18.095798 17.987309 18.074100 18.074100 18.139210 18.052402 18.052402 18.074100 17.987309 18.009007 18.030704 18.052402 17.987309 17.965595 18.052402 18.095798 17.922199 17.987309 17.965595 17.987309 18.030704 17.987309 17.965595 17.965595 18.095798 17.878803 17.900501 17.987309 17.900501 17.965595 18.117496 17.878803 17.965595 17.900501 17.987309 17.857105 17.943897 17.900501 17.857105 17.857105 17.987309 17.922199 17.878803 17.900501 17.813709 17.791996 17.813709 17.748600 17.835407 17.835407 17.705204 17.748600 17.857105 17.748600 17.878803 17.943897 17.922199 17.900501 17.791996 17.965595 17.922199 17.878803 17.878803 17.857105 17.748600 17.900501 17.857105 17.835407 17.835407 17.922199 17.878803 17.813709 17.835407 17.943897 17.900501 17.726902 17.835407 17.835407 17.900501 17.878803 17.791996 17.748600 17.726902 17.748600 17.857105 17.791996 
18.312809 18.160908 18.247700 18.095798 18.117496 18.226002 18.247700 18.182606 18.226002 18.117496 18.182606 18.204304 18.139210 18.139210 18.204304 18.226002 18.160908 18.139210 18.074100 18.160908 18.182606 18.009007 18.204304 18.204304 18.182606 18.226002 18.269398 18.074100 18.226002 18.182606 18.182606 18.204304 18.204304 18.160908 18.139210 18.139210 18.117496 18.009007 18.139210 18.009007 18.139210 18.117496 18.095798 18.074100 18.160908 18.074100 18.139210 18.160908 18.117496 18.139210 17.965595 18.139210 18.160908 18.117496 17.943897 18.074100 18.030704 18.095798 18.182606 18.052402 18.074100 18.074100 18.030704 18.074100 18.009007 18.139210 18.117496 17.987309 18.095798 18.095798 17.965595 18.074100 18.030704 18.117496 18.030704 18.030704 18.095798 18.139210 18.139210 18.052402 17.987309 18.117496 18.052402 18.009007 17.943897 17.987309 18.009007 18.052402 18.030704 18.074100 17.965595 17.987309 17.922199 18.074100 18.030704 18.009007 17.965595 18.030704 18.139210 17.965595 17.987309 18.139210 17.922199 17.965595 17.987309 17.900501 17.943897 18.052402 17.987309 17.857105 17.965595 17.878803 17.835407 17.900501 17.943897 17.878803 17.922199 17.857105 17.835407 17.770298 17.835407 17.813709 17.770298 17.813709 17.791996 17.835407 17.900501 17.835407 17.857105 17.943897 17.922199 17.857105 17.943897 17.900501 17.900501 17.900501 17.835407 17.922199 17.922199 17.900501 17.922199 17.813709 17.835407 17.878803 17.835407 17.857105 17.857105 17.857105 17.791996 17.770298 17.900501 17.748600 17.791996 17.878803 17.922199 17.770298 17.813709 17.813709 17.835407 17.857105 
18.312809 18.226002 18.182606 18.117496 18.204304 18.160908 18.074100 18.247700 18.204304 18.182606 18.182606 18.139210 18.204304 18.247700 18.182606 18.226002 18.182606 18.074100 18.204304 18.269398 18.160908 18.139210 18.160908 18.247700 18.291096 18.204304 18.160908 18.139210 18.182606 18.182606 18.226002 18.269398 18.312809 18.226002 18.160908 18.226002 18.095798 18.139210 18.095798 18.052402 18.117496 18.074100 18.095798 18.095798 18.182606 18.117496 18.139210 18.160908 18.074100 18.074100 18.030704 18.095798 18.160908 18.139210 18.074100 18.052402 18.074100 18.182606 18.095798 18.074100 18.052402 18.074100 18.160908 18.074100 18.117496 18.117496 18.182606 18.160908 18.160908 18.030704 18.052402 18.052402 18.052402 17.987309 18.074100 18.095798 18.204304 18.095798 18.074100 18.030704 18.009007 18.095798 18.009007 17.987309 17.943897 17.987309 18.030704 18.009007 18.030704 18.117496 17.965595 17.965595 17.943897 18.009007 18.009007 18.030704 17.965595 17.965595 18.074100 18.009007 17.943897 18.139210 17.943897 17.943897 18.030704 17.900501 17.922199 17.943897 17.965595 17.922199 17.878803 17.965595 17.813709 17.922199 18.030704 17.900501 17.965595 17.878803 17.857105 17.835407 17.835407 17.748600 17.770298 17.857105 17.878803 17.878803 17.878803 17.857105 17.857105 17.878803 17.857105 17.878803 17.922199 17.878803 17.857105 17.770298 17.900501 17.857105 17.857105 17.878803 17.878803 17.900501 17.813709 17.813709 17.835407 17.835407 17.770298 17.813709 17.878803 17.813709 17.791996 17.813709 17.813709 17.791996 17.813709 17.835407 17.748600 17.857105 17.835407 17.857105 
18.399601 18.204304 18.247700 18.139210 18.139210 18.204304 18.117496 18.247700 18.269398 18.160908 18.204304 18.139210 18.226002 18.226002 18.204304 18.182606 18.182606 18.160908 18.182606 18.182606 18.160908 18.182606 18.095798 18.269398 18.291096 18.226002 18.204304 18.182606 18.182606 18.182606 18.247700 18.182606 18.204304 18.247700 18.226002 18.139210 18.160908 18.074100 18.139210 18.052402 18.139210 18.095798 18.095798 18.139210 18.204304 18.117496 18.052402 18.117496 18.182606 18.117496 18.117496 18.139210 18.204304 18.182606 18.074100 18.204304 18.052402 18.160908 18.182606 18.139210 18.117496 18.030704 18.182606 18.052402 18.074100 18.139210 18.160908 18.182606 18.139210 18.030704 18.009007 18.074100 18.009007 18.074100 18.074100 18.052402 18.182606 18.052402 18.117496 18.009007 18.030704 18.139210 18.095798 17.922199 17.987309 17.987309 17.987309 18.009007 18.160908 18.117496 17.922199 17.965595 17.878803 18.030704 18.009007 18.074100 18.030704 18.030704 18.095798 17.987309 18.009007 18.095798 17.900501 17.965595 18.052402 18.030704 17.943897 17.987309 17.987309 17.878803 17.857105 17.987309 17.791996 17.857105 17.987309 17.987309 17.900501 17.900501 17.857105 17.835407 17.705204 17.791996 17.748600 17.813709 17.770298 17.835407 17.835407 17.835407 17.813709 17.878803 17.900501 18.009007 17.813709 17.835407 17.965595 17.878803 17.900501 17.900501 17.857105 17.857105 17.922199 17.900501 17.791996 17.900501 17.878803 17.813709 17.835407 17.857105 17.791996 17.857105 17.813709 17.813709 17.835407 17.813709 17.813709 17.791996 17.813709 17.813709 17.813709 17.770298 
18.377903 18.204304 18.226002 18.226002 18.204304 18.226002 18.226002 18.334507 18.204304 18.139210 18.247700 18.226002 18.182606 18.269398 18.160908 18.182606 18.247700 18.160908 18.182606 18.160908 18.204304 18.182606 18.204304 18.204304 18.291096 18.226002 18.226002 18.269398 18.160908 18.204304 18.247700 18.226002 18.204304 18.160908 18.269398 18.204304 18.182606 18.160908 18.160908 18.095798 18.117496 18.160908 18.139210 18.139210 18.226002 18.160908 18.139210 18.139210 18.052402 18.095798 18.117496 18.139210 18.182606 18.182606 17.987309 18.117496 18.095798 18.160908 18.204304 18.052402 18.117496 18.030704 18.182606 18.052402 18.095798 18.074100 18.182606 18.226002 18.095798 18.074100 18.095798 18.030704 18.030704 17.987309 18.117496 18.030704 18.117496 18.139210 18.204304 18.095798 18.009007 18.074100 18.074100 18.009007 18.030704 18.030704 18.095798 18.009007 18.030704 18.095798 18.030704 17.965595 17.943897 18.052402 18.030704 18.052402 18.030704 18.074100 18.095798 18.009007 17.900501 18.074100 17.943897 17.900501 18.009007 17.943897 17.987309 17.878803 17.943897 17.922199 17.943897 17.987309 17.857105 17.922199 17.987309 17.900501 17.943897 17.943897 17.878803 17.770298 17.857105 17.748600 17.748600 17.748600 17.791996 17.857105 17.878803 17.835407 17.900501 17.835407 17.900501 17.922199 17.922199 17.965595 17.922199 17.791996 17.900501 17.791996 17.835407 17.922199 17.878803 17.857105 17.878803 17.878803 17.857105 17.900501 17.835407 17.857105 17.813709 17.835407 17.791996 17.748600 17.835407 17.748600 17.791996 17.878803 17.857105 17.878803 17.900501 17.900501 
18.421299 18.160908 18.204304 18.269398 18.182606 18.226002 18.182606 18.291096 18.182606 18.160908 18.291096 18.204304 18.247700 18.269398 18.117496 18.160908 18.226002 18.160908 18.160908 18.247700 18.204304 18.139210 18.182606 18.226002 18.312809 18.247700 18.247700 18.291096 18.204304 18.269398 18.291096 18.291096 18.204304 18.160908 18.182606 18.160908 18.139210 18.204304 18.095798 18.160908 18.160908 18.095798 18.182606 18.291096 18.291096 18.117496 18.117496 18.095798 18.204304 18.182606 18.074100 18.139210 18.204304 18.160908 18.204304 18.095798 18.117496 18.095798 18.139210 18.139210 18.009007 18.095798 18.226002 17.987309 18.139210 18.117496 18.074100 18.226002 18.074100 18.117496 18.030704 17.987309 18.095798 18.074100 18.052402 18.030704 18.160908 18.117496 18.160908 18.009007 18.052402 18.009007 17.943897 17.987309 17.943897 17.965595 18.030704 17.987309 18.030704 18.052402 18.009007 17.922199 17.922199 17.965595 18.052402 18.009007 17.965595 18.009007 18.117496 17.922199 17.922199 18.095798 18.030704 17.943897 17.987309 17.900501 18.074100 17.900501 17.987309 17.878803 17.965595 18.009007 17.813709 17.835407 17.965595 17.922199 17.943897 17.943897 17.900501 17.857105 17.878803 17.791996 17.857105 17.791996 17.813709 17.770298 17.900501 17.878803 17.878803 17.878803 17.878803 17.878803 17.900501 17.857105 17.835407 17.835407 17.922199 17.813709 17.878803 17.835407 17.835407 17.878803 17.857105 17.857105 17.791996 17.813709 17.791996 17.791996 17.791996 17.791996 17.878803 17.791996 17.770298 17.835407 17.835407 17.878803 17.813709 17.813709 17.835407 17.813709 
18.334507 18.291096 18.269398 18.204304 18.204304 18.269398 18.291096 18.226002 18.160908 18.247700 18.182606 18.160908 18.291096 18.226002 18.269398 18.269398 18.204304 18.160908 18.182606 18.226002 18.139210 18.226002 18.226002 18.247700 18.160908 18.269398 18.291096 18.247700 18.291096 18.247700 18.312809 18.247700 18.269398 18.160908 18.139210 18.117496 18.204304 18.226002 18.226002 18.095798 18.204304 18.095798 18.204304 18.269398 18.421299 18.204304 18.160908 18.204304 18.226002 18.182606 18.182606 18.182606 18.182606 18.139210 18.139210 17.987309 18.139210 18.095798 18.226002 18.095798 18.030704 18.074100 18.160908 17.965595 18.117496 18.160908 18.204304 18.160908 18.117496 18.182606 17.987309 18.052402 17.987309 18.009007 17.987309 17.857105 18.009007 17.922199 18.095798 17.922199 17.943897 17.943897 17.922199 17.857105 17.835407 17.791996 17.922199 17.857105 17.813709 17.965595 17.878803 17.878803 17.857105 18.030704 17.987309 17.965595 17.987309 17.922199 18.009007 17.965595 17.922199 18.074100 17.965595 17.922199 18.052402 17.878803 17.987309 17.987309 17.943897 17.922199 17.987309 18.009007 17.857105 17.857105 17.943897 17.943897 18.009007 17.857105 17.878803 17.857105 17.878803 17.835407 17.791996 17.791996 17.813709 17.748600 17.900501 17.791996 17.965595 17.900501 17.878803 17.791996 17.900501 17.878803 17.857105 17.900501 17.857105 17.878803 17.878803 17.813709 17.922199 17.943897 17.835407 17.791996 17.878803 17.900501 17.813709 17.770298 17.748600 17.813709 17.813709 17.748600 17.791996 17.791996 17.791996 17.748600 17.857105 17.835407 17.835407 17.791996 
18.334507 18.312809 18.291096 18.247700 18.269398 18.269398 18.269398 18.291096 18.160908 18.204304 18.312809 18.182606 18.291096 18.334507 18.312809 18.204304 18.226002 18.226002 18.204304 18.247700 18.182606 18.226002 18.226002 18.247700 18.204304 18.269398 18.247700 18.269398 18.269398 18.247700 18.247700 18.247700 18.356205 18.182606 18.160908 18.160908 18.095798 18.247700 18.182606 18.160908 18.139210 18.139210 18.204304 18.269398 18.399601 18.160908 18.139210 18.226002 18.269398 18.139210 18.117496 18.269398 18.247700 18.160908 18.117496 18.160908 18.139210 18.182606 18.204304 18.182606 18.226002 18.160908 18.226002 18.095798 18.204304 18.139210 18.182606 18.182606 18.117496 18.074100 18.009007 17.965595 17.857105 17.922199 17.857105 17.726902 17.943897 17.835407 17.987309 17.943897 17.922199 17.922199 17.857105 17.835407 17.791996 17.770298 17.835407 17.813709 17.791996 17.900501 17.770298 17.813709 17.748600 17.943897 17.857105 17.965595 17.878803 17.943897 18.009007 17.987309 17.965595 18.030704 17.922199 17.943897 18.052402 17.922199 17.965595 17.922199 18.009007 18.009007 18.030704 17.965595 17.878803 17.965595 17.987309 17.987309 18.009007 17.943897 17.835407 17.835407 17.857105 17.791996 17.878803 17.857105 17.813709 17.857105 17.943897 17.835407 17.922199 17.943897 17.813709 17.900501 17.878803 17.922199 17.965595 17.922199 17.878803 17.943897 17.835407 17.857105 17.987309 17.835407 17.878803 17.857105 17.878803 17.857105 17.813709 17.878803 17.857105 17.813709 17.835407 17.813709 17.857105 17.900501 17.857105 17.878803 17.813709 17.835407 17.878803 17.922199 
18.442997 18.269398 18.247700 18.160908 18.312809 18.291096 18.269398 18.291096 18.312809 18.160908 18.247700 18.247700 18.291096 18.312809 18.312809 18.226002 18.160908 18.226002 18.269398 18.269398 18.182606 18.247700 18.247700 18.312809 18.247700 18.312809 18.247700 18.182606 18.334507 18.291096 18.291096 18.247700 18.247700 18.247700 18.182606 18.117496 18.182606 18.182606 18.160908 18.074100 18.117496 18.204304 18.117496 18.204304 18.334507 18.226002 18.204304 18.204304 18.291096 18.182606 18.160908 18.226002 18.269398 18.139210 18.117496 18.095798 18.160908 18.226002 18.204304 18.117496 18.117496 18.182606 18.204304 18.160908 18.226002 18.117496 18.204304 18.117496 18.074100 17.943897 17.791996 17.835407 17.726902 17.726902 17.705204 17.726902 17.922199 17.900501 17.922199 17.878803 17.922199 17.987309 17.878803 17.748600 17.835407 17.813709 17.878803 17.878803 17.900501 17.878803 17.813709 17.748600 17.705204 17.857105 17.878803 17.900501 17.770298 17.922199 17.965595 17.835407 17.900501 17.987309 17.857105 17.943897 18.052402 17.900501 18.030704 17.987309 17.965595 17.922199 18.009007 17.987309 17.813709 17.878803 18.074100 17.987309 17.965595 17.987309 17.835407 17.878803 17.835407 17.835407 17.835407 17.922199 17.791996 17.900501 17.878803 17.857105 17.813709 17.857105 17.878803 17.943897 17.987309 17.900501 17.943897 17.900501 17.857105 17.857105 17.987309 17.965595 17.900501 17.791996 17.857105 17.943897 17.791996 17.835407 17.770298 17.878803 17.791996 17.900501 17.835407 17.922199 17.813709 17.900501 17.835407 17.813709 17.791996 17.878803 17.922199 17.835407 
18.312809 18.160908 18.247700 18.204304 18.312809 18.291096 18.334507 18.377903 18.312809 18.247700 18.247700 18.226002 18.247700 18.399601 18.160908 18.247700 18.291096 18.226002 18.247700 18.247700 18.204304 18.247700 18.247700 18.312809 18.204304 18.269398 18.204304 18.312809 18.291096 18.312809 18.247700 18.226002 18.247700 18.226002 18.226002 18.226002 18.247700 18.182606 18.160908 18.052402 18.182606 18.291096 18.226002 18.160908 18.291096 18.226002 18.160908 18.139210 18.204304 18.074100 18.182606 18.226002 18.269398 18.204304 18.074100 18.030704 18.182606 18.312809 18.204304 18.095798 18.117496 18.117496 18.139210 18.095798 18.204304 18.052402 18.009007 17.965595 17.857105 17.791996 17.770298 17.683506 17.683506 17.596699 17.596699 17.596699 17.770298 17.835407 17.987309 17.922199 17.878803 17.922199 17.835407 17.835407 17.835407 17.878803 17.900501 17.857105 17.813709 17.922199 17.835407 17.878803 17.770298 17.857105 18.009007 17.922199 17.857105 17.922199 17.922199 17.791996 17.791996 17.965595 17.770298 17.857105 18.030704 17.878803 17.987309 17.943897 18.052402 17.922199 18.009007 17.987309 17.835407 17.813709 17.943897 17.965595 17.965595 17.987309 17.813709 17.857105 17.878803 17.857105 17.813709 17.900501 17.791996 17.857105 17.770298 17.748600 17.813709 17.900501 17.900501 17.835407 17.900501 17.943897 17.922199 17.943897 17.900501 17.878803 17.878803 17.965595 17.922199 17.922199 17.878803 17.878803 17.857105 17.857105 17.791996 17.943897 17.770298 17.900501 17.726902 17.900501 17.813709 17.900501 17.922199 17.857105 17.835407 18.009007 17.857105 17.900501 
18.377903 18.291096 18.182606 18.247700 18.334507 18.399601 18.269398 18.356205 18.226002 18.247700 18.269398 18.269398 18.204304 18.334507 18.247700 18.226002 18.291096 18.139210 18.226002 18.269398 18.204304 18.247700 18.247700 18.247700 18.226002 18.291096 18.312809 18.269398 18.312809 18.291096 18.334507 18.291096 18.204304 18.269398 18.291096 18.334507 18.160908 18.160908 18.182606 18.074100 18.160908 18.269398 18.182606 18.226002 18.269398 18.182606 18.226002 18.160908 18.139210 18.095798 18.204304 18.160908 18.247700 18.226002 18.095798 18.160908 18.117496 18.312809 18.204304 18.139210 18.139210 18.095798 18.160908 18.117496 17.987309 17.922199 17.943897 17.857105 17.835407 17.770298 17.661808 17.661808 17.553303 17.401402 17.444798 17.314610 17.618397 17.791996 17.878803 17.791996 17.900501 17.943897 17.900501 17.835407 17.943897 17.987309 17.965595 17.835407 17.922199 17.987309 17.835407 17.900501 17.922199 17.900501 17.987309 17.965595 17.900501 17.900501 17.943897 17.813709 17.726902 17.878803 17.748600 17.770298 17.965595 17.813709 17.965595 17.922199 17.965595 17.922199 17.943897 17.987309 17.943897 17.857105 17.987309 18.052402 17.965595 17.965595 17.857105 17.857105 17.900501 17.943897 17.813709 17.857105 17.878803 17.922199 17.878803 17.813709 17.900501 17.965595 17.922199 17.965595 17.878803 18.009007 17.878803 17.878803 17.965595 17.943897 17.770298 17.900501 17.857105 17.965595 17.857105 17.878803 17.813709 17.835407 17.813709 17.922199 17.878803 17.857105 17.791996 17.922199 17.878803 17.922199 17.878803 17.835407 17.835407 17.900501 17.835407 17.878803 
18.442997 18.291096 18.247700 18.356205 18.421299 18.312809 18.399601 18.377903 18.204304 18.269398 18.247700 18.247700 18.204304 18.247700 18.247700 18.226002 18.204304 18.182606 18.204304 18.334507 18.226002 18.269398 18.269398 18.334507 18.291096 18.291096 18.291096 18.269398 18.291096 18.312809 18.334507 18.377903 18.247700 18.226002 18.269398 18.291096 18.291096 18.269398 18.160908 18.182606 18.182606 18.160908 18.226002 18.182606 18.356205 18.247700 18.160908 18.117496 18.226002 18.139210 18.182606 18.139210 18.226002 18.269398 18.052402 18.139210 18.160908 18.312809 18.204304 18.226002 18.095798 17.987309 18.095798 17.943897 17.943897 17.878803 17.900501 17.835407 17.770298 17.705204 17.575001 17.488209 17.314610 16.967396 16.533405 16.121098 16.880604 17.618397 17.857105 17.770298 17.835407 17.922199 17.791996 17.791996 17.878803 17.943897 17.878803 17.857105 18.009007 17.965595 17.900501 17.878803 17.900501 17.900501 17.987309 17.965595 17.900501 17.965595 17.922199 17.878803 17.813709 17.900501 17.770298 17.748600 17.813709 17.748600 17.857105 17.813709 17.987309 17.813709 18.030704 17.965595 17.791996 17.900501 17.943897 18.030704 17.965595 17.987309 17.900501 17.878803 17.965595 17.857105 17.813709 17.878803 17.943897 17.922199 17.878803 17.878803 17.878803 17.900501 17.900501 17.965595 17.922199 17.943897 17.878803 17.900501 17.878803 18.009007 17.857105 17.835407 17.835407 17.900501 17.835407 17.791996 17.965595 17.835407 17.835407 18.030704 17.835407 17.835407 17.878803 17.857105 17.922199 17.965595 17.900501 17.791996 17.835407 17.857105 17.878803 17.878803 
18.399601 18.334507 18.291096 18.247700 18.421299 18.356205 18.334507 18.399601 18.182606 18.291096 18.312809 18.334507 18.291096 18.356205 18.312809 18.247700 18.291096 18.204304 18.377903 18.334507 18.291096 18.204304 18.291096 18.269398 18.312809 18.291096 18.334507 18.334507 18.291096 18.464710 18.312809 18.334507 18.247700 18.269398 18.269398 18.334507 18.291096 18.204304 18.247700 18.139210 18.226002 18.226002 18.226002 18.160908 18.356205 18.204304 18.204304 18.204304 18.204304 18.226002 18.226002 18.160908 18.269398 18.204304 18.095798 18.204304 18.160908 18.269398 18.182606 18.204304 17.922199 17.900501 17.900501 17.835407 17.943897 17.900501 17.835407 17.791996 17.618397 17.661808 17.358006 17.054203 16.511707 16.164509 15.947498 15.860706 16.338108 17.444798 17.835407 17.791996 17.791996 17.878803 17.726902 17.813709 17.705204 17.748600 17.683506 17.835407 17.835407 17.943897 17.857105 17.922199 17.857105 17.943897 17.943897 17.965595 17.922199 17.965595 18.160908 17.922199 17.857105 18.030704 17.813709 17.791996 17.943897 17.813709 17.857105 17.770298 17.813709 17.813709 17.900501 17.900501 17.900501 17.922199 18.074100 17.922199 17.965595 17.943897 17.987309 17.900501 18.030704 17.900501 17.878803 17.878803 17.878803 17.835407 17.835407 17.922199 17.943897 17.900501 17.900501 17.965595 17.878803 18.030704 17.857105 17.900501 17.922199 17.987309 17.965595 17.900501 17.900501 17.922199 17.943897 17.878803 18.030704 17.878803 17.835407 17.987309 17.900501 17.813709 17.813709 17.857105 17.878803 17.900501 17.900501 17.878803 17.857105 17.878803 17.835407 17.965595 
18.421299 18.312809 18.269398 18.291096 18.377903 18.356205 18.399601 18.508106 18.226002 18.247700 18.312809 18.312809 18.312809 18.312809 18.291096 18.312809 18.226002 18.247700 18.269398 18.312809 18.312809 18.377903 18.312809 18.442997 18.312809 18.291096 18.291096 18.291096 18.247700 18.334507 18.291096 18.247700 18.269398 18.312809 18.269398 18.269398 18.182606 18.226002 18.182606 18.204304 18.204304 18.269398 18.182606 18.182606 18.247700 18.269398 18.247700 18.204304 18.160908 18.334507 18.247700 18.269398 18.269398 18.204304 18.117496 18.204304 18.117496 18.160908 18.139210 18.030704 17.987309 17.900501 17.857105 17.770298 17.857105 17.791996 17.661808 17.640110 17.379704 17.206104 16.750401 16.381504 16.186207 16.229603 15.990910 15.990910 16.338108 17.466496 17.705204 17.640110 17.705204 17.726902 17.683506 17.553303 17.488209 17.466496 17.401402 17.509907 17.618397 17.705204 17.596699 17.661808 17.640110 17.791996 17.857105 17.878803 17.813709 17.943897 18.052402 17.857105 17.835407 18.030704 17.835407 17.835407 17.922199 17.791996 17.770298 17.791996 17.835407 17.618397 17.791996 17.835407 17.748600 17.835407 17.965595 18.009007 17.943897 17.987309 17.857105 17.878803 17.900501 17.878803 17.900501 17.878803 17.835407 17.878803 17.813709 17.922199 17.987309 17.922199 17.987309 17.922199 17.857105 17.922199 18.009007 17.965595 17.900501 17.835407 17.878803 17.878803 17.922199 17.878803 17.900501 17.943897 17.900501 17.857105 17.813709 17.857105 17.922199 17.835407 17.857105 17.835407 17.857105 17.835407 17.791996 17.878803 17.900501 17.813709 17.878803 17.943897 
18.421299 18.334507 18.291096 18.334507 18.356205 18.377903 18.312809 18.377903 18.204304 18.269398 18.334507 18.269398 18.269398 18.247700 18.421299 18.291096 18.312809 18.291096 18.356205 18.226002 18.226002 18.312809 18.204304 18.356205 18.334507 18.312809 18.334507 18.269398 18.182606 18.442997 18.269398 18.291096 18.247700 18.269398 18.291096 18.247700 18.226002 18.226002 18.269398 18.204304 18.160908 18.160908 18.160908 18.160908 18.269398 18.139210 18.312809 18.226002 18.160908 18.204304 18.204304 18.226002 18.226002 18.139210 18.160908 18.160908 18.052402 18.117496 18.030704 18.052402 17.922199 17.900501 17.922199 17.770298 17.705204 17.640110 17.401402 16.989109 16.685307 16.641895 16.424900 16.424900 16.359806 16.381504 16.186207 16.012608 16.272999 17.227802 17.553303 17.596699 17.488209 17.661808 17.466496 17.336308 17.271198 16.772099 16.533405 16.945698 17.119297 17.206104 17.358006 17.531605 17.618397 17.770298 17.748600 17.813709 17.900501 17.900501 17.987309 17.857105 17.878803 17.987309 17.813709 17.791996 17.987309 17.835407 17.878803 17.791996 17.857105 17.705204 17.748600 17.770298 17.705204 17.857105 17.965595 17.943897 17.922199 17.900501 17.857105 17.857105 17.835407 17.857105 17.835407 17.900501 17.791996 17.922199 17.791996 17.900501 17.987309 17.987309 17.943897 17.857105 17.835407 17.943897 17.943897 17.943897 17.900501 17.922199 17.791996 17.943897 17.857105 17.835407 17.878803 17.943897 17.791996 17.857105 17.791996 17.857105 17.857105 17.791996 17.791996 17.857105 17.878803 17.857105 17.900501 17.878803 17.900501 17.878803 17.791996 17.900501 
18.399601 18.291096 18.356205 18.269398 18.356205 18.269398 18.334507 18.356205 18.269398 18.226002 18.226002 18.291096 18.226002 18.226002 18.247700 18.182606 18.182606 18.182606 18.269398 18.247700 18.182606 18.247700 18.247700 18.312809 18.334507 18.312809 18.247700 18.204304 18.269398 18.291096 18.226002 18.204304 18.226002 18.226002 18.204304 18.160908 18.204304 18.160908 18.226002 18.139210 18.160908 18.226002 18.182606 18.247700 18.269398 18.291096 18.226002 18.204304 18.226002 18.226002 18.160908 18.226002 18.269398 18.226002 18.030704 18.139210 17.943897 17.987309 18.030704 18.095798 18.030704 17.922199 17.835407 17.770298 17.640110 17.401402 16.924000 16.533405 16.403202 16.598499 16.533405 16.598499 16.511707 16.446598 16.272999 16.034306 16.294697 17.097599 17.401402 17.292896 17.249500 17.184406 17.032505 16.945698 16.728703 16.142796 15.947498 16.121098 16.316410 16.490009 16.989109 17.336308 17.531605 17.618397 17.618397 17.618397 17.661808 17.748600 17.813709 17.791996 17.857105 17.922199 17.835407 17.857105 17.987309 17.878803 17.965595 17.857105 17.857105 17.661808 17.813709 17.748600 17.683506 17.661808 17.878803 17.813709 17.922199 17.965595 17.900501 17.857105 17.857105 17.857105 17.835407 17.857105 17.705204 17.813709 17.791996 17.791996 17.965595 17.900501 17.922199 17.922199 17.813709 17.878803 17.987309 17.943897 17.878803 17.878803 17.857105 17.878803 17.835407 17.835407 17.943897 17.813709 17.813709 17.813709 17.813709 17.813709 17.878803 17.726902 17.791996 17.791996 17.878803 17.835407 17.857105 17.835407 17.835407 17.813709 17.813709 17.878803 
18.356205 18.312809 18.269398 18.377903 18.334507 18.377903 18.291096 18.291096 18.269398 18.247700 18.334507 18.356205 18.182606 18.291096 18.291096 18.291096 18.182606 18.269398 18.204304 18.247700 18.269398 18.226002 18.291096 18.377903 18.291096 18.269398 18.247700 18.269398 18.334507 18.356205 18.269398 18.356205 18.356205 18.312809 18.269398 18.226002 18.269398 18.226002 18.269398 18.117496 18.226002 18.204304 18.160908 18.247700 18.291096 18.226002 18.204304 18.312809 18.269398 18.160908 18.160908 18.247700 18.226002 18.226002 18.095798 18.052402 17.987309 18.052402 18.052402 17.965595 18.052402 18.030704 18.009007 17.791996 17.553303 17.314610 16.685307 16.468296 16.511707 16.598499 16.728703 16.837208 16.663609 16.576801 16.316410 15.925800 16.272999 16.989109 16.967396 17.032505 17.119297 16.880604 16.424900 16.641895 16.316410 15.925800 15.904102 15.773899 15.795597 16.012608 16.793797 17.140995 17.249500 17.401402 17.444798 17.401402 17.509907 17.509907 17.661808 17.575001 17.683506 17.878803 17.748600 17.835407 18.009007 17.965595 18.009007 17.857105 17.922199 17.791996 17.791996 17.857105 17.618397 17.748600 17.791996 17.813709 17.943897 17.987309 17.857105 17.813709 17.878803 17.900501 17.770298 17.878803 17.878803 17.813709 17.813709 17.943897 17.922199 17.987309 17.965595 17.943897 17.857105 17.943897 17.943897 17.922199 17.770298 17.878803 17.857105 17.965595 17.857105 17.900501 17.835407 17.835407 17.835407 17.965595 17.835407 17.813709 17.943897 17.857105 17.965595 17.878803 17.791996 17.900501 17.857105 17.857105 17.900501 17.900501 17.900501 17.878803 
18.464710 18.356205 18.269398 18.312809 18.334507 18.334507 18.182606 18.291096 18.334507 18.291096 18.377903 18.399601 18.291096 18.334507 18.377903 18.182606 18.269398 18.291096 18.312809 18.247700 18.226002 18.204304 18.247700 18.334507 18.312809 18.312809 18.312809 18.334507 18.312809 18.356205 18.377903 18.334507 18.312809 18.356205 18.269398 18.247700 18.312809 18.204304 18.291096 18.269398 18.269398 18.226002 18.247700 18.269398 18.291096 18.226002 18.269398 18.269398 18.269398 18.182606 18.247700 18.247700 18.269398 18.182606 18.052402 18.052402 18.095798 18.117496 18.117496 18.074100 18.052402 18.009007 17.922199 17.640110 17.358006 16.924000 16.468296 16.533405 16.576801 16.533405 16.685307 16.837208 16.750401 16.663609 16.142796 16.012608 16.207905 16.772099 16.858906 16.858906 16.793797 16.620197 16.272999 16.555103 16.077702 15.882404 15.730503 15.665409 15.600300 15.990910 16.728703 16.924000 17.097599 17.140995 17.119297 17.054203 17.119297 17.162708 17.292896 17.358006 17.509907 17.726902 17.661808 17.791996 17.835407 17.900501 17.922199 17.987309 17.922199 17.835407 17.857105 17.835407 17.705204 17.748600 17.791996 17.770298 17.835407 17.922199 17.943897 17.813709 17.900501 17.922199 17.878803 17.878803 17.813709 17.900501 17.791996 17.835407 17.987309 17.987309 17.900501 17.878803 17.922199 18.052402 18.009007 17.900501 17.857105 17.965595 17.878803 17.922199 17.922199 17.943897 17.943897 17.965595 17.835407 17.813709 17.857105 17.857105 17.857105 17.813709 17.835407 17.857105 17.900501 17.900501 17.878803 17.878803 17.987309 17.878803 17.878803 17.878803 
18.421299 18.312809 18.356205 18.247700 18.334507 18.356205 18.334507 18.356205 18.291096 18.269398 18.356205 18.334507 18.312809 18.312809 18.269398 18.291096 18.291096 18.312809 18.247700 18.139210 18.226002 18.247700 18.291096 18.291096 18.226002 18.312809 18.312809 18.399601 18.377903 18.334507 18.421299 18.377903 18.247700 18.334507 18.226002 18.291096 18.204304 18.291096 18.226002 18.182606 18.226002 18.226002 18.182606 18.269398 18.269398 18.247700 18.204304 18.291096 18.269398 18.226002 18.247700 18.269398 18.160908 18.160908 18.052402 17.987309 18.052402 18.074100 18.052402 17.943897 17.857105 17.900501 17.791996 17.423100 17.032505 16.359806 16.424900 16.598499 16.533405 16.555103 16.663609 16.707005 16.663609 16.576801 16.056004 15.990910 16.099400 16.359806 16.750401 16.685307 16.555103 16.099400 15.925800 16.468296 15.882404 15.600300 15.578602 15.448399 15.535206 15.904102 16.338108 16.598499 16.858906 16.707005 16.381504 16.294697 16.251301 16.381504 16.815510 17.184406 17.336308 17.553303 17.444798 17.596699 17.705204 17.835407 17.857105 17.835407 17.791996 17.770298 17.835407 17.857105 17.748600 17.726902 17.791996 17.791996 17.770298 17.835407 17.748600 17.857105 17.878803 17.922199 17.922199 17.857105 17.878803 17.900501 17.900501 17.857105 17.965595 17.965595 17.987309 17.878803 17.922199 18.009007 17.987309 17.943897 17.791996 17.900501 17.835407 17.943897 17.900501 17.878803 17.922199 17.813709 17.835407 17.922199 17.835407 17.857105 17.922199 17.813709 17.835407 17.878803 17.857105 17.965595 17.878803 17.922199 17.922199 17.878803 17.857105 17.878803 
18.551502 18.356205 18.377903 18.399601 18.399601 18.291096 18.291096 18.377903 18.291096 18.269398 18.291096 18.269398 18.269398 18.334507 18.291096 18.377903 18.269398 18.226002 18.269398 18.312809 18.204304 18.247700 18.312809 18.291096 18.269398 18.377903 18.291096 18.421299 18.312809 18.356205 18.377903 18.377903 18.312809 18.247700 18.356205 18.312809 18.291096 18.291096 18.204304 18.160908 18.269398 18.291096 18.247700 18.291096 18.442997 18.356205 18.226002 18.334507 18.312809 18.182606 18.204304 18.247700 18.139210 18.291096 18.052402 18.074100 18.160908 18.247700 18.160908 17.835407 17.705204 17.705204 17.509907 17.054203 16.576801 16.294697 16.468296 16.685307 16.620197 16.511707 16.338108 16.446598 16.424900 16.403202 16.012608 15.925800 15.904102 15.904102 16.424900 16.424900 16.207905 15.752201 15.621998 16.012608 15.643696 15.535206 15.491810 15.361607 15.448399 15.752201 15.839008 16.056004 16.381504 16.446598 16.229603 16.164509 16.012608 16.056004 16.685307 17.075901 17.140995 17.336308 17.314610 17.444798 17.618397 17.640110 17.705204 17.661808 17.683506 17.683506 17.770298 17.878803 17.748600 17.770298 17.857105 17.770298 17.835407 17.791996 17.618397 17.813709 17.813709 17.965595 17.878803 17.857105 17.857105 17.878803 17.878803 17.965595 17.987309 17.965595 17.965595 17.857105 17.922199 17.965595 17.987309 18.009007 17.943897 17.922199 17.943897 17.878803 17.857105 17.878803 17.857105 17.770298 17.965595 17.900501 17.878803 17.857105 17.857105 17.813709 17.900501 17.943897 17.857105 17.900501 17.900501 17.900501 17.900501 17.900501 17.900501 17.943897 
18.421299 18.356205 18.269398 18.377903 18.421299 18.442997 18.269398 18.356205 18.226002 18.204304 18.291096 18.182606 18.291096 18.291096 18.226002 18.269398 18.247700 18.226002 18.226002 18.291096 18.204304 18.204304 18.377903 18.269398 18.312809 18.334507 18.399601 18.377903 18.356205 18.334507 18.226002 18.377903 18.312809 18.334507 18.291096 18.312809 18.247700 18.226002 18.182606 18.204304 18.226002 18.247700 18.247700 18.291096 18.334507 18.204304 18.247700 18.312809 18.204304 18.204304 18.160908 18.139210 18.117496 18.182606 18.030704 18.074100 17.987309 18.226002 17.965595 17.770298 17.531605 17.271198 17.032505 16.490009 16.359806 16.294697 16.555103 16.576801 16.381504 16.294697 16.099400 16.056004 16.012608 16.077702 15.817295 15.643696 15.513508 15.274799 15.405003 15.687107 15.621998 15.448399 15.383305 15.405003 15.318195 15.426701 15.318195 15.209705 15.274799 15.470097 15.665409 15.708805 15.969196 16.229603 16.229603 16.186207 15.990910 16.207905 16.793797 16.837208 16.967396 17.206104 17.119297 17.227802 17.358006 17.401402 17.575001 17.488209 17.596699 17.531605 17.466496 17.553303 17.661808 17.683506 17.791996 17.748600 17.770298 17.726902 17.683506 17.683506 17.705204 17.835407 17.791996 17.748600 17.857105 17.813709 17.878803 17.770298 17.965595 17.900501 17.987309 17.922199 17.835407 17.922199 17.965595 17.943897 17.857105 17.943897 17.813709 17.835407 17.900501 17.791996 17.813709 17.835407 17.878803 17.813709 17.857105 17.900501 17.835407 17.813709 17.835407 17.770298 17.878803 17.878803 17.900501 17.878803 17.965595 17.770298 17.900501 17.835407 
18.464710 18.399601 18.269398 18.269398 18.356205 18.356205 18.312809 18.356205 18.356205 18.377903 18.312809 18.312809 18.356205 18.356205 18.377903 18.312809 18.356205 18.269398 18.312809 18.291096 18.226002 18.226002 18.377903 18.356205 18.291096 18.399601 18.377903 18.377903 18.334507 18.312809 18.377903 18.399601 18.377903 18.334507 18.356205 18.269398 18.399601 18.182606 18.312809 18.247700 18.291096 18.226002 18.269398 18.226002 18.356205 18.312809 18.291096 18.356205 18.226002 18.182606 18.226002 18.204304 18.204304 18.139210 18.117496 18.204304 18.009007 18.074100 17.900501 17.705204 17.379704 16.858906 16.533405 16.424900 16.468296 16.511707 16.446598 16.338108 16.294697 16.229603 16.056004 15.860706 15.665409 15.621998 15.470097 15.296497 15.361607 15.122898 15.101200 15.274799 15.339909 15.448399 15.318195 15.426701 15.535206 15.621998 15.470097 15.122898 15.166309 15.361607 15.448399 15.708805 15.904102 16.121098 16.186207 16.186207 16.121098 16.294697 16.728703 16.880604 16.858906 17.075901 17.032505 17.206104 17.206104 17.314610 17.423100 17.444798 17.466496 17.314610 16.772099 16.924000 17.488209 17.726902 17.900501 17.943897 17.878803 17.835407 17.748600 17.835407 17.726902 17.791996 17.835407 17.878803 17.900501 17.900501 17.943897 17.900501 17.987309 18.052402 17.965595 17.943897 17.965595 18.030704 17.922199 17.965595 17.878803 17.965595 17.878803 17.878803 17.900501 17.878803 17.965595 17.900501 17.900501 17.878803 17.943897 17.987309 17.922199 17.857105 17.922199 17.922199 17.922199 17.965595 17.922199 17.922199 17.857105 17.857105 17.900501 17.922199 
18.442997 18.399601 18.291096 18.291096 18.334507 18.442997 18.291096 18.291096 18.334507 18.312809 18.399601 18.247700 18.291096 18.269398 18.312809 18.334507 18.421299 18.356205 18.269398 18.312809 18.139210 18.247700 18.269398 18.334507 18.269398 18.291096 18.312809 18.269398 18.421299 18.356205 18.377903 18.442997 18.334507 18.399601 18.377903 18.269398 18.421299 18.291096 18.291096 18.226002 18.204304 18.247700 18.247700 18.312809 18.312809 18.269398 18.334507 18.269398 18.269398 18.247700 18.182606 18.160908 18.204304 18.247700 18.139210 18.052402 17.987309 17.900501 17.748600 17.314610 16.728703 16.446598 16.511707 16.468296 16.446598 16.511707 16.446598 16.251301 16.099400 15.904102 15.708805 15.513508 15.426701 15.209705 15.144596 15.231403 15.318195 15.188007 15.274799 15.383305 15.383305 15.491810 15.405003 15.491810 15.578602 15.448399 15.426701 15.166309 14.927601 15.231403 15.383305 15.773899 15.882404 16.142796 16.186207 16.186207 16.012608 16.251301 16.490009 16.555103 16.598499 16.945698 16.924000 17.119297 17.227802 17.227802 17.314610 17.249500 17.271198 16.858906 16.663609 16.663609 16.989109 17.575001 17.813709 17.900501 17.922199 17.900501 17.770298 17.791996 17.705204 17.705204 17.770298 17.857105 17.813709 17.857105 17.900501 18.009007 17.922199 17.965595 17.922199 17.878803 17.943897 18.030704 17.943897 17.922199 17.878803 17.987309 17.900501 17.900501 17.900501 17.943897 17.965595 17.900501 17.922199 17.835407 17.900501 17.987309 17.943897 17.835407 17.922199 17.922199 17.835407 17.835407 17.900501 17.835407 17.878803 17.943897 17.900501 17.987309 
18.508106 18.356205 18.399601 18.399601 18.399601 18.464710 18.291096 18.377903 18.291096 18.291096 18.334507 18.421299 18.312809 18.399601 18.399601 18.377903 18.269398 18.269398 18.356205 18.247700 18.247700 18.291096 18.356205 18.334507 18.312809 18.334507 18.334507 18.399601 18.312809 18.399601 18.377903 18.442997 18.377903 18.377903 18.377903 18.204304 18.291096 18.399601 18.226002 18.247700 18.356205 18.312809 18.247700 18.334507 18.334507 18.269398 18.421299 18.377903 18.399601 18.291096 18.226002 18.226002 18.334507 18.247700 18.074100 18.095798 17.965595 17.943897 17.488209 16.837208 16.468296 16.490009 16.511707 16.490009 16.468296 16.338108 16.381504 16.207905 15.947498 15.752201 15.556904 15.383305 15.296497 15.188007 15.166309 15.144596 15.274799 15.318195 15.318195 15.253101 15.253101 15.274799 15.296497 15.318195 15.470097 15.361607 15.339909 14.884205 14.840809 15.101200 15.339909 15.535206 15.535206 15.904102 16.056004 16.121098 16.121098 16.251301 16.468296 16.468296 16.533405 16.793797 16.880604 17.010807 17.206104 17.097599 17.271198 17.184406 17.032505 16.815510 16.793797 16.685307 16.620197 17.184406 17.618397 17.835407 17.943897 17.987309 17.791996 17.900501 17.813709 17.770298 17.748600 17.835407 17.813709 17.857105 17.965595 17.965595 18.052402 17.965595 17.922199 17.987309 17.943897 18.052402 17.965595 18.009007 18.030704 17.922199 17.965595 17.965595 17.965595 17.987309 18.052402 17.900501 17.922199 17.900501 17.900501 17.987309 17.922199 17.965595 17.987309 17.943897 17.878803 17.943897 17.857105 17.943897 17.943897 17.987309 17.943897 17.987309 
18.442997 18.312809 18.356205 18.377903 18.334507 18.356205 18.312809 18.399601 18.312809 18.247700 18.312809 18.269398 18.247700 18.334507 18.291096 18.269398 18.312809 18.291096 18.247700 18.291096 18.247700 18.247700 18.247700 18.226002 18.226002 18.334507 18.356205 18.269398 18.356205 18.312809 18.377903 18.399601 18.291096 18.399601 18.226002 18.291096 18.269398 18.269398 18.269398 18.160908 18.247700 18.291096 18.226002 18.269398 18.399601 18.312809 18.421299 18.486408 18.334507 18.226002 18.334507 18.291096 18.377903 18.356205 18.117496 17.965595 17.878803 17.813709 17.401402 16.685307 16.511707 16.403202 16.446598 16.381504 16.446598 16.294697 16.229603 16.077702 15.817295 15.665409 15.491810 15.231403 15.144596 15.036106 14.949299 14.905903 15.166309 15.144596 15.166309 15.036106 14.949299 14.992710 15.079502 15.122898 15.296497 15.231403 14.819096 14.450199 15.079502 15.101200 15.101200 14.992710 15.166309 15.621998 15.708805 15.687107 15.925800 16.207905 16.424900 16.468296 16.446598 16.598499 16.598499 16.815510 16.989109 17.032505 17.184406 17.054203 16.967396 16.924000 16.945698 16.772099 16.424900 16.576801 16.793797 17.444798 17.770298 17.943897 17.857105 17.922199 17.791996 17.835407 17.726902 17.661808 17.770298 17.878803 17.835407 17.922199 17.965595 17.965595 17.987309 18.009007 17.965595 18.009007 17.965595 17.922199 17.878803 17.878803 17.922199 17.857105 17.987309 17.987309 17.965595 17.922199 17.835407 17.878803 17.922199 17.987309 17.922199 17.900501 17.835407 17.987309 18.052402 17.857105 17.878803 17.987309 17.922199 17.900501 17.922199 18.009007 
18.464710 18.334507 18.269398 18.291096 18.421299 18.377903 18.334507 18.269398 18.269398 18.312809 18.334507 18.399601 18.291096 18.356205 18.356205 18.269398 18.312809 18.291096 18.312809 18.291096 18.226002 18.291096 18.377903 18.247700 18.291096 18.312809 18.334507 18.334507 18.377903 18.269398 18.399601 18.334507 18.291096 18.247700 18.204304 18.226002 18.334507 18.247700 18.204304 18.269398 18.269398 18.269398 18.247700 18.291096 18.421299 18.334507 18.421299 18.486408 18.442997 18.226002 18.399601 18.399601 18.356205 18.334507 18.247700 18.117496 17.900501 17.726902 17.249500 16.837208 16.641895 16.468296 16.598499 16.338108 16.316410 16.294697 16.229603 15.990910 15.904102 15.621998 15.318195 15.144596 14.949299 14.840809 14.819096 14.840809 15.274799 15.448399 15.535206 15.079502 14.819096 14.949299 15.079502 15.253101 15.405003 15.166309 14.493595 14.515308 14.949299 14.667210 14.537006 14.732304 15.188007 15.708805 15.491810 15.448399 15.578602 15.817295 16.164509 16.359806 16.511707 16.598499 16.511707 16.533405 16.728703 16.924000 16.924000 16.902302 16.880604 17.010807 16.924000 16.880604 16.576801 16.446598 16.446598 17.075901 17.705204 17.900501 17.900501 17.943897 17.900501 17.878803 17.683506 17.748600 17.705204 17.857105 17.857105 17.857105 17.900501 18.009007 17.965595 18.009007 17.965595 18.009007 17.987309 17.813709 17.965595 17.987309 17.922199 17.922199 18.052402 18.030704 17.943897 17.857105 17.900501 17.857105 17.965595 17.878803 17.965595 17.878803 17.965595 17.943897 18.009007 18.052402 17.987309 17.965595 17.943897 17.791996 17.965595 17.922199 
18.486408 18.377903 18.377903 18.377903 18.377903 18.399601 18.377903 18.356205 18.377903 18.334507 18.356205 18.312809 18.377903 18.377903 18.442997 18.247700 18.334507 18.226002 18.356205 18.334507 18.204304 18.312809 18.399601 18.421299 18.312809 18.269398 18.334507 18.312809 18.421299 18.421299 18.334507 18.377903 18.291096 18.291096 18.247700 18.291096 18.269398 18.204304 18.247700 18.269398 18.247700 18.247700 18.334507 18.334507 18.486408 18.464710 18.508106 18.399601 18.421299 18.291096 18.399601 18.442997 18.486408 18.312809 18.226002 18.247700 18.074100 17.987309 17.401402 17.054203 16.641895 16.555103 16.555103 16.359806 16.294697 16.142796 16.077702 15.947498 15.752201 15.730503 15.513508 15.057804 14.840809 14.645496 14.558704 14.884205 15.253101 15.426701 15.556904 15.188007 14.840809 15.036106 15.166309 15.188007 15.405003 15.209705 14.732304 14.471897 14.406803 14.428501 14.276600 14.471897 14.949299 15.383305 15.513508 15.535206 15.600300 15.621998 15.708805 15.947498 16.338108 16.598499 16.533405 16.468296 16.446598 16.424900 16.663609 16.641895 16.967396 16.967396 17.032505 16.902302 16.555103 16.576801 16.533405 17.010807 17.705204 17.835407 17.878803 17.922199 17.922199 17.943897 17.813709 17.857105 17.683506 17.813709 17.878803 17.943897 17.987309 18.009007 17.987309 18.030704 18.009007 18.030704 17.987309 17.943897 17.922199 17.900501 17.943897 17.922199 17.987309 17.965595 17.857105 17.965595 18.009007 17.878803 17.922199 17.943897 17.922199 17.943897 18.009007 17.965595 18.052402 17.965595 18.009007 18.030704 17.878803 17.922199 17.987309 17.943897 
18.486408 18.399601 18.377903 18.442997 18.399601 18.399601 18.529804 18.442997 18.356205 18.312809 18.312809 18.377903 18.399601 18.334507 18.312809 18.291096 18.269398 18.269398 18.334507 18.421299 18.269398 18.377903 18.291096 18.291096 18.312809 18.247700 18.399601 18.291096 18.356205 18.377903 18.399601 18.356205 18.356205 18.291096 18.291096 18.291096 18.356205 18.182606 18.334507 18.204304 18.226002 18.226002 18.226002 18.356205 18.442997 18.508106 18.508106 18.421299 18.399601 18.421299 18.529804 18.529804 18.573200 18.312809 18.269398 18.247700 18.160908 17.987309 17.661808 17.249500 16.772099 16.533405 16.555103 16.446598 16.272999 16.142796 15.969196 15.947498 16.077702 16.381504 16.142796 15.383305 14.862507 14.580402 14.558704 14.949299 15.122898 15.209705 15.274799 15.166309 14.884205 14.949299 15.014408 15.188007 15.209705 15.144596 14.645496 14.233204 14.103001 14.276600 14.168110 14.319996 14.450199 15.014408 15.144596 15.209705 15.361607 15.448399 15.513508 15.556904 15.795597 16.251301 16.272999 16.338108 16.294697 15.969196 16.099400 16.186207 16.837208 16.858906 16.924000 16.815510 16.685307 16.576801 16.555103 17.097599 17.618397 17.791996 17.857105 17.943897 18.009007 17.922199 17.943897 17.857105 17.726902 17.640110 17.748600 17.900501 17.922199 18.009007 17.922199 17.965595 17.922199 17.987309 18.009007 17.943897 17.965595 17.965595 17.878803 17.965595 18.052402 17.987309 17.857105 17.987309 17.943897 17.878803 17.878803 17.987309 17.857105 17.965595 17.878803 18.009007 18.074100 17.943897 17.987309 17.943897 17.878803 17.965595 17.878803 17.900501 
18.594898 18.421299 18.399601 18.464710 18.421299 18.529804 18.464710 18.486408 18.399601 18.377903 18.377903 18.334507 18.442997 18.377903 18.291096 18.377903 18.377903 18.421299 18.356205 18.377903 18.399601 18.421299 18.377903 18.421299 18.377903 18.421299 18.377903 18.291096 18.442997 18.399601 18.399601 18.377903 18.334507 18.334507 18.399601 18.269398 18.334507 18.399601 18.291096 18.182606 18.247700 18.508106 18.269398 18.421299 18.464710 18.529804 18.464710 18.529804 18.377903 18.334507 18.616596 18.594898 18.573200 18.399601 18.269398 18.442997 18.356205 18.052402 17.748600 17.401402 16.880604 16.598499 16.576801 16.403202 16.251301 16.186207 16.186207 16.121098 16.251301 16.576801 16.620197 16.490009 16.077702 15.383305 14.775700 14.775700 15.036106 15.036106 15.057804 15.057804 14.927601 14.775700 14.688908 14.992710 15.057804 15.101200 14.688908 14.124699 14.037907 14.233204 14.211506 14.319996 14.515308 14.754002 14.905903 15.036106 15.036106 15.253101 15.318195 15.426701 15.556904 15.752201 15.882404 16.142796 15.904102 15.643696 15.860706 15.925800 16.403202 16.772099 16.728703 16.793797 16.641895 16.598499 16.793797 17.401402 17.705204 17.857105 17.813709 17.900501 18.052402 18.052402 17.922199 17.813709 17.813709 17.748600 17.705204 17.857105 17.878803 17.987309 17.943897 17.965595 18.030704 18.052402 18.095798 17.943897 17.987309 18.030704 17.987309 18.009007 18.095798 18.095798 18.009007 18.009007 18.009007 17.987309 17.922199 17.943897 17.943897 17.965595 17.922199 17.987309 17.943897 18.052402 17.965595 17.965595 17.857105 18.009007 17.900501 17.987309 
18.486408 18.334507 18.334507 18.356205 18.421299 18.421299 18.356205 18.399601 18.377903 18.356205 18.312809 18.269398 18.377903 18.421299 18.377903 18.312809 18.312809 18.356205 18.312809 18.399601 18.312809 18.508106 18.312809 18.399601 18.421299 18.291096 18.421299 18.269398 18.269398 18.269398 18.334507 18.312809 18.291096 18.312809 18.204304 18.269398 18.269398 18.226002 18.226002 18.312809 18.269398 18.312809 18.269398 18.334507 18.486408 18.442997 18.551502 18.594898 18.529804 18.377903 18.508106 18.616596 18.486408 18.464710 18.312809 18.247700 18.117496 17.900501 17.705204 17.531605 17.097599 16.793797 16.620197 16.424900 16.381504 16.121098 16.186207 16.077702 16.164509 16.446598 16.663609 16.858906 16.685307 16.468296 15.730503 15.383305 15.318195 15.101200 14.884205 14.732304 14.667210 14.602100 14.059605 14.710606 15.014408 15.057804 14.623798 14.233204 14.363407 14.493595 14.623798 14.580402 14.688908 14.970997 15.101200 15.188007 15.122898 15.209705 15.166309 15.274799 15.491810 15.708805 15.730503 15.708805 15.665409 15.470097 15.556904 15.643696 16.056004 16.468296 16.598499 16.598499 16.468296 16.598499 17.140995 17.488209 17.618397 17.705204 17.770298 17.813709 17.878803 17.922199 17.965595 17.878803 17.791996 17.748600 17.618397 17.791996 17.857105 17.965595 17.922199 17.878803 17.922199 17.943897 17.922199 17.900501 17.922199 17.943897 17.943897 17.943897 17.965595 17.922199 17.987309 17.943897 17.943897 17.878803 17.900501 17.835407 17.922199 17.878803 17.857105 17.878803 17.965595 17.900501 17.900501 17.965595 17.943897 17.878803 17.900501 17.943897 
18.464710 18.334507 18.312809 18.421299 18.399601 18.442997 18.529804 18.421299 18.312809 18.464710 18.399601 18.356205 18.269398 18.486408 18.421299 18.377903 18.312809 18.291096 18.399601 18.334507 18.312809 18.399601 18.377903 18.356205 18.377903 18.334507 18.334507 18.291096 18.377903 18.399601 18.356205 18.356205 18.269398 18.269398 18.334507 18.247700 18.377903 18.291096 18.291096 18.291096 18.247700 18.269398 18.269398 18.312809 18.594898 18.573200 18.486408 18.529804 18.551502 18.529804 18.442997 18.377903 18.421299 18.269398 18.160908 18.052402 17.900501 17.835407 17.661808 17.553303 17.553303 17.314610 16.793797 16.468296 16.381504 16.251301 16.142796 16.056004 16.316410 16.338108 16.598499 16.815510 16.924000 16.707005 16.207905 15.773899 15.817295 15.296497 14.537006 14.819096 14.949299 14.970997 14.927601 15.405003 15.426701 15.513508 15.101200 14.406803 14.623798 14.797398 14.754002 14.949299 14.992710 15.209705 15.296497 15.513508 15.600300 15.556904 15.578602 15.470097 15.491810 15.600300 15.643696 15.708805 15.687107 15.296497 15.361607 15.513508 15.773899 16.099400 16.511707 16.468296 16.424900 16.815510 17.292896 17.444798 17.683506 17.726902 17.705204 17.813709 17.835407 18.052402 17.987309 17.965595 17.943897 17.770298 17.726902 17.748600 17.878803 17.900501 17.900501 17.965595 17.987309 18.030704 18.009007 17.900501 17.965595 17.857105 17.922199 18.030704 18.009007 17.965595 17.965595 17.922199 17.943897 17.878803 17.900501 17.857105 17.943897 17.857105 17.922199 17.965595 17.965595 18.030704 17.943897 18.030704 18.009007 17.922199 17.878803 17.900501 
18.421299 18.356205 18.377903 18.421299 18.356205 18.464710 18.508106 18.399601 18.377903 18.377903 18.421299 18.377903 18.334507 18.312809 18.356205 18.421299 18.291096 18.442997 18.291096 18.399601 18.356205 18.356205 18.334507 18.334507 18.291096 18.377903 18.334507 18.291096 18.377903 18.312809 18.377903 18.377903 18.269398 18.334507 18.291096 18.312809 18.334507 18.312809 18.269398 18.291096 18.226002 18.334507 18.269398 18.377903 18.573200 18.464710 18.486408 18.508106 18.486408 18.486408 18.442997 18.312809 18.247700 18.139210 18.074100 17.943897 17.791996 17.770298 17.640110 17.596699 17.596699 17.531605 17.032505 16.533405 16.403202 16.272999 16.251301 16.121098 16.251301 16.381504 16.598499 16.772099 16.924000 16.728703 15.904102 15.274799 15.296497 14.493595 13.972797 14.840809 15.339909 15.839008 15.969196 15.990910 15.882404 15.817295 15.687107 15.470097 15.513508 15.231403 14.862507 14.992710 15.079502 15.318195 15.470097 15.556904 15.600300 15.600300 15.708805 15.535206 15.513508 15.621998 15.448399 15.600300 15.535206 15.036106 15.057804 15.491810 15.621998 15.621998 16.229603 16.294697 16.555103 17.054203 17.358006 17.488209 17.575001 17.661808 17.661808 17.835407 17.878803 17.965595 17.987309 17.987309 17.943897 17.835407 17.835407 17.705204 17.748600 17.943897 18.009007 17.943897 17.987309 17.965595 18.030704 17.965595 18.009007 17.900501 17.900501 18.052402 18.030704 17.943897 17.943897 17.943897 18.030704 17.878803 17.943897 17.943897 17.878803 17.900501 17.965595 17.857105 18.009007 17.943897 17.943897 17.987309 17.900501 17.922199 17.922199 17.943897 
18.421299 18.421299 18.312809 18.399601 18.464710 18.377903 18.464710 18.399601 18.442997 18.464710 18.399601 18.421299 18.399601 18.442997 18.377903 18.399601 18.291096 18.399601 18.291096 18.291096 18.312809 18.312809 18.291096 18.291096 18.312809 18.377903 18.399601 18.312809 18.377903 18.334507 18.356205 18.356205 18.291096 18.312809 18.312809 18.291096 18.226002 18.247700 18.312809 18.312809 18.291096 18.312809 18.269398 18.356205 18.421299 18.529804 18.508106 18.573200 18.421299 18.334507 18.356205 18.486408 18.334507 18.074100 17.857105 17.922199 17.835407 17.726902 17.705204 17.661808 17.596699 17.553303 17.227802 16.663609 16.490009 16.316410 16.338108 16.229603 16.424900 16.511707 16.685307 16.772099 16.294697 15.600300 14.580402 14.124699 14.341709 14.580402 14.949299 15.752201 15.882404 15.969196 16.034306 16.164509 16.034306 16.034306 16.012608 16.142796 16.316410 15.990910 14.819096 14.797398 14.905903 15.253101 15.448399 15.383305 15.383305 15.405003 15.361607 15.231403 15.318195 15.470097 15.578602 15.383305 15.491810 15.014408 15.014408 15.405003 15.426701 15.578602 15.882404 16.099400 16.533405 17.075901 17.314610 17.336308 17.596699 17.596699 17.618397 17.791996 17.835407 17.943897 17.987309 17.965595 17.922199 17.900501 17.835407 17.835407 17.726902 17.943897 17.965595 17.943897 17.943897 17.965595 17.965595 17.922199 17.900501 17.900501 17.922199 18.095798 18.009007 18.009007 17.943897 17.922199 18.009007 17.813709 17.878803 17.878803 17.943897 17.857105 18.009007 17.878803 18.030704 17.922199 17.900501 17.922199 17.857105 18.009007 17.900501 17.922199 
18.442997 18.291096 18.377903 18.291096 18.312809 18.421299 18.356205 18.399601 18.269398 18.377903 18.399601 18.356205 18.399601 18.377903 18.399601 18.356205 18.377903 18.334507 18.269398 18.356205 18.291096 18.247700 18.247700 18.204304 18.269398 18.377903 18.312809 18.247700 18.247700 18.312809 18.291096 18.377903 18.269398 18.334507 18.226002 18.204304 18.247700 18.291096 18.226002 18.247700 18.312809 18.312809 18.247700 18.312809 18.442997 18.421299 18.573200 18.746799 18.529804 18.334507 18.312809 18.399601 18.421299 18.117496 17.835407 17.878803 17.791996 17.770298 17.640110 17.726902 17.640110 17.553303 17.292896 16.815510 16.815510 16.750401 16.707005 16.598499 16.576801 16.576801 16.641895 16.251301 15.339909 14.927601 14.471897 14.168110 15.057804 15.773899 16.099400 16.229603 16.034306 15.817295 15.817295 15.839008 15.730503 15.904102 15.795597 15.969196 16.229603 16.142796 14.515308 13.799198 14.016209 14.580402 15.057804 15.036106 15.036106 15.144596 15.231403 15.101200 15.253101 15.448399 15.426701 15.253101 15.383305 14.949299 14.970997 15.361607 15.470097 15.535206 15.687107 15.882404 16.468296 17.010807 17.292896 17.358006 17.466496 17.531605 17.618397 17.705204 17.813709 17.857105 17.748600 17.857105 17.987309 17.943897 17.857105 17.770298 17.726902 17.835407 17.835407 17.922199 17.965595 17.922199 17.900501 17.900501 17.943897 17.965595 17.900501 17.857105 17.987309 17.943897 17.943897 17.922199 17.857105 17.987309 17.900501 17.900501 17.878803 17.878803 18.052402 17.922199 17.943897 17.943897 17.965595 17.943897 18.030704 17.857105 17.943897 17.878803 
18.399601 18.291096 18.356205 18.356205 18.377903 18.442997 18.399601 18.421299 18.464710 18.399601 18.377903 18.399601 18.312809 18.399601 18.442997 18.377903 18.312809 18.442997 18.334507 18.377903 18.312809 18.334507 18.269398 18.334507 18.377903 18.312809 18.421299 18.334507 18.356205 18.377903 18.399601 18.377903 18.247700 18.291096 18.334507 18.334507 18.312809 18.226002 18.269398 18.291096 18.269398 18.442997 18.334507 18.464710 18.594898 18.421299 18.616596 18.681705 18.725101 18.508106 18.464710 18.356205 18.399601 18.139210 17.943897 17.900501 17.878803 17.878803 17.683506 17.705204 17.661808 17.531605 17.075901 16.967396 17.336308 17.271198 17.206104 17.075901 16.945698 16.793797 16.555103 15.730503 15.079502 15.188007 15.166309 15.513508 16.207905 16.403202 16.316410 16.229603 16.056004 15.904102 15.752201 15.773899 15.795597 15.925800 15.817295 15.665409 15.621998 15.578602 14.623798 13.386906 13.560505 13.994495 14.428501 14.797398 14.862507 14.992710 14.905903 14.754002 15.101200 15.470097 15.470097 15.383305 15.405003 15.057804 15.101200 15.339909 15.513508 15.600300 15.795597 15.839008 16.186207 16.772099 17.292896 17.358006 17.531605 17.596699 17.748600 17.791996 17.770298 17.813709 17.835407 18.030704 18.009007 17.965595 17.943897 17.835407 17.813709 17.726902 17.857105 17.878803 17.943897 17.965595 17.965595 17.900501 17.900501 17.922199 17.922199 17.900501 18.009007 18.009007 17.987309 17.943897 17.900501 17.878803 18.030704 17.813709 17.965595 17.878803 17.943897 17.965595 18.009007 17.987309 17.922199 17.943897 17.878803 17.965595 17.943897 18.030704 
18.529804 18.334507 18.312809 18.334507 18.377903 18.356205 18.399601 18.442997 18.377903 18.442997 18.442997 18.356205 18.356205 18.421299 18.291096 18.312809 18.269398 18.269398 18.291096 18.291096 18.291096 18.334507 18.334507 18.377903 18.312809 18.377903 18.356205 18.356205 18.356205 18.334507 18.356205 18.312809 18.312809 18.312809 18.247700 18.226002 18.269398 18.356205 18.377903 18.312809 18.356205 18.356205 18.356205 18.442997 18.594898 18.486408 18.616596 18.790195 18.855305 18.746799 18.660007 18.486408 18.334507 18.247700 18.117496 18.117496 17.965595 17.965595 17.878803 17.791996 17.683506 17.271198 16.989109 17.162708 17.553303 17.509907 17.531605 17.336308 17.249500 17.184406 16.576801 15.383305 15.491810 15.904102 16.142796 16.272999 16.403202 16.381504 16.316410 16.186207 16.034306 15.752201 15.687107 15.925800 15.882404 15.882404 15.882404 15.752201 15.773899 15.752201 15.296497 13.842609 13.929401 14.298298 14.558704 14.819096 14.884205 14.927601 15.079502 14.732304 15.101200 15.491810 15.535206 15.513508 15.491810 15.122898 15.036106 15.209705 15.448399 15.448399 15.578602 15.643696 15.491810 16.056004 16.837208 17.271198 17.488209 17.553303 17.596699 17.683506 17.878803 17.857105 17.878803 17.943897 17.965595 17.965595 17.922199 17.835407 17.857105 17.813709 17.748600 17.900501 17.922199 17.965595 17.965595 17.987309 17.835407 17.965595 18.009007 17.922199 17.965595 18.009007 18.030704 17.900501 18.009007 17.943897 17.922199 17.878803 17.878803 17.878803 17.857105 17.965595 18.009007 17.987309 17.878803 17.965595 17.943897 17.943897 17.965595 17.965595 
18.464710 18.464710 18.421299 18.442997 18.334507 18.464710 18.486408 18.464710 18.356205 18.508106 18.399601 18.356205 18.486408 18.399601 18.421299 18.377903 18.377903 18.334507 18.399601 18.312809 18.356205 18.334507 18.442997 18.399601 18.377903 18.442997 18.421299 18.334507 18.377903 18.377903 18.442997 18.421299 18.377903 18.486408 18.334507 18.312809 18.356205 18.334507 18.377903 18.442997 18.421299 18.573200 18.486408 18.594898 18.703403 18.594898 18.746799 18.811909 18.855305 18.790195 18.833607 18.660007 18.464710 18.377903 18.247700 18.117496 18.074100 18.117496 18.074100 17.835407 17.596699 17.119297 16.989109 17.423100 17.705204 17.661808 17.640110 17.618397 17.358006 17.097599 15.947498 15.339909 15.882404 16.468296 16.576801 16.490009 16.446598 16.468296 16.229603 16.229603 16.012608 15.795597 15.621998 15.882404 15.882404 15.817295 15.925800 15.773899 15.773899 15.860706 15.687107 14.710606 14.602100 14.927601 15.101200 15.253101 15.144596 15.144596 15.231403 14.949299 15.209705 15.535206 15.600300 15.708805 15.491810 15.231403 15.036106 15.079502 15.339909 15.361607 15.491810 15.491810 15.361607 15.513508 16.077702 17.162708 17.401402 17.596699 17.683506 17.705204 17.878803 17.813709 17.878803 17.900501 17.900501 17.965595 18.052402 18.009007 17.878803 17.748600 17.748600 17.900501 17.965595 17.987309 17.965595 17.943897 17.987309 18.030704 17.965595 18.030704 18.009007 17.943897 17.922199 17.965595 17.965595 17.965595 17.987309 17.943897 17.987309 17.943897 17.987309 17.965595 17.922199 18.030704 18.009007 17.987309 17.987309 17.857105 17.987309 17.987309 
18.421299 18.269398 18.421299 18.377903 18.421299 18.442997 18.377903 18.421299 18.377903 18.399601 18.356205 18.442997 18.399601 18.464710 18.442997 18.442997 18.377903 18.291096 18.399601 18.334507 18.269398 18.312809 18.399601 18.421299 18.442997 18.464710 18.377903 18.442997 18.377903 18.399601 18.421299 18.399601 18.486408 18.334507 18.377903 18.356205 18.399601 18.442997 18.464710 18.442997 18.508106 18.573200 18.551502 18.660007 18.681705 18.703403 18.790195 18.877003 18.855305 18.790195 18.768497 18.660007 18.616596 18.182606 18.139210 17.987309 17.987309 17.748600 17.661808 17.336308 17.184406 16.967396 17.206104 17.596699 17.748600 17.705204 17.922199 17.943897 17.661808 16.685307 15.687107 15.730503 15.860706 16.164509 16.468296 16.533405 16.468296 16.272999 16.207905 16.056004 15.904102 15.947498 15.687107 15.817295 15.773899 15.773899 15.687107 15.600300 15.643696 15.839008 15.860706 15.383305 15.188007 15.535206 15.556904 15.513508 15.231403 15.144596 15.339909 15.036106 14.927601 15.231403 15.752201 15.643696 15.578602 15.144596 15.057804 15.231403 15.383305 15.361607 15.513508 15.752201 15.600300 15.687107 15.969196 16.902302 17.401402 17.596699 17.596699 17.813709 17.748600 17.813709 17.857105 17.943897 17.943897 17.965595 18.030704 17.987309 17.943897 17.791996 17.748600 17.791996 17.987309 17.987309 17.943897 18.009007 17.965595 17.922199 18.009007 18.009007 17.922199 17.965595 18.009007 18.009007 18.030704 17.965595 17.900501 17.987309 17.965595 17.922199 17.965595 17.943897 18.009007 18.095798 17.943897 18.009007 18.030704 17.987309 17.987309 17.987309 
18.464710 18.291096 18.247700 18.334507 18.377903 18.334507 18.377903 18.377903 18.399601 18.334507 18.334507 18.399601 18.312809 18.421299 18.312809 18.399601 18.356205 18.312809 18.334507 18.334507 18.312809 18.377903 18.226002 18.399601 18.312809 18.421299 18.399601 18.356205 18.399601 18.464710 18.356205 18.334507 18.399601 18.399601 18.399601 18.312809 18.356205 18.377903 18.464710 18.551502 18.529804 18.768497 18.703403 18.681705 18.768497 18.703403 18.811909 18.855305 19.007206 18.942097 18.703403 18.551502 18.356205 18.182606 17.943897 17.835407 17.596699 17.358006 17.292896 17.075901 17.054203 17.032505 17.358006 17.705204 17.987309 17.965595 18.074100 18.030704 17.791996 16.511707 15.839008 15.969196 15.708805 15.383305 16.099400 16.381504 16.446598 16.207905 16.034306 15.860706 15.730503 15.752201 15.578602 15.470097 15.491810 15.426701 15.448399 15.405003 15.491810 15.535206 15.578602 15.535206 15.231403 15.773899 15.860706 15.665409 15.339909 15.057804 14.710606 14.363407 14.580402 15.036106 15.188007 15.188007 15.122898 14.949299 15.101200 15.253101 15.361607 15.339909 15.687107 15.860706 15.773899 15.795597 16.034306 17.032505 17.401402 17.596699 17.596699 17.770298 17.770298 17.770298 17.943897 18.009007 17.943897 17.943897 17.922199 18.095798 17.943897 17.857105 17.813709 17.705204 17.835407 17.900501 17.922199 17.943897 17.922199 17.922199 17.922199 17.943897 17.922199 17.900501 18.074100 17.943897 17.943897 17.965595 17.922199 17.943897 17.965595 17.900501 17.900501 17.965595 17.943897 18.009007 17.900501 17.878803 17.922199 17.878803 17.987309 17.943897 
18.616596 18.356205 18.247700 18.312809 18.334507 18.356205 18.442997 18.334507 18.312809 18.377903 18.464710 18.421299 18.421299 18.399601 18.377903 18.464710 18.421299 18.291096 18.334507 18.269398 18.399601 18.377903 18.464710 18.399601 18.399601 18.377903 18.399601 18.442997 18.399601 18.421299 18.399601 18.421299 18.377903 18.399601 18.399601 18.377903 18.464710 18.399601 18.508106 18.768497 18.942097 19.137409 19.050602 18.811909 18.768497 18.768497 18.811909 19.007206 19.093998 19.202503 18.963810 18.660007 18.486408 18.312809 17.857105 17.618397 17.423100 17.466496 17.401402 17.271198 17.249500 17.249500 17.358006 17.488209 18.399601 18.594898 18.312809 17.857105 17.488209 16.316410 16.077702 16.142796 15.882404 15.296497 15.773899 16.294697 16.272999 16.186207 15.904102 15.752201 15.665409 15.556904 15.426701 15.253101 15.036106 15.101200 15.188007 15.339909 15.470097 15.470097 15.361607 15.296497 15.014408 15.621998 15.795597 15.426701 14.688908 14.471897 14.341709 14.319996 14.428501 14.862507 14.905903 14.992710 15.079502 14.992710 15.101200 15.253101 15.383305 15.405003 15.643696 15.839008 15.730503 15.839008 16.294697 17.249500 17.488209 17.553303 17.618397 17.835407 17.878803 17.943897 17.943897 17.943897 18.030704 17.965595 17.987309 18.009007 17.965595 17.922199 17.813709 17.748600 17.770298 17.965595 18.009007 17.922199 17.922199 17.965595 17.987309 17.943897 17.922199 18.030704 17.922199 17.965595 17.835407 17.900501 17.922199 18.009007 17.987309 17.965595 17.987309 18.009007 18.030704 18.074100 18.030704 17.943897 17.943897 17.965595 17.900501 17.943897 
18.508106 18.399601 18.356205 18.421299 18.399601 18.486408 18.421299 18.464710 18.334507 18.291096 18.464710 18.399601 18.356205 18.399601 18.377903 18.508106 18.399601 18.312809 18.377903 18.356205 18.269398 18.334507 18.334507 18.421299 18.399601 18.442997 18.442997 18.464710 18.421299 18.399601 18.486408 18.442997 18.442997 18.377903 18.421299 18.377903 18.442997 18.399601 18.551502 18.942097 19.354404 19.419498 19.202503 19.050602 19.050602 18.942097 19.028904 19.202503 19.332706 19.267597 19.267597 19.093998 18.877003 18.399601 17.857105 17.661808 17.640110 17.683506 17.618397 17.575001 17.488209 17.531605 17.553303 17.575001 18.139210 18.551502 18.377903 17.444798 16.728703 16.381504 16.403202 16.424900 16.121098 15.687107 16.034306 16.359806 16.338108 16.251301 15.969196 15.904102 15.860706 15.904102 15.491810 15.318195 15.036106 15.079502 15.361607 15.600300 15.643696 15.730503 15.600300 15.383305 15.079502 15.122898 15.318195 14.819096 14.645496 14.623798 14.732304 14.558704 14.493595 14.840809 15.057804 15.209705 15.318195 15.144596 15.188007 15.296497 15.426701 15.491810 15.600300 15.752201 15.621998 15.708805 16.164509 17.249500 17.531605 17.726902 17.661808 17.813709 17.900501 17.965595 17.900501 17.987309 17.965595 18.009007 18.030704 18.052402 18.030704 17.943897 17.922199 17.726902 17.726902 17.922199 17.943897 17.987309 17.943897 18.009007 17.943897 17.987309 17.922199 17.965595 18.052402 17.922199 17.965595 17.965595 17.965595 18.009007 17.922199 17.943897 17.922199 17.965595 18.009007 17.987309 17.965595 17.943897 17.965595 17.922199 17.987309 18.009007 
18.486408 18.421299 18.399601 18.312809 18.377903 18.356205 18.421299 18.442997 18.312809 18.377903 18.399601 18.399601 18.442997 18.421299 18.399601 18.442997 18.442997 18.291096 18.399601 18.421299 18.356205 18.356205 18.377903 18.334507 18.421299 18.421299 18.399601 18.421299 18.377903 18.421299 18.377903 18.486408 18.356205 18.464710 18.399601 18.421299 18.486408 18.442997 18.638309 19.072300 19.397800 19.419498 19.202503 19.072300 19.137409 19.072300 19.224201 19.528004 19.614796 19.766697 19.723301 19.462910 19.289295 18.768497 18.182606 18.139210 18.117496 18.139210 17.878803 17.878803 17.791996 17.770298 17.922199 17.726902 17.922199 18.117496 17.922199 17.423100 17.010807 16.685307 16.620197 16.511707 16.294697 16.121098 16.251301 16.620197 16.641895 16.359806 16.381504 16.294697 16.338108 16.533405 16.077702 15.687107 15.405003 15.600300 15.925800 15.947498 15.947498 16.034306 15.904102 15.621998 15.296497 14.602100 14.515308 14.558704 14.623798 14.819096 14.884205 14.884205 14.775700 14.819096 15.101200 15.318195 15.643696 15.513508 15.339909 15.274799 15.383305 15.491810 15.730503 15.969196 15.752201 15.882404 16.641895 17.314610 17.640110 17.726902 17.683506 17.835407 17.835407 17.922199 17.943897 18.009007 17.965595 18.009007 18.009007 17.965595 18.009007 17.878803 17.857105 17.770298 17.726902 17.813709 17.922199 17.987309 17.857105 17.900501 17.900501 17.943897 17.987309 17.900501 18.030704 17.943897 17.878803 17.943897 17.943897 18.030704 17.965595 17.943897 17.965595 17.987309 17.965595 17.987309 17.965595 17.878803 18.009007 18.030704 17.987309 17.965595 
18.551502 18.421299 18.442997 18.399601 18.356205 18.377903 18.399601 18.486408 18.399601 18.464710 18.421299 18.399601 18.442997 18.399601 18.312809 18.399601 18.377903 18.399601 18.399601 18.508106 18.334507 18.442997 18.399601 18.508106 18.399601 18.421299 18.377903 18.377903 18.442997 18.421299 18.442997 18.399601 18.356205 18.508106 18.399601 18.442997 18.508106 18.486408 18.725101 19.093998 19.376102 19.354404 19.224201 19.137409 19.289295 19.159107 19.376102 19.766697 19.983707 20.179005 20.135609 20.027103 19.940296 19.528004 18.963810 18.855305 18.681705 18.660007 18.399601 18.334507 18.269398 18.204304 18.204304 18.117496 18.074100 17.922199 17.770298 17.509907 17.314610 17.097599 16.967396 16.837208 16.880604 16.555103 16.468296 16.837208 16.858906 16.924000 17.054203 17.184406 17.162708 17.097599 16.924000 16.685307 16.576801 16.555103 16.490009 16.403202 16.294697 16.272999 16.056004 15.925800 15.426701 15.274799 15.101200 14.970997 14.927601 15.014408 15.079502 15.101200 14.970997 14.884205 15.122898 15.643696 15.904102 15.882404 15.752201 15.448399 15.491810 15.556904 15.947498 16.056004 15.904102 16.099400 16.359806 16.815510 17.509907 17.726902 17.726902 17.813709 17.965595 18.009007 17.965595 18.074100 17.943897 17.965595 17.965595 18.009007 18.052402 18.030704 17.900501 17.770298 17.705204 17.900501 17.965595 17.987309 17.922199 17.965595 18.009007 17.922199 18.009007 17.987309 18.009007 17.987309 17.987309 18.009007 17.943897 17.965595 18.009007 18.030704 18.052402 17.900501 17.987309 17.965595 17.987309 17.987309 17.965595 17.987309 17.878803 17.965595 
18.660007 18.442997 18.421299 18.356205 18.356205 18.334507 18.464710 18.421299 18.312809 18.356205 18.356205 18.356205 18.421299 18.399601 18.312809 18.421299 18.377903 18.464710 18.356205 18.399601 18.334507 18.399601 18.421299 18.551502 18.421299 18.486408 18.464710 18.442997 18.464710 18.442997 18.377903 18.464710 18.442997 18.464710 18.464710 18.464710 18.508106 18.573200 18.833607 19.007206 19.289295 19.180805 19.289295 19.289295 19.397800 19.289295 19.484608 19.896900 20.439396 20.678104 20.786610 20.873402 20.808308 20.439396 19.896900 19.679905 19.332706 19.159107 19.050602 18.746799 18.681705 18.529804 18.464710 18.312809 18.269398 18.139210 18.139210 17.835407 17.640110 17.596699 17.466496 17.466496 17.314610 17.184406 17.075901 17.206104 17.488209 17.857105 18.204304 18.160908 17.987309 18.052402 17.857105 17.596699 17.423100 17.184406 17.162708 17.032505 16.880604 16.728703 16.403202 16.099400 15.643696 15.621998 15.513508 15.231403 15.231403 15.339909 15.426701 15.318195 15.209705 14.949299 15.057804 15.665409 16.099400 16.034306 15.925800 15.621998 15.578602 15.665409 16.034306 16.186207 16.164509 16.164509 16.121098 16.034306 16.772099 17.748600 17.835407 17.900501 17.900501 17.965595 18.009007 17.900501 17.943897 18.009007 18.030704 18.074100 18.074100 18.052402 17.900501 17.770298 17.705204 17.791996 17.965595 17.943897 17.900501 17.922199 17.878803 17.965595 17.965595 17.900501 17.943897 17.943897 17.943897 17.922199 18.030704 17.965595 18.009007 17.878803 17.965595 17.965595 18.009007 18.052402 18.009007 17.943897 17.987309 17.943897 18.030704 17.922199 
18.746799 18.508106 18.421299 18.442997 18.421299 18.442997 18.334507 18.486408 18.291096 18.356205 18.421299 18.399601 18.377903 18.399601 18.377903 18.399601 18.421299 18.377903 18.291096 18.399601 18.399601 18.421299 18.421299 18.486408 18.486408 18.399601 18.464710 18.421299 18.377903 18.529804 18.486408 18.486408 18.486408 18.508106 18.486408 18.421299 18.551502 18.638309 18.811909 19.072300 19.419498 19.311008 19.202503 19.441196 19.593098 19.658207 19.962009 20.330906 20.764896 21.459309 21.806507 21.632908 21.698002 21.546101 21.068699 20.634708 20.265797 19.896900 19.506306 19.311008 19.007206 18.920399 19.007206 18.746799 18.681705 18.573200 18.529804 18.356205 18.247700 18.139210 18.095798 18.052402 17.878803 17.791996 17.835407 17.965595 18.486408 19.658207 20.330906 20.113895 19.679905 19.788410 19.354404 18.963810 18.399601 18.160908 17.900501 17.726902 17.553303 17.336308 16.967396 16.511707 15.730503 15.491810 15.448399 15.491810 15.491810 15.730503 15.817295 15.730503 15.383305 15.253101 15.209705 15.708805 16.121098 16.099400 16.034306 15.860706 15.708805 15.752201 16.164509 16.186207 16.229603 16.446598 16.728703 16.902302 17.292896 17.835407 17.835407 17.900501 17.922199 17.965595 17.987309 17.943897 18.009007 18.074100 18.095798 18.052402 17.965595 18.009007 17.965595 17.791996 17.770298 17.791996 17.900501 17.943897 17.922199 17.922199 17.878803 17.878803 17.987309 17.922199 17.987309 17.965595 17.922199 17.943897 17.943897 17.943897 17.987309 18.009007 18.009007 17.965595 18.009007 18.052402 17.987309 17.943897 17.922199 17.922199 17.987309 17.900501 
18.746799 18.551502 18.486408 18.377903 18.421299 18.421299 18.356205 18.442997 18.356205 18.421299 18.442997 18.334507 18.464710 18.464710 18.399601 18.421299 18.464710 18.377903 18.312809 18.486408 18.399601 18.377903 18.377903 18.464710 18.551502 18.529804 18.442997 18.486408 18.529804 18.464710 18.529804 18.508106 18.442997 18.486408 18.508106 18.573200 18.638309 18.746799 19.007206 19.267597 19.376102 19.441196 19.354404 19.506306 19.701603 19.896900 20.352604 21.047001 21.784809 22.240498 22.934910 23.173603 23.325504 23.455708 22.956608 22.609409 21.828205 21.177204 20.526203 19.983707 19.636509 19.484608 19.354404 19.180805 19.050602 19.028904 19.093998 19.072300 19.115696 18.942097 19.115696 18.898701 18.551502 18.529804 18.551502 18.855305 19.831806 21.220600 22.674503 23.390598 22.392399 22.804707 21.871601 21.068699 20.135609 19.419498 19.050602 18.660007 18.356205 17.987309 17.379704 16.858906 15.990910 15.839008 15.860706 16.034306 15.969196 16.186207 16.272999 16.012608 15.730503 15.665409 15.535206 15.752201 16.294697 16.229603 16.186207 16.034306 15.839008 15.839008 16.164509 16.837208 17.097599 17.336308 17.661808 17.705204 17.857105 17.900501 17.835407 17.943897 17.965595 18.095798 18.052402 18.052402 18.074100 18.095798 18.095798 18.095798 18.030704 18.052402 17.922199 17.857105 17.770298 17.748600 17.900501 17.900501 17.987309 17.987309 17.943897 17.943897 18.009007 18.009007 17.965595 17.965595 17.900501 17.922199 17.965595 17.900501 17.943897 17.987309 18.052402 17.922199 18.052402 18.074100 17.965595 18.009007 17.965595 18.009007 17.965595 18.030704 
18.703403 18.442997 18.421299 18.442997 18.421299 18.421299 18.356205 18.421299 18.291096 18.377903 18.399601 18.377903 18.399601 18.399601 18.356205 18.421299 18.442997 18.464710 18.356205 18.573200 18.442997 18.356205 18.464710 18.508106 18.529804 18.529804 18.464710 18.464710 18.464710 18.442997 18.442997 18.508106 18.442997 18.508106 18.573200 18.551502 18.660007 18.855305 19.093998 19.202503 19.397800 19.528004 19.571400 19.614796 19.853504 20.048801 20.504505 21.242298 22.110310 23.303806 24.670902 26.103107 26.558796 26.623905 26.255009 26.754108 26.363499 25.712498 24.345402 21.654606 20.352604 19.875202 19.810108 19.614796 19.593098 19.679905 19.701603 19.831806 19.788410 19.723301 19.831806 19.571400 19.462910 19.571400 19.701603 20.179005 21.394199 23.412296 26.385197 28.511799 27.600407 27.730610 26.320103 24.432209 22.804707 21.459309 20.482807 19.788410 19.289295 18.594898 17.965595 17.358006 16.620197 16.511707 16.511707 16.555103 16.424900 16.555103 16.424900 16.056004 15.990910 16.164509 15.990910 16.099400 16.272999 16.316410 16.403202 16.316410 16.121098 16.034306 16.858906 17.444798 17.466496 17.596699 17.791996 17.791996 17.922199 17.922199 17.943897 18.009007 17.965595 18.052402 18.095798 18.139210 18.182606 18.204304 18.030704 18.009007 17.987309 18.052402 18.009007 17.900501 17.726902 17.661808 17.813709 17.922199 17.900501 17.965595 17.987309 17.900501 17.943897 18.009007 17.900501 17.900501 17.943897 17.878803 17.987309 17.987309 17.900501 17.943897 17.987309 18.030704 17.987309 18.009007 17.987309 18.095798 17.987309 18.030704 17.922199 18.009007 
18.746799 18.486408 18.551502 18.464710 18.377903 18.486408 18.464710 18.486408 18.312809 18.377903 18.377903 18.442997 18.356205 18.356205 18.312809 18.421299 18.399601 18.377903 18.312809 18.464710 18.464710 18.486408 18.508106 18.508106 18.529804 18.529804 18.464710 18.529804 18.529804 18.508106 18.442997 18.551502 18.529804 18.616596 18.551502 18.616596 18.660007 18.877003 19.028904 19.202503 19.311008 19.549702 19.701603 19.875202 20.200703 20.417698 20.895100 21.611210 22.761295 24.280308 26.710697 28.728809 29.987400 31.094105 31.397907 31.940403 31.658298 30.399708 27.904209 24.302006 21.654606 20.743198 20.634708 20.374302 20.265797 20.200703 20.048801 20.005405 20.113895 20.222401 20.135609 20.157307 20.461109 20.699802 21.372501 22.349003 24.302006 29.271305 32.569706 33.828297 33.719807 33.416004 31.636600 28.750507 26.016300 23.802906 22.197102 21.047001 20.113895 19.267597 18.421299 18.009007 17.661808 17.466496 17.119297 17.054203 16.880604 16.728703 16.663609 16.381504 16.359806 16.468296 16.359806 16.424900 16.490009 16.272999 16.359806 16.316410 16.381504 16.837208 17.358006 17.575001 17.553303 17.705204 17.835407 17.857105 17.922199 18.009007 17.987309 18.074100 18.074100 18.052402 18.139210 18.160908 18.052402 18.030704 18.139210 18.052402 18.052402 18.009007 18.009007 17.878803 17.770298 17.683506 17.813709 17.943897 17.987309 17.987309 18.030704 17.965595 18.009007 17.965595 17.965595 17.943897 18.052402 17.965595 17.943897 17.965595 17.943897 17.943897 17.943897 17.922199 18.030704 17.987309 17.987309 17.987309 17.965595 17.987309 17.943897 18.030704 
18.594898 18.508106 18.377903 18.421299 18.442997 18.464710 18.486408 18.356205 18.291096 18.356205 18.377903 18.377903 18.399601 18.421299 18.356205 18.442997 18.442997 18.377903 18.421299 18.508106 18.442997 18.486408 18.529804 18.508106 18.508106 18.486408 18.464710 18.551502 18.551502 18.573200 18.529804 18.573200 18.486408 18.573200 18.594898 18.573200 18.725101 18.963810 19.180805 19.354404 19.462910 19.462910 19.679905 20.070499 20.352604 20.699802 21.394199 22.132008 23.282108 25.300205 27.687199 30.117603 32.309299 33.676395 34.153797 34.652897 34.479298 32.851810 30.139301 27.947605 25.235096 22.392399 21.394199 20.851704 20.591297 20.482807 20.244099 20.222401 20.374302 20.396000 20.417698 20.808308 21.285709 22.349003 24.822803 28.251408 30.247807 34.978397 36.475697 37.018208 37.430500 37.777699 35.802998 33.481098 29.792103 26.537098 23.824604 21.980106 20.591297 19.744999 19.159107 18.877003 18.746799 18.356205 18.095798 17.900501 17.575001 17.379704 17.206104 17.032505 16.880604 16.880604 16.641895 16.598499 16.641895 16.229603 16.359806 16.793797 17.249500 17.336308 17.596699 17.683506 17.683506 17.770298 17.922199 17.943897 18.030704 18.095798 18.074100 18.095798 18.095798 18.139210 18.160908 18.160908 18.074100 18.117496 18.030704 18.074100 18.074100 18.009007 17.987309 17.987309 17.791996 17.705204 17.705204 17.922199 17.965595 18.030704 18.009007 17.900501 18.009007 17.900501 17.987309 17.900501 17.922199 17.900501 17.943897 17.987309 17.922199 17.922199 17.878803 17.922199 17.878803 18.009007 17.987309 18.030704 17.922199 18.052402 17.943897 17.943897 
18.594898 18.399601 18.508106 18.399601 18.421299 18.399601 18.442997 18.356205 18.334507 18.377903 18.377903 18.377903 18.377903 18.442997 18.421299 18.529804 18.486408 18.377903 18.356205 18.464710 18.464710 18.464710 18.486408 18.508106 18.529804 18.660007 18.551502 18.529804 18.508106 18.594898 18.594898 18.594898 18.508106 18.573200 18.638309 18.594898 18.768497 19.180805 19.224201 19.419498 19.614796 19.723301 19.962009 20.157307 20.612995 20.916798 21.676304 22.674503 23.998203 26.168201 28.381596 30.877110 33.719807 35.173710 36.171909 37.213505 36.888004 34.739704 33.459400 31.636600 28.858997 24.627506 22.522602 21.567799 21.112110 20.830006 20.656406 20.591297 20.569599 20.656406 20.916798 21.481007 23.303806 27.036198 30.855396 34.218906 37.300297 38.472095 39.513706 38.493809 38.103199 39.774097 39.274998 37.126698 33.698109 29.878910 25.343601 22.457508 20.873402 20.135609 19.831806 19.723301 19.202503 18.833607 18.573200 18.291096 18.074100 17.965595 17.726902 17.227802 17.206104 17.227802 17.140995 16.858906 16.728703 16.338108 16.728703 17.336308 17.553303 17.596699 17.683506 17.791996 17.770298 17.835407 18.117496 18.009007 18.030704 18.160908 18.074100 18.160908 18.074100 18.247700 18.160908 18.160908 18.052402 18.052402 18.009007 18.095798 18.139210 18.009007 18.030704 18.030704 17.835407 17.705204 17.705204 17.922199 17.987309 18.009007 17.943897 17.922199 18.030704 17.922199 18.030704 17.943897 17.900501 17.922199 17.878803 17.900501 17.987309 18.009007 18.009007 17.900501 17.987309 18.030704 17.943897 18.052402 17.965595 18.030704 17.922199 18.074100 
18.529804 18.464710 18.421299 18.442997 18.399601 18.399601 18.442997 18.377903 18.334507 18.377903 18.464710 18.399601 18.421299 18.551502 18.464710 18.421299 18.442997 18.377903 18.377903 18.442997 18.421299 18.442997 18.421299 18.508106 18.486408 18.529804 18.551502 18.529804 18.551502 18.529804 18.616596 18.616596 18.616596 18.551502 18.660007 18.660007 18.703403 19.115696 19.354404 19.462910 19.701603 19.896900 20.092197 20.417698 20.678104 21.177204 22.110310 23.065098 24.627506 26.971104 29.444904 32.244205 35.303898 37.452198 38.515507 39.231602 38.515507 37.343708 37.777699 35.173710 31.441303 28.533497 27.752308 25.495502 23.477406 21.871601 21.242298 21.047001 21.155506 21.112110 21.437595 22.283909 26.276707 29.206196 34.240604 36.779499 39.231602 40.077900 40.772297 38.992908 36.128498 35.759602 37.647511 37.430500 36.432301 32.526310 28.728809 23.694401 21.567799 21.437595 21.285709 21.698002 20.808308 19.788410 19.202503 18.746799 18.421299 18.247700 17.987309 17.748600 17.683506 17.423100 17.140995 16.924000 16.837208 16.685307 17.054203 17.618397 17.770298 17.770298 17.878803 17.900501 17.835407 17.922199 18.160908 18.030704 18.095798 18.182606 18.139210 18.204304 18.182606 18.182606 18.139210 18.160908 18.052402 18.074100 18.052402 18.160908 18.095798 18.074100 18.052402 17.922199 17.813709 17.857105 17.726902 17.922199 17.965595 17.965595 17.922199 17.922199 17.965595 17.943897 17.987309 17.878803 18.030704 17.965595 17.965595 17.987309 17.922199 17.943897 17.965595 17.987309 18.030704 17.965595 17.900501 17.857105 18.052402 18.074100 18.030704 17.965595 
18.529804 18.377903 18.442997 18.399601 18.377903 18.334507 18.399601 18.486408 18.377903 18.377903 18.377903 18.442997 18.399601 18.486408 18.334507 18.442997 18.291096 18.421299 18.399601 18.421299 18.486408 18.486408 18.442997 18.508106 18.464710 18.508106 18.573200 18.442997 18.442997 18.486408 18.594898 18.616596 18.529804 18.638309 18.681705 18.638309 18.811909 19.137409 19.528004 19.636509 19.831806 20.048801 20.352604 20.591297 21.047001 21.784809 22.674503 23.672703 25.039799 27.448505 29.727009 32.743305 35.868107 38.038105 39.839207 41.097797 40.598698 41.640308 40.381702 37.690907 35.607700 34.609501 33.654697 31.962101 28.967503 25.256809 22.587696 22.717899 23.325504 23.000004 22.522602 23.325504 27.578709 33.264103 36.258701 37.929600 39.058002 39.253300 38.558903 37.951298 37.235203 36.562504 36.150196 35.781300 38.689106 36.822910 33.416004 29.944004 25.777607 26.797504 27.752308 29.119404 27.405109 23.195301 20.678104 19.766697 19.202503 18.920399 18.508106 18.269398 18.160908 17.965595 17.336308 17.097599 17.140995 16.902302 17.227802 17.618397 17.878803 17.813709 18.030704 17.965595 17.943897 17.922199 18.095798 18.074100 18.139210 18.160908 18.291096 18.226002 18.182606 18.269398 18.117496 18.160908 18.204304 18.204304 18.226002 18.160908 18.095798 18.074100 18.074100 17.878803 17.813709 17.813709 17.683506 17.857105 17.878803 17.813709 17.900501 17.900501 17.965595 17.987309 17.987309 17.900501 17.900501 17.900501 17.878803 17.922199 17.878803 17.943897 17.878803 17.878803 18.030704 17.965595 17.965595 17.900501 17.965595 17.965595 17.987309 17.943897 
18.486408 18.399601 18.464710 18.442997 18.442997 18.442997 18.421299 18.464710 18.464710 18.356205 18.334507 18.312809 18.377903 18.399601 18.442997 18.399601 18.377903 18.399601 18.399601 18.442997 18.464710 18.442997 18.486408 18.508106 18.508106 18.573200 18.573200 18.529804 18.573200 18.573200 18.573200 18.681705 18.551502 18.594898 18.681705 18.681705 18.855305 19.180805 19.636509 19.853504 19.896900 20.200703 20.417698 20.786610 21.329105 22.066898 23.303806 24.519001 25.430408 27.556995 30.703510 32.938602 35.737904 37.756001 40.056202 40.924198 42.464909 44.873600 43.506504 41.032703 38.363605 37.148396 35.672810 34.414204 32.309299 29.640202 25.864399 27.535297 28.728809 28.164600 26.580509 25.386997 28.511799 34.804798 38.059803 39.557102 40.642109 40.012806 39.144810 39.144810 39.231602 38.884403 38.515507 39.492008 43.615009 42.855503 38.276798 34.761402 33.068806 36.063404 35.130299 32.656498 31.766804 31.007298 26.754108 22.153706 19.918598 19.267597 18.985508 18.681705 18.421299 18.226002 17.900501 17.575001 17.509907 17.314610 17.509907 17.857105 17.987309 17.965595 18.139210 18.095798 17.965595 18.074100 18.160908 18.204304 18.204304 18.182606 18.182606 18.204304 18.247700 18.226002 18.247700 18.160908 18.182606 18.226002 18.160908 18.182606 18.160908 17.943897 18.009007 17.857105 17.770298 17.748600 17.683506 17.943897 17.987309 17.965595 17.922199 17.922199 18.009007 17.922199 18.009007 17.900501 17.943897 17.900501 17.878803 17.900501 17.922199 17.878803 17.900501 17.900501 18.009007 18.009007 18.009007 17.900501 18.030704 17.943897 17.965595 17.987309 
18.508106 18.399601 18.399601 18.442997 18.399601 18.421299 18.486408 18.377903 18.399601 18.356205 18.377903 18.356205 18.442997 18.377903 18.486408 18.399601 18.421299 18.442997 18.421299 18.464710 18.334507 18.486408 18.508106 18.529804 18.551502 18.594898 18.551502 18.529804 18.508106 18.638309 18.551502 18.594898 18.551502 18.660007 18.768497 18.638309 18.920399 19.180805 19.723301 19.853504 20.005405 20.244099 20.569599 20.938496 21.524403 22.283909 23.564198 24.735996 25.669102 27.166401 30.529896 33.632999 35.586002 37.821110 40.229801 41.054401 43.897099 45.633106 44.374500 42.573399 40.924198 39.253300 38.428699 37.213505 35.000095 33.611301 31.050709 32.265903 33.524509 33.090504 31.636600 30.226109 31.354496 37.083302 39.513706 40.316608 40.924198 40.663807 40.251499 40.555302 40.945896 41.032703 41.249699 45.524601 48.193699 46.848301 43.615009 40.859104 40.533604 41.162907 36.822910 33.199009 32.830097 34.718006 33.524509 27.882496 20.960209 19.679905 19.289295 18.920399 18.660007 18.464710 18.226002 18.095798 18.074100 17.965595 18.052402 18.074100 18.139210 17.965595 18.074100 18.139210 18.009007 18.117496 18.160908 18.182606 18.226002 18.269398 18.117496 18.269398 18.160908 18.269398 18.160908 18.204304 18.182606 18.204304 18.074100 18.182606 18.160908 18.074100 18.009007 17.965595 17.835407 17.726902 17.726902 17.943897 17.965595 17.922199 17.922199 17.922199 18.030704 17.922199 17.943897 17.943897 17.943897 17.922199 17.943897 17.900501 17.900501 17.943897 17.900501 17.943897 17.943897 18.009007 18.009007 17.922199 17.987309 18.009007 18.009007 17.943897 
18.486408 18.421299 18.269398 18.356205 18.334507 18.399601 18.377903 18.399601 18.334507 18.291096 18.377903 18.356205 18.399601 18.442997 18.399601 18.377903 18.377903 18.399601 18.442997 18.442997 18.442997 18.464710 18.399601 18.529804 18.551502 18.551502 18.594898 18.551502 18.551502 18.638309 18.529804 18.660007 18.573200 18.638309 18.725101 18.638309 18.833607 19.115696 19.636509 19.723301 20.070499 20.265797 20.699802 21.155506 21.806507 22.609409 23.651005 24.735996 25.972904 27.231510 29.488300 32.873508 35.390705 37.322010 39.687305 41.987507 44.244297 44.396198 43.419697 42.855503 41.510105 40.403400 40.121296 39.535404 38.059803 37.539005 34.913303 35.802998 37.408802 36.562504 34.913303 35.303898 36.844608 39.665607 41.444996 41.379902 42.595097 43.897099 42.226200 42.117710 42.985706 44.222599 46.544498 51.036396 51.144901 49.495701 47.542698 45.676502 44.938709 43.224400 37.343708 33.654697 33.936802 36.540806 35.954899 31.180897 22.457508 19.918598 19.419498 19.028904 18.920399 18.768497 18.486408 18.356205 18.356205 18.182606 18.269398 18.291096 18.182606 18.117496 18.247700 18.139210 18.030704 18.117496 18.182606 18.160908 18.247700 18.269398 18.247700 18.247700 18.312809 18.312809 18.247700 18.204304 18.204304 18.160908 18.095798 18.095798 18.117496 18.052402 18.074100 17.878803 17.835407 17.748600 17.661808 17.878803 17.900501 17.878803 17.965595 17.900501 17.965595 17.943897 17.900501 17.943897 17.900501 17.857105 17.857105 17.900501 17.900501 17.987309 17.900501 17.900501 17.943897 17.965595 17.857105 17.965595 17.943897 18.030704 17.922199 18.074100 
18.442997 18.399601 18.356205 18.486408 18.486408 18.464710 18.399601 18.421299 18.399601 18.442997 18.399601 18.377903 18.356205 18.442997 18.291096 18.442997 18.421299 18.442997 18.464710 18.421299 18.421299 18.508106 18.508106 18.464710 18.508106 18.616596 18.594898 18.573200 18.638309 18.660007 18.616596 18.660007 18.681705 18.681705 18.660007 18.703403 18.942097 19.202503 19.593098 19.788410 20.027103 20.309208 20.721500 21.177204 21.936695 22.696201 23.889698 24.996403 26.059696 27.188099 28.511799 30.898808 34.088703 36.215305 39.101398 42.052601 43.007404 43.094196 43.810307 43.506504 42.074299 41.184605 41.336506 40.989307 41.119511 40.967609 38.124897 39.101398 39.231602 38.623997 37.799397 38.059803 41.835606 43.484806 44.309406 44.396198 45.068897 46.305805 45.003803 44.331104 47.824802 51.600605 52.121403 52.989399 52.143101 50.515598 48.692799 47.846500 46.305805 44.266010 41.575199 36.996510 35.911503 38.884403 37.083302 31.701710 22.913197 20.287510 19.723301 19.397800 19.180805 19.115696 18.811909 18.594898 18.551502 18.486408 18.486408 18.377903 18.377903 18.226002 18.269398 18.182606 18.095798 18.269398 18.269398 18.334507 18.312809 18.356205 18.269398 18.312809 18.334507 18.312809 18.334507 18.334507 18.182606 18.139210 18.182606 18.182606 18.074100 18.139210 18.052402 17.922199 17.835407 17.726902 17.661808 17.857105 17.878803 17.965595 17.922199 17.922199 17.922199 17.878803 17.943897 17.943897 17.943897 17.878803 17.943897 17.922199 17.965595 17.922199 17.857105 17.943897 17.922199 17.943897 17.943897 17.878803 18.074100 18.009007 17.943897 18.009007 
18.464710 18.421299 18.377903 18.421299 18.356205 18.377903 18.356205 18.421299 18.421299 18.399601 18.464710 18.269398 18.399601 18.421299 18.377903 18.399601 18.464710 18.464710 18.421299 18.377903 18.508106 18.573200 18.529804 18.421299 18.486408 18.594898 18.594898 18.638309 18.681705 18.638309 18.660007 18.746799 18.660007 18.616596 18.681705 18.681705 18.920399 19.115696 19.549702 19.658207 19.896900 20.200703 20.569599 21.068699 21.698002 22.565998 23.911396 25.191700 26.189899 27.079609 28.142902 29.509998 31.875309 34.761402 37.842808 40.555302 41.531803 43.202702 44.396198 44.591496 43.680103 42.855503 43.289509 43.224400 44.287708 45.437809 44.070698 43.224400 41.596897 40.598698 40.056202 40.403400 43.159306 45.676502 46.501102 47.325703 47.955006 48.258808 46.761509 47.108707 52.078007 53.770603 53.380009 51.405308 48.736210 46.501102 46.262409 46.327503 44.916996 46.153904 47.564396 43.745197 40.294910 41.531803 37.582401 32.309299 24.041599 21.350803 20.244099 19.875202 19.636509 19.549702 19.224201 18.963810 18.855305 18.660007 18.551502 18.464710 18.442997 18.334507 18.356205 18.334507 18.291096 18.226002 18.269398 18.291096 18.334507 18.334507 18.312809 18.377903 18.312809 18.442997 18.269398 18.312809 18.226002 18.204304 18.139210 18.160908 18.030704 18.052402 17.987309 17.922199 17.813709 17.683506 17.683506 17.878803 17.922199 17.900501 17.857105 17.878803 17.965595 17.943897 17.943897 17.878803 17.900501 17.922199 17.943897 17.878803 17.922199 17.943897 17.857105 17.878803 17.922199 17.922199 17.835407 18.009007 17.943897 18.030704 17.965595 17.987309 
18.464710 18.356205 18.399601 18.442997 18.356205 18.442997 18.399601 18.486408 18.377903 18.356205 18.399601 18.399601 18.334507 18.486408 18.334507 18.356205 18.464710 18.529804 18.356205 18.464710 18.508106 18.464710 18.486408 18.529804 18.464710 18.573200 18.573200 18.573200 18.638309 18.660007 18.660007 18.660007 18.660007 18.681705 18.681705 18.725101 18.877003 19.137409 19.397800 19.679905 19.853504 20.222401 20.569599 20.895100 21.546101 22.652805 24.106709 25.517200 26.515400 27.708897 28.815601 29.683598 30.812000 33.090504 36.410603 39.470310 41.011005 43.354603 44.504704 44.830204 45.763309 45.524601 46.045399 46.370899 47.173801 48.519199 46.804905 45.177402 43.376301 41.922398 41.444996 42.660206 43.202702 45.068897 46.544498 48.302204 48.736210 48.844700 48.345600 49.039997 52.034611 53.206409 50.103306 46.631306 44.266010 41.965809 41.618610 42.139408 43.072498 45.958607 49.061710 46.305805 43.050800 43.137608 37.343708 33.047108 26.710697 23.195301 21.242298 20.612995 21.524403 22.110310 21.133808 19.810108 19.137409 18.811909 18.725101 18.573200 18.551502 18.421299 18.377903 18.377903 18.291096 18.247700 18.442997 18.356205 18.334507 18.356205 18.377903 18.442997 18.421299 18.421299 18.291096 18.312809 18.247700 18.312809 18.226002 18.226002 18.074100 18.095798 18.052402 17.922199 17.878803 17.726902 17.618397 17.857105 17.987309 17.900501 17.835407 17.900501 17.965595 17.943897 17.987309 17.900501 17.922199 17.900501 18.052402 17.900501 17.922199 17.878803 17.878803 17.922199 17.987309 17.900501 18.030704 17.965595 17.965595 17.987309 17.943897 17.900501 
18.573200 18.334507 18.334507 18.356205 18.399601 18.377903 18.334507 18.399601 18.356205 18.334507 18.356205 18.356205 18.377903 18.442997 18.377903 18.421299 18.421299 18.377903 18.399601 18.399601 18.421299 18.529804 18.551502 18.442997 18.464710 18.529804 18.551502 18.551502 18.660007 18.594898 18.594898 18.703403 18.725101 18.703403 18.660007 18.703403 18.833607 19.050602 19.376102 19.528004 19.875202 20.092197 20.439396 20.960209 21.698002 22.609409 24.345402 26.298405 27.904209 29.944004 31.549809 32.678196 32.721607 33.416004 37.647511 40.794010 41.965809 42.985706 44.721699 44.700001 46.501102 47.738010 47.846500 46.457706 47.846500 50.493900 48.606007 46.197300 44.613209 43.246098 41.358204 42.421497 43.571598 44.070698 44.700001 46.631306 47.868198 48.367298 49.560810 50.168400 51.622303 51.253407 46.783207 46.023701 44.504704 42.291309 41.076099 40.338306 41.184605 41.271397 41.965809 42.378101 41.662006 42.877201 36.931400 33.763203 28.924107 24.931309 22.587696 22.066898 25.517200 26.862598 25.755909 23.390598 20.005405 19.137409 18.898701 18.725101 18.616596 18.486408 18.508106 18.464710 18.312809 18.377903 18.421299 18.486408 18.399601 18.421299 18.377903 18.442997 18.399601 18.377903 18.377903 18.334507 18.356205 18.442997 18.312809 18.269398 18.074100 18.095798 17.943897 17.878803 17.900501 17.705204 17.640110 17.835407 17.922199 17.900501 17.857105 17.857105 17.943897 17.878803 17.965595 17.878803 17.900501 17.878803 17.965595 17.922199 17.791996 17.900501 17.922199 17.922199 17.987309 17.943897 17.943897 17.813709 17.965595 17.987309 17.900501 17.922199 
18.529804 18.356205 18.399601 18.334507 18.421299 18.421299 18.399601 18.399601 18.291096 18.356205 18.399601 18.312809 18.312809 18.399601 18.442997 18.399601 18.486408 18.442997 18.442997 18.486408 18.529804 18.486408 18.551502 18.529804 18.573200 18.508106 18.529804 18.573200 18.551502 18.703403 18.638309 18.660007 18.660007 18.703403 18.725101 18.790195 18.877003 19.007206 19.462910 19.614796 19.810108 20.092197 20.461109 20.895100 21.524403 22.717899 24.931309 27.318302 29.640202 31.962101 33.763203 35.607700 36.974796 37.170109 41.271397 44.070698 43.766911 43.983906 47.716297 48.215397 49.886311 51.144901 48.996601 43.745197 46.718098 50.993000 49.213596 47.043598 45.459507 45.090611 42.877201 42.095997 43.354603 43.354603 42.703602 43.246098 47.238911 49.495701 51.014698 51.296803 51.817600 50.862797 47.477604 47.477604 46.739796 43.658405 41.857304 40.794010 40.707203 37.972996 36.128498 35.889805 37.256901 40.859104 37.777699 34.240604 29.661900 25.712498 23.911396 24.540699 28.924107 30.052509 28.728809 25.972904 20.808308 19.419498 19.072300 18.833607 18.790195 18.573200 18.551502 18.486408 18.377903 18.442997 18.508106 18.486408 18.421299 18.399601 18.377903 18.377903 18.356205 18.442997 18.356205 18.356205 18.356205 18.269398 18.291096 18.117496 18.074100 18.009007 17.943897 17.857105 17.791996 17.748600 17.726902 17.943897 17.900501 17.922199 17.922199 18.030704 17.965595 17.900501 18.009007 17.943897 17.878803 17.900501 17.943897 17.922199 17.791996 17.857105 17.900501 18.009007 17.922199 17.987309 17.857105 17.878803 17.987309 17.922199 17.878803 18.009007 
18.573200 18.399601 18.377903 18.377903 18.334507 18.442997 18.356205 18.421299 18.377903 18.356205 18.421299 18.464710 18.312809 18.421299 18.421299 18.377903 18.442997 18.399601 18.421299 18.442997 18.486408 18.464710 18.464710 18.508106 18.529804 18.573200 18.551502 18.508106 18.594898 18.660007 18.638309 18.746799 18.725101 18.725101 18.790195 18.703403 18.898701 18.920399 19.397800 19.506306 19.701603 20.113895 20.352604 20.851704 21.654606 23.000004 25.517200 28.576908 31.180897 33.459400 35.151997 37.126698 39.253300 41.054401 43.419697 46.869999 47.781406 47.911610 48.888096 51.644001 54.269703 53.705509 48.888096 42.421497 44.743397 49.799503 48.475803 47.477604 44.982105 45.698200 44.743397 43.658405 44.287708 44.049000 43.181004 43.311207 45.850101 48.757908 49.756107 50.645802 51.665699 52.273304 50.710911 50.320301 49.647602 46.913410 43.050800 40.620396 40.273197 36.779499 34.023609 32.548008 32.374409 36.909702 39.470310 35.325596 29.705296 26.515400 25.799305 27.318302 31.636600 32.678196 31.376209 27.578709 21.676304 19.810108 19.376102 19.050602 18.877003 18.681705 18.616596 18.594898 18.399601 18.442997 18.529804 18.464710 18.508106 18.421299 18.442997 18.508106 18.421299 18.442997 18.399601 18.377903 18.312809 18.291096 18.160908 18.074100 18.074100 17.987309 17.922199 17.835407 17.748600 17.661808 17.791996 17.965595 17.943897 17.900501 17.900501 17.922199 17.965595 17.900501 17.943897 17.965595 17.922199 17.878803 17.857105 17.878803 17.900501 17.943897 17.835407 17.922199 17.878803 17.965595 17.965595 17.900501 17.922199 17.922199 17.943897 17.965595 
18.551502 18.334507 18.399601 18.377903 18.399601 18.442997 18.356205 18.464710 18.377903 18.399601 18.377903 18.421299 18.334507 18.421299 18.356205 18.356205 18.464710 18.377903 18.399601 18.442997 18.529804 18.442997 18.508106 18.508106 18.508106 18.594898 18.638309 18.551502 18.551502 18.681705 18.638309 18.746799 18.790195 18.703403 18.833607 18.790195 18.898701 19.028904 19.289295 19.484608 19.614796 19.896900 20.287510 20.808308 21.676304 23.130207 25.864399 29.466602 32.265903 34.522709 35.889805 37.625797 40.186405 42.508305 43.810307 45.719898 48.996601 49.170200 46.956806 50.233509 51.036396 49.408909 46.305805 44.895298 48.323902 50.515598 47.846500 46.913410 44.830204 45.351002 45.416096 44.005604 44.873600 45.112309 44.049000 44.244297 45.850101 47.803104 48.410709 48.888096 49.799503 50.927906 52.360096 52.837498 52.099705 49.474003 44.916996 41.358204 40.794010 36.909702 34.262302 33.372608 32.048908 38.298496 41.379902 37.430500 30.833698 28.381596 28.642002 31.007298 33.980198 34.956699 33.242405 28.880695 22.370701 20.244099 19.636509 19.180805 19.028904 18.833607 18.746799 18.616596 18.486408 18.551502 18.529804 18.573200 18.594898 18.638309 18.529804 18.551502 18.551502 18.464710 18.334507 18.399601 18.334507 18.182606 18.160908 18.117496 18.074100 18.074100 18.009007 17.835407 17.791996 17.640110 17.770298 17.857105 17.922199 17.922199 17.965595 17.878803 17.965595 17.900501 17.922199 17.835407 17.943897 17.857105 17.835407 17.900501 17.900501 17.878803 17.835407 17.835407 17.900501 17.878803 17.857105 17.943897 18.052402 17.943897 18.030704 17.965595 
18.529804 18.291096 18.356205 18.356205 18.399601 18.464710 18.356205 18.486408 18.377903 18.421299 18.421299 18.312809 18.399601 18.377903 18.421299 18.442997 18.464710 18.421299 18.377903 18.399601 18.486408 18.442997 18.442997 18.508106 18.486408 18.529804 18.660007 18.616596 18.594898 18.681705 18.660007 18.681705 18.725101 18.746799 18.768497 18.811909 18.855305 18.963810 19.180805 19.332706 19.484608 19.896900 20.244099 20.851704 21.763096 23.108509 25.430408 28.880695 32.244205 34.349110 36.562504 38.276798 39.817509 42.399799 44.613209 45.980305 47.304005 49.278706 47.781406 48.323902 48.454105 47.824802 47.542698 48.540897 49.257008 51.210011 49.821201 46.935108 45.220798 44.135807 43.723499 42.964008 44.721699 44.786808 44.222599 44.851902 46.804905 48.410709 48.172001 46.522800 43.484806 41.054401 44.851902 50.211796 53.011097 51.904408 47.586109 43.419697 41.184605 38.407001 36.323795 35.846409 34.652897 38.537205 41.705402 39.687305 33.242405 31.441303 32.895206 35.824696 37.191807 37.365406 34.262302 29.705296 23.173603 20.634708 19.918598 19.376102 19.245899 18.963810 18.920399 18.790195 18.573200 18.638309 18.638309 18.638309 18.681705 18.638309 18.573200 18.616596 18.594898 18.551502 18.508106 18.269398 18.182606 18.139210 18.052402 18.052402 18.009007 18.030704 17.943897 17.857105 17.748600 17.770298 17.791996 17.878803 17.900501 17.791996 17.943897 17.900501 17.922199 17.857105 17.835407 17.900501 17.965595 17.835407 17.835407 17.878803 17.878803 17.878803 17.857105 17.857105 17.965595 17.965595 17.835407 17.922199 18.052402 17.943897 17.922199 17.922199 
18.529804 18.464710 18.399601 18.356205 18.356205 18.442997 18.442997 18.399601 18.399601 18.421299 18.399601 18.399601 18.291096 18.377903 18.312809 18.356205 18.356205 18.442997 18.399601 18.377903 18.442997 18.399601 18.508106 18.508106 18.464710 18.551502 18.551502 18.529804 18.551502 18.725101 18.660007 18.811909 18.681705 18.768497 18.811909 18.811909 18.898701 18.942097 19.159107 19.419498 19.549702 19.896900 20.222401 20.938496 21.567799 22.826405 24.801105 27.470203 30.746906 32.591404 35.629398 39.492008 39.774097 41.097797 44.417896 46.804905 47.564396 48.497501 48.280506 47.238911 49.604206 51.210011 50.927906 50.211796 48.562611 50.146702 51.231709 47.911610 44.960407 42.855503 42.291309 42.009205 44.135807 44.417896 45.177402 46.153904 47.803104 48.020100 46.804905 43.658405 38.906101 36.323795 37.539005 40.750599 46.804905 49.842899 49.343800 45.025501 41.857304 39.123096 36.736103 36.562504 36.671009 35.737904 40.728901 41.705402 38.146610 37.061604 37.864506 38.407001 39.383503 38.341908 34.414204 30.421406 24.019901 21.047001 20.179005 19.636509 19.354404 19.137409 19.007206 18.855305 18.703403 18.616596 18.746799 18.616596 18.638309 18.616596 18.616596 18.616596 18.594898 18.486408 18.486408 18.356205 18.204304 18.204304 18.074100 18.052402 18.052402 17.987309 17.943897 17.791996 17.791996 17.683506 17.835407 17.857105 17.943897 17.900501 17.878803 17.943897 17.900501 17.900501 17.878803 17.857105 17.878803 17.835407 17.878803 17.857105 17.791996 17.813709 17.791996 17.857105 17.987309 17.943897 17.813709 17.900501 17.857105 17.900501 17.900501 17.835407 
18.464710 18.312809 18.356205 18.399601 18.356205 18.421299 18.399601 18.399601 18.312809 18.356205 18.356205 18.377903 18.399601 18.334507 18.399601 18.356205 18.442997 18.334507 18.464710 18.421299 18.464710 18.486408 18.508106 18.529804 18.529804 18.551502 18.573200 18.551502 18.660007 18.703403 18.660007 18.768497 18.768497 18.725101 18.790195 18.855305 18.920399 18.942097 19.159107 19.397800 19.636509 19.940296 20.135609 20.678104 21.459309 22.349003 24.128407 26.255009 28.880695 31.463001 34.696308 38.515507 39.535404 40.490208 43.246098 46.935108 48.540897 48.909809 48.454105 48.128605 48.302204 49.994801 50.559010 49.994801 49.018299 48.736210 50.255207 48.085209 45.025501 43.115910 42.399799 42.117710 43.636707 44.287708 45.980305 48.085209 48.671101 47.933308 47.477604 43.528202 35.889805 35.130299 36.410603 37.495609 39.318409 40.360004 41.857304 43.832005 42.573399 40.077900 38.146610 38.059803 36.193607 34.132099 38.602299 40.989307 40.772297 42.030903 39.925999 39.079700 40.859104 37.625797 34.761402 31.441303 25.517200 21.567799 20.612995 19.940296 19.614796 19.289295 19.137409 18.963810 18.768497 18.811909 18.833607 18.746799 18.746799 18.790195 18.725101 18.790195 18.573200 18.551502 18.508106 18.442997 18.399601 18.312809 18.226002 18.074100 18.095798 17.987309 17.857105 17.813709 17.748600 17.618397 17.813709 17.987309 17.835407 17.922199 17.900501 17.900501 17.943897 17.835407 17.965595 17.900501 17.878803 17.835407 17.857105 17.965595 17.813709 17.922199 17.835407 17.857105 17.813709 17.813709 17.857105 17.878803 17.922199 17.857105 17.965595 17.857105 
18.508106 18.421299 18.356205 18.356205 18.312809 18.377903 18.377903 18.421299 18.442997 18.399601 18.377903 18.356205 18.377903 18.399601 18.399601 18.377903 18.377903 18.377903 18.442997 18.421299 18.421299 18.464710 18.442997 18.486408 18.508106 18.551502 18.573200 18.594898 18.660007 18.681705 18.681705 18.790195 18.833607 18.768497 18.811909 18.833607 18.898701 18.920399 19.115696 19.419498 19.723301 19.853504 20.179005 20.612995 21.372501 22.240498 23.781208 25.669102 28.251408 30.725208 33.784901 36.475697 39.296696 40.533604 42.291309 45.741596 48.844700 49.539097 49.756107 49.387196 47.824802 46.370899 45.893497 46.544498 46.913410 45.264210 46.587910 48.106907 46.240696 44.135807 43.918797 43.918797 44.266010 45.394398 46.783207 49.061710 50.776005 50.146702 49.517399 47.412510 37.669209 35.000095 35.868107 36.171909 37.647511 38.775898 38.884403 42.074299 44.049000 41.792210 40.837406 40.077900 36.388905 33.459400 35.889805 39.470310 41.314808 43.766911 39.839207 37.864506 40.012806 38.906101 34.891605 32.135700 27.860798 22.349003 20.981907 20.352604 19.962009 19.593098 19.397800 19.289295 19.007206 18.985508 18.963810 18.942097 18.877003 18.920399 18.833607 18.703403 18.638309 18.616596 18.551502 18.464710 18.334507 18.312809 18.182606 18.117496 18.074100 18.030704 17.857105 17.791996 17.661808 17.705204 17.922199 17.965595 17.965595 17.900501 17.900501 17.857105 17.922199 17.922199 17.987309 18.030704 17.922199 17.791996 17.857105 17.900501 17.943897 17.857105 17.857105 17.857105 17.965595 17.965595 17.900501 17.943897 17.922199 17.900501 17.965595 18.009007 
18.464710 18.356205 18.377903 18.334507 18.291096 18.442997 18.442997 18.399601 18.486408 18.269398 18.291096 18.377903 18.334507 18.377903 18.334507 18.377903 18.334507 18.291096 18.356205 18.399601 18.399601 18.442997 18.508106 18.442997 18.529804 18.464710 18.551502 18.616596 18.573200 18.660007 18.660007 18.703403 18.725101 18.725101 18.703403 18.790195 18.833607 18.920399 18.985508 19.376102 19.723301 19.896900 20.135609 20.504505 21.459309 22.457508 23.933109 25.864399 28.273106 30.573307 33.242405 35.868107 38.710804 41.011005 42.247898 44.504704 47.607807 48.909809 47.586109 47.521000 46.132206 41.987507 42.161106 42.855503 41.401600 38.623997 40.273197 46.956806 46.522800 45.003803 44.222599 44.830204 45.329304 46.739796 48.562611 50.949604 53.097904 53.184696 51.774204 50.689198 44.830204 35.282200 35.303898 35.260502 37.148396 39.774097 41.705402 44.135807 46.501102 45.155704 43.072498 42.117710 39.947697 36.041706 35.716206 37.213505 38.949497 42.790409 40.577000 38.146610 37.929600 35.933201 33.524509 30.942204 27.839100 23.086796 21.698002 21.025303 20.547901 20.157307 19.788410 19.549702 19.159107 19.159107 19.093998 19.028904 18.985508 18.985508 18.877003 18.790195 18.703403 18.551502 18.486408 18.421299 18.247700 18.204304 18.160908 18.009007 17.943897 17.857105 17.791996 17.683506 17.618397 17.726902 17.922199 17.857105 17.900501 17.900501 17.857105 17.922199 17.878803 17.835407 17.900501 17.922199 17.835407 17.748600 17.857105 17.878803 17.878803 17.857105 17.791996 17.813709 17.943897 17.791996 17.943897 17.770298 17.857105 17.857105 17.943897 17.922199 
18.486408 18.312809 18.356205 18.312809 18.421299 18.464710 18.399601 18.269398 18.399601 18.377903 18.377903 18.334507 18.377903 18.421299 18.399601 18.356205 18.377903 18.334507 18.399601 18.442997 18.377903 18.442997 18.442997 18.551502 18.464710 18.529804 18.551502 18.551502 18.638309 18.638309 18.594898 18.703403 18.811909 18.768497 18.725101 18.768497 18.855305 18.942097 19.007206 19.332706 19.636509 19.875202 20.070499 20.504505 21.502705 22.197102 23.434010 25.538898 28.207996 30.638401 32.895206 35.542606 38.667408 41.488407 41.792210 42.291309 42.638508 45.242496 45.068897 46.045399 42.074299 38.754200 38.797596 40.143009 38.732502 37.777699 41.314808 46.327503 48.172001 48.128605 47.434208 46.783207 47.238911 49.365498 52.446903 53.727207 55.094303 55.897205 53.900806 52.707310 50.059910 37.322010 34.262302 34.153797 36.736103 40.663807 40.251499 42.920597 43.701801 45.134007 46.674702 47.260609 43.897099 39.904301 37.126698 36.714405 38.016407 41.792210 40.945896 38.732502 36.757801 33.806599 31.419605 30.247807 26.819202 24.258610 23.368900 22.414097 21.828205 21.220600 20.743198 20.222401 19.766697 19.528004 19.419498 19.267597 19.115696 19.093998 18.963810 18.877003 18.660007 18.594898 18.421299 18.269398 18.226002 18.247700 18.095798 18.030704 17.922199 17.813709 17.857105 17.726902 17.683506 17.835407 17.878803 17.878803 17.922199 17.943897 17.900501 17.900501 17.965595 17.943897 17.900501 17.857105 17.878803 17.813709 17.943897 17.813709 17.857105 17.791996 17.900501 17.857105 17.922199 17.878803 17.878803 17.922199 17.813709 17.813709 17.857105 17.900501 
18.508106 18.356205 18.442997 18.247700 18.334507 18.399601 18.464710 18.464710 18.377903 18.356205 18.356205 18.334507 18.356205 18.421299 18.377903 18.399601 18.334507 18.356205 18.421299 18.399601 18.442997 18.399601 18.421299 18.442997 18.442997 18.594898 18.573200 18.551502 18.594898 18.616596 18.660007 18.725101 18.746799 18.746799 18.725101 18.790195 18.877003 18.985508 19.050602 19.159107 19.614796 19.831806 20.070499 20.461109 21.350803 22.066898 23.303806 25.321903 28.056110 30.595005 32.786701 35.499210 38.493809 41.076099 39.882603 37.300297 37.170109 40.642109 41.553501 42.161106 36.237003 34.978397 36.128498 36.432301 38.645710 39.730701 41.770496 44.678303 48.388996 50.428806 51.210011 49.994801 50.884510 53.813999 56.266102 56.179310 56.092503 56.287800 54.573505 53.705509 53.184696 44.591496 34.240604 33.632999 36.996510 44.027302 39.643909 39.557102 43.007404 43.680103 44.049000 46.088810 44.916996 43.246098 41.141209 41.162907 42.464909 41.293110 39.513706 38.667408 37.625797 35.000095 33.416004 33.242405 30.421406 28.750507 28.707096 26.754108 25.712498 24.562397 23.260410 21.914997 20.786610 20.200703 19.896900 19.549702 19.376102 19.224201 19.050602 18.833607 18.725101 18.551502 18.442997 18.247700 18.226002 18.139210 18.139210 18.009007 17.943897 17.900501 17.922199 17.683506 17.661808 17.835407 17.922199 17.878803 17.857105 17.813709 17.857105 17.813709 17.900501 17.835407 17.900501 17.835407 17.857105 17.878803 17.922199 17.900501 17.835407 17.900501 17.857105 17.878803 17.943897 17.900501 17.835407 17.922199 17.922199 17.878803 17.835407 17.835407 
18.508106 18.377903 18.399601 18.312809 18.442997 18.399601 18.421299 18.399601 18.312809 18.377903 18.377903 18.312809 18.377903 18.421299 18.442997 18.486408 18.377903 18.399601 18.399601 18.421299 18.421299 18.508106 18.486408 18.508106 18.551502 18.594898 18.486408 18.594898 18.681705 18.638309 18.703403 18.746799 18.790195 18.768497 18.746799 18.833607 18.877003 18.963810 19.050602 19.180805 19.506306 19.962009 20.092197 20.547901 21.329105 22.132008 23.455708 25.430408 27.687199 30.030796 32.699909 35.542606 38.103199 40.121296 36.453999 34.197208 35.737904 37.235203 38.385303 36.888004 35.065205 34.566105 34.739704 33.611301 36.671009 39.709003 42.204502 44.916996 48.258808 51.383610 53.401707 54.009296 55.007496 55.897205 56.005711 56.114201 55.615101 55.202808 52.794102 49.257008 49.929707 45.828403 34.935001 33.611301 39.774097 48.323902 42.291309 38.580601 39.448597 43.658405 44.613209 42.595097 40.360004 40.620396 44.005604 45.546299 43.007404 40.511906 38.819309 37.560703 38.450397 36.692707 36.497410 36.410603 35.282200 34.761402 34.500996 33.502796 32.569706 30.877110 29.314701 26.602207 23.629307 21.828205 20.547901 19.983707 19.549702 19.354404 19.093998 18.877003 18.768497 18.660007 18.442997 18.312809 18.139210 18.182606 18.052402 17.965595 17.965595 17.857105 17.835407 17.726902 17.748600 17.900501 17.943897 17.922199 17.878803 17.835407 17.878803 17.878803 17.857105 17.857105 17.943897 17.857105 17.900501 17.900501 17.900501 17.922199 17.878803 17.857105 17.835407 17.835407 17.943897 17.922199 17.835407 17.791996 17.943897 17.878803 17.943897 17.878803 
18.508106 18.399601 18.377903 18.442997 18.377903 18.421299 18.356205 18.486408 18.334507 18.421299 18.399601 18.334507 18.356205 18.464710 18.377903 18.442997 18.356205 18.356205 18.356205 18.486408 18.421299 18.464710 18.486408 18.464710 18.551502 18.638309 18.681705 18.616596 18.681705 18.681705 18.703403 18.681705 18.746799 18.790195 18.790195 18.768497 18.920399 18.985508 19.072300 19.202503 19.354404 19.962009 20.092197 20.504505 21.242298 22.283909 23.499104 24.931309 26.775806 28.967503 31.983799 34.935001 37.473896 38.927799 37.604099 33.155598 34.305698 36.497410 38.580601 36.822910 35.217106 35.802998 35.173710 33.936802 37.235203 42.595097 46.240696 46.457706 46.826603 47.347401 50.298603 54.291401 56.135899 56.244404 55.007496 52.837498 52.338398 51.644001 47.412510 42.768696 39.687305 37.278599 34.544407 32.895206 38.775898 49.430607 46.197300 41.401600 38.710804 40.446796 44.396198 42.833805 40.012806 38.841007 41.336506 45.459507 43.571598 40.880802 39.513706 37.907902 37.560703 37.343708 38.689106 40.099598 39.795795 39.253300 38.363605 37.213505 36.323795 33.416004 31.267704 29.813801 27.014500 25.734196 22.414097 20.612995 20.027103 19.593098 19.245899 19.007206 18.768497 18.768497 18.573200 18.377903 18.204304 18.139210 18.074100 17.987309 17.900501 17.857105 17.770298 17.683506 17.813709 17.943897 17.943897 17.900501 17.965595 17.878803 17.857105 17.878803 17.878803 17.900501 17.835407 17.878803 17.878803 17.878803 17.857105 17.835407 17.770298 17.835407 17.857105 17.900501 17.748600 17.791996 17.857105 17.835407 17.791996 17.857105 17.835407 17.878803 
18.508106 18.377903 18.334507 18.356205 18.291096 18.334507 18.334507 18.442997 18.421299 18.356205 18.334507 18.399601 18.377903 18.442997 18.442997 18.399601 18.356205 18.312809 18.356205 18.421299 18.421299 18.464710 18.486408 18.421299 18.508106 18.573200 18.660007 18.594898 18.573200 18.638309 18.681705 18.725101 18.681705 18.768497 18.790195 18.833607 18.790195 18.963810 19.007206 19.159107 19.267597 19.658207 20.092197 20.482807 21.307407 22.153706 22.978306 24.171803 25.864399 28.121204 30.812000 33.372608 36.128498 37.387104 36.432301 33.394306 36.085102 37.126698 37.083302 33.567905 34.240604 33.915104 34.218906 33.654697 39.470310 45.546299 46.327503 44.916996 44.092396 44.417896 47.629505 51.665699 53.987598 54.248005 51.405308 48.193699 48.345600 47.412510 42.790409 39.383503 35.976597 34.913303 34.869907 32.721607 32.005497 43.810307 45.611408 43.962208 39.969410 38.797596 40.924198 40.446796 37.972996 38.168308 40.859104 44.656605 44.916996 43.506504 41.618610 40.815708 39.209904 39.557102 39.925999 41.011005 41.662006 40.902500 39.470310 38.211704 37.582401 34.240604 32.721607 30.160999 28.056110 27.448505 25.148304 21.502705 20.461109 19.788410 19.332706 19.093998 18.790195 18.746799 18.529804 18.421299 18.226002 18.139210 18.009007 17.922199 17.857105 17.770298 17.791996 17.726902 17.900501 17.965595 17.878803 17.900501 17.922199 17.943897 17.857105 17.922199 17.922199 17.835407 17.900501 17.878803 17.878803 17.857105 18.009007 17.813709 17.857105 17.791996 17.813709 17.813709 17.857105 17.835407 17.857105 17.900501 17.900501 17.835407 17.835407 17.813709 
18.551502 18.334507 18.334507 18.312809 18.312809 18.356205 18.377903 18.334507 18.334507 18.399601 18.377903 18.334507 18.334507 18.356205 18.399601 18.442997 18.399601 18.377903 18.421299 18.421299 18.464710 18.399601 18.508106 18.486408 18.508106 18.529804 18.638309 18.551502 18.594898 18.660007 18.725101 18.681705 18.790195 18.746799 18.790195 18.703403 18.833607 18.877003 19.050602 19.115696 19.202503 19.506306 19.983707 20.352604 20.938496 21.394199 22.414097 23.585896 24.996403 26.949406 29.488300 31.940403 34.023609 35.195408 34.153797 34.609501 37.582401 36.280399 36.106800 33.915104 33.264103 32.743305 33.003696 36.171909 39.774097 42.161106 42.030903 40.750599 41.662006 43.159306 47.152103 50.276905 52.338398 51.318501 47.911610 45.589710 45.155704 44.526402 40.316608 38.103199 34.479298 33.350910 35.325596 32.482899 30.942204 42.226200 43.463108 43.267796 42.616810 39.426899 38.971210 37.560703 35.629398 37.387104 42.030903 42.573399 42.595097 44.548100 44.938709 43.571598 42.942310 43.332905 40.945896 40.425098 40.403400 40.663807 41.444996 38.298496 36.562504 36.128498 34.783100 30.595005 27.991001 27.969303 25.994602 22.544300 20.830006 20.027103 19.419498 19.028904 18.725101 18.573200 18.573200 18.312809 18.139210 18.117496 17.965595 17.900501 17.857105 17.705204 17.705204 17.748600 17.900501 17.922199 17.922199 17.835407 17.770298 17.900501 17.922199 17.922199 17.835407 17.857105 17.835407 17.857105 17.965595 17.878803 17.900501 17.900501 17.813709 17.770298 17.791996 17.835407 17.857105 17.791996 17.791996 17.791996 17.878803 17.835407 17.770298 17.900501 
18.421299 18.356205 18.334507 18.356205 18.312809 18.464710 18.377903 18.421299 18.399601 18.399601 18.442997 18.269398 18.399601 18.399601 18.377903 18.377903 18.377903 18.312809 18.334507 18.486408 18.356205 18.508106 18.551502 18.594898 18.573200 18.594898 18.551502 18.573200 18.638309 18.660007 18.660007 18.746799 18.725101 18.725101 18.725101 18.790195 18.811909 18.898701 18.963810 19.137409 19.202503 19.397800 19.744999 20.222401 20.526203 20.873402 21.567799 22.848103 24.410496 26.059696 28.121204 30.334599 31.853596 33.047108 34.587803 35.043507 35.868107 35.065205 34.370808 33.177296 34.153797 33.850010 34.500996 37.430500 41.379902 40.707203 38.971210 38.841007 40.012806 40.663807 43.159306 47.607807 50.233509 48.540897 44.309406 42.226200 42.486607 41.900700 38.884403 38.732502 35.347309 32.678196 35.347309 32.916904 31.853596 39.860905 43.181004 43.311207 43.766911 40.620396 39.079700 37.604099 35.217106 35.759602 41.336506 41.683704 42.746998 45.003803 45.481205 45.329304 45.915211 44.656605 41.575199 40.121296 39.296696 38.537205 36.432301 32.786701 32.027210 36.714405 34.327396 30.768604 28.663700 29.401508 27.144703 23.651005 21.481007 20.309208 19.549702 19.137409 18.660007 18.573200 18.399601 18.291096 18.074100 17.987309 17.965595 17.857105 17.943897 17.640110 17.770298 17.813709 17.943897 17.965595 17.922199 17.878803 17.922199 17.857105 17.922199 17.835407 17.878803 17.791996 17.900501 17.878803 17.878803 17.878803 17.835407 17.770298 17.900501 17.813709 17.726902 17.770298 17.878803 17.835407 17.791996 17.857105 17.878803 17.726902 17.791996 17.770298 
18.508106 18.399601 18.377903 18.334507 18.312809 18.377903 18.334507 18.399601 18.399601 18.377903 18.377903 18.356205 18.334507 18.377903 18.442997 18.442997 18.399601 18.377903 18.356205 18.442997 18.356205 18.421299 18.486408 18.464710 18.508106 18.551502 18.616596 18.529804 18.594898 18.638309 18.660007 18.746799 18.790195 18.681705 18.790195 18.768497 18.833607 18.942097 19.028904 19.050602 19.180805 19.441196 19.614796 19.983707 20.439396 20.612995 21.220600 22.457508 23.759510 25.039799 26.775806 28.728809 30.421406 31.311100 33.567905 35.672810 35.260502 36.193607 35.586002 35.390705 35.520908 35.564304 39.101398 41.011005 40.772297 40.794010 39.513706 39.687305 38.927799 40.143009 43.007404 46.262409 47.347401 45.654804 41.097797 39.795795 40.772297 39.839207 38.580601 38.059803 38.537205 39.166508 38.038105 34.110401 36.041706 42.443211 41.922398 40.685505 42.399799 41.510105 38.472095 39.578800 38.059803 39.774097 43.007404 42.898899 44.960407 45.546299 44.938709 44.634907 44.700001 44.135807 42.247898 41.119511 41.271397 39.470310 37.061604 35.976597 35.998310 36.909702 34.349110 33.676395 32.569706 31.419605 28.273106 24.584110 22.023502 20.461109 19.614796 19.093998 18.703403 18.616596 18.399601 18.226002 18.052402 18.009007 17.943897 17.835407 17.878803 17.748600 17.770298 17.900501 17.943897 18.030704 17.922199 17.900501 17.922199 17.791996 17.900501 17.878803 17.987309 17.748600 17.965595 17.813709 17.922199 17.813709 17.835407 17.922199 17.705204 17.726902 17.813709 17.857105 17.770298 17.900501 17.748600 17.835407 17.857105 17.813709 17.705204 17.791996 
18.399601 18.312809 18.399601 18.312809 18.399601 18.312809 18.312809 18.442997 18.334507 18.356205 18.356205 18.442997 18.356205 18.399601 18.356205 18.356205 18.334507 18.356205 18.334507 18.377903 18.399601 18.421299 18.464710 18.508106 18.508106 18.486408 18.486408 18.529804 18.616596 18.551502 18.660007 18.811909 18.681705 18.660007 18.746799 18.725101 18.877003 18.790195 18.898701 19.007206 19.093998 19.224201 19.397800 19.831806 20.244099 20.439396 20.873402 21.784809 23.130207 24.193501 25.604008 27.188099 28.924107 30.009098 31.528095 34.067005 34.392506 35.108601 35.455799 36.323795 36.497410 39.209904 41.965809 39.709003 38.971210 41.076099 41.770496 40.902500 37.473896 37.126698 42.226200 40.555302 41.596897 41.444996 38.797596 37.886204 39.253300 39.687305 40.164707 38.819309 38.797596 39.296696 37.365406 32.765003 34.609501 43.376301 40.859104 40.229801 41.987507 41.423298 37.365406 39.036304 41.553501 44.808506 43.267796 42.616810 45.264210 45.915211 43.723499 42.117710 43.571598 44.157505 41.857304 43.332905 44.157505 41.944096 39.014606 38.602299 38.385303 37.278599 36.909702 36.258701 33.611301 31.246006 28.056110 24.670902 22.457508 20.938496 19.788410 18.942097 18.660007 18.508106 18.291096 18.182606 18.009007 17.922199 17.922199 17.835407 17.813709 17.640110 17.943897 17.965595 17.965595 17.900501 17.965595 17.987309 17.943897 17.857105 17.878803 17.835407 17.987309 17.813709 17.857105 17.857105 17.857105 17.791996 17.878803 17.813709 17.770298 17.726902 17.791996 17.813709 17.791996 17.943897 17.857105 17.791996 17.878803 17.922199 17.857105 17.835407 
18.573200 18.421299 18.377903 18.356205 18.312809 18.442997 18.377903 18.464710 18.377903 18.399601 18.334507 18.334507 18.291096 18.377903 18.399601 18.377903 18.377903 18.377903 18.334507 18.399601 18.356205 18.464710 18.486408 18.594898 18.486408 18.573200 18.594898 18.594898 18.551502 18.638309 18.703403 18.725101 18.746799 18.725101 18.811909 18.703403 18.768497 18.877003 18.985508 19.007206 19.072300 19.245899 19.354404 19.549702 20.048801 20.287510 20.656406 21.177204 22.045200 23.108509 24.323704 25.625706 27.209797 28.425007 29.271305 30.920506 32.135700 32.678196 33.632999 34.869907 35.933201 38.038105 38.537205 37.560703 38.450397 40.360004 42.334705 42.985706 40.772297 35.954899 36.519108 40.012806 38.211704 39.687305 40.446796 40.164707 40.251499 39.969410 39.795795 39.079700 39.188206 38.407001 35.651096 31.267704 30.595005 39.470310 39.925999 39.231602 40.772297 41.314808 40.034504 43.007404 46.761509 46.088810 44.960407 44.005604 44.721699 45.828403 41.987507 40.598698 39.730701 39.036304 39.361805 41.965809 43.918797 41.965809 39.535404 39.448597 38.472095 37.842808 37.300297 34.718006 32.504597 29.987400 26.884296 24.280308 22.327305 20.895100 19.788410 19.050602 18.725101 18.464710 18.139210 18.074100 17.922199 17.965595 17.900501 17.770298 17.640110 17.791996 17.965595 18.009007 17.900501 17.987309 18.009007 17.965595 17.900501 17.857105 17.835407 17.857105 17.878803 17.922199 17.943897 17.835407 17.857105 17.878803 17.813709 17.770298 17.748600 17.813709 17.791996 17.857105 17.857105 17.878803 17.813709 17.813709 17.813709 17.857105 17.726902 17.748600 
18.486408 18.421299 18.508106 18.356205 18.399601 18.377903 18.356205 18.399601 18.377903 18.291096 18.334507 18.334507 18.334507 18.312809 18.356205 18.334507 18.442997 18.421299 18.377903 18.421299 18.464710 18.464710 18.464710 18.529804 18.442997 18.573200 18.529804 18.529804 18.594898 18.616596 18.725101 18.746799 18.790195 18.725101 18.877003 18.746799 18.790195 18.790195 18.833607 19.028904 19.028904 19.159107 19.311008 19.506306 19.810108 20.092197 20.309208 20.699802 21.329105 22.110310 23.368900 24.302006 25.604008 26.884296 27.991001 28.468403 29.249607 30.269505 31.463001 32.678196 33.133900 35.065205 36.041706 35.954899 39.600498 42.182804 43.115910 43.875401 44.179203 39.470310 35.542606 35.651096 37.799397 40.490208 42.855503 45.459507 43.289509 41.770496 40.598698 40.728901 40.794010 37.777699 35.586002 31.311100 29.076008 36.627598 40.208103 38.862705 42.052601 44.895298 41.032703 42.790409 42.855503 42.812107 45.719898 48.106907 47.260609 43.832005 40.837406 39.036304 35.933201 34.674610 36.432301 37.994709 42.009205 40.859104 39.405201 38.927799 37.864506 37.712605 36.150196 33.459400 30.399708 27.535297 25.343601 23.303806 21.546101 19.962009 19.549702 19.050602 18.703403 18.442997 18.226002 17.878803 17.791996 17.922199 17.835407 17.770298 17.770298 17.791996 17.943897 17.922199 17.965595 17.987309 18.009007 17.965595 17.878803 17.922199 17.965595 17.943897 17.900501 17.857105 17.878803 17.835407 17.857105 17.900501 17.857105 17.835407 17.857105 17.791996 17.791996 17.813709 17.835407 17.835407 17.813709 17.857105 17.900501 17.813709 17.943897 17.726902 
18.508106 18.377903 18.486408 18.421299 18.464710 18.486408 18.421299 18.399601 18.377903 18.421299 18.399601 18.377903 18.334507 18.442997 18.377903 18.356205 18.377903 18.464710 18.356205 18.399601 18.399601 18.442997 18.464710 18.464710 18.529804 18.486408 18.551502 18.529804 18.573200 18.594898 18.660007 18.725101 18.681705 18.725101 18.681705 18.703403 18.746799 18.877003 18.963810 18.942097 18.963810 19.115696 19.224201 19.397800 19.636509 19.766697 20.092197 20.439396 20.895100 21.546101 22.717899 23.455708 24.475605 25.495502 26.189899 26.840900 27.904209 28.815601 29.683598 31.072407 31.983799 33.437702 35.260502 35.586002 38.667408 42.009205 43.549900 42.269596 40.208103 37.256901 34.826496 34.761402 36.280399 38.841007 41.314808 45.264210 41.792210 39.882603 41.922398 42.269596 41.054401 37.560703 36.323795 31.311100 29.640202 34.153797 39.079700 42.052601 45.134007 44.830204 40.208103 39.513706 41.748798 42.508305 45.763309 49.647602 46.436008 42.660206 40.273197 36.909702 34.392506 34.284000 35.282200 36.909702 39.795795 40.403400 38.862705 37.256901 35.781300 36.258701 33.915104 30.573307 27.752308 25.734196 23.954807 22.479206 21.047001 19.679905 19.202503 18.855305 18.638309 18.377903 17.943897 17.271198 17.705204 17.791996 17.813709 17.748600 17.813709 17.922199 17.943897 17.922199 17.943897 18.009007 18.009007 17.965595 17.965595 17.900501 18.030704 17.857105 17.900501 17.878803 17.878803 17.943897 17.835407 17.813709 17.857105 17.813709 17.900501 17.878803 17.857105 17.791996 17.770298 17.813709 17.900501 17.878803 17.922199 17.922199 17.835407 17.813709 
18.551502 18.377903 18.421299 18.334507 18.377903 18.464710 18.356205 18.356205 18.356205 18.269398 18.399601 18.269398 18.291096 18.312809 18.442997 18.399601 18.269398 18.377903 18.399601 18.356205 18.356205 18.377903 18.442997 18.442997 18.421299 18.551502 18.421299 18.573200 18.616596 18.594898 18.573200 18.616596 18.746799 18.660007 18.681705 18.703403 18.746799 18.790195 18.855305 18.920399 18.963810 19.115696 19.159107 19.159107 19.528004 19.571400 19.896900 20.113895 20.374302 20.960209 21.828205 22.783009 23.585896 24.128407 24.692600 25.777607 26.840900 27.969303 28.858997 29.488300 30.595005 31.766804 34.132099 34.913303 37.039906 39.405201 39.578800 38.602299 34.609501 33.719807 35.086903 36.020008 36.041706 36.953098 38.515507 41.705402 40.446796 37.951298 40.273197 41.835606 39.643909 37.365406 34.370808 29.727009 30.421406 33.372608 42.703602 45.589710 43.680103 41.141209 39.752399 38.819309 40.294910 40.794010 45.502903 49.126804 43.940510 43.593296 38.493809 34.913303 33.980198 34.848209 33.090504 34.414204 35.716206 37.061604 38.103199 35.716206 35.217106 34.500996 31.050709 28.012699 25.777607 24.388798 23.065098 21.763096 20.547901 19.744999 19.159107 18.768497 18.486408 18.226002 17.857105 17.531605 17.661808 17.791996 17.770298 17.791996 17.878803 17.987309 17.965595 17.965595 17.922199 17.922199 17.965595 17.900501 17.965595 17.878803 17.835407 17.878803 17.900501 17.857105 17.813709 17.835407 17.813709 17.791996 17.748600 17.857105 17.748600 17.813709 17.857105 17.835407 17.813709 17.878803 17.813709 17.770298 17.813709 17.835407 17.835407 17.726902 
18.421299 18.247700 18.356205 18.312809 18.421299 18.421299 18.356205 18.421299 18.312809 18.399601 18.312809 18.356205 18.356205 18.377903 18.334507 18.356205 18.356205 18.377903 18.356205 18.421299 18.377903 18.442997 18.377903 18.486408 18.442997 18.399601 18.486408 18.508106 18.594898 18.508106 18.594898 18.594898 18.616596 18.638309 18.681705 18.725101 18.746799 18.811909 18.768497 18.811909 18.898701 18.985508 19.115696 19.180805 19.441196 19.528004 19.614796 19.810108 20.135609 20.612995 20.938496 21.567799 22.392399 22.934910 23.737797 24.735996 25.929508 27.014500 27.925907 28.425007 29.271305 30.009098 31.962101 32.526310 33.828297 37.105000 34.652897 34.544407 34.826496 35.173710 37.018208 38.472095 38.211704 37.343708 37.821110 39.014606 40.121296 40.251499 41.162907 40.859104 39.014606 37.170109 33.719807 29.184498 30.074207 34.305698 45.589710 44.808506 41.553501 41.184605 39.774097 38.537205 39.513706 40.815708 46.718098 48.323902 44.591496 42.443211 39.535404 36.128498 35.173710 33.915104 32.287601 31.897007 31.397907 32.374409 36.497410 35.954899 34.913303 31.897007 28.294804 25.994602 24.453907 23.434010 22.262196 21.090397 20.179005 19.593098 19.072300 18.703403 18.356205 18.160908 18.009007 17.813709 17.813709 17.791996 17.726902 17.835407 17.922199 17.965595 17.922199 17.900501 17.900501 17.987309 17.900501 17.900501 17.922199 17.857105 17.791996 17.857105 17.835407 17.857105 17.835407 17.857105 17.835407 17.813709 17.878803 17.748600 17.791996 17.791996 17.813709 17.835407 17.813709 17.900501 17.791996 17.813709 17.835407 17.857105 17.900501 17.857105 
18.464710 18.291096 18.312809 18.399601 18.377903 18.399601 18.421299 18.442997 18.442997 18.377903 18.356205 18.356205 18.356205 18.356205 18.399601 18.399601 18.312809 18.269398 18.334507 18.312809 18.356205 18.442997 18.464710 18.377903 18.508106 18.573200 18.529804 18.529804 18.594898 18.594898 18.594898 18.703403 18.594898 18.573200 18.638309 18.703403 18.790195 18.746799 18.855305 18.811909 18.877003 19.050602 18.963810 19.159107 19.354404 19.376102 19.506306 19.701603 19.896900 20.048801 20.439396 20.938496 21.567799 22.414097 22.978306 23.889698 24.844501 25.994602 26.732395 27.188099 27.687199 28.359898 29.792103 30.681797 32.721607 35.542606 33.437702 33.329197 34.978397 36.063404 36.649296 37.105000 38.472095 39.079700 38.841007 38.472095 38.385303 38.841007 40.685505 41.596897 38.884403 36.020008 32.157398 29.227909 28.902409 30.681797 38.385303 41.054401 39.557102 39.774097 39.123096 38.298496 39.426899 42.074299 47.759708 47.087009 46.240696 42.920597 40.208103 38.971210 36.844608 35.238804 33.350910 32.005497 31.897007 33.199009 35.802998 34.457600 32.330997 28.858997 26.341801 24.757710 23.347202 22.457508 21.459309 20.417698 19.528004 19.159107 18.768497 18.442997 18.269398 18.117496 17.900501 17.770298 17.748600 17.683506 17.813709 17.878803 17.900501 17.943897 17.900501 17.943897 18.074100 18.030704 17.987309 17.943897 17.878803 17.943897 17.835407 17.900501 17.857105 17.857105 17.813709 17.857105 17.857105 17.791996 17.813709 17.791996 17.900501 17.748600 17.835407 17.943897 17.770298 17.770298 17.770298 17.835407 17.791996 17.835407 17.857105 17.770298 
18.486408 18.377903 18.399601 18.377903 18.399601 18.508106 18.291096 18.486408 18.442997 18.421299 18.421299 18.399601 18.399601 18.421299 18.442997 18.442997 18.356205 18.312809 18.334507 18.399601 18.334507 18.464710 18.486408 18.508106 18.486408 18.508106 18.464710 18.551502 18.594898 18.573200 18.638309 18.681705 18.594898 18.681705 18.638309 18.703403 18.660007 18.768497 18.768497 18.833607 18.898701 19.007206 18.985508 19.159107 19.289295 19.267597 19.462910 19.636509 19.614796 19.723301 20.092197 20.439396 20.938496 21.806507 22.457508 23.086796 23.629307 24.475605 25.430408 26.103107 26.493702 27.144703 28.121204 29.444904 30.595005 32.265903 32.895206 34.088703 35.477497 36.822910 37.365406 37.473896 37.712605 37.495609 37.842808 37.734303 37.473896 37.408802 38.862705 41.336506 39.318409 33.784901 31.094105 30.985600 30.508198 29.444904 30.616703 35.151997 37.365406 37.669209 39.296696 38.710804 40.186405 44.135807 47.260609 45.242496 44.591496 42.898899 41.162907 40.490208 38.602299 35.694508 34.913303 33.980198 34.500996 34.783100 34.956699 31.983799 29.184498 26.710697 24.953007 23.564198 22.370701 21.394199 20.461109 19.810108 19.159107 18.703403 18.508106 18.356205 18.160908 18.030704 17.922199 17.835407 17.770298 17.835407 17.878803 17.943897 17.943897 17.943897 17.900501 17.965595 18.030704 18.030704 18.052402 17.943897 17.835407 17.922199 17.857105 17.922199 17.922199 17.878803 17.965595 17.943897 17.878803 17.835407 17.813709 17.791996 17.943897 17.878803 17.922199 18.030704 17.857105 17.835407 17.813709 17.857105 17.857105 17.835407 17.835407 17.791996 
18.486408 18.269398 18.356205 18.269398 18.399601 18.377903 18.377903 18.464710 18.377903 18.269398 18.312809 18.334507 18.356205 18.421299 18.356205 18.291096 18.334507 18.226002 18.247700 18.334507 18.334507 18.464710 18.442997 18.486408 18.529804 18.464710 18.551502 18.486408 18.573200 18.551502 18.594898 18.638309 18.638309 18.594898 18.616596 18.638309 18.616596 18.681705 18.703403 18.725101 18.768497 18.855305 18.920399 19.093998 19.202503 19.224201 19.376102 19.441196 19.549702 19.549702 19.701603 20.005405 20.309208 20.743198 21.177204 21.936695 22.327305 23.130207 23.911396 24.801105 25.560596 25.994602 26.710697 27.795704 28.858997 29.835499 30.681797 31.159199 31.875309 33.719807 34.826496 35.455799 35.998310 36.193607 36.128498 36.041706 36.475697 36.584202 38.038105 39.709003 38.602299 32.374409 31.419605 32.070606 32.114002 31.072407 30.746906 32.417805 36.996510 37.235203 39.036304 40.425098 42.920597 44.721699 43.311207 42.443211 41.792210 41.184605 41.922398 41.618610 40.902500 37.365406 37.170109 36.822910 36.453999 35.217106 32.417805 29.293003 26.971104 25.256809 23.737797 22.761295 21.611210 20.764896 20.092197 19.462910 18.877003 18.594898 18.356205 18.204304 18.009007 18.009007 17.900501 17.770298 17.813709 17.813709 17.857105 17.943897 17.922199 17.922199 17.922199 17.965595 17.857105 17.922199 17.943897 17.900501 17.900501 17.857105 17.900501 17.922199 17.878803 17.857105 17.878803 17.813709 17.857105 17.813709 17.835407 17.791996 17.770298 17.791996 17.813709 17.791996 17.813709 17.878803 17.683506 17.726902 17.813709 17.770298 17.748600 17.835407 
18.442997 18.442997 18.377903 18.377903 18.399601 18.464710 18.356205 18.421299 18.442997 18.377903 18.356205 18.269398 18.399601 18.421299 18.356205 18.312809 18.421299 18.226002 18.334507 18.377903 18.421299 18.377903 18.464710 18.464710 18.573200 18.421299 18.529804 18.464710 18.594898 18.573200 18.529804 18.638309 18.594898 18.594898 18.573200 18.616596 18.703403 18.703403 18.811909 18.746799 18.811909 18.898701 18.898701 19.050602 19.159107 19.137409 19.267597 19.354404 19.549702 19.593098 19.701603 19.701603 19.918598 20.309208 20.547901 21.112110 21.698002 22.305607 22.891499 23.520802 24.215199 25.061497 25.755909 26.515400 27.274906 27.947605 28.468403 28.772205 29.032597 30.942204 32.048908 32.591404 33.264103 33.763203 34.001896 34.500996 34.826496 34.110401 34.739704 37.126698 38.819309 35.846409 32.330997 32.374409 32.808399 32.678196 32.548008 33.350910 37.582401 38.775898 39.448597 42.399799 43.441410 40.728901 40.164707 39.578800 39.231602 40.316608 41.879002 41.141209 40.121296 37.408802 36.345509 37.387104 36.627598 33.502796 30.095905 27.535297 25.560596 24.302006 23.043400 21.980106 21.003605 20.179005 19.723301 19.137409 18.725101 18.442997 18.291096 18.139210 18.095798 17.943897 17.922199 17.770298 17.835407 17.922199 17.900501 17.922199 17.965595 17.987309 18.030704 18.030704 17.965595 17.943897 17.922199 17.900501 17.857105 17.943897 17.878803 17.900501 17.900501 17.791996 17.791996 17.900501 17.770298 17.857105 17.726902 17.813709 17.835407 17.748600 17.835407 17.922199 17.813709 17.813709 17.770298 17.835407 17.813709 17.813709 17.726902 17.900501 
18.508106 18.312809 18.421299 18.377903 18.356205 18.464710 18.377903 18.529804 18.421299 18.291096 18.312809 18.269398 18.312809 18.486408 18.464710 18.464710 18.334507 18.312809 18.269398 18.399601 18.356205 18.356205 18.399601 18.464710 18.464710 18.377903 18.399601 18.508106 18.573200 18.551502 18.573200 18.616596 18.529804 18.573200 18.616596 18.638309 18.703403 18.660007 18.703403 18.768497 18.681705 18.811909 18.877003 18.985508 19.050602 19.093998 19.180805 19.289295 19.462910 19.506306 19.658207 19.658207 19.636509 19.831806 20.048801 20.330906 20.981907 21.611210 21.936695 22.110310 22.826405 23.716099 24.844501 25.473804 25.842701 26.515400 26.992802 27.774006 28.576908 29.661900 30.074207 30.464802 30.942204 31.289402 31.549809 32.439503 32.721607 31.831898 31.831898 34.023609 37.712605 38.146610 34.652897 32.027210 33.155598 33.936802 34.045307 34.674610 39.405201 41.206303 41.271397 42.421497 39.426899 37.690907 37.669209 38.016407 38.580601 40.273197 40.989307 40.555302 39.426899 38.558903 37.256901 36.801197 34.457600 30.898808 28.077808 26.037998 24.605808 23.325504 22.240498 21.220600 20.244099 19.853504 19.419498 18.833607 18.529804 18.442997 18.226002 18.095798 17.965595 17.813709 17.791996 17.857105 17.922199 18.009007 17.922199 17.943897 17.943897 17.922199 18.052402 17.965595 18.030704 17.987309 17.922199 17.965595 17.987309 18.009007 17.922199 17.922199 17.900501 17.922199 17.813709 17.835407 17.835407 17.770298 17.835407 17.835407 17.791996 17.726902 17.835407 17.835407 17.813709 17.943897 17.770298 17.683506 17.813709 17.857105 17.705204 17.770298 
18.421299 18.356205 18.356205 18.356205 18.356205 18.529804 18.486408 18.464710 18.377903 18.291096 18.334507 18.377903 18.269398 18.334507 18.377903 18.356205 18.377903 18.247700 18.421299 18.356205 18.399601 18.377903 18.399601 18.399601 18.399601 18.486408 18.442997 18.508106 18.573200 18.594898 18.573200 18.551502 18.551502 18.529804 18.616596 18.594898 18.594898 18.616596 18.681705 18.725101 18.746799 18.790195 18.811909 18.877003 18.963810 19.050602 19.050602 19.224201 19.289295 19.419498 19.484608 19.614796 19.549702 19.506306 19.484608 19.853504 20.179005 20.678104 21.068699 21.350803 21.849903 22.457508 23.564198 24.236897 24.801105 25.343601 25.951206 26.320103 27.405109 27.991001 28.403309 28.858997 28.989201 29.293003 29.531696 30.247807 30.725208 30.443104 30.508198 32.417805 35.846409 37.039906 36.757801 34.023609 33.242405 34.327396 35.151997 36.215305 39.231602 41.879002 41.770496 40.815708 37.517307 35.629398 36.193607 37.365406 39.448597 41.813908 42.204502 41.379902 39.882603 38.927799 36.888004 34.479298 31.636600 28.598606 26.558796 24.931309 23.694401 22.414097 21.459309 20.482807 19.658207 19.267597 18.985508 18.616596 18.291096 18.095798 17.922199 17.943897 17.857105 17.813709 17.857105 17.987309 17.857105 17.900501 17.900501 17.878803 17.922199 17.965595 17.987309 17.965595 17.922199 17.922199 17.900501 17.922199 17.878803 17.878803 17.835407 17.857105 17.878803 17.857105 17.857105 17.857105 17.791996 17.705204 17.835407 17.791996 17.813709 17.878803 17.748600 17.791996 17.661808 17.726902 17.726902 17.748600 17.791996 17.791996 17.726902 17.835407 
18.551502 18.356205 18.356205 18.442997 18.399601 18.486408 18.464710 18.377903 18.334507 18.377903 18.421299 18.356205 18.269398 18.421299 18.464710 18.442997 18.377903 18.269398 18.356205 18.356205 18.399601 18.377903 18.399601 18.464710 18.464710 18.529804 18.334507 18.442997 18.508106 18.486408 18.486408 18.594898 18.551502 18.508106 18.594898 18.573200 18.594898 18.660007 18.616596 18.660007 18.833607 18.768497 18.746799 18.920399 19.028904 19.028904 19.028904 19.202503 19.289295 19.289295 19.484608 19.593098 19.658207 19.549702 19.419498 19.506306 19.658207 20.005405 20.396000 20.678104 21.068699 21.589497 22.262196 22.848103 23.564198 24.236897 24.822803 25.191700 25.864399 26.255009 26.862598 27.231510 27.578709 28.142902 28.490101 28.967503 29.010899 29.162800 29.900608 31.484699 33.502796 34.978397 35.499210 34.826496 33.763203 34.956699 36.345509 37.669209 39.318409 40.077900 39.882603 39.253300 36.388905 34.652897 35.802998 38.016407 40.208103 40.403400 39.665607 38.320210 36.996510 35.542606 33.350910 31.007298 28.837299 26.775806 25.170002 23.998203 22.652805 21.502705 20.808308 20.092197 19.267597 18.855305 18.660007 18.399601 17.922199 17.618397 17.683506 17.857105 17.835407 17.943897 17.943897 18.052402 17.943897 17.922199 17.922199 17.922199 17.922199 17.965595 18.009007 18.009007 17.900501 17.965595 17.943897 17.965595 17.835407 17.878803 17.943897 17.878803 17.900501 17.857105 17.770298 17.943897 17.835407 17.791996 17.900501 17.835407 17.813709 17.857105 17.835407 17.791996 17.813709 17.791996 17.705204 17.835407 17.726902 17.791996 17.748600 17.791996 
18.529804 18.399601 18.334507 18.399601 18.377903 18.442997 18.334507 18.464710 18.421299 18.291096 18.334507 18.312809 18.334507 18.356205 18.399601 18.356205 18.377903 18.312809 18.399601 18.421299 18.399601 18.356205 18.464710 18.508106 18.377903 18.486408 18.486408 18.551502 18.508106 18.464710 18.551502 18.551502 18.573200 18.594898 18.551502 18.551502 18.616596 18.638309 18.638309 18.638309 18.703403 18.790195 18.725101 18.833607 18.963810 18.920399 19.050602 19.093998 19.115696 19.267597 19.419498 19.528004 19.658207 19.679905 19.376102 19.354404 19.376102 19.636509 19.831806 20.092197 20.504505 20.830006 21.307407 21.632908 22.197102 22.913197 23.585896 24.215199 25.018101 25.473804 26.059696 26.493702 26.884296 27.340000 27.817402 28.056110 27.882496 27.882496 28.598606 29.792103 31.267704 32.244205 32.721607 33.133900 33.285801 34.262302 35.868107 37.126698 37.452198 37.517307 37.560703 36.866306 34.240604 34.045307 36.063404 37.582401 37.430500 36.801197 35.629398 34.262302 33.003696 31.701710 29.965702 28.251408 26.602207 25.170002 24.106709 22.848103 21.871601 20.830006 20.157307 19.506306 18.746799 17.943897 18.009007 17.835407 17.314610 17.358006 17.726902 17.857105 17.965595 18.009007 18.009007 17.987309 17.943897 18.009007 17.987309 17.900501 17.943897 17.943897 17.965595 17.878803 17.943897 17.987309 17.900501 17.878803 17.900501 17.813709 17.965595 17.835407 17.857105 17.857105 17.835407 17.943897 17.835407 17.835407 17.791996 17.791996 17.748600 17.705204 17.813709 17.770298 17.748600 17.748600 17.683506 17.835407 17.770298 17.683506 17.748600 17.791996 
18.464710 18.312809 18.334507 18.312809 18.399601 18.486408 18.421299 18.399601 18.312809 18.291096 18.312809 18.334507 18.312809 18.421299 18.508106 18.312809 18.334507 18.312809 18.312809 18.421299 18.334507 18.399601 18.399601 18.464710 18.442997 18.442997 18.421299 18.442997 18.486408 18.529804 18.486408 18.529804 18.508106 18.573200 18.529804 18.508106 18.616596 18.551502 18.594898 18.703403 18.660007 18.660007 18.746799 18.811909 18.920399 18.898701 18.920399 19.028904 19.093998 19.159107 19.224201 19.462910 19.484608 19.593098 19.528004 19.419498 19.332706 19.419498 19.397800 19.593098 19.853504 20.092197 20.569599 20.808308 21.350803 21.806507 22.414097 23.216999 24.063297 24.931309 25.256809 25.799305 26.385197 26.775806 27.101307 27.296604 27.036198 27.123005 27.730610 28.533497 29.379810 30.009098 29.944004 30.529896 31.267704 32.092304 33.567905 34.609501 34.826496 34.913303 34.956699 33.958500 33.003696 34.067005 34.674610 34.457600 33.719807 32.808399 31.766804 30.681797 29.553410 28.511799 27.274906 26.059696 24.931309 23.629307 22.739597 21.828205 21.112110 20.157307 19.593098 19.028904 18.312809 17.379704 17.575001 17.748600 17.705204 17.770298 17.943897 17.987309 18.030704 18.030704 17.943897 17.965595 17.943897 17.965595 17.900501 17.987309 18.052402 18.030704 17.943897 17.965595 17.943897 17.965595 17.943897 17.922199 18.030704 17.835407 17.835407 17.813709 17.922199 17.878803 17.770298 17.857105 17.748600 17.770298 17.770298 17.748600 17.791996 17.748600 17.726902 17.770298 17.770298 17.683506 17.661808 17.683506 17.770298 17.791996 17.683506 17.726902 
18.508106 18.356205 18.377903 18.356205 18.291096 18.356205 18.334507 18.464710 18.312809 18.377903 18.269398 18.312809 18.291096 18.377903 18.334507 18.399601 18.312809 18.399601 18.356205 18.399601 18.356205 18.356205 18.334507 18.508106 18.464710 18.508106 18.464710 18.486408 18.442997 18.464710 18.421299 18.529804 18.551502 18.442997 18.594898 18.573200 18.551502 18.529804 18.616596 18.616596 18.681705 18.660007 18.725101 18.811909 18.855305 18.855305 18.920399 18.963810 18.963810 19.202503 19.202503 19.289295 19.462910 19.484608 19.549702 19.593098 19.549702 19.245899 19.159107 19.289295 19.462910 19.679905 20.135609 20.374302 20.721500 21.003605 21.437595 22.066898 22.826405 23.737797 24.410496 25.018101 25.408695 25.842701 26.276707 26.515400 26.558796 26.797504 27.166401 27.578709 27.925907 28.294804 28.403309 28.381596 28.924107 29.857197 30.790302 31.723408 32.157398 32.439503 32.222507 32.027210 31.853596 31.723408 31.354496 30.963902 30.508198 29.553410 28.793903 27.774006 26.971104 26.211597 25.018101 24.019901 23.065098 22.240498 21.481007 20.786610 20.135609 19.397800 19.093998 18.573200 17.748600 17.596699 17.943897 17.943897 17.878803 17.857105 18.030704 18.095798 18.052402 18.009007 18.052402 17.965595 17.943897 17.922199 17.922199 17.943897 17.965595 18.030704 18.009007 17.922199 17.878803 17.878803 17.878803 17.857105 17.857105 17.835407 17.857105 17.900501 17.813709 17.791996 17.857105 17.748600 17.770298 17.857105 17.791996 17.791996 17.748600 17.726902 17.748600 17.835407 17.770298 17.813709 17.748600 17.878803 17.748600 17.726902 17.661808 17.640110 
18.529804 18.399601 18.377903 18.464710 18.356205 18.421299 18.312809 18.377903 18.312809 18.356205 18.356205 18.312809 18.312809 18.377903 18.399601 18.334507 18.356205 18.399601 18.421299 18.421299 18.399601 18.334507 18.399601 18.486408 18.399601 18.486408 18.508106 18.464710 18.551502 18.442997 18.486408 18.551502 18.551502 18.464710 18.421299 18.551502 18.594898 18.573200 18.573200 18.508106 18.616596 18.660007 18.681705 18.790195 18.811909 18.768497 18.833607 18.920399 19.050602 19.050602 19.180805 19.245899 19.441196 19.441196 19.484608 19.528004 19.571400 19.636509 19.376102 19.072300 19.180805 19.311008 19.593098 19.788410 20.135609 20.352604 20.721500 21.003605 21.546101 22.392399 22.956608 23.520802 23.954807 24.453907 25.104908 25.430408 25.951206 26.189899 26.472004 26.580509 26.819202 27.101307 26.949406 27.123005 27.491901 27.969303 28.793903 29.488300 29.965702 30.291203 29.792103 29.488300 29.010899 28.555210 28.229710 27.904209 27.665501 26.754108 26.168201 25.538898 24.887897 24.258610 23.173603 22.370701 21.546101 20.851704 20.309208 19.679905 19.462910 19.028904 18.703403 18.356205 17.878803 17.900501 18.009007 17.987309 18.052402 18.160908 18.117496 18.095798 18.095798 18.095798 18.009007 17.987309 17.878803 17.900501 17.835407 17.900501 17.943897 18.009007 18.009007 17.943897 17.943897 17.900501 17.878803 17.813709 17.857105 17.770298 17.813709 17.791996 17.878803 17.791996 17.748600 17.813709 17.748600 17.791996 17.835407 17.813709 17.770298 17.770298 17.813709 17.770298 17.726902 17.770298 17.748600 17.726902 17.748600 17.835407 17.748600 17.640110 
18.464710 18.377903 18.312809 18.356205 18.334507 18.399601 18.464710 18.356205 18.377903 18.442997 18.356205 18.312809 18.334507 18.421299 18.334507 18.377903 18.356205 18.312809 18.377903 18.377903 18.377903 18.399601 18.399601 18.464710 18.421299 18.464710 18.442997 18.356205 18.399601 18.551502 18.486408 18.529804 18.529804 18.464710 18.508106 18.616596 18.486408 18.573200 18.573200 18.573200 18.616596 18.660007 18.638309 18.746799 18.833607 18.746799 18.811909 19.007206 18.985508 19.028904 19.072300 19.159107 19.267597 19.289295 19.354404 19.549702 19.636509 19.723301 19.744999 19.528004 19.202503 19.072300 19.245899 19.376102 19.658207 19.788410 20.179005 20.352604 20.634708 21.155506 21.589497 22.045200 22.370701 22.848103 23.520802 24.106709 24.801105 25.213398 25.452106 25.452106 25.712498 25.799305 25.669102 25.777607 26.276707 26.732395 27.188099 27.687199 28.077808 28.121204 27.643803 27.079609 26.732395 26.255009 25.821003 25.473804 24.931309 24.367100 24.019901 23.434010 23.021702 22.522602 21.654606 21.003605 20.461109 19.875202 19.180805 19.028904 18.942097 18.638309 18.356205 18.226002 17.943897 17.987309 18.095798 18.226002 18.334507 18.204304 18.160908 18.139210 18.052402 18.009007 17.965595 17.943897 17.987309 17.987309 17.857105 17.922199 18.009007 17.965595 17.987309 17.835407 18.009007 18.009007 17.965595 17.857105 17.835407 17.900501 17.835407 17.878803 17.922199 17.878803 17.748600 17.835407 17.770298 17.748600 17.705204 17.748600 17.726902 17.726902 17.770298 17.813709 17.770298 17.705204 17.640110 17.705204 17.726902 17.726902 17.683506 17.705204 
18.421299 18.269398 18.421299 18.442997 18.399601 18.421299 18.399601 18.356205 18.399601 18.377903 18.334507 18.291096 18.247700 18.464710 18.356205 18.421299 18.399601 18.334507 18.377903 18.334507 18.334507 18.442997 18.377903 18.421299 18.399601 18.442997 18.421299 18.442997 18.421299 18.464710 18.486408 18.616596 18.551502 18.573200 18.529804 18.442997 18.551502 18.529804 18.573200 18.594898 18.529804 18.573200 18.573200 18.725101 18.746799 18.703403 18.790195 18.963810 18.963810 18.898701 19.007206 19.115696 19.224201 19.202503 19.267597 19.332706 19.419498 19.636509 19.701603 19.701603 19.766697 19.397800 19.180805 19.050602 19.224201 19.419498 19.679905 19.658207 19.962009 20.352604 20.634708 21.003605 21.394199 21.654606 22.001804 22.565998 23.173603 23.716099 23.824604 23.976505 24.041599 24.345402 24.258610 24.453907 24.931309 25.408695 25.734196 25.799305 25.994602 25.755909 25.473804 25.148304 24.779408 24.410496 23.954807 23.455708 23.065098 22.500904 22.218800 21.849903 21.437595 21.133808 20.461109 19.788410 19.571400 18.963810 18.486408 18.529804 18.638309 18.334507 18.291096 18.182606 18.009007 18.160908 18.356205 18.356205 18.334507 18.182606 18.139210 18.030704 17.965595 18.009007 18.030704 17.943897 17.878803 17.900501 17.943897 17.965595 18.030704 17.965595 18.030704 18.030704 17.878803 17.943897 17.965595 17.813709 17.922199 17.857105 17.857105 17.900501 17.835407 17.835407 17.770298 17.878803 17.770298 17.748600 17.835407 17.791996 17.813709 17.726902 17.770298 17.748600 17.726902 17.813709 17.748600 17.705204 17.726902 17.791996 17.813709 17.661808 
18.486408 18.356205 18.421299 18.421299 18.356205 18.464710 18.399601 18.334507 18.356205 18.377903 18.312809 18.312809 18.377903 18.399601 18.312809 18.334507 18.226002 18.291096 18.291096 18.377903 18.399601 18.312809 18.486408 18.421299 18.464710 18.486408 18.486408 18.486408 18.377903 18.464710 18.551502 18.486408 18.486408 18.442997 18.486408 18.486408 18.486408 18.464710 18.464710 18.573200 18.573200 18.638309 18.573200 18.638309 18.725101 18.725101 18.681705 18.811909 18.877003 18.811909 18.942097 19.072300 19.093998 19.115696 19.137409 19.245899 19.354404 19.419498 19.614796 19.701603 19.701603 19.918598 19.744999 19.311008 19.224201 19.050602 19.245899 19.202503 19.484608 19.723301 19.896900 20.157307 20.439396 20.699802 20.960209 21.198902 21.654606 22.001804 22.175404 22.240498 22.631107 22.652805 22.783009 23.195301 23.564198 23.889698 24.063297 24.041599 24.171803 23.911396 23.629307 23.325504 23.151905 22.739597 22.218800 22.023502 21.546101 21.177204 21.025303 20.504505 20.244099 19.962009 19.528004 19.311008 19.007206 18.573200 18.247700 18.291096 18.356205 18.160908 18.139210 18.182606 18.291096 18.399601 18.421299 18.204304 18.226002 18.117496 18.182606 18.052402 17.965595 18.052402 18.009007 17.965595 17.878803 17.900501 17.943897 17.878803 17.943897 17.900501 17.987309 17.922199 17.878803 17.922199 17.857105 17.878803 17.943897 17.705204 17.900501 17.726902 17.813709 17.878803 17.748600 17.813709 17.683506 17.835407 17.813709 17.683506 17.770298 17.705204 17.661808 17.640110 17.596699 17.748600 17.791996 17.857105 17.705204 17.726902 17.726902 17.748600 
18.551502 18.356205 18.356205 18.399601 18.529804 18.421299 18.334507 18.377903 18.291096 18.399601 18.377903 18.312809 18.291096 18.421299 18.377903 18.356205 18.377903 18.312809 18.356205 18.291096 18.312809 18.377903 18.356205 18.464710 18.399601 18.508106 18.464710 18.442997 18.486408 18.529804 18.508106 18.508106 18.486408 18.486408 18.464710 18.529804 18.442997 18.508106 18.508106 18.616596 18.508106 18.594898 18.616596 18.616596 18.768497 18.681705 18.660007 18.768497 18.768497 18.746799 18.898701 18.920399 19.007206 19.007206 19.050602 19.180805 19.267597 19.441196 19.484608 19.549702 19.636509 19.723301 19.962009 19.875202 19.679905 19.311008 19.115696 19.050602 19.137409 19.267597 19.332706 19.528004 19.658207 19.831806 20.135609 20.461109 20.656406 20.851704 20.960209 21.090397 21.329105 21.502705 21.698002 21.914997 22.305607 22.414097 22.500904 22.631107 22.652805 22.414097 22.110310 21.828205 21.567799 21.220600 21.025303 20.743198 20.461109 20.092197 19.896900 19.614796 19.462910 19.332706 18.898701 18.746799 18.725101 18.377903 18.030704 18.030704 18.291096 18.226002 18.508106 18.529804 18.551502 18.334507 18.464710 18.312809 18.204304 18.204304 18.009007 18.052402 18.009007 18.009007 17.965595 17.922199 17.900501 18.030704 18.030704 17.900501 18.030704 17.965595 17.965595 18.009007 17.857105 17.900501 17.878803 17.878803 17.813709 17.813709 17.857105 17.835407 17.791996 17.857105 17.770298 17.791996 17.726902 17.813709 17.726902 17.791996 17.770298 17.770298 17.748600 17.791996 17.661808 17.770298 17.813709 17.661808 17.813709 17.748600 17.705204 17.726902 
18.442997 18.377903 18.399601 18.442997 18.421299 18.442997 18.442997 18.399601 18.291096 18.291096 18.399601 18.269398 18.356205 18.421299 18.269398 18.334507 18.247700 18.312809 18.377903 18.291096 18.291096 18.421299 18.377903 18.399601 18.421299 18.442997 18.464710 18.442997 18.486408 18.508106 18.551502 18.486408 18.464710 18.442997 18.421299 18.464710 18.486408 18.508106 18.529804 18.486408 18.486408 18.529804 18.508106 18.594898 18.746799 18.616596 18.681705 18.660007 18.703403 18.681705 18.833607 18.898701 18.985508 18.942097 18.942097 19.159107 19.159107 19.289295 19.376102 19.376102 19.462910 19.571400 19.810108 19.788410 19.896900 19.810108 19.679905 19.311008 19.072300 18.985508 18.963810 19.050602 19.050602 19.245899 19.441196 19.614796 19.896900 20.027103 20.179005 20.222401 20.374302 20.591297 20.721500 20.895100 21.068699 21.242298 21.372501 21.394199 21.350803 21.112110 20.808308 20.504505 20.287510 20.222401 19.940296 19.875202 19.528004 19.397800 19.245899 19.007206 18.877003 18.855305 18.551502 18.508106 18.442997 18.291096 18.247700 18.312809 18.681705 18.594898 18.681705 18.551502 18.377903 18.312809 18.356205 18.269398 18.247700 18.139210 18.074100 18.052402 17.987309 18.009007 18.009007 17.857105 17.900501 17.900501 17.878803 17.922199 18.009007 17.922199 18.009007 17.900501 17.922199 17.965595 17.943897 17.791996 17.922199 17.770298 17.770298 17.857105 17.835407 17.813709 17.726902 17.791996 17.900501 17.705204 17.791996 17.813709 17.791996 17.661808 17.791996 17.878803 17.705204 17.683506 17.705204 17.705204 17.791996 17.661808 17.640110 17.596699 
18.464710 18.291096 18.334507 18.226002 18.464710 18.291096 18.356205 18.269398 18.291096 18.356205 18.312809 18.312809 18.312809 18.356205 18.356205 18.247700 18.291096 18.269398 18.356205 18.356205 18.312809 18.377903 18.312809 18.399601 18.442997 18.377903 18.464710 18.508106 18.377903 18.486408 18.486408 18.529804 18.464710 18.442997 18.442997 18.486408 18.442997 18.529804 18.486408 18.442997 18.508106 18.508106 18.529804 18.508106 18.638309 18.529804 18.594898 18.573200 18.660007 18.681705 18.660007 18.768497 18.877003 18.790195 18.768497 18.985508 19.028904 19.202503 19.137409 19.289295 19.267597 19.441196 19.571400 19.614796 19.766697 19.766697 19.831806 19.853504 19.636509 19.441196 19.093998 18.877003 18.877003 18.877003 18.963810 19.093998 19.159107 19.419498 19.441196 19.614796 19.636509 19.744999 19.940296 19.962009 20.200703 20.113895 20.265797 20.330906 20.265797 19.875202 19.723301 19.614796 19.484608 19.354404 19.311008 19.202503 19.007206 18.833607 18.833607 18.551502 18.551502 18.616596 18.356205 18.334507 18.421299 18.594898 18.725101 18.790195 18.833607 18.638309 18.594898 18.573200 18.269398 18.204304 18.204304 18.204304 18.182606 18.139210 18.030704 18.074100 17.943897 17.922199 17.900501 17.900501 17.835407 17.987309 17.900501 17.835407 17.987309 17.965595 17.965595 17.900501 17.878803 17.857105 17.900501 17.878803 17.857105 17.835407 17.857105 17.813709 17.791996 17.813709 17.726902 17.748600 17.791996 17.726902 17.835407 17.705204 17.726902 17.813709 17.791996 17.683506 17.770298 17.770298 17.770298 17.661808 17.683506 17.683506 17.726902 17.726902 
18.377903 18.356205 18.204304 18.247700 18.291096 18.399601 18.312809 18.291096 18.291096 18.269398 18.312809 18.377903 18.291096 18.312809 18.356205 18.334507 18.334507 18.204304 18.334507 18.377903 18.312809 18.421299 18.377903 18.464710 18.421299 18.508106 18.356205 18.399601 18.464710 18.421299 18.421299 18.486408 18.529804 18.442997 18.442997 18.529804 18.334507 18.464710 18.486408 18.464710 18.421299 18.442997 18.486408 18.464710 18.594898 18.573200 18.594898 18.594898 18.703403 18.660007 18.746799 18.660007 18.768497 18.811909 18.746799 18.898701 18.942097 19.007206 19.028904 19.072300 19.137409 19.224201 19.397800 19.376102 19.506306 19.614796 19.723301 19.701603 19.701603 19.744999 19.766697 19.506306 19.202503 19.072300 18.898701 18.790195 18.877003 18.898701 18.963810 18.963810 19.028904 19.180805 19.137409 19.245899 19.202503 19.332706 19.419498 19.354404 19.311008 19.289295 19.115696 18.942097 18.811909 18.877003 18.790195 18.768497 18.638309 18.551502 18.551502 18.464710 18.421299 18.638309 18.725101 18.898701 19.007206 18.920399 18.985508 18.855305 18.790195 18.594898 18.486408 18.421299 18.291096 18.204304 18.247700 18.204304 18.117496 18.095798 17.900501 18.009007 17.900501 17.943897 17.878803 17.857105 17.813709 17.922199 17.835407 17.900501 17.943897 17.943897 17.922199 17.900501 17.878803 17.943897 17.965595 17.835407 17.770298 17.835407 17.813709 17.683506 17.857105 17.683506 17.791996 17.748600 17.705204 17.813709 17.726902 17.661808 17.770298 17.575001 17.726902 17.835407 17.683506 17.748600 17.640110 17.661808 17.661808 17.661808 17.661808 17.835407 
18.508106 18.377903 18.247700 18.291096 18.421299 18.421299 18.312809 18.377903 18.312809 18.312809 18.291096 18.356205 18.291096 18.356205 18.312809 18.356205 18.312809 18.377903 18.269398 18.421299 18.269398 18.442997 18.442997 18.551502 18.334507 18.421299 18.442997 18.399601 18.508106 18.486408 18.464710 18.464710 18.551502 18.442997 18.486408 18.486408 18.508106 18.464710 18.421299 18.464710 18.399601 18.399601 18.399601 18.421299 18.529804 18.529804 18.508106 18.573200 18.573200 18.616596 18.681705 18.616596 18.703403 18.725101 18.703403 18.768497 18.811909 18.920399 18.898701 18.920399 18.963810 19.072300 19.159107 19.267597 19.376102 19.419498 19.528004 19.484608 19.549702 19.658207 19.614796 19.614796 19.614796 19.788410 19.462910 19.332706 19.224201 19.093998 19.007206 18.811909 18.811909 18.811909 18.790195 18.790195 18.811909 18.746799 18.877003 18.833607 18.811909 18.855305 18.638309 18.681705 18.529804 18.616596 18.638309 18.681705 18.594898 18.790195 18.833607 18.942097 19.115696 19.354404 19.245899 19.245899 19.159107 19.050602 18.898701 18.594898 18.681705 18.399601 18.486408 18.291096 18.117496 18.139210 18.204304 18.182606 18.160908 18.117496 17.987309 18.009007 18.009007 17.943897 17.965595 17.922199 17.813709 17.857105 17.813709 17.922199 17.922199 18.009007 17.922199 17.878803 17.965595 17.943897 17.922199 17.813709 17.835407 17.857105 17.791996 17.922199 17.900501 17.857105 17.835407 17.748600 17.770298 17.705204 17.770298 17.683506 17.857105 17.661808 17.770298 17.835407 17.683506 17.726902 17.683506 17.683506 17.726902 17.683506 17.705204 17.770298 
18.356205 18.377903 18.334507 18.291096 18.312809 18.356205 18.291096 18.334507 18.226002 18.312809 18.269398 18.312809 18.226002 18.291096 18.291096 18.291096 18.247700 18.247700 18.356205 18.377903 18.356205 18.377903 18.356205 18.421299 18.334507 18.399601 18.377903 18.399601 18.442997 18.442997 18.464710 18.508106 18.442997 18.486408 18.442997 18.486408 18.486408 18.442997 18.486408 18.421299 18.356205 18.421299 18.529804 18.421299 18.551502 18.486408 18.486408 18.529804 18.464710 18.551502 18.660007 18.681705 18.703403 18.616596 18.594898 18.594898 18.660007 18.768497 18.790195 18.790195 18.942097 18.898701 19.093998 19.050602 19.159107 19.159107 19.267597 19.419498 19.397800 19.397800 19.441196 19.484608 19.528004 19.593098 19.571400 19.701603 19.723301 19.723301 19.636509 19.549702 19.462910 19.332706 19.180805 19.137409 19.007206 18.877003 18.985508 18.920399 18.877003 19.007206 18.898701 18.855305 18.920399 19.115696 19.245899 19.354404 19.441196 19.506306 19.571400 19.462910 19.397800 19.419498 19.137409 18.963810 18.942097 18.638309 18.703403 18.529804 18.486408 18.334507 18.312809 18.247700 18.052402 18.074100 18.226002 18.074100 18.160908 18.030704 17.987309 17.965595 17.900501 17.965595 17.922199 17.857105 17.748600 17.878803 17.857105 17.922199 17.857105 17.857105 17.878803 17.922199 17.943897 17.857105 17.791996 17.857105 17.835407 17.748600 17.813709 17.987309 17.835407 17.770298 17.748600 17.726902 17.683506 17.726902 17.770298 17.640110 17.726902 17.705204 17.683506 17.726902 17.618397 17.705204 17.575001 17.705204 17.705204 17.683506 17.596699 17.596699 
18.464710 18.291096 18.377903 18.312809 18.312809 18.399601 18.204304 18.421299 18.291096 18.247700 18.247700 18.399601 18.269398 18.356205 18.421299 18.247700 18.312809 18.334507 18.356205 18.334507 18.334507 18.334507 18.464710 18.399601 18.312809 18.421299 18.442997 18.442997 18.464710 18.464710 18.464710 18.529804 18.486408 18.464710 18.486408 18.508106 18.529804 18.486408 18.486408 18.486408 18.442997 18.464710 18.529804 18.442997 18.529804 18.464710 18.442997 18.464710 18.486408 18.508106 18.594898 18.638309 18.638309 18.638309 18.638309 18.573200 18.638309 18.768497 18.681705 18.746799 18.877003 18.833607 18.963810 18.898701 19.028904 19.028904 19.159107 19.180805 19.311008 19.289295 19.289295 19.354404 19.354404 19.441196 19.528004 19.484608 19.744999 19.723301 19.679905 19.744999 19.875202 19.788410 19.810108 19.788410 19.701603 19.831806 19.853504 19.831806 19.853504 19.875202 19.810108 19.766697 19.766697 19.788410 19.853504 19.723301 19.571400 19.549702 19.549702 19.267597 19.137409 19.159107 19.007206 18.855305 18.811909 18.616596 18.681705 18.486408 18.399601 18.291096 18.247700 18.247700 18.030704 18.095798 18.247700 18.095798 18.009007 17.987309 17.965595 18.074100 17.943897 17.965595 17.922199 17.857105 17.922199 17.878803 17.900501 17.878803 18.009007 17.922199 17.965595 17.857105 18.052402 17.943897 17.943897 17.900501 17.813709 17.857105 17.857105 17.922199 17.878803 17.770298 17.813709 17.770298 17.748600 17.748600 17.791996 17.791996 17.683506 17.661808 17.748600 17.726902 17.748600 17.726902 17.726902 17.640110 17.661808 17.705204 17.640110 17.683506 
18.486408 18.377903 18.356205 18.356205 18.356205 18.442997 18.334507 18.312809 18.269398 18.269398 18.356205 18.312809 18.312809 18.269398 18.291096 18.356205 18.356205 18.356205 18.291096 18.356205 18.356205 18.377903 18.377903 18.399601 18.356205 18.399601 18.464710 18.442997 18.486408 18.464710 18.551502 18.573200 18.508106 18.529804 18.573200 18.508106 18.573200 18.508106 18.529804 18.377903 18.399601 18.377903 18.421299 18.486408 18.573200 18.421299 18.464710 18.464710 18.529804 18.508106 18.594898 18.573200 18.638309 18.616596 18.529804 18.486408 18.681705 18.768497 18.703403 18.616596 18.703403 18.725101 18.833607 18.811909 18.898701 18.898701 19.007206 19.007206 19.072300 19.072300 19.159107 19.137409 19.159107 19.267597 19.332706 19.332706 19.506306 19.658207 19.614796 19.593098 19.636509 19.658207 19.658207 19.723301 19.723301 19.744999 19.744999 19.766697 19.766697 19.831806 19.679905 19.636509 19.571400 19.658207 19.636509 19.549702 19.397800 19.376102 19.289295 19.072300 19.028904 18.963810 18.768497 18.746799 18.660007 18.551502 18.551502 18.377903 18.399601 18.204304 18.204304 18.269398 17.987309 18.226002 18.160908 18.074100 18.052402 17.987309 17.922199 17.965595 18.052402 18.009007 17.857105 17.943897 17.813709 17.900501 17.791996 17.943897 17.857105 17.900501 17.922199 17.878803 18.009007 17.965595 17.878803 17.857105 17.878803 17.835407 17.835407 17.835407 17.857105 17.770298 17.770298 17.726902 17.726902 17.791996 17.770298 17.770298 17.791996 17.683506 17.748600 17.683506 17.640110 17.683506 17.661808 17.661808 17.683506 17.726902 17.683506 17.705204 
18.508106 18.356205 18.334507 18.334507 18.312809 18.334507 18.377903 18.312809 18.334507 18.312809 18.421299 18.356205 18.291096 18.377903 18.312809 18.334507 18.356205 18.334507 18.312809 18.356205 18.334507 18.399601 18.377903 18.508106 18.399601 18.464710 18.442997 18.442997 18.464710 18.529804 18.529804 18.594898 18.573200 18.551502 18.573200 18.594898 18.551502 18.486408 18.486408 18.464710 18.399601 18.442997 18.421299 18.464710 18.508106 18.421299 18.399601 18.399601 18.508106 18.464710 18.573200 18.551502 18.551502 18.529804 18.486408 18.616596 18.573200 18.746799 18.638309 18.594898 18.638309 18.703403 18.746799 18.681705 18.768497 18.790195 18.942097 18.855305 18.942097 19.028904 18.942097 19.028904 19.093998 19.093998 19.137409 19.245899 19.311008 19.311008 19.376102 19.419498 19.354404 19.462910 19.462910 19.462910 19.506306 19.528004 19.593098 19.571400 19.614796 19.636509 19.528004 19.397800 19.376102 19.397800 19.441196 19.311008 19.180805 19.159107 19.072300 18.898701 18.790195 18.855305 18.660007 18.508106 18.573200 18.464710 18.377903 18.247700 18.356205 18.226002 18.226002 18.160908 18.052402 18.139210 18.139210 18.074100 18.074100 18.052402 17.965595 18.009007 17.900501 17.943897 17.835407 17.791996 17.791996 17.878803 17.813709 17.878803 17.922199 17.900501 17.965595 18.009007 17.943897 17.900501 17.835407 17.835407 17.943897 17.857105 17.835407 17.813709 17.813709 17.726902 17.748600 17.726902 17.791996 17.813709 17.705204 17.726902 17.726902 17.726902 17.791996 17.661808 17.683506 17.661808 17.640110 17.748600 17.705204 17.683506 17.661808 17.726902 
18.421299 18.356205 18.377903 18.377903 18.399601 18.356205 18.377903 18.399601 18.356205 18.334507 18.334507 18.377903 18.421299 18.312809 18.377903 18.291096 18.312809 18.291096 18.312809 18.377903 18.356205 18.334507 18.377903 18.421299 18.421299 18.399601 18.442997 18.377903 18.464710 18.442997 18.486408 18.486408 18.529804 18.508106 18.529804 18.660007 18.616596 18.529804 18.486408 18.464710 18.486408 18.421299 18.291096 18.399601 18.486408 18.464710 18.421299 18.421299 18.399601 18.421299 18.573200 18.551502 18.616596 18.508106 18.464710 18.529804 18.551502 18.660007 18.638309 18.508106 18.551502 18.573200 18.746799 18.681705 18.768497 18.660007 18.833607 18.746799 18.855305 18.790195 18.811909 18.920399 18.898701 18.942097 18.963810 19.028904 19.180805 19.115696 19.202503 19.224201 19.202503 19.289295 19.311008 19.202503 19.354404 19.332706 19.267597 19.332706 19.332706 19.332706 19.202503 19.180805 18.985508 19.093998 19.202503 19.072300 19.007206 18.920399 18.898701 18.746799 18.725101 18.660007 18.486408 18.421299 18.508106 18.247700 18.356205 18.291096 18.182606 18.095798 18.095798 18.160908 17.987309 18.074100 18.160908 17.965595 18.030704 17.965595 17.900501 17.922199 17.943897 17.900501 17.878803 17.922199 17.878803 17.922199 17.878803 17.835407 17.878803 17.900501 17.987309 17.965595 17.987309 17.943897 17.965595 17.835407 17.770298 17.878803 17.813709 17.748600 17.857105 17.813709 17.791996 17.726902 17.748600 17.683506 17.705204 17.748600 17.661808 17.683506 17.596699 17.748600 17.705204 17.726902 17.596699 17.596699 17.748600 17.661808 17.661808 17.640110 
18.529804 18.421299 18.312809 18.291096 18.356205 18.399601 18.442997 18.334507 18.269398 18.247700 18.312809 18.291096 18.291096 18.312809 18.421299 18.247700 18.421299 18.312809 18.312809 18.334507 18.377903 18.291096 18.334507 18.442997 18.464710 18.464710 18.508106 18.464710 18.334507 18.464710 18.529804 18.508106 18.508106 18.464710 18.508106 18.638309 18.573200 18.551502 18.442997 18.356205 18.399601 18.442997 18.334507 18.356205 18.442997 18.399601 18.399601 18.399601 18.508106 18.377903 18.508106 18.486408 18.508106 18.486408 18.486408 18.508106 18.529804 18.594898 18.616596 18.486408 18.508106 18.551502 18.594898 18.551502 18.660007 18.551502 18.725101 18.703403 18.768497 18.768497 18.833607 18.768497 18.768497 18.768497 18.833607 18.855305 18.898701 18.985508 19.007206 18.985508 19.028904 19.093998 18.942097 19.093998 19.050602 19.028904 19.093998 19.159107 19.093998 19.093998 18.985508 18.963810 18.877003 18.920399 18.898701 18.920399 18.725101 18.725101 18.790195 18.594898 18.529804 18.594898 18.377903 18.356205 18.486408 18.269398 18.226002 18.160908 18.247700 18.117496 18.160908 18.182606 17.943897 18.074100 18.139210 18.052402 18.030704 17.965595 18.009007 17.987309 17.857105 17.878803 17.943897 17.857105 17.900501 17.835407 17.900501 17.857105 17.857105 17.943897 17.922199 17.835407 17.943897 17.900501 17.770298 17.813709 17.857105 17.726902 17.770298 17.770298 17.878803 17.835407 17.748600 17.770298 17.726902 17.726902 17.770298 17.683506 17.661808 17.683506 17.726902 17.661808 17.683506 17.683506 17.618397 17.553303 17.683506 17.705204 17.705204 17.618397 
18.312809 18.226002 18.377903 18.312809 18.269398 18.334507 18.312809 18.356205 18.269398 18.247700 18.377903 18.247700 18.334507 18.312809 18.291096 18.291096 18.291096 18.312809 18.269398 18.312809 18.334507 18.312809 18.377903 18.312809 18.334507 18.334507 18.399601 18.529804 18.421299 18.442997 18.464710 18.551502 18.551502 18.486408 18.486408 18.464710 18.529804 18.377903 18.486408 18.334507 18.334507 18.377903 18.399601 18.356205 18.421299 18.442997 18.312809 18.421299 18.399601 18.399601 18.464710 18.356205 18.464710 18.442997 18.377903 18.399601 18.464710 18.594898 18.399601 18.377903 18.442997 18.442997 18.486408 18.442997 18.616596 18.529804 18.638309 18.508106 18.594898 18.681705 18.703403 18.660007 18.681705 18.703403 18.725101 18.616596 18.790195 18.833607 18.898701 18.898701 18.790195 18.833607 18.811909 18.833607 18.833607 18.833607 18.877003 18.963810 18.877003 18.877003 18.855305 18.790195 18.660007 18.746799 18.790195 18.703403 18.573200 18.594898 18.703403 18.442997 18.356205 18.464710 18.312809 18.247700 18.269398 18.204304 18.160908 18.204304 18.182606 18.052402 18.117496 18.117496 17.965595 17.965595 18.074100 17.965595 18.030704 17.922199 18.009007 17.987309 17.965595 17.813709 17.813709 17.791996 17.900501 17.770298 17.813709 17.705204 17.857105 17.835407 17.900501 17.857105 17.878803 17.878803 17.922199 17.791996 17.835407 17.835407 17.770298 17.835407 17.748600 17.748600 17.748600 17.661808 17.770298 17.575001 17.705204 17.683506 17.726902 17.575001 17.596699 17.531605 17.640110 17.596699 17.596699 17.661808 17.661808 17.596699 17.618397 17.575001 
18.226002 18.226002 18.247700 18.269398 18.226002 18.269398 18.312809 18.334507 18.226002 18.269398 18.182606 18.204304 18.247700 18.356205 18.291096 18.226002 18.160908 18.269398 18.291096 18.291096 18.291096 18.247700 18.312809 18.334507 18.356205 18.377903 18.291096 18.399601 18.377903 18.356205 18.464710 18.486408 18.508106 18.508106 18.508106 18.464710 18.464710 18.377903 18.421299 18.356205 18.356205 18.356205 18.312809 18.356205 18.399601 18.356205 18.312809 18.377903 18.442997 18.421299 18.529804 18.442997 18.377903 18.486408 18.377903 18.421299 18.399601 18.551502 18.421299 18.421299 18.551502 18.421299 18.486408 18.442997 18.508106 18.551502 18.573200 18.594898 18.638309 18.573200 18.616596 18.486408 18.616596 18.660007 18.594898 18.594898 18.638309 18.681705 18.790195 18.681705 18.681705 18.768497 18.746799 18.681705 18.725101 18.703403 18.681705 18.703403 18.681705 18.855305 18.638309 18.616596 18.486408 18.573200 18.660007 18.616596 18.508106 18.486408 18.616596 18.377903 18.312809 18.377903 18.226002 18.226002 18.291096 18.160908 18.226002 18.139210 18.160908 17.987309 18.052402 18.074100 17.943897 17.922199 18.074100 17.965595 18.009007 17.943897 17.835407 17.965595 17.900501 17.922199 17.835407 17.835407 17.835407 17.813709 17.791996 17.770298 17.813709 17.900501 17.878803 17.835407 17.835407 17.791996 17.835407 17.857105 17.791996 17.835407 17.748600 17.770298 17.791996 17.726902 17.661808 17.661808 17.705204 17.618397 17.640110 17.726902 17.683506 17.640110 17.705204 17.509907 17.575001 17.596699 17.531605 17.618397 17.726902 17.575001 17.531605 17.683506 
