# Supplementary material for: Food Image Segmentation Using Multi-Modal Imaging Sensors with Color and Thermal Data
Source: Sensors (Basel). 2023 Jan 4;23(2):560. doi: 10.3390/s23020560 (PMC9860575; doi:10.3390/s23020560)
Supplement: Supplementary file 1 [file sensors-23-00560-s001.zip › Combined Data/C5 RGB+THERMAL/4.txt]

19.571400 19.462910 19.462910 19.484608 19.419498 19.506306 19.484608 19.311008 19.376102 19.376102 19.441196 19.484608 19.441196 19.462910 19.528004 19.354404 19.332706 19.397800 19.289295 19.332706 19.289295 19.419498 19.224201 19.289295 19.289295 19.267597 19.332706 19.289295 19.224201 19.202503 19.289295 19.311008 19.332706 19.332706 19.245899 19.289295 19.267597 19.332706 19.202503 19.180805 19.202503 19.115696 19.072300 19.159107 19.093998 19.028904 19.093998 19.224201 19.093998 19.093998 19.137409 19.137409 19.115696 19.115696 19.093998 18.963810 18.985508 18.898701 19.050602 19.028904 19.007206 19.072300 18.963810 18.963810 18.898701 18.963810 18.963810 19.028904 19.050602 19.007206 19.028904 19.093998 19.050602 19.115696 19.050602 19.050602 18.985508 18.877003 18.942097 18.985508 19.072300 19.050602 18.985508 19.028904 19.007206 19.093998 18.985508 19.028904 19.050602 19.007206 18.963810 19.050602 19.072300 19.137409 19.159107 19.224201 19.180805 19.115696 19.115696 19.202503 19.202503 19.202503 19.224201 19.267597 19.267597 19.245899 19.202503 19.311008 19.311008 19.137409 19.159107 19.202503 19.224201 19.072300 19.137409 19.115696 19.137409 19.028904 19.028904 18.963810 19.007206 19.007206 18.963810 19.007206 18.855305 18.985508 18.963810 18.855305 19.028904 18.963810 18.920399 18.920399 19.050602 18.963810 19.007206 18.963810 18.920399 18.920399 19.007206 18.942097 18.920399 19.050602 19.028904 18.963810 18.985508 18.811909 19.007206 18.985508 19.028904 18.985508 18.985508 19.050602 19.007206 19.093998 19.050602 19.093998 19.007206 18.898701 18.985508 18.963810 
19.484608 19.441196 19.528004 19.419498 19.419498 19.441196 19.462910 19.354404 19.419498 19.376102 19.354404 19.419498 19.376102 19.397800 19.419498 19.289295 19.267597 19.267597 19.311008 19.267597 19.289295 19.289295 19.267597 19.311008 19.267597 19.245899 19.267597 19.289295 19.224201 19.311008 19.224201 19.289295 19.376102 19.289295 19.267597 19.267597 19.267597 19.245899 19.202503 19.224201 19.245899 19.115696 19.050602 19.115696 19.093998 19.159107 19.180805 19.093998 19.093998 19.137409 19.137409 19.093998 19.028904 19.028904 19.050602 18.877003 18.985508 18.963810 19.093998 19.007206 19.028904 18.942097 19.007206 18.963810 19.007206 19.007206 18.963810 19.050602 19.028904 18.985508 19.007206 19.028904 19.050602 19.007206 19.072300 19.007206 18.985508 19.007206 18.985508 18.942097 19.007206 19.115696 18.985508 19.115696 19.028904 19.072300 19.093998 19.093998 19.137409 19.007206 19.072300 19.072300 19.093998 19.050602 19.245899 19.224201 19.159107 19.115696 19.115696 19.224201 19.245899 19.180805 19.115696 19.180805 19.224201 19.159107 19.245899 19.224201 19.332706 19.202503 19.115696 19.202503 19.137409 19.072300 19.137409 19.115696 19.115696 19.050602 19.072300 19.007206 19.072300 18.985508 18.963810 18.963810 19.028904 19.093998 18.985508 18.920399 19.028904 18.963810 18.877003 18.898701 18.985508 19.028904 19.028904 18.985508 18.942097 19.028904 19.028904 18.920399 19.072300 19.115696 19.115696 19.072300 19.007206 19.028904 19.072300 19.072300 19.050602 19.072300 18.985508 19.028904 18.963810 19.072300 19.007206 19.072300 19.028904 19.159107 18.963810 19.093998 
19.549702 19.462910 19.441196 19.441196 19.549702 19.528004 19.441196 19.506306 19.397800 19.441196 19.419498 19.441196 19.376102 19.419498 19.354404 19.332706 19.311008 19.354404 19.311008 19.224201 19.311008 19.376102 19.267597 19.289295 19.267597 19.267597 19.289295 19.245899 19.159107 19.245899 19.224201 19.224201 19.354404 19.245899 19.289295 19.289295 19.202503 19.245899 19.159107 19.289295 19.202503 19.159107 19.093998 19.093998 19.115696 19.202503 19.115696 19.159107 19.050602 19.093998 19.137409 19.093998 19.093998 19.007206 19.072300 18.877003 19.050602 18.985508 19.050602 19.007206 18.942097 18.963810 18.985508 19.007206 18.985508 19.093998 18.898701 19.050602 19.028904 19.072300 19.072300 19.028904 19.093998 19.093998 19.028904 18.920399 19.028904 18.942097 18.985508 19.007206 19.093998 19.093998 19.007206 19.028904 19.028904 19.028904 19.028904 19.028904 19.137409 19.093998 19.115696 19.050602 19.115696 19.115696 19.202503 19.202503 19.159107 19.202503 19.202503 19.289295 19.180805 19.115696 19.159107 19.202503 19.224201 19.245899 19.159107 19.245899 19.245899 19.159107 19.224201 19.245899 19.224201 19.028904 19.224201 19.137409 19.159107 19.093998 19.050602 19.028904 18.963810 19.028904 18.963810 19.007206 18.942097 19.050602 18.963810 19.007206 19.028904 18.898701 18.942097 18.855305 18.985508 18.963810 18.985508 18.985508 18.985508 18.877003 19.028904 18.963810 18.963810 19.072300 19.050602 19.050602 19.093998 18.985508 19.137409 19.115696 19.028904 19.007206 19.028904 19.007206 19.050602 18.963810 19.007206 19.137409 19.028904 19.050602 18.985508 19.072300 
19.528004 19.397800 19.484608 19.441196 19.419498 19.441196 19.397800 19.419498 19.376102 19.462910 19.311008 19.354404 19.419498 19.332706 19.441196 19.376102 19.311008 19.354404 19.332706 19.311008 19.354404 19.311008 19.332706 19.289295 19.267597 19.245899 19.224201 19.267597 19.180805 19.289295 19.202503 19.267597 19.289295 19.354404 19.289295 19.289295 19.202503 19.159107 19.289295 19.202503 19.267597 19.180805 19.115696 19.159107 19.115696 19.137409 19.159107 19.159107 19.093998 19.137409 19.093998 19.180805 19.028904 19.050602 19.093998 19.007206 19.093998 19.028904 19.115696 19.050602 19.028904 19.007206 19.007206 19.050602 18.985508 18.963810 19.028904 19.007206 18.963810 18.963810 19.137409 19.093998 19.050602 19.007206 19.093998 19.007206 18.963810 18.942097 18.963810 19.093998 19.007206 18.985508 19.007206 19.093998 19.072300 19.050602 19.137409 19.050602 19.137409 19.050602 19.159107 19.115696 19.115696 19.202503 19.202503 19.245899 19.159107 19.180805 19.224201 19.224201 19.245899 19.267597 19.267597 19.224201 19.224201 19.289295 19.202503 19.159107 19.180805 19.202503 19.202503 19.180805 19.115696 19.072300 19.202503 19.224201 19.245899 19.050602 19.028904 19.159107 18.877003 18.942097 19.050602 18.963810 18.942097 19.007206 18.985508 18.920399 18.942097 18.963810 18.877003 18.877003 18.942097 18.920399 19.007206 18.920399 18.963810 18.963810 18.963810 18.898701 18.985508 19.137409 19.028904 18.963810 18.985508 18.963810 19.072300 19.007206 19.093998 19.050602 19.028904 19.028904 19.072300 18.942097 18.985508 19.159107 19.093998 19.028904 19.202503 19.115696 
19.484608 19.484608 19.506306 19.441196 19.441196 19.441196 19.441196 19.397800 19.462910 19.462910 19.419498 19.462910 19.484608 19.462910 19.397800 19.397800 19.354404 19.354404 19.376102 19.376102 19.419498 19.397800 19.376102 19.332706 19.376102 19.332706 19.376102 19.267597 19.267597 19.289295 19.224201 19.267597 19.267597 19.376102 19.332706 19.311008 19.245899 19.267597 19.245899 19.267597 19.245899 19.202503 19.159107 19.137409 19.137409 19.137409 19.159107 19.159107 19.093998 19.180805 19.202503 19.159107 19.093998 19.028904 19.093998 18.963810 19.028904 19.050602 19.093998 19.028904 19.072300 19.007206 19.007206 19.028904 18.985508 19.007206 18.963810 19.093998 19.028904 19.072300 19.093998 19.050602 19.028904 19.028904 19.028904 19.050602 19.007206 18.963810 19.007206 19.028904 19.072300 19.050602 18.985508 19.137409 19.159107 19.115696 19.180805 19.093998 19.137409 19.137409 19.180805 19.137409 19.093998 19.180805 19.137409 19.180805 19.180805 19.202503 19.180805 19.224201 19.245899 19.224201 19.245899 19.159107 19.202503 19.202503 19.224201 19.245899 19.202503 19.289295 19.180805 19.159107 19.159107 19.137409 19.093998 19.159107 19.137409 19.050602 19.072300 19.072300 19.028904 18.942097 18.942097 18.985508 18.963810 18.963810 18.963810 18.920399 18.963810 18.942097 18.942097 18.898701 18.985508 18.942097 18.920399 18.963810 19.050602 18.942097 18.963810 18.985508 19.007206 19.028904 19.180805 19.072300 19.072300 19.007206 19.050602 19.072300 19.180805 19.159107 19.093998 19.072300 19.007206 19.093998 19.050602 19.137409 18.963810 19.050602 19.115696 19.072300 
19.484608 19.419498 19.506306 19.419498 19.462910 19.462910 19.506306 19.419498 19.419498 19.397800 19.462910 19.528004 19.462910 19.462910 19.462910 19.354404 19.332706 19.354404 19.354404 19.354404 19.311008 19.289295 19.202503 19.289295 19.332706 19.311008 19.397800 19.376102 19.245899 19.376102 19.311008 19.397800 19.245899 19.289295 19.332706 19.267597 19.267597 19.224201 19.224201 19.267597 19.180805 19.159107 19.115696 19.202503 19.137409 19.159107 19.202503 19.202503 19.115696 19.180805 19.137409 19.159107 19.072300 19.050602 19.115696 19.050602 19.050602 19.093998 19.050602 18.985508 19.050602 18.942097 19.028904 19.028904 18.963810 19.007206 19.028904 19.093998 19.028904 19.050602 19.115696 19.072300 18.963810 18.985508 19.072300 19.093998 18.963810 18.942097 18.877003 19.115696 19.028904 19.072300 19.007206 19.072300 19.050602 19.159107 18.985508 19.050602 19.050602 19.115696 19.115696 19.137409 19.093998 19.159107 19.137409 19.115696 19.159107 19.159107 19.159107 19.224201 19.224201 19.159107 19.245899 19.202503 19.202503 19.202503 19.159107 19.224201 19.245899 19.202503 19.137409 19.180805 19.245899 19.072300 19.050602 19.050602 19.072300 19.050602 19.093998 18.985508 19.050602 18.985508 18.963810 18.985508 18.920399 19.007206 19.007206 18.985508 18.985508 18.920399 18.877003 18.963810 18.898701 18.877003 18.963810 18.985508 18.963810 18.855305 18.898701 18.877003 18.942097 19.072300 19.050602 18.985508 19.007206 19.050602 19.093998 19.159107 19.050602 18.985508 19.093998 18.920399 19.115696 19.224201 19.050602 19.028904 18.942097 18.985508 19.137409 19.115696 
19.332706 19.441196 19.484608 19.441196 19.506306 19.506306 19.441196 19.376102 19.462910 19.441196 19.484608 19.549702 19.462910 19.332706 19.419498 19.332706 19.354404 19.376102 19.376102 19.245899 19.354404 19.311008 19.224201 19.289295 19.289295 19.245899 19.332706 19.311008 19.289295 19.397800 19.397800 19.332706 19.245899 19.267597 19.245899 19.202503 19.224201 19.267597 19.289295 19.224201 19.202503 19.180805 19.159107 19.159107 19.093998 19.093998 19.224201 19.159107 19.115696 19.137409 19.072300 19.093998 19.072300 19.050602 19.050602 19.007206 19.137409 18.985508 19.093998 19.028904 19.007206 18.963810 19.007206 18.985508 19.007206 18.920399 18.963810 19.028904 18.985508 18.942097 19.028904 19.093998 18.985508 19.050602 19.050602 18.942097 18.920399 19.007206 18.898701 18.942097 18.985508 19.050602 19.072300 19.072300 19.093998 19.115696 19.007206 19.028904 19.093998 19.028904 19.115696 19.072300 19.093998 19.028904 19.202503 19.180805 19.180805 19.137409 19.159107 19.159107 19.137409 19.137409 19.159107 19.159107 19.202503 19.180805 19.202503 19.180805 19.202503 19.202503 19.115696 19.180805 19.137409 19.180805 19.115696 19.072300 19.007206 18.963810 18.985508 18.985508 18.942097 18.985508 18.985508 18.985508 18.898701 18.985508 19.007206 19.028904 18.963810 18.855305 18.963810 18.833607 18.898701 18.942097 18.985508 18.855305 18.942097 18.963810 18.920399 18.833607 18.963810 19.028904 18.963810 18.985508 18.920399 19.007206 19.137409 19.093998 18.985508 18.942097 19.093998 19.007206 19.050602 19.137409 19.093998 19.072300 19.028904 19.028904 19.050602 19.115696 
19.506306 19.441196 19.332706 19.506306 19.419498 19.484608 19.441196 19.311008 19.332706 19.419498 19.528004 19.354404 19.419498 19.419498 19.441196 19.419498 19.332706 19.397800 19.376102 19.311008 19.376102 19.354404 19.245899 19.376102 19.289295 19.376102 19.311008 19.376102 19.289295 19.311008 19.376102 19.311008 19.267597 19.245899 19.267597 19.289295 19.224201 19.224201 19.159107 19.267597 19.289295 19.180805 19.115696 19.115696 19.115696 19.137409 19.202503 19.093998 19.137409 19.093998 19.137409 19.137409 19.115696 19.072300 19.115696 19.072300 19.093998 18.963810 19.115696 19.072300 19.050602 18.942097 18.898701 18.985508 18.985508 18.963810 18.963810 18.985508 18.920399 19.050602 19.007206 18.985508 19.050602 19.050602 18.985508 19.007206 18.963810 18.985508 18.920399 18.942097 19.007206 19.028904 19.050602 19.050602 19.050602 19.180805 19.028904 19.028904 19.072300 19.137409 19.072300 19.202503 19.072300 19.115696 19.180805 19.115696 19.159107 19.202503 19.180805 19.202503 19.202503 19.137409 19.093998 19.245899 19.180805 19.202503 19.159107 19.245899 19.202503 19.202503 19.072300 19.007206 19.093998 19.028904 19.072300 19.093998 19.093998 18.985508 19.115696 18.963810 18.985508 18.985508 18.942097 18.985508 18.877003 19.028904 19.007206 19.007206 18.920399 18.942097 18.877003 18.833607 18.898701 18.942097 18.942097 19.007206 18.963810 18.898701 18.920399 18.963810 18.963810 18.920399 19.028904 19.007206 18.963810 19.050602 19.028904 18.985508 18.963810 19.028904 19.050602 18.985508 18.985508 18.963810 19.050602 19.007206 19.028904 18.985508 19.202503 19.028904 
19.593098 19.441196 19.441196 19.397800 19.462910 19.462910 19.571400 19.419498 19.419498 19.354404 19.441196 19.397800 19.397800 19.419498 19.484608 19.397800 19.354404 19.354404 19.354404 19.354404 19.354404 19.289295 19.311008 19.311008 19.332706 19.332706 19.441196 19.311008 19.311008 19.376102 19.332706 19.289295 19.311008 19.267597 19.332706 19.245899 19.332706 19.267597 19.245899 19.224201 19.245899 19.267597 19.159107 19.093998 19.137409 19.137409 19.180805 19.137409 19.137409 19.115696 19.115696 19.115696 19.050602 19.093998 19.137409 19.159107 19.093998 19.007206 19.028904 19.007206 19.028904 18.920399 18.963810 18.985508 18.963810 18.963810 18.985508 18.963810 19.007206 19.050602 19.007206 19.007206 19.028904 19.028904 18.963810 19.050602 18.985508 19.050602 18.985508 19.007206 19.050602 19.072300 19.028904 18.985508 19.072300 19.137409 18.985508 19.028904 19.115696 19.093998 19.028904 19.115696 19.115696 19.093998 19.159107 19.180805 19.115696 19.202503 19.159107 19.224201 19.267597 19.159107 19.159107 19.202503 19.245899 19.180805 19.202503 19.224201 19.159107 19.202503 19.180805 19.050602 19.093998 19.159107 19.115696 19.093998 19.050602 19.028904 19.028904 19.093998 18.963810 18.942097 18.963810 18.963810 18.942097 19.028904 18.963810 18.985508 18.920399 18.855305 18.855305 18.942097 18.942097 18.898701 18.985508 18.963810 18.942097 18.877003 19.028904 18.898701 18.985508 19.028904 18.942097 18.942097 18.963810 18.985508 19.072300 19.050602 19.072300 19.028904 19.093998 18.963810 19.007206 19.007206 19.028904 19.072300 18.920399 19.050602 19.202503 19.159107 
19.549702 19.506306 19.506306 19.462910 19.462910 19.484608 19.462910 19.441196 19.419498 19.354404 19.397800 19.462910 19.462910 19.397800 19.528004 19.462910 19.354404 19.397800 19.376102 19.376102 19.419498 19.311008 19.289295 19.354404 19.441196 19.397800 19.462910 19.419498 19.311008 19.311008 19.376102 19.267597 19.202503 19.289295 19.354404 19.245899 19.267597 19.311008 19.289295 19.245899 19.245899 19.159107 19.224201 19.180805 19.159107 19.224201 19.137409 19.224201 19.159107 19.072300 19.180805 19.050602 19.115696 19.050602 19.137409 19.093998 19.050602 19.007206 19.050602 19.028904 19.007206 18.963810 18.985508 18.985508 18.963810 19.028904 19.007206 18.942097 19.007206 19.072300 19.072300 19.050602 18.985508 19.050602 18.985508 19.007206 19.007206 18.963810 18.985508 18.985508 19.050602 19.115696 19.028904 19.028904 19.050602 19.159107 18.985508 18.963810 19.093998 19.159107 19.180805 19.159107 19.028904 19.050602 19.137409 19.180805 19.137409 19.159107 19.224201 19.224201 19.202503 19.093998 19.159107 19.267597 19.245899 19.245899 19.245899 19.224201 19.202503 19.159107 19.180805 19.137409 19.159107 19.115696 19.093998 19.137409 19.159107 18.963810 19.028904 19.028904 19.007206 18.985508 18.985508 18.898701 18.920399 19.028904 18.942097 19.050602 18.963810 18.898701 18.877003 18.963810 18.855305 18.898701 18.985508 18.942097 19.050602 18.898701 18.920399 18.963810 19.007206 19.007206 18.963810 19.028904 19.028904 19.007206 19.072300 19.093998 19.028904 19.093998 19.050602 19.028904 19.028904 18.985508 19.050602 19.072300 19.007206 18.985508 19.137409 19.072300 
19.549702 19.484608 19.528004 19.484608 19.441196 19.484608 19.506306 19.484608 19.332706 19.354404 19.441196 19.441196 19.484608 19.397800 19.397800 19.397800 19.354404 19.376102 19.397800 19.332706 19.332706 19.354404 19.311008 19.376102 19.441196 19.354404 19.441196 19.376102 19.289295 19.354404 19.289295 19.311008 19.267597 19.311008 19.332706 19.311008 19.289295 19.245899 19.289295 19.245899 19.224201 19.224201 19.159107 19.159107 19.072300 19.159107 19.224201 19.202503 19.224201 19.159107 19.159107 19.137409 19.093998 19.050602 19.115696 19.072300 19.115696 18.985508 19.115696 19.007206 19.072300 18.942097 18.942097 18.985508 19.050602 18.942097 18.985508 18.920399 18.985508 19.050602 19.028904 19.028904 19.007206 18.920399 19.028904 18.985508 18.898701 19.007206 18.942097 19.007206 18.985508 18.985508 19.007206 19.093998 19.093998 19.159107 19.115696 19.007206 19.137409 19.072300 19.093998 19.093998 19.072300 19.093998 19.180805 19.137409 19.202503 19.159107 19.202503 19.202503 19.159107 19.137409 19.202503 19.137409 19.245899 19.224201 19.224201 19.180805 19.202503 19.202503 19.137409 19.159107 19.180805 19.093998 19.028904 19.050602 19.159107 18.985508 18.985508 19.028904 18.985508 18.920399 18.942097 18.963810 18.942097 19.050602 18.963810 18.877003 18.920399 18.963810 18.833607 18.833607 18.920399 18.898701 18.898701 18.985508 18.942097 18.920399 18.985508 18.920399 18.942097 19.028904 18.942097 18.877003 19.093998 19.007206 19.007206 18.985508 18.985508 19.007206 19.050602 18.942097 19.007206 18.985508 18.985508 19.007206 18.920399 18.963810 18.985508 18.963810 
19.397800 19.462910 19.528004 19.484608 19.462910 19.462910 19.484608 19.419498 19.376102 19.419498 19.419498 19.441196 19.419498 19.441196 19.354404 19.354404 19.419498 19.354404 19.376102 19.354404 19.332706 19.289295 19.289295 19.376102 19.397800 19.397800 19.354404 19.289295 19.289295 19.289295 19.289295 19.267597 19.311008 19.332706 19.289295 19.311008 19.311008 19.311008 19.267597 19.224201 19.267597 19.224201 19.224201 19.115696 19.115696 19.202503 19.224201 19.159107 19.159107 19.093998 19.072300 19.093998 19.202503 19.115696 19.028904 19.093998 19.115696 19.072300 19.093998 18.963810 19.072300 19.007206 18.963810 18.942097 18.942097 18.942097 18.920399 18.985508 19.007206 19.028904 19.093998 19.028904 19.007206 19.007206 19.028904 18.985508 18.942097 18.898701 18.985508 18.942097 19.028904 18.985508 19.028904 18.985508 19.115696 19.072300 18.985508 19.093998 19.050602 19.028904 19.050602 19.137409 19.072300 19.137409 19.245899 19.115696 19.137409 19.159107 19.180805 19.159107 19.180805 19.159107 19.180805 19.202503 19.202503 19.202503 19.180805 19.224201 19.224201 19.180805 19.224201 19.137409 19.115696 19.050602 19.093998 19.180805 19.093998 19.093998 19.007206 18.942097 18.963810 18.985508 18.985508 18.898701 18.942097 19.050602 18.985508 18.898701 19.007206 18.920399 18.898701 18.898701 18.790195 18.920399 18.985508 18.790195 19.007206 19.007206 18.985508 18.833607 18.963810 18.898701 18.963810 19.028904 18.963810 19.007206 19.093998 19.007206 19.072300 19.007206 19.093998 19.115696 19.028904 19.007206 18.942097 19.115696 18.985508 19.007206 19.007206 19.028904 
19.484608 19.397800 19.549702 19.549702 19.462910 19.462910 19.506306 19.419498 19.441196 19.376102 19.506306 19.419498 19.397800 19.441196 19.354404 19.376102 19.462910 19.354404 19.419498 19.376102 19.376102 19.311008 19.354404 19.376102 19.332706 19.332706 19.332706 19.376102 19.311008 19.376102 19.289295 19.289295 19.267597 19.332706 19.311008 19.311008 19.289295 19.354404 19.224201 19.159107 19.267597 19.180805 19.267597 19.180805 19.202503 19.224201 19.224201 19.202503 19.115696 19.202503 19.115696 19.137409 19.137409 19.093998 19.202503 19.050602 19.028904 19.028904 19.050602 19.072300 19.093998 19.007206 19.007206 19.028904 18.963810 19.028904 18.963810 18.985508 19.007206 18.942097 19.072300 19.028904 19.028904 19.007206 19.093998 18.985508 18.942097 18.898701 18.963810 19.072300 18.920399 19.050602 19.050602 18.985508 19.093998 19.072300 19.028904 19.050602 19.007206 19.050602 19.028904 19.093998 19.115696 19.093998 19.202503 19.137409 19.093998 19.137409 19.224201 19.202503 19.180805 19.180805 19.245899 19.180805 19.159107 19.267597 19.180805 19.245899 19.202503 19.245899 19.159107 19.115696 19.093998 19.159107 19.050602 19.137409 19.093998 19.050602 18.985508 18.985508 19.028904 18.963810 18.920399 19.050602 18.920399 18.963810 18.963810 19.028904 19.050602 18.877003 18.942097 18.942097 18.855305 18.877003 18.898701 18.920399 18.898701 18.985508 18.898701 18.920399 19.028904 19.050602 18.942097 19.007206 18.920399 19.050602 19.115696 18.942097 19.007206 19.007206 19.072300 19.007206 19.050602 18.963810 19.028904 19.028904 19.093998 18.920399 19.137409 19.007206 
19.419498 19.484608 19.354404 19.397800 19.484608 19.528004 19.441196 19.484608 19.441196 19.528004 19.462910 19.441196 19.376102 19.376102 19.397800 19.419498 19.419498 19.462910 19.397800 19.397800 19.441196 19.354404 19.311008 19.332706 19.332706 19.289295 19.354404 19.354404 19.354404 19.376102 19.332706 19.354404 19.311008 19.332706 19.332706 19.354404 19.289295 19.311008 19.245899 19.224201 19.267597 19.267597 19.245899 19.245899 19.180805 19.159107 19.267597 19.137409 19.159107 19.159107 19.137409 19.115696 19.180805 19.137409 19.202503 19.072300 19.093998 19.050602 19.159107 19.072300 19.007206 18.920399 19.028904 18.963810 19.007206 18.985508 18.942097 18.985508 18.963810 19.028904 19.072300 19.072300 19.050602 19.007206 19.028904 18.920399 18.985508 19.007206 18.985508 19.050602 19.050602 19.028904 18.985508 18.942097 19.072300 19.093998 19.050602 18.963810 19.028904 19.050602 19.115696 19.072300 19.050602 19.093998 19.028904 19.050602 19.050602 19.159107 19.180805 19.180805 19.289295 19.050602 19.180805 19.267597 19.224201 19.224201 19.202503 19.245899 19.180805 19.180805 19.115696 19.093998 19.180805 19.050602 19.072300 19.115696 19.072300 19.007206 19.072300 18.985508 18.942097 18.963810 18.920399 18.963810 18.898701 18.942097 18.920399 19.028904 19.028904 18.963810 18.920399 18.877003 18.898701 18.963810 18.942097 18.877003 18.963810 18.898701 18.942097 18.811909 18.877003 19.028904 18.985508 18.942097 18.920399 18.942097 19.159107 19.028904 18.920399 19.007206 19.028904 19.028904 18.920399 18.942097 19.007206 19.050602 18.985508 19.050602 19.072300 19.115696 
19.441196 19.484608 19.397800 19.441196 19.484608 19.462910 19.419498 19.397800 19.441196 19.376102 19.506306 19.549702 19.397800 19.441196 19.462910 19.441196 19.397800 19.441196 19.419498 19.354404 19.376102 19.332706 19.397800 19.376102 19.354404 19.311008 19.332706 19.462910 19.397800 19.376102 19.397800 19.289295 19.376102 19.267597 19.267597 19.289295 19.289295 19.289295 19.289295 19.289295 19.289295 19.202503 19.245899 19.159107 19.180805 19.202503 19.202503 19.180805 19.159107 19.180805 19.180805 19.115696 19.224201 19.180805 19.202503 18.985508 19.072300 19.050602 19.007206 18.985508 19.028904 18.985508 19.028904 19.007206 19.028904 18.985508 19.007206 19.072300 19.028904 18.985508 19.072300 19.028904 19.007206 19.072300 19.028904 19.007206 19.007206 19.028904 18.985508 18.985508 18.985508 19.050602 18.963810 19.007206 19.137409 19.072300 19.007206 18.985508 19.050602 19.072300 19.202503 19.115696 19.093998 19.202503 19.093998 19.093998 19.137409 19.159107 19.159107 19.202503 19.202503 19.159107 19.202503 19.224201 19.224201 19.245899 19.202503 19.267597 19.224201 19.137409 19.224201 19.137409 19.093998 19.072300 19.159107 19.093998 19.093998 18.985508 19.007206 18.963810 18.942097 18.898701 18.942097 18.942097 18.898701 18.963810 18.985508 19.007206 19.028904 19.007206 19.072300 18.877003 19.007206 18.920399 18.920399 18.898701 18.985508 18.898701 19.007206 18.833607 18.963810 18.898701 18.898701 19.028904 18.963810 19.007206 18.985508 19.050602 18.942097 19.028904 18.985508 18.942097 18.963810 19.007206 19.007206 18.985508 19.028904 19.093998 19.072300 19.093998 
19.506306 19.462910 19.462910 19.484608 19.506306 19.528004 19.462910 19.419498 19.397800 19.397800 19.484608 19.484608 19.419498 19.462910 19.506306 19.397800 19.462910 19.419498 19.397800 19.441196 19.462910 19.332706 19.354404 19.354404 19.397800 19.311008 19.397800 19.397800 19.354404 19.506306 19.571400 19.397800 19.289295 19.354404 19.311008 19.332706 19.311008 19.289295 19.311008 19.376102 19.311008 19.245899 19.245899 19.159107 19.180805 19.245899 19.245899 19.224201 19.159107 19.137409 19.159107 19.115696 19.115696 19.137409 19.115696 19.137409 19.093998 19.072300 19.072300 19.137409 19.137409 19.072300 19.072300 19.050602 19.007206 19.050602 18.963810 19.007206 18.985508 19.093998 19.050602 19.028904 19.007206 19.028904 18.963810 19.028904 18.985508 18.920399 18.985508 18.985508 19.007206 19.072300 19.007206 19.050602 19.115696 19.093998 19.050602 19.028904 19.028904 19.072300 19.050602 19.115696 19.050602 19.180805 19.159107 19.115696 19.115696 19.159107 19.267597 19.224201 19.159107 19.180805 19.224201 19.115696 19.137409 19.289295 19.224201 19.224201 19.245899 19.202503 19.224201 19.050602 19.115696 19.115696 19.093998 19.180805 19.072300 18.942097 19.028904 18.985508 19.007206 19.007206 18.920399 18.898701 18.963810 19.028904 18.963810 18.985508 18.985508 19.007206 18.920399 18.942097 18.942097 18.920399 18.877003 18.920399 18.942097 18.898701 18.985508 18.985508 19.028904 18.985508 18.920399 19.028904 19.028904 19.028904 19.050602 19.050602 19.050602 19.072300 19.180805 19.093998 19.007206 19.137409 19.093998 19.050602 19.050602 18.942097 19.072300 19.007206 
19.484608 19.528004 19.462910 19.571400 19.484608 19.506306 19.528004 19.441196 19.462910 19.419498 19.614796 19.549702 19.441196 19.462910 19.484608 19.462910 19.549702 19.484608 19.506306 19.419498 19.397800 19.376102 19.376102 19.441196 19.376102 19.376102 19.397800 19.354404 19.419498 19.528004 19.528004 19.441196 19.397800 19.354404 19.267597 19.419498 19.441196 19.289295 19.332706 19.376102 19.311008 19.245899 19.289295 19.224201 19.267597 19.289295 19.267597 19.180805 19.137409 19.202503 19.159107 19.137409 19.137409 19.115696 19.137409 19.072300 19.093998 19.072300 19.115696 19.093998 19.093998 19.072300 19.072300 19.072300 19.050602 19.007206 18.920399 18.963810 19.050602 19.028904 19.093998 19.028904 18.942097 18.985508 19.093998 18.963810 19.028904 18.942097 19.007206 19.028904 19.072300 19.072300 18.985508 18.985508 19.072300 19.028904 19.137409 18.985508 19.028904 19.028904 19.050602 19.050602 19.028904 19.115696 19.159107 19.093998 19.093998 19.180805 19.267597 19.289295 19.202503 19.137409 19.180805 19.202503 19.137409 19.202503 19.289295 19.180805 19.137409 19.159107 19.115696 19.224201 19.137409 19.137409 19.115696 19.093998 19.028904 18.963810 19.007206 18.963810 18.985508 19.007206 18.920399 18.898701 18.898701 18.920399 19.050602 18.963810 18.898701 18.920399 18.920399 18.855305 18.877003 18.898701 18.963810 18.898701 18.942097 18.985508 18.942097 18.963810 18.963810 19.028904 18.963810 18.920399 19.007206 18.963810 19.050602 19.072300 19.159107 19.007206 18.963810 19.028904 19.093998 19.007206 19.028904 19.072300 18.985508 19.028904 19.072300 19.007206 
19.614796 19.549702 19.441196 19.419498 19.571400 19.571400 19.484608 19.462910 19.441196 19.528004 19.593098 19.528004 19.528004 19.419498 19.462910 19.441196 19.462910 19.506306 19.484608 19.419498 19.419498 19.419498 19.376102 19.376102 19.419498 19.397800 19.419498 19.419498 19.441196 19.506306 19.484608 19.376102 19.376102 19.332706 19.397800 19.376102 19.376102 19.332706 19.376102 19.332706 19.289295 19.267597 19.332706 19.202503 19.267597 19.267597 19.224201 19.245899 19.137409 19.180805 19.115696 19.202503 19.180805 19.115696 19.137409 19.093998 19.159107 19.093998 19.159107 19.115696 19.028904 18.985508 19.072300 19.050602 19.072300 19.050602 19.050602 19.028904 19.115696 19.115696 19.072300 19.028904 19.050602 19.007206 19.028904 19.028904 19.050602 18.963810 18.942097 19.028904 18.942097 19.050602 18.985508 18.942097 19.050602 19.093998 19.028904 18.985508 19.050602 19.007206 19.093998 19.093998 19.072300 19.159107 19.115696 19.050602 19.159107 19.159107 19.245899 19.180805 19.137409 19.224201 19.224201 19.137409 19.202503 19.311008 19.289295 19.202503 19.137409 19.202503 19.202503 19.159107 19.202503 19.115696 19.159107 19.093998 19.007206 19.072300 19.050602 18.985508 19.007206 19.028904 18.985508 19.007206 18.942097 19.028904 18.985508 18.985508 19.072300 18.942097 18.942097 18.942097 18.963810 18.963810 19.007206 18.985508 18.898701 18.963810 19.050602 18.942097 18.963810 19.028904 18.963810 19.028904 18.985508 19.115696 19.093998 19.050602 19.137409 19.050602 19.072300 19.093998 19.050602 19.115696 19.115696 18.963810 19.137409 19.072300 19.072300 19.115696 
19.441196 19.462910 19.484608 19.441196 19.506306 19.441196 19.528004 19.397800 19.441196 19.419498 19.484608 19.462910 19.484608 19.462910 19.462910 19.397800 19.419498 19.419498 19.441196 19.462910 19.462910 19.376102 19.397800 19.376102 19.332706 19.397800 19.441196 19.441196 19.376102 19.354404 19.441196 19.332706 19.289295 19.354404 19.376102 19.311008 19.311008 19.376102 19.332706 19.332706 19.267597 19.289295 19.289295 19.180805 19.224201 19.289295 19.245899 19.202503 19.137409 19.202503 19.159107 19.202503 19.224201 19.137409 19.159107 19.007206 19.159107 19.007206 19.159107 19.072300 18.963810 19.007206 19.007206 19.050602 19.072300 19.028904 19.007206 18.985508 18.985508 19.007206 19.180805 19.028904 18.985508 18.985508 19.028904 19.028904 18.920399 18.942097 18.920399 18.942097 19.028904 18.985508 18.963810 18.920399 19.028904 19.050602 18.920399 18.920399 19.007206 19.050602 19.072300 19.072300 19.028904 19.072300 19.159107 19.093998 19.050602 19.072300 19.072300 19.137409 19.137409 19.159107 19.137409 19.159107 19.115696 19.224201 19.245899 19.202503 19.159107 19.202503 19.180805 19.159107 19.159107 19.115696 19.050602 19.115696 19.050602 18.942097 18.942097 18.898701 19.007206 18.963810 18.942097 18.855305 18.942097 19.115696 18.963810 18.985508 18.985508 18.985508 18.920399 18.855305 18.877003 18.920399 18.855305 18.985508 18.877003 18.833607 18.920399 18.898701 18.942097 18.963810 18.942097 18.898701 18.942097 18.963810 19.007206 18.963810 19.007206 19.028904 19.007206 18.877003 19.050602 18.942097 19.007206 19.028904 19.093998 19.028904 19.072300 19.007206 
19.506306 19.484608 19.549702 19.528004 19.593098 19.528004 19.484608 19.419498 19.506306 19.441196 19.484608 19.441196 19.419498 19.419498 19.484608 19.419498 19.354404 19.397800 19.397800 19.441196 19.419498 19.441196 19.397800 19.441196 19.311008 19.376102 19.376102 19.419498 19.332706 19.484608 19.506306 19.419498 19.332706 19.354404 19.311008 19.376102 19.419498 19.462910 19.441196 19.332706 19.267597 19.267597 19.289295 19.202503 19.267597 19.311008 19.245899 19.224201 19.202503 19.180805 19.180805 19.267597 19.245899 19.180805 19.180805 19.093998 19.072300 19.093998 19.093998 19.072300 19.093998 19.050602 19.072300 19.028904 19.093998 19.007206 19.007206 19.007206 19.028904 19.007206 19.028904 18.942097 18.985508 18.963810 19.072300 18.942097 18.898701 18.833607 18.790195 18.790195 18.877003 18.920399 18.877003 18.942097 19.007206 18.942097 18.877003 18.963810 19.007206 18.942097 19.072300 19.093998 19.093998 19.050602 19.137409 19.050602 19.093998 19.072300 19.159107 19.267597 19.159107 19.137409 19.159107 19.093998 19.115696 19.202503 19.159107 19.202503 19.267597 19.180805 19.202503 19.093998 19.180805 19.159107 19.007206 19.137409 19.072300 19.028904 19.050602 18.942097 19.007206 18.985508 18.963810 18.942097 18.942097 18.985508 18.963810 19.007206 19.007206 18.920399 18.920399 18.877003 18.920399 19.007206 18.963810 18.833607 18.920399 18.920399 18.985508 18.877003 19.072300 19.093998 18.985508 18.963810 19.007206 19.007206 19.115696 19.050602 19.050602 19.028904 19.007206 18.985508 19.028904 19.072300 19.115696 19.007206 19.050602 19.028904 19.050602 19.072300 
19.506306 19.528004 19.484608 19.528004 19.506306 19.484608 19.571400 19.419498 19.441196 19.593098 19.506306 19.462910 19.484608 19.441196 19.506306 19.462910 19.462910 19.397800 19.484608 19.441196 19.506306 19.354404 19.354404 19.441196 19.441196 19.419498 19.397800 19.397800 19.376102 19.506306 19.549702 19.397800 19.354404 19.397800 19.311008 19.376102 19.441196 19.441196 19.354404 19.267597 19.376102 19.354404 19.224201 19.224201 19.397800 19.484608 19.289295 19.180805 19.202503 19.245899 19.267597 19.245899 19.224201 19.159107 19.202503 19.093998 19.159107 19.072300 19.159107 19.028904 19.115696 19.007206 19.007206 18.963810 19.072300 19.050602 18.963810 19.050602 18.985508 18.920399 18.920399 18.898701 18.877003 18.920399 18.920399 18.833607 18.833607 18.768497 18.768497 18.833607 18.855305 18.898701 18.790195 18.898701 18.920399 18.942097 18.920399 18.855305 18.920399 18.963810 18.985508 19.050602 19.028904 19.093998 19.050602 19.093998 19.115696 19.137409 19.159107 19.159107 19.115696 19.159107 19.137409 19.202503 19.180805 19.115696 19.159107 19.159107 19.224201 19.224201 19.180805 19.137409 19.115696 19.050602 19.093998 19.072300 19.050602 19.072300 19.050602 19.007206 18.963810 18.942097 18.920399 18.985508 18.898701 18.985508 19.028904 19.093998 18.985508 18.985508 18.833607 18.898701 18.920399 19.007206 18.985508 18.942097 18.963810 18.920399 18.898701 18.811909 19.050602 19.050602 19.007206 19.007206 18.985508 19.028904 19.072300 19.072300 19.050602 18.963810 19.028904 19.072300 19.093998 19.050602 19.115696 18.985508 19.072300 19.159107 18.985508 19.007206 
19.571400 19.549702 19.506306 19.462910 19.441196 19.484608 19.506306 19.441196 19.506306 19.528004 19.549702 19.419498 19.462910 19.528004 19.593098 19.506306 19.506306 19.549702 19.484608 19.397800 19.441196 19.441196 19.397800 19.419498 19.441196 19.397800 19.571400 19.462910 19.397800 19.484608 19.441196 19.441196 19.376102 19.419498 19.397800 19.376102 19.419498 19.419498 19.332706 19.311008 19.376102 19.267597 19.311008 19.289295 19.354404 19.376102 19.332706 19.180805 19.224201 19.180805 19.202503 19.202503 19.202503 19.180805 19.137409 19.115696 19.115696 19.050602 19.137409 19.093998 19.093998 19.007206 18.985508 18.963810 18.942097 18.942097 18.942097 18.898701 18.985508 18.985508 18.985508 18.898701 18.942097 18.985508 19.007206 18.898701 18.877003 18.877003 18.833607 18.920399 18.920399 18.920399 18.877003 18.985508 18.985508 19.007206 18.898701 18.898701 18.855305 18.855305 18.963810 18.942097 18.877003 19.072300 19.072300 19.137409 19.137409 19.115696 19.137409 19.159107 19.180805 19.137409 19.093998 19.072300 19.137409 19.180805 19.159107 19.224201 19.245899 19.115696 19.115696 19.093998 19.115696 19.093998 19.050602 19.050602 19.007206 18.963810 19.028904 19.028904 18.985508 18.963810 18.920399 19.007206 18.898701 18.920399 19.072300 19.028904 18.920399 18.942097 18.855305 18.855305 18.877003 19.007206 18.963810 18.811909 19.007206 18.920399 19.007206 18.898701 18.963810 19.028904 19.028904 19.093998 19.028904 19.050602 18.985508 19.028904 19.050602 18.963810 19.050602 19.028904 18.985508 19.028904 19.028904 19.093998 19.028904 19.072300 19.093998 19.072300 
19.571400 19.528004 19.484608 19.528004 19.484608 19.419498 19.528004 19.354404 19.462910 19.571400 19.506306 19.528004 19.571400 19.528004 19.528004 19.462910 19.528004 19.462910 19.549702 19.506306 19.419498 19.397800 19.419498 19.397800 19.397800 19.376102 19.419498 19.441196 19.354404 19.462910 19.484608 19.376102 19.441196 19.354404 19.376102 19.354404 19.376102 19.376102 19.332706 19.354404 19.354404 19.289295 19.289295 19.245899 19.245899 19.245899 19.267597 19.224201 19.180805 19.180805 19.159107 19.180805 19.224201 19.137409 19.159107 19.050602 19.159107 19.093998 19.115696 19.072300 19.072300 19.050602 18.942097 18.963810 18.963810 18.942097 18.898701 18.985508 18.985508 19.028904 19.050602 19.007206 18.942097 18.963810 18.963810 18.963810 18.920399 19.007206 18.942097 18.985508 18.920399 19.028904 18.985508 18.942097 19.050602 19.007206 18.942097 18.877003 18.942097 18.920399 18.963810 18.985508 18.877003 18.963810 18.985508 19.028904 18.985508 19.007206 19.050602 19.137409 19.115696 19.093998 19.137409 19.093998 19.159107 19.093998 19.202503 19.180805 19.289295 19.159107 19.137409 19.159107 19.093998 19.093998 19.115696 19.137409 18.985508 18.985508 18.963810 18.920399 18.963810 18.942097 18.898701 18.963810 19.072300 18.963810 19.115696 19.028904 18.898701 18.942097 18.920399 18.920399 18.855305 18.963810 18.920399 19.007206 18.942097 19.050602 18.920399 18.920399 18.985508 19.007206 19.028904 18.985508 18.920399 19.050602 19.050602 18.985508 19.050602 18.942097 19.093998 19.159107 19.093998 18.963810 19.050602 19.028904 19.072300 19.072300 19.137409 19.093998 
19.484608 19.462910 19.462910 19.549702 19.506306 19.528004 19.462910 19.419498 19.462910 19.506306 19.441196 19.484608 19.549702 19.549702 19.528004 19.571400 19.549702 19.462910 19.484608 19.506306 19.528004 19.462910 19.376102 19.441196 19.506306 19.441196 19.376102 19.441196 19.397800 19.462910 19.462910 19.441196 19.484608 19.441196 19.462910 19.354404 19.419498 19.462910 19.354404 19.397800 19.397800 19.376102 19.267597 19.245899 19.311008 19.332706 19.224201 19.224201 19.245899 19.245899 19.224201 19.159107 19.224201 19.202503 19.224201 19.159107 19.180805 19.159107 19.115696 18.985508 19.050602 18.920399 18.985508 18.963810 19.028904 18.985508 19.050602 19.115696 19.050602 19.050602 19.159107 19.115696 19.093998 19.050602 19.072300 19.050602 19.115696 19.050602 18.877003 19.072300 19.115696 19.115696 19.072300 19.028904 19.180805 19.050602 19.007206 19.072300 19.115696 19.007206 19.050602 18.942097 19.007206 19.007206 18.877003 18.898701 18.898701 18.898701 18.942097 19.093998 19.050602 19.137409 19.115696 19.093998 19.115696 19.159107 19.093998 19.115696 19.115696 19.137409 19.180805 19.072300 19.093998 19.159107 19.028904 19.093998 19.028904 18.963810 18.942097 19.028904 18.963810 18.985508 18.963810 18.942097 18.920399 18.963810 18.963810 18.920399 18.985508 18.963810 18.877003 18.985508 18.898701 18.985508 18.985508 18.898701 19.028904 18.985508 18.963810 18.898701 19.007206 19.007206 18.985508 18.898701 19.028904 18.963810 18.920399 19.093998 19.007206 19.007206 19.028904 19.115696 18.963810 18.985508 19.093998 18.942097 19.050602 19.028904 19.028904 19.028904 
19.484608 19.528004 19.528004 19.484608 19.614796 19.462910 19.528004 19.441196 19.506306 19.549702 19.506306 19.549702 19.484608 19.571400 19.506306 19.462910 19.484608 19.549702 19.462910 19.484608 19.571400 19.419498 19.441196 19.462910 19.441196 19.419498 19.484608 19.462910 19.441196 19.528004 19.419498 19.397800 19.506306 19.419498 19.506306 19.397800 19.376102 19.462910 19.354404 19.354404 19.354404 19.354404 19.245899 19.311008 19.354404 19.289295 19.311008 19.245899 19.267597 19.289295 19.245899 19.202503 19.180805 19.137409 19.180805 19.072300 19.137409 19.093998 19.072300 19.072300 19.093998 18.985508 19.072300 19.007206 19.050602 19.072300 19.028904 19.050602 19.028904 19.180805 19.137409 19.115696 19.072300 19.115696 19.050602 19.093998 19.072300 19.050602 18.963810 19.050602 19.159107 19.202503 18.963810 19.050602 19.245899 19.159107 19.028904 19.159107 19.137409 19.115696 19.224201 19.093998 19.115696 19.050602 19.028904 19.050602 18.920399 18.942097 19.028904 19.007206 19.050602 19.093998 19.093998 19.159107 19.115696 19.093998 19.115696 19.093998 19.115696 19.093998 19.115696 19.093998 19.028904 19.159107 19.072300 19.050602 19.072300 18.985508 18.898701 18.942097 19.050602 18.920399 18.942097 18.942097 18.877003 18.963810 18.963810 18.942097 18.942097 18.920399 18.898701 18.920399 18.877003 18.985508 18.985508 18.898701 18.833607 18.985508 18.963810 18.920399 19.007206 19.093998 18.963810 18.963810 19.028904 19.007206 19.028904 19.115696 19.072300 19.093998 19.007206 19.028904 18.920399 19.050602 19.028904 19.072300 19.028904 18.985508 19.093998 18.985508 
19.506306 19.528004 19.462910 19.419498 19.528004 19.506306 19.484608 19.462910 19.441196 19.506306 19.462910 19.593098 19.506306 19.462910 19.484608 19.484608 19.462910 19.441196 19.528004 19.354404 19.506306 19.419498 19.376102 19.441196 19.462910 19.354404 19.419498 19.419498 19.441196 19.484608 19.397800 19.462910 19.354404 19.397800 19.419498 19.419498 19.332706 19.376102 19.376102 19.397800 19.397800 19.267597 19.289295 19.224201 19.267597 19.332706 19.289295 19.202503 19.224201 19.311008 19.180805 19.224201 19.224201 19.159107 19.180805 19.007206 19.050602 19.050602 19.115696 19.072300 19.137409 19.115696 19.072300 19.007206 19.050602 19.072300 19.050602 19.072300 18.942097 19.159107 19.180805 19.050602 18.985508 19.115696 19.072300 19.115696 19.093998 19.093998 18.942097 19.007206 19.180805 19.159107 18.985508 19.072300 19.267597 19.159107 19.093998 19.050602 19.202503 19.050602 19.224201 19.072300 19.137409 19.159107 19.180805 19.115696 19.093998 19.093998 19.050602 18.985508 19.007206 18.985508 18.942097 19.115696 19.115696 19.137409 19.180805 19.093998 19.115696 19.115696 19.115696 19.028904 19.050602 19.072300 19.072300 19.115696 19.007206 18.898701 18.898701 18.898701 18.942097 18.877003 18.963810 18.877003 18.811909 18.963810 19.007206 18.985508 18.963810 18.877003 18.833607 18.920399 18.855305 18.898701 18.920399 18.898701 18.920399 18.920399 18.855305 18.877003 18.942097 18.942097 19.007206 18.963810 18.963810 19.093998 18.985508 19.050602 19.007206 18.985508 19.093998 19.093998 18.985508 19.093998 18.985508 18.985508 19.007206 19.007206 19.072300 19.050602 
19.571400 19.528004 19.528004 19.549702 19.571400 19.419498 19.484608 19.484608 19.528004 19.549702 19.506306 19.571400 19.506306 19.528004 19.549702 19.462910 19.549702 19.462910 19.484608 19.376102 19.528004 19.419498 19.419498 19.462910 19.397800 19.397800 19.376102 19.419498 19.376102 19.484608 19.571400 19.441196 19.419498 19.462910 19.484608 19.354404 19.419498 19.462910 19.397800 19.376102 19.376102 19.267597 19.289295 19.267597 19.289295 19.311008 19.332706 19.224201 19.224201 19.245899 19.202503 19.267597 19.224201 19.115696 19.159107 19.050602 19.093998 19.072300 19.115696 19.180805 19.202503 19.115696 19.093998 19.072300 19.137409 19.180805 19.137409 19.137409 19.072300 19.202503 19.267597 19.115696 19.028904 19.202503 19.137409 19.028904 19.115696 19.072300 18.942097 19.028904 19.180805 19.159107 18.985508 19.050602 19.180805 19.137409 19.072300 19.072300 19.050602 19.159107 19.180805 19.137409 19.093998 19.159107 19.245899 19.224201 19.159107 19.180805 19.180805 19.072300 19.072300 19.007206 18.963810 18.920399 19.028904 19.072300 19.093998 19.093998 19.115696 19.050602 19.072300 19.093998 19.115696 19.007206 19.007206 18.985508 18.963810 18.985508 18.985508 18.877003 18.963810 19.050602 18.877003 18.920399 18.811909 19.007206 18.985508 18.963810 19.050602 18.898701 18.898701 18.920399 18.942097 18.877003 18.942097 18.942097 18.877003 18.877003 18.877003 18.920399 18.963810 18.942097 18.963810 19.007206 19.050602 19.050602 19.137409 19.159107 19.115696 19.072300 19.028904 19.093998 19.028904 19.072300 18.963810 18.985508 19.007206 18.963810 19.007206 19.028904 
19.549702 19.506306 19.549702 19.636509 19.528004 19.528004 19.528004 19.506306 19.571400 19.484608 19.462910 19.484608 19.484608 19.549702 19.549702 19.484608 19.528004 19.484608 19.462910 19.506306 19.549702 19.484608 19.419498 19.506306 19.419498 19.462910 19.419498 19.441196 19.419498 19.484608 19.484608 19.441196 19.397800 19.419498 19.419498 19.419498 19.484608 19.506306 19.419498 19.397800 19.441196 19.397800 19.332706 19.245899 19.224201 19.332706 19.354404 19.289295 19.245899 19.180805 19.202503 19.245899 19.159107 19.137409 19.159107 19.137409 19.159107 19.072300 19.180805 19.159107 19.115696 19.028904 19.072300 19.093998 19.093998 19.137409 19.093998 19.245899 19.072300 19.180805 19.224201 19.115696 19.180805 19.159107 19.137409 19.050602 19.050602 19.007206 19.093998 19.050602 19.202503 19.072300 19.007206 19.007206 19.159107 19.137409 19.159107 19.050602 19.050602 19.072300 19.180805 19.159107 19.115696 19.224201 19.202503 19.245899 19.224201 19.289295 19.245899 19.224201 19.245899 19.093998 19.028904 19.028904 19.028904 19.050602 19.115696 19.028904 19.072300 19.028904 19.072300 19.050602 19.180805 18.985508 19.050602 19.028904 19.072300 18.942097 19.007206 19.007206 18.920399 19.007206 18.855305 18.877003 18.942097 19.007206 19.050602 18.920399 18.855305 18.898701 18.942097 18.963810 18.942097 18.920399 19.007206 18.898701 18.898701 18.942097 18.920399 18.963810 18.985508 18.985508 18.920399 19.050602 19.007206 19.028904 18.985508 18.942097 19.180805 19.072300 19.093998 19.093998 19.050602 19.007206 19.007206 19.028904 18.985508 18.985508 19.115696 19.050602 
19.571400 19.571400 19.506306 19.614796 19.593098 19.484608 19.506306 19.528004 19.484608 19.593098 19.462910 19.506306 19.506306 19.528004 19.528004 19.528004 19.549702 19.484608 19.397800 19.441196 19.549702 19.484608 19.506306 19.441196 19.484608 19.484608 19.528004 19.462910 19.462910 19.549702 19.484608 19.441196 19.441196 19.376102 19.462910 19.419498 19.528004 19.484608 19.484608 19.397800 19.332706 19.376102 19.289295 19.224201 19.289295 19.289295 19.354404 19.224201 19.245899 19.180805 19.137409 19.180805 19.202503 19.224201 19.224201 19.159107 19.245899 19.115696 19.224201 19.137409 19.202503 19.050602 19.137409 19.115696 19.202503 19.180805 19.159107 19.180805 19.137409 19.093998 19.180805 19.137409 19.115696 19.159107 19.224201 19.007206 19.115696 19.115696 19.115696 19.050602 19.137409 19.115696 19.028904 19.093998 19.115696 19.159107 19.007206 19.050602 19.093998 19.137409 19.137409 19.115696 19.159107 19.202503 19.224201 19.180805 19.245899 19.332706 19.267597 19.332706 19.311008 19.159107 19.224201 19.072300 19.050602 19.050602 19.007206 19.007206 19.007206 19.028904 19.072300 19.007206 19.050602 19.093998 18.985508 19.028904 19.007206 18.942097 18.963810 18.898701 18.898701 18.942097 18.898701 18.942097 18.942097 18.963810 18.963810 19.028904 18.963810 18.942097 18.963810 18.942097 18.920399 18.746799 18.942097 18.942097 18.898701 18.898701 18.877003 18.920399 19.007206 19.028904 19.007206 19.007206 18.985508 19.007206 19.007206 19.007206 19.028904 19.072300 19.028904 19.072300 19.093998 19.028904 19.028904 19.028904 18.985508 18.985508 19.050602 19.115696 
19.593098 19.528004 19.528004 19.658207 19.549702 19.549702 19.549702 19.506306 19.506306 19.528004 19.506306 19.549702 19.593098 19.593098 19.571400 19.528004 19.484608 19.484608 19.441196 19.441196 19.549702 19.528004 19.484608 19.506306 19.506306 19.441196 19.506306 19.528004 19.462910 19.506306 19.528004 19.441196 19.441196 19.397800 19.462910 19.441196 19.593098 19.397800 19.441196 19.376102 19.376102 19.311008 19.354404 19.224201 19.311008 19.354404 19.311008 19.289295 19.159107 19.202503 19.159107 19.224201 19.180805 19.224201 19.224201 19.267597 19.245899 19.137409 19.267597 19.245899 19.289295 19.115696 19.202503 19.180805 19.180805 19.137409 19.202503 19.267597 19.180805 19.159107 19.224201 19.137409 19.093998 19.137409 19.202503 19.093998 19.159107 19.137409 19.050602 19.137409 19.137409 19.093998 19.028904 19.072300 19.180805 19.202503 19.050602 19.115696 19.028904 19.115696 19.159107 19.115696 19.093998 19.224201 19.137409 19.137409 19.224201 19.354404 19.311008 19.245899 19.354404 19.289295 19.224201 19.267597 19.115696 19.072300 19.028904 18.985508 18.985508 19.007206 19.050602 19.050602 19.007206 19.028904 18.985508 19.007206 19.007206 18.920399 18.963810 18.811909 18.942097 18.855305 18.877003 18.942097 18.942097 18.963810 19.007206 19.072300 18.963810 19.007206 18.877003 18.920399 18.898701 18.985508 18.898701 18.877003 18.963810 18.942097 18.877003 18.877003 18.963810 18.942097 18.942097 18.963810 19.007206 19.028904 18.985508 19.050602 18.985508 19.072300 19.007206 19.137409 19.115696 19.093998 19.007206 19.007206 19.007206 19.072300 19.115696 19.137409 
19.614796 19.506306 19.528004 19.636509 19.679905 19.614796 19.506306 19.528004 19.506306 19.528004 19.549702 19.506306 19.593098 19.614796 19.528004 19.571400 19.571400 19.484608 19.484608 19.593098 19.571400 19.571400 19.462910 19.484608 19.528004 19.484608 19.571400 19.549702 19.419498 19.441196 19.506306 19.528004 19.506306 19.441196 19.441196 19.376102 19.571400 19.549702 19.484608 19.376102 19.397800 19.311008 19.289295 19.267597 19.332706 19.397800 19.332706 19.267597 19.159107 19.224201 19.180805 19.245899 19.311008 19.311008 19.245899 19.224201 19.267597 19.159107 19.224201 19.159107 19.311008 19.180805 19.137409 19.202503 19.202503 19.311008 19.267597 19.245899 19.267597 19.137409 19.202503 19.159107 19.202503 19.245899 19.224201 19.245899 19.159107 19.072300 19.137409 19.072300 19.159107 19.115696 18.985508 19.072300 19.159107 19.245899 19.137409 19.072300 19.050602 19.093998 19.028904 19.159107 19.115696 19.072300 19.093998 19.072300 19.224201 19.267597 19.354404 19.311008 19.332706 19.245899 19.267597 19.332706 19.289295 19.202503 19.267597 19.115696 19.007206 19.007206 19.093998 19.028904 18.985508 18.963810 18.963810 19.050602 18.942097 18.942097 18.963810 18.920399 18.920399 18.942097 18.898701 18.920399 18.963810 18.985508 19.007206 18.985508 19.028904 18.985508 18.942097 18.898701 18.920399 18.920399 18.985508 18.985508 18.985508 18.942097 18.963810 18.898701 18.985508 19.093998 18.985508 18.985508 19.072300 19.072300 19.093998 19.050602 19.072300 19.028904 19.159107 19.050602 19.050602 19.072300 19.028904 19.115696 19.072300 19.093998 19.093998 19.093998 
19.549702 19.593098 19.549702 19.593098 19.528004 19.549702 19.549702 19.549702 19.571400 19.614796 19.549702 19.593098 19.593098 19.593098 19.549702 19.549702 19.528004 19.462910 19.571400 19.528004 19.549702 19.506306 19.419498 19.376102 19.484608 19.462910 19.571400 19.549702 19.462910 19.484608 19.571400 19.484608 19.462910 19.441196 19.419498 19.376102 19.593098 19.462910 19.462910 19.419498 19.397800 19.332706 19.245899 19.245899 19.311008 19.245899 19.245899 19.159107 19.159107 19.202503 19.245899 19.311008 19.311008 19.224201 19.202503 19.180805 19.159107 19.137409 19.289295 19.180805 19.376102 19.354404 19.202503 19.202503 19.245899 19.289295 19.224201 19.267597 19.332706 19.224201 19.224201 19.115696 19.159107 19.159107 19.159107 19.180805 19.072300 19.137409 19.072300 19.050602 19.115696 19.115696 19.050602 19.093998 19.115696 19.115696 19.093998 19.072300 18.942097 19.028904 19.050602 19.028904 19.050602 19.180805 19.050602 19.072300 19.202503 19.224201 19.289295 19.311008 19.311008 19.159107 19.202503 19.245899 19.289295 19.245899 19.267597 19.159107 19.050602 19.028904 18.877003 18.920399 18.942097 18.942097 18.985508 18.942097 18.942097 18.855305 18.942097 18.920399 18.985508 18.898701 18.877003 18.963810 18.877003 18.920399 19.050602 19.028904 18.942097 18.942097 18.877003 18.877003 18.942097 18.877003 18.898701 18.920399 18.920399 18.942097 18.920399 18.877003 18.963810 19.093998 18.963810 19.007206 19.007206 19.093998 19.028904 19.028904 19.050602 18.963810 19.093998 19.028904 18.985508 19.050602 19.072300 19.007206 19.028904 19.028904 19.137409 18.963810 
19.528004 19.593098 19.397800 19.484608 19.614796 19.593098 19.528004 19.549702 19.549702 19.571400 19.528004 19.484608 19.571400 19.484608 19.506306 19.506306 19.441196 19.441196 19.462910 19.549702 19.528004 19.506306 19.441196 19.441196 19.462910 19.506306 19.528004 19.549702 19.528004 19.506306 19.549702 19.506306 19.462910 19.397800 19.484608 19.441196 19.506306 19.419498 19.441196 19.397800 19.419498 19.311008 19.159107 19.267597 19.267597 19.202503 19.202503 19.224201 19.224201 19.224201 19.267597 19.289295 19.245899 19.224201 19.289295 19.202503 19.202503 19.159107 19.311008 19.267597 19.332706 19.267597 19.311008 19.202503 19.202503 19.332706 19.245899 19.311008 19.224201 19.289295 19.224201 19.137409 19.180805 19.202503 19.137409 19.093998 19.050602 19.050602 19.007206 19.028904 19.093998 19.093998 19.028904 19.050602 19.093998 19.093998 19.115696 19.007206 19.028904 18.985508 19.007206 19.028904 19.072300 19.028904 18.963810 19.007206 19.028904 18.963810 19.115696 19.202503 19.224201 19.159107 19.137409 19.224201 19.311008 19.224201 19.289295 19.267597 19.093998 19.072300 18.963810 18.877003 18.877003 18.920399 18.877003 19.028904 18.985508 18.898701 18.963810 18.877003 18.920399 18.833607 18.898701 18.898701 18.942097 18.963810 18.942097 18.963810 18.942097 18.898701 18.942097 18.855305 18.877003 18.942097 18.985508 18.942097 18.920399 18.920399 18.942097 18.855305 19.007206 19.028904 18.942097 18.985508 18.942097 18.985508 19.007206 18.963810 19.028904 18.942097 19.028904 18.985508 18.963810 18.963810 19.093998 19.115696 19.115696 19.028904 19.180805 19.007206 
19.636509 19.571400 19.549702 19.571400 19.593098 19.506306 19.571400 19.614796 19.506306 19.614796 19.593098 19.528004 19.549702 19.571400 19.549702 19.528004 19.506306 19.506306 19.506306 19.506306 19.528004 19.506306 19.462910 19.528004 19.506306 19.462910 19.571400 19.462910 19.549702 19.571400 19.571400 19.462910 19.441196 19.549702 19.419498 19.441196 19.593098 19.484608 19.332706 19.419498 19.311008 19.289295 19.245899 19.180805 19.180805 19.159107 19.202503 19.267597 19.202503 19.245899 19.354404 19.289295 19.224201 19.289295 19.354404 19.224201 19.311008 19.267597 19.376102 19.289295 19.419498 19.311008 19.376102 19.245899 19.224201 19.245899 19.159107 19.245899 19.245899 19.180805 19.202503 19.224201 19.202503 19.159107 19.093998 19.137409 19.028904 19.050602 19.007206 19.115696 19.072300 19.115696 19.007206 19.072300 19.093998 19.093998 19.007206 19.007206 19.028904 18.920399 19.050602 19.007206 18.942097 19.007206 18.920399 18.985508 18.898701 18.985508 19.007206 19.115696 19.115696 19.093998 19.115696 19.180805 19.202503 19.311008 19.245899 19.245899 19.224201 19.115696 19.072300 18.942097 18.920399 18.877003 18.920399 19.028904 18.985508 18.833607 18.920399 18.855305 18.877003 18.963810 18.920399 18.920399 18.920399 18.942097 18.963810 18.942097 18.963810 18.898701 18.877003 18.920399 18.942097 18.985508 19.007206 18.898701 18.963810 18.942097 18.877003 18.985508 18.985508 18.963810 18.985508 18.985508 18.942097 18.985508 18.985508 19.072300 19.028904 18.920399 18.985508 18.985508 18.963810 18.985508 19.050602 19.007206 19.137409 19.202503 19.028904 19.159107 
19.549702 19.484608 19.593098 19.528004 19.571400 19.528004 19.528004 19.506306 19.506306 19.614796 19.571400 19.593098 19.593098 19.462910 19.571400 19.528004 19.571400 19.484608 19.506306 19.506306 19.506306 19.506306 19.506306 19.549702 19.593098 19.549702 19.528004 19.549702 19.528004 19.528004 19.593098 19.528004 19.528004 19.528004 19.462910 19.462910 19.506306 19.419498 19.376102 19.397800 19.376102 19.376102 19.267597 19.180805 19.115696 19.202503 19.267597 19.289295 19.311008 19.332706 19.354404 19.376102 19.289295 19.332706 19.419498 19.376102 19.376102 19.289295 19.419498 19.354404 19.462910 19.311008 19.354404 19.289295 19.224201 19.245899 19.180805 19.289295 19.202503 19.202503 19.180805 19.137409 19.159107 19.093998 19.180805 19.137409 19.093998 19.028904 19.028904 19.028904 19.050602 19.137409 19.028904 19.072300 19.202503 19.137409 19.007206 18.985508 18.985508 18.963810 19.007206 18.942097 18.942097 19.028904 18.920399 18.920399 18.877003 18.963810 18.942097 19.007206 18.963810 18.963810 19.028904 19.159107 19.224201 19.180805 19.267597 19.137409 19.267597 19.202503 19.093998 18.985508 18.920399 18.855305 18.855305 18.920399 18.963810 18.855305 18.898701 18.920399 18.920399 18.877003 18.985508 18.920399 18.833607 18.985508 18.963810 18.898701 18.942097 18.942097 18.920399 18.920399 18.942097 18.985508 18.942097 18.877003 18.898701 18.942097 18.898701 18.833607 18.920399 18.985508 18.985508 18.985508 19.115696 18.985508 18.985508 19.050602 19.007206 19.028904 19.093998 19.050602 19.007206 18.963810 18.985508 19.159107 19.050602 19.159107 19.245899 19.028904 
19.593098 19.571400 19.549702 19.593098 19.658207 19.614796 19.614796 19.636509 19.593098 19.614796 19.593098 19.658207 19.593098 19.636509 19.506306 19.614796 19.528004 19.549702 19.506306 19.549702 19.528004 19.506306 19.571400 19.528004 19.571400 19.528004 19.441196 19.549702 19.549702 19.593098 19.679905 19.484608 19.549702 19.506306 19.549702 19.528004 19.484608 19.441196 19.441196 19.441196 19.419498 19.354404 19.267597 19.159107 19.202503 19.267597 19.311008 19.311008 19.332706 19.311008 19.397800 19.397800 19.354404 19.397800 19.419498 19.419498 19.528004 19.441196 19.484608 19.397800 19.419498 19.354404 19.419498 19.289295 19.245899 19.289295 19.245899 19.245899 19.224201 19.245899 19.267597 19.224201 19.180805 19.115696 19.137409 19.180805 19.115696 19.072300 19.050602 19.072300 19.093998 19.115696 19.093998 19.050602 19.202503 19.093998 19.050602 18.985508 19.050602 19.093998 19.007206 19.028904 18.898701 18.898701 18.942097 18.898701 18.877003 18.855305 18.898701 18.877003 18.833607 18.877003 18.963810 18.985508 19.007206 19.093998 19.159107 19.159107 19.115696 19.180805 19.115696 19.028904 18.942097 18.833607 18.811909 18.833607 18.898701 18.877003 18.898701 18.920399 18.877003 18.898701 18.877003 18.963810 18.920399 19.007206 18.942097 18.877003 18.877003 18.963810 18.985508 18.963810 18.877003 18.985508 18.963810 18.963810 18.963810 18.963810 18.920399 18.942097 18.963810 19.007206 18.963810 18.963810 19.072300 18.985508 18.985508 19.072300 19.093998 19.028904 19.115696 19.072300 19.072300 18.985508 19.028904 19.072300 19.050602 19.137409 19.137409 19.072300 
19.658207 19.571400 19.506306 19.636509 19.636509 19.593098 19.593098 19.571400 19.636509 19.571400 19.571400 19.658207 19.593098 19.636509 19.658207 19.549702 19.549702 19.636509 19.593098 19.549702 19.549702 19.506306 19.506306 19.549702 19.593098 19.593098 19.506306 19.506306 19.549702 19.528004 19.593098 19.528004 19.528004 19.528004 19.462910 19.571400 19.549702 19.484608 19.441196 19.376102 19.332706 19.224201 19.224201 19.289295 19.289295 19.289295 19.289295 19.311008 19.376102 19.376102 19.311008 19.397800 19.397800 19.397800 19.484608 19.462910 19.636509 19.528004 19.441196 19.397800 19.462910 19.332706 19.332706 19.289295 19.311008 19.267597 19.245899 19.289295 19.202503 19.202503 19.245899 19.180805 19.093998 19.180805 19.159107 19.072300 19.115696 19.007206 18.985508 19.007206 19.072300 19.050602 18.985508 19.050602 19.093998 19.115696 18.985508 18.985508 18.985508 19.007206 18.942097 18.963810 18.920399 18.920399 18.898701 18.811909 18.811909 18.746799 18.768497 18.703403 18.790195 18.790195 18.811909 18.833607 18.963810 18.985508 19.028904 19.115696 19.028904 19.072300 19.093998 19.115696 19.007206 18.898701 18.833607 18.855305 18.790195 18.746799 18.898701 18.920399 18.877003 18.833607 18.898701 18.920399 18.790195 18.855305 18.920399 18.985508 18.920399 18.811909 18.963810 18.942097 18.942097 18.833607 18.942097 18.877003 18.963810 18.877003 18.920399 18.920399 19.050602 19.028904 18.985508 18.855305 19.072300 18.942097 19.093998 19.050602 19.072300 19.093998 19.028904 19.050602 19.028904 19.050602 19.028904 19.028904 19.028904 19.050602 19.137409 19.093998 
19.614796 19.571400 19.636509 19.636509 19.701603 19.571400 19.636509 19.593098 19.506306 19.636509 19.658207 19.571400 19.723301 19.658207 19.636509 19.593098 19.484608 19.571400 19.549702 19.571400 19.528004 19.549702 19.549702 19.462910 19.593098 19.549702 19.528004 19.506306 19.484608 19.462910 19.549702 19.549702 19.462910 19.506306 19.571400 19.506306 19.528004 19.484608 19.441196 19.441196 19.354404 19.267597 19.245899 19.311008 19.289295 19.332706 19.332706 19.354404 19.441196 19.462910 19.332706 19.354404 19.441196 19.528004 19.593098 19.506306 19.636509 19.614796 19.528004 19.376102 19.441196 19.311008 19.332706 19.267597 19.376102 19.267597 19.180805 19.289295 19.180805 19.159107 19.224201 19.115696 19.159107 19.180805 19.093998 19.050602 19.028904 18.985508 18.920399 19.050602 19.007206 19.007206 18.920399 18.963810 19.072300 19.028904 18.942097 18.833607 18.898701 18.833607 18.833607 18.855305 18.877003 18.855305 18.746799 18.725101 18.768497 18.660007 18.703403 18.660007 18.703403 18.660007 18.746799 18.660007 18.855305 18.877003 18.833607 19.007206 19.050602 18.963810 19.007206 19.072300 19.159107 19.007206 18.877003 18.942097 18.768497 18.768497 18.790195 18.877003 18.898701 18.877003 18.920399 18.963810 18.920399 18.898701 18.920399 18.985508 18.963810 18.920399 18.855305 18.920399 18.963810 18.963810 18.920399 18.855305 18.985508 19.007206 18.898701 18.985508 19.007206 19.007206 18.963810 18.855305 19.007206 19.007206 19.028904 19.028904 19.072300 19.093998 18.985508 19.050602 19.050602 19.007206 19.028904 19.137409 19.050602 19.093998 19.072300 19.072300 
19.614796 19.679905 19.658207 19.744999 19.658207 19.614796 19.593098 19.593098 19.593098 19.549702 19.636509 19.658207 19.701603 19.614796 19.701603 19.549702 19.571400 19.571400 19.549702 19.462910 19.528004 19.571400 19.549702 19.549702 19.636509 19.571400 19.462910 19.506306 19.549702 19.528004 19.571400 19.614796 19.571400 19.462910 19.528004 19.506306 19.484608 19.528004 19.528004 19.462910 19.289295 19.289295 19.332706 19.267597 19.354404 19.332706 19.311008 19.354404 19.332706 19.441196 19.419498 19.506306 19.506306 19.528004 19.614796 19.528004 19.506306 19.506306 19.419498 19.419498 19.462910 19.376102 19.376102 19.289295 19.311008 19.289295 19.202503 19.245899 19.202503 19.202503 19.224201 19.115696 19.159107 19.180805 19.093998 19.050602 19.072300 19.028904 18.920399 19.007206 18.920399 18.963810 18.877003 18.898701 18.963810 18.963810 18.768497 18.790195 18.833607 18.790195 18.790195 18.725101 18.725101 18.790195 18.681705 18.638309 18.573200 18.616596 18.573200 18.573200 18.573200 18.399601 18.573200 18.551502 18.660007 18.638309 18.746799 18.833607 18.833607 18.877003 18.920399 18.942097 19.007206 18.985508 18.920399 18.877003 18.855305 18.660007 18.746799 18.833607 18.811909 18.898701 18.790195 18.877003 18.877003 18.963810 19.007206 18.942097 18.985508 18.877003 18.877003 18.920399 18.833607 18.877003 18.985508 18.898701 18.920399 18.920399 18.898701 18.920399 19.028904 19.007206 18.942097 18.920399 18.963810 18.942097 19.028904 18.985508 19.050602 19.028904 19.050602 19.072300 18.985508 19.007206 18.985508 19.093998 19.050602 19.028904 19.072300 19.050602 
19.658207 19.593098 19.614796 19.744999 19.658207 19.571400 19.549702 19.593098 19.528004 19.571400 19.528004 19.636509 19.679905 19.614796 19.614796 19.549702 19.506306 19.528004 19.528004 19.593098 19.593098 19.484608 19.636509 19.506306 19.549702 19.528004 19.506306 19.593098 19.484608 19.549702 19.571400 19.593098 19.528004 19.528004 19.484608 19.506306 19.506306 19.506306 19.484608 19.376102 19.202503 19.289295 19.332706 19.245899 19.224201 19.332706 19.462910 19.376102 19.376102 19.397800 19.571400 19.549702 19.571400 19.571400 19.701603 19.484608 19.549702 19.462910 19.484608 19.397800 19.354404 19.332706 19.289295 19.267597 19.289295 19.202503 19.137409 19.202503 19.224201 19.115696 19.180805 19.159107 19.137409 19.224201 19.115696 19.028904 18.963810 18.920399 18.942097 18.963810 18.920399 18.898701 18.898701 18.898701 18.855305 18.855305 18.725101 18.725101 18.790195 18.638309 18.616596 18.638309 18.508106 18.508106 18.529804 18.399601 18.421299 18.508106 18.421299 18.421299 18.377903 18.247700 18.399601 18.334507 18.334507 18.529804 18.529804 18.660007 18.660007 18.768497 18.746799 18.811909 18.942097 19.050602 19.050602 18.985508 18.898701 18.703403 18.703403 18.725101 18.898701 18.833607 18.833607 18.877003 18.942097 18.898701 18.963810 18.877003 18.942097 18.898701 18.877003 18.942097 18.985508 18.920399 18.920399 18.898701 18.920399 19.007206 18.898701 18.898701 19.050602 19.028904 19.007206 18.898701 18.985508 18.920399 19.050602 18.963810 19.028904 19.050602 19.007206 19.050602 19.050602 19.007206 19.007206 19.028904 19.115696 19.072300 19.007206 19.050602 
19.658207 19.636509 19.636509 19.614796 19.593098 19.593098 19.528004 19.636509 19.593098 19.636509 19.614796 19.614796 19.658207 19.701603 19.614796 19.571400 19.549702 19.571400 19.593098 19.528004 19.593098 19.549702 19.593098 19.549702 19.528004 19.484608 19.571400 19.549702 19.549702 19.549702 19.571400 19.593098 19.549702 19.528004 19.528004 19.506306 19.549702 19.593098 19.354404 19.354404 19.245899 19.354404 19.332706 19.311008 19.311008 19.332706 19.397800 19.462910 19.528004 19.484608 19.636509 19.701603 19.701603 19.636509 19.636509 19.571400 19.593098 19.462910 19.484608 19.484608 19.484608 19.332706 19.332706 19.267597 19.267597 19.245899 19.202503 19.267597 19.202503 19.180805 19.245899 19.224201 19.180805 19.159107 19.137409 19.050602 18.963810 18.942097 18.920399 18.855305 18.877003 18.920399 18.877003 18.898701 18.877003 18.833607 18.681705 18.660007 18.616596 18.573200 18.529804 18.377903 18.182606 18.139210 18.030704 18.074100 18.160908 18.182606 18.312809 18.204304 18.226002 18.204304 18.247700 18.226002 18.312809 18.377903 18.312809 18.421299 18.573200 18.573200 18.573200 18.746799 18.855305 18.898701 18.920399 19.007206 18.898701 18.746799 18.703403 18.725101 18.811909 18.855305 18.790195 18.855305 18.833607 18.985508 18.920399 18.920399 18.855305 18.790195 18.833607 19.007206 18.942097 18.920399 18.985508 18.942097 18.985508 18.942097 18.942097 18.920399 18.985508 18.963810 18.963810 19.072300 19.007206 19.007206 19.050602 18.985508 18.963810 19.007206 19.028904 18.985508 19.050602 19.159107 19.072300 19.028904 19.093998 19.180805 19.093998 19.050602 
19.723301 19.636509 19.549702 19.658207 19.744999 19.636509 19.636509 19.679905 19.593098 19.636509 19.571400 19.658207 19.679905 19.679905 19.658207 19.614796 19.506306 19.593098 19.593098 19.593098 19.571400 19.549702 19.571400 19.571400 19.484608 19.528004 19.549702 19.593098 19.571400 19.571400 19.549702 19.549702 19.636509 19.571400 19.593098 19.506306 19.571400 19.593098 19.332706 19.354404 19.397800 19.376102 19.419498 19.376102 19.354404 19.376102 19.571400 19.549702 19.593098 19.679905 19.744999 19.810108 19.810108 19.744999 19.723301 19.571400 19.549702 19.419498 19.571400 19.441196 19.462910 19.354404 19.441196 19.332706 19.267597 19.311008 19.267597 19.267597 19.289295 19.332706 19.311008 19.245899 19.224201 19.180805 19.224201 19.093998 18.985508 19.007206 18.898701 18.855305 18.898701 18.920399 18.811909 18.790195 18.790195 18.790195 18.616596 18.594898 18.573200 18.421299 18.247700 18.074100 17.791996 17.292896 16.858906 16.772099 16.967396 17.596699 17.965595 18.095798 18.095798 17.987309 17.987309 17.965595 18.074100 18.095798 18.182606 18.204304 18.247700 18.204304 18.421299 18.660007 18.811909 18.898701 18.877003 19.028904 18.985508 18.768497 18.790195 18.681705 18.660007 18.811909 18.768497 18.877003 18.855305 18.942097 18.877003 18.898701 18.898701 18.877003 18.855305 18.985508 18.898701 18.963810 18.963810 18.833607 19.007206 18.833607 18.942097 18.920399 19.050602 19.028904 19.007206 19.050602 19.007206 19.050602 19.072300 18.898701 19.072300 19.159107 19.050602 19.028904 19.007206 19.093998 19.050602 19.159107 19.072300 19.072300 19.137409 19.093998 
19.658207 19.636509 19.593098 19.636509 19.679905 19.593098 19.636509 19.614796 19.636509 19.636509 19.549702 19.593098 19.593098 19.701603 19.636509 19.658207 19.593098 19.593098 19.528004 19.636509 19.571400 19.614796 19.528004 19.506306 19.528004 19.462910 19.528004 19.593098 19.549702 19.593098 19.549702 19.571400 19.506306 19.528004 19.571400 19.549702 19.506306 19.441196 19.419498 19.506306 19.397800 19.354404 19.397800 19.376102 19.397800 19.506306 19.549702 19.658207 19.723301 19.766697 19.788410 19.853504 19.875202 19.744999 19.701603 19.614796 19.571400 19.462910 19.528004 19.506306 19.528004 19.289295 19.354404 19.267597 19.311008 19.311008 19.311008 19.311008 19.245899 19.289295 19.354404 19.289295 19.202503 19.267597 19.245899 19.137409 19.072300 18.985508 18.920399 18.877003 18.877003 18.833607 18.725101 18.746799 18.790195 18.638309 18.508106 18.442997 18.421299 18.117496 17.943897 17.379704 16.490009 15.773899 15.491810 15.448399 15.773899 16.034306 16.989109 17.748600 17.813709 17.748600 17.813709 17.705204 17.791996 17.791996 17.813709 17.922199 17.835407 17.770298 17.987309 18.486408 18.725101 18.768497 18.768497 18.920399 19.072300 18.877003 18.790195 18.681705 18.638309 18.681705 18.790195 18.811909 18.920399 18.833607 18.920399 18.920399 18.920399 18.877003 18.942097 18.855305 18.877003 18.920399 18.942097 18.942097 18.920399 18.898701 18.985508 18.898701 19.050602 19.137409 18.985508 18.963810 18.963810 18.985508 19.072300 19.050602 19.072300 19.093998 18.985508 18.963810 19.007206 19.093998 19.028904 19.093998 19.028904 19.072300 19.115696 19.050602 
19.701603 19.723301 19.593098 19.679905 19.614796 19.614796 19.701603 19.636509 19.549702 19.614796 19.636509 19.658207 19.679905 19.744999 19.636509 19.636509 19.571400 19.571400 19.571400 19.701603 19.658207 19.571400 19.593098 19.571400 19.506306 19.549702 19.593098 19.593098 19.593098 19.701603 19.614796 19.636509 19.614796 19.614796 19.571400 19.549702 19.441196 19.419498 19.397800 19.462910 19.419498 19.462910 19.484608 19.376102 19.441196 19.679905 19.723301 19.723301 19.875202 19.918598 19.940296 19.875202 19.896900 19.701603 19.701603 19.506306 19.571400 19.593098 19.571400 19.528004 19.528004 19.332706 19.376102 19.354404 19.332706 19.376102 19.419498 19.484608 19.354404 19.332706 19.419498 19.376102 19.311008 19.332706 19.289295 19.180805 19.028904 19.007206 18.942097 18.855305 18.768497 18.920399 18.681705 18.616596 18.746799 18.616596 18.377903 18.377903 18.160908 17.857105 17.162708 16.099400 15.448399 15.253101 15.166309 15.209705 15.339909 15.405003 15.904102 16.989109 17.509907 17.466496 17.314610 17.206104 17.292896 17.271198 17.336308 17.379704 17.423100 17.618397 18.074100 18.356205 18.573200 18.551502 18.746799 19.007206 18.963810 18.855305 18.811909 18.768497 18.703403 18.660007 18.616596 18.855305 18.898701 18.942097 19.050602 18.985508 19.028904 18.898701 18.898701 18.855305 18.942097 18.942097 18.942097 18.942097 18.985508 18.855305 19.007206 19.028904 19.028904 18.985508 18.963810 18.963810 19.093998 19.007206 18.963810 19.028904 19.115696 18.985508 19.072300 19.050602 19.028904 19.072300 19.072300 19.093998 19.028904 19.093998 19.115696 19.050602 
19.614796 19.658207 19.636509 19.679905 19.614796 19.658207 19.658207 19.614796 19.658207 19.614796 19.636509 19.658207 19.701603 19.744999 19.636509 19.658207 19.636509 19.571400 19.571400 19.679905 19.614796 19.593098 19.593098 19.593098 19.549702 19.614796 19.506306 19.571400 19.593098 19.679905 19.636509 19.636509 19.614796 19.593098 19.571400 19.528004 19.441196 19.376102 19.462910 19.441196 19.397800 19.506306 19.397800 19.462910 19.593098 19.723301 19.875202 19.940296 19.853504 20.027103 19.940296 19.940296 19.896900 19.723301 19.679905 19.636509 19.593098 19.571400 19.636509 19.528004 19.528004 19.376102 19.484608 19.419498 19.441196 19.484608 19.441196 19.571400 19.571400 19.593098 19.528004 19.571400 19.506306 19.528004 19.441196 19.332706 19.180805 19.093998 18.963810 18.898701 18.790195 18.877003 18.638309 18.573200 18.573200 18.508106 18.291096 18.074100 17.987309 17.184406 15.969196 15.426701 15.166309 15.079502 15.014408 15.101200 15.209705 15.253101 15.339909 16.251301 17.010807 16.533405 15.947498 15.535206 15.795597 16.294697 16.576801 16.880604 17.184406 17.575001 17.922199 18.117496 18.356205 18.442997 18.551502 18.703403 18.811909 18.768497 18.877003 18.855305 18.681705 18.703403 18.681705 18.790195 18.811909 18.898701 18.963810 18.920399 18.877003 18.898701 18.942097 18.855305 19.007206 18.942097 18.963810 18.942097 18.920399 18.920399 18.942097 18.942097 18.898701 19.007206 19.007206 18.985508 19.007206 19.050602 19.093998 19.007206 19.050602 19.072300 19.093998 19.050602 19.007206 18.985508 18.985508 19.028904 18.985508 19.093998 19.137409 19.093998 
19.614796 19.658207 19.679905 19.679905 19.636509 19.658207 19.658207 19.614796 19.766697 19.658207 19.679905 19.679905 19.723301 19.614796 19.636509 19.549702 19.593098 19.593098 19.571400 19.549702 19.614796 19.658207 19.528004 19.549702 19.506306 19.528004 19.593098 19.614796 19.528004 19.679905 19.679905 19.571400 19.614796 19.614796 19.549702 19.462910 19.528004 19.484608 19.419498 19.441196 19.484608 19.462910 19.528004 19.571400 19.571400 19.896900 20.005405 20.200703 20.157307 20.135609 20.070499 20.005405 20.005405 19.918598 19.875202 19.701603 19.810108 19.701603 19.658207 19.571400 19.658207 19.549702 19.593098 19.528004 19.528004 19.593098 19.679905 19.744999 19.831806 19.853504 19.810108 19.853504 19.875202 19.744999 19.744999 19.528004 19.267597 19.093998 18.985508 18.898701 18.855305 18.746799 18.573200 18.508106 18.442997 18.291096 18.095798 17.857105 17.358006 16.012608 15.426701 15.144596 15.057804 15.079502 15.101200 15.079502 15.101200 15.253101 15.079502 15.600300 15.947498 14.927601 14.797398 14.602100 14.667210 14.970997 15.839008 16.685307 16.989109 17.292896 17.683506 17.943897 18.182606 18.291096 18.486408 18.573200 18.725101 18.746799 18.877003 18.768497 18.790195 18.703403 18.616596 18.703403 18.768497 18.963810 18.963810 18.855305 18.855305 18.920399 18.833607 18.790195 18.898701 18.855305 18.963810 18.898701 18.942097 18.920399 18.942097 18.898701 18.985508 18.942097 19.028904 19.050602 18.985508 19.007206 18.963810 19.007206 19.115696 19.115696 19.072300 19.093998 19.028904 19.093998 19.072300 19.159107 19.007206 19.115696 19.050602 19.050602 
19.679905 19.723301 19.723301 19.723301 19.701603 19.701603 19.658207 19.636509 19.658207 19.636509 19.614796 19.658207 19.658207 19.744999 19.679905 19.636509 19.614796 19.658207 19.636509 19.614796 19.658207 19.549702 19.549702 19.658207 19.636509 19.658207 19.636509 19.636509 19.614796 19.614796 19.614796 19.636509 19.506306 19.614796 19.528004 19.528004 19.506306 19.528004 19.462910 19.484608 19.506306 19.506306 19.593098 19.658207 19.723301 19.940296 20.135609 20.244099 20.265797 20.179005 20.113895 20.135609 20.070499 20.027103 20.048801 19.918598 19.962009 19.896900 19.875202 19.766697 19.701603 19.614796 19.658207 19.679905 19.766697 19.875202 20.070499 20.222401 20.374302 20.526203 20.547901 20.591297 20.699802 20.851704 20.504505 20.070499 19.701603 19.397800 19.028904 18.963810 18.855305 18.725101 18.529804 18.291096 18.269398 18.030704 17.878803 17.596699 16.381504 15.426701 15.231403 14.970997 15.014408 14.992710 15.036106 15.057804 15.057804 15.122898 14.884205 15.122898 14.775700 14.450199 14.493595 14.471897 14.645496 14.667210 15.057804 16.294697 16.685307 17.032505 17.336308 17.661808 17.900501 18.117496 18.312809 18.508106 18.681705 18.746799 18.833607 18.768497 18.790195 18.790195 18.746799 18.616596 18.790195 18.920399 18.833607 18.920399 18.833607 18.898701 18.811909 18.898701 18.833607 18.942097 18.942097 18.942097 18.942097 18.942097 18.898701 18.898701 18.985508 18.942097 18.985508 19.007206 19.159107 18.963810 19.072300 19.050602 19.137409 19.028904 18.963810 19.028904 19.072300 18.985508 19.137409 19.072300 19.093998 19.050602 19.137409 19.093998 
19.658207 19.723301 19.658207 19.723301 19.723301 19.658207 19.788410 19.658207 19.658207 19.658207 19.636509 19.701603 19.723301 19.679905 19.744999 19.744999 19.658207 19.658207 19.658207 19.549702 19.571400 19.614796 19.636509 19.614796 19.636509 19.636509 19.571400 19.593098 19.636509 19.679905 19.679905 19.636509 19.593098 19.506306 19.593098 19.419498 19.549702 19.528004 19.462910 19.571400 19.484608 19.506306 19.593098 19.636509 19.810108 20.070499 20.135609 20.244099 20.244099 20.265797 20.200703 20.244099 20.244099 20.244099 20.352604 20.352604 20.396000 20.287510 20.157307 19.983707 19.918598 19.896900 19.983707 19.940296 20.179005 20.526203 20.764896 21.112110 21.741398 22.522602 23.043400 23.325504 24.084995 25.365299 24.302006 22.565998 21.047001 19.962009 19.267597 19.007206 18.703403 18.660007 18.117496 17.922199 17.770298 17.705204 17.575001 16.858906 15.600300 15.231403 15.036106 14.992710 14.970997 14.949299 14.970997 14.970997 15.014408 14.949299 14.667210 14.537006 14.428501 14.406803 14.428501 14.580402 14.515308 14.623798 14.819096 15.817295 16.641895 16.815510 17.162708 17.531605 17.683506 17.878803 18.160908 18.334507 18.529804 18.660007 18.660007 18.681705 18.833607 18.768497 18.725101 18.660007 18.660007 18.833607 18.855305 18.877003 18.855305 18.898701 18.877003 18.920399 18.942097 18.985508 19.007206 18.898701 18.898701 18.985508 18.920399 18.963810 18.985508 18.985508 19.050602 18.942097 19.028904 19.072300 19.093998 19.050602 19.072300 19.028904 18.985508 19.007206 19.007206 19.007206 19.028904 19.072300 18.985508 19.050602 19.072300 19.007206 
19.788410 19.744999 19.810108 19.701603 19.679905 19.701603 19.658207 19.679905 19.614796 19.679905 19.810108 19.744999 19.723301 19.744999 19.744999 19.744999 19.636509 19.679905 19.614796 19.593098 19.593098 19.636509 19.658207 19.614796 19.614796 19.614796 19.614796 19.658207 19.571400 19.766697 19.831806 19.788410 19.614796 19.571400 19.571400 19.528004 19.528004 19.593098 19.484608 19.549702 19.614796 19.614796 19.636509 19.701603 19.918598 20.179005 20.352604 20.374302 20.330906 20.439396 20.396000 20.482807 20.656406 20.981907 21.415897 21.763096 22.066898 21.849903 21.307407 20.656406 20.352604 20.200703 20.222401 20.330906 20.808308 21.698002 22.891499 24.084995 26.537098 28.468403 29.206196 29.488300 28.902409 28.555210 27.708897 26.862598 25.300205 22.869801 20.135609 19.115696 18.681705 18.226002 17.271198 16.555103 16.229603 16.294697 16.750401 16.186207 15.209705 15.036106 14.992710 14.992710 14.927601 14.927601 14.927601 14.927601 14.905903 14.775700 14.645496 14.406803 14.428501 14.428501 14.450199 14.493595 14.580402 14.623798 14.775700 15.578602 16.533405 16.750401 17.010807 17.206104 17.379704 17.748600 17.987309 18.269398 18.421299 18.399601 18.660007 18.725101 18.898701 18.746799 18.725101 18.681705 18.660007 18.725101 18.833607 18.920399 18.920399 18.898701 18.855305 18.855305 18.877003 19.050602 18.877003 18.877003 18.963810 19.028904 18.855305 18.942097 18.942097 18.942097 19.007206 18.920399 19.072300 19.072300 19.180805 19.093998 19.093998 19.050602 18.942097 19.028904 19.028904 19.050602 19.028904 19.028904 19.093998 19.028904 19.137409 19.072300 
19.636509 19.701603 19.679905 19.679905 19.658207 19.658207 19.679905 19.679905 19.636509 19.701603 19.679905 19.723301 19.636509 19.658207 19.788410 19.744999 19.614796 19.679905 19.614796 19.679905 19.701603 19.636509 19.636509 19.614796 19.701603 19.593098 19.679905 19.614796 19.571400 19.636509 19.679905 19.723301 19.549702 19.528004 19.462910 19.549702 19.528004 19.549702 19.484608 19.593098 19.679905 19.679905 19.744999 19.896900 20.070499 20.309208 20.504505 20.504505 20.504505 20.461109 20.547901 20.851704 21.415897 23.065098 24.323704 25.300205 25.560596 25.517200 24.996403 23.824604 21.893299 20.851704 20.678104 20.873402 21.958408 25.039799 27.622105 29.293003 30.616703 31.484699 31.897007 31.376209 30.182697 29.596806 28.880695 28.251408 26.645603 24.953007 22.696201 19.571400 18.616596 17.336308 16.207905 15.773899 15.535206 15.405003 15.448399 15.318195 15.014408 14.927601 14.970997 15.014408 14.927601 14.992710 14.862507 14.840809 14.884205 14.949299 14.688908 14.385105 14.428501 14.406803 14.471897 14.515308 14.602100 14.580402 14.732304 15.773899 16.490009 16.685307 16.902302 16.967396 17.314610 17.618397 17.791996 18.052402 18.204304 18.377903 18.594898 18.681705 18.790195 18.746799 18.768497 18.790195 18.681705 18.703403 18.855305 18.833607 18.920399 18.898701 18.833607 18.877003 18.898701 18.898701 18.855305 18.942097 18.942097 18.963810 18.985508 18.942097 18.920399 19.093998 19.007206 18.985508 19.093998 19.050602 19.050602 18.985508 19.050602 19.115696 19.028904 18.985508 18.985508 19.050602 19.050602 19.115696 18.963810 19.115696 19.093998 19.093998 
19.810108 19.679905 19.744999 19.744999 19.658207 19.701603 19.766697 19.701603 19.701603 19.701603 19.679905 19.723301 19.766697 19.658207 19.788410 19.723301 19.614796 19.636509 19.723301 19.636509 19.658207 19.614796 19.701603 19.679905 19.593098 19.614796 19.701603 19.636509 19.636509 19.614796 19.679905 19.679905 19.636509 19.571400 19.441196 19.593098 19.593098 19.593098 19.614796 19.614796 19.701603 19.766697 19.875202 20.200703 20.374302 20.482807 20.656406 20.656406 20.634708 20.634708 20.721500 21.155506 23.130207 25.386997 26.754108 26.906010 27.036198 26.992802 26.949406 26.537098 25.604008 23.651005 22.045200 21.698002 23.325504 27.578709 30.182697 31.571507 32.374409 33.350910 33.068806 32.222507 31.159199 30.573307 30.074207 29.314701 27.296604 25.213398 24.215199 21.047001 18.573200 17.032505 16.034306 15.643696 15.470097 15.274799 15.122898 15.079502 14.970997 14.840809 14.884205 14.992710 14.970997 15.014408 14.905903 14.905903 15.101200 15.426701 14.558704 14.450199 14.471897 14.428501 14.471897 14.537006 14.471897 14.493595 14.667210 15.882404 16.424900 16.598499 16.837208 16.837208 17.206104 17.423100 17.575001 17.813709 18.052402 18.247700 18.529804 18.529804 18.616596 18.725101 18.790195 18.768497 18.660007 18.746799 18.833607 18.920399 18.855305 18.898701 18.811909 18.920399 18.855305 18.985508 18.920399 18.985508 18.942097 18.920399 19.028904 18.963810 18.985508 19.007206 19.072300 19.028904 19.050602 19.115696 19.072300 18.963810 19.180805 19.007206 19.093998 19.028904 19.137409 19.072300 19.050602 19.072300 19.115696 19.093998 19.050602 19.115696 
19.810108 19.810108 19.766697 19.701603 19.679905 19.744999 19.701603 19.744999 19.788410 19.723301 19.701603 19.766697 19.766697 19.723301 19.701603 19.701603 19.658207 19.658207 19.679905 19.658207 19.723301 19.614796 19.658207 19.679905 19.636509 19.679905 19.636509 19.636509 19.701603 19.701603 19.766697 19.679905 19.658207 19.549702 19.462910 19.593098 19.636509 19.658207 19.679905 19.744999 19.831806 19.918598 20.113895 20.330906 20.504505 20.721500 20.786610 20.786610 20.721500 20.764896 20.916798 21.350803 23.347202 26.667301 27.839100 27.600407 27.535297 27.774006 27.752308 27.470203 27.318302 26.710697 25.625706 23.846302 24.193501 28.815601 31.506397 33.220707 34.001896 34.349110 33.589603 32.591404 31.571507 30.703510 30.095905 29.076008 26.840900 25.039799 24.432209 22.804707 19.354404 17.206104 16.099400 15.600300 15.491810 15.405003 15.209705 15.122898 15.036106 14.927601 14.862507 14.927601 14.949299 15.057804 15.122898 15.405003 15.621998 15.426701 14.602100 14.428501 14.450199 14.471897 14.515308 14.515308 14.450199 14.428501 14.840809 16.034306 16.164509 16.251301 16.272999 16.468296 16.772099 17.054203 17.314610 17.575001 17.922199 18.160908 18.312809 18.356205 18.551502 18.725101 18.725101 18.768497 18.703403 18.703403 18.811909 18.790195 18.811909 18.877003 18.833607 18.898701 18.855305 18.920399 18.920399 18.920399 18.898701 18.985508 18.963810 18.942097 19.007206 19.028904 19.115696 19.050602 19.028904 19.093998 19.072300 19.007206 19.072300 19.072300 19.028904 19.050602 18.942097 19.050602 19.072300 19.093998 19.115696 19.072300 19.137409 19.007206 
19.810108 19.788410 19.810108 19.766697 19.723301 19.766697 19.658207 19.723301 19.679905 19.744999 19.658207 19.679905 19.744999 19.744999 19.810108 19.614796 19.701603 19.723301 19.701603 19.679905 19.636509 19.593098 19.658207 19.614796 19.593098 19.658207 19.744999 19.614796 19.593098 19.636509 19.766697 19.636509 19.614796 19.528004 19.593098 19.571400 19.614796 19.614796 19.744999 19.788410 19.918598 20.113895 20.222401 20.482807 20.461109 20.569599 20.851704 20.851704 20.895100 20.981907 21.133808 21.567799 22.934910 26.906010 27.925907 27.556995 27.448505 27.665501 27.947605 28.012699 28.186298 27.991001 27.904209 27.274906 25.582310 28.273106 32.439503 34.522709 34.500996 34.305698 33.850010 33.047108 31.571507 30.269505 29.032597 27.795704 26.233295 25.408695 24.779408 23.716099 20.222401 17.640110 16.207905 15.773899 15.665409 15.448399 15.296497 15.188007 15.101200 14.970997 14.949299 15.036106 15.101200 15.339909 15.708805 15.839008 15.752201 15.426701 14.602100 14.406803 14.341709 14.537006 14.493595 14.385105 14.363407 14.341709 14.992710 15.448399 15.231403 15.209705 15.383305 15.513508 15.882404 16.316410 16.880604 17.227802 17.618397 17.965595 18.204304 18.442997 18.660007 18.746799 18.811909 18.768497 18.681705 18.681705 18.703403 18.833607 18.790195 18.898701 18.746799 18.833607 18.855305 18.790195 18.942097 18.855305 18.920399 18.898701 18.963810 18.920399 18.920399 18.963810 19.028904 18.942097 19.137409 19.007206 19.093998 19.050602 19.028904 19.028904 19.093998 18.985508 18.985508 19.050602 19.028904 19.028904 19.028904 19.028904 19.028904 19.072300 
19.723301 19.701603 19.723301 19.744999 19.701603 19.701603 19.701603 19.766697 19.766697 19.744999 19.701603 19.788410 19.766697 19.658207 19.810108 19.701603 19.701603 19.701603 19.679905 19.701603 19.614796 19.701603 19.614796 19.636509 19.549702 19.679905 19.679905 19.636509 19.658207 19.723301 19.636509 19.658207 19.614796 19.571400 19.593098 19.636509 19.614796 19.614796 19.679905 19.788410 20.005405 20.200703 20.482807 20.656406 20.569599 20.743198 20.851704 21.068699 21.090397 21.133808 21.415897 21.936695 23.347202 27.079609 27.991001 27.491901 27.361698 27.817402 28.186298 28.555210 28.793903 28.815601 29.010899 29.054310 28.121204 27.405109 32.352695 34.935001 35.108601 34.696308 34.088703 33.220707 31.788502 30.443104 29.010899 27.795704 26.754108 26.537098 26.450306 24.388798 20.808308 17.900501 16.338108 15.839008 15.730503 15.556904 15.383305 15.296497 15.166309 15.057804 15.014408 15.556904 15.687107 15.839008 15.969196 15.990910 15.839008 15.535206 14.732304 14.385105 14.406803 14.428501 14.537006 14.623798 14.667210 14.732304 14.710606 14.667210 14.927601 15.166309 15.253101 15.318195 15.556904 15.643696 16.446598 16.967396 17.401402 17.770298 18.074100 18.312809 18.508106 18.594898 18.746799 18.768497 18.725101 18.681705 18.660007 18.768497 18.877003 18.768497 18.725101 18.833607 18.855305 18.985508 18.898701 18.920399 18.920399 18.942097 18.877003 18.898701 18.942097 19.007206 19.050602 18.985508 19.007206 19.028904 19.050602 19.072300 19.072300 19.115696 19.050602 19.007206 19.093998 19.115696 19.224201 19.093998 19.137409 19.137409 19.007206 19.072300 
19.766697 19.766697 19.636509 19.679905 19.679905 19.723301 19.679905 19.766697 19.701603 19.744999 19.701603 19.766697 19.701603 19.723301 19.788410 19.679905 19.679905 19.744999 19.701603 19.679905 19.658207 19.614796 19.614796 19.636509 19.658207 19.614796 19.658207 19.679905 19.614796 19.636509 19.679905 19.614796 19.614796 19.571400 19.571400 19.614796 19.723301 19.658207 19.723301 19.875202 20.027103 20.287510 20.547901 20.699802 20.678104 20.808308 21.003605 21.068699 21.177204 21.329105 21.567799 22.153706 23.954807 27.253208 27.925907 27.600407 28.012699 28.359898 28.620304 28.989201 29.423206 29.444904 29.792103 29.792103 29.618504 27.839100 30.421406 34.848209 35.737904 35.542606 34.566105 33.719807 32.114002 30.768604 29.509998 28.642002 28.164600 27.166401 27.340000 25.430408 21.177204 17.987309 16.663609 15.904102 15.773899 15.600300 15.448399 15.383305 15.253101 15.188007 15.014408 15.556904 15.882404 16.056004 16.056004 15.969196 15.773899 15.643696 15.144596 14.537006 14.450199 14.667210 14.862507 14.840809 14.905903 14.905903 14.840809 14.775700 14.905903 15.122898 15.209705 15.253101 15.405003 15.513508 15.882404 16.685307 17.054203 17.444798 17.922199 18.160908 18.377903 18.508106 18.616596 18.790195 18.638309 18.725101 18.660007 18.746799 18.811909 18.833607 18.768497 18.725101 18.790195 18.877003 18.877003 18.942097 18.920399 18.855305 18.942097 18.963810 18.985508 19.028904 18.985508 18.985508 19.028904 18.985508 19.072300 18.985508 19.159107 19.072300 19.028904 19.007206 18.985508 19.028904 19.028904 18.985508 19.115696 19.050602 19.050602 19.072300 
19.831806 19.766697 19.658207 19.788410 19.723301 19.723301 19.723301 19.723301 19.679905 19.766697 19.701603 19.701603 19.744999 19.788410 19.744999 19.744999 19.744999 19.744999 19.744999 19.701603 19.723301 19.679905 19.636509 19.679905 19.658207 19.723301 19.658207 19.701603 19.636509 19.679905 19.701603 19.593098 19.571400 19.614796 19.593098 19.593098 19.679905 19.701603 19.831806 19.983707 20.179005 20.439396 20.743198 20.743198 20.851704 20.830006 20.981907 21.003605 21.068699 21.263996 21.502705 22.088596 24.193501 27.209797 27.687199 28.012699 28.359898 28.642002 29.054310 29.553410 30.052509 30.226109 30.573307 30.681797 30.095905 27.817402 28.381596 34.132099 36.519108 36.671009 35.564304 34.435902 32.938602 31.636600 30.464802 30.139301 30.443104 29.206196 27.947605 26.406910 21.112110 18.269398 16.858906 16.207905 15.882404 15.687107 15.556904 15.405003 15.339909 15.166309 15.014408 15.383305 15.904102 15.752201 15.231403 15.188007 15.253101 15.296497 15.405003 15.166309 14.862507 14.905903 14.992710 14.970997 14.862507 14.927601 14.905903 14.862507 14.819096 15.014408 15.079502 15.296497 15.405003 15.405003 15.752201 16.533405 17.032505 17.271198 17.770298 18.009007 18.269398 18.551502 18.638309 18.703403 18.703403 18.746799 18.594898 18.681705 18.811909 18.768497 18.790195 18.833607 18.898701 18.855305 18.811909 18.898701 18.898701 18.920399 18.920399 19.028904 18.985508 18.985508 19.072300 19.007206 18.920399 19.050602 19.072300 19.007206 19.072300 18.985508 18.985508 18.985508 19.028904 19.007206 19.050602 19.093998 19.093998 19.072300 19.028904 19.115696 
19.875202 19.831806 19.744999 19.810108 19.744999 19.766697 19.788410 19.766697 19.744999 19.766697 19.723301 19.766697 19.810108 19.744999 19.723301 19.701603 19.679905 19.744999 19.679905 19.679905 19.701603 19.636509 19.658207 19.679905 19.658207 19.701603 19.766697 19.679905 19.701603 19.723301 19.679905 19.614796 19.571400 19.614796 19.614796 19.658207 19.744999 19.810108 19.875202 20.070499 20.352604 20.569599 20.808308 20.916798 20.938496 20.916798 20.938496 21.090397 21.047001 21.133808 21.394199 21.784809 23.629307 26.255009 27.318302 27.991001 28.576908 28.989201 29.683598 30.247807 30.790302 31.094105 31.571507 31.441303 30.790302 29.900608 29.792103 32.265903 36.150196 37.235203 36.497410 35.434101 34.001896 33.090504 32.309299 31.745106 31.506397 30.812000 29.314701 26.081409 20.764896 18.508106 17.249500 16.468296 16.099400 15.795597 15.556904 15.405003 15.209705 15.253101 14.970997 15.188007 15.383305 14.949299 14.840809 14.905903 14.884205 14.884205 15.036106 15.209705 14.927601 14.862507 14.862507 14.927601 14.884205 14.905903 14.927601 14.927601 14.754002 14.949299 15.144596 15.318195 15.361607 15.448399 15.817295 16.468296 16.989109 17.249500 17.640110 17.943897 18.269398 18.594898 18.660007 18.681705 18.768497 18.746799 18.725101 18.703403 18.768497 18.833607 18.746799 18.725101 18.811909 18.877003 18.898701 18.942097 18.920399 18.920399 18.942097 18.855305 19.028904 18.963810 19.050602 18.963810 19.007206 19.028904 19.028904 19.137409 19.093998 19.028904 18.985508 19.072300 18.985508 19.050602 19.072300 19.137409 19.115696 19.050602 19.028904 19.093998 
19.701603 19.875202 19.766697 19.766697 19.701603 19.766697 19.744999 19.788410 19.744999 19.679905 19.810108 19.810108 19.766697 19.723301 19.723301 19.788410 19.723301 19.723301 19.744999 19.679905 19.679905 19.658207 19.701603 19.701603 19.679905 19.636509 19.679905 19.614796 19.658207 19.679905 19.723301 19.636509 19.636509 19.614796 19.658207 19.723301 19.831806 19.831806 19.983707 20.135609 20.396000 20.612995 20.873402 20.981907 21.068699 20.916798 20.981907 21.003605 20.960209 21.047001 21.285709 21.654606 22.565998 25.170002 27.036198 27.839100 28.663700 29.444904 30.117603 30.746906 31.463001 31.766804 32.005497 32.027210 32.374409 32.656498 33.133900 32.200809 33.698109 36.757801 37.213505 36.540806 35.412403 34.566105 33.806599 32.851810 32.330997 31.853596 29.705296 26.037998 21.307407 19.159107 17.813709 16.815510 16.338108 15.947498 15.621998 15.448399 15.274799 15.079502 14.840809 14.905903 14.732304 14.797398 14.819096 14.862507 14.905903 14.862507 14.710606 14.862507 14.884205 14.927601 14.819096 14.884205 14.927601 15.014408 14.884205 14.949299 14.862507 14.884205 15.057804 15.274799 15.383305 15.470097 15.990910 16.511707 16.924000 17.032505 17.444798 17.878803 18.269398 18.399601 18.551502 18.660007 18.725101 18.746799 18.746799 18.660007 18.811909 18.833607 18.768497 18.833607 18.811909 18.833607 18.811909 18.920399 18.877003 18.898701 18.855305 18.877003 19.007206 19.050602 19.050602 18.898701 19.050602 19.072300 19.072300 19.028904 19.115696 19.007206 19.050602 19.050602 18.985508 19.050602 19.072300 19.050602 18.985508 19.050602 19.072300 19.115696 
19.810108 19.831806 19.766697 19.744999 19.766697 19.723301 19.788410 19.788410 19.766697 19.766697 19.744999 19.810108 19.744999 19.810108 19.788410 19.744999 19.788410 19.766697 19.744999 19.744999 19.723301 19.658207 19.679905 19.679905 19.701603 19.679905 19.723301 19.679905 19.701603 19.766697 19.788410 19.701603 19.614796 19.636509 19.658207 19.723301 19.744999 19.896900 19.983707 20.265797 20.634708 20.699802 20.830006 20.981907 21.068699 20.981907 20.981907 20.960209 20.916798 21.025303 21.112110 21.502705 21.958408 23.260410 25.582310 27.231510 28.425007 29.466602 30.334599 31.180897 31.788502 31.593204 31.549809 32.114002 32.678196 32.678196 32.916904 33.915104 33.936802 34.370808 35.933201 36.605900 36.128498 35.586002 34.804798 34.305698 33.437702 32.634800 30.790302 28.772205 25.104908 20.960209 18.660007 17.509907 16.598499 16.229603 15.795597 15.513508 15.361607 15.079502 14.775700 14.623798 14.558704 14.732304 14.862507 14.862507 14.905903 14.840809 14.623798 14.623798 14.862507 14.884205 14.819096 14.754002 14.797398 14.970997 14.927601 14.970997 14.905903 14.797398 14.884205 15.144596 15.231403 15.643696 16.272999 16.555103 16.837208 16.924000 17.401402 17.748600 18.074100 18.377903 18.529804 18.660007 18.638309 18.768497 18.703403 18.681705 18.768497 18.768497 18.790195 18.811909 18.811909 18.898701 18.942097 18.942097 18.920399 18.942097 18.898701 18.920399 18.920399 18.963810 19.050602 18.985508 19.050602 19.050602 19.072300 19.028904 19.007206 19.028904 19.050602 19.028904 19.028904 19.072300 19.028904 19.072300 19.028904 19.093998 19.115696 19.115696 
19.788410 19.766697 19.701603 19.679905 19.744999 19.701603 19.744999 19.766697 19.701603 19.723301 19.766697 19.744999 19.810108 19.875202 19.723301 19.679905 19.658207 19.744999 19.658207 19.658207 19.723301 19.658207 19.636509 19.679905 19.701603 19.679905 19.636509 19.593098 19.636509 19.679905 19.679905 19.658207 19.614796 19.679905 19.658207 19.701603 19.679905 19.918598 20.092197 20.309208 20.634708 20.699802 20.764896 20.916798 20.981907 20.960209 20.895100 20.786610 20.786610 20.830006 21.047001 21.177204 21.502705 22.088596 23.368900 25.235096 27.079609 28.294804 29.423206 30.660099 31.246006 30.942204 31.376209 31.723408 31.745106 31.354496 31.267704 32.114002 33.502796 33.893406 33.481098 34.587803 35.021809 34.674610 33.850010 33.350910 32.678196 31.788502 30.443104 29.314701 27.556995 24.887897 20.808308 18.421299 17.292896 16.555103 16.012608 15.708805 15.383305 15.079502 14.970997 14.688908 14.623798 14.754002 14.862507 14.840809 14.840809 14.819096 14.537006 14.558704 14.840809 14.992710 14.797398 14.775700 14.819096 14.819096 14.840809 14.927601 14.905903 14.775700 14.688908 14.927601 15.491810 16.012608 16.403202 16.533405 16.641895 16.837208 17.249500 17.618397 17.900501 18.356205 18.551502 18.681705 18.703403 18.790195 18.660007 18.638309 18.660007 18.833607 18.681705 18.833607 18.833607 18.833607 18.833607 18.833607 18.898701 18.920399 18.920399 18.898701 18.963810 18.920399 18.963810 18.963810 18.963810 18.985508 19.028904 19.072300 18.942097 18.898701 18.963810 19.028904 19.028904 19.007206 19.050602 19.093998 19.115696 19.050602 19.159107 19.007206 
19.810108 19.788410 19.701603 19.744999 19.744999 19.679905 19.810108 19.723301 19.744999 19.766697 19.810108 19.701603 19.744999 19.788410 19.810108 19.679905 19.679905 19.701603 19.701603 19.658207 19.658207 19.658207 19.658207 19.701603 19.701603 19.701603 19.744999 19.744999 19.723301 19.679905 19.723301 19.636509 19.636509 19.701603 19.679905 19.723301 19.831806 19.896900 20.048801 20.461109 20.656406 20.851704 20.960209 21.068699 20.981907 20.851704 20.808308 20.808308 20.634708 20.678104 20.786610 20.938496 21.133808 21.394199 22.349003 23.412296 24.562397 25.712498 27.057896 29.097706 30.269505 30.920506 31.246006 31.050709 30.725208 30.334599 30.030796 30.638401 31.593204 32.960300 33.199009 32.895206 32.743305 32.070606 31.571507 31.658298 30.009098 29.813801 29.097706 28.273106 27.361698 26.211597 24.236897 20.526203 18.312809 17.358006 16.533405 16.142796 15.860706 15.752201 15.209705 14.840809 14.884205 14.754002 14.862507 14.927601 14.927601 14.797398 14.602100 14.645496 14.754002 15.079502 14.819096 14.862507 14.970997 14.927601 14.797398 14.840809 14.905903 14.797398 14.645496 15.361607 16.012608 16.251301 16.381504 16.555103 16.707005 16.902302 17.032505 17.336308 17.857105 18.312809 18.464710 18.681705 18.660007 18.790195 18.725101 18.638309 18.660007 18.833607 18.725101 18.855305 18.746799 18.855305 18.877003 18.942097 18.920399 18.920399 18.985508 18.898701 18.985508 18.898701 18.963810 18.942097 19.007206 18.963810 19.028904 19.072300 19.007206 19.007206 19.050602 19.028904 19.028904 19.050602 19.137409 19.028904 19.072300 19.093998 19.072300 19.050602 
19.853504 19.831806 19.766697 19.766697 19.788410 19.766697 19.788410 19.788410 19.723301 19.788410 19.723301 19.831806 19.788410 19.766697 19.744999 19.723301 19.723301 19.701603 19.679905 19.679905 19.701603 19.614796 19.701603 19.723301 19.723301 19.701603 19.701603 19.744999 19.701603 19.701603 19.679905 19.679905 19.636509 19.571400 19.679905 19.679905 19.853504 19.875202 20.135609 20.504505 20.743198 20.830006 20.960209 20.981907 20.960209 20.808308 20.786610 20.721500 20.569599 20.569599 20.656406 20.699802 20.851704 21.003605 21.611210 22.544300 23.564198 24.388798 25.604008 27.817402 30.139301 30.877110 30.768604 30.573307 29.965702 29.509998 29.141102 29.314701 30.095905 31.311100 32.200809 32.482899 31.679996 31.072407 31.745106 30.833698 28.685398 28.620304 28.229710 27.643803 27.231510 26.276707 25.256809 22.891499 19.137409 18.052402 17.358006 16.902302 16.576801 16.056004 15.188007 14.992710 14.905903 14.862507 14.840809 14.884205 14.927601 14.797398 14.688908 14.623798 14.710606 14.970997 14.992710 14.840809 14.884205 14.862507 14.797398 14.775700 14.862507 14.862507 14.645496 14.797398 15.556904 16.142796 16.381504 16.468296 16.685307 16.858906 17.119297 17.423100 17.878803 18.182606 18.421299 18.551502 18.638309 18.725101 18.746799 18.681705 18.660007 18.768497 18.790195 18.833607 18.833607 18.920399 18.833607 18.898701 18.855305 18.855305 18.985508 18.898701 18.942097 18.985508 18.942097 19.007206 18.963810 19.072300 19.050602 19.007206 19.007206 18.942097 19.028904 19.007206 18.963810 19.050602 19.028904 19.007206 19.007206 19.093998 19.115696 19.007206 
19.810108 19.853504 19.788410 19.766697 19.744999 19.766697 19.831806 19.744999 19.853504 19.831806 19.788410 19.810108 19.788410 19.744999 19.723301 19.679905 19.766697 19.701603 19.723301 19.701603 19.723301 19.679905 19.658207 19.679905 19.701603 19.701603 19.766697 19.701603 19.723301 19.723301 19.766697 19.658207 19.744999 19.744999 19.701603 19.853504 19.875202 20.005405 20.222401 20.526203 20.873402 21.003605 20.981907 20.981907 20.916798 20.786610 20.743198 20.634708 20.569599 20.461109 20.439396 20.482807 20.547901 20.830006 21.329105 21.914997 22.652805 23.434010 24.649204 26.927708 29.878910 30.703510 30.725208 30.421406 29.531696 28.967503 28.642002 28.728809 29.054310 29.900608 30.833698 32.048908 31.571507 31.267704 32.114002 31.094105 29.206196 28.273106 27.991001 27.578709 27.340000 26.515400 25.538898 23.998203 19.983707 18.616596 17.857105 17.358006 16.880604 16.099400 15.383305 15.144596 14.797398 14.949299 14.884205 14.862507 14.840809 14.819096 14.623798 14.819096 15.122898 14.884205 15.057804 14.949299 14.949299 14.884205 14.840809 14.905903 14.992710 14.732304 14.754002 14.775700 15.014408 15.491810 16.294697 16.533405 16.815510 16.858906 17.162708 17.488209 17.835407 18.160908 18.399601 18.616596 18.725101 18.790195 18.725101 18.725101 18.638309 18.855305 18.811909 18.811909 18.855305 18.898701 18.920399 18.898701 18.942097 18.877003 18.985508 18.985508 18.920399 19.093998 18.963810 19.050602 19.050602 19.093998 19.050602 19.050602 19.137409 19.072300 18.963810 19.050602 19.028904 19.072300 19.028904 19.072300 19.093998 19.093998 19.245899 19.050602 
19.701603 19.744999 19.831806 19.744999 19.766697 19.810108 19.788410 19.658207 19.723301 19.744999 19.723301 19.788410 19.831806 19.788410 19.766697 19.723301 19.744999 19.636509 19.701603 19.723301 19.744999 19.679905 19.658207 19.701603 19.658207 19.636509 19.658207 19.723301 19.679905 19.723301 19.744999 19.723301 19.679905 19.679905 19.831806 19.810108 19.831806 20.048801 20.179005 20.547901 20.808308 20.981907 21.068699 20.895100 20.808308 20.656406 20.656406 20.591297 20.374302 20.200703 20.244099 20.200703 20.309208 20.786610 21.415897 21.936695 22.544300 23.086796 24.215199 26.168201 29.618504 30.746906 30.790302 30.312901 29.466602 28.533497 28.316502 28.359898 28.207996 28.989201 29.900608 31.593204 31.940403 31.224308 32.396107 31.224308 29.444904 28.251408 27.752308 27.361698 27.361698 26.710697 25.886097 24.540699 20.656406 19.137409 18.269398 17.726902 17.184406 16.142796 15.513508 15.166309 14.970997 15.014408 14.884205 14.775700 14.819096 14.688908 14.580402 15.014408 15.665409 15.101200 14.905903 14.992710 14.905903 14.884205 14.884205 14.884205 14.905903 14.667210 14.667210 14.710606 14.840809 14.927601 15.730503 16.403202 16.641895 16.815510 17.184406 17.401402 17.835407 18.204304 18.442997 18.660007 18.768497 18.725101 18.725101 18.660007 18.616596 18.768497 18.790195 18.877003 18.877003 18.833607 18.920399 18.898701 18.898701 18.898701 18.963810 18.942097 19.007206 19.050602 19.050602 19.007206 19.007206 19.050602 19.093998 19.093998 19.072300 18.963810 19.007206 19.115696 19.050602 18.963810 19.072300 19.093998 19.050602 19.224201 19.180805 19.137409 
19.766697 19.788410 19.766697 19.788410 19.788410 19.766697 19.723301 19.788410 19.788410 19.788410 19.766697 19.788410 19.788410 19.744999 19.788410 19.723301 19.658207 19.701603 19.701603 19.658207 19.788410 19.701603 19.658207 19.723301 19.723301 19.723301 19.723301 19.679905 19.701603 19.744999 19.723301 19.788410 19.744999 19.679905 19.766697 19.810108 19.810108 20.113895 20.222401 20.591297 20.873402 21.090397 21.047001 20.938496 20.786610 20.721500 20.721500 20.526203 20.222401 20.200703 20.200703 20.048801 20.287510 20.916798 21.871601 22.956608 23.911396 24.670902 25.560596 26.710697 29.640202 30.942204 30.746906 30.226109 29.466602 28.620304 28.229710 28.511799 28.186298 28.425007 29.531696 31.484699 32.287601 31.679996 32.743305 31.484699 29.705296 28.446705 27.578709 27.079609 27.188099 26.754108 25.994602 25.018101 21.350803 19.441196 18.660007 18.009007 17.423100 16.359806 15.708805 15.253101 15.166309 15.101200 15.101200 14.970997 14.862507 14.732304 14.754002 15.405003 15.925800 15.730503 15.231403 14.927601 14.927601 14.927601 14.970997 14.970997 14.645496 14.602100 14.775700 14.775700 14.754002 14.775700 15.144596 16.077702 16.511707 16.750401 17.097599 17.423100 17.835407 18.160908 18.399601 18.681705 18.681705 18.768497 18.746799 18.746799 18.681705 18.725101 18.811909 18.768497 18.811909 18.898701 18.877003 18.920399 18.942097 18.920399 18.920399 18.877003 18.985508 18.963810 19.050602 18.963810 19.028904 19.072300 19.093998 18.942097 19.072300 19.072300 19.007206 19.072300 19.050602 19.115696 19.028904 19.137409 19.007206 19.202503 19.180805 19.115696 
19.766697 19.810108 19.853504 19.788410 19.723301 19.766697 19.810108 19.810108 19.766697 19.744999 19.744999 19.744999 19.766697 19.744999 19.766697 19.766697 19.723301 19.701603 19.701603 19.701603 19.679905 19.614796 19.723301 19.701603 19.658207 19.701603 19.723301 19.766697 19.744999 19.788410 19.810108 19.788410 19.744999 19.701603 19.744999 19.766697 19.853504 20.092197 20.396000 20.721500 20.916798 20.960209 20.981907 20.895100 20.786610 20.721500 20.634708 20.547901 20.309208 20.200703 20.157307 20.179005 20.504505 21.350803 23.108509 24.128407 24.974705 25.907810 27.274906 28.858997 30.703510 31.202610 30.746906 30.052509 29.444904 28.924107 28.685398 28.576908 28.598606 28.772205 29.596806 31.050709 32.461201 31.918705 32.634800 31.419605 29.683598 28.511799 27.600407 27.296604 27.166401 26.840900 26.233295 24.735996 21.350803 19.701603 18.877003 18.269398 17.575001 16.641895 15.860706 15.405003 15.188007 15.188007 15.079502 14.905903 14.884205 14.754002 14.884205 15.578602 15.969196 16.012608 15.795597 15.448399 15.101200 14.970997 14.775700 14.688908 14.602100 14.645496 14.819096 14.905903 14.775700 14.732304 14.819096 15.643696 16.468296 16.707005 17.010807 17.336308 17.791996 18.160908 18.377903 18.594898 18.725101 18.811909 18.768497 18.703403 18.681705 18.746799 18.746799 18.811909 18.811909 18.877003 18.833607 18.942097 18.898701 18.942097 18.942097 18.920399 18.877003 18.920399 18.920399 18.985508 18.942097 19.028904 19.028904 19.007206 19.050602 18.985508 19.072300 19.093998 19.050602 19.072300 19.115696 19.137409 19.050602 19.180805 19.115696 19.115696 
19.831806 19.831806 19.788410 19.788410 19.831806 19.766697 19.723301 19.766697 19.744999 19.658207 19.723301 19.723301 19.788410 19.788410 19.810108 19.766697 19.701603 19.701603 19.744999 19.679905 19.679905 19.701603 19.679905 19.701603 19.766697 19.679905 19.744999 19.810108 19.701603 19.788410 19.831806 19.875202 19.701603 19.701603 19.744999 19.810108 19.918598 20.092197 20.374302 20.591297 20.895100 20.938496 21.003605 20.808308 20.743198 20.634708 20.526203 20.482807 20.309208 20.222401 20.048801 20.287510 20.938496 22.392399 24.345402 25.235096 25.669102 26.602207 27.925907 29.683598 31.441303 31.788502 31.115803 30.269505 29.835499 29.249607 28.837299 28.880695 28.880695 29.531696 30.139301 31.050709 32.157398 31.766804 32.265903 31.636600 29.683598 28.598606 28.186298 28.056110 27.730610 27.361698 26.276707 24.410496 21.307407 19.896900 19.180805 18.421299 17.857105 17.054203 16.186207 15.687107 15.361607 15.188007 15.079502 15.014408 14.862507 14.797398 15.209705 15.904102 16.077702 15.990910 15.925800 15.904102 15.665409 15.426701 14.732304 14.688908 14.775700 14.840809 14.927601 14.970997 14.927601 14.797398 14.884205 15.231403 16.229603 16.598499 16.967396 17.423100 17.857105 18.160908 18.508106 18.660007 18.725101 18.833607 18.898701 18.703403 18.638309 18.746799 18.811909 18.768497 18.877003 18.855305 18.855305 18.920399 18.985508 18.920399 18.942097 18.942097 18.963810 19.007206 19.007206 18.963810 19.028904 19.028904 19.028904 18.963810 19.050602 19.115696 19.072300 19.028904 19.028904 19.072300 19.072300 19.093998 19.115696 19.137409 19.137409 19.159107 
19.810108 19.896900 19.744999 19.766697 19.853504 19.658207 19.810108 19.723301 19.744999 19.701603 19.810108 19.744999 19.810108 19.744999 19.853504 19.788410 19.723301 19.723301 19.723301 19.701603 19.701603 19.788410 19.723301 19.723301 19.744999 19.723301 19.723301 19.766697 19.723301 19.679905 19.831806 19.744999 19.831806 19.744999 19.788410 19.831806 19.831806 20.048801 20.287510 20.612995 20.895100 21.003605 20.960209 20.873402 20.721500 20.547901 20.526203 20.417698 20.287510 20.113895 19.983707 20.417698 21.198902 23.282108 25.104908 26.016300 26.623905 27.405109 28.490101 29.748707 31.397907 32.244205 32.048908 31.159199 30.638401 30.378010 29.770405 29.857197 29.813801 30.486500 30.942204 31.593204 31.897007 31.810200 31.831898 31.853596 30.356297 29.596806 29.097706 28.924107 28.728809 27.991001 26.320103 23.520802 21.090397 20.113895 19.289295 18.508106 17.922199 17.423100 16.641895 16.012608 15.383305 15.296497 15.079502 14.927601 14.819096 15.079502 15.687107 15.990910 16.056004 15.904102 15.839008 15.621998 15.470097 15.448399 14.862507 14.515308 14.515308 14.819096 14.819096 14.992710 15.036106 14.884205 14.884205 15.101200 16.012608 16.533405 17.032505 17.379704 17.835407 18.182606 18.421299 18.551502 18.660007 18.790195 18.811909 18.768497 18.703403 18.768497 18.703403 18.877003 18.877003 18.877003 18.855305 18.877003 18.877003 18.877003 18.877003 18.942097 19.007206 18.920399 19.007206 18.963810 18.985508 18.985508 19.137409 19.050602 19.137409 19.072300 19.050602 19.115696 19.007206 19.072300 19.093998 19.093998 19.028904 19.137409 19.093998 19.093998 
19.831806 19.853504 19.831806 19.766697 19.723301 19.701603 19.744999 19.744999 19.723301 19.788410 19.766697 19.723301 19.810108 19.810108 19.723301 19.810108 19.723301 19.744999 19.744999 19.723301 19.658207 19.679905 19.701603 19.701603 19.701603 19.723301 19.658207 19.723301 19.723301 19.788410 19.723301 19.744999 19.810108 19.679905 19.766697 19.853504 19.918598 19.983707 20.157307 20.569599 20.895100 20.960209 20.916798 20.743198 20.569599 20.591297 20.526203 20.374302 20.222401 20.092197 20.157307 20.591297 21.980106 24.019901 25.495502 26.385197 26.602207 27.470203 28.685398 29.640202 31.137501 31.745106 31.701710 32.244205 32.048908 32.135700 32.330997 32.309299 31.875309 32.005497 32.330997 32.309299 31.918705 31.636600 31.224308 31.766804 31.636600 31.094105 30.486500 30.160999 29.618504 28.056110 25.321903 22.414097 21.025303 20.244099 19.549702 18.898701 18.356205 17.835407 17.227802 16.576801 15.817295 15.448399 15.188007 15.036106 15.079502 15.383305 15.773899 15.969196 15.925800 15.752201 15.122898 14.667210 14.558704 14.602100 14.580402 14.341709 14.298298 14.515308 14.645496 14.710606 14.797398 14.862507 14.970997 15.014408 15.839008 16.490009 17.010807 17.401402 17.835407 18.160908 18.399601 18.573200 18.681705 18.768497 18.746799 18.725101 18.660007 18.746799 18.768497 18.833607 18.855305 18.855305 18.920399 18.898701 18.920399 18.855305 18.942097 18.920399 19.028904 18.898701 18.985508 18.942097 19.050602 19.072300 19.050602 19.007206 19.072300 19.007206 19.050602 18.985508 19.028904 19.093998 19.115696 19.072300 19.007206 19.050602 19.093998 18.985508 
19.810108 19.723301 19.744999 19.766697 19.766697 19.701603 19.744999 19.744999 19.723301 19.788410 19.788410 19.744999 19.831806 19.788410 19.744999 19.701603 19.723301 19.744999 19.701603 19.679905 19.679905 19.701603 19.679905 19.723301 19.679905 19.744999 19.810108 19.788410 19.679905 19.636509 19.701603 19.723301 19.701603 19.701603 19.679905 19.766697 19.831806 19.918598 20.179005 20.374302 20.808308 20.938496 20.851704 20.764896 20.569599 20.482807 20.374302 20.396000 20.157307 20.027103 20.179005 20.916798 22.544300 24.367100 25.430408 25.669102 25.799305 26.537098 27.817402 28.902409 30.616703 31.810200 31.007298 31.701710 32.309299 32.765003 32.439503 31.636600 30.703510 30.768604 31.419605 31.376209 31.289402 31.766804 31.376209 31.354496 32.092304 31.853596 31.376209 30.595005 29.423206 27.535297 25.907810 24.280308 21.980106 20.634708 19.875202 19.267597 18.703403 18.160908 17.705204 17.097599 16.663609 16.056004 15.578602 15.339909 15.209705 15.318195 15.426701 15.730503 15.795597 14.927601 14.406803 14.319996 14.319996 14.298298 14.341709 14.319996 14.254902 14.254902 14.493595 14.645496 14.840809 14.862507 15.057804 15.209705 15.990910 16.576801 17.010807 17.401402 17.791996 18.117496 18.399601 18.594898 18.660007 18.768497 18.768497 18.681705 18.681705 18.660007 18.660007 18.855305 18.746799 18.855305 18.877003 18.833607 18.877003 18.920399 18.942097 18.920399 18.963810 18.963810 18.985508 18.898701 19.007206 19.093998 19.159107 18.898701 19.028904 18.942097 18.985508 19.050602 19.007206 19.050602 19.050602 19.050602 19.007206 19.072300 19.007206 19.115696 
19.744999 19.766697 19.788410 19.766697 19.810108 19.701603 19.766697 19.744999 19.723301 19.788410 19.723301 19.831806 19.788410 19.810108 19.788410 19.723301 19.701603 19.658207 19.636509 19.679905 19.701603 19.723301 19.679905 19.701603 19.723301 19.723301 19.831806 19.788410 19.701603 19.679905 19.701603 19.744999 19.701603 19.658207 19.679905 19.788410 19.788410 19.875202 20.157307 20.396000 20.656406 20.808308 20.764896 20.634708 20.547901 20.396000 20.309208 20.330906 20.135609 20.070499 20.287510 21.220600 22.739597 24.106709 25.104908 25.126606 25.495502 26.211597 27.231510 28.533497 30.269505 31.571507 31.007298 30.898808 31.354496 30.291203 28.663700 28.056110 28.273106 28.728809 29.054310 29.010899 28.967503 30.095905 31.311100 31.267704 30.790302 31.571507 31.679996 30.920506 29.900608 28.750507 27.535297 26.385197 24.822803 22.023502 20.070499 19.506306 19.072300 18.573200 17.987309 17.466496 16.858906 16.207905 15.817295 15.513508 15.448399 15.383305 15.318195 15.318195 15.253101 14.558704 14.341709 14.385105 14.298298 14.319996 14.254902 14.406803 14.319996 14.298298 14.385105 14.580402 14.862507 14.970997 15.144596 15.708805 16.424900 16.750401 17.140995 17.531605 17.878803 18.182606 18.464710 18.638309 18.746799 18.746799 18.790195 18.768497 18.681705 18.725101 18.746799 18.768497 18.855305 18.898701 18.877003 18.855305 18.942097 18.811909 18.811909 18.855305 19.050602 18.877003 19.007206 18.942097 18.898701 19.028904 19.072300 19.028904 19.137409 19.050602 19.028904 19.093998 19.072300 19.072300 19.115696 19.050602 19.007206 19.115696 19.050602 19.137409 
19.875202 19.810108 19.831806 19.810108 19.788410 19.701603 19.831806 19.766697 19.744999 19.766697 19.723301 19.658207 19.831806 19.875202 19.723301 19.766697 19.766697 19.744999 19.766697 19.744999 19.723301 19.701603 19.701603 19.766697 19.723301 19.701603 19.744999 19.701603 19.723301 19.766697 19.788410 19.614796 19.636509 19.636509 19.701603 19.744999 19.766697 19.896900 20.135609 20.352604 20.634708 20.721500 20.808308 20.612995 20.461109 20.396000 20.287510 20.222401 20.070499 20.092197 20.526203 21.220600 22.717899 24.019901 24.931309 25.191700 25.712498 26.320103 27.361698 28.555210 30.182697 31.028996 30.551609 30.378010 30.464802 29.010899 26.992802 26.971104 27.209797 27.361698 27.296604 27.665501 28.121204 29.054310 30.681797 31.745106 30.638401 31.810200 31.983799 31.311100 30.139301 29.206196 28.251408 27.253208 26.775806 24.497303 21.003605 19.853504 19.376102 18.855305 18.269398 17.705204 17.010807 16.294697 15.839008 15.578602 15.535206 15.448399 15.470097 15.339909 15.079502 14.471897 14.450199 14.319996 14.385105 14.319996 14.363407 14.471897 14.493595 14.406803 14.623798 14.862507 15.014408 15.231403 15.665409 16.403202 16.685307 16.880604 17.249500 17.661808 17.965595 18.226002 18.421299 18.638309 18.681705 18.811909 18.811909 18.768497 18.681705 18.746799 18.790195 18.811909 18.833607 18.920399 18.920399 18.985508 18.855305 18.898701 18.942097 18.920399 19.050602 19.007206 19.007206 19.028904 19.007206 19.028904 19.007206 19.115696 19.028904 19.093998 19.093998 19.028904 19.028904 19.159107 19.050602 19.093998 19.072300 19.202503 19.115696 19.137409 
19.810108 19.853504 19.766697 19.788410 19.788410 19.679905 19.701603 19.744999 19.744999 19.636509 19.701603 19.701603 19.788410 19.810108 19.723301 19.723301 19.788410 19.658207 19.636509 19.701603 19.723301 19.636509 19.766697 19.701603 19.744999 19.701603 19.701603 19.701603 19.658207 19.658207 19.701603 19.701603 19.636509 19.614796 19.636509 19.679905 19.744999 19.896900 20.070499 20.309208 20.634708 20.634708 20.612995 20.569599 20.417698 20.352604 20.048801 19.983707 19.896900 20.070499 20.287510 20.916798 22.110310 23.629307 24.714298 25.365299 25.951206 26.688999 27.730610 28.967503 30.312901 30.638401 29.922306 29.748707 30.226109 29.010899 26.710697 26.515400 26.645603 26.688999 26.840900 27.340000 27.795704 28.685398 30.117603 31.484699 32.048908 32.482899 32.309299 31.376209 30.117603 29.076008 28.403309 27.730610 27.513599 26.298405 24.215199 21.350803 19.744999 19.072300 18.442997 17.835407 17.054203 16.424900 15.904102 15.665409 15.556904 15.578602 15.513508 15.405003 15.101200 14.537006 14.276600 14.319996 14.363407 14.363407 14.341709 14.450199 14.515308 14.558704 14.819096 15.621998 15.817295 16.034306 16.424900 16.620197 16.837208 17.032505 17.358006 17.661808 18.009007 18.399601 18.486408 18.551502 18.703403 18.811909 18.877003 18.681705 18.638309 18.725101 18.768497 18.855305 18.877003 18.898701 18.985508 18.877003 18.963810 18.811909 18.920399 18.833607 18.985508 18.963810 19.007206 19.028904 18.942097 18.963810 19.007206 19.007206 19.072300 19.007206 18.963810 19.050602 18.985508 19.093998 19.115696 18.920399 18.942097 19.050602 19.072300 19.072300 
19.853504 19.788410 19.744999 19.744999 19.853504 19.723301 19.788410 19.679905 19.723301 19.788410 19.788410 19.788410 19.744999 19.853504 19.744999 19.766697 19.766697 19.744999 19.701603 19.788410 19.723301 19.701603 19.593098 19.636509 19.701603 19.766697 19.744999 19.658207 19.658207 19.766697 19.679905 19.701603 19.679905 19.658207 19.701603 19.679905 19.831806 19.853504 20.005405 20.287510 20.591297 20.591297 20.569599 20.461109 20.439396 20.309208 20.135609 19.962009 19.940296 19.940296 19.962009 20.396000 21.502705 23.000004 24.432209 25.256809 26.298405 27.470203 28.555210 29.596806 30.573307 30.009098 29.293003 29.444904 29.661900 29.618504 27.470203 26.515400 26.363499 26.472004 26.862598 27.361698 27.426807 28.142902 29.184498 30.812000 32.374409 32.895206 32.352695 31.463001 30.312901 29.401508 28.620304 28.012699 27.904209 26.927708 25.842701 23.954807 20.721500 19.397800 18.616596 17.835407 17.162708 16.446598 15.947498 15.687107 15.513508 15.535206 15.491810 15.383305 15.253101 14.775700 14.319996 14.341709 14.428501 14.493595 14.450199 14.493595 14.558704 14.688908 14.797398 15.643696 16.251301 16.468296 16.641895 16.837208 17.075901 17.206104 17.596699 17.813709 18.269398 18.442997 18.594898 18.638309 18.725101 18.703403 18.811909 18.703403 18.746799 18.790195 18.877003 18.790195 18.855305 18.877003 18.920399 18.877003 19.007206 18.920399 18.898701 18.877003 18.985508 18.920399 18.942097 18.898701 18.963810 19.072300 19.072300 18.963810 19.093998 19.093998 19.028904 19.007206 18.985508 18.985508 19.050602 18.985508 18.963810 19.137409 19.115696 18.985508 
19.788410 19.788410 19.766697 19.788410 19.788410 19.723301 19.831806 19.788410 19.810108 19.744999 19.766697 19.723301 19.896900 19.853504 19.788410 19.744999 19.853504 19.766697 19.701603 19.788410 19.810108 19.788410 19.679905 19.788410 19.723301 19.788410 19.701603 19.701603 19.766697 19.788410 19.744999 19.788410 19.701603 19.636509 19.658207 19.658207 19.788410 19.875202 19.940296 20.200703 20.461109 20.569599 20.591297 20.547901 20.417698 20.287510 20.157307 19.983707 19.918598 19.983707 20.200703 20.656406 21.546101 22.565998 24.171803 25.386997 26.840900 28.142902 29.293003 30.182697 30.117603 29.054310 29.010899 29.227909 29.466602 29.727009 29.010899 27.426807 26.580509 26.667301 27.057896 27.318302 27.405109 28.012699 28.945805 30.508198 32.417805 32.938602 32.526310 31.463001 30.616703 29.727009 28.750507 28.077808 27.708897 27.014500 26.146503 25.148304 22.652805 19.896900 18.963810 18.095798 17.292896 16.511707 15.947498 15.687107 15.578602 15.513508 15.448399 15.426701 15.383305 14.927601 14.428501 14.363407 14.580402 14.688908 14.450199 14.645496 14.537006 14.688908 14.775700 15.535206 16.446598 16.728703 16.902302 16.989109 17.271198 17.401402 17.726902 17.987309 18.334507 18.486408 18.616596 18.746799 18.790195 18.811909 18.725101 18.681705 18.703403 18.877003 18.855305 18.790195 18.920399 18.985508 18.877003 18.920399 18.942097 18.877003 18.920399 18.942097 18.963810 19.050602 18.985508 18.963810 19.028904 19.072300 19.050602 19.050602 19.137409 18.985508 19.072300 19.050602 19.028904 19.115696 19.072300 19.028904 19.093998 19.050602 19.115696 19.115696 
19.810108 19.766697 19.810108 19.723301 19.701603 19.658207 19.810108 19.810108 19.744999 19.701603 19.723301 19.831806 19.766697 19.896900 19.744999 19.766697 19.788410 19.766697 19.766697 19.853504 19.723301 19.701603 19.701603 19.723301 19.679905 19.766697 19.766697 19.701603 19.701603 19.766697 19.723301 19.766697 19.701603 19.701603 19.658207 19.614796 19.810108 19.810108 19.831806 20.070499 20.396000 20.591297 20.526203 20.526203 20.396000 20.352604 20.157307 19.896900 19.875202 19.896900 20.547901 21.025303 21.546101 22.197102 23.130207 24.519001 26.363499 28.056110 29.271305 29.553410 29.358097 29.184498 29.401508 29.661900 29.683598 29.835499 29.857197 29.423206 27.774006 27.361698 27.405109 27.383396 27.708897 28.425007 29.293003 30.768604 32.439503 32.851810 32.352695 31.549809 30.790302 29.878910 28.815601 28.207996 27.513599 26.840900 26.124805 25.517200 23.954807 20.569599 19.137409 18.442997 17.488209 16.533405 15.990910 15.773899 15.578602 15.470097 15.405003 15.448399 15.448399 15.079502 14.515308 14.406803 14.558704 14.623798 14.558704 14.515308 14.537006 14.558704 14.862507 15.361607 16.576801 16.837208 16.967396 17.162708 17.336308 17.531605 17.791996 17.965595 18.291096 18.421299 18.551502 18.746799 18.725101 18.811909 18.768497 18.638309 18.681705 18.768497 18.833607 18.855305 18.898701 18.963810 18.898701 18.963810 18.920399 18.898701 18.898701 18.877003 19.050602 18.985508 18.963810 18.985508 18.985508 19.115696 19.050602 19.007206 19.072300 19.072300 18.985508 18.942097 19.007206 19.093998 19.050602 19.072300 19.093998 19.137409 19.159107 19.137409 
19.831806 19.831806 19.766697 19.744999 19.744999 19.723301 19.744999 19.679905 19.744999 19.701603 19.679905 19.788410 19.766697 19.723301 19.810108 19.810108 19.636509 19.723301 19.701603 19.658207 19.723301 19.679905 19.636509 19.723301 19.701603 19.658207 19.744999 19.723301 19.679905 19.766697 19.766697 19.744999 19.701603 19.614796 19.679905 19.614796 19.744999 19.831806 19.788410 19.983707 20.265797 20.439396 20.482807 20.439396 20.352604 20.352604 20.157307 19.896900 19.896900 20.070499 20.482807 20.981907 21.459309 21.828205 22.500904 23.390598 24.714298 26.602207 28.273106 28.425007 28.663700 28.555210 28.989201 29.466602 30.139301 30.595005 30.486500 30.052509 29.423206 28.425007 27.969303 27.925907 28.338200 28.967503 29.683598 31.007298 32.374409 32.786701 32.244205 31.571507 30.877110 29.900608 28.685398 27.904209 27.383396 26.602207 25.842701 25.321903 24.367100 21.524403 19.332706 18.660007 17.553303 16.598499 16.034306 15.795597 15.556904 15.448399 15.448399 15.383305 15.491810 15.231403 15.036106 14.493595 14.623798 14.667210 14.667210 14.558704 14.580402 14.645496 14.797398 15.491810 16.641895 16.902302 17.032505 17.184406 17.488209 17.531605 17.813709 18.074100 18.399601 18.442997 18.594898 18.768497 18.768497 18.790195 18.768497 18.703403 18.703403 18.811909 18.768497 18.877003 18.920399 18.811909 18.877003 18.942097 18.855305 18.855305 18.877003 18.898701 18.898701 18.963810 18.920399 18.963810 18.898701 19.028904 19.007206 18.942097 19.028904 18.898701 18.920399 19.050602 18.985508 19.050602 19.028904 19.007206 19.072300 19.050602 19.050602 19.028904 
19.701603 19.788410 19.810108 19.810108 19.723301 19.679905 19.723301 19.788410 19.788410 19.723301 19.788410 19.658207 19.810108 19.723301 19.723301 19.766697 19.788410 19.636509 19.701603 19.636509 19.679905 19.679905 19.614796 19.723301 19.723301 19.658207 19.636509 19.723301 19.723301 19.766697 19.744999 19.810108 19.810108 19.658207 19.679905 19.593098 19.701603 19.766697 19.788410 19.962009 20.179005 20.417698 20.352604 20.330906 20.309208 20.287510 20.092197 19.896900 19.896900 19.983707 20.569599 20.938496 21.242298 21.589497 22.175404 22.869801 24.171803 26.688999 27.687199 27.774006 27.904209 27.904209 28.273106 28.707096 29.379810 30.204395 30.812000 30.660099 29.987400 29.661900 29.293003 29.444904 29.661900 29.987400 30.464802 31.202610 31.918705 32.439503 31.940403 31.224308 30.573307 29.683598 28.490101 27.622105 27.079609 26.255009 25.604008 25.170002 24.171803 21.698002 19.593098 18.833607 17.878803 16.663609 16.012608 15.817295 15.578602 15.491810 15.491810 15.578602 15.556904 15.643696 15.448399 14.970997 14.732304 14.775700 14.710606 14.667210 14.688908 14.775700 14.840809 15.882404 16.815510 17.010807 17.249500 17.379704 17.531605 17.705204 17.965595 18.204304 18.421299 18.573200 18.703403 18.768497 18.790195 18.811909 18.877003 18.703403 18.746799 18.833607 18.811909 18.942097 18.833607 18.898701 18.920399 18.963810 18.942097 18.855305 18.985508 18.855305 18.963810 19.028904 19.007206 18.898701 19.007206 19.007206 18.942097 19.028904 19.028904 19.028904 19.050602 19.072300 18.942097 19.072300 19.115696 19.072300 19.072300 19.093998 19.072300 19.007206 
19.875202 19.788410 19.788410 19.766697 19.788410 19.766697 19.723301 19.744999 19.788410 19.744999 19.788410 19.744999 19.788410 19.788410 19.744999 19.744999 19.679905 19.636509 19.723301 19.679905 19.614796 19.701603 19.658207 19.701603 19.744999 19.701603 19.723301 19.679905 19.701603 19.723301 19.744999 19.744999 19.744999 19.658207 19.658207 19.679905 19.701603 19.701603 19.744999 19.940296 20.092197 20.287510 20.309208 20.396000 20.330906 20.200703 20.092197 20.113895 20.005405 20.157307 20.547901 20.851704 21.047001 21.329105 21.828205 22.500904 24.822803 27.036198 27.231510 27.231510 27.491901 27.513599 27.817402 28.186298 28.576908 29.466602 30.486500 31.224308 30.334599 29.857197 30.312901 31.224308 31.484699 31.441303 31.484699 31.246006 30.638401 31.028996 31.766804 30.920506 30.030796 29.314701 28.207996 27.470203 26.840900 25.994602 25.213398 24.887897 23.846302 21.459309 19.701603 18.942097 18.182606 17.162708 16.164509 15.860706 15.752201 15.708805 15.643696 15.600300 15.839008 16.121098 15.925800 15.730503 15.383305 15.036106 14.819096 14.884205 14.819096 14.970997 15.426701 16.446598 16.924000 17.162708 17.271198 17.488209 17.618397 17.770298 18.074100 18.334507 18.529804 18.594898 18.703403 18.725101 18.746799 18.811909 18.790195 18.703403 18.790195 18.855305 18.768497 18.855305 18.898701 18.877003 18.963810 18.942097 18.942097 18.920399 18.985508 18.963810 18.920399 19.007206 18.898701 18.985508 18.877003 18.942097 19.007206 19.050602 19.072300 19.028904 19.050602 19.007206 19.050602 19.028904 19.093998 19.050602 19.093998 19.093998 19.202503 19.050602 
19.766697 19.723301 19.766697 19.636509 19.723301 19.723301 19.766697 19.723301 19.723301 19.701603 19.723301 19.701603 19.788410 19.744999 19.744999 19.701603 19.701603 19.679905 19.679905 19.679905 19.701603 19.636509 19.679905 19.723301 19.744999 19.679905 19.679905 19.658207 19.679905 19.723301 19.788410 19.744999 19.723301 19.831806 19.701603 19.679905 19.658207 19.658207 19.723301 19.875202 20.027103 20.200703 20.265797 20.309208 20.309208 20.135609 20.048801 20.135609 20.092197 20.200703 20.526203 20.612995 20.743198 20.830006 21.220600 22.305607 25.408695 26.819202 26.906010 26.840900 27.036198 27.079609 27.426807 27.730610 28.142902 29.097706 30.052509 31.246006 31.028996 29.531696 29.835499 31.007298 31.962101 31.983799 31.766804 30.833698 29.466602 29.358097 30.963902 30.703510 29.596806 28.815601 28.207996 27.578709 26.819202 25.907810 25.148304 24.584110 22.956608 20.678104 19.701603 19.115696 18.421299 17.835407 16.858906 16.099400 15.817295 15.839008 15.752201 15.904102 16.424900 16.620197 16.555103 16.338108 16.316410 15.947498 15.513508 15.361607 15.535206 15.752201 16.490009 16.880604 17.032505 17.184406 17.358006 17.553303 17.726902 17.878803 18.139210 18.269398 18.529804 18.616596 18.681705 18.681705 18.681705 18.790195 18.616596 18.703403 18.898701 18.877003 18.790195 18.855305 18.920399 18.963810 18.898701 18.898701 18.920399 18.877003 18.963810 18.963810 18.985508 19.007206 18.963810 19.072300 18.920399 18.942097 18.963810 19.028904 19.180805 18.898701 19.007206 18.985508 18.963810 18.985508 19.050602 19.050602 19.050602 19.093998 19.072300 19.028904 
19.788410 19.831806 19.766697 19.744999 19.744999 19.723301 19.766697 19.723301 19.701603 19.723301 19.744999 19.766697 19.766697 19.701603 19.788410 19.701603 19.679905 19.679905 19.723301 19.701603 19.701603 19.723301 19.658207 19.701603 19.679905 19.679905 19.766697 19.744999 19.658207 19.723301 19.766697 19.701603 19.679905 19.723301 19.636509 19.593098 19.614796 19.614796 19.658207 19.788410 19.983707 20.157307 20.222401 20.265797 20.330906 20.135609 20.027103 20.070499 20.070499 20.200703 20.396000 20.309208 20.309208 20.417698 20.960209 22.088596 25.148304 26.450306 26.602207 26.645603 26.797504 26.906010 27.144703 27.340000 27.860798 28.924107 30.052509 31.094105 31.441303 29.835499 29.705296 30.399708 30.638401 30.855396 30.833698 30.725208 30.312901 29.661900 30.095905 30.616703 29.466602 28.728809 28.142902 27.470203 26.688999 25.864399 24.996403 23.976505 21.784809 20.374302 19.723301 19.137409 18.681705 18.204304 17.618397 17.054203 16.424900 16.186207 16.468296 16.880604 17.162708 17.097599 16.989109 16.858906 16.837208 16.685307 16.663609 16.620197 16.620197 16.750401 16.945698 17.097599 17.314610 17.423100 17.509907 17.705204 18.030704 18.009007 18.312809 18.508106 18.660007 18.725101 18.703403 18.703403 18.746799 18.703403 18.616596 18.681705 18.898701 18.790195 18.877003 18.877003 18.898701 18.942097 18.877003 18.877003 18.942097 18.855305 18.963810 18.855305 18.898701 18.942097 19.050602 18.963810 18.898701 18.985508 18.985508 18.898701 19.115696 19.007206 19.007206 18.963810 19.007206 19.072300 18.985508 18.920399 18.985508 19.093998 19.093998 19.028904 
19.831806 19.766697 19.853504 19.810108 19.744999 19.744999 19.679905 19.723301 19.679905 19.679905 19.701603 19.831806 19.853504 19.810108 19.766697 19.744999 19.679905 19.679905 19.679905 19.658207 19.723301 19.679905 19.701603 19.636509 19.679905 19.723301 19.723301 19.679905 19.701603 19.679905 19.723301 19.788410 19.723301 19.744999 19.701603 19.701603 19.658207 19.614796 19.701603 19.744999 19.831806 20.005405 20.244099 20.330906 20.309208 20.179005 19.940296 19.853504 19.983707 20.070499 20.135609 20.092197 20.005405 20.135609 20.764896 21.828205 24.519001 26.059696 26.363499 26.493702 26.710697 26.862598 26.949406 27.144703 27.774006 29.206196 30.030796 30.746906 31.180897 31.050709 30.247807 29.965702 29.727009 29.640202 29.813801 29.792103 29.314701 29.141102 29.466602 30.009098 29.575108 28.772205 27.904209 27.253208 26.385197 25.517200 23.976505 22.132008 20.830006 20.113895 19.679905 19.245899 18.833607 18.573200 18.226002 17.813709 17.336308 17.336308 17.401402 17.488209 17.292896 17.032505 17.184406 17.097599 17.010807 17.162708 17.184406 17.119297 17.140995 17.162708 17.206104 17.336308 17.466496 17.596699 17.683506 17.922199 18.052402 18.052402 18.442997 18.594898 18.703403 18.703403 18.768497 18.768497 18.746799 18.681705 18.725101 18.790195 18.833607 18.920399 18.855305 18.877003 19.007206 18.877003 18.877003 18.877003 18.877003 18.942097 19.072300 18.855305 18.942097 19.007206 19.050602 19.007206 18.942097 18.942097 18.942097 19.028904 19.093998 19.050602 18.985508 18.963810 18.963810 19.137409 19.007206 19.028904 19.072300 19.245899 19.224201 19.050602 
19.810108 19.701603 19.744999 19.744999 19.766697 19.744999 19.701603 19.766697 19.723301 19.744999 19.744999 19.723301 19.744999 19.723301 19.744999 19.679905 19.614796 19.614796 19.614796 19.744999 19.679905 19.679905 19.658207 19.701603 19.701603 19.723301 19.701603 19.701603 19.701603 19.744999 19.744999 19.723301 19.744999 19.701603 19.766697 19.701603 19.571400 19.593098 19.658207 19.636509 19.853504 19.940296 20.157307 20.287510 20.461109 20.461109 20.092197 19.875202 19.810108 19.810108 19.788410 19.679905 19.744999 19.875202 20.547901 21.437595 23.412296 25.582310 26.103107 26.428608 26.754108 26.927708 27.057896 27.209797 27.665501 28.663700 29.336399 29.987400 30.464802 30.746906 29.922306 29.401508 28.880695 28.858997 28.772205 28.555210 28.034397 27.947605 28.403309 28.707096 28.229710 27.470203 26.927708 26.189899 25.278507 23.564198 21.849903 20.938496 20.396000 19.896900 19.549702 19.245899 18.855305 18.638309 18.312809 18.052402 17.900501 17.640110 17.748600 17.705204 17.119297 16.555103 17.292896 17.444798 17.596699 17.596699 17.509907 17.358006 17.423100 17.358006 17.423100 17.553303 17.618397 17.705204 17.835407 17.987309 18.139210 18.204304 18.377903 18.486408 18.660007 18.660007 18.703403 18.725101 18.725101 18.768497 18.703403 18.746799 18.833607 18.855305 18.855305 18.898701 18.920399 18.985508 18.811909 18.877003 18.920399 18.855305 18.833607 18.920399 18.898701 19.007206 18.985508 18.942097 18.963810 18.985508 18.985508 19.072300 19.072300 18.985508 19.050602 19.050602 18.985508 19.007206 19.072300 19.072300 19.093998 19.050602 19.028904 19.050602 
19.788410 19.831806 19.723301 19.788410 19.723301 19.723301 19.744999 19.679905 19.658207 19.766697 19.766697 19.788410 19.788410 19.744999 19.723301 19.658207 19.614796 19.679905 19.679905 19.723301 19.658207 19.679905 19.658207 19.701603 19.679905 19.658207 19.723301 19.701603 19.636509 19.788410 19.810108 19.723301 19.701603 19.701603 19.788410 19.679905 19.614796 19.593098 19.614796 19.723301 19.831806 19.810108 20.005405 20.265797 20.547901 20.526203 20.461109 20.179005 19.853504 19.788410 19.614796 19.549702 19.528004 19.701603 20.200703 20.895100 22.218800 24.605808 25.886097 26.320103 26.732395 26.971104 27.188099 27.188099 27.405109 27.774006 28.490101 29.249607 29.575108 30.443104 29.488300 28.989201 28.251408 27.991001 27.839100 27.209797 26.884296 26.797504 27.491901 27.600407 26.623905 23.954807 23.216999 22.761295 22.197102 21.546101 20.916798 20.482807 20.048801 19.766697 19.528004 19.093998 18.703403 18.442997 18.421299 18.182606 17.726902 17.075901 17.748600 17.857105 17.097599 16.815510 17.618397 17.791996 17.987309 17.857105 17.922199 17.770298 17.791996 17.683506 17.661808 17.683506 17.791996 17.835407 17.900501 18.139210 18.291096 18.160908 18.030704 18.486408 18.681705 18.703403 18.725101 18.768497 18.768497 18.703403 18.660007 18.811909 18.833607 18.790195 18.768497 18.855305 18.855305 18.942097 18.920399 18.855305 18.877003 18.898701 18.920399 18.942097 18.942097 18.963810 18.920399 19.007206 18.985508 19.007206 19.007206 18.985508 19.050602 18.963810 19.072300 19.050602 19.007206 18.920399 19.115696 19.093998 19.007206 19.159107 19.115696 19.028904 
19.679905 19.810108 19.875202 19.788410 19.766697 19.766697 19.766697 19.723301 19.744999 19.723301 19.701603 19.766697 19.744999 19.723301 19.744999 19.679905 19.723301 19.723301 19.701603 19.744999 19.679905 19.723301 19.658207 19.723301 19.636509 19.636509 19.723301 19.658207 19.636509 19.658207 19.723301 19.723301 19.723301 19.744999 19.701603 19.723301 19.614796 19.636509 19.614796 19.658207 19.744999 19.766697 19.896900 20.135609 20.482807 20.656406 20.569599 20.439396 20.113895 19.875202 19.636509 19.419498 19.506306 19.528004 19.962009 20.396000 21.502705 22.891499 24.692600 25.886097 26.602207 26.927708 27.057896 27.101307 27.231510 27.513599 28.077808 28.490101 28.642002 29.813801 29.227909 28.663700 28.034397 27.687199 27.426807 26.688999 25.842701 25.386997 25.842701 26.710697 25.365299 22.848103 21.177204 20.851704 20.439396 20.699802 20.330906 20.157307 19.810108 19.593098 19.311008 19.007206 18.464710 18.312809 18.399601 18.226002 17.748600 17.184406 17.922199 18.182606 17.922199 17.813709 18.074100 18.074100 18.160908 18.160908 18.074100 17.987309 17.987309 17.878803 17.943897 17.857105 17.857105 17.900501 18.030704 18.204304 18.377903 18.399601 18.377903 18.638309 18.811909 18.811909 18.703403 18.703403 18.638309 18.681705 18.790195 18.811909 18.920399 18.877003 18.811909 18.898701 18.920399 18.898701 18.898701 18.920399 18.920399 18.898701 18.898701 18.877003 18.920399 18.942097 19.028904 18.942097 19.028904 18.985508 18.985508 19.028904 18.963810 19.115696 19.028904 19.028904 19.072300 18.963810 19.093998 19.050602 19.072300 19.115696 19.072300 19.028904 
19.788410 19.766697 19.766697 19.766697 19.723301 19.744999 19.701603 19.723301 19.810108 19.723301 19.744999 19.788410 19.679905 19.658207 19.723301 19.701603 19.701603 19.723301 19.744999 19.679905 19.679905 19.701603 19.658207 19.614796 19.679905 19.723301 19.679905 19.679905 19.658207 19.766697 19.679905 19.788410 19.744999 19.744999 19.723301 19.723301 19.679905 19.571400 19.593098 19.636509 19.701603 19.723301 19.831806 20.005405 20.352604 20.569599 20.656406 20.634708 20.287510 20.005405 19.744999 19.614796 19.419498 19.419498 19.810108 20.092197 20.808308 21.741398 22.761295 24.019901 25.386997 26.146503 26.515400 26.688999 26.710697 26.645603 26.472004 25.799305 26.472004 28.207996 28.880695 28.294804 27.752308 27.383396 26.667301 25.907810 25.061497 24.388798 24.236897 24.757710 23.911396 22.414097 20.699802 20.330906 20.048801 19.962009 19.875202 19.831806 19.744999 19.462910 19.180805 18.768497 18.442997 18.377903 18.117496 18.160908 18.030704 17.900501 18.160908 18.312809 18.269398 18.160908 18.356205 18.312809 18.334507 18.334507 18.247700 18.182606 18.204304 18.074100 17.965595 17.770298 18.009007 18.095798 18.052402 18.291096 18.399601 18.442997 18.551502 18.660007 18.703403 18.790195 18.725101 18.790195 18.660007 18.703403 18.768497 18.877003 18.963810 18.963810 18.811909 18.920399 18.920399 18.942097 18.920399 18.898701 18.898701 18.811909 18.920399 18.898701 18.942097 18.920399 18.920399 18.942097 19.028904 19.007206 18.963810 18.920399 19.072300 19.007206 18.963810 18.963810 18.963810 18.963810 19.050602 19.093998 19.007206 19.007206 18.942097 19.050602 
19.723301 19.788410 19.788410 19.831806 19.788410 19.701603 19.701603 19.679905 19.723301 19.766697 19.723301 19.766697 19.766697 19.744999 19.723301 19.614796 19.636509 19.701603 19.701603 19.658207 19.679905 19.679905 19.679905 19.658207 19.614796 19.723301 19.723301 19.701603 19.614796 19.679905 19.723301 19.723301 19.701603 19.766697 19.744999 19.701603 19.679905 19.658207 19.571400 19.636509 19.636509 19.658207 19.896900 19.940296 20.179005 20.526203 20.634708 20.612995 20.439396 20.179005 20.005405 19.875202 19.853504 19.875202 20.048801 20.157307 20.482807 21.047001 21.611210 21.980106 22.609409 23.434010 23.998203 24.041599 23.954807 23.954807 23.607609 23.303806 23.564198 26.037998 28.338200 27.774006 27.231510 26.472004 25.517200 24.627506 24.084995 23.781208 23.434010 23.130207 22.696201 21.958408 20.526203 20.135609 19.983707 19.831806 19.723301 19.679905 19.636509 19.419498 19.115696 18.660007 18.529804 18.508106 18.421299 18.421299 18.247700 18.095798 18.204304 18.399601 18.464710 18.464710 18.529804 18.508106 18.551502 18.508106 18.442997 18.399601 18.312809 18.269398 18.095798 17.943897 18.074100 18.291096 18.421299 18.508106 18.681705 18.616596 18.746799 18.660007 18.638309 18.833607 18.638309 18.725101 18.703403 18.703403 18.877003 18.898701 18.898701 18.920399 18.877003 18.898701 18.855305 18.855305 18.942097 18.833607 18.877003 18.920399 18.963810 18.855305 18.963810 19.028904 19.072300 19.050602 19.050602 18.985508 19.093998 18.963810 18.963810 18.985508 19.028904 19.007206 18.963810 18.985508 19.072300 19.093998 19.072300 19.093998 19.093998 19.093998 
19.810108 19.766697 19.788410 19.744999 19.788410 19.723301 19.723301 19.701603 19.744999 19.744999 19.723301 19.744999 19.875202 19.744999 19.658207 19.636509 19.614796 19.766697 19.658207 19.679905 19.679905 19.614796 19.679905 19.679905 19.658207 19.614796 19.679905 19.593098 19.658207 19.723301 19.788410 19.658207 19.744999 19.744999 19.723301 19.658207 19.788410 19.679905 19.614796 19.528004 19.549702 19.636509 19.701603 19.853504 20.113895 20.461109 20.591297 20.634708 20.526203 20.265797 20.309208 20.244099 20.265797 20.222401 20.287510 20.113895 20.439396 20.461109 20.569599 20.612995 21.003605 21.350803 21.632908 21.914997 22.197102 22.587696 22.696201 22.739597 23.065098 24.519001 27.188099 26.320103 26.580509 25.712498 24.540699 23.455708 22.956608 22.848103 22.696201 22.327305 21.893299 21.329105 20.113895 19.831806 19.658207 19.593098 19.549702 19.636509 19.506306 19.419498 19.137409 18.811909 18.464710 18.486408 18.377903 18.464710 18.486408 18.442997 18.464710 18.508106 18.573200 18.508106 18.616596 18.594898 18.638309 18.594898 18.508106 18.464710 18.334507 18.291096 18.291096 18.117496 18.269398 18.334507 18.486408 18.616596 18.638309 18.768497 18.703403 18.746799 18.768497 18.811909 18.768497 18.790195 18.660007 18.746799 18.898701 18.942097 18.985508 18.877003 18.833607 18.920399 18.877003 18.898701 18.877003 18.898701 18.833607 18.855305 18.942097 18.963810 18.963810 18.963810 19.093998 18.942097 19.028904 19.115696 19.050602 18.855305 18.985508 18.985508 18.920399 18.985508 19.007206 19.028904 19.050602 19.050602 19.050602 19.050602 19.072300 19.050602 
19.853504 19.875202 19.788410 19.723301 19.723301 19.701603 19.723301 19.679905 19.701603 19.701603 19.701603 19.810108 19.853504 19.723301 19.744999 19.701603 19.614796 19.658207 19.658207 19.723301 19.679905 19.658207 19.614796 19.658207 19.614796 19.701603 19.658207 19.636509 19.679905 19.744999 19.679905 19.701603 19.723301 19.788410 19.788410 19.766697 19.766697 19.723301 19.549702 19.571400 19.571400 19.636509 19.679905 19.658207 19.896900 20.265797 20.439396 20.591297 20.591297 20.482807 20.374302 20.374302 20.265797 20.287510 20.287510 20.200703 20.113895 19.788410 19.766697 19.875202 20.113895 20.265797 20.526203 20.678104 21.263996 21.828205 22.001804 22.240498 22.479206 23.216999 25.343601 26.255009 25.972904 25.083210 23.868000 22.978306 22.435810 22.088596 21.849903 21.567799 21.567799 20.743198 19.875202 19.441196 19.397800 19.311008 19.462910 19.484608 19.462910 19.332706 19.202503 18.942097 18.616596 18.291096 18.334507 18.573200 18.638309 18.681705 18.703403 18.725101 18.811909 18.616596 18.660007 18.725101 18.703403 18.638309 18.551502 18.508106 18.356205 18.334507 18.334507 18.269398 18.356205 18.399601 18.529804 18.703403 18.790195 18.725101 18.768497 18.768497 18.855305 18.790195 18.746799 18.768497 18.725101 18.811909 18.898701 18.898701 18.877003 18.855305 18.855305 18.855305 18.855305 18.963810 18.877003 18.920399 18.985508 18.833607 18.898701 18.877003 18.833607 18.963810 18.963810 18.985508 18.985508 19.050602 18.985508 18.985508 18.985508 18.920399 18.985508 18.963810 19.028904 19.028904 19.028904 19.007206 18.985508 19.115696 18.942097 19.050602 
19.831806 19.744999 19.744999 19.766697 19.701603 19.658207 19.701603 19.679905 19.723301 19.723301 19.744999 19.723301 19.810108 19.766697 19.766697 19.701603 19.658207 19.744999 19.658207 19.658207 19.679905 19.658207 19.636509 19.593098 19.636509 19.658207 19.723301 19.679905 19.723301 19.658207 19.658207 19.701603 19.766697 19.679905 19.766697 19.810108 19.723301 19.723301 19.549702 19.528004 19.614796 19.528004 19.614796 19.614796 19.744999 20.048801 20.244099 20.482807 20.526203 20.526203 20.330906 20.352604 20.135609 20.048801 20.005405 19.701603 19.528004 19.267597 19.332706 19.397800 19.593098 19.679905 19.896900 20.048801 20.678104 21.263996 21.459309 21.546101 21.806507 22.175404 23.368900 25.083210 25.343601 24.584110 23.585896 22.783009 22.218800 21.871601 21.589497 21.546101 21.003605 20.113895 19.549702 19.332706 19.245899 19.224201 19.376102 19.419498 19.419498 19.376102 19.245899 19.159107 18.855305 18.725101 18.508106 18.725101 18.790195 18.877003 18.855305 18.877003 18.920399 18.833607 18.746799 18.833607 18.790195 18.746799 18.573200 18.573200 18.464710 18.399601 18.356205 18.399601 18.442997 18.508106 18.529804 18.638309 18.746799 18.725101 18.790195 18.790195 18.855305 18.746799 18.725101 18.681705 18.725101 18.963810 18.963810 18.942097 18.898701 18.877003 18.833607 18.877003 18.898701 18.942097 18.963810 18.855305 18.963810 18.920399 18.898701 18.833607 18.920399 19.007206 18.920399 18.898701 18.942097 19.028904 19.050602 18.942097 19.007206 19.028904 18.985508 19.072300 18.898701 19.007206 19.007206 19.050602 18.942097 19.050602 19.028904 19.072300 
19.788410 19.701603 19.723301 19.766697 19.701603 19.679905 19.679905 19.701603 19.679905 19.658207 19.810108 19.723301 19.766697 19.679905 19.744999 19.658207 19.636509 19.658207 19.614796 19.614796 19.571400 19.679905 19.636509 19.658207 19.636509 19.528004 19.636509 19.614796 19.679905 19.658207 19.701603 19.701603 19.658207 19.701603 19.744999 19.701603 19.701603 19.636509 19.636509 19.549702 19.528004 19.506306 19.549702 19.528004 19.658207 19.766697 20.005405 20.244099 20.417698 20.222401 19.831806 19.766697 19.484608 19.289295 19.354404 19.289295 19.224201 19.115696 19.137409 19.180805 19.224201 19.224201 19.354404 19.484608 20.200703 20.743198 20.808308 20.830006 20.981907 21.459309 22.045200 23.021702 24.084995 23.911396 23.108509 22.305607 22.001804 21.676304 21.242298 20.851704 19.940296 19.679905 19.332706 18.877003 19.159107 19.180805 19.419498 19.484608 19.397800 19.311008 19.267597 19.180805 18.942097 18.920399 18.855305 18.855305 18.942097 18.920399 18.985508 18.942097 18.877003 18.811909 18.811909 18.811909 18.855305 18.660007 18.616596 18.551502 18.486408 18.377903 18.399601 18.356205 18.508106 18.616596 18.660007 18.725101 18.855305 18.768497 18.768497 18.833607 18.833607 18.746799 18.681705 18.746799 18.811909 18.898701 18.877003 18.877003 18.855305 18.877003 18.833607 18.877003 18.877003 18.898701 18.898701 18.811909 18.963810 18.833607 18.855305 18.877003 18.920399 18.855305 18.877003 18.920399 18.877003 18.985508 18.963810 18.985508 19.028904 18.942097 19.007206 18.985508 18.920399 19.007206 18.963810 19.050602 18.898701 18.963810 19.028904 18.963810 
19.831806 19.810108 19.723301 19.788410 19.744999 19.701603 19.658207 19.658207 19.723301 19.723301 19.788410 19.701603 19.679905 19.658207 19.701603 19.636509 19.658207 19.679905 19.636509 19.701603 19.701603 19.614796 19.636509 19.636509 19.636509 19.614796 19.636509 19.658207 19.679905 19.636509 19.614796 19.636509 19.658207 19.614796 19.679905 19.636509 19.679905 19.744999 19.679905 19.614796 19.528004 19.549702 19.506306 19.549702 19.636509 19.679905 19.853504 20.092197 20.287510 20.092197 19.810108 19.397800 19.050602 18.768497 19.028904 19.202503 19.267597 19.007206 18.898701 18.920399 18.963810 18.920399 18.942097 19.093998 19.593098 20.157307 20.092197 20.287510 20.699802 20.960209 21.329105 21.784809 21.958408 22.327305 22.327305 22.110310 21.654606 21.003605 20.330906 19.940296 19.853504 19.831806 19.397800 19.180805 19.224201 19.376102 19.441196 19.419498 19.506306 19.397800 19.224201 19.267597 19.093998 19.137409 19.050602 19.007206 19.007206 19.050602 19.007206 19.028904 18.985508 18.985508 18.877003 18.877003 18.790195 18.725101 18.616596 18.573200 18.573200 18.529804 18.660007 18.638309 18.681705 18.703403 18.703403 18.746799 18.811909 18.833607 18.811909 18.811909 18.768497 18.703403 18.703403 18.790195 18.833607 18.833607 18.898701 18.920399 18.942097 18.898701 18.855305 18.877003 18.855305 18.920399 18.942097 18.985508 18.942097 18.811909 18.920399 18.898701 18.898701 18.920399 18.963810 18.942097 18.898701 18.985508 18.963810 18.985508 19.137409 19.028904 19.028904 18.985508 18.942097 18.985508 19.028904 18.985508 18.985508 18.963810 18.963810 19.007206 
19.831806 19.766697 19.766697 19.701603 19.766697 19.701603 19.679905 19.701603 19.766697 19.701603 19.744999 19.810108 19.723301 19.679905 19.679905 19.723301 19.636509 19.701603 19.636509 19.658207 19.658207 19.636509 19.593098 19.636509 19.636509 19.636509 19.593098 19.658207 19.549702 19.636509 19.679905 19.636509 19.636509 19.679905 19.658207 19.636509 19.701603 19.658207 19.701603 19.636509 19.593098 19.528004 19.506306 19.462910 19.571400 19.679905 19.744999 19.896900 20.135609 20.222401 20.048801 19.658207 19.180805 19.180805 18.920399 18.855305 19.159107 18.942097 18.790195 18.725101 18.963810 18.942097 18.725101 18.790195 19.267597 19.658207 19.962009 20.200703 20.504505 20.634708 20.895100 21.047001 21.025303 20.916798 20.873402 21.112110 20.786610 20.352604 20.070499 19.962009 19.918598 19.788410 19.614796 19.528004 19.484608 19.528004 19.419498 19.419498 19.528004 19.419498 19.376102 19.289295 19.202503 19.180805 19.137409 19.050602 19.007206 19.028904 19.050602 19.050602 19.050602 18.963810 18.942097 18.920399 18.877003 18.725101 18.660007 18.681705 18.681705 18.660007 18.725101 18.768497 18.790195 18.768497 18.811909 18.768497 18.811909 18.855305 18.790195 18.768497 18.725101 18.703403 18.725101 18.811909 18.855305 18.855305 18.855305 18.920399 18.920399 18.898701 18.877003 18.920399 18.833607 18.920399 18.898701 18.985508 18.898701 18.855305 18.790195 18.811909 18.898701 19.007206 19.007206 18.898701 18.985508 19.028904 18.942097 18.985508 18.963810 18.985508 19.050602 19.028904 18.985508 19.028904 18.963810 18.963810 19.028904 18.963810 19.072300 18.985508 
19.788410 19.810108 19.853504 19.723301 19.744999 19.723301 19.766697 19.658207 19.766697 19.701603 19.723301 19.744999 19.723301 19.636509 19.766697 19.701603 19.679905 19.701603 19.614796 19.614796 19.679905 19.593098 19.636509 19.658207 19.744999 19.658207 19.658207 19.614796 19.723301 19.571400 19.636509 19.679905 19.614796 19.593098 19.679905 19.571400 19.679905 19.658207 19.636509 19.723301 19.701603 19.571400 19.506306 19.528004 19.506306 19.528004 19.636509 19.744999 19.983707 20.070499 20.005405 19.962009 19.723301 19.831806 19.528004 18.898701 19.093998 18.833607 18.833607 18.985508 19.267597 19.137409 18.811909 18.855305 19.115696 19.354404 19.528004 19.810108 20.200703 20.417698 20.591297 20.526203 20.526203 20.396000 20.352604 20.439396 20.265797 20.265797 20.092197 20.092197 19.983707 19.875202 19.658207 19.528004 19.571400 19.549702 19.462910 19.441196 19.441196 19.441196 19.354404 19.332706 19.289295 19.245899 19.224201 19.159107 19.137409 19.159107 19.115696 19.115696 19.072300 18.985508 18.920399 18.877003 18.811909 18.811909 18.660007 18.746799 18.681705 18.725101 18.790195 18.768497 18.833607 18.811909 18.790195 18.790195 18.833607 18.898701 18.790195 18.703403 18.681705 18.703403 18.811909 18.811909 18.920399 18.898701 18.898701 18.898701 18.920399 18.898701 18.898701 18.898701 18.898701 18.898701 18.855305 18.877003 19.007206 18.877003 18.985508 18.898701 18.963810 19.050602 18.942097 18.942097 19.072300 19.028904 18.963810 18.985508 19.093998 19.072300 19.072300 19.050602 19.007206 18.985508 19.007206 19.093998 19.072300 19.093998 19.137409 19.050602 
19.810108 19.766697 19.788410 19.788410 19.701603 19.766697 19.701603 19.788410 19.723301 19.723301 19.723301 19.723301 19.701603 19.679905 19.766697 19.658207 19.658207 19.658207 19.614796 19.679905 19.614796 19.636509 19.658207 19.744999 19.593098 19.593098 19.679905 19.636509 19.571400 19.571400 19.679905 19.571400 19.658207 19.636509 19.679905 19.614796 19.593098 19.636509 19.636509 19.636509 19.679905 19.549702 19.528004 19.397800 19.462910 19.549702 19.636509 19.636509 19.723301 19.810108 19.744999 19.918598 19.983707 20.179005 20.070499 19.593098 19.072300 18.746799 18.963810 19.028904 19.289295 19.332706 19.224201 18.985508 19.159107 18.942097 19.180805 19.766697 20.200703 20.309208 20.330906 20.265797 19.962009 19.723301 19.701603 19.962009 20.048801 20.048801 19.983707 20.027103 19.962009 19.918598 19.701603 19.701603 19.636509 19.549702 19.484608 19.462910 19.462910 19.419498 19.397800 19.376102 19.332706 19.354404 19.267597 19.224201 19.159107 19.159107 19.159107 19.072300 19.072300 18.963810 18.942097 18.833607 18.790195 18.746799 18.681705 18.790195 18.746799 18.855305 18.833607 18.833607 18.811909 18.833607 18.855305 18.877003 18.855305 18.746799 18.833607 18.638309 18.725101 18.811909 18.877003 18.920399 18.920399 18.942097 18.877003 18.985508 18.920399 18.898701 18.833607 18.920399 18.942097 18.898701 18.920399 18.985508 18.920399 18.877003 18.898701 18.920399 18.942097 18.942097 19.050602 18.942097 18.877003 19.050602 18.985508 18.985508 19.050602 18.985508 19.072300 19.072300 18.920399 18.898701 19.050602 19.050602 19.072300 19.093998 19.093998 19.028904 
19.831806 19.810108 19.766697 19.744999 19.679905 19.766697 19.766697 19.788410 19.766697 19.853504 19.701603 19.810108 19.723301 19.766697 19.723301 19.679905 19.744999 19.679905 19.701603 19.636509 19.679905 19.636509 19.614796 19.593098 19.679905 19.679905 19.636509 19.679905 19.658207 19.614796 19.593098 19.636509 19.636509 19.636509 19.658207 19.636509 19.658207 19.593098 19.593098 19.571400 19.658207 19.658207 19.614796 19.462910 19.506306 19.528004 19.571400 19.614796 19.571400 19.593098 19.549702 19.831806 20.157307 20.374302 20.482807 20.157307 19.831806 19.354404 19.137409 19.072300 19.245899 19.441196 19.397800 19.137409 19.115696 19.093998 19.028904 19.723301 20.070499 20.244099 20.113895 20.027103 19.701603 19.419498 19.506306 19.766697 19.831806 19.896900 19.940296 19.940296 19.896900 19.831806 19.723301 19.614796 19.679905 19.549702 19.549702 19.484608 19.462910 19.419498 19.419498 19.397800 19.332706 19.332706 19.354404 19.289295 19.224201 19.159107 19.180805 19.159107 19.137409 18.963810 18.963810 18.920399 18.833607 18.855305 18.660007 18.746799 18.725101 18.855305 18.898701 18.877003 18.877003 18.855305 18.877003 18.833607 18.877003 18.725101 18.811909 18.768497 18.746799 18.811909 18.877003 18.963810 18.898701 18.985508 18.963810 18.942097 18.920399 18.942097 18.833607 18.920399 18.855305 18.942097 18.920399 18.963810 18.963810 18.877003 18.985508 18.942097 19.028904 19.007206 19.007206 18.898701 19.028904 19.093998 18.963810 19.028904 19.072300 19.007206 19.007206 19.093998 19.072300 18.942097 19.028904 19.050602 19.007206 19.093998 19.115696 19.007206 
19.831806 19.831806 19.810108 19.766697 19.810108 19.831806 19.744999 19.723301 19.766697 19.723301 19.744999 19.701603 19.766697 19.766697 19.658207 19.723301 19.658207 19.658207 19.636509 19.723301 19.636509 19.658207 19.614796 19.658207 19.636509 19.636509 19.701603 19.766697 19.593098 19.701603 19.571400 19.658207 19.658207 19.701603 19.636509 19.593098 19.679905 19.614796 19.701603 19.571400 19.614796 19.636509 19.593098 19.571400 19.462910 19.549702 19.528004 19.506306 19.549702 19.484608 19.658207 19.744999 19.983707 20.157307 20.352604 20.352604 20.265797 19.940296 19.354404 19.028904 19.137409 19.267597 19.354404 19.072300 19.028904 19.050602 18.920399 19.744999 20.113895 20.070499 20.005405 19.831806 19.549702 19.354404 19.593098 19.723301 19.766697 19.853504 19.896900 19.896900 19.810108 19.810108 19.679905 19.614796 19.701603 19.636509 19.528004 19.549702 19.441196 19.484608 19.441196 19.441196 19.376102 19.397800 19.311008 19.289295 19.289295 19.224201 19.202503 19.180805 19.115696 18.985508 18.985508 18.963810 18.942097 18.942097 18.725101 18.811909 18.790195 18.855305 18.898701 18.920399 18.877003 18.855305 18.855305 18.877003 18.920399 18.790195 18.725101 18.790195 18.877003 18.855305 18.942097 19.028904 18.985508 18.920399 18.942097 18.985508 18.942097 18.963810 18.877003 18.942097 18.963810 19.007206 18.963810 19.028904 18.942097 18.877003 18.985508 18.963810 19.007206 18.963810 18.920399 18.985508 18.985508 19.007206 19.050602 19.050602 19.050602 19.007206 19.007206 19.007206 19.028904 19.093998 19.072300 19.137409 19.050602 19.137409 18.985508 19.050602 
19.810108 19.788410 19.831806 19.875202 19.810108 19.810108 19.701603 19.679905 19.723301 19.788410 19.701603 19.788410 19.788410 19.723301 19.679905 19.701603 19.679905 19.723301 19.658207 19.679905 19.701603 19.636509 19.679905 19.636509 19.593098 19.593098 19.636509 19.701603 19.614796 19.679905 19.636509 19.636509 19.723301 19.614796 19.636509 19.549702 19.658207 19.679905 19.614796 19.571400 19.614796 19.571400 19.528004 19.484608 19.484608 19.528004 19.462910 19.484608 19.549702 19.462910 19.571400 19.636509 19.788410 19.962009 20.287510 20.287510 20.374302 20.157307 19.679905 19.093998 18.920399 19.028904 19.137409 19.093998 18.638309 18.725101 18.790195 19.614796 20.048801 19.940296 20.005405 19.636509 19.419498 18.942097 19.484608 19.723301 19.766697 19.810108 19.831806 19.853504 19.766697 19.766697 19.723301 19.636509 19.614796 19.614796 19.528004 19.441196 19.484608 19.376102 19.376102 19.376102 19.311008 19.311008 19.311008 19.245899 19.245899 19.137409 19.093998 19.115696 19.050602 18.985508 18.985508 18.942097 18.985508 19.050602 18.963810 19.007206 18.877003 18.877003 18.942097 18.877003 18.855305 18.855305 18.877003 18.790195 18.811909 18.681705 18.681705 18.833607 18.963810 18.790195 18.855305 18.942097 18.920399 18.898701 18.985508 18.920399 18.898701 18.963810 18.898701 18.898701 18.963810 19.007206 18.963810 18.942097 18.898701 18.877003 18.920399 19.007206 18.898701 18.985508 18.920399 18.963810 18.963810 18.942097 19.007206 18.985508 19.007206 19.093998 18.942097 18.985508 18.985508 19.007206 19.050602 18.963810 18.855305 19.050602 18.920399 19.007206 
19.788410 19.788410 19.766697 19.744999 19.766697 19.875202 19.766697 19.744999 19.744999 19.701603 19.788410 19.766697 19.744999 19.723301 19.810108 19.701603 19.614796 19.679905 19.679905 19.658207 19.701603 19.658207 19.614796 19.701603 19.614796 19.636509 19.614796 19.636509 19.593098 19.701603 19.636509 19.658207 19.658207 19.636509 19.658207 19.636509 19.593098 19.571400 19.549702 19.528004 19.549702 19.593098 19.484608 19.484608 19.528004 19.528004 19.484608 19.441196 19.441196 19.528004 19.506306 19.593098 19.701603 19.810108 20.070499 20.070499 20.244099 20.179005 20.070499 19.354404 18.898701 18.898701 18.811909 18.855305 18.725101 18.573200 18.573200 19.701603 20.135609 20.048801 20.027103 19.831806 19.701603 19.679905 19.658207 19.788410 19.788410 19.831806 19.810108 19.810108 19.788410 19.810108 19.636509 19.571400 19.636509 19.614796 19.484608 19.484608 19.419498 19.441196 19.441196 19.376102 19.332706 19.332706 19.289295 19.245899 19.159107 19.159107 19.093998 18.942097 18.963810 18.898701 18.963810 18.942097 18.942097 19.028904 18.942097 18.985508 18.920399 18.985508 18.920399 18.855305 18.963810 18.898701 18.833607 18.790195 18.725101 18.616596 18.833607 18.985508 18.898701 18.855305 18.920399 19.007206 18.963810 18.963810 18.985508 18.963810 18.963810 18.942097 18.898701 19.007206 18.920399 19.028904 18.963810 18.877003 18.920399 19.007206 18.985508 18.920399 19.007206 18.920399 18.985508 19.007206 19.028904 19.007206 19.072300 19.050602 19.115696 19.072300 19.028904 19.007206 19.050602 18.942097 18.985508 19.028904 18.985508 19.007206 19.093998 19.115696 
19.788410 19.788410 19.766697 19.810108 19.788410 19.853504 19.744999 19.701603 19.766697 19.788410 19.723301 19.744999 19.723301 19.723301 19.766697 19.788410 19.701603 19.636509 19.636509 19.636509 19.658207 19.636509 19.593098 19.636509 19.636509 19.636509 19.571400 19.658207 19.636509 19.658207 19.679905 19.744999 19.593098 19.636509 19.636509 19.614796 19.614796 19.658207 19.658207 19.614796 19.614796 19.549702 19.528004 19.506306 19.528004 19.636509 19.506306 19.462910 19.441196 19.528004 19.528004 19.593098 19.528004 19.658207 19.788410 19.810108 20.027103 20.113895 20.222401 19.766697 19.180805 18.898701 18.920399 18.746799 18.768497 18.638309 18.833607 19.831806 20.157307 20.135609 20.179005 20.005405 20.048801 20.027103 19.875202 19.918598 19.896900 19.875202 19.788410 19.788410 19.723301 19.766697 19.593098 19.593098 19.636509 19.679905 19.528004 19.506306 19.484608 19.549702 19.462910 19.462910 19.419498 19.311008 19.267597 19.180805 19.224201 19.137409 19.072300 19.072300 18.877003 18.877003 18.855305 18.920399 19.028904 19.028904 18.963810 18.985508 18.963810 19.028904 18.942097 18.942097 18.942097 18.811909 18.877003 18.725101 18.529804 18.616596 18.963810 19.072300 18.942097 18.920399 18.963810 18.985508 18.942097 18.898701 18.963810 18.963810 18.920399 18.898701 18.920399 18.963810 18.963810 18.985508 18.855305 18.942097 19.007206 18.920399 18.963810 18.920399 18.963810 18.963810 18.942097 18.985508 19.007206 18.942097 18.963810 18.985508 19.028904 19.028904 19.050602 18.985508 19.007206 19.050602 19.007206 19.050602 18.920399 19.093998 19.050602 18.963810 
19.788410 19.810108 19.788410 19.810108 19.723301 19.723301 19.788410 19.788410 19.701603 19.701603 19.810108 19.723301 19.723301 19.766697 19.658207 19.744999 19.679905 19.679905 19.636509 19.593098 19.593098 19.636509 19.571400 19.593098 19.636509 19.679905 19.614796 19.658207 19.614796 19.614796 19.593098 19.571400 19.679905 19.571400 19.658207 19.658207 19.593098 19.571400 19.593098 19.549702 19.549702 19.571400 19.571400 19.506306 19.484608 19.571400 19.614796 19.441196 19.441196 19.397800 19.441196 19.484608 19.506306 19.441196 19.593098 19.528004 19.788410 19.940296 19.983707 19.940296 19.636509 19.376102 19.245899 19.159107 19.202503 19.441196 19.810108 20.092197 20.222401 20.287510 20.244099 20.157307 20.135609 20.113895 20.048801 19.918598 19.896900 19.875202 19.831806 19.766697 19.744999 19.744999 19.658207 19.679905 19.593098 19.701603 19.549702 19.528004 19.484608 19.549702 19.462910 19.462910 19.311008 19.289295 19.224201 19.202503 19.224201 19.050602 19.093998 19.137409 18.985508 18.768497 18.855305 18.898701 19.007206 19.115696 19.007206 18.963810 18.985508 19.007206 19.007206 19.007206 18.942097 18.833607 18.811909 18.703403 18.746799 18.898701 18.963810 19.028904 19.028904 18.942097 18.920399 18.877003 18.942097 18.963810 19.007206 18.942097 18.920399 18.898701 18.920399 18.877003 18.877003 18.963810 18.985508 18.942097 19.007206 18.833607 18.898701 18.790195 18.942097 18.963810 18.877003 18.985508 19.007206 18.963810 18.985508 18.985508 19.007206 18.985508 19.050602 19.007206 18.942097 18.963810 19.028904 19.050602 19.007206 19.007206 19.028904 19.050602 
19.788410 19.679905 19.810108 19.766697 19.766697 19.701603 19.744999 19.723301 19.744999 19.701603 19.744999 19.766697 19.810108 19.723301 19.766697 19.658207 19.679905 19.679905 19.636509 19.679905 19.636509 19.614796 19.593098 19.658207 19.636509 19.658207 19.614796 19.593098 19.549702 19.636509 19.658207 19.614796 19.658207 19.636509 19.679905 19.636509 19.593098 19.614796 19.593098 19.549702 19.506306 19.528004 19.484608 19.462910 19.419498 19.593098 19.528004 19.506306 19.462910 19.484608 19.462910 19.397800 19.397800 19.484608 19.528004 19.484608 19.614796 19.658207 19.810108 19.875202 19.896900 19.810108 19.918598 20.027103 20.157307 20.287510 20.287510 20.352604 20.374302 20.439396 20.417698 20.222401 20.179005 20.113895 20.092197 20.027103 19.983707 19.918598 19.896900 19.831806 19.788410 19.831806 19.744999 19.701603 19.744999 19.788410 19.614796 19.636509 19.571400 19.506306 19.506306 19.419498 19.289295 19.202503 19.180805 19.224201 19.159107 19.050602 19.115696 19.093998 19.050602 18.963810 18.855305 18.942097 18.963810 18.985508 18.985508 18.985508 18.942097 18.985508 18.985508 18.985508 18.898701 18.811909 18.833607 18.877003 18.963810 18.942097 19.007206 19.007206 18.942097 19.028904 18.920399 18.898701 18.898701 18.985508 18.877003 18.942097 18.963810 18.877003 18.898701 18.942097 18.877003 18.920399 18.833607 18.985508 19.007206 18.898701 18.942097 18.898701 18.877003 18.963810 19.028904 18.963810 18.985508 19.007206 19.072300 18.920399 19.007206 19.007206 18.985508 18.920399 18.963810 18.985508 19.050602 19.007206 18.920399 19.007206 19.050602 18.985508 
19.744999 19.810108 19.788410 19.853504 19.766697 19.766697 19.788410 19.766697 19.788410 19.679905 19.766697 19.788410 19.853504 19.810108 19.723301 19.788410 19.658207 19.701603 19.679905 19.679905 19.701603 19.636509 19.614796 19.549702 19.593098 19.614796 19.614796 19.614796 19.571400 19.593098 19.614796 19.571400 19.614796 19.571400 19.679905 19.636509 19.658207 19.658207 19.614796 19.549702 19.636509 19.528004 19.484608 19.484608 19.441196 19.484608 19.462910 19.484608 19.549702 19.484608 19.506306 19.332706 19.462910 19.419498 19.484608 19.376102 19.506306 19.441196 19.614796 19.658207 19.853504 19.831806 20.027103 20.113895 20.352604 20.396000 20.352604 20.461109 20.461109 20.374302 20.374302 20.244099 20.179005 20.070499 20.070499 20.048801 19.896900 19.918598 19.983707 19.875202 19.896900 19.853504 19.831806 19.788410 19.831806 19.853504 19.788410 19.679905 19.636509 19.658207 19.528004 19.462910 19.289295 19.289295 19.159107 19.093998 19.115696 19.072300 19.180805 19.115696 19.093998 19.028904 18.985508 18.898701 18.985508 19.028904 19.093998 18.898701 18.942097 18.898701 18.898701 18.898701 18.920399 18.855305 18.855305 19.050602 19.007206 18.963810 19.028904 18.920399 18.942097 18.920399 18.963810 18.985508 18.920399 18.985508 18.898701 18.985508 18.942097 19.028904 18.877003 18.920399 18.942097 18.898701 18.920399 18.811909 18.942097 18.877003 18.942097 18.877003 18.790195 18.855305 18.942097 18.855305 19.072300 18.963810 18.942097 19.072300 18.963810 18.898701 19.007206 18.985508 19.007206 19.028904 18.963810 19.072300 19.050602 19.072300 19.007206 18.963810 
19.896900 19.831806 19.788410 19.853504 19.831806 19.875202 19.766697 19.723301 19.679905 19.723301 19.831806 19.875202 19.831806 19.744999 19.853504 19.788410 19.701603 19.744999 19.701603 19.701603 19.701603 19.614796 19.614796 19.593098 19.593098 19.658207 19.614796 19.636509 19.614796 19.614796 19.614796 19.701603 19.614796 19.636509 19.636509 19.636509 19.658207 19.614796 19.679905 19.571400 19.614796 19.571400 19.571400 19.484608 19.462910 19.614796 19.462910 19.462910 19.549702 19.593098 19.462910 19.462910 19.441196 19.332706 19.462910 19.376102 19.419498 19.506306 19.571400 19.636509 19.701603 19.723301 19.744999 19.940296 20.092197 20.179005 20.309208 20.330906 20.287510 20.309208 20.309208 20.265797 20.113895 20.070499 20.027103 20.048801 19.962009 19.983707 19.983707 19.940296 19.962009 19.962009 19.810108 19.831806 19.853504 19.962009 19.766697 19.593098 19.636509 19.506306 19.506306 19.484608 19.354404 19.376102 19.115696 19.050602 19.093998 19.093998 19.115696 19.093998 19.050602 19.072300 18.985508 18.963810 18.963810 19.072300 18.985508 19.007206 18.985508 19.050602 19.050602 18.942097 18.920399 19.007206 18.985508 19.050602 19.028904 19.007206 19.093998 18.963810 18.942097 19.028904 19.007206 18.942097 18.985508 19.028904 18.963810 19.007206 18.963810 19.050602 18.942097 18.942097 19.007206 18.985508 18.877003 18.963810 18.963810 18.963810 18.920399 18.985508 18.985508 19.007206 19.028904 18.985508 19.072300 19.050602 19.093998 19.093998 19.093998 19.050602 19.093998 19.072300 18.963810 18.985508 19.115696 19.159107 18.898701 19.007206 19.050602 18.985508 
19.853504 19.810108 19.831806 19.766697 19.766697 19.831806 19.853504 19.788410 19.701603 19.744999 19.810108 19.810108 19.831806 19.788410 19.788410 19.636509 19.679905 19.701603 19.679905 19.679905 19.701603 19.636509 19.614796 19.679905 19.636509 19.723301 19.636509 19.701603 19.593098 19.636509 19.679905 19.679905 19.658207 19.701603 19.679905 19.701603 19.593098 19.549702 19.593098 19.549702 19.549702 19.571400 19.484608 19.506306 19.636509 19.723301 19.528004 19.506306 19.506306 19.593098 19.549702 19.571400 19.441196 19.397800 19.397800 19.332706 19.441196 19.441196 19.462910 19.506306 19.549702 19.549702 19.593098 19.593098 19.788410 19.918598 19.962009 20.113895 20.179005 20.200703 20.200703 20.222401 20.070499 20.048801 19.962009 19.940296 19.940296 19.896900 19.853504 19.940296 19.962009 19.962009 19.810108 19.831806 19.875202 19.918598 19.679905 19.397800 19.484608 19.462910 19.549702 19.484608 19.332706 19.289295 19.224201 19.093998 19.159107 19.137409 19.115696 19.093998 19.093998 19.028904 19.072300 19.050602 18.963810 19.007206 19.050602 19.028904 18.985508 19.072300 19.137409 18.985508 19.050602 19.050602 19.007206 19.028904 19.028904 19.007206 19.115696 19.007206 18.963810 19.050602 19.007206 19.028904 18.985508 19.007206 18.985508 18.942097 18.985508 19.028904 18.942097 18.877003 19.007206 18.985508 18.963810 18.898701 18.942097 18.920399 18.920399 18.963810 18.963810 18.898701 19.028904 19.007206 19.115696 18.985508 18.985508 19.072300 19.072300 19.093998 18.963810 19.093998 19.007206 18.920399 19.050602 18.963810 19.028904 19.072300 19.007206 19.007206 
19.744999 19.810108 19.766697 19.788410 19.810108 19.788410 19.810108 19.723301 19.788410 19.658207 19.853504 19.831806 19.788410 19.896900 19.744999 19.636509 19.614796 19.679905 19.636509 19.614796 19.723301 19.593098 19.679905 19.658207 19.658207 19.658207 19.679905 19.679905 19.571400 19.701603 19.723301 19.701603 19.701603 19.636509 19.593098 19.701603 19.614796 19.636509 19.593098 19.571400 19.593098 19.571400 19.549702 19.549702 19.593098 19.701603 19.528004 19.462910 19.462910 19.441196 19.441196 19.549702 19.549702 19.462910 19.441196 19.376102 19.376102 19.397800 19.484608 19.441196 19.528004 19.441196 19.441196 19.462910 19.549702 19.636509 19.744999 19.940296 20.005405 19.962009 20.005405 19.940296 19.875202 19.896900 19.918598 19.875202 19.766697 19.831806 19.853504 19.831806 19.810108 19.810108 19.723301 19.744999 19.766697 19.788410 19.593098 19.376102 19.332706 19.354404 19.397800 19.332706 19.224201 19.267597 19.202503 19.115696 19.072300 19.115696 19.115696 19.115696 19.093998 19.028904 19.028904 19.050602 19.050602 19.007206 19.028904 19.050602 19.007206 18.985508 19.072300 19.007206 19.115696 19.072300 18.985508 19.028904 19.028904 19.050602 19.072300 19.028904 19.007206 19.007206 18.920399 19.028904 18.985508 19.050602 18.920399 18.985508 19.028904 18.877003 18.963810 18.920399 18.942097 19.028904 19.007206 18.920399 18.942097 18.898701 18.985508 18.942097 18.985508 18.963810 19.028904 19.007206 19.007206 19.007206 19.093998 18.985508 19.093998 19.093998 19.093998 19.093998 18.985508 18.985508 19.050602 19.050602 19.028904 19.050602 19.115696 18.963810 
19.831806 19.831806 19.766697 19.831806 19.810108 19.810108 19.766697 19.723301 19.810108 19.723301 19.788410 19.744999 19.766697 19.810108 19.744999 19.723301 19.701603 19.658207 19.593098 19.614796 19.679905 19.614796 19.723301 19.701603 19.571400 19.679905 19.636509 19.658207 19.614796 19.701603 19.701603 19.679905 19.701603 19.593098 19.679905 19.636509 19.593098 19.593098 19.658207 19.636509 19.593098 19.614796 19.484608 19.571400 19.593098 19.571400 19.506306 19.506306 19.462910 19.484608 19.441196 19.484608 19.397800 19.506306 19.484608 19.441196 19.419498 19.332706 19.419498 19.397800 19.462910 19.376102 19.419498 19.484608 19.484608 19.484608 19.549702 19.614796 19.636509 19.679905 19.701603 19.723301 19.593098 19.636509 19.679905 19.723301 19.701603 19.658207 19.593098 19.593098 19.614796 19.614796 19.506306 19.571400 19.614796 19.528004 19.441196 19.202503 19.311008 19.245899 19.267597 19.289295 19.093998 19.115696 19.072300 19.072300 19.093998 19.050602 19.050602 19.115696 19.050602 18.963810 18.985508 19.072300 19.093998 18.985508 19.028904 19.007206 19.028904 19.028904 19.093998 19.093998 19.137409 19.115696 19.072300 19.072300 19.072300 19.028904 19.072300 18.942097 18.963810 19.007206 18.985508 18.985508 18.877003 18.963810 18.963810 18.898701 19.050602 19.007206 18.942097 18.942097 18.942097 18.963810 18.920399 18.920399 18.920399 18.942097 18.963810 18.833607 18.855305 19.007206 18.963810 18.963810 18.920399 19.028904 18.963810 18.963810 19.072300 19.072300 19.028904 18.985508 18.877003 19.028904 18.963810 19.007206 18.963810 19.028904 19.093998 19.115696 
19.810108 19.983707 19.831806 19.853504 19.875202 19.831806 19.810108 19.744999 19.744999 19.788410 19.831806 19.810108 19.679905 19.788410 19.766697 19.744999 19.679905 19.658207 19.744999 19.766697 19.701603 19.701603 19.679905 19.723301 19.658207 19.744999 19.679905 19.636509 19.636509 19.701603 19.723301 19.701603 19.679905 19.701603 19.658207 19.679905 19.658207 19.614796 19.658207 19.571400 19.658207 19.549702 19.571400 19.528004 19.528004 19.658207 19.462910 19.506306 19.528004 19.462910 19.506306 19.441196 19.441196 19.506306 19.506306 19.462910 19.506306 19.354404 19.441196 19.376102 19.441196 19.397800 19.354404 19.332706 19.462910 19.441196 19.419498 19.506306 19.484608 19.462910 19.419498 19.462910 19.332706 19.462910 19.376102 19.506306 19.462910 19.441196 19.419498 19.376102 19.376102 19.419498 19.376102 19.462910 19.441196 19.354404 19.202503 19.159107 19.159107 19.137409 19.180805 19.180805 19.072300 19.137409 19.115696 19.093998 19.050602 19.028904 19.115696 19.072300 19.093998 19.050602 19.072300 19.072300 19.028904 19.007206 19.007206 19.115696 19.137409 19.202503 19.202503 19.202503 19.224201 19.137409 19.137409 19.180805 19.159107 19.093998 19.093998 18.942097 19.093998 18.963810 18.920399 19.028904 19.050602 18.963810 19.050602 19.050602 19.028904 19.007206 19.007206 19.007206 18.942097 18.920399 18.898701 18.942097 18.963810 18.898701 18.942097 18.942097 19.028904 19.007206 19.050602 18.963810 19.093998 18.920399 19.050602 19.072300 19.093998 19.072300 19.028904 19.028904 19.028904 19.050602 19.050602 19.093998 18.985508 19.072300 18.963810 19.007206 
19.875202 19.853504 19.788410 19.788410 19.810108 19.766697 19.810108 19.744999 19.810108 19.788410 19.723301 19.723301 19.810108 19.723301 19.744999 19.744999 19.679905 19.766697 19.701603 19.658207 19.701603 19.614796 19.658207 19.679905 19.614796 19.723301 19.636509 19.701603 19.614796 19.810108 19.723301 19.593098 19.658207 19.658207 19.679905 19.701603 19.636509 19.593098 19.593098 19.571400 19.593098 19.506306 19.528004 19.484608 19.528004 19.614796 19.549702 19.549702 19.571400 19.528004 19.462910 19.462910 19.441196 19.419498 19.484608 19.419498 19.484608 19.484608 19.462910 19.462910 19.419498 19.376102 19.462910 19.419498 19.376102 19.506306 19.397800 19.419498 19.376102 19.332706 19.419498 19.267597 19.245899 19.050602 18.551502 18.920399 19.224201 19.202503 19.159107 19.267597 19.202503 19.267597 19.202503 19.115696 19.202503 19.159107 19.115696 19.072300 19.050602 19.093998 19.050602 19.137409 19.007206 19.093998 19.093998 19.028904 19.028904 19.028904 19.093998 19.093998 19.050602 19.007206 19.050602 19.050602 19.072300 19.050602 19.137409 19.159107 19.202503 19.159107 19.137409 19.202503 19.137409 19.137409 19.093998 19.093998 19.072300 18.985508 19.115696 18.920399 18.963810 19.007206 18.898701 18.920399 18.920399 18.963810 19.007206 18.985508 18.985508 19.050602 18.942097 18.963810 18.898701 18.855305 18.920399 18.963810 18.942097 18.877003 18.963810 18.942097 19.007206 19.028904 19.007206 18.985508 19.007206 18.963810 18.898701 18.985508 19.007206 19.007206 19.115696 18.942097 18.877003 19.050602 18.963810 19.007206 19.007206 19.115696 19.115696 19.007206 
19.810108 19.788410 19.810108 19.831806 19.744999 19.810108 19.744999 19.766697 19.723301 19.766697 19.853504 19.875202 19.788410 19.788410 19.788410 19.723301 19.679905 19.766697 19.701603 19.723301 19.744999 19.658207 19.679905 19.679905 19.679905 19.658207 19.658207 19.658207 19.723301 19.723301 19.831806 19.636509 19.679905 19.636509 19.679905 19.636509 19.701603 19.636509 19.679905 19.593098 19.593098 19.528004 19.441196 19.506306 19.549702 19.593098 19.549702 19.593098 19.506306 19.506306 19.549702 19.484608 19.462910 19.354404 19.484608 19.397800 19.419498 19.462910 19.528004 19.549702 19.484608 19.419498 19.397800 19.354404 19.419498 19.484608 19.441196 19.419498 19.354404 19.224201 19.180805 19.093998 19.115696 18.963810 18.334507 18.508106 19.050602 19.137409 19.093998 19.093998 19.093998 19.267597 19.072300 19.159107 19.159107 19.115696 19.050602 19.050602 19.050602 19.007206 19.115696 19.093998 19.093998 19.050602 19.072300 19.050602 19.072300 18.985508 19.115696 19.093998 19.093998 19.093998 19.115696 19.115696 19.137409 19.159107 19.180805 19.159107 19.267597 19.224201 19.202503 19.137409 19.159107 19.115696 19.093998 19.137409 19.115696 19.007206 19.093998 19.050602 18.985508 19.007206 19.028904 18.920399 18.963810 19.050602 18.985508 18.963810 19.050602 19.050602 18.920399 18.920399 18.963810 18.920399 18.920399 18.963810 18.942097 18.898701 18.985508 18.942097 18.963810 19.007206 18.963810 18.963810 18.920399 19.028904 18.985508 19.050602 19.007206 19.072300 19.093998 18.963810 18.963810 18.963810 19.050602 18.920399 19.007206 19.028904 19.007206 19.028904 
19.810108 19.788410 19.744999 19.810108 19.875202 19.831806 19.831806 19.766697 19.723301 19.744999 19.788410 19.831806 19.810108 19.723301 19.853504 19.744999 19.679905 19.831806 19.788410 19.723301 19.658207 19.636509 19.679905 19.723301 19.636509 19.679905 19.636509 19.636509 19.701603 19.766697 19.831806 19.679905 19.658207 19.701603 19.614796 19.679905 19.679905 19.571400 19.571400 19.593098 19.636509 19.593098 19.528004 19.506306 19.571400 19.571400 19.528004 19.593098 19.571400 19.484608 19.506306 19.528004 19.506306 19.462910 19.462910 19.354404 19.419498 19.311008 19.441196 19.397800 19.484608 19.528004 19.506306 19.462910 19.528004 19.441196 19.484608 19.354404 19.267597 18.985508 18.855305 18.855305 19.007206 19.050602 18.898701 18.920399 19.007206 19.093998 19.093998 19.093998 19.050602 19.115696 19.007206 19.159107 19.072300 19.093998 18.963810 18.920399 19.028904 19.072300 19.072300 19.050602 19.050602 19.072300 19.093998 19.028904 19.028904 19.137409 19.180805 19.137409 19.072300 19.115696 19.159107 19.202503 19.224201 19.202503 19.159107 19.180805 19.180805 19.245899 19.245899 19.180805 19.202503 19.137409 19.072300 19.224201 19.159107 19.093998 19.050602 19.028904 19.050602 19.115696 18.985508 19.028904 19.007206 18.985508 18.920399 18.898701 19.050602 19.007206 18.963810 18.942097 18.942097 18.985508 18.942097 18.963810 18.877003 18.920399 18.920399 18.920399 18.920399 18.963810 18.920399 18.920399 19.072300 18.985508 19.028904 19.072300 18.985508 19.007206 19.028904 19.028904 18.963810 19.050602 18.985508 19.028904 18.985508 19.115696 18.963810 19.072300 
19.983707 19.831806 19.853504 19.940296 19.962009 19.896900 19.853504 19.875202 19.788410 19.810108 19.918598 19.918598 19.831806 19.853504 19.875202 19.831806 19.723301 19.788410 19.875202 19.744999 19.744999 19.744999 19.723301 19.744999 19.679905 19.701603 19.788410 19.723301 19.658207 19.831806 19.766697 19.679905 19.679905 19.658207 19.723301 19.679905 19.723301 19.636509 19.701603 19.614796 19.614796 19.614796 19.658207 19.593098 19.593098 19.636509 19.593098 19.593098 19.528004 19.571400 19.549702 19.593098 19.571400 19.462910 19.528004 19.397800 19.376102 19.419498 19.484608 19.354404 19.397800 19.397800 19.484608 19.528004 19.636509 19.484608 19.528004 19.484608 19.289295 19.072300 18.790195 18.616596 18.855305 18.963810 19.093998 19.093998 19.072300 19.137409 19.115696 19.115696 19.028904 19.072300 19.028904 19.050602 19.093998 19.028904 18.985508 19.007206 19.028904 18.942097 19.050602 19.072300 19.159107 19.224201 19.180805 19.137409 19.137409 19.159107 19.224201 19.202503 19.267597 19.180805 19.289295 19.224201 19.245899 19.289295 19.289295 19.311008 19.289295 19.267597 19.267597 19.245899 19.267597 19.115696 19.093998 19.202503 19.267597 19.137409 19.180805 19.050602 19.093998 19.137409 19.137409 19.115696 19.007206 19.007206 19.028904 19.050602 19.007206 18.985508 19.050602 19.028904 19.028904 18.963810 19.028904 18.898701 19.050602 18.942097 19.050602 18.985508 18.963810 18.985508 19.028904 19.050602 19.093998 19.093998 19.072300 19.050602 19.050602 19.072300 19.007206 19.050602 18.942097 19.224201 19.137409 18.963810 19.072300 19.159107 19.159107 19.115696 
19.962009 19.875202 19.875202 19.831806 19.875202 19.896900 19.875202 19.918598 19.875202 19.896900 19.831806 19.831806 19.788410 19.918598 19.940296 19.831806 19.788410 19.744999 19.723301 19.744999 19.744999 19.701603 19.679905 19.723301 19.701603 19.744999 19.701603 19.810108 19.679905 19.766697 19.744999 19.679905 19.636509 19.701603 19.679905 19.744999 19.723301 19.701603 19.636509 19.636509 19.593098 19.571400 19.614796 19.571400 19.549702 19.614796 19.658207 19.614796 19.506306 19.549702 19.593098 19.593098 19.484608 19.506306 19.484608 19.311008 19.462910 19.397800 19.484608 19.376102 19.376102 19.397800 19.462910 19.397800 19.376102 19.354404 19.441196 19.462910 19.397800 19.311008 19.159107 19.028904 18.985508 19.093998 19.137409 19.180805 19.159107 19.180805 19.028904 19.115696 19.072300 19.093998 18.985508 19.072300 19.180805 19.050602 19.050602 19.028904 19.050602 19.028904 19.093998 19.072300 19.115696 19.267597 19.180805 19.159107 19.202503 19.159107 19.245899 19.267597 19.224201 19.267597 19.159107 19.224201 19.267597 19.224201 19.289295 19.332706 19.202503 19.202503 19.202503 19.332706 19.202503 19.224201 19.202503 19.093998 19.202503 19.159107 19.115696 19.028904 19.072300 19.007206 19.093998 19.093998 19.093998 18.985508 19.050602 19.050602 19.028904 18.985508 19.028904 19.007206 19.028904 18.963810 18.985508 18.942097 19.007206 19.072300 18.963810 18.985508 19.072300 18.985508 18.920399 18.963810 19.007206 19.028904 19.007206 19.072300 18.963810 18.963810 19.050602 19.093998 18.963810 18.920399 18.985508 19.093998 19.007206 19.093998 19.028904 19.028904 
19.875202 19.810108 19.940296 19.853504 19.810108 19.853504 19.853504 19.853504 19.875202 19.810108 19.853504 19.896900 19.853504 19.875202 19.831806 19.896900 19.810108 19.744999 19.766697 19.788410 19.766697 19.658207 19.679905 19.701603 19.679905 19.788410 19.679905 19.744999 19.701603 19.766697 19.701603 19.679905 19.701603 19.701603 19.701603 19.701603 19.658207 19.658207 19.593098 19.614796 19.593098 19.614796 19.593098 19.593098 19.614796 19.658207 19.636509 19.614796 19.506306 19.571400 19.484608 19.506306 19.528004 19.441196 19.441196 19.441196 19.419498 19.376102 19.397800 19.397800 19.441196 19.397800 19.354404 19.376102 19.354404 19.332706 19.332706 19.376102 19.441196 19.354404 19.376102 19.376102 19.245899 19.462910 19.354404 19.311008 19.180805 19.224201 19.115696 19.159107 19.072300 19.137409 19.050602 19.115696 19.159107 19.202503 19.093998 19.115696 19.137409 19.159107 19.180805 19.180805 19.115696 19.289295 19.245899 19.224201 19.267597 19.224201 19.267597 19.289295 19.267597 19.245899 19.289295 19.311008 19.354404 19.289295 19.332706 19.397800 19.311008 19.245899 19.267597 19.267597 19.224201 19.245899 19.180805 19.224201 19.224201 19.137409 19.159107 19.093998 19.093998 18.963810 19.007206 19.007206 19.028904 19.093998 19.050602 18.985508 19.007206 19.072300 18.898701 19.028904 19.115696 18.963810 18.963810 18.898701 18.920399 18.985508 18.942097 18.963810 19.007206 19.007206 19.028904 18.942097 18.963810 18.985508 19.072300 19.072300 18.963810 18.963810 19.028904 19.050602 18.985508 19.007206 18.985508 19.007206 19.007206 19.007206 19.072300 18.942097 
20.005405 19.962009 19.918598 19.831806 19.962009 19.788410 19.831806 19.875202 19.831806 19.788410 19.853504 19.810108 19.875202 19.831806 19.766697 19.875202 19.766697 19.744999 19.744999 19.766697 19.766697 19.658207 19.766697 19.701603 19.679905 19.658207 19.679905 19.810108 19.744999 19.744999 19.679905 19.658207 19.723301 19.658207 19.723301 19.701603 19.636509 19.614796 19.658207 19.593098 19.571400 19.614796 19.593098 19.571400 19.571400 19.658207 19.528004 19.571400 19.571400 19.614796 19.506306 19.528004 19.506306 19.506306 19.571400 19.419498 19.528004 19.462910 19.462910 19.419498 19.462910 19.441196 19.419498 19.354404 19.376102 19.354404 19.332706 19.397800 19.376102 19.311008 19.376102 19.289295 19.289295 19.311008 19.376102 19.289295 19.245899 19.224201 19.159107 19.180805 19.224201 19.245899 19.137409 19.159107 19.267597 19.137409 19.245899 19.224201 19.245899 19.115696 19.202503 19.202503 19.137409 19.180805 19.224201 19.224201 19.332706 19.224201 19.376102 19.289295 19.332706 19.332706 19.245899 19.311008 19.354404 19.397800 19.397800 19.332706 19.354404 19.202503 19.224201 19.289295 19.202503 19.224201 19.159107 19.332706 19.376102 19.137409 19.159107 19.093998 19.007206 19.115696 19.028904 19.137409 18.963810 19.137409 19.050602 18.985508 18.985508 19.028904 18.963810 18.963810 19.072300 19.050602 18.877003 18.942097 18.920399 18.920399 18.985508 18.963810 18.963810 18.963810 19.028904 18.963810 19.093998 19.028904 19.028904 18.985508 19.007206 19.050602 19.093998 19.028904 18.920399 19.050602 19.093998 19.050602 19.007206 19.050602 19.050602 19.072300 
19.896900 19.983707 19.853504 19.853504 19.788410 19.810108 19.875202 19.918598 19.831806 19.788410 19.918598 19.918598 19.918598 19.875202 19.853504 19.918598 19.810108 19.896900 19.831806 19.744999 19.788410 19.766697 19.701603 19.679905 19.701603 19.658207 19.701603 19.744999 19.766697 19.788410 19.744999 19.723301 19.658207 19.658207 19.701603 19.658207 19.723301 19.701603 19.723301 19.679905 19.593098 19.571400 19.528004 19.571400 19.506306 19.636509 19.614796 19.549702 19.549702 19.614796 19.571400 19.506306 19.549702 19.419498 19.614796 19.506306 19.484608 19.441196 19.506306 19.484608 19.462910 19.462910 19.397800 19.441196 19.462910 19.332706 19.332706 19.332706 19.419498 19.376102 19.441196 19.354404 19.224201 19.289295 19.354404 19.267597 19.267597 19.267597 19.202503 19.245899 19.159107 19.202503 19.115696 19.224201 19.245899 19.311008 19.202503 19.202503 19.224201 19.115696 19.202503 19.224201 19.159107 19.245899 19.224201 19.289295 19.267597 19.332706 19.376102 19.311008 19.332706 19.267597 19.289295 19.267597 19.267597 19.376102 19.354404 19.419498 19.332706 19.354404 19.289295 19.245899 19.311008 19.245899 19.202503 19.202503 19.202503 19.115696 19.137409 19.093998 19.224201 19.007206 19.007206 19.007206 19.050602 19.050602 19.115696 19.093998 19.072300 19.028904 18.920399 19.007206 19.028904 19.050602 18.963810 19.007206 19.007206 18.985508 19.007206 19.007206 18.963810 19.028904 19.072300 18.920399 19.072300 19.072300 19.007206 19.137409 18.985508 18.985508 19.115696 19.072300 19.072300 18.942097 19.093998 19.137409 19.050602 18.985508 19.050602 19.072300 
19.918598 19.983707 19.962009 19.918598 19.918598 19.896900 19.896900 19.962009 19.831806 19.918598 19.983707 19.875202 19.918598 19.918598 19.918598 19.875202 19.810108 19.875202 19.810108 19.896900 19.788410 19.788410 19.744999 19.788410 19.679905 19.723301 19.744999 19.723301 19.744999 19.788410 19.810108 19.679905 19.679905 19.701603 19.701603 19.723301 19.723301 19.744999 19.701603 19.636509 19.636509 19.614796 19.549702 19.462910 19.528004 19.636509 19.571400 19.614796 19.571400 19.549702 19.506306 19.571400 19.484608 19.462910 19.549702 19.484608 19.462910 19.419498 19.528004 19.419498 19.484608 19.506306 19.484608 19.484608 19.441196 19.462910 19.397800 19.376102 19.289295 19.376102 19.441196 19.354404 19.267597 19.289295 19.289295 19.332706 19.267597 19.245899 19.180805 19.202503 19.245899 19.311008 19.159107 19.332706 19.354404 19.289295 19.202503 19.180805 19.311008 19.202503 19.311008 19.267597 19.224201 19.354404 19.311008 19.267597 19.289295 19.267597 19.376102 19.332706 19.311008 19.267597 19.354404 19.332706 19.419498 19.397800 19.376102 19.419498 19.397800 19.332706 19.267597 19.332706 19.289295 19.332706 19.289295 19.159107 19.289295 19.115696 19.202503 19.137409 19.115696 19.072300 19.093998 19.093998 19.072300 19.093998 19.072300 19.093998 19.115696 19.007206 18.963810 18.963810 19.050602 19.050602 19.007206 18.963810 19.028904 18.920399 19.028904 18.963810 19.028904 19.072300 19.050602 19.028904 19.007206 19.093998 19.202503 19.093998 19.050602 19.050602 19.137409 19.007206 19.028904 19.028904 18.963810 19.007206 19.007206 19.028904 19.028904 19.137409 
19.918598 19.962009 19.853504 19.766697 19.896900 19.896900 19.810108 19.918598 19.875202 19.896900 20.005405 19.875202 19.853504 19.831806 19.962009 19.810108 19.701603 19.810108 19.831806 19.810108 19.744999 19.744999 19.723301 19.810108 19.723301 19.701603 19.679905 19.744999 19.636509 19.723301 19.701603 19.766697 19.788410 19.744999 19.636509 19.744999 19.723301 19.723301 19.701603 19.614796 19.593098 19.679905 19.614796 19.462910 19.549702 19.701603 19.571400 19.549702 19.528004 19.614796 19.528004 19.636509 19.571400 19.462910 19.484608 19.506306 19.593098 19.419498 19.462910 19.462910 19.528004 19.376102 19.441196 19.376102 19.397800 19.462910 19.267597 19.397800 19.332706 19.354404 19.462910 19.376102 19.245899 19.354404 19.289295 19.332706 19.311008 19.245899 19.267597 19.202503 19.245899 19.376102 19.202503 19.289295 19.245899 19.267597 19.180805 19.159107 19.245899 19.245899 19.202503 19.289295 19.245899 19.376102 19.332706 19.332706 19.354404 19.311008 19.397800 19.397800 19.289295 19.354404 19.354404 19.289295 19.332706 19.419498 19.397800 19.419498 19.332706 19.332706 19.289295 19.289295 19.267597 19.224201 19.224201 19.159107 19.311008 19.202503 19.202503 19.115696 19.202503 19.137409 19.115696 19.028904 18.985508 19.072300 19.072300 19.072300 19.050602 19.028904 18.985508 18.963810 18.963810 18.942097 19.007206 18.920399 18.985508 18.898701 18.985508 18.920399 18.963810 18.920399 19.007206 19.050602 19.072300 19.072300 19.115696 19.115696 19.093998 18.985508 19.050602 18.963810 18.942097 18.985508 19.007206 19.028904 18.942097 18.942097 18.963810 19.093998 
19.853504 19.918598 19.918598 19.831806 19.831806 19.766697 19.766697 19.853504 19.896900 19.831806 19.983707 19.896900 19.831806 19.831806 19.875202 19.744999 19.788410 19.766697 19.810108 19.788410 19.723301 19.723301 19.766697 19.766697 19.701603 19.723301 19.723301 19.766697 19.766697 19.766697 19.810108 19.679905 19.723301 19.614796 19.679905 19.701603 19.701603 19.679905 19.744999 19.614796 19.614796 19.614796 19.506306 19.506306 19.549702 19.679905 19.571400 19.593098 19.614796 19.549702 19.571400 19.549702 19.571400 19.484608 19.528004 19.484608 19.528004 19.484608 19.441196 19.484608 19.484608 19.441196 19.376102 19.311008 19.419498 19.376102 19.289295 19.376102 19.376102 19.376102 19.354404 19.528004 19.311008 19.397800 19.311008 19.311008 19.311008 19.311008 19.267597 19.289295 19.332706 19.354404 19.267597 19.267597 19.224201 19.289295 19.332706 19.180805 19.311008 19.245899 19.245899 19.332706 19.267597 19.332706 19.332706 19.267597 19.332706 19.332706 19.397800 19.397800 19.397800 19.267597 19.311008 19.332706 19.289295 19.441196 19.289295 19.376102 19.376102 19.332706 19.311008 19.311008 19.202503 19.224201 19.202503 19.180805 19.159107 19.159107 19.093998 19.137409 19.202503 19.115696 19.007206 18.942097 19.050602 19.050602 19.028904 18.963810 18.985508 19.007206 18.920399 18.963810 18.920399 18.985508 18.985508 18.920399 18.985508 18.920399 18.985508 18.963810 18.920399 18.985508 19.007206 18.920399 19.007206 18.985508 18.942097 19.093998 19.028904 18.963810 18.985508 19.007206 18.942097 18.942097 18.963810 18.942097 18.942097 18.963810 18.898701 19.028904 
19.875202 19.853504 19.918598 19.766697 19.788410 19.766697 19.810108 19.853504 19.810108 19.875202 19.853504 19.940296 19.788410 19.766697 19.744999 19.853504 19.766697 19.788410 19.744999 19.810108 19.701603 19.614796 19.701603 19.788410 19.723301 19.701603 19.788410 19.788410 19.723301 19.853504 19.810108 19.723301 19.744999 19.766697 19.636509 19.701603 19.744999 19.766697 19.810108 19.614796 19.679905 19.528004 19.528004 19.614796 19.614796 19.788410 19.614796 19.528004 19.679905 19.614796 19.571400 19.571400 19.528004 19.571400 19.549702 19.506306 19.528004 19.528004 19.506306 19.462910 19.506306 19.549702 19.506306 19.354404 19.441196 19.484608 19.397800 19.397800 19.397800 19.376102 19.462910 19.441196 19.419498 19.354404 19.419498 19.245899 19.376102 19.245899 19.289295 19.267597 19.267597 19.397800 19.289295 19.354404 19.289295 19.419498 19.376102 19.311008 19.267597 19.354404 19.462910 19.484608 19.397800 19.484608 19.419498 19.419498 19.441196 19.376102 19.419498 19.397800 19.332706 19.332706 19.397800 19.419498 19.441196 19.376102 19.376102 19.441196 19.354404 19.289295 19.224201 19.311008 19.202503 19.180805 19.180805 19.115696 19.224201 19.093998 19.115696 19.072300 19.093998 19.007206 19.007206 19.050602 18.985508 19.028904 19.007206 18.985508 18.963810 18.985508 18.898701 19.007206 18.942097 18.942097 18.963810 18.877003 18.942097 18.963810 18.942097 18.942097 18.963810 18.985508 18.985508 18.920399 19.028904 19.007206 18.985508 19.028904 18.985508 19.050602 19.072300 18.920399 19.007206 19.028904 19.007206 19.028904 19.007206 18.942097 18.985508 18.985508 
