# Supplementary material for: Food Image Segmentation Using Multi-Modal Imaging Sensors with Color and Thermal Data
Source: Sensors (Basel). 2023 Jan 4;23(2):560. doi: 10.3390/s23020560 (PMC9860575; doi:10.3390/s23020560)
Supplement: Supplementary file 1 [file sensors-23-00560-s001.zip › Combined Data/C6 RGB+THERMAL/5.txt]

15.339909 15.491810 15.491810 15.426701 15.405003 15.535206 15.470097 15.405003 15.665409 15.491810 15.513508 15.600300 15.600300 15.600300 15.491810 15.578602 15.665409 15.491810 15.600300 15.535206 15.556904 15.556904 15.600300 15.556904 15.491810 15.535206 15.535206 15.513508 15.578602 15.578602 15.556904 15.643696 15.491810 15.535206 15.621998 15.687107 15.708805 15.643696 15.773899 15.708805 15.730503 15.643696 15.773899 15.687107 15.600300 15.687107 15.643696 15.621998 15.578602 15.578602 15.491810 15.578602 15.470097 15.513508 15.535206 15.600300 15.556904 15.600300 15.578602 15.556904 15.578602 15.556904 15.665409 15.535206 15.665409 15.665409 15.687107 15.665409 15.687107 15.708805 15.578602 15.643696 15.730503 15.600300 15.621998 15.513508 15.621998 15.665409 15.600300 15.730503 15.643696 15.730503 15.600300 15.708805 15.643696 15.535206 15.578602 15.621998 15.708805 15.643696 15.643696 15.665409 15.448399 15.643696 15.535206 15.665409 15.621998 15.621998 15.665409 15.665409 15.556904 15.578602 15.687107 15.621998 15.535206 15.578602 15.448399 15.621998 15.578602 15.513508 15.600300 15.600300 15.556904 15.513508 15.470097 15.556904 15.556904 15.513508 15.556904 15.448399 15.535206 15.513508 15.491810 15.621998 15.426701 15.556904 15.535206 15.535206 15.621998 15.535206 15.535206 15.578602 15.556904 15.405003 15.405003 15.426701 15.491810 15.405003 15.426701 15.491810 15.339909 15.296497 15.470097 15.274799 15.491810 15.296497 15.318195 15.426701 15.339909 15.166309 15.296497 15.296497 15.231403 15.339909 15.274799 15.253101 15.296497 15.318195 15.274799 15.231403 
15.665409 15.513508 15.578602 15.621998 15.621998 15.578602 15.578602 15.665409 15.730503 15.665409 15.795597 15.730503 15.730503 15.708805 15.687107 15.665409 15.730503 15.665409 15.752201 15.643696 15.665409 15.687107 15.730503 15.795597 15.687107 15.643696 15.687107 15.665409 15.708805 15.687107 15.730503 15.795597 15.795597 15.687107 15.773899 15.882404 15.773899 15.839008 15.990910 15.773899 15.817295 15.817295 15.795597 15.817295 15.795597 15.708805 15.730503 15.795597 15.817295 15.730503 15.795597 15.839008 15.600300 15.643696 15.643696 15.817295 15.730503 15.730503 15.752201 15.665409 15.708805 15.773899 15.752201 15.621998 15.730503 15.839008 15.795597 15.730503 15.925800 15.752201 15.708805 15.621998 15.795597 15.817295 15.817295 15.600300 15.860706 15.773899 15.752201 15.687107 15.708805 15.708805 15.708805 15.752201 15.687107 15.578602 15.687107 15.687107 15.795597 15.687107 15.665409 15.643696 15.621998 15.708805 15.665409 15.665409 15.643696 15.708805 15.687107 15.708805 15.621998 15.621998 15.687107 15.643696 15.621998 15.600300 15.556904 15.621998 15.621998 15.600300 15.621998 15.535206 15.513508 15.491810 15.621998 15.621998 15.600300 15.578602 15.578602 15.621998 15.578602 15.513508 15.556904 15.621998 15.578602 15.556904 15.535206 15.556904 15.665409 15.556904 15.535206 15.556904 15.643696 15.535206 15.491810 15.535206 15.513508 15.426701 15.470097 15.426701 15.361607 15.383305 15.448399 15.361607 15.405003 15.361607 15.470097 15.535206 15.426701 15.361607 15.361607 15.361607 15.339909 15.274799 15.318195 15.361607 15.339909 15.513508 15.253101 15.339909 
15.513508 15.752201 15.665409 15.795597 15.665409 15.643696 15.795597 15.925800 15.925800 15.839008 15.839008 15.947498 15.882404 15.795597 15.904102 15.925800 15.904102 15.882404 15.839008 15.882404 15.752201 15.795597 15.708805 15.773899 15.860706 15.773899 15.839008 15.730503 15.752201 15.708805 15.752201 15.904102 15.752201 15.795597 15.795597 15.882404 15.839008 15.860706 15.990910 15.882404 15.947498 15.904102 15.860706 15.969196 15.860706 15.882404 15.817295 15.795597 15.795597 15.817295 15.795597 15.904102 15.643696 15.795597 15.708805 15.773899 15.708805 15.817295 15.860706 15.817295 15.860706 15.839008 15.795597 15.773899 15.947498 15.839008 15.882404 15.795597 15.860706 15.904102 15.795597 15.882404 15.904102 15.904102 15.817295 15.817295 15.882404 15.795597 15.795597 15.882404 15.752201 15.795597 15.687107 15.752201 15.752201 15.687107 15.817295 15.795597 15.947498 15.773899 15.752201 15.795597 15.578602 15.687107 15.665409 15.817295 15.687107 15.773899 15.752201 15.817295 15.621998 15.643696 15.817295 15.730503 15.643696 15.730503 15.578602 15.665409 15.752201 15.600300 15.687107 15.578602 15.643696 15.665409 15.665409 15.687107 15.621998 15.556904 15.708805 15.665409 15.687107 15.578602 15.665409 15.687107 15.621998 15.535206 15.643696 15.556904 15.621998 15.600300 15.535206 15.535206 15.578602 15.578602 15.470097 15.600300 15.513508 15.643696 15.426701 15.556904 15.448399 15.448399 15.426701 15.426701 15.470097 15.383305 15.448399 15.470097 15.513508 15.339909 15.405003 15.491810 15.383305 15.426701 15.448399 15.318195 15.383305 15.448399 15.448399 15.274799 
15.817295 15.839008 15.817295 15.730503 15.925800 15.795597 15.860706 16.099400 16.012608 15.925800 15.730503 15.925800 15.925800 15.925800 16.034306 16.012608 15.947498 16.056004 15.925800 15.839008 15.795597 15.773899 15.773899 15.730503 15.795597 15.817295 15.925800 15.860706 15.817295 15.730503 15.795597 15.839008 15.708805 15.752201 15.817295 15.925800 15.925800 15.817295 15.969196 15.904102 15.882404 15.925800 15.969196 15.904102 16.012608 15.969196 15.860706 15.795597 15.925800 15.860706 15.730503 15.882404 15.708805 15.795597 15.882404 15.817295 15.817295 15.839008 15.817295 15.773899 15.882404 15.795597 15.947498 15.882404 15.904102 15.990910 15.947498 15.839008 15.947498 15.795597 15.839008 15.839008 15.904102 15.817295 15.860706 15.795597 15.839008 15.860706 15.860706 15.904102 15.839008 15.882404 15.773899 15.839008 15.839008 15.752201 15.795597 15.904102 15.839008 15.817295 15.860706 15.817295 15.752201 15.882404 15.730503 15.817295 15.752201 15.839008 15.773899 15.708805 15.730503 15.773899 15.795597 15.687107 15.665409 15.730503 15.665409 15.730503 15.708805 15.600300 15.643696 15.578602 15.600300 15.643696 15.600300 15.600300 15.687107 15.665409 15.621998 15.665409 15.621998 15.578602 15.665409 15.687107 15.665409 15.643696 15.600300 15.535206 15.578602 15.556904 15.708805 15.513508 15.600300 15.556904 15.535206 15.556904 15.491810 15.556904 15.513508 15.470097 15.361607 15.491810 15.405003 15.383305 15.491810 15.405003 15.470097 15.535206 15.383305 15.339909 15.361607 15.491810 15.361607 15.339909 15.296497 15.318195 15.405003 15.470097 15.383305 15.405003 
15.752201 15.708805 15.752201 15.882404 15.969196 15.947498 16.034306 15.969196 16.034306 15.904102 15.817295 15.969196 15.925800 15.947498 15.990910 16.056004 16.056004 16.012608 16.012608 15.817295 15.817295 15.773899 15.817295 15.795597 15.925800 15.773899 15.795597 15.752201 15.795597 15.839008 15.839008 15.795597 15.773899 15.860706 15.839008 15.904102 15.904102 15.904102 15.947498 15.990910 15.947498 15.904102 15.990910 15.947498 15.860706 15.860706 15.882404 15.839008 15.904102 15.817295 15.773899 15.904102 15.773899 15.795597 15.860706 15.795597 15.795597 15.773899 15.817295 15.773899 15.860706 15.860706 15.925800 15.817295 15.925800 15.969196 15.904102 15.882404 16.034306 15.860706 15.882404 15.904102 15.947498 15.947498 15.947498 15.817295 15.904102 16.012608 15.925800 15.817295 15.969196 15.904102 15.925800 15.947498 15.839008 15.773899 15.839008 15.947498 15.969196 15.925800 15.925800 15.817295 15.708805 15.990910 15.817295 15.904102 15.817295 15.860706 15.839008 15.817295 15.795597 15.795597 15.925800 15.795597 15.730503 15.665409 15.708805 15.730503 15.752201 15.752201 15.817295 15.708805 15.687107 15.665409 15.773899 15.708805 15.730503 15.773899 15.708805 15.708805 15.578602 15.643696 15.621998 15.600300 15.665409 15.621998 15.687107 15.643696 15.556904 15.578602 15.687107 15.578602 15.687107 15.578602 15.513508 15.600300 15.448399 15.578602 15.426701 15.426701 15.448399 15.426701 15.513508 15.491810 15.448399 15.448399 15.491810 15.556904 15.383305 15.383305 15.405003 15.426701 15.339909 15.361607 15.470097 15.448399 15.339909 15.383305 15.426701 15.339909 
15.687107 15.752201 15.752201 15.839008 15.904102 15.947498 16.012608 15.947498 16.012608 16.077702 15.904102 15.947498 15.990910 15.969196 16.012608 15.969196 16.012608 16.034306 15.904102 15.882404 15.882404 15.904102 15.817295 15.882404 15.795597 15.773899 15.773899 15.773899 15.773899 15.773899 15.773899 15.904102 15.839008 15.817295 15.817295 16.034306 15.947498 15.860706 16.056004 15.925800 15.947498 16.034306 15.969196 15.904102 15.969196 15.969196 15.947498 15.817295 15.795597 15.925800 15.904102 15.947498 15.839008 15.752201 15.795597 15.904102 15.839008 15.882404 15.882404 15.839008 15.839008 15.947498 15.925800 15.882404 15.882404 16.034306 15.860706 15.860706 15.947498 15.860706 15.795597 15.925800 15.969196 15.882404 15.925800 15.882404 15.773899 15.860706 15.882404 16.012608 15.882404 15.860706 15.882404 15.969196 15.817295 15.860706 15.730503 15.904102 15.925800 15.904102 15.882404 15.904102 15.752201 15.969196 15.839008 15.925800 15.860706 15.969196 15.882404 15.860706 15.730503 15.817295 15.860706 15.925800 15.773899 15.817295 15.773899 15.882404 15.839008 15.730503 15.730503 15.708805 15.621998 15.773899 15.795597 15.817295 15.730503 15.752201 15.773899 15.752201 15.665409 15.687107 15.643696 15.665409 15.752201 15.708805 15.600300 15.578602 15.687107 15.600300 15.600300 15.513508 15.687107 15.556904 15.535206 15.535206 15.621998 15.491810 15.600300 15.556904 15.470097 15.491810 15.535206 15.405003 15.470097 15.426701 15.448399 15.491810 15.470097 15.448399 15.361607 15.383305 15.426701 15.361607 15.339909 15.383305 15.405003 15.448399 15.361607 15.296497 
15.730503 15.817295 15.904102 15.904102 15.882404 15.925800 15.947498 16.012608 16.121098 15.990910 15.904102 15.969196 16.034306 16.012608 16.034306 15.990910 15.947498 15.969196 15.925800 15.817295 15.947498 15.839008 15.904102 15.925800 15.817295 15.817295 15.817295 15.860706 15.882404 15.925800 15.882404 15.947498 15.947498 15.969196 15.990910 15.925800 15.990910 15.947498 16.012608 15.839008 16.077702 15.947498 16.034306 15.969196 15.925800 15.904102 15.925800 15.882404 15.795597 15.904102 15.795597 15.969196 15.773899 15.839008 15.773899 15.839008 15.882404 15.839008 15.882404 15.947498 15.882404 15.882404 15.904102 15.882404 15.969196 16.077702 15.860706 15.925800 16.056004 15.925800 15.925800 15.925800 15.969196 15.947498 15.969196 15.795597 15.925800 15.860706 15.947498 15.925800 15.904102 15.947498 15.839008 15.947498 15.904102 15.730503 15.839008 15.882404 15.925800 15.947498 15.882404 15.925800 15.817295 15.947498 15.839008 15.925800 15.969196 15.860706 15.925800 16.056004 15.795597 15.882404 15.947498 15.925800 15.752201 15.904102 15.708805 15.817295 15.882404 15.773899 15.817295 15.752201 15.817295 15.817295 15.795597 15.817295 15.904102 15.795597 15.817295 15.730503 15.773899 15.730503 15.687107 15.795597 15.817295 15.773899 15.817295 15.708805 15.860706 15.773899 15.708805 15.687107 15.730503 15.643696 15.643696 15.621998 15.708805 15.556904 15.513508 15.578602 15.448399 15.578602 15.470097 15.535206 15.448399 15.448399 15.513508 15.470097 15.491810 15.448399 15.470097 15.405003 15.405003 15.318195 15.426701 15.513508 15.513508 15.426701 15.426701 15.383305 
15.904102 15.925800 15.925800 15.904102 15.882404 16.034306 16.056004 16.012608 16.077702 15.990910 15.947498 15.990910 15.969196 16.142796 16.056004 16.034306 16.077702 16.012608 15.925800 15.882404 15.904102 15.990910 15.839008 15.882404 15.947498 15.990910 15.969196 15.817295 15.925800 15.947498 15.947498 15.990910 16.012608 15.925800 15.990910 16.077702 16.012608 16.034306 16.099400 16.034306 16.034306 16.012608 16.077702 16.034306 15.969196 15.969196 15.969196 15.947498 15.947498 15.860706 15.925800 16.012608 15.839008 15.817295 15.882404 16.056004 15.990910 15.904102 15.925800 16.012608 15.947498 15.969196 15.969196 15.947498 15.947498 16.034306 16.012608 15.925800 16.077702 15.969196 15.990910 15.947498 16.034306 15.990910 16.034306 15.969196 16.077702 16.012608 15.947498 15.990910 15.882404 16.034306 15.925800 15.925800 15.904102 15.860706 15.839008 15.947498 16.012608 15.925800 15.925800 16.056004 15.817295 15.925800 15.904102 15.969196 16.034306 15.947498 15.990910 15.990910 15.882404 15.882404 15.947498 15.904102 15.860706 15.882404 15.730503 15.839008 15.925800 15.752201 15.795597 15.795597 15.773899 15.839008 15.904102 15.860706 15.839008 15.882404 15.860706 15.752201 15.817295 15.795597 15.773899 15.860706 15.860706 15.773899 15.817295 15.773899 15.860706 15.860706 15.817295 15.752201 15.839008 15.773899 15.730503 15.687107 15.773899 15.535206 15.687107 15.556904 15.535206 15.513508 15.643696 15.556904 15.600300 15.556904 15.556904 15.535206 15.556904 15.491810 15.491810 15.513508 15.405003 15.470097 15.361607 15.491810 15.513508 15.556904 15.535206 15.426701 
15.904102 15.839008 15.904102 15.882404 15.882404 15.925800 15.904102 15.904102 15.925800 15.990910 15.925800 16.012608 16.077702 15.925800 15.969196 15.947498 15.904102 15.882404 15.904102 15.882404 16.012608 15.969196 15.904102 15.882404 15.990910 15.925800 15.990910 15.925800 15.839008 15.839008 15.904102 15.882404 15.925800 15.860706 15.925800 16.056004 15.969196 15.947498 16.012608 15.990910 16.056004 15.990910 16.077702 16.012608 15.969196 15.925800 15.969196 16.034306 15.882404 15.904102 15.860706 16.034306 15.752201 15.882404 15.904102 16.012608 15.904102 15.947498 15.860706 15.947498 15.882404 15.925800 15.904102 15.947498 15.882404 15.969196 15.925800 15.925800 16.034306 15.947498 15.860706 15.990910 16.056004 15.925800 15.947498 15.925800 15.969196 16.012608 16.012608 16.034306 15.947498 15.947498 15.904102 15.969196 15.947498 15.839008 15.773899 15.990910 16.099400 15.969196 15.904102 15.882404 15.752201 15.990910 15.882404 16.012608 15.925800 15.882404 15.969196 15.925800 15.817295 15.882404 15.904102 15.860706 15.925800 15.882404 15.839008 15.795597 15.904102 15.795597 15.839008 15.773899 15.817295 15.752201 15.882404 15.839008 15.882404 15.795597 15.795597 15.687107 15.730503 15.773899 15.817295 15.925800 15.817295 15.773899 15.752201 15.860706 15.773899 15.795597 15.752201 15.752201 15.860706 15.730503 15.665409 15.773899 15.839008 15.643696 15.665409 15.643696 15.513508 15.600300 15.643696 15.556904 15.513508 15.513508 15.600300 15.687107 15.643696 15.470097 15.448399 15.448399 15.491810 15.318195 15.383305 15.513508 15.318195 15.448399 15.405003 15.448399 
15.752201 15.817295 15.904102 15.860706 15.860706 15.882404 15.860706 15.990910 16.034306 15.990910 15.947498 15.990910 15.990910 15.990910 15.990910 15.969196 15.990910 15.904102 15.947498 15.817295 16.012608 15.947498 15.990910 15.904102 15.947498 15.969196 15.969196 15.860706 15.904102 15.904102 16.034306 15.904102 15.969196 15.839008 15.947498 15.990910 16.012608 16.056004 16.034306 16.012608 16.056004 16.012608 16.077702 16.012608 16.099400 15.947498 15.904102 15.925800 16.056004 15.882404 15.860706 15.990910 15.773899 15.860706 15.839008 15.990910 15.925800 15.860706 15.904102 15.882404 15.882404 15.925800 15.990910 15.947498 15.969196 15.969196 16.012608 15.882404 16.034306 15.904102 15.904102 15.925800 16.056004 15.882404 15.925800 15.882404 15.947498 16.034306 16.012608 15.990910 15.947498 16.056004 15.925800 15.969196 15.904102 15.817295 15.839008 15.904102 16.056004 15.969196 15.925800 15.925800 15.839008 16.012608 15.904102 15.904102 15.882404 15.925800 15.969196 15.882404 15.817295 15.752201 15.860706 15.969196 15.904102 15.925800 15.773899 15.860706 15.817295 15.773899 15.882404 15.730503 15.839008 15.752201 15.860706 15.817295 15.773899 15.904102 15.752201 15.817295 15.773899 15.708805 15.860706 15.817295 15.817295 15.795597 15.773899 15.860706 15.860706 15.773899 15.904102 15.860706 15.795597 15.752201 15.730503 15.773899 15.795597 15.665409 15.643696 15.578602 15.491810 15.556904 15.600300 15.665409 15.643696 15.578602 15.665409 15.708805 15.708805 15.600300 15.448399 15.470097 15.513508 15.448399 15.426701 15.426701 15.470097 15.383305 15.405003 15.513508 
15.817295 15.839008 15.795597 15.839008 15.947498 15.882404 15.925800 15.947498 16.077702 15.882404 15.882404 15.969196 15.990910 15.925800 15.860706 15.969196 15.969196 15.925800 15.882404 15.904102 15.947498 15.947498 15.904102 15.969196 15.860706 15.839008 15.882404 15.860706 15.925800 15.860706 15.925800 15.925800 15.925800 15.860706 15.882404 16.012608 16.012608 15.969196 16.056004 15.990910 16.077702 16.034306 16.034306 16.077702 15.990910 15.969196 15.990910 15.990910 16.056004 15.882404 15.904102 16.099400 15.882404 15.882404 15.925800 16.034306 15.947498 15.882404 15.839008 15.947498 15.904102 15.990910 16.012608 15.947498 16.012608 16.034306 16.056004 15.969196 15.969196 15.947498 15.969196 16.012608 16.012608 15.904102 15.990910 15.882404 16.056004 15.969196 15.925800 15.925800 15.947498 15.969196 15.904102 16.012608 15.904102 15.860706 15.839008 15.904102 15.990910 15.947498 15.947498 15.990910 15.773899 15.947498 15.882404 15.904102 15.947498 15.947498 15.990910 15.969196 15.882404 15.882404 15.969196 15.904102 15.839008 15.839008 15.817295 15.904102 15.817295 15.773899 15.839008 15.839008 15.773899 15.817295 15.817295 15.817295 15.860706 15.882404 15.817295 15.839008 15.817295 15.730503 15.882404 15.817295 15.752201 15.665409 15.817295 15.795597 15.860706 15.773899 15.860706 15.839008 15.817295 15.860706 15.773899 15.752201 15.708805 15.708805 15.730503 15.687107 15.600300 15.687107 15.687107 15.665409 15.708805 15.578602 15.687107 15.643696 15.600300 15.578602 15.491810 15.470097 15.578602 15.491810 15.491810 15.491810 15.513508 15.643696 15.535206 15.491810 
15.904102 15.860706 15.925800 15.969196 15.990910 15.860706 16.012608 16.034306 15.882404 15.969196 15.969196 15.969196 16.012608 15.990910 15.990910 15.990910 15.969196 15.969196 15.969196 15.904102 15.990910 15.925800 15.969196 15.969196 15.904102 15.947498 15.925800 15.904102 15.860706 15.925800 15.947498 15.882404 15.882404 15.990910 15.882404 16.034306 15.969196 16.034306 16.121098 16.012608 16.142796 16.077702 16.077702 16.056004 15.969196 16.056004 15.947498 16.099400 16.077702 15.947498 15.904102 16.012608 15.925800 15.882404 15.882404 16.056004 15.925800 15.904102 15.969196 15.904102 15.990910 15.969196 15.925800 15.795597 15.947498 16.099400 16.034306 15.925800 16.099400 15.969196 15.947498 15.990910 16.012608 16.034306 16.099400 15.904102 16.012608 16.034306 16.012608 15.969196 15.947498 16.034306 15.947498 15.947498 15.947498 15.882404 15.817295 15.925800 16.056004 15.990910 16.034306 16.012608 15.795597 15.990910 15.882404 15.947498 15.904102 16.012608 15.990910 15.904102 15.860706 15.795597 15.925800 15.904102 15.860706 15.839008 15.795597 15.904102 15.882404 15.752201 15.839008 15.795597 15.882404 15.752201 15.904102 15.839008 15.839008 15.882404 15.795597 15.795597 15.795597 15.773899 15.752201 15.882404 15.817295 15.773899 15.730503 15.860706 15.817295 15.860706 15.730503 15.817295 15.817295 15.795597 15.817295 15.752201 15.795597 15.795597 15.621998 15.730503 15.665409 15.687107 15.752201 15.795597 15.665409 15.621998 15.687107 15.621998 15.665409 15.643696 15.665409 15.578602 15.643696 15.600300 15.426701 15.600300 15.621998 15.643696 15.556904 15.643696 
16.012608 15.925800 15.882404 15.969196 15.925800 15.947498 15.925800 15.969196 16.012608 15.969196 15.969196 15.990910 16.012608 15.969196 15.969196 16.012608 15.969196 16.077702 15.947498 15.990910 15.947498 15.990910 15.947498 15.990910 15.904102 15.990910 15.969196 15.925800 15.904102 15.860706 15.904102 15.969196 15.947498 15.904102 15.990910 16.034306 15.947498 16.056004 16.099400 15.990910 16.034306 16.056004 16.121098 15.990910 15.990910 15.969196 16.012608 15.969196 15.860706 15.882404 15.969196 16.099400 15.795597 15.904102 15.990910 16.012608 15.925800 15.925800 16.012608 15.990910 15.969196 15.904102 15.990910 15.990910 16.034306 16.034306 16.012608 15.860706 16.142796 16.056004 15.969196 16.034306 16.012608 16.034306 16.012608 15.990910 15.947498 15.947498 16.034306 15.969196 15.947498 16.012608 15.904102 16.077702 15.969196 15.882404 15.860706 16.056004 15.990910 15.990910 16.077702 15.925800 15.860706 15.947498 15.839008 15.904102 15.904102 15.925800 15.969196 15.882404 15.947498 15.860706 15.947498 15.947498 15.904102 15.925800 15.817295 15.860706 15.860706 15.795597 15.839008 15.925800 15.795597 15.860706 15.795597 15.860706 15.904102 15.839008 15.839008 15.773899 15.839008 15.752201 15.839008 15.795597 15.882404 15.839008 15.730503 15.773899 15.860706 15.839008 15.860706 15.904102 15.882404 15.708805 15.730503 15.795597 15.839008 15.773899 15.687107 15.752201 15.687107 15.752201 15.882404 15.773899 15.752201 15.730503 15.730503 15.817295 15.730503 15.621998 15.600300 15.730503 15.665409 15.643696 15.621998 15.643696 15.643696 15.600300 15.578602 15.752201 
15.882404 15.947498 15.947498 15.990910 15.925800 15.990910 15.990910 16.077702 16.012608 15.947498 15.969196 16.034306 16.056004 16.012608 16.034306 16.077702 16.012608 15.969196 16.056004 15.925800 16.077702 16.034306 15.990910 15.860706 15.925800 16.077702 16.099400 15.969196 15.969196 15.947498 16.012608 15.990910 16.034306 15.947498 15.969196 16.099400 16.034306 16.077702 16.034306 16.012608 16.164509 16.056004 16.077702 16.056004 16.077702 16.012608 16.142796 16.012608 15.969196 15.990910 15.969196 16.056004 15.904102 15.839008 15.947498 16.012608 16.012608 16.012608 16.012608 16.012608 16.056004 16.034306 16.077702 16.077702 15.990910 15.990910 16.077702 16.012608 16.099400 16.034306 15.969196 16.056004 16.077702 16.034306 16.034306 15.904102 15.947498 15.969196 16.034306 16.034306 15.947498 16.077702 15.969196 15.990910 15.969196 15.839008 15.925800 16.012608 16.012608 15.882404 15.969196 16.034306 15.839008 15.904102 15.904102 15.969196 15.882404 15.969196 16.012608 15.990910 15.882404 15.882404 15.947498 15.947498 15.904102 15.990910 15.860706 15.947498 15.969196 15.860706 15.839008 15.860706 15.860706 15.773899 15.839008 15.904102 15.947498 15.904102 15.752201 15.773899 15.904102 15.839008 15.839008 15.925800 15.795597 15.817295 15.817295 15.904102 15.925800 15.795597 15.839008 15.904102 15.904102 15.795597 15.795597 15.752201 15.817295 15.773899 15.773899 15.708805 15.773899 15.730503 15.882404 15.752201 15.665409 15.708805 15.752201 15.687107 15.665409 15.687107 15.665409 15.687107 15.665409 15.643696 15.752201 15.665409 15.600300 15.687107 15.665409 15.665409 
15.730503 15.925800 15.925800 16.034306 15.947498 15.969196 15.947498 16.099400 16.034306 15.969196 16.034306 16.034306 15.947498 15.925800 16.012608 16.034306 15.969196 15.882404 15.925800 15.925800 16.056004 16.012608 15.882404 16.034306 16.012608 16.034306 16.056004 15.990910 15.925800 15.925800 15.990910 15.990910 16.012608 15.947498 16.012608 16.077702 15.947498 16.099400 16.121098 15.990910 16.034306 16.056004 16.077702 15.990910 16.077702 16.099400 15.990910 15.860706 15.925800 15.947498 15.925800 15.969196 15.904102 15.947498 15.860706 16.012608 16.012608 15.947498 15.969196 16.012608 15.947498 15.969196 16.034306 16.099400 15.969196 15.990910 16.056004 15.925800 16.056004 16.012608 15.925800 15.990910 15.990910 16.012608 15.947498 15.882404 15.925800 15.947498 15.947498 15.925800 15.947498 16.034306 15.947498 15.969196 15.925800 15.839008 15.860706 15.969196 16.012608 15.925800 15.925800 15.947498 15.795597 15.925800 15.839008 15.969196 15.882404 15.990910 15.904102 15.925800 15.752201 15.839008 15.925800 15.882404 15.839008 15.904102 15.839008 15.795597 15.904102 15.773899 15.882404 15.708805 15.817295 15.817295 15.795597 15.817295 15.904102 15.839008 15.752201 15.817295 15.817295 15.752201 15.817295 15.860706 15.817295 15.860706 15.839008 15.882404 15.882404 15.882404 15.839008 15.882404 15.925800 15.839008 15.817295 15.817295 15.708805 15.730503 15.708805 15.708805 15.643696 15.708805 15.839008 15.687107 15.687107 15.752201 15.730503 15.708805 15.687107 15.665409 15.665409 15.643696 15.708805 15.621998 15.556904 15.600300 15.600300 15.708805 15.600300 15.665409 
16.034306 15.925800 16.012608 15.990910 16.056004 16.077702 15.990910 16.121098 16.012608 15.990910 16.034306 16.012608 16.077702 16.056004 15.947498 15.990910 15.990910 15.969196 16.034306 15.990910 15.990910 15.969196 15.990910 15.990910 16.034306 15.969196 15.990910 15.947498 15.990910 16.012608 15.969196 15.904102 16.012608 15.969196 16.056004 15.969196 16.012608 15.947498 16.099400 15.990910 16.121098 16.056004 16.077702 16.012608 15.990910 16.056004 15.969196 16.034306 15.925800 15.990910 15.990910 16.077702 15.947498 15.882404 15.947498 16.056004 16.012608 15.969196 16.034306 16.012608 16.012608 16.034306 16.164509 15.947498 15.990910 16.121098 15.990910 16.012608 16.077702 16.056004 15.925800 16.034306 16.056004 15.990910 15.990910 15.860706 15.947498 15.990910 16.056004 16.034306 16.012608 16.034306 15.904102 15.990910 15.904102 15.839008 15.882404 15.969196 16.121098 15.947498 16.012608 16.012608 15.773899 15.947498 15.925800 16.012608 15.904102 15.904102 15.882404 15.947498 15.795597 15.904102 15.969196 15.925800 15.947498 15.969196 15.817295 15.904102 15.947498 15.773899 15.839008 15.752201 15.817295 15.882404 15.882404 15.904102 15.817295 15.839008 15.860706 15.882404 15.817295 15.817295 15.882404 15.860706 15.904102 15.904102 15.839008 15.882404 15.773899 15.925800 15.839008 15.904102 15.860706 15.817295 15.773899 15.817295 15.752201 15.752201 15.730503 15.752201 15.773899 15.752201 15.773899 15.687107 15.817295 15.665409 15.708805 15.773899 15.687107 15.708805 15.795597 15.665409 15.708805 15.643696 15.687107 15.773899 15.621998 15.730503 15.643696 15.708805 
16.056004 15.990910 16.012608 15.925800 15.990910 16.077702 16.099400 15.990910 16.142796 16.099400 16.034306 16.034306 16.142796 16.012608 16.012608 16.077702 15.990910 15.969196 16.121098 16.012608 16.077702 16.056004 16.034306 15.904102 16.077702 15.990910 15.904102 15.969196 15.947498 15.990910 16.034306 15.925800 16.012608 15.969196 16.012608 16.012608 16.012608 16.056004 16.077702 16.056004 16.099400 16.056004 16.099400 16.121098 15.947498 16.056004 16.012608 15.990910 15.969196 15.904102 15.947498 16.034306 15.947498 15.925800 16.012608 16.099400 15.947498 15.904102 16.012608 15.947498 16.012608 15.990910 16.034306 15.990910 16.099400 16.012608 16.077702 16.121098 15.969196 15.969196 15.990910 15.925800 16.034306 16.034306 16.056004 15.839008 15.969196 15.969196 16.077702 16.012608 15.925800 15.990910 15.925800 16.012608 15.882404 15.839008 15.904102 15.904102 16.056004 15.947498 15.990910 15.947498 15.839008 15.904102 15.904102 15.969196 15.925800 15.947498 15.947498 15.990910 15.860706 15.925800 16.034306 15.882404 15.925800 15.990910 15.860706 15.882404 15.904102 15.882404 15.904102 15.882404 15.947498 15.925800 15.925800 15.925800 15.882404 15.947498 15.882404 15.882404 15.839008 15.773899 15.817295 15.860706 15.817295 15.925800 15.839008 15.817295 15.882404 15.817295 15.860706 15.882404 15.860706 15.795597 15.839008 15.773899 15.839008 15.708805 15.708805 15.795597 15.752201 15.773899 15.817295 15.730503 15.817295 15.687107 15.665409 15.730503 15.860706 15.839008 15.665409 15.600300 15.730503 15.708805 15.687107 15.773899 15.687107 15.665409 15.773899 15.665409 
15.947498 15.925800 15.990910 16.034306 15.969196 16.099400 16.012608 16.121098 16.121098 15.990910 16.034306 16.012608 15.990910 16.012608 15.947498 16.012608 16.077702 15.947498 16.034306 15.947498 16.099400 16.034306 15.990910 16.056004 15.904102 15.990910 15.969196 15.969196 15.904102 15.969196 16.012608 15.990910 16.012608 15.969196 15.969196 16.077702 16.056004 16.034306 16.034306 15.947498 16.034306 16.056004 16.099400 16.099400 16.034306 15.969196 16.012608 15.969196 15.969196 15.947498 15.925800 16.034306 15.947498 15.904102 15.904102 15.990910 15.969196 15.860706 15.904102 16.012608 16.012608 15.969196 16.056004 15.969196 16.012608 15.990910 15.947498 15.990910 15.990910 15.947498 15.882404 15.969196 16.012608 15.882404 16.012608 15.839008 15.990910 15.925800 16.034306 15.904102 15.882404 15.882404 15.773899 15.969196 15.904102 15.795597 15.882404 15.947498 16.056004 15.947498 15.947498 15.860706 15.730503 15.925800 15.817295 15.990910 15.860706 15.860706 15.925800 15.860706 15.839008 15.795597 15.947498 15.860706 15.882404 15.904102 15.752201 15.817295 15.860706 15.817295 15.860706 15.839008 15.817295 15.795597 15.969196 15.925800 15.925800 15.904102 15.817295 15.773899 15.882404 15.773899 15.860706 15.882404 15.839008 15.925800 15.817295 15.860706 15.904102 15.860706 15.817295 15.795597 15.795597 15.839008 15.882404 15.773899 15.839008 15.687107 15.708805 15.752201 15.730503 15.730503 15.817295 15.730503 15.687107 15.817295 15.795597 15.730503 15.752201 15.730503 15.643696 15.730503 15.665409 15.643696 15.687107 15.643696 15.730503 15.665409 15.687107 15.665409 
16.012608 15.969196 15.904102 16.034306 16.012608 15.990910 16.034306 16.056004 16.186207 15.969196 16.034306 15.969196 16.077702 15.969196 15.969196 16.056004 16.012608 15.990910 15.969196 15.969196 16.077702 15.990910 16.034306 15.925800 15.947498 16.034306 15.860706 15.990910 15.904102 16.012608 15.947498 15.969196 16.012608 16.012608 15.969196 16.121098 16.099400 16.077702 16.077702 16.077702 16.077702 16.099400 16.077702 16.056004 15.947498 16.034306 15.969196 15.947498 15.969196 15.969196 15.925800 16.121098 15.882404 15.925800 15.947498 16.056004 15.947498 15.904102 15.925800 15.925800 15.969196 15.969196 15.947498 15.904102 15.925800 16.012608 16.034306 15.947498 16.012608 15.947498 15.860706 15.947498 15.925800 15.904102 15.969196 15.839008 15.904102 15.882404 15.882404 15.925800 15.839008 15.947498 15.925800 15.925800 15.925800 15.795597 15.817295 15.860706 15.947498 15.860706 15.925800 15.860706 15.817295 15.947498 15.969196 15.904102 15.860706 15.925800 15.882404 15.882404 15.752201 15.773899 15.947498 15.925800 15.817295 15.839008 15.773899 15.817295 15.860706 15.730503 15.860706 15.708805 15.773899 15.839008 15.860706 15.882404 15.925800 15.904102 15.925800 15.860706 15.860706 15.860706 15.839008 15.817295 15.839008 15.904102 15.882404 15.839008 15.860706 15.860706 15.860706 15.882404 15.817295 15.839008 15.839008 15.795597 15.860706 15.708805 15.708805 15.708805 15.752201 15.817295 15.708805 15.665409 15.795597 15.752201 15.817295 15.773899 15.687107 15.752201 15.730503 15.795597 15.687107 15.665409 15.665409 15.687107 15.817295 15.730503 15.665409 15.752201 
16.142796 16.012608 16.142796 16.077702 16.034306 16.012608 16.142796 16.077702 16.056004 16.121098 16.012608 16.077702 16.056004 16.077702 16.012608 16.056004 16.034306 15.947498 15.990910 15.947498 16.056004 16.099400 16.077702 16.034306 15.969196 15.990910 15.990910 15.969196 15.990910 16.012608 15.947498 15.969196 16.034306 16.034306 16.056004 16.142796 16.034306 16.077702 16.121098 16.099400 16.186207 16.012608 16.077702 16.077702 16.077702 15.969196 16.012608 15.925800 16.012608 15.969196 15.904102 16.077702 15.904102 15.904102 16.012608 16.034306 15.990910 15.925800 15.925800 15.925800 16.034306 16.099400 16.012608 15.990910 15.990910 15.969196 15.925800 15.860706 16.012608 15.925800 15.839008 15.925800 15.990910 15.904102 15.882404 15.904102 15.882404 15.882404 15.882404 15.925800 15.817295 15.860706 15.904102 16.012608 15.860706 15.860706 15.882404 15.925800 16.012608 15.860706 15.904102 15.882404 15.708805 15.904102 15.817295 15.904102 15.773899 15.882404 15.904102 15.839008 15.752201 15.773899 15.925800 15.839008 15.882404 15.839008 15.730503 15.882404 15.947498 15.839008 15.947498 15.839008 15.860706 15.904102 15.882404 15.925800 15.882404 15.860706 15.817295 15.904102 15.839008 15.817295 15.925800 15.882404 15.795597 15.882404 15.860706 15.904102 15.882404 15.882404 15.860706 15.839008 15.860706 15.795597 15.795597 15.687107 15.839008 15.773899 15.752201 15.730503 15.817295 15.817295 15.730503 15.773899 15.839008 15.752201 15.752201 15.708805 15.643696 15.795597 15.708805 15.687107 15.730503 15.752201 15.752201 15.708805 15.773899 15.839008 15.817295 15.795597 
16.012608 16.077702 16.012608 16.121098 16.164509 16.077702 16.056004 16.077702 16.121098 16.056004 16.056004 15.969196 16.012608 16.012608 16.034306 16.099400 16.012608 16.056004 15.990910 15.990910 16.012608 16.012608 16.056004 16.099400 15.969196 15.969196 15.990910 15.969196 16.012608 15.990910 15.925800 16.012608 15.969196 15.925800 16.034306 16.077702 15.969196 16.034306 16.142796 15.990910 16.034306 16.077702 16.056004 16.099400 16.077702 16.012608 15.969196 15.947498 16.012608 15.925800 15.904102 16.056004 15.882404 15.904102 15.947498 15.990910 15.969196 15.817295 15.904102 15.904102 15.925800 15.947498 15.925800 15.817295 15.860706 15.882404 15.795597 15.687107 15.795597 15.839008 15.730503 15.882404 15.904102 15.904102 15.882404 15.860706 15.860706 15.882404 15.947498 15.882404 15.817295 15.925800 15.817295 15.925800 15.839008 15.752201 15.882404 15.925800 15.990910 15.860706 15.904102 15.925800 15.817295 15.839008 15.860706 15.882404 15.795597 15.860706 15.882404 15.839008 15.752201 15.839008 15.860706 15.839008 15.795597 15.817295 15.817295 15.817295 15.882404 15.773899 15.795597 15.795597 15.860706 15.795597 15.817295 15.860706 15.882404 15.925800 15.904102 15.882404 15.795597 15.795597 15.817295 15.839008 15.839008 15.860706 15.839008 15.817295 15.773899 15.925800 15.860706 15.860706 15.882404 15.752201 15.795597 15.817295 15.795597 15.773899 15.817295 15.773899 15.752201 15.730503 15.708805 15.708805 15.687107 15.752201 15.752201 15.752201 15.795597 15.730503 15.773899 15.730503 15.665409 15.752201 15.795597 15.687107 15.817295 15.817295 15.773899 15.773899 
16.099400 16.099400 15.947498 16.121098 15.990910 15.990910 16.077702 16.099400 16.056004 16.034306 16.056004 16.077702 16.034306 16.056004 15.969196 16.056004 16.012608 15.990910 16.034306 16.077702 16.056004 16.012608 16.077702 16.077702 15.990910 16.012608 15.990910 15.969196 15.947498 15.882404 15.925800 16.012608 15.969196 15.925800 15.969196 16.034306 16.056004 15.990910 16.121098 15.990910 16.034306 16.056004 16.077702 16.121098 16.012608 16.012608 15.969196 15.969196 15.925800 15.882404 15.904102 16.034306 15.839008 15.860706 15.904102 16.012608 15.947498 15.904102 15.817295 15.904102 15.839008 15.860706 15.839008 15.730503 15.839008 15.730503 15.773899 15.730503 15.708805 15.665409 15.621998 15.773899 15.773899 15.795597 15.687107 15.687107 15.839008 15.839008 15.817295 15.795597 15.773899 15.817295 15.904102 15.860706 15.795597 15.795597 15.795597 15.860706 15.990910 15.860706 15.904102 15.904102 15.730503 15.817295 15.882404 15.904102 15.817295 15.795597 15.773899 15.839008 15.665409 15.795597 15.795597 15.752201 15.773899 15.730503 15.817295 15.817295 15.904102 15.817295 15.773899 15.839008 15.860706 15.904102 15.839008 15.795597 15.904102 15.882404 15.752201 15.860706 15.839008 15.773899 15.860706 15.882404 15.817295 15.817295 15.839008 15.817295 15.817295 15.817295 15.773899 15.839008 15.795597 15.773899 15.708805 15.730503 15.860706 15.708805 15.839008 15.730503 15.687107 15.795597 15.795597 15.730503 15.752201 15.708805 15.687107 15.752201 15.817295 15.643696 15.795597 15.773899 15.665409 15.665409 15.730503 15.708805 15.600300 15.773899 15.795597 15.730503 
16.142796 16.121098 16.077702 15.990910 16.077702 15.969196 16.012608 16.056004 16.164509 16.056004 16.012608 15.969196 16.056004 16.034306 16.034306 15.925800 16.099400 16.056004 15.969196 15.969196 16.034306 16.012608 16.099400 15.990910 15.969196 16.012608 16.056004 15.969196 15.969196 16.099400 16.077702 15.947498 15.925800 15.990910 15.969196 15.990910 16.121098 16.164509 16.034306 16.077702 16.099400 16.012608 16.099400 16.121098 16.099400 16.012608 16.012608 15.925800 15.947498 15.925800 15.969196 16.121098 15.795597 15.904102 15.817295 15.904102 15.925800 15.795597 15.817295 15.773899 15.752201 15.730503 15.643696 15.578602 15.600300 15.556904 15.556904 15.556904 15.643696 15.665409 15.578602 15.535206 15.621998 15.513508 15.556904 15.556904 15.643696 15.665409 15.687107 15.687107 15.621998 15.773899 15.708805 15.817295 15.708805 15.687107 15.752201 15.860706 15.904102 15.839008 15.882404 15.904102 15.839008 15.904102 15.904102 15.990910 15.860706 15.817295 15.817295 15.817295 15.752201 15.795597 15.773899 15.708805 15.773899 15.752201 15.752201 15.795597 15.925800 15.773899 15.817295 15.839008 15.860706 15.860706 15.882404 15.925800 15.860706 15.904102 15.882404 15.860706 15.882404 15.752201 15.730503 15.882404 16.012608 16.034306 15.860706 15.773899 15.839008 15.904102 15.882404 15.773899 15.795597 15.882404 15.839008 15.817295 15.860706 15.882404 15.795597 15.773899 15.687107 15.773899 15.817295 15.817295 15.795597 15.817295 15.817295 15.839008 15.773899 15.882404 15.730503 15.730503 15.708805 15.773899 15.795597 15.752201 15.730503 15.773899 15.817295 15.687107 
16.142796 16.077702 16.056004 16.012608 15.990910 16.012608 16.077702 16.012608 16.164509 16.077702 16.121098 16.077702 16.077702 15.969196 16.012608 16.056004 16.012608 16.012608 15.990910 16.056004 15.904102 15.990910 16.056004 15.990910 15.904102 16.012608 15.925800 15.904102 15.969196 16.056004 15.990910 15.990910 15.990910 15.969196 15.990910 16.012608 16.034306 16.077702 16.077702 16.056004 16.099400 16.121098 16.099400 16.077702 15.947498 16.012608 15.969196 15.947498 15.882404 15.904102 15.969196 15.990910 15.773899 15.860706 15.817295 15.839008 15.730503 15.730503 15.730503 15.687107 15.621998 15.535206 15.491810 15.231403 15.036106 14.840809 14.732304 15.122898 15.339909 15.296497 15.231403 15.361607 15.318195 15.253101 15.318195 15.209705 15.231403 15.318195 15.426701 15.448399 15.383305 15.448399 15.491810 15.535206 15.535206 15.535206 15.578602 15.687107 15.882404 15.839008 15.795597 15.795597 15.730503 15.839008 15.839008 15.882404 15.817295 15.817295 15.925800 15.882404 15.773899 15.773899 15.773899 15.665409 15.752201 15.708805 15.687107 15.773899 15.773899 15.730503 15.817295 15.752201 15.752201 15.795597 15.860706 15.947498 15.904102 15.882404 15.839008 15.904102 15.904102 15.795597 15.817295 15.925800 15.990910 15.925800 15.860706 15.817295 15.860706 15.882404 15.839008 15.925800 15.817295 15.817295 15.839008 15.730503 15.925800 15.839008 15.795597 15.860706 15.730503 15.687107 15.839008 15.773899 15.817295 15.708805 15.773899 15.860706 15.730503 15.708805 15.687107 15.817295 15.643696 15.665409 15.708805 15.752201 15.665409 15.730503 15.665409 15.708805 
16.229603 16.142796 16.099400 16.142796 16.186207 15.947498 16.056004 16.099400 16.034306 16.121098 16.121098 16.034306 16.077702 16.077702 15.990910 16.034306 15.990910 15.990910 16.034306 16.012608 16.034306 16.012608 16.034306 15.947498 15.925800 15.990910 16.077702 15.969196 15.904102 16.012608 16.012608 15.990910 16.012608 16.012608 15.925800 16.077702 15.990910 16.099400 16.056004 16.056004 16.121098 16.121098 16.121098 16.056004 16.012608 16.012608 15.990910 15.882404 16.012608 15.925800 15.904102 15.990910 15.817295 15.773899 15.795597 15.795597 15.752201 15.621998 15.600300 15.578602 15.383305 15.209705 14.992710 14.450199 13.799198 13.104801 13.039707 14.081303 14.970997 14.970997 14.949299 15.079502 15.014408 14.927601 14.992710 14.840809 14.905903 14.905903 15.036106 15.101200 14.970997 15.144596 15.166309 15.166309 15.101200 15.166309 15.361607 15.556904 15.687107 15.708805 15.708805 15.643696 15.621998 15.839008 15.860706 15.860706 15.860706 15.904102 15.969196 15.969196 15.752201 15.795597 15.860706 15.795597 15.752201 15.687107 15.643696 15.708805 15.817295 15.621998 15.773899 15.730503 15.882404 15.817295 15.882404 15.839008 15.860706 15.925800 15.860706 15.860706 15.947498 15.795597 15.860706 15.969196 15.817295 15.904102 15.860706 15.839008 15.839008 15.925800 15.860706 15.860706 15.860706 15.882404 15.839008 15.795597 15.752201 15.904102 15.860706 15.817295 15.795597 15.773899 15.795597 15.817295 15.795597 15.773899 15.839008 15.969196 15.752201 15.817295 15.708805 15.752201 15.730503 15.730503 15.730503 15.795597 15.773899 15.752201 15.773899 15.687107 
16.099400 16.034306 16.034306 16.034306 16.034306 15.990910 16.012608 16.012608 16.121098 16.121098 15.990910 16.034306 16.034306 16.099400 16.012608 16.077702 16.077702 15.990910 16.142796 15.990910 16.034306 16.099400 15.969196 16.012608 15.990910 15.990910 16.012608 15.990910 15.947498 15.925800 15.969196 15.947498 15.969196 16.012608 15.969196 16.056004 16.012608 16.142796 16.077702 16.012608 16.056004 16.142796 16.056004 16.099400 16.012608 16.034306 15.969196 15.969196 15.860706 16.012608 16.012608 15.925800 15.687107 15.817295 15.687107 15.687107 15.600300 15.383305 15.318195 15.166309 14.862507 14.580402 13.755802 13.061405 12.627399 12.518909 12.432102 13.321796 14.537006 14.580402 14.623798 14.645496 14.688908 14.558704 14.450199 14.298298 14.124699 14.168110 14.406803 14.428501 14.493595 14.602100 14.732304 14.884205 14.862507 14.862507 14.949299 15.188007 15.426701 15.339909 15.426701 15.448399 15.448399 15.643696 15.643696 15.860706 15.752201 15.839008 15.925800 15.925800 15.752201 15.860706 15.817295 15.795597 15.708805 15.752201 15.600300 15.687107 15.665409 15.600300 15.730503 15.687107 15.730503 15.839008 15.752201 15.817295 15.795597 15.882404 15.882404 15.817295 15.795597 15.860706 15.947498 15.817295 15.860706 15.882404 15.860706 15.904102 15.904102 15.839008 15.795597 15.904102 15.817295 15.752201 15.839008 15.817295 15.839008 15.795597 15.752201 15.773899 15.773899 15.773899 15.752201 15.839008 15.839008 15.773899 15.817295 15.773899 15.817295 15.773899 15.730503 15.839008 15.817295 15.817295 15.773899 15.708805 15.708805 15.708805 15.795597 15.752201 
16.034306 15.969196 16.077702 16.056004 16.034306 15.990910 15.969196 16.056004 16.142796 16.012608 16.056004 16.012608 16.099400 16.099400 16.077702 16.077702 16.012608 16.121098 16.121098 15.990910 15.947498 15.990910 16.056004 16.034306 15.969196 16.012608 16.012608 16.034306 15.990910 15.947498 16.012608 15.990910 15.990910 16.056004 15.990910 15.990910 16.012608 16.077702 16.099400 16.056004 16.034306 15.990910 16.034306 16.077702 15.947498 15.947498 16.121098 15.990910 15.882404 15.860706 15.752201 15.904102 15.621998 15.621998 15.643696 15.665409 15.383305 15.101200 14.862507 14.558704 14.146397 13.321796 12.649097 12.367008 12.280201 12.171696 12.193409 13.018009 14.168110 14.146397 14.276600 14.233204 14.189808 14.146397 13.886005 13.452000 12.866108 12.453800 13.235004 13.625599 13.712406 13.994495 14.341709 14.363407 14.471897 14.515308 14.602100 14.819096 15.144596 15.144596 15.144596 15.101200 15.274799 15.361607 15.448399 15.643696 15.730503 15.839008 15.773899 15.817295 15.687107 15.795597 15.795597 15.860706 15.795597 15.773899 15.643696 15.687107 15.730503 15.578602 15.665409 15.621998 15.730503 15.752201 15.773899 15.839008 15.687107 15.773899 15.925800 15.839008 15.752201 15.860706 15.839008 15.882404 15.860706 15.904102 15.904102 15.904102 15.969196 15.947498 15.882404 15.795597 15.817295 15.773899 15.882404 15.817295 15.904102 15.860706 15.817295 15.817295 15.860706 15.839008 15.882404 15.860706 15.795597 15.773899 15.730503 15.687107 15.730503 15.752201 15.752201 15.860706 15.773899 15.730503 15.904102 15.730503 15.643696 15.730503 15.795597 15.795597 
16.034306 16.056004 16.056004 16.077702 16.012608 15.990910 15.990910 16.099400 16.164509 16.186207 16.077702 16.164509 16.012608 16.077702 16.077702 16.056004 16.099400 15.990910 16.099400 16.034306 16.012608 15.990910 16.034306 15.947498 15.904102 15.990910 15.969196 15.969196 15.990910 15.925800 15.947498 15.969196 15.990910 16.012608 15.925800 16.077702 16.034306 15.969196 16.056004 16.012608 15.990910 16.034306 16.099400 15.969196 16.034306 15.925800 16.056004 15.882404 15.860706 15.773899 15.773899 15.860706 15.621998 15.535206 15.448399 15.318195 14.992710 14.493595 13.777500 13.365208 12.974598 12.475498 12.410404 12.128300 12.084904 11.889606 11.867908 12.388706 13.842609 13.842609 13.799198 13.734104 13.560505 13.256702 13.213306 12.410404 11.585804 11.498997 11.867908 12.149998 12.388706 13.018009 13.625599 13.777500 13.820896 13.929401 14.016209 14.189808 14.537006 14.537006 14.732304 14.688908 14.775700 15.101200 15.166309 15.405003 15.448399 15.556904 15.687107 15.752201 15.687107 15.643696 15.730503 15.752201 15.839008 15.773899 15.665409 15.730503 15.643696 15.556904 15.665409 15.621998 15.665409 15.708805 15.730503 15.773899 15.817295 15.795597 15.882404 15.860706 15.817295 15.839008 15.925800 15.839008 15.860706 15.904102 15.904102 15.882404 15.882404 15.904102 15.860706 15.925800 15.817295 15.839008 15.817295 15.839008 15.839008 15.773899 15.795597 15.795597 15.752201 15.752201 15.817295 15.730503 15.795597 15.687107 15.817295 15.795597 15.860706 15.795597 15.687107 15.860706 15.687107 15.752201 15.708805 15.795597 15.687107 15.773899 15.817295 15.687107 
16.034306 16.077702 16.034306 16.099400 16.121098 16.099400 16.077702 16.077702 16.121098 16.099400 16.077702 16.121098 16.077702 16.012608 16.034306 16.012608 16.012608 16.077702 16.121098 16.034306 16.034306 16.034306 16.012608 15.969196 15.925800 16.012608 16.077702 15.990910 15.925800 15.947498 15.947498 16.034306 15.925800 16.034306 16.012608 16.056004 16.056004 16.121098 16.121098 16.012608 16.034306 16.012608 16.099400 16.012608 16.034306 15.990910 15.947498 15.904102 15.817295 15.773899 15.687107 15.860706 15.556904 15.470097 15.296497 15.057804 14.515308 13.408604 12.800999 12.540607 12.518909 12.280201 12.193409 11.889606 11.759403 11.650898 11.564106 11.954700 13.126499 13.278400 13.148197 13.104801 12.735905 12.084904 12.323597 11.412205 11.108402 11.086704 11.195210 11.238605 11.455601 12.453800 12.952900 13.169895 13.148197 13.169895 13.343510 13.647297 13.777500 13.864307 14.146397 14.298298 14.233204 14.580402 14.840809 15.036106 15.231403 15.296497 15.491810 15.491810 15.339909 15.448399 15.600300 15.708805 15.795597 15.795597 15.730503 15.795597 15.708805 15.578602 15.600300 15.556904 15.600300 15.600300 15.687107 15.752201 15.752201 15.773899 15.795597 15.773899 15.817295 15.904102 15.904102 15.882404 15.860706 15.904102 15.925800 15.925800 15.969196 15.904102 15.817295 15.817295 15.904102 15.860706 15.817295 15.730503 15.882404 15.773899 15.839008 15.904102 15.795597 15.817295 15.817295 15.817295 15.904102 15.795597 15.795597 15.817295 15.860706 15.687107 15.708805 15.730503 15.839008 15.773899 15.817295 15.773899 15.752201 15.665409 15.795597 15.773899 
16.142796 16.164509 16.142796 16.142796 16.142796 16.164509 16.077702 16.207905 16.186207 16.077702 16.164509 16.164509 16.099400 16.056004 16.099400 16.077702 16.034306 16.056004 16.077702 16.034306 16.034306 16.034306 16.077702 16.034306 15.990910 16.056004 16.034306 16.034306 16.012608 15.969196 16.012608 16.056004 16.077702 15.947498 15.990910 16.164509 16.164509 16.142796 16.099400 16.034306 16.056004 16.056004 16.142796 16.077702 16.012608 15.990910 15.882404 15.904102 15.839008 15.752201 15.752201 15.839008 15.491810 15.274799 15.036106 14.688908 13.907703 12.822697 12.388706 12.301899 12.410404 12.193409 12.063206 11.737705 11.564106 11.412205 11.238605 11.412205 12.670795 12.735905 12.649097 12.453800 11.954700 11.433903 11.824497 10.869709 10.652699 10.696110 10.869709 10.934803 11.086704 12.041508 12.410404 12.670795 12.453800 12.236805 12.149998 12.562305 12.800999 13.213306 13.603901 13.755802 13.842609 14.168110 14.319996 14.667210 14.884205 14.992710 15.036106 15.036106 14.840809 14.819096 15.209705 15.535206 15.621998 15.708805 15.730503 15.839008 15.730503 15.621998 15.665409 15.513508 15.621998 15.687107 15.621998 15.730503 15.817295 15.817295 15.795597 15.839008 15.947498 15.860706 15.795597 15.925800 15.882404 15.839008 15.839008 15.904102 15.969196 15.947498 15.882404 15.817295 15.882404 15.860706 15.817295 15.860706 15.925800 15.860706 15.795597 15.752201 15.860706 15.860706 15.752201 15.817295 15.882404 15.947498 15.925800 15.839008 15.839008 15.860706 15.643696 15.795597 15.904102 15.904102 15.795597 15.904102 15.773899 15.817295 15.730503 15.752201 
16.056004 16.012608 16.056004 16.056004 16.056004 16.099400 16.012608 16.164509 16.142796 16.142796 16.034306 16.056004 15.947498 15.969196 16.056004 16.012608 16.056004 15.969196 16.099400 16.056004 16.056004 16.099400 16.012608 16.034306 15.947498 15.990910 16.077702 15.969196 15.947498 15.990910 16.012608 16.034306 15.990910 15.925800 16.056004 16.034306 16.056004 16.056004 16.077702 16.034306 16.034306 15.969196 16.034306 15.947498 15.904102 15.860706 15.839008 15.795597 15.665409 15.708805 15.600300 15.491810 15.122898 14.840809 14.515308 14.189808 13.256702 12.128300 12.063206 12.019810 11.911304 11.867908 11.650898 11.368809 11.195210 11.021595 10.869709 10.717808 11.824497 12.258503 11.998096 11.911304 11.065006 10.739506 11.477299 10.565907 10.414005 10.305500 10.609303 10.652699 10.500797 10.956501 11.498997 12.041508 11.629200 11.151798 11.151798 11.412205 11.737705 12.410404 13.104801 13.278400 13.365208 13.669010 13.864307 14.124699 14.276600 14.602100 14.558704 14.385105 13.799198 13.235004 14.211506 15.122898 15.383305 15.600300 15.665409 15.730503 15.839008 15.708805 15.773899 15.600300 15.535206 15.578602 15.600300 15.665409 15.752201 15.752201 15.752201 15.860706 15.839008 15.860706 15.795597 15.817295 15.882404 15.773899 15.882404 15.882404 15.904102 15.817295 15.882404 15.773899 15.882404 15.860706 15.860706 15.860706 15.882404 15.752201 15.795597 15.773899 15.839008 15.817295 15.817295 15.860706 15.839008 15.795597 15.795597 15.752201 15.882404 15.730503 15.817295 15.643696 15.860706 15.925800 15.730503 15.817295 15.730503 15.752201 15.752201 15.773899 
16.077702 16.056004 16.012608 16.121098 16.121098 16.056004 16.077702 16.056004 16.142796 16.142796 16.077702 16.099400 16.099400 16.034306 16.121098 16.056004 16.012608 16.056004 16.056004 16.077702 16.012608 16.077702 16.142796 16.034306 16.034306 16.012608 16.099400 16.034306 15.925800 16.034306 15.990910 15.947498 16.012608 15.990910 16.012608 16.056004 16.121098 16.034306 16.056004 16.034306 16.077702 16.034306 15.990910 15.969196 15.882404 15.817295 15.882404 15.730503 15.643696 15.491810 15.448399 15.318195 14.819096 14.428501 13.994495 13.365208 12.171696 11.650898 11.781101 11.607502 11.455601 11.585804 11.368809 11.065006 10.804600 10.631001 10.283802 10.262104 10.782902 11.607502 11.477299 11.086704 10.240406 10.197010 10.956501 10.305500 10.066807 10.110203 10.262104 10.283802 10.110203 10.370609 10.761204 11.368809 11.325397 11.303699 11.130100 11.173496 11.477299 12.258503 12.649097 12.779301 12.866108 13.235004 13.300098 13.647297 13.820896 14.037907 13.994495 13.690708 12.757603 12.475498 12.996296 14.319996 14.992710 15.426701 15.556904 15.752201 15.839008 15.730503 15.752201 15.708805 15.578602 15.578602 15.600300 15.600300 15.621998 15.730503 15.687107 15.773899 15.752201 15.860706 15.817295 15.730503 15.860706 15.860706 15.860706 15.947498 15.990910 15.925800 15.882404 15.817295 15.860706 15.904102 15.882404 15.839008 15.839008 15.817295 15.817295 15.817295 15.687107 15.860706 15.839008 15.817295 15.795597 15.817295 15.817295 15.708805 15.773899 15.773899 15.839008 15.817295 15.752201 15.752201 15.795597 15.817295 15.665409 15.817295 15.687107 15.730503 
16.012608 15.947498 15.990910 16.056004 16.099400 16.121098 16.186207 16.077702 16.077702 16.034306 16.077702 16.056004 16.121098 16.077702 16.056004 16.034306 16.056004 16.056004 16.034306 16.012608 16.034306 16.012608 16.034306 16.034306 16.034306 16.056004 15.947498 16.099400 15.990910 15.990910 15.925800 15.990910 15.990910 15.947498 15.969196 16.056004 16.077702 16.056004 16.099400 16.034306 16.121098 16.034306 15.947498 15.990910 15.947498 15.817295 15.708805 15.665409 15.556904 15.339909 15.036106 14.949299 14.385105 13.907703 13.386906 12.562305 11.585804 11.477299 11.390507 11.282001 11.238605 11.130100 10.891407 10.587605 10.544209 10.392307 10.131901 9.849796 9.936604 10.414005 10.739506 10.370609 9.958302 9.936604 10.457401 10.587605 10.934803 10.847996 9.958302 9.936604 9.893208 10.565907 10.978199 11.477299 11.455601 11.585804 11.412205 11.650898 11.737705 12.084904 12.301899 12.432102 12.432102 12.822697 12.974598 13.169895 13.408604 13.603901 13.386906 12.584003 12.280201 12.301899 12.540607 13.343510 14.319996 14.949299 15.361607 15.708805 15.817295 15.817295 15.795597 15.730503 15.665409 15.665409 15.578602 15.687107 15.665409 15.665409 15.708805 15.708805 15.752201 15.730503 15.773899 15.773899 15.773899 15.839008 15.773899 15.817295 15.904102 15.839008 15.860706 15.839008 15.817295 15.839008 15.795597 15.904102 15.904102 15.839008 15.708805 15.817295 15.773899 15.860706 15.795597 15.839008 15.773899 15.817295 15.839008 15.773899 15.860706 15.730503 15.773899 15.773899 15.817295 15.817295 15.839008 15.925800 15.773899 15.708805 15.752201 15.773899 
16.056004 16.121098 16.164509 16.142796 16.034306 16.077702 16.077702 16.056004 15.990910 15.990910 16.121098 16.121098 16.164509 16.056004 16.099400 16.012608 15.947498 16.142796 16.012608 16.056004 15.990910 16.056004 16.034306 16.012608 16.012608 16.034306 16.056004 15.969196 15.969196 15.904102 15.969196 16.099400 15.969196 16.012608 15.990910 16.142796 16.229603 16.056004 16.142796 16.012608 16.142796 15.947498 15.990910 15.882404 15.904102 15.817295 15.817295 15.600300 15.318195 15.188007 14.775700 14.471897 13.864307 13.256702 12.453800 11.672596 11.325397 11.130100 11.173496 10.956501 10.826298 10.696110 10.652699 10.370609 10.348896 10.175297 9.980000 9.697895 9.763004 9.958302 10.131901 10.587605 10.717808 10.674397 11.303699 11.781101 11.846195 11.325397 10.262104 9.784702 10.153599 10.826298 11.086704 11.368809 11.390507 11.368809 11.368809 11.694309 11.911304 11.867908 11.933002 12.084904 12.149998 12.497196 12.584003 12.931202 13.018009 13.126499 12.800999 12.128300 11.998096 12.149998 12.345295 12.627399 13.018009 13.755802 14.949299 15.621998 15.708805 15.752201 15.882404 15.795597 15.708805 15.817295 15.621998 15.556904 15.621998 15.621998 15.665409 15.687107 15.730503 15.795597 15.839008 15.860706 15.752201 15.882404 15.795597 15.860706 15.860706 15.904102 15.860706 15.860706 15.817295 15.817295 15.817295 15.817295 15.817295 15.773899 15.773899 15.839008 15.817295 15.795597 15.817295 15.882404 15.773899 15.795597 15.839008 15.708805 15.817295 15.752201 15.730503 15.708805 15.795597 15.904102 15.817295 15.752201 15.795597 15.773899 15.773899 15.730503 
16.077702 16.121098 16.164509 16.142796 16.121098 16.142796 16.077702 16.077702 16.121098 16.077702 16.077702 16.099400 16.121098 16.056004 16.099400 15.925800 16.077702 16.056004 16.099400 16.077702 15.947498 16.077702 16.056004 16.056004 15.969196 16.056004 15.990910 16.012608 16.012608 16.056004 16.034306 16.099400 16.077702 16.034306 16.056004 16.056004 16.186207 16.034306 16.077702 16.099400 16.056004 16.012608 15.904102 15.947498 15.860706 15.795597 15.730503 15.296497 15.101200 14.775700 14.406803 13.886005 12.952900 12.149998 11.564106 11.282001 10.891407 10.652699 10.782902 10.652699 10.522495 10.414005 10.392307 10.348896 10.348896 10.522495 10.262104 10.023396 10.197010 10.609303 10.999897 11.390507 11.498997 11.390507 11.564106 11.585804 11.629200 11.065006 10.544209 9.980000 10.348896 10.891407 10.717808 10.913105 11.216908 11.021595 11.325397 11.542408 11.650898 11.759403 11.716007 11.781101 11.802799 12.215107 12.345295 12.605701 12.735905 12.757603 12.345295 11.802799 11.781101 11.933002 12.193409 12.497196 12.584003 13.169895 14.385105 15.318195 15.708805 15.730503 15.904102 15.795597 15.795597 15.752201 15.708805 15.643696 15.643696 15.600300 15.665409 15.665409 15.687107 15.752201 15.708805 15.795597 15.817295 15.860706 15.773899 15.839008 15.904102 15.860706 15.882404 15.904102 15.860706 15.904102 15.773899 15.882404 15.882404 15.860706 15.752201 15.860706 15.882404 15.882404 15.860706 15.817295 15.817295 15.795597 15.839008 15.817295 15.860706 15.773899 15.773899 15.752201 15.839008 15.795597 15.860706 15.773899 15.730503 15.730503 15.839008 15.752201 
16.099400 16.099400 16.142796 16.164509 16.056004 16.077702 16.121098 16.164509 16.229603 16.034306 16.034306 16.099400 16.121098 16.077702 16.056004 16.099400 16.142796 16.099400 16.142796 16.056004 16.099400 16.034306 16.099400 16.034306 16.056004 16.099400 16.142796 16.034306 16.056004 16.056004 16.034306 16.142796 16.099400 16.077702 16.077702 16.142796 16.142796 16.099400 16.121098 16.142796 16.012608 16.056004 15.990910 16.034306 15.795597 15.687107 15.556904 15.166309 14.884205 14.341709 13.820896 13.018009 11.933002 11.412205 11.086704 10.761204 10.522495 10.370609 10.457401 10.414005 10.305500 10.175297 10.262104 10.392307 10.674397 10.934803 10.956501 10.826298 10.934803 10.978199 11.043308 11.130100 11.173496 11.130100 11.303699 11.303699 11.260303 10.370609 9.784702 9.914906 10.175297 10.131901 9.936604 10.348896 10.826298 10.435703 10.652699 11.390507 11.716007 11.759403 11.650898 11.607502 11.629200 11.911304 12.149998 12.367008 12.367008 12.323597 11.694309 11.520710 11.650898 11.867908 12.193409 12.410404 12.562305 13.083103 14.211506 15.122898 15.621998 15.665409 15.882404 15.860706 15.839008 15.839008 15.795597 15.882404 15.795597 15.643696 15.643696 15.665409 15.687107 15.665409 15.752201 15.817295 15.817295 15.708805 15.817295 15.882404 15.839008 15.839008 15.860706 15.882404 15.969196 15.904102 15.817295 15.947498 15.925800 15.904102 15.860706 15.882404 15.773899 15.990910 15.925800 15.839008 15.882404 15.925800 15.882404 15.969196 15.817295 15.752201 15.773899 15.773899 15.860706 15.860706 15.839008 15.860706 15.730503 15.839008 15.730503 15.904102 
16.121098 16.142796 16.099400 16.142796 16.077702 16.142796 16.121098 16.034306 16.164509 16.056004 16.056004 16.099400 16.012608 16.056004 16.012608 16.142796 16.034306 16.077702 16.121098 16.121098 16.056004 16.099400 16.142796 16.077702 15.969196 16.012608 16.056004 16.056004 16.056004 15.990910 16.012608 16.056004 15.969196 16.012608 16.077702 16.164509 16.012608 16.142796 16.121098 15.925800 15.969196 15.990910 15.925800 15.904102 15.752201 15.556904 15.274799 14.927601 14.515308 13.820896 12.974598 12.149998 11.390507 10.999897 10.565907 10.500797 10.175297 10.197010 10.218708 10.131901 10.327198 10.088505 9.980000 10.131901 10.522495 10.522495 10.457401 10.544209 10.739506 10.674397 10.565907 10.609303 10.652699 10.782902 10.999897 11.130100 11.130100 9.524296 9.546009 9.914906 9.654499 8.981800 8.764805 9.263905 9.806400 9.459202 9.480900 10.435703 11.325397 11.303699 11.629200 11.607502 11.520710 11.737705 11.889606 12.019810 12.128300 11.824497 11.282001 11.216908 11.368809 11.802799 12.041508 12.106602 12.367008 12.909504 14.124699 15.036106 15.426701 15.556904 15.817295 15.773899 15.860706 15.839008 15.795597 15.795597 15.817295 15.600300 15.535206 15.578602 15.600300 15.621998 15.665409 15.708805 15.708805 15.795597 15.795597 15.817295 15.860706 15.839008 15.925800 15.839008 15.925800 15.860706 15.925800 15.904102 15.904102 15.839008 15.795597 15.817295 15.817295 15.860706 15.860706 15.773899 15.882404 15.860706 15.860706 15.839008 15.730503 15.773899 15.708805 15.839008 15.795597 15.839008 15.817295 15.773899 15.860706 15.839008 15.817295 15.817295 
16.186207 16.056004 16.186207 16.229603 16.229603 16.164509 16.056004 16.164509 16.207905 16.164509 16.164509 16.164509 16.121098 16.034306 16.142796 16.164509 16.099400 16.142796 16.099400 16.012608 16.121098 16.077702 16.229603 16.099400 16.077702 16.034306 16.099400 16.186207 16.056004 16.056004 16.056004 16.121098 16.099400 15.990910 15.947498 16.056004 16.056004 16.142796 16.056004 15.990910 15.969196 15.969196 15.947498 15.860706 15.708805 15.513508 15.253101 14.775700 14.276600 13.321796 12.410404 11.824497 11.368809 10.999897 10.522495 10.392307 10.131901 10.066807 9.936604 9.980000 10.088505 9.828098 9.697895 9.719608 10.110203 10.218708 10.435703 10.500797 11.086704 11.195210 10.609303 10.457401 10.631001 10.934803 11.216908 11.216908 11.130100 9.871510 9.546009 9.198795 8.612904 8.157200 8.265705 8.591206 9.350697 9.068607 9.046909 9.632801 10.652699 10.696110 11.108402 11.368809 11.477299 11.802799 11.781101 11.824497 11.650898 11.412205 11.260303 11.108402 11.390507 11.759403 12.063206 12.215107 12.540607 13.083103 14.233204 14.862507 15.339909 15.470097 15.600300 15.795597 15.904102 15.969196 15.860706 15.882404 15.795597 15.708805 15.578602 15.578602 15.621998 15.687107 15.665409 15.773899 15.752201 15.773899 15.773899 15.817295 15.904102 15.839008 15.925800 15.860706 15.990910 15.969196 15.904102 15.882404 15.969196 15.839008 15.817295 15.839008 15.925800 15.925800 15.904102 15.817295 15.882404 15.925800 15.904102 15.925800 15.904102 15.882404 15.817295 15.904102 15.860706 15.947498 15.860706 15.882404 15.860706 15.839008 16.012608 15.860706 
16.294697 16.164509 16.142796 16.229603 16.077702 16.164509 16.121098 16.207905 16.251301 16.099400 16.121098 16.077702 16.121098 16.121098 16.077702 16.142796 16.056004 16.142796 16.034306 16.077702 16.034306 16.121098 16.077702 16.056004 16.034306 16.142796 16.186207 16.077702 16.034306 16.099400 16.056004 15.990910 16.012608 15.947498 16.012608 16.034306 16.012608 15.969196 15.795597 16.034306 15.925800 15.904102 15.904102 15.795597 15.600300 15.383305 15.036106 14.537006 13.929401 12.931202 12.041508 11.759403 11.412205 11.216908 10.847996 10.457401 10.066807 9.849796 9.828098 9.654499 9.502598 9.394108 9.220509 9.003498 9.155399 9.502598 10.001698 10.631001 11.238605 11.477299 11.021595 10.544209 10.717808 10.978199 11.108402 11.216908 11.173496 10.544209 9.177097 8.461002 8.092106 8.200596 8.482700 9.003498 9.611103 9.676197 9.849796 9.828098 9.871510 10.370609 10.696110 10.696110 10.804600 11.433903 11.520710 11.303699 10.869709 10.717808 10.978199 10.978199 11.130100 11.629200 11.976398 12.171696 12.605701 13.560505 14.233204 14.797398 15.101200 15.296497 15.578602 15.708805 15.817295 15.969196 15.839008 15.795597 15.882404 15.839008 15.730503 15.535206 15.556904 15.687107 15.600300 15.687107 15.730503 15.752201 15.882404 15.860706 15.817295 15.817295 15.904102 15.904102 15.947498 15.904102 15.925800 15.839008 15.904102 15.860706 15.882404 15.925800 15.860706 15.839008 15.882404 15.882404 15.795597 15.839008 15.925800 15.882404 15.882404 15.904102 15.817295 15.817295 15.860706 15.947498 15.990910 15.860706 15.817295 15.860706 15.860706 15.882404 
16.186207 16.164509 16.099400 16.164509 16.099400 16.077702 16.099400 16.099400 16.077702 16.186207 16.121098 16.207905 16.077702 16.034306 16.142796 16.077702 15.990910 16.142796 16.099400 16.077702 16.034306 15.990910 16.099400 16.034306 16.012608 16.056004 16.012608 16.034306 16.056004 15.904102 16.012608 16.012608 16.012608 16.012608 16.034306 16.034306 15.904102 15.839008 15.665409 15.947498 15.904102 15.795597 15.795597 15.665409 15.491810 15.296497 14.905903 14.406803 13.625599 12.649097 11.824497 11.564106 11.325397 11.151798 11.130100 10.999897 10.587605 9.980000 9.763004 9.546009 9.459202 9.415806 9.198795 8.808201 8.699696 8.634602 9.350697 10.414005 10.717808 10.847996 10.847996 10.609303 10.587605 10.652699 10.782902 10.978199 11.021595 10.479099 9.415806 8.287403 8.178898 8.634602 8.938404 9.220509 9.502598 9.654499 9.763004 9.980000 9.936604 9.763004 10.414005 10.522495 10.500797 10.782902 10.869709 10.804600 10.414005 10.153599 10.479099 10.674397 10.913105 11.542408 11.716007 12.149998 12.909504 13.603901 14.146397 14.645496 14.884205 15.079502 15.405003 15.556904 15.773899 15.860706 15.904102 15.882404 15.882404 15.839008 15.752201 15.600300 15.578602 15.621998 15.600300 15.643696 15.773899 15.730503 15.817295 15.752201 15.730503 15.904102 15.904102 15.839008 15.860706 15.839008 15.817295 15.860706 15.904102 15.817295 15.839008 15.817295 15.839008 15.882404 15.817295 15.860706 15.839008 15.817295 15.839008 15.925800 15.860706 15.817295 15.839008 15.795597 15.730503 15.860706 15.752201 15.882404 15.752201 15.795597 15.882404 15.947498 
16.229603 16.229603 16.164509 16.164509 16.186207 16.142796 16.099400 16.229603 16.294697 16.164509 16.164509 16.077702 16.121098 16.121098 16.099400 16.207905 16.099400 16.142796 16.099400 16.142796 16.056004 16.099400 16.099400 16.056004 16.121098 16.056004 16.077702 16.077702 16.012608 15.947498 16.056004 15.990910 16.034306 16.034306 15.990910 15.990910 15.882404 15.687107 15.882404 15.882404 15.947498 15.839008 15.730503 15.600300 15.470097 15.188007 14.840809 14.233204 13.734104 12.735905 11.867908 11.477299 11.216908 11.108402 11.086704 11.151798 10.956501 10.370609 9.784702 9.632801 9.828098 10.457401 10.131901 9.242207 8.938404 8.851597 10.001698 10.457401 10.197010 10.414005 10.457401 10.565907 10.457401 9.893208 10.153599 10.370609 10.761204 10.327198 9.133701 8.569508 8.677998 9.003498 9.307301 9.589405 9.654499 9.784702 9.828098 10.045109 10.045109 9.697895 10.045109 10.327198 10.240406 10.609303 10.717808 10.739506 10.088505 9.828098 10.045109 10.262104 10.587605 11.086704 11.629200 12.280201 13.083103 13.560505 13.886005 14.428501 14.754002 14.970997 15.274799 15.426701 15.708805 15.860706 16.012608 15.925800 15.904102 15.925800 15.882404 15.817295 15.600300 15.600300 15.513508 15.752201 15.752201 15.708805 15.795597 15.860706 15.817295 15.817295 15.882404 15.839008 15.860706 15.925800 15.839008 15.817295 15.947498 15.882404 15.882404 15.882404 15.882404 15.817295 15.969196 15.947498 15.839008 15.860706 15.882404 16.012608 15.990910 15.839008 15.795597 15.904102 15.773899 15.839008 15.839008 15.925800 15.730503 15.882404 15.795597 15.773899 
16.121098 16.142796 16.164509 16.207905 16.142796 16.142796 16.207905 16.272999 16.164509 16.121098 16.121098 16.142796 16.164509 16.142796 16.099400 16.121098 16.121098 16.164509 16.099400 16.121098 16.099400 16.077702 16.099400 16.142796 16.034306 16.012608 16.164509 16.012608 15.969196 15.969196 15.990910 15.990910 15.990910 16.034306 16.012608 16.034306 15.817295 15.860706 15.882404 15.925800 15.860706 15.860706 15.600300 15.383305 15.253101 15.036106 14.710606 14.254902 13.625599 12.974598 12.084904 11.607502 11.325397 11.043308 10.847996 10.999897 10.847996 10.674397 10.066807 10.197010 10.999897 11.564106 11.650898 11.065006 10.696110 10.218708 10.023396 10.305500 10.522495 10.348896 10.262104 10.197010 10.218708 8.634602 8.352497 8.764805 9.437504 9.654499 9.068607 9.090305 9.502598 9.806400 10.001698 10.218708 10.414005 10.565907 10.696110 10.804600 10.869709 10.652699 10.370609 10.240406 10.066807 10.414005 10.500797 10.652699 10.457401 9.914906 9.719608 9.980000 10.327198 10.913105 11.498997 12.193409 12.844410 13.452000 13.734104 14.168110 14.515308 14.754002 15.144596 15.296497 15.578602 15.860706 15.990910 15.969196 16.012608 15.990910 15.860706 15.839008 15.730503 15.578602 15.535206 15.535206 15.621998 15.730503 15.687107 15.795597 15.752201 15.773899 15.817295 15.860706 15.839008 15.882404 15.925800 15.947498 15.860706 15.882404 15.839008 15.795597 15.795597 15.687107 15.860706 15.904102 15.839008 15.817295 15.817295 15.947498 16.012608 15.839008 15.860706 15.839008 15.817295 15.904102 15.752201 15.904102 15.882404 15.839008 16.034306 15.882404 
16.229603 16.186207 16.272999 16.316410 16.272999 16.186207 16.186207 16.207905 16.186207 16.142796 16.294697 16.142796 16.207905 16.229603 16.164509 16.207905 16.099400 16.251301 16.099400 16.142796 16.056004 16.056004 16.121098 16.077702 15.947498 16.077702 16.077702 15.990910 16.012608 16.056004 16.056004 15.969196 16.034306 15.990910 16.077702 15.990910 15.904102 15.839008 15.904102 16.056004 15.904102 15.773899 15.643696 15.426701 15.144596 14.905903 14.623798 14.254902 13.690708 13.018009 12.518909 12.063206 11.455601 11.043308 10.847996 10.934803 10.891407 10.847996 10.782902 11.065006 11.325397 11.520710 11.846195 12.084904 12.236805 12.063206 11.303699 11.238605 11.303699 10.674397 10.023396 10.414005 10.739506 9.849796 9.198795 8.461002 8.374195 8.721409 8.981800 9.307301 9.611103 10.001698 10.218708 10.479099 10.587605 10.674397 10.956501 11.108402 11.520710 11.455601 11.216908 10.739506 9.980000 10.218708 10.392307 10.565907 10.609303 10.131901 9.936604 10.023396 10.327198 10.782902 11.347095 12.193409 12.692509 13.169895 13.495396 13.972797 14.428501 14.602100 14.949299 15.188007 15.556904 15.730503 15.904102 15.969196 16.099400 16.099400 15.969196 15.904102 15.860706 15.665409 15.556904 15.621998 15.687107 15.708805 15.773899 15.817295 15.904102 15.839008 15.925800 15.925800 15.990910 15.904102 15.990910 15.947498 15.904102 15.904102 15.925800 15.947498 15.947498 15.839008 15.839008 15.860706 15.860706 15.882404 15.860706 15.817295 15.947498 15.795597 15.817295 15.882404 15.839008 15.925800 15.860706 15.904102 15.839008 15.925800 15.990910 16.012608 
16.186207 16.186207 16.229603 16.186207 16.099400 16.121098 16.164509 16.164509 16.121098 16.121098 16.164509 16.121098 16.164509 16.142796 16.229603 16.121098 16.142796 16.142796 16.207905 16.164509 16.207905 16.099400 16.056004 16.077702 16.056004 16.099400 16.056004 16.056004 16.034306 16.012608 16.056004 16.056004 16.099400 15.990910 16.077702 15.990910 15.990910 15.882404 16.034306 15.904102 15.773899 15.708805 15.578602 15.318195 15.079502 14.732304 14.428501 14.016209 13.582203 13.018009 12.714207 12.388706 11.694309 11.195210 10.913105 10.934803 11.021595 10.913105 11.043308 11.130100 11.216908 11.412205 11.824497 12.019810 12.128300 12.171696 11.629200 10.717808 11.130100 9.394108 8.526096 10.218708 10.522495 10.457401 10.197010 8.981800 9.307301 9.741306 9.307301 9.198795 9.567707 10.066807 10.153599 10.414005 10.631001 10.804600 10.739506 10.869709 10.999897 10.847996 10.913105 10.782902 10.153599 10.153599 10.370609 10.565907 10.348896 9.871510 10.110203 10.088505 10.327198 10.544209 10.891407 11.694309 12.280201 12.735905 13.213306 13.842609 14.146397 14.471897 14.884205 15.188007 15.383305 15.665409 15.730503 15.990910 16.099400 16.099400 15.990910 15.947498 15.860706 15.795597 15.621998 15.578602 15.687107 15.730503 15.730503 15.839008 15.817295 15.860706 15.969196 15.860706 16.034306 15.817295 15.925800 15.904102 15.925800 15.925800 15.904102 15.990910 15.904102 15.925800 15.839008 15.860706 15.795597 15.860706 15.882404 15.969196 15.882404 15.817295 15.860706 15.795597 15.839008 15.817295 15.904102 16.012608 15.947498 15.882404 15.860706 15.925800 
16.272999 16.229603 16.294697 16.186207 16.251301 16.142796 16.164509 16.207905 16.207905 16.121098 16.099400 16.164509 16.207905 16.142796 16.164509 16.142796 16.142796 16.229603 16.164509 16.142796 16.121098 16.077702 16.121098 16.142796 16.077702 16.077702 16.099400 16.056004 16.077702 15.990910 16.034306 16.121098 16.012608 15.990910 15.969196 15.990910 16.034306 15.860706 15.925800 15.904102 15.687107 15.578602 15.470097 15.231403 14.905903 14.580402 14.211506 13.907703 13.517109 13.083103 12.757603 12.757603 12.215107 11.824497 11.412205 11.216908 10.934803 10.804600 10.869709 11.021595 11.086704 11.130100 11.629200 11.802799 12.106602 11.889606 10.652699 9.697895 9.328999 8.287403 8.808201 10.500797 10.826298 10.674397 10.435703 10.370609 10.696110 10.978199 10.348896 9.025196 8.981800 9.654499 9.763004 10.110203 10.283802 10.283802 10.218708 10.392307 10.587605 10.392307 10.544209 10.652699 10.652699 10.522495 10.370609 10.500797 9.719608 9.719608 9.893208 9.980000 9.936604 10.283802 10.891407 10.869709 11.325397 12.128300 12.909504 13.538807 13.907703 14.341709 14.732304 15.057804 15.383305 15.600300 15.730503 15.947498 15.990910 16.012608 16.056004 15.969196 15.817295 15.860706 15.600300 15.665409 15.665409 15.687107 15.773899 15.708805 15.882404 15.860706 15.904102 15.839008 16.012608 15.839008 15.839008 15.795597 15.990910 15.904102 15.860706 16.012608 15.860706 15.860706 15.860706 15.817295 15.925800 15.795597 15.925800 15.947498 15.969196 15.795597 16.012608 15.882404 15.795597 15.817295 15.839008 15.947498 15.839008 15.925800 15.969196 15.860706 
16.229603 16.164509 16.164509 16.186207 16.077702 16.056004 16.121098 16.142796 16.229603 16.186207 16.099400 16.099400 16.229603 16.186207 16.099400 16.121098 16.099400 16.186207 16.077702 16.056004 16.056004 16.077702 16.034306 16.077702 16.121098 16.099400 16.034306 15.947498 15.990910 16.012608 16.099400 16.077702 15.904102 15.969196 15.947498 16.012608 15.860706 15.925800 15.904102 15.708805 15.578602 15.600300 15.296497 14.905903 14.645496 14.363407 14.037907 13.625599 13.408604 12.974598 12.822697 12.866108 12.475498 12.236805 11.650898 11.108402 10.956501 10.804600 10.826298 10.869709 10.978199 11.173496 11.455601 11.716007 11.672596 10.717808 8.439304 7.354298 8.070408 9.068607 10.045109 10.674397 10.804600 10.565907 10.435703 10.283802 10.435703 10.522495 10.218708 8.938404 7.593007 7.744908 8.048710 8.591206 9.285603 9.611103 9.524296 9.676197 9.806400 9.437504 9.242207 10.110203 10.631001 10.934803 10.587605 10.544209 9.741306 9.459202 9.546009 9.567707 9.719608 9.849796 10.327198 10.587605 10.934803 11.607502 12.692509 13.408604 13.712406 14.211506 14.623798 14.884205 15.144596 15.513508 15.730503 15.795597 15.904102 15.947498 15.947498 15.882404 15.773899 15.795597 15.643696 15.600300 15.578602 15.730503 15.708805 15.708805 15.839008 15.839008 15.773899 15.795597 15.904102 15.860706 15.839008 15.752201 15.947498 15.839008 15.860706 15.817295 15.882404 15.860706 15.860706 15.882404 15.882404 15.773899 15.882404 15.860706 15.817295 15.795597 15.969196 15.817295 15.839008 15.795597 15.925800 15.925800 15.795597 15.839008 15.882404 15.925800 
16.272999 16.207905 16.207905 16.142796 16.186207 16.142796 16.164509 16.186207 16.186207 16.207905 16.164509 16.186207 16.251301 16.142796 16.186207 16.207905 16.142796 16.207905 16.164509 16.207905 16.164509 16.142796 16.121098 16.099400 16.077702 16.164509 16.099400 16.077702 16.121098 16.077702 15.990910 16.012608 16.012608 15.969196 16.077702 16.056004 15.925800 15.860706 15.839008 15.643696 15.600300 15.405003 15.188007 14.884205 14.558704 14.059605 13.820896 13.625599 13.256702 13.061405 12.931202 12.931202 12.562305 12.301899 11.802799 11.347095 11.043308 10.956501 10.934803 10.826298 11.086704 11.260303 11.477299 11.520710 10.891407 10.023396 8.200596 7.549595 9.307301 10.131901 10.023396 10.153599 10.348896 10.175297 10.305500 9.958302 9.849796 9.697895 9.567707 9.025196 7.245808 6.811802 6.963704 7.506199 8.026997 8.743107 9.242207 9.632801 9.828098 9.654499 9.198795 10.045109 10.739506 10.978199 10.956501 10.826298 10.066807 9.328999 9.328999 9.307301 9.394108 9.632801 10.131901 10.435703 10.804600 11.325397 12.475498 13.343510 13.669010 14.016209 14.493595 14.797398 15.101200 15.339909 15.708805 15.795597 15.882404 15.904102 16.034306 15.969196 15.947498 15.817295 15.882404 15.643696 15.600300 15.643696 15.621998 15.839008 15.860706 15.730503 15.795597 15.839008 15.925800 15.860706 15.925800 15.795597 15.947498 15.947498 15.860706 15.925800 15.882404 15.839008 15.882404 15.925800 15.969196 15.860706 15.904102 15.882404 15.925800 15.904102 15.817295 15.904102 15.904102 15.882404 15.925800 15.990910 15.860706 15.882404 15.904102 15.839008 
16.294697 16.186207 16.186207 16.229603 16.229603 16.121098 16.142796 16.164509 16.229603 16.142796 16.186207 16.142796 16.121098 16.186207 16.207905 16.251301 16.099400 16.099400 16.121098 16.142796 16.077702 16.121098 16.121098 16.077702 16.034306 16.012608 16.121098 16.034306 16.099400 15.925800 16.012608 16.012608 15.990910 15.969196 15.969196 15.925800 15.904102 15.860706 15.752201 15.578602 15.470097 15.361607 15.122898 14.775700 14.428501 13.886005 13.669010 13.452000 13.256702 13.104801 12.974598 12.887806 12.605701 12.193409 11.498997 11.325397 11.455601 11.498997 11.347095 11.216908 11.368809 11.325397 11.325397 11.043308 10.110203 9.589405 8.374195 9.003498 10.197010 10.327198 9.871510 9.784702 10.131901 10.045109 10.088505 9.806400 9.806400 9.871510 9.849796 9.914906 8.721409 7.267506 7.462803 8.178898 8.808201 9.415806 9.806400 9.893208 9.914906 9.719608 9.415806 9.849796 10.001698 10.847996 10.999897 10.934803 9.914906 9.394108 9.524296 9.350697 9.480900 9.849796 10.435703 10.522495 10.891407 11.412205 12.497196 13.321796 13.777500 14.059605 14.385105 14.667210 14.949299 15.231403 15.578602 15.708805 15.947498 15.990910 15.969196 15.925800 16.056004 15.904102 15.773899 15.708805 15.621998 15.643696 15.730503 15.752201 15.817295 15.795597 15.795597 15.839008 15.882404 15.817295 15.860706 15.839008 15.904102 16.034306 15.947498 15.839008 15.882404 15.839008 15.904102 15.839008 15.969196 15.990910 15.969196 15.882404 15.947498 15.882404 15.752201 15.860706 15.904102 15.904102 15.773899 15.969196 15.773899 15.882404 15.925800 15.925800 
16.164509 16.251301 16.251301 16.272999 16.186207 16.229603 16.294697 16.316410 16.186207 16.251301 16.164509 16.164509 16.186207 16.164509 16.164509 16.142796 16.142796 16.164509 16.077702 16.142796 16.056004 16.207905 16.164509 16.099400 16.251301 16.121098 16.142796 16.056004 16.099400 16.142796 16.099400 16.056004 16.034306 15.947498 15.947498 16.034306 15.969196 15.860706 15.860706 15.600300 15.383305 15.079502 14.862507 14.623798 14.276600 13.907703 13.603901 13.386906 13.235004 13.083103 12.931202 12.866108 12.540607 12.106602 11.477299 11.433903 11.846195 11.976398 11.954700 11.846195 11.629200 11.390507 11.325397 10.804600 9.611103 9.177097 9.372410 10.175297 10.218708 10.001698 9.719608 9.502598 9.914906 9.958302 9.806400 9.741306 9.741306 9.741306 9.806400 9.958302 9.784702 8.699696 8.526096 9.285603 9.806400 10.045109 10.045109 9.936604 9.849796 9.936604 9.524296 8.851597 9.263905 10.110203 10.262104 9.828098 9.112003 9.524296 9.914906 9.741306 9.828098 10.088505 10.522495 10.739506 11.043308 11.781101 12.866108 13.321796 13.734104 13.972797 14.428501 14.710606 14.862507 15.122898 15.491810 15.817295 15.925800 15.990910 15.925800 15.947498 16.056004 15.882404 15.882404 15.752201 15.708805 15.643696 15.730503 15.839008 15.839008 15.773899 15.817295 15.860706 15.817295 15.839008 15.817295 15.839008 15.904102 15.990910 15.904102 15.947498 15.839008 15.882404 15.839008 15.860706 15.947498 15.882404 15.904102 15.904102 15.990910 15.904102 15.860706 15.860706 15.839008 15.817295 15.904102 15.947498 15.882404 15.860706 15.969196 15.904102 
16.207905 16.186207 16.229603 16.186207 16.142796 16.294697 16.272999 16.229603 16.207905 16.251301 16.164509 16.164509 16.142796 16.077702 16.186207 16.229603 16.229603 16.164509 16.164509 16.186207 16.142796 16.099400 16.142796 16.142796 16.272999 16.099400 16.077702 16.077702 15.990910 16.056004 16.056004 16.121098 16.056004 15.925800 15.925800 16.012608 15.882404 15.730503 15.708805 15.513508 15.339909 14.927601 14.537006 14.319996 14.059605 13.799198 13.582203 13.278400 13.148197 12.996296 12.800999 12.540607 12.215107 12.084904 11.433903 11.368809 11.867908 11.998096 11.998096 11.933002 11.781101 11.433903 11.065006 9.567707 9.285603 9.719608 10.088505 10.110203 10.110203 9.784702 9.546009 9.285603 9.415806 9.546009 9.437504 9.415806 9.372410 9.307301 9.524296 9.676197 9.784702 9.372410 8.634602 9.936604 10.392307 10.327198 9.914906 9.828098 9.654499 8.981800 8.113804 7.723210 8.547810 9.090305 9.220509 9.263905 9.046909 9.350697 9.763004 10.001698 10.088505 10.327198 10.696110 10.761204 11.086704 11.867908 12.887806 13.452000 13.820896 13.972797 14.363407 14.602100 14.862507 15.231403 15.448399 15.708805 15.860706 15.860706 15.882404 15.969196 15.990910 15.925800 15.904102 15.795597 15.730503 15.708805 15.687107 15.730503 15.773899 15.839008 15.860706 15.839008 15.839008 15.817295 15.773899 15.860706 15.882404 15.860706 15.817295 15.882404 15.839008 15.925800 15.904102 15.904102 15.882404 15.860706 15.752201 15.990910 15.990910 15.925800 15.860706 15.904102 15.795597 15.882404 15.925800 15.860706 15.925800 15.817295 15.860706 15.990910 
16.186207 16.207905 16.186207 16.229603 16.294697 16.186207 16.186207 16.207905 16.251301 16.338108 16.186207 16.186207 16.121098 16.099400 16.164509 16.251301 16.099400 16.207905 16.121098 16.164509 16.142796 16.077702 16.121098 16.142796 16.077702 16.142796 16.142796 16.099400 16.056004 16.077702 16.099400 16.077702 16.056004 16.034306 15.969196 15.969196 15.773899 15.795597 15.621998 15.470097 15.274799 14.862507 14.254902 13.907703 13.907703 13.734104 13.386906 13.213306 12.996296 12.714207 12.497196 12.345295 11.976398 11.737705 11.086704 11.282001 11.737705 11.933002 11.867908 11.933002 11.802799 11.347095 10.240406 8.808201 9.719608 10.088505 10.045109 9.828098 9.784702 9.546009 9.328999 9.112003 8.981800 9.220509 9.155399 8.873295 8.938404 8.873295 9.133701 9.285603 9.328999 9.372410 8.482700 9.112003 10.153599 10.197010 9.719608 9.459202 8.916706 7.853398 7.658101 7.831700 8.330799 9.177097 9.350697 9.676197 9.697895 9.763004 9.828098 10.153599 10.435703 10.631001 10.934803 10.956501 11.325397 12.149998 12.996296 13.560505 13.842609 14.059605 14.363407 14.558704 14.840809 15.144596 15.426701 15.665409 15.730503 15.839008 15.990910 16.012608 16.056004 15.947498 15.947498 15.839008 15.752201 15.643696 15.708805 15.687107 15.687107 15.730503 15.773899 15.882404 15.882404 15.817295 15.839008 15.990910 15.947498 15.860706 15.882404 15.860706 15.839008 15.817295 15.925800 15.904102 15.882404 15.969196 15.839008 15.969196 15.860706 15.882404 15.882404 15.925800 15.795597 15.925800 15.904102 15.947498 15.839008 15.860706 15.860706 15.947498 
16.316410 16.359806 16.316410 16.164509 16.229603 16.251301 16.272999 16.207905 16.207905 16.251301 16.272999 16.207905 16.229603 16.099400 16.121098 16.121098 16.121098 16.077702 16.251301 16.121098 16.207905 16.164509 16.207905 16.077702 16.164509 16.142796 16.142796 15.947498 16.077702 16.034306 16.034306 15.990910 15.969196 15.925800 16.056004 15.990910 15.882404 15.773899 15.600300 15.383305 15.188007 14.819096 14.385105 14.059605 13.864307 13.647297 13.278400 12.909504 12.649097 12.670795 12.345295 12.149998 11.520710 11.151798 10.934803 11.325397 11.846195 11.889606 11.781101 11.846195 11.867908 11.325397 10.110203 9.849796 10.045109 10.023396 9.763004 9.502598 9.524296 9.263905 9.112003 8.981800 8.786503 8.829899 8.895008 8.547810 8.461002 8.569508 8.699696 9.025196 9.372410 9.307301 8.960102 8.265705 9.046909 9.763004 9.025196 8.330799 8.178898 8.048710 8.178898 8.374195 8.504398 9.177097 9.849796 10.262104 10.262104 10.392307 10.175297 10.348896 10.544209 10.847996 11.195210 11.325397 11.607502 12.171696 12.670795 13.495396 13.820896 13.951099 14.319996 14.537006 14.797398 15.101200 15.361607 15.600300 15.752201 15.860706 15.882404 15.925800 15.904102 15.969196 15.990910 15.969196 15.839008 15.730503 15.730503 15.665409 15.730503 15.752201 15.795597 15.817295 15.904102 15.882404 15.839008 15.882404 15.904102 15.839008 15.860706 15.947498 15.860706 15.882404 15.925800 15.947498 15.839008 15.882404 15.839008 15.990910 15.947498 15.882404 15.839008 15.882404 15.795597 15.882404 15.860706 15.882404 15.882404 15.882404 15.882404 15.839008 
16.272999 16.359806 16.338108 16.294697 16.207905 16.229603 16.207905 16.272999 16.251301 16.272999 16.186207 16.229603 16.164509 16.142796 16.142796 16.272999 16.229603 16.186207 16.186207 16.186207 16.229603 16.099400 16.121098 16.121098 16.142796 16.164509 16.164509 16.164509 16.077702 16.056004 16.056004 16.012608 15.947498 16.012608 15.990910 15.925800 15.860706 15.687107 15.665409 15.448399 15.122898 14.775700 14.363407 14.254902 13.907703 13.560505 13.278400 12.692509 12.388706 12.301899 11.933002 11.564106 11.043308 10.891407 10.978199 11.108402 11.694309 11.867908 11.759403 11.846195 11.672596 11.282001 9.589405 9.849796 9.936604 9.871510 9.654499 9.502598 9.242207 9.046909 8.938404 8.808201 8.808201 9.090305 9.307301 8.808201 8.374195 8.395908 8.612904 9.394108 9.697895 10.045109 9.697895 9.198795 8.330799 8.829899 7.766606 7.788304 8.026997 8.157200 8.352497 8.504398 8.677998 9.090305 9.958302 10.565907 10.782902 10.934803 10.761204 10.392307 10.609303 10.999897 11.390507 11.564106 11.911304 12.149998 12.301899 13.039707 13.907703 14.124699 14.341709 14.580402 14.775700 14.992710 15.231403 15.470097 15.600300 15.708805 15.773899 15.969196 15.990910 16.077702 16.034306 15.947498 15.925800 15.795597 15.708805 15.687107 15.730503 15.795597 15.817295 15.882404 15.969196 15.860706 15.860706 15.969196 15.860706 15.904102 15.882404 15.925800 15.925800 15.817295 15.990910 15.925800 15.925800 15.860706 15.990910 15.990910 15.947498 15.882404 15.947498 15.925800 15.882404 15.925800 15.860706 15.904102 15.817295 15.947498 15.904102 15.860706 
16.186207 16.251301 16.272999 16.251301 16.164509 16.186207 16.207905 16.272999 16.251301 16.251301 16.207905 16.186207 16.121098 16.164509 16.229603 16.229603 16.186207 16.229603 16.207905 16.164509 16.121098 16.164509 16.207905 16.164509 16.142796 16.077702 16.186207 16.034306 16.099400 15.969196 16.077702 16.034306 16.012608 16.012608 15.882404 15.925800 15.708805 15.687107 15.730503 15.383305 15.318195 15.079502 14.515308 14.081303 13.820896 13.538807 13.083103 12.692509 12.149998 11.824497 11.564106 11.347095 11.043308 10.956501 10.826298 10.739506 10.999897 12.106602 12.171696 11.846195 11.043308 9.849796 8.612904 8.960102 9.697895 9.784702 9.719608 9.285603 9.112003 8.916706 8.808201 8.721409 9.025196 9.415806 9.328999 9.090305 8.808201 8.656300 9.133701 9.546009 9.697895 10.066807 9.806400 9.719608 8.786503 7.961903 7.441105 7.918507 8.265705 8.482700 8.721409 8.916706 8.721409 8.461002 9.697895 10.587605 10.956501 11.216908 11.368809 10.891407 10.826298 11.173496 11.542408 11.759403 12.084904 12.540607 12.866108 13.473698 13.886005 14.254902 14.385105 14.580402 14.754002 14.970997 15.188007 15.339909 15.513508 15.665409 15.730503 15.990910 16.056004 16.142796 16.077702 16.142796 15.882404 15.817295 15.730503 15.752201 15.752201 15.730503 15.773899 15.860706 15.904102 15.925800 15.882404 15.904102 15.882404 15.904102 15.839008 15.882404 15.839008 15.925800 16.077702 15.947498 15.904102 15.947498 16.034306 16.012608 15.882404 16.012608 15.817295 15.860706 15.817295 15.947498 15.860706 15.860706 15.947498 15.947498 15.904102 15.990910 
16.316410 16.294697 16.229603 16.294697 16.316410 16.186207 16.272999 16.338108 16.164509 16.164509 16.229603 16.164509 16.251301 16.207905 16.272999 16.186207 16.164509 16.229603 16.229603 16.229603 16.207905 16.229603 16.142796 16.186207 16.099400 16.164509 16.164509 16.142796 16.121098 16.012608 16.056004 15.990910 15.969196 15.969196 15.904102 15.882404 15.665409 15.687107 15.643696 15.361607 15.209705 15.036106 14.775700 14.298298 13.929401 13.582203 12.974598 12.345295 11.824497 11.585804 11.455601 11.368809 11.086704 11.065006 10.631001 10.370609 10.370609 11.216908 11.911304 11.585804 10.305500 9.133701 8.743107 8.808201 8.960102 9.654499 9.697895 9.307301 9.112003 8.873295 8.829899 8.916706 9.415806 9.350697 9.003498 8.873295 8.981800 9.090305 9.459202 9.546009 9.719608 9.806400 9.741306 9.589405 8.981800 8.330799 7.744908 8.178898 8.721409 8.981800 9.263905 9.459202 8.916706 8.026997 9.068607 10.652699 11.173496 11.498997 11.759403 11.781101 11.347095 11.498997 11.933002 12.388706 12.909504 13.365208 13.603901 13.799198 14.103001 14.341709 14.493595 14.623798 14.862507 14.992710 15.188007 15.383305 15.578602 15.795597 15.947498 15.947498 16.012608 16.012608 16.099400 16.077702 15.947498 15.882404 15.708805 15.773899 15.795597 15.839008 15.752201 15.817295 15.882404 15.904102 15.839008 15.882404 15.882404 15.773899 15.860706 16.034306 15.925800 15.947498 15.990910 15.969196 15.882404 15.882404 15.904102 15.925800 15.904102 15.925800 15.860706 15.882404 15.860706 15.947498 15.969196 15.925800 15.860706 15.969196 15.925800 16.012608 
16.316410 16.229603 16.272999 16.251301 16.272999 16.229603 16.229603 16.229603 16.229603 16.294697 16.207905 16.164509 16.164509 16.251301 16.186207 16.207905 16.186207 16.251301 16.164509 16.186207 16.164509 16.164509 16.164509 16.186207 16.099400 16.121098 16.164509 16.056004 16.034306 16.056004 16.056004 16.056004 15.990910 15.904102 15.925800 15.882404 15.795597 15.752201 15.470097 15.318195 15.188007 14.862507 14.688908 14.385105 13.951099 13.538807 12.627399 11.933002 11.737705 11.564106 11.368809 11.347095 11.130100 11.065006 10.696110 10.565907 10.305500 10.544209 10.891407 10.544209 9.914906 9.220509 8.895008 8.547810 8.612904 9.437504 9.784702 9.394108 9.198795 8.960102 8.786503 9.133701 9.415806 9.046909 8.569508 8.482700 9.046909 9.372410 9.437504 9.567707 9.654499 9.784702 9.936604 9.307301 7.940205 7.875096 8.092106 8.677998 9.112003 9.328999 9.763004 9.784702 8.895008 8.287403 8.591206 10.305500 11.325397 11.694309 11.954700 12.084904 12.019810 12.171696 12.605701 12.909504 13.235004 13.473698 13.734104 13.951099 14.211506 14.341709 14.580402 14.645496 14.819096 15.014408 15.166309 15.361607 15.621998 15.817295 15.882404 15.947498 15.925800 15.990910 16.034306 15.925800 15.947498 15.904102 15.773899 15.817295 15.795597 15.773899 15.839008 15.904102 15.882404 15.925800 15.795597 15.839008 15.904102 15.947498 15.925800 15.904102 15.773899 15.925800 15.904102 15.904102 15.882404 15.860706 15.969196 15.904102 15.947498 15.904102 15.839008 15.882404 15.882404 15.925800 15.882404 15.882404 15.860706 15.839008 15.904102 15.882404 
16.338108 16.251301 16.316410 16.316410 16.251301 16.251301 16.186207 16.338108 16.251301 16.338108 16.338108 16.272999 16.207905 16.142796 16.251301 16.207905 16.229603 16.207905 16.186207 16.164509 16.121098 16.229603 16.142796 16.229603 16.142796 16.186207 16.186207 16.099400 16.056004 16.077702 16.077702 16.056004 16.012608 15.904102 15.882404 15.795597 15.752201 15.730503 15.535206 15.361607 15.253101 14.992710 14.862507 14.558704 14.124699 13.755802 12.670795 12.084904 11.911304 11.694309 11.455601 11.433903 11.303699 10.999897 10.999897 10.739506 10.609303 10.305500 10.240406 9.893208 9.480900 9.307301 9.242207 9.155399 9.372410 10.001698 10.023396 9.654499 9.480900 9.155399 8.960102 9.046909 9.502598 9.133701 8.786503 8.330799 9.350697 9.502598 9.567707 9.611103 9.784702 10.001698 10.066807 9.654499 8.157200 8.113804 8.504398 9.133701 9.459202 9.697895 9.980000 9.719608 8.873295 9.046909 9.155399 9.936604 11.195210 11.737705 11.976398 12.019810 12.171696 12.453800 12.931202 13.213306 13.408604 13.647297 13.820896 14.016209 14.276600 14.363407 14.645496 14.732304 14.927601 15.057804 15.253101 15.274799 15.621998 15.817295 15.839008 15.882404 15.904102 16.077702 16.099400 16.012608 15.990910 15.925800 15.839008 15.817295 15.817295 15.839008 15.817295 15.882404 15.882404 16.034306 15.839008 15.904102 15.925800 15.882404 15.817295 15.925800 15.882404 15.925800 15.990910 16.034306 15.925800 15.969196 15.947498 15.925800 15.925800 15.904102 15.904102 15.904102 15.882404 15.947498 15.839008 15.904102 15.882404 15.947498 15.947498 15.947498 
16.359806 16.316410 16.359806 16.338108 16.359806 16.338108 16.272999 16.272999 16.316410 16.338108 16.316410 16.229603 16.272999 16.338108 16.272999 16.251301 16.272999 16.251301 16.207905 16.229603 16.229603 16.186207 16.207905 16.207905 16.207905 16.251301 16.251301 16.142796 16.186207 16.142796 16.077702 16.012608 16.056004 15.969196 15.904102 15.904102 15.817295 15.643696 15.513508 15.383305 15.188007 15.036106 15.101200 14.754002 14.406803 14.124699 13.300098 12.410404 12.171696 11.911304 11.716007 11.716007 11.412205 11.282001 11.216908 11.151798 10.826298 10.479099 10.283802 10.023396 9.871510 9.741306 9.763004 10.131901 10.609303 11.130100 10.587605 10.023396 9.697895 9.372410 9.046909 9.090305 9.524296 9.307301 8.981800 8.895008 9.697895 9.719608 9.697895 9.806400 10.001698 10.197010 10.131901 10.066807 8.981800 8.612904 8.656300 9.177097 9.654499 9.654499 9.654499 9.524296 9.112003 9.589405 9.763004 10.023396 10.761204 11.672596 11.520710 11.303699 12.323597 12.822697 13.235004 13.495396 13.625599 13.820896 13.951099 14.146397 14.341709 14.537006 14.667210 14.840809 14.949299 15.014408 15.209705 15.405003 15.665409 15.643696 15.752201 15.882404 16.012608 16.056004 16.121098 16.142796 16.077702 16.034306 15.925800 15.860706 15.795597 15.882404 15.795597 15.904102 15.904102 15.925800 15.947498 15.990910 15.969196 15.990910 15.904102 15.947498 15.947498 15.969196 15.990910 15.969196 16.034306 15.969196 16.056004 15.925800 15.904102 15.969196 15.925800 15.904102 15.969196 15.882404 15.904102 15.925800 15.969196 15.947498 16.099400 15.947498 
16.403202 16.359806 16.272999 16.251301 16.294697 16.272999 16.359806 16.229603 16.229603 16.272999 16.272999 16.294697 16.164509 16.272999 16.207905 16.272999 16.229603 16.272999 16.207905 16.272999 16.251301 16.164509 16.186207 16.207905 16.121098 16.207905 16.164509 16.186207 16.099400 16.077702 16.099400 16.034306 16.012608 15.925800 15.925800 15.947498 15.730503 15.556904 15.513508 15.339909 15.122898 15.079502 15.079502 14.949299 14.710606 14.406803 13.951099 13.473698 12.866108 12.475498 12.215107 11.933002 11.672596 11.629200 11.781101 11.650898 11.130100 10.847996 10.717808 10.631001 10.609303 10.500797 10.457401 11.173496 11.802799 12.063206 11.716007 10.782902 10.088505 9.589405 9.350697 9.263905 9.372410 8.873295 8.786503 9.263905 9.914906 9.871510 9.806400 10.001698 10.218708 10.522495 10.066807 10.240406 9.697895 9.546009 9.328999 9.502598 9.719608 9.697895 9.784702 9.806400 9.589405 9.914906 10.110203 10.262104 10.826298 11.477299 11.021595 11.498997 12.757603 13.213306 13.452000 13.712406 13.842609 13.972797 14.059605 14.233204 14.385105 14.558704 14.732304 14.949299 14.970997 15.144596 15.253101 15.361607 15.513508 15.535206 15.643696 15.817295 15.969196 16.012608 16.056004 16.034306 16.012608 15.882404 15.882404 15.839008 15.839008 15.839008 15.817295 15.839008 15.817295 15.795597 15.947498 15.904102 16.012608 16.012608 15.947498 15.839008 15.882404 15.904102 15.882404 15.925800 15.860706 15.882404 15.990910 15.904102 15.904102 15.990910 15.839008 15.925800 15.925800 15.882404 15.904102 15.969196 15.860706 15.969196 16.034306 15.860706 
16.272999 16.229603 16.186207 16.272999 16.251301 16.229603 16.316410 16.294697 16.251301 16.272999 16.229603 16.272999 16.251301 16.316410 16.359806 16.229603 16.207905 16.207905 16.164509 16.229603 16.272999 16.229603 16.121098 16.121098 16.164509 16.099400 16.121098 16.099400 16.034306 15.969196 16.012608 16.034306 16.034306 15.904102 15.882404 15.925800 15.795597 15.730503 15.600300 15.426701 15.144596 15.057804 15.122898 15.079502 14.905903 14.754002 14.406803 14.146397 13.994495 13.712406 13.343510 12.453800 11.954700 12.019810 12.149998 11.781101 11.498997 11.173496 11.238605 11.498997 11.998096 11.976398 11.737705 12.345295 12.800999 12.952900 12.692509 12.171696 11.412205 10.240406 9.784702 9.546009 9.307301 9.025196 9.177097 9.719608 10.088505 10.023396 10.023396 10.240406 10.305500 10.522495 10.240406 10.370609 10.175297 10.197010 10.110203 10.153599 10.240406 10.175297 10.131901 10.110203 10.131901 10.435703 10.609303 10.956501 11.108402 11.173496 11.260303 12.367008 13.148197 13.386906 13.690708 13.864307 13.994495 14.103001 14.211506 14.385105 14.493595 14.580402 14.927601 15.014408 15.057804 15.188007 15.274799 15.274799 15.448399 15.535206 15.578602 15.665409 15.860706 15.969196 16.077702 16.034306 15.990910 15.925800 16.034306 15.839008 15.730503 15.817295 15.882404 15.795597 15.904102 15.795597 15.947498 15.925800 15.969196 16.056004 16.056004 15.882404 15.925800 15.839008 15.947498 15.860706 15.860706 15.904102 15.947498 15.969196 15.860706 15.882404 15.839008 15.860706 15.882404 15.860706 15.882404 15.947498 15.882404 16.034306 15.990910 15.925800 
16.316410 16.294697 16.294697 16.359806 16.294697 16.316410 16.316410 16.294697 16.316410 16.294697 16.229603 16.207905 16.229603 16.251301 16.316410 16.251301 16.207905 16.229603 16.186207 16.251301 16.207905 16.186207 16.186207 16.142796 16.164509 16.251301 16.272999 16.186207 16.099400 16.056004 16.034306 16.077702 16.012608 15.990910 15.860706 15.990910 15.817295 15.773899 15.708805 15.687107 15.643696 15.318195 15.122898 15.101200 15.079502 14.949299 14.797398 14.710606 14.558704 14.385105 14.189808 13.669010 12.931202 12.323597 12.280201 12.106602 11.998096 12.106602 12.735905 13.343510 13.452000 13.343510 13.061405 13.430302 13.690708 13.777500 13.517109 13.278400 12.779301 11.585804 10.370609 9.871510 9.741306 9.632801 9.936604 10.283802 10.240406 10.240406 10.370609 10.522495 10.500797 10.587605 10.826298 10.956501 10.934803 10.913105 10.826298 11.021595 10.934803 10.652699 10.457401 10.522495 10.696110 10.978199 11.238605 11.455601 11.781101 12.236805 12.584003 13.191608 13.560505 13.820896 13.972797 14.037907 14.168110 14.319996 14.341709 14.493595 14.623798 14.754002 14.819096 15.057804 15.036106 15.144596 15.318195 15.383305 15.426701 15.556904 15.665409 15.904102 16.012608 16.077702 16.077702 16.121098 15.969196 16.034306 15.990910 15.925800 15.795597 15.752201 15.795597 15.839008 15.882404 15.882404 15.925800 15.904102 15.969196 16.121098 15.990910 15.904102 15.882404 15.925800 15.904102 15.947498 15.925800 15.839008 16.034306 15.817295 15.925800 15.860706 15.817295 15.904102 15.925800 15.969196 15.925800 15.947498 15.839008 15.925800 15.925800 15.969196 
16.272999 16.403202 16.359806 16.338108 16.229603 16.207905 16.164509 16.294697 16.272999 16.164509 16.207905 16.272999 16.251301 16.251301 16.251301 16.207905 16.207905 16.164509 16.229603 16.251301 16.207905 16.207905 16.251301 16.164509 16.251301 16.272999 16.272999 16.186207 16.142796 16.077702 16.121098 15.990910 15.990910 15.947498 15.860706 15.817295 15.730503 15.773899 15.665409 15.513508 15.470097 15.361607 15.339909 15.166309 15.166309 15.188007 15.079502 14.905903 14.992710 14.797398 14.754002 14.515308 13.343510 12.800999 12.757603 12.974598 13.495396 13.864307 14.146397 14.298298 14.428501 14.319996 14.211506 14.233204 14.319996 14.341709 14.103001 13.907703 13.495396 12.692509 11.303699 10.283802 10.088505 9.893208 10.218708 10.435703 10.392307 10.457401 10.565907 10.739506 10.761204 11.173496 11.781101 12.084904 12.128300 11.954700 11.781101 11.629200 11.282001 10.891407 10.826298 11.043308 11.238605 11.368809 11.781101 12.258503 12.800999 13.169895 13.473698 13.712406 13.864307 14.037907 14.233204 14.146397 14.276600 14.406803 14.450199 14.623798 14.688908 14.688908 14.905903 15.079502 15.101200 15.231403 15.426701 15.361607 15.513508 15.643696 15.817295 15.947498 15.969196 16.077702 15.990910 16.056004 16.056004 16.099400 15.947498 15.817295 15.773899 15.730503 15.839008 15.839008 15.839008 15.817295 15.860706 15.925800 15.860706 15.947498 15.904102 15.947498 15.925800 15.925800 15.904102 15.882404 15.925800 15.860706 15.947498 15.904102 15.860706 15.817295 15.817295 15.904102 15.925800 15.925800 15.904102 15.969196 15.882404 15.882404 15.925800 15.990910 
16.272999 16.294697 16.338108 16.403202 16.272999 16.316410 16.294697 16.229603 16.186207 16.207905 16.207905 16.316410 16.294697 16.251301 16.294697 16.272999 16.251301 16.294697 16.142796 16.272999 16.251301 16.229603 16.186207 16.251301 16.142796 16.207905 16.186207 16.186207 16.164509 16.121098 16.034306 16.056004 16.012608 15.969196 15.904102 15.839008 15.817295 15.752201 15.643696 15.600300 15.426701 15.383305 15.426701 15.339909 15.405003 15.339909 15.339909 15.296497 15.231403 15.079502 15.101200 15.166309 14.537006 14.298298 14.493595 14.688908 14.819096 14.927601 14.905903 14.970997 15.014408 15.014408 14.949299 14.688908 14.927601 14.797398 14.580402 14.146397 13.560505 12.149998 10.804600 10.522495 10.674397 10.631001 10.652699 10.522495 10.696110 10.847996 10.934803 11.043308 11.260303 12.106602 12.822697 12.974598 12.866108 12.540607 11.911304 11.390507 11.173496 11.173496 11.412205 12.019810 12.280201 12.627399 12.844410 13.300098 13.517109 13.582203 13.907703 13.951099 14.124699 14.146397 14.406803 14.319996 14.428501 14.558704 14.558704 14.754002 14.819096 14.884205 14.970997 15.079502 15.209705 15.274799 15.513508 15.383305 15.556904 15.621998 15.708805 15.839008 15.904102 15.925800 15.969196 16.012608 16.056004 16.099400 15.904102 15.882404 15.773899 15.773899 15.795597 15.839008 15.817295 15.925800 15.947498 15.839008 15.860706 15.947498 15.882404 15.969196 15.904102 16.012608 15.904102 15.882404 15.947498 15.969196 15.860706 15.839008 15.969196 15.817295 15.860706 15.969196 15.860706 15.947498 15.990910 15.969196 15.882404 15.947498 15.925800 15.947498 
16.403202 16.316410 16.338108 16.381504 16.294697 16.338108 16.338108 16.207905 16.229603 16.229603 16.186207 16.338108 16.338108 16.338108 16.272999 16.272999 16.186207 16.251301 16.207905 16.207905 16.207905 16.186207 16.207905 16.164509 16.164509 16.121098 16.207905 16.121098 16.121098 16.077702 16.012608 16.121098 15.947498 15.947498 15.860706 15.947498 15.839008 15.839008 15.730503 15.556904 15.513508 15.426701 15.448399 15.405003 15.448399 15.513508 15.448399 15.448399 15.470097 15.361607 15.426701 15.535206 15.274799 15.339909 15.383305 15.491810 15.383305 15.426701 15.426701 15.448399 15.405003 15.448399 15.405003 15.253101 15.361607 15.144596 14.667210 13.907703 12.584003 11.021595 10.978199 11.347095 12.041508 12.323597 11.976398 11.412205 11.216908 11.195210 11.520710 12.171696 12.649097 13.408604 13.690708 13.820896 13.517109 12.714207 11.477299 11.412205 11.520710 11.585804 12.215107 13.235004 13.430302 13.647297 13.734104 13.929401 13.994495 14.059605 14.168110 14.124699 14.233204 14.406803 14.537006 14.471897 14.602100 14.710606 14.732304 14.819096 14.905903 14.970997 15.188007 15.101200 15.296497 15.209705 15.448399 15.405003 15.556904 15.600300 15.795597 15.860706 15.904102 15.947498 16.012608 16.099400 16.056004 16.056004 15.925800 15.839008 15.817295 15.752201 15.817295 15.817295 15.839008 15.904102 15.925800 15.947498 15.925800 16.012608 15.947498 15.904102 15.904102 15.882404 15.860706 15.904102 15.925800 15.860706 15.969196 15.882404 15.882404 15.904102 15.817295 15.839008 15.969196 15.947498 15.947498 15.882404 15.947498 15.947498 15.925800 15.860706 
16.316410 16.338108 16.446598 16.403202 16.294697 16.294697 16.338108 16.272999 16.207905 16.272999 16.316410 16.207905 16.294697 16.229603 16.272999 16.229603 16.164509 16.229603 16.121098 16.251301 16.229603 16.186207 16.272999 16.229603 16.099400 16.207905 16.164509 16.164509 16.121098 16.121098 16.077702 16.142796 15.990910 15.947498 15.882404 15.904102 15.773899 15.752201 15.730503 15.513508 15.600300 15.491810 15.470097 15.448399 15.513508 15.643696 15.578602 15.578602 15.600300 15.578602 15.665409 15.708805 15.643696 15.752201 15.860706 15.860706 15.773899 15.795597 15.839008 15.839008 15.947498 15.904102 15.860706 15.773899 15.665409 15.361607 14.645496 12.909504 11.455601 11.173496 11.498997 12.800999 13.864307 13.972797 13.886005 13.495396 13.126499 12.779301 13.148197 13.951099 14.298298 14.537006 14.558704 14.558704 13.951099 12.562305 11.759403 11.954700 12.236805 12.627399 13.430302 14.081303 14.103001 14.233204 14.254902 14.363407 14.276600 14.298298 14.493595 14.406803 14.428501 14.537006 14.667210 14.688908 14.797398 14.775700 14.884205 14.905903 15.014408 15.101200 15.296497 15.231403 15.274799 15.405003 15.513508 15.535206 15.665409 15.578602 15.730503 15.817295 15.882404 15.990910 15.990910 15.969196 15.969196 16.034306 15.990910 15.904102 15.773899 15.795597 15.795597 15.795597 15.839008 15.882404 15.860706 15.947498 15.947498 15.990910 15.882404 15.947498 15.947498 15.860706 15.947498 15.860706 15.882404 15.882404 15.860706 15.882404 15.925800 15.925800 15.817295 15.882404 15.904102 15.925800 15.860706 15.860706 15.860706 15.947498 15.925800 15.904102 
16.381504 16.294697 16.381504 16.338108 16.338108 16.251301 16.359806 16.272999 16.338108 16.294697 16.294697 16.294697 16.381504 16.229603 16.251301 16.229603 16.207905 16.272999 16.229603 16.186207 16.316410 16.142796 16.272999 16.294697 16.207905 16.229603 16.229603 16.164509 16.142796 16.186207 16.121098 16.034306 15.969196 15.904102 15.947498 15.860706 15.817295 15.730503 15.708805 15.513508 15.578602 15.556904 15.556904 15.535206 15.621998 15.665409 15.708805 15.687107 15.773899 15.773899 15.904102 15.969196 15.860706 15.969196 16.056004 16.142796 16.164509 16.142796 16.294697 16.316410 16.403202 16.359806 16.272999 16.099400 15.947498 15.426701 14.254902 11.998096 11.564106 11.846195 13.169895 14.341709 14.840809 14.884205 14.797398 14.688908 14.688908 14.667210 14.819096 15.079502 15.101200 15.188007 15.166309 15.079502 14.602100 13.625599 12.692509 13.039707 13.712406 14.103001 14.471897 14.580402 14.537006 14.645496 14.688908 14.710606 14.623798 14.645496 14.710606 14.623798 14.797398 14.797398 14.840809 14.905903 14.970997 15.036106 15.036106 15.144596 15.144596 15.188007 15.318195 15.405003 15.383305 15.470097 15.513508 15.556904 15.600300 15.621998 15.687107 15.665409 15.860706 15.990910 15.882404 16.012608 15.969196 16.099400 16.012608 15.860706 15.773899 15.773899 15.860706 15.817295 15.860706 15.947498 15.904102 15.904102 15.969196 16.034306 15.947498 16.056004 15.904102 15.882404 16.034306 15.925800 15.925800 15.904102 15.882404 15.904102 15.882404 15.839008 15.904102 15.969196 15.969196 15.969196 16.012608 15.947498 15.882404 15.990910 16.034306 15.925800 
16.316410 16.316410 16.316410 16.316410 16.381504 16.381504 16.338108 16.294697 16.251301 16.272999 16.294697 16.294697 16.272999 16.207905 16.272999 16.251301 16.207905 16.229603 16.294697 16.207905 16.229603 16.207905 16.186207 16.251301 16.164509 16.207905 16.207905 16.251301 16.229603 16.099400 16.099400 16.034306 15.990910 15.925800 15.990910 15.947498 15.925800 15.882404 15.860706 15.708805 15.687107 15.513508 15.578602 15.687107 15.643696 15.730503 15.752201 15.752201 15.882404 15.904102 15.947498 16.121098 16.012608 16.142796 16.272999 16.446598 16.424900 16.490009 16.663609 16.707005 16.924000 16.924000 16.858906 16.598499 16.359806 15.817295 13.690708 12.258503 12.367008 13.408604 14.775700 15.339909 15.556904 15.556904 15.578602 15.383305 15.405003 15.426701 15.491810 15.621998 15.643696 15.643696 15.687107 15.491810 15.253101 14.862507 14.558704 14.754002 15.014408 14.970997 15.014408 14.905903 14.797398 15.036106 14.862507 14.949299 14.884205 14.884205 14.797398 14.927601 14.819096 14.862507 14.992710 15.057804 15.079502 15.166309 15.188007 15.296497 15.296497 15.296497 15.448399 15.448399 15.491810 15.470097 15.578602 15.578602 15.643696 15.665409 15.665409 15.730503 15.795597 15.882404 15.904102 15.969196 16.012608 15.990910 16.012608 15.817295 15.730503 15.795597 15.839008 15.882404 15.882404 15.839008 15.904102 15.817295 15.969196 16.034306 15.947498 15.925800 15.882404 15.947498 16.034306 15.860706 15.752201 15.817295 15.817295 15.947498 15.904102 15.839008 15.839008 15.860706 15.773899 16.012608 15.773899 15.904102 15.817295 15.947498 15.882404 15.969196 
16.359806 16.338108 16.338108 16.381504 16.359806 16.316410 16.359806 16.251301 16.424900 16.359806 16.338108 16.316410 16.359806 16.251301 16.316410 16.294697 16.251301 16.272999 16.229603 16.251301 16.229603 16.251301 16.294697 16.316410 16.207905 16.229603 16.251301 16.229603 16.251301 16.229603 16.099400 16.121098 16.034306 15.904102 15.969196 16.034306 15.882404 15.925800 15.990910 16.034306 15.947498 15.578602 15.643696 15.730503 15.773899 15.839008 15.817295 15.882404 16.012608 16.077702 16.142796 16.316410 16.207905 16.359806 16.533405 16.793797 16.945698 17.010807 17.423100 17.748600 17.987309 18.095798 18.074100 17.618397 17.314610 16.815510 15.470097 14.450199 14.710606 15.405003 15.904102 16.034306 16.099400 16.142796 16.056004 15.969196 15.969196 16.056004 16.012608 16.121098 16.077702 16.077702 16.012608 16.034306 15.882404 15.708805 15.470097 15.643696 15.708805 15.556904 15.513508 15.470097 15.253101 15.426701 15.253101 15.318195 15.166309 15.209705 15.144596 15.144596 15.057804 15.079502 15.318195 15.274799 15.296497 15.405003 15.448399 15.535206 15.556904 15.556904 15.556904 15.556904 15.600300 15.687107 15.665409 15.687107 15.730503 15.752201 15.773899 15.925800 16.034306 16.077702 16.034306 16.164509 16.077702 16.012608 15.969196 15.882404 15.882404 15.839008 15.839008 15.925800 15.969196 15.969196 15.969196 15.904102 15.925800 15.947498 15.882404 15.947498 15.904102 15.947498 15.860706 15.860706 15.925800 15.947498 15.990910 15.969196 15.990910 15.860706 15.860706 15.925800 15.904102 15.904102 15.969196 15.904102 15.904102 16.056004 16.034306 16.099400 
16.468296 16.403202 16.381504 16.381504 16.338108 16.338108 16.359806 16.316410 16.338108 16.403202 16.359806 16.359806 16.294697 16.186207 16.294697 16.251301 16.229603 16.272999 16.229603 16.294697 16.164509 16.207905 16.272999 16.207905 16.207905 16.229603 16.207905 16.207905 16.186207 16.272999 16.121098 16.121098 15.990910 15.882404 15.860706 15.925800 15.947498 15.839008 15.904102 15.817295 15.730503 15.708805 15.730503 15.795597 15.839008 15.947498 16.012608 15.990910 16.012608 16.099400 16.294697 16.403202 16.446598 16.490009 16.858906 17.054203 17.358006 17.900501 18.594898 19.766697 21.806507 23.195301 23.347202 22.327305 20.417698 18.790195 17.683506 16.902302 16.728703 16.641895 16.598499 16.728703 16.641895 16.576801 16.511707 16.424900 16.490009 16.533405 16.511707 16.598499 16.468296 16.555103 16.424900 16.446598 16.359806 16.272999 16.186207 16.207905 16.164509 16.034306 15.990910 15.904102 15.708805 15.795597 15.665409 15.687107 15.513508 15.491810 15.470097 15.339909 15.361607 15.296497 15.470097 15.513508 15.535206 15.708805 15.621998 15.773899 15.773899 15.665409 15.839008 15.730503 15.752201 15.708805 15.860706 15.817295 15.795597 15.817295 15.882404 16.034306 16.034306 16.142796 16.099400 16.121098 16.077702 16.099400 15.969196 15.947498 15.839008 15.817295 15.839008 15.882404 15.947498 15.882404 15.839008 15.904102 15.969196 15.925800 15.817295 15.882404 15.925800 15.882404 15.882404 15.925800 15.969196 15.839008 16.012608 16.056004 16.056004 15.882404 15.860706 15.860706 15.860706 15.990910 15.990910 15.904102 15.860706 16.077702 16.012608 15.947498 
16.446598 16.338108 16.316410 16.381504 16.338108 16.381504 16.381504 16.338108 16.359806 16.381504 16.359806 16.294697 16.294697 16.338108 16.229603 16.359806 16.207905 16.272999 16.294697 16.272999 16.229603 16.316410 16.272999 16.294697 16.272999 16.294697 16.251301 16.164509 16.316410 16.186207 16.142796 16.077702 16.077702 15.925800 15.925800 15.947498 15.904102 15.990910 15.839008 15.947498 15.882404 15.860706 15.795597 15.990910 15.990910 15.990910 16.056004 16.077702 16.186207 16.229603 16.338108 16.533405 16.641895 16.837208 17.140995 17.531605 18.269398 19.528004 21.893299 27.209797 31.311100 31.853596 31.658298 31.224308 29.379810 26.580509 22.913197 19.202503 17.965595 17.575001 17.314610 17.227802 17.097599 17.032505 17.054203 16.880604 16.880604 16.902302 16.924000 16.967396 16.902302 16.880604 16.750401 16.858906 16.793797 16.707005 16.707005 16.750401 16.641895 16.533405 16.468296 16.381504 16.142796 16.272999 16.121098 16.056004 15.882404 15.860706 15.752201 15.665409 15.578602 15.600300 15.687107 15.708805 15.773899 15.839008 15.969196 16.056004 16.077702 15.925800 16.012608 15.925800 15.904102 15.795597 15.947498 15.795597 15.860706 15.860706 15.860706 15.925800 15.925800 16.034306 16.099400 16.121098 16.056004 16.034306 15.990910 15.925800 15.839008 15.795597 15.839008 15.839008 15.990910 15.969196 15.904102 15.990910 15.925800 15.925800 15.882404 15.947498 15.860706 15.882404 15.904102 16.012608 15.990910 15.925800 15.969196 15.969196 15.969196 15.839008 15.904102 15.947498 16.056004 15.904102 15.882404 15.969196 15.904102 15.947498 15.882404 15.904102 
16.424900 16.359806 16.381504 16.338108 16.381504 16.381504 16.316410 16.294697 16.316410 16.316410 16.294697 16.294697 16.338108 16.272999 16.294697 16.403202 16.294697 16.229603 16.207905 16.359806 16.229603 16.272999 16.272999 16.229603 16.207905 16.186207 16.294697 16.142796 16.164509 16.099400 16.142796 16.142796 16.077702 15.947498 15.904102 16.056004 16.012608 16.012608 15.990910 15.904102 15.860706 15.839008 15.860706 15.882404 16.121098 16.034306 16.207905 16.272999 16.316410 16.424900 16.490009 16.793797 16.707005 17.032505 17.358006 18.074100 19.332706 23.759510 30.443104 33.784901 34.739704 34.739704 33.828297 33.915104 33.437702 32.938602 31.593204 26.037998 20.612995 18.638309 18.117496 17.748600 17.509907 17.466496 17.336308 17.227802 17.227802 17.314610 17.358006 17.292896 17.227802 17.358006 17.271198 17.271198 17.206104 17.097599 17.075901 17.162708 17.119297 16.989109 16.945698 16.815510 16.555103 16.707005 16.576801 16.533405 16.338108 16.207905 16.012608 15.947498 15.839008 15.773899 15.925800 15.904102 15.947498 16.142796 16.077702 16.316410 16.272999 16.207905 16.229603 16.056004 16.034306 15.969196 15.839008 15.990910 15.839008 15.860706 15.817295 15.904102 15.925800 16.099400 16.142796 16.164509 16.142796 16.099400 16.077702 15.925800 15.795597 15.839008 15.839008 15.904102 15.904102 15.947498 15.860706 15.969196 15.969196 15.947498 15.817295 15.925800 15.904102 15.947498 15.925800 15.925800 15.904102 15.882404 15.947498 15.904102 15.904102 15.969196 15.882404 15.882404 16.034306 15.969196 15.817295 15.860706 15.947498 15.990910 15.990910 15.947498 
16.468296 16.424900 16.446598 16.359806 16.381504 16.272999 16.338108 16.359806 16.316410 16.338108 16.359806 16.338108 16.316410 16.316410 16.251301 16.294697 16.294697 16.272999 16.359806 16.272999 16.251301 16.186207 16.229603 16.316410 16.164509 16.338108 16.207905 16.272999 16.164509 16.164509 16.229603 16.121098 16.056004 16.099400 15.969196 16.012608 15.969196 15.990910 16.077702 15.969196 15.904102 15.860706 15.990910 15.969196 16.164509 16.207905 16.251301 16.338108 16.403202 16.511707 16.663609 16.902302 16.924000 17.292896 17.813709 18.833607 20.960209 28.924107 34.305698 35.976597 36.605900 36.584202 36.388905 35.998310 35.499210 34.978397 34.110401 33.155598 27.513599 20.743198 18.790195 18.312809 18.160908 17.900501 17.857105 17.748600 17.748600 17.726902 17.770298 17.748600 17.748600 17.726902 17.705204 17.705204 17.705204 17.640110 17.618397 17.705204 17.726902 17.640110 17.531605 17.444798 17.184406 17.227802 17.075901 16.945698 16.663609 16.490009 16.359806 16.316410 16.121098 16.056004 16.207905 16.186207 16.251301 16.272999 16.381504 16.511707 16.620197 16.338108 16.446598 16.251301 16.186207 16.121098 16.077702 16.034306 15.925800 15.904102 15.860706 15.990910 15.990910 16.034306 16.121098 16.121098 16.142796 16.077702 16.034306 15.860706 15.839008 15.860706 15.882404 15.860706 15.882404 15.925800 15.839008 15.904102 16.034306 16.034306 15.925800 15.882404 15.925800 15.969196 16.012608 15.904102 16.012608 15.925800 15.904102 15.969196 15.947498 15.882404 15.882404 15.969196 15.969196 15.969196 15.860706 15.925800 15.947498 15.947498 15.969196 15.860706 
16.446598 16.359806 16.468296 16.446598 16.359806 16.338108 16.403202 16.294697 16.316410 16.272999 16.338108 16.294697 16.359806 16.272999 16.294697 16.316410 16.338108 16.338108 16.294697 16.272999 16.207905 16.186207 16.294697 16.229603 16.186207 16.272999 16.316410 16.164509 16.121098 16.142796 16.251301 16.207905 16.077702 16.056004 15.969196 15.990910 15.990910 15.947498 16.077702 15.882404 15.817295 15.817295 15.990910 16.099400 16.164509 16.403202 16.403202 16.424900 16.468296 16.576801 16.902302 17.010807 17.140995 17.553303 18.182606 19.571400 22.652805 32.265903 35.824696 37.039906 37.387104 37.582401 37.821110 37.712605 36.909702 36.519108 36.215305 34.848209 33.068806 26.537098 21.090397 19.072300 18.616596 18.442997 18.291096 18.226002 18.204304 18.226002 18.312809 18.269398 18.226002 18.182606 18.139210 18.204304 18.182606 18.269398 18.247700 18.377903 18.421299 18.291096 18.247700 18.204304 17.857105 17.878803 17.575001 17.444798 17.162708 16.945698 16.793797 16.511707 16.381504 16.403202 16.403202 16.424900 16.424900 16.555103 16.576801 16.750401 16.815510 16.641895 16.641895 16.446598 16.338108 16.272999 16.142796 15.990910 15.969196 15.925800 15.860706 15.969196 15.904102 15.947498 16.121098 16.056004 16.121098 16.077702 15.969196 15.925800 15.860706 15.882404 15.839008 15.904102 15.904102 15.882404 15.947498 15.839008 15.925800 16.012608 15.904102 15.839008 15.839008 15.839008 15.925800 15.947498 15.882404 15.947498 15.925800 15.904102 15.882404 15.882404 15.882404 15.839008 15.882404 15.947498 15.860706 15.925800 15.990910 15.947498 16.099400 15.904102 
16.598499 16.533405 16.533405 16.576801 16.468296 16.424900 16.490009 16.424900 16.359806 16.316410 16.424900 16.338108 16.403202 16.316410 16.338108 16.338108 16.424900 16.424900 16.272999 16.316410 16.272999 16.229603 16.316410 16.272999 16.294697 16.272999 16.403202 16.316410 16.229603 16.207905 16.142796 16.164509 16.142796 16.034306 16.034306 16.056004 16.056004 16.121098 16.207905 16.229603 16.403202 16.446598 16.251301 16.272999 16.359806 16.533405 16.641895 16.533405 16.685307 16.772099 16.902302 17.292896 17.336308 17.835407 18.638309 20.222401 24.388798 33.915104 36.844608 37.712605 38.146610 38.797596 39.101398 37.929600 37.148396 37.625797 38.038105 36.953098 35.260502 31.441303 25.430408 20.092197 19.397800 19.007206 18.855305 18.703403 18.768497 18.746799 18.725101 18.768497 18.725101 18.725101 18.746799 18.877003 18.985508 19.180805 19.289295 19.549702 19.744999 19.571400 19.549702 19.332706 19.050602 18.703403 18.291096 18.009007 17.705204 17.444798 17.162708 16.924000 16.707005 16.685307 16.685307 16.641895 16.793797 16.837208 16.924000 17.054203 17.054203 16.989109 16.793797 16.598499 16.511707 16.403202 16.251301 16.142796 16.077702 15.990910 15.990910 16.034306 16.034306 16.034306 16.121098 16.121098 16.142796 16.077702 16.056004 16.034306 15.860706 15.925800 15.925800 15.947498 15.947498 15.904102 15.925800 15.860706 15.990910 15.904102 15.925800 15.882404 15.882404 15.904102 15.925800 15.947498 15.990910 15.947498 15.969196 15.904102 15.925800 15.904102 15.904102 15.860706 15.904102 15.882404 15.925800 15.969196 15.969196 15.904102 16.077702 15.969196 
16.533405 16.598499 16.620197 16.641895 16.490009 16.359806 16.424900 16.424900 16.316410 16.359806 16.359806 16.316410 16.359806 16.251301 16.272999 16.359806 16.229603 16.294697 16.294697 16.294697 16.316410 16.338108 16.272999 16.186207 16.229603 16.229603 16.294697 16.251301 16.207905 16.272999 16.272999 16.142796 16.142796 16.077702 16.034306 16.056004 16.186207 16.186207 16.229603 16.381504 16.620197 16.533405 16.359806 16.338108 16.381504 16.620197 16.663609 16.728703 16.793797 16.902302 16.989109 17.336308 17.509907 18.009007 19.007206 20.743198 25.951206 34.956699 37.083302 37.907902 38.710804 39.426899 40.012806 38.992908 37.647511 38.841007 39.448597 37.625797 35.021809 32.048908 26.341801 21.003605 20.135609 19.723301 19.506306 19.354404 19.332706 19.311008 19.311008 19.289295 19.180805 19.311008 19.311008 19.614796 20.027103 20.656406 21.307407 22.110310 23.759510 24.540699 25.083210 24.757710 24.670902 23.173603 19.983707 18.898701 18.204304 17.922199 17.553303 17.292896 17.097599 17.075901 16.989109 16.967396 16.967396 17.097599 17.184406 17.314610 17.184406 17.119297 16.967396 16.793797 16.663609 16.468296 16.359806 16.207905 16.164509 16.186207 16.164509 16.229603 16.294697 16.164509 16.121098 16.099400 16.121098 16.077702 16.012608 15.860706 15.860706 15.904102 15.947498 15.925800 16.012608 16.034306 15.817295 15.860706 15.990910 15.990910 15.904102 15.990910 15.925800 15.860706 15.860706 15.925800 16.056004 15.860706 15.969196 15.969196 15.904102 15.817295 15.795597 15.904102 15.969196 15.990910 15.882404 15.882404 15.882404 15.969196 15.947498 15.969196 
16.750401 16.793797 16.728703 16.641895 16.511707 16.446598 16.511707 16.359806 16.316410 16.338108 16.424900 16.294697 16.316410 16.316410 16.359806 16.294697 16.294697 16.229603 16.381504 16.316410 16.359806 16.316410 16.207905 16.316410 16.207905 16.272999 16.272999 16.294697 16.229603 16.272999 16.272999 16.164509 16.186207 16.056004 16.077702 16.077702 16.034306 16.056004 16.207905 16.316410 16.381504 16.424900 16.446598 16.468296 16.576801 16.750401 16.837208 16.858906 16.902302 16.967396 17.227802 17.466496 17.640110 18.204304 19.267597 20.981907 26.146503 35.065205 37.278599 38.493809 39.426899 40.099598 40.728901 41.011005 40.577000 40.555302 39.535404 37.539005 35.238804 32.873508 26.059696 22.132008 21.394199 21.133808 20.764896 20.439396 20.222401 20.005405 19.918598 19.983707 19.788410 19.853504 20.092197 20.721500 22.370701 26.189899 27.817402 29.314701 31.397907 33.003696 33.285801 32.092304 31.159199 31.723408 27.274906 20.960209 19.007206 18.551502 18.117496 17.770298 17.423100 17.379704 17.336308 17.249500 17.184406 17.292896 17.314610 17.423100 17.423100 17.249500 17.162708 16.967396 16.880604 16.576801 16.381504 16.229603 16.229603 16.207905 16.272999 16.164509 16.121098 16.164509 16.142796 16.121098 16.077702 16.099400 15.947498 15.882404 15.860706 15.947498 15.904102 15.990910 16.012608 15.969196 15.839008 15.925800 15.990910 15.990910 15.969196 15.947498 15.925800 15.860706 15.947498 15.925800 15.990910 15.882404 15.925800 15.860706 15.969196 15.882404 15.925800 15.882404 15.925800 16.034306 15.947498 15.947498 15.860706 15.925800 16.012608 15.969196 
16.880604 16.924000 16.967396 16.793797 16.620197 16.446598 16.424900 16.424900 16.359806 16.381504 16.381504 16.359806 16.316410 16.272999 16.338108 16.294697 16.294697 16.272999 16.294697 16.316410 16.229603 16.272999 16.272999 16.294697 16.316410 16.272999 16.272999 16.272999 16.316410 16.229603 16.186207 16.186207 16.207905 16.077702 16.099400 16.142796 16.056004 16.099400 16.186207 16.338108 16.490009 16.490009 16.555103 16.685307 16.815510 16.945698 17.054203 17.097599 17.162708 17.184406 17.314610 17.640110 17.878803 18.421299 19.376102 21.112110 25.300205 34.110401 37.170109 38.884403 40.056202 40.728901 41.097797 41.488407 41.596897 40.924198 39.557102 37.886204 36.215305 34.544407 27.426807 26.124805 26.472004 27.209797 26.472004 24.801105 23.347202 21.415897 20.830006 20.699802 20.591297 20.612995 21.025303 22.674503 26.971104 32.048908 32.873508 33.329197 34.240604 35.151997 35.542606 34.240604 32.309299 33.893406 33.003696 27.079609 20.482807 19.202503 18.638309 18.226002 17.922199 17.683506 17.683506 17.618397 17.553303 17.575001 17.553303 17.683506 17.640110 17.444798 17.401402 17.140995 16.880604 16.641895 16.468296 16.272999 16.207905 16.229603 16.186207 16.164509 16.099400 16.099400 16.164509 16.056004 16.077702 16.034306 15.990910 15.860706 15.860706 15.904102 15.969196 15.990910 15.969196 15.839008 15.925800 15.882404 15.925800 16.012608 15.925800 15.882404 15.904102 15.904102 15.882404 15.904102 15.947498 15.904102 15.904102 15.860706 15.904102 15.925800 15.839008 15.882404 15.969196 15.947498 15.925800 15.882404 15.925800 15.990910 15.882404 15.860706 
16.989109 16.989109 16.924000 16.902302 16.620197 16.576801 16.424900 16.359806 16.490009 16.424900 16.359806 16.294697 16.359806 16.294697 16.338108 16.251301 16.251301 16.381504 16.316410 16.229603 16.251301 16.359806 16.251301 16.338108 16.272999 16.338108 16.381504 16.294697 16.316410 16.251301 16.251301 16.251301 16.338108 16.186207 16.121098 16.121098 16.077702 16.294697 16.338108 16.294697 16.555103 16.598499 16.772099 16.837208 17.054203 17.227802 17.292896 17.336308 17.271198 17.336308 17.531605 17.878803 17.965595 18.638309 19.484608 20.938496 23.629307 30.920506 36.410603 38.841007 40.468510 41.444996 42.291309 42.616810 42.074299 40.859104 39.513706 38.558903 38.320210 37.907902 33.980198 32.916904 31.441303 31.441303 31.571507 31.571507 31.180897 26.927708 23.716099 21.958408 21.329105 21.589497 22.435810 26.341801 30.833698 34.696308 35.325596 35.933201 37.256901 37.994709 38.146610 36.779499 34.652897 34.566105 34.652897 31.354496 22.457508 19.918598 19.332706 18.790195 18.442997 18.226002 18.139210 17.922199 17.900501 17.922199 17.878803 17.900501 17.857105 17.640110 17.488209 17.249500 16.989109 16.772099 16.576801 16.446598 16.272999 16.294697 16.207905 16.164509 16.164509 16.099400 16.034306 16.121098 16.077702 16.056004 15.925800 15.990910 15.860706 15.925800 15.969196 16.012608 15.947498 15.795597 15.904102 15.904102 16.077702 16.012608 15.947498 15.860706 15.904102 15.969196 15.904102 15.860706 15.969196 15.969196 15.882404 16.012608 15.947498 15.947498 15.969196 15.904102 15.969196 15.947498 15.925800 15.860706 15.925800 15.990910 15.882404 15.969196 
17.162708 17.097599 16.989109 16.858906 16.728703 16.555103 16.468296 16.446598 16.511707 16.490009 16.446598 16.446598 16.338108 16.229603 16.272999 16.338108 16.272999 16.294697 16.272999 16.272999 16.316410 16.229603 16.272999 16.338108 16.272999 16.338108 16.338108 16.294697 16.272999 16.272999 16.229603 16.272999 16.272999 16.186207 16.099400 16.229603 16.251301 16.338108 16.251301 16.381504 16.533405 16.707005 16.837208 16.924000 17.249500 17.401402 17.575001 17.661808 17.575001 17.553303 17.683506 17.987309 18.226002 18.746799 19.593098 20.830006 22.826405 26.906010 34.392506 39.101398 41.249699 42.660206 43.810307 43.832005 43.224400 41.944096 40.533604 39.426899 39.296696 39.860905 36.519108 33.871708 33.047108 33.112202 33.177296 32.938602 34.392506 34.067005 32.005497 27.643803 23.260410 22.717899 24.302006 29.531696 33.632999 36.302097 36.736103 37.972996 40.164707 41.401600 41.184605 39.774097 37.756001 36.193607 35.477497 32.634800 23.694401 20.808308 20.092197 19.441196 19.072300 18.746799 18.573200 18.421299 18.269398 18.312809 18.182606 18.160908 18.030704 17.835407 17.618397 17.358006 17.097599 16.815510 16.620197 16.424900 16.294697 16.316410 16.316410 16.251301 16.251301 16.142796 16.164509 16.121098 16.077702 16.056004 15.904102 15.969196 15.969196 15.839008 15.990910 15.925800 15.947498 15.925800 15.925800 15.947498 16.012608 15.904102 15.904102 15.990910 15.969196 15.947498 15.947498 15.904102 15.860706 15.817295 15.904102 15.925800 15.947498 15.925800 15.925800 15.925800 15.839008 15.904102 15.925800 15.925800 15.904102 15.947498 15.990910 15.925800 
17.140995 17.054203 16.924000 16.815510 16.793797 16.598499 16.424900 16.468296 16.338108 16.511707 16.338108 16.403202 16.381504 16.359806 16.294697 16.338108 16.316410 16.251301 16.359806 16.272999 16.316410 16.403202 16.294697 16.294697 16.294697 16.229603 16.359806 16.294697 16.316410 16.316410 16.294697 16.316410 16.381504 16.272999 16.164509 16.186207 16.272999 16.272999 16.251301 16.316410 16.490009 16.555103 16.707005 16.989109 17.509907 17.726902 17.922199 17.965595 17.922199 17.835407 18.117496 18.269398 18.421299 19.007206 19.831806 21.047001 22.848103 25.864399 31.506397 38.754200 42.464909 43.853703 44.461308 43.636707 42.443211 40.945896 37.734303 34.544407 37.365406 39.318409 36.280399 34.848209 34.500996 34.392506 34.544407 34.631199 35.173710 36.540806 35.976597 33.741505 28.924107 26.037998 27.383396 33.068806 35.564304 36.844608 37.799397 39.839207 41.553501 42.247898 41.987507 41.314808 39.709003 38.168308 36.822910 34.175510 25.018101 22.110310 21.329105 20.786610 20.200703 19.571400 19.267597 18.855305 18.681705 18.616596 18.486408 18.442997 18.247700 17.943897 17.748600 17.444798 17.140995 16.902302 16.641895 16.424900 16.403202 16.207905 16.294697 16.229603 16.121098 16.186207 16.186207 16.121098 16.099400 15.990910 16.012608 15.990910 15.947498 15.969196 15.969196 16.012608 15.925800 15.969196 15.925800 15.947498 15.990910 15.969196 15.990910 16.012608 16.012608 15.925800 16.012608 15.969196 15.882404 15.882404 15.904102 15.990910 15.947498 15.882404 15.904102 15.904102 15.860706 15.969196 15.947498 15.969196 15.882404 15.969196 16.034306 15.947498 
17.054203 16.902302 16.880604 16.750401 16.620197 16.490009 16.403202 16.359806 16.424900 16.490009 16.316410 16.359806 16.359806 16.316410 16.359806 16.272999 16.338108 16.359806 16.294697 16.294697 16.294697 16.316410 16.316410 16.381504 16.359806 16.186207 16.403202 16.251301 16.359806 16.294697 16.338108 16.251301 16.359806 16.294697 16.207905 16.186207 16.207905 16.229603 16.251301 16.294697 16.403202 16.772099 17.509907 18.030704 18.074100 18.074100 18.247700 18.312809 18.291096 18.226002 18.247700 18.486408 18.725101 19.332706 20.222401 21.936695 25.170002 30.660099 34.826496 37.821110 40.360004 41.922398 42.746998 41.488407 38.797596 35.889805 33.047108 32.027210 38.623997 39.535404 37.148396 35.889805 35.564304 35.651096 35.868107 36.258701 36.475697 37.625797 38.038105 35.781300 34.479298 33.524509 32.851810 35.824696 36.453999 37.495609 38.493809 40.360004 42.595097 43.332905 43.267796 42.768696 41.662006 39.665607 37.994709 35.998310 27.665501 24.475605 25.039799 26.992802 26.233295 23.542500 21.025303 19.723301 19.267597 18.963810 18.746799 18.681705 18.377903 18.117496 17.857105 17.509907 17.206104 16.880604 16.707005 16.555103 16.555103 16.381504 16.294697 16.251301 16.121098 16.121098 16.077702 16.121098 16.034306 16.012608 15.925800 15.947498 15.947498 15.947498 16.099400 15.947498 16.012608 15.904102 16.012608 15.904102 15.969196 15.904102 15.882404 15.925800 15.882404 16.012608 15.947498 15.860706 15.904102 15.839008 15.882404 15.947498 15.969196 15.904102 15.817295 15.773899 15.947498 15.882404 15.882404 15.839008 15.860706 15.969196 15.925800 15.925800 
16.902302 16.880604 16.793797 16.728703 16.663609 16.533405 16.403202 16.424900 16.403202 16.468296 16.490009 16.338108 16.359806 16.359806 16.316410 16.359806 16.338108 16.272999 16.251301 16.316410 16.359806 16.359806 16.294697 16.338108 16.359806 16.272999 16.316410 16.338108 16.272999 16.251301 16.338108 16.272999 16.316410 16.294697 16.207905 16.229603 16.186207 16.186207 16.403202 16.359806 16.641895 16.902302 17.401402 17.791996 18.030704 18.312809 18.508106 18.594898 18.681705 18.529804 18.660007 18.790195 19.137409 19.962009 21.654606 25.647404 29.271305 33.177296 34.609501 35.846409 37.690907 39.426899 40.446796 40.728901 40.381702 36.779499 32.114002 31.983799 39.513706 40.077900 38.385303 37.517307 37.213505 37.517307 37.929600 38.059803 38.190006 38.819309 38.927799 37.387104 36.844608 37.300297 37.799397 37.712605 37.929600 38.623997 38.949497 41.162907 43.897099 45.220798 45.090611 44.417896 43.441410 41.401600 39.209904 38.450397 31.788502 32.482899 34.913303 35.238804 34.349110 32.830097 29.358097 23.238697 20.352604 19.549702 19.202503 18.920399 18.660007 18.226002 17.922199 17.575001 17.271198 16.945698 16.837208 16.728703 16.641895 16.598499 16.446598 16.359806 16.207905 16.186207 16.121098 16.142796 16.012608 16.099400 15.947498 15.990910 15.925800 15.947498 16.077702 15.947498 15.969196 15.947498 15.925800 15.882404 15.969196 15.947498 15.904102 15.969196 15.947498 15.904102 15.990910 15.969196 15.925800 15.947498 15.882404 15.904102 15.904102 15.817295 15.947498 15.947498 15.817295 15.947498 15.969196 15.925800 15.904102 15.925800 15.882404 15.904102 
16.815510 16.728703 16.685307 16.707005 16.533405 16.511707 16.490009 16.359806 16.359806 16.403202 16.446598 16.381504 16.272999 16.294697 16.359806 16.294697 16.294697 16.316410 16.272999 16.251301 16.272999 16.338108 16.316410 16.381504 16.338108 16.294697 16.316410 16.272999 16.338108 16.272999 16.294697 16.294697 16.272999 16.316410 16.229603 16.207905 16.207905 16.251301 16.338108 16.338108 16.511707 16.815510 17.206104 17.705204 18.139210 18.486408 18.703403 18.963810 18.920399 18.942097 19.159107 19.354404 19.853504 20.895100 24.540699 28.142902 31.788502 34.023609 34.284000 35.108601 36.909702 38.732502 39.643909 39.904301 39.882603 39.426899 35.499210 32.678196 40.164707 40.642109 38.949497 38.580601 38.645710 39.274998 39.600498 39.795795 40.077900 40.273197 39.774097 38.841007 39.036304 39.665607 38.385303 39.188206 39.253300 38.710804 39.448597 42.399799 45.372700 46.739796 46.370899 45.980305 45.307606 43.636707 41.987507 43.528202 41.727100 40.750599 39.752399 37.539005 36.215305 35.824696 35.347309 32.114002 25.191700 20.612995 19.614796 19.137409 18.790195 18.312809 18.009007 17.553303 17.249500 16.924000 16.793797 16.750401 16.641895 16.533405 16.511707 16.381504 16.229603 16.251301 16.164509 16.012608 16.099400 16.121098 16.012608 15.947498 15.947498 15.990910 15.925800 16.012608 15.925800 15.969196 15.947498 15.904102 16.012608 16.034306 15.925800 15.990910 15.969196 15.882404 15.947498 15.860706 15.904102 15.925800 15.904102 15.990910 15.990910 15.839008 15.860706 15.947498 15.925800 15.947498 15.882404 15.882404 15.904102 15.904102 15.904102 15.925800 
16.620197 16.533405 16.707005 16.468296 16.533405 16.468296 16.468296 16.381504 16.403202 16.424900 16.403202 16.468296 16.446598 16.338108 16.381504 16.294697 16.338108 16.251301 16.359806 16.272999 16.316410 16.229603 16.294697 16.316410 16.294697 16.272999 16.359806 16.316410 16.251301 16.251301 16.294697 16.294697 16.294697 16.359806 16.251301 16.251301 16.186207 16.251301 16.294697 16.403202 16.446598 16.641895 17.032505 17.640110 18.226002 18.616596 18.985508 19.202503 19.354404 19.397800 19.658207 20.092197 20.721500 22.587696 27.253208 29.683598 33.784901 34.804798 34.956699 35.868107 37.430500 38.819309 39.405201 39.448597 39.904301 40.533604 39.969410 36.323795 41.488407 41.857304 40.034504 39.882603 40.360004 41.141209 41.423298 41.249699 41.206303 41.054401 40.837406 39.470310 39.904301 40.316608 34.566105 37.018208 38.927799 38.710804 40.750599 43.723499 46.262409 47.347401 47.390797 47.542698 47.607807 46.305805 46.002003 48.345600 46.002003 42.660206 41.228001 39.405201 37.560703 36.801197 36.106800 35.043507 32.439503 24.584110 20.200703 19.462910 18.942097 18.464710 18.030704 17.640110 17.249500 16.945698 16.837208 16.728703 16.685307 16.555103 16.403202 16.316410 16.164509 16.207905 16.077702 16.034306 15.969196 16.077702 16.012608 16.034306 15.990910 15.947498 15.990910 16.034306 15.990910 15.990910 15.990910 15.925800 15.990910 15.990910 15.947498 15.882404 15.860706 15.839008 15.990910 16.034306 15.904102 15.947498 15.925800 15.904102 15.882404 15.925800 15.882404 15.860706 15.882404 15.860706 15.860706 15.925800 15.947498 15.817295 15.904102 15.817295 
16.576801 16.707005 16.555103 16.576801 16.468296 16.511707 16.468296 16.403202 16.359806 16.424900 16.338108 16.381504 16.359806 16.294697 16.381504 16.446598 16.251301 16.272999 16.316410 16.294697 16.359806 16.294697 16.338108 16.359806 16.316410 16.316410 16.272999 16.294697 16.272999 16.229603 16.251301 16.294697 16.316410 16.316410 16.338108 16.338108 16.251301 16.229603 16.251301 16.294697 16.403202 16.598499 16.989109 17.358006 18.052402 18.573200 19.050602 19.376102 19.593098 19.766697 20.113895 20.808308 21.893299 24.866199 29.770405 32.916904 34.826496 35.846409 36.041706 36.714405 38.146610 39.036304 39.600498 39.882603 40.208103 41.249699 42.247898 40.859104 43.115910 43.202702 41.271397 41.011005 41.987507 42.790409 43.072498 42.812107 42.595097 42.681904 42.421497 40.902500 41.271397 39.600498 31.463001 30.703510 34.956699 39.730701 42.399799 45.546299 47.521000 47.846500 47.759708 48.692799 49.582508 49.908009 50.949604 51.079807 46.305805 43.528202 42.074299 40.425098 38.819309 37.213505 36.215305 35.434101 34.088703 30.095905 22.001804 19.831806 19.072300 18.486408 18.030704 17.661808 17.271198 17.010807 16.772099 16.728703 16.576801 16.490009 16.381504 16.381504 16.142796 16.164509 16.186207 16.034306 16.056004 16.077702 15.925800 15.969196 16.012608 15.925800 15.947498 16.034306 15.990910 15.969196 15.969196 15.990910 15.969196 16.056004 15.925800 15.947498 15.969196 15.882404 16.012608 15.990910 15.817295 15.904102 15.947498 15.947498 15.925800 15.947498 15.925800 15.882404 15.947498 15.969196 15.860706 15.773899 15.925800 15.904102 15.904102 15.839008 
16.555103 16.468296 16.490009 16.381504 16.446598 16.446598 16.381504 16.424900 16.403202 16.424900 16.316410 16.359806 16.338108 16.316410 16.359806 16.403202 16.294697 16.294697 16.294697 16.381504 16.316410 16.272999 16.272999 16.381504 16.316410 16.294697 16.381504 16.272999 16.272999 16.251301 16.294697 16.316410 16.316410 16.294697 16.316410 16.403202 16.338108 16.207905 16.229603 16.229603 16.446598 16.490009 16.793797 17.075901 17.683506 18.226002 18.638309 19.441196 19.831806 20.070499 20.526203 21.394199 23.065098 27.665501 32.135700 34.522709 34.500996 36.540806 37.105000 37.300297 38.428699 39.101398 39.752399 40.251499 40.902500 42.117710 43.224400 40.772297 41.314808 44.244297 42.985706 42.443211 43.007404 44.200901 44.504704 44.070698 44.092396 44.461308 43.658405 43.289509 42.725300 37.842808 30.204395 29.119404 30.638401 36.193607 43.029102 46.696400 48.323902 48.909809 49.278706 50.341999 51.166599 51.535496 52.511997 51.557209 47.152103 44.266010 42.313007 40.555302 38.884403 37.582401 36.171909 35.369007 34.435902 32.548008 24.887897 20.244099 19.267597 18.529804 17.965595 17.531605 17.184406 16.902302 16.772099 16.641895 16.620197 16.446598 16.381504 16.338108 16.186207 16.186207 16.099400 16.034306 16.056004 16.034306 15.969196 15.947498 16.034306 15.947498 15.990910 15.925800 16.034306 15.947498 16.034306 15.904102 15.947498 15.882404 15.947498 15.860706 15.839008 15.925800 15.947498 15.839008 15.839008 15.860706 15.925800 15.817295 15.904102 15.773899 15.817295 15.730503 15.925800 15.773899 15.882404 15.839008 15.969196 15.969196 15.969196 15.904102 
16.511707 16.555103 16.641895 16.555103 16.598499 16.424900 16.511707 16.381504 16.338108 16.424900 16.424900 16.294697 16.381504 16.359806 16.381504 16.403202 16.338108 16.381504 16.338108 16.316410 16.424900 16.272999 16.316410 16.316410 16.381504 16.381504 16.338108 16.251301 16.272999 16.359806 16.338108 16.294697 16.316410 16.294697 16.316410 16.424900 16.338108 16.272999 16.272999 16.186207 16.403202 16.511707 16.728703 16.945698 17.227802 18.009007 19.093998 19.788410 20.027103 20.244099 20.721500 21.763096 23.781208 28.642002 33.307499 34.045307 34.110401 35.477497 36.822910 37.712605 38.884403 39.557102 40.143009 40.598698 41.488407 42.812107 43.397999 39.643909 36.475697 42.595097 44.374500 44.070698 44.526402 45.524601 45.611408 45.329304 45.285908 45.329304 45.155704 44.135807 39.340107 32.960300 29.076008 28.642002 29.401508 31.636600 39.600498 44.808506 46.804905 48.844700 50.450504 51.752506 51.275105 50.710911 51.318501 50.927906 47.238911 43.636707 41.444996 40.338306 38.754200 37.170109 35.933201 35.043507 34.175510 32.960300 26.276707 20.656406 19.484608 18.594898 18.139210 17.683506 17.401402 17.140995 16.858906 16.663609 16.641895 16.468296 16.381504 16.359806 16.207905 16.186207 16.121098 16.034306 16.034306 16.077702 16.056004 16.034306 16.034306 16.012608 15.990910 16.056004 15.990910 15.969196 15.947498 16.012608 15.947498 15.969196 15.990910 15.990910 16.034306 15.904102 15.925800 15.839008 15.860706 15.925800 15.969196 16.034306 15.904102 15.839008 15.860706 15.925800 15.947498 15.860706 15.839008 15.925800 15.925800 15.817295 15.947498 15.925800 
16.533405 16.511707 16.576801 16.511707 16.555103 16.641895 16.424900 16.424900 16.381504 16.424900 16.316410 16.294697 16.338108 16.446598 16.359806 16.403202 16.316410 16.424900 16.338108 16.251301 16.403202 16.251301 16.338108 16.294697 16.294697 16.294697 16.229603 16.338108 16.294697 16.316410 16.338108 16.359806 16.403202 16.316410 16.381504 16.424900 16.316410 16.381504 16.251301 16.164509 16.381504 16.381504 16.620197 16.858906 17.292896 18.117496 18.985508 19.636509 19.875202 20.352604 20.895100 21.871601 23.781208 27.882496 32.678196 33.850010 34.609501 35.542606 36.844608 37.821110 39.274998 40.034504 40.446796 40.967609 42.095997 43.354603 43.267796 38.016407 34.414204 38.385303 43.181004 44.504704 45.676502 46.674702 47.217197 47.282307 47.087009 46.956806 45.676502 39.774097 32.743305 29.727009 28.316502 28.077808 28.989201 31.788502 38.124897 39.969410 41.618610 44.049000 46.891697 49.625904 49.625904 49.278706 49.951405 50.363697 47.846500 44.005604 42.052601 40.902500 39.448597 37.972996 37.582401 37.039906 35.390705 32.699909 25.148304 21.090397 19.831806 18.855305 18.291096 17.922199 17.553303 17.292896 17.119297 16.837208 16.620197 16.533405 16.272999 16.359806 16.164509 16.294697 16.077702 16.121098 16.077702 16.099400 16.099400 16.034306 15.925800 15.947498 15.969196 15.969196 16.077702 15.925800 15.990910 16.056004 15.969196 15.969196 15.947498 15.969196 16.012608 15.882404 16.012608 15.839008 15.904102 15.904102 15.925800 15.860706 15.860706 15.969196 15.860706 15.925800 15.904102 15.969196 15.882404 15.860706 15.817295 15.904102 15.904102 15.904102 
16.555103 16.511707 16.511707 16.468296 16.468296 16.468296 16.446598 16.294697 16.446598 16.359806 16.316410 16.338108 16.316410 16.424900 16.359806 16.338108 16.424900 16.338108 16.229603 16.272999 16.294697 16.359806 16.359806 16.294697 16.272999 16.424900 16.316410 16.294697 16.294697 16.229603 16.316410 16.359806 16.490009 16.294697 16.490009 16.490009 16.338108 16.381504 16.338108 16.338108 16.294697 16.446598 16.685307 16.728703 17.075901 17.640110 18.464710 19.289295 19.723301 20.179005 20.873402 21.784809 23.585896 26.862598 31.159199 33.936802 34.956699 35.868107 36.974796 38.233402 39.817509 40.251499 40.859104 41.662006 42.985706 44.157505 43.224400 36.801197 34.500996 35.520908 37.647511 41.618610 44.678303 47.000202 48.627705 49.257008 49.387196 48.779606 45.134007 36.801197 31.897007 29.162800 27.947605 28.034397 29.032597 33.090504 36.475697 36.714405 37.777699 39.578800 41.879002 44.200901 45.567997 47.564396 49.126804 50.103306 48.367298 44.179203 40.316608 38.103199 38.320210 38.862705 39.991108 39.318409 36.237003 30.790302 24.019901 21.481007 20.070499 19.028904 18.399601 17.857105 17.553303 17.206104 17.054203 16.815510 16.707005 16.446598 16.338108 16.294697 16.229603 16.142796 16.056004 16.186207 16.012608 16.077702 16.056004 16.077702 16.056004 15.969196 15.990910 16.012608 15.947498 15.925800 15.969196 15.925800 15.969196 15.969196 15.925800 15.904102 15.839008 15.882404 15.882404 15.839008 15.904102 15.969196 15.904102 15.882404 15.904102 15.925800 15.882404 15.860706 15.752201 15.882404 15.860706 15.795597 15.817295 15.904102 15.860706 15.860706 
16.511707 16.424900 16.446598 16.533405 16.446598 16.403202 16.533405 16.338108 16.403202 16.446598 16.446598 16.359806 16.403202 16.359806 16.272999 16.359806 16.316410 16.338108 16.316410 16.338108 16.316410 16.272999 16.359806 16.316410 16.338108 16.359806 16.316410 16.251301 16.294697 16.403202 16.359806 16.229603 16.338108 16.294697 16.446598 16.403202 16.338108 16.446598 16.381504 16.338108 16.424900 16.511707 16.728703 16.750401 16.902302 17.336308 18.009007 18.877003 19.528004 20.092197 20.786610 21.828205 23.216999 25.582310 28.989201 32.960300 35.173710 36.237003 36.844608 38.320210 39.470310 39.991108 41.119511 42.464909 44.070698 45.676502 43.832005 39.817509 39.166508 37.473896 36.041706 37.322010 40.121296 43.571598 46.262409 48.367298 49.604206 47.521000 44.634907 41.271397 38.124897 34.522709 29.727009 28.468403 30.464802 34.891605 35.000095 34.848209 35.499210 37.148396 39.231602 40.555302 41.900700 44.287708 47.672901 49.408909 46.783207 39.448597 34.783100 35.065205 36.866306 38.016407 38.819309 38.385303 33.698109 27.513599 23.998203 21.958408 20.526203 19.267597 18.594898 17.878803 17.509907 17.097599 16.902302 16.663609 16.555103 16.490009 16.381504 16.229603 16.186207 16.164509 16.207905 16.142796 16.034306 16.077702 16.012608 15.990910 16.099400 16.012608 15.990910 15.990910 16.099400 15.969196 15.947498 15.947498 16.034306 15.925800 15.925800 15.990910 15.904102 15.947498 15.969196 15.839008 15.904102 15.990910 15.882404 15.882404 15.947498 15.839008 15.795597 15.839008 15.925800 15.925800 15.860706 15.860706 15.925800 16.012608 15.990910 15.839008 
16.555103 16.533405 16.576801 16.468296 16.468296 16.511707 16.511707 16.446598 16.424900 16.490009 16.490009 16.424900 16.381504 16.403202 16.424900 16.338108 16.359806 16.381504 16.381504 16.338108 16.359806 16.294697 16.381504 16.403202 16.338108 16.316410 16.316410 16.272999 16.381504 16.381504 16.294697 16.338108 16.424900 16.338108 16.403202 16.381504 16.490009 16.490009 16.468296 16.424900 16.359806 16.490009 16.641895 16.685307 16.815510 17.075901 17.726902 18.377903 19.202503 19.896900 20.678104 21.784809 23.130207 24.844501 27.057896 30.139301 33.719807 35.976597 36.866306 37.799397 38.754200 39.318409 40.924198 43.311207 45.676502 46.848301 45.936909 45.199100 44.266010 42.812107 40.511906 39.166508 40.642109 44.396198 47.043598 48.172001 47.542698 44.895298 42.464909 40.642109 39.882603 39.123096 36.866306 32.678196 35.217106 36.692707 34.435902 34.067005 34.566105 35.976597 37.430500 38.537205 39.578800 42.833805 46.218998 47.195499 40.446796 34.110401 33.133900 33.741505 36.106800 37.322010 36.627598 34.848209 30.052509 26.255009 23.954807 22.435810 20.895100 19.397800 18.508106 17.791996 17.488209 17.206104 16.858906 16.641895 16.555103 16.468296 16.294697 16.229603 16.164509 16.164509 16.207905 16.121098 16.077702 16.077702 16.012608 16.056004 15.990910 15.969196 15.990910 16.012608 15.990910 15.947498 16.077702 15.990910 15.990910 15.969196 15.990910 15.969196 15.882404 15.904102 15.904102 15.882404 15.947498 15.947498 15.925800 15.882404 15.947498 15.839008 15.860706 15.904102 15.795597 15.947498 15.860706 15.925800 15.860706 15.925800 15.925800 15.839008 
16.663609 16.490009 16.533405 16.511707 16.381504 16.468296 16.468296 16.424900 16.424900 16.468296 16.490009 16.338108 16.403202 16.316410 16.359806 16.316410 16.338108 16.294697 16.316410 16.338108 16.229603 16.294697 16.381504 16.359806 16.359806 16.229603 16.272999 16.338108 16.316410 16.294697 16.316410 16.359806 16.403202 16.359806 16.381504 16.468296 16.446598 16.446598 16.468296 16.533405 16.381504 16.446598 16.490009 16.555103 16.750401 17.097599 17.401402 17.878803 18.594898 19.376102 20.352604 21.784809 22.804707 24.128407 25.886097 27.730610 30.551609 33.329197 34.869907 35.781300 36.497410 36.953098 39.014606 42.920597 44.591496 44.613209 44.656605 45.047199 44.960407 44.634907 44.179203 43.810307 44.309406 46.392597 47.369099 47.065296 45.112309 42.291309 40.577000 39.448597 39.709003 39.991108 40.859104 40.598698 40.034504 37.886204 34.891605 33.958500 34.414204 35.651096 36.714405 37.495609 38.580601 42.074299 45.676502 42.877201 35.499210 33.329197 32.830097 32.439503 35.868107 36.844608 36.063404 33.394306 28.880695 25.538898 23.216999 22.457508 21.263996 19.571400 18.442997 17.748600 17.336308 16.989109 16.793797 16.576801 16.468296 16.403202 16.316410 16.251301 16.186207 16.142796 16.121098 16.121098 16.099400 16.056004 16.034306 15.969196 16.056004 15.969196 16.056004 16.056004 16.056004 15.969196 15.969196 16.012608 16.099400 15.925800 15.882404 16.012608 15.947498 15.904102 15.904102 15.882404 15.882404 15.947498 15.882404 15.860706 15.839008 15.839008 15.904102 15.860706 15.904102 15.904102 15.839008 15.882404 15.860706 15.882404 15.969196 15.904102 
16.641895 16.555103 16.576801 16.533405 16.468296 16.533405 16.446598 16.403202 16.272999 16.490009 16.294697 16.381504 16.359806 16.381504 16.316410 16.359806 16.294697 16.294697 16.338108 16.381504 16.381504 16.272999 16.403202 16.359806 16.338108 16.294697 16.359806 16.186207 16.251301 16.316410 16.229603 16.338108 16.316410 16.424900 16.381504 16.424900 16.490009 16.424900 16.468296 16.468296 16.511707 16.511707 16.511707 16.511707 16.772099 16.945698 17.075901 17.401402 17.900501 18.681705 20.287510 21.611210 22.283909 23.390598 24.735996 26.168201 27.665501 29.531696 30.638401 30.725208 30.812000 31.094105 33.524509 39.557102 41.618610 42.117710 43.289509 44.027302 44.417896 44.548100 44.591496 45.090611 46.349201 48.258808 47.390797 45.546299 43.029102 40.360004 38.841007 38.298496 39.535404 40.815708 42.139408 43.701801 41.748798 37.994709 36.345509 35.282200 34.891605 35.889805 36.909702 37.560703 39.470310 42.616810 45.611408 42.681904 35.325596 33.936802 32.916904 32.613102 35.542606 36.779499 36.171909 33.220707 29.184498 25.604008 22.522602 22.349003 21.415897 20.179005 18.660007 17.640110 17.140995 16.858906 16.772099 16.576801 16.468296 16.490009 16.272999 16.186207 16.207905 16.142796 16.121098 16.121098 16.121098 16.056004 16.012608 16.056004 16.099400 16.012608 15.969196 15.925800 16.056004 16.034306 16.034306 16.012608 15.990910 15.990910 15.904102 15.990910 15.904102 15.947498 15.925800 16.056004 15.969196 15.904102 15.882404 15.817295 15.860706 15.882404 15.752201 15.839008 15.839008 15.860706 15.925800 15.925800 15.817295 15.990910 15.969196 15.904102 
16.837208 16.685307 16.620197 16.533405 16.490009 16.424900 16.511707 16.424900 16.490009 16.424900 16.381504 16.381504 16.468296 16.403202 16.381504 16.359806 16.403202 16.338108 16.403202 16.424900 16.424900 16.446598 16.424900 16.381504 16.316410 16.424900 16.338108 16.338108 16.316410 16.316410 16.359806 16.381504 16.359806 16.272999 16.403202 16.533405 16.511707 16.490009 16.620197 16.533405 16.598499 16.533405 16.511707 16.490009 16.598499 16.858906 16.924000 17.119297 17.531605 18.399601 19.636509 20.851704 21.632908 22.631107 23.759510 24.822803 25.907810 26.645603 26.949406 26.710697 26.775806 27.556995 31.983799 37.821110 39.709003 40.902500 42.313007 43.441410 43.745197 43.658405 43.484806 44.005604 47.455906 48.974903 46.240696 43.506504 40.989307 38.819309 38.016407 38.493809 40.229801 41.792210 43.332905 44.483006 41.683704 38.992908 37.604099 36.649296 36.106800 36.237003 37.278599 38.645710 40.967609 43.528202 45.719898 43.875401 38.233402 35.260502 33.958500 33.632999 35.694508 36.714405 36.345509 33.567905 30.030796 26.472004 22.934910 22.045200 21.003605 19.744999 18.573200 17.640110 17.119297 16.793797 16.641895 16.533405 16.446598 16.424900 16.359806 16.272999 16.229603 16.121098 16.207905 16.099400 16.012608 16.099400 16.121098 16.077702 16.056004 15.990910 15.947498 16.012608 16.099400 16.012608 15.969196 16.034306 16.034306 16.099400 15.947498 15.990910 15.969196 16.012608 15.904102 15.882404 16.034306 15.904102 15.860706 15.882404 15.925800 15.904102 15.882404 15.925800 15.969196 15.904102 15.904102 15.925800 15.925800 15.947498 15.990910 15.925800 
16.837208 16.707005 16.685307 16.555103 16.533405 16.403202 16.446598 16.424900 16.359806 16.424900 16.381504 16.424900 16.381504 16.381504 16.424900 16.381504 16.338108 16.359806 16.359806 16.316410 16.359806 16.359806 16.446598 16.338108 16.316410 16.272999 16.316410 16.294697 16.381504 16.359806 16.359806 16.316410 16.424900 16.359806 16.446598 16.576801 16.403202 16.468296 16.555103 16.533405 16.576801 16.446598 16.576801 16.511707 16.511707 16.598499 16.728703 16.967396 17.271198 17.835407 18.638309 19.918598 20.895100 21.914997 22.761295 23.325504 23.868000 24.605808 24.562397 24.627506 25.039799 26.385197 31.593204 36.323795 37.907902 39.774097 41.466709 42.703602 42.898899 42.443211 41.748798 42.443211 47.065296 48.519199 43.875401 41.032703 39.274998 38.190006 38.190006 38.927799 40.490208 41.705402 43.549900 45.177402 42.964008 39.470310 37.712605 36.801197 36.671009 36.757801 38.059803 39.882603 41.748798 43.766911 45.871799 44.721699 40.251499 37.039906 35.347309 34.913303 36.171909 36.996510 36.605900 34.110401 30.291203 26.428608 23.043400 21.567799 20.287510 19.050602 18.139210 17.358006 17.054203 16.707005 16.576801 16.490009 16.446598 16.316410 16.272999 16.316410 16.186207 16.099400 16.164509 16.056004 16.056004 16.077702 16.034306 16.077702 15.947498 16.012608 15.969196 16.034306 16.142796 15.947498 15.990910 16.012608 16.056004 15.990910 15.882404 15.947498 15.990910 15.904102 15.947498 15.925800 15.969196 15.882404 15.860706 15.990910 15.947498 15.925800 15.882404 15.969196 15.904102 15.839008 15.817295 15.904102 15.817295 16.012608 15.904102 15.882404 
16.902302 16.902302 16.728703 16.641895 16.576801 16.533405 16.555103 16.446598 16.403202 16.490009 16.468296 16.359806 16.446598 16.424900 16.403202 16.446598 16.490009 16.424900 16.424900 16.446598 16.490009 16.359806 16.424900 16.316410 16.424900 16.381504 16.403202 16.403202 16.338108 16.338108 16.316410 16.316410 16.424900 16.424900 16.490009 16.533405 16.511707 16.511707 16.533405 16.576801 16.598499 16.555103 16.728703 16.511707 16.533405 16.598499 16.728703 16.945698 17.140995 17.466496 17.987309 19.115696 20.244099 21.133808 21.958408 21.632908 21.025303 21.980106 21.893299 22.435810 23.911396 25.690800 30.812000 35.347309 36.714405 38.493809 40.381702 41.792210 41.987507 41.444996 41.271397 42.486607 45.654804 47.217197 43.029102 40.034504 38.255100 38.190006 38.341908 38.667408 39.643909 40.511906 42.226200 44.070698 41.987507 39.991108 37.235203 36.258701 36.193607 36.497410 37.821110 39.253300 40.750599 42.833805 45.372700 45.025501 40.338306 38.016407 36.432301 36.193607 37.061604 37.495609 37.105000 34.544407 29.878910 25.994602 22.370701 20.547901 19.549702 18.421299 17.683506 17.227802 16.902302 16.663609 16.576801 16.511707 16.490009 16.316410 16.338108 16.359806 16.207905 16.186207 16.207905 16.142796 16.164509 16.186207 16.121098 16.142796 16.077702 15.990910 16.012608 16.034306 16.077702 16.034306 16.056004 16.034306 16.077702 16.056004 15.990910 16.034306 15.904102 15.969196 16.034306 15.969196 15.990910 15.904102 16.034306 15.925800 15.969196 15.904102 15.990910 15.904102 15.990910 15.925800 15.882404 15.969196 15.904102 15.990910 15.990910 15.947498 
16.945698 16.880604 16.772099 16.707005 16.511707 16.576801 16.511707 16.468296 16.338108 16.294697 16.446598 16.403202 16.424900 16.468296 16.468296 16.424900 16.446598 16.424900 16.338108 16.468296 16.359806 16.316410 16.338108 16.424900 16.381504 16.403202 16.381504 16.403202 16.403202 16.381504 16.316410 16.403202 16.381504 16.359806 16.424900 16.511707 16.403202 16.490009 16.511707 16.533405 16.598499 16.555103 16.555103 16.598499 16.533405 16.598499 16.576801 16.772099 17.010807 17.119297 17.509907 18.356205 19.093998 20.092197 20.981907 21.242298 20.981907 21.112110 20.960209 20.569599 21.893299 23.846302 29.293003 34.544407 36.106800 37.452198 38.884403 40.577000 40.989307 40.880802 41.249699 42.269596 44.396198 45.502903 42.638508 40.251499 38.949497 38.472095 38.255100 38.190006 38.385303 39.166508 40.620396 41.575199 38.906101 40.034504 37.495609 35.976597 35.889805 36.193607 37.343708 38.797596 40.056202 42.269596 44.569798 42.920597 39.014606 37.690907 37.322010 37.191807 37.690907 37.929600 37.473896 34.587803 29.423206 25.430408 21.698002 19.853504 18.920399 18.030704 17.336308 16.989109 16.772099 16.620197 16.468296 16.446598 16.468296 16.316410 16.338108 16.186207 16.121098 16.121098 16.186207 16.186207 16.142796 16.077702 16.012608 16.142796 16.142796 16.056004 15.969196 16.099400 16.077702 15.969196 16.012608 15.969196 15.947498 16.034306 15.990910 15.947498 15.969196 15.947498 15.969196 15.904102 15.904102 15.882404 16.012608 15.925800 15.947498 15.839008 15.839008 15.860706 15.839008 15.817295 15.860706 15.904102 15.882404 15.860706 15.882404 15.839008 
16.837208 16.815510 16.858906 16.663609 16.598499 16.403202 16.620197 16.468296 16.511707 16.555103 16.490009 16.338108 16.468296 16.446598 16.403202 16.381504 16.446598 16.359806 16.403202 16.359806 16.359806 16.294697 16.316410 16.468296 16.446598 16.316410 16.424900 16.381504 16.294697 16.251301 16.338108 16.338108 16.446598 16.446598 16.468296 16.490009 16.490009 16.555103 16.490009 16.511707 16.685307 16.533405 16.598499 16.555103 16.685307 16.576801 16.555103 16.576801 16.772099 16.924000 17.271198 17.705204 18.095798 18.790195 19.788410 20.721500 21.350803 21.567799 21.632908 20.439396 20.873402 23.434010 28.511799 33.524509 35.868107 37.126698 38.255100 39.557102 40.056202 39.947697 40.099598 41.293110 43.332905 44.374500 42.464909 40.728901 39.709003 39.209904 38.841007 38.862705 38.493809 38.775898 39.904301 38.645710 36.215305 37.712605 38.233402 35.889805 34.848209 35.173710 36.605900 37.690907 38.949497 41.011005 42.161106 39.817509 37.582401 37.191807 37.972996 38.103199 38.059803 38.059803 37.170109 34.175510 29.727009 25.170002 21.394199 19.593098 18.573200 17.726902 17.249500 16.858906 16.685307 16.511707 16.490009 16.381504 16.424900 16.424900 16.251301 16.294697 16.121098 16.142796 16.186207 16.142796 16.099400 16.077702 16.099400 16.164509 16.099400 16.034306 16.099400 16.121098 16.207905 16.099400 16.034306 16.012608 15.990910 16.142796 15.925800 16.012608 15.990910 16.056004 15.990910 15.925800 15.969196 15.947498 15.947498 15.882404 15.947498 15.904102 15.904102 15.969196 15.839008 15.904102 15.925800 15.925800 15.752201 15.882404 15.860706 15.839008 
16.880604 16.793797 16.772099 16.620197 16.555103 16.511707 16.490009 16.555103 16.533405 16.490009 16.511707 16.468296 16.490009 16.446598 16.490009 16.403202 16.424900 16.316410 16.403202 16.338108 16.359806 16.338108 16.403202 16.381504 16.468296 16.403202 16.338108 16.403202 16.294697 16.381504 16.316410 16.381504 16.403202 16.468296 16.490009 16.511707 16.424900 16.511707 16.511707 16.576801 16.576801 16.555103 16.576801 16.555103 16.620197 16.620197 16.533405 16.468296 16.663609 16.772099 16.967396 17.466496 17.509907 17.987309 18.681705 19.658207 20.569599 21.437595 21.806507 22.023502 21.893299 23.911396 28.446705 33.047108 35.477497 37.430500 38.059803 39.166508 39.426899 39.144810 39.340107 40.555302 40.425098 41.553501 42.182804 41.293110 40.707203 40.533604 40.663807 40.598698 39.058002 38.276798 38.016407 34.349110 32.613102 33.285801 35.390705 35.369007 34.153797 34.284000 35.000095 36.475697 37.907902 39.795795 40.208103 38.645710 37.408802 37.278599 38.341908 38.537205 38.363605 37.994709 36.367207 33.654697 30.095905 25.256809 21.350803 19.224201 18.139210 17.488209 17.162708 16.750401 16.576801 16.533405 16.468296 16.403202 16.381504 16.338108 16.272999 16.272999 16.142796 16.186207 16.164509 16.142796 16.142796 16.121098 16.034306 16.186207 16.077702 16.056004 16.099400 16.077702 16.186207 16.077702 16.012608 16.034306 16.034306 16.099400 15.990910 15.947498 15.925800 16.034306 16.012608 15.947498 15.969196 15.925800 15.882404 15.882404 15.882404 15.925800 15.839008 15.990910 15.817295 15.925800 15.904102 15.817295 15.860706 15.839008 15.925800 15.947498 
16.750401 16.685307 16.685307 16.641895 16.555103 16.533405 16.533405 16.511707 16.446598 16.468296 16.511707 16.381504 16.403202 16.403202 16.468296 16.403202 16.424900 16.359806 16.338108 16.359806 16.446598 16.338108 16.338108 16.424900 16.403202 16.403202 16.316410 16.338108 16.359806 16.359806 16.294697 16.381504 16.316410 16.338108 16.468296 16.381504 16.446598 16.511707 16.511707 16.533405 16.598499 16.555103 16.641895 16.598499 16.598499 16.620197 16.685307 16.598499 16.598499 16.728703 16.837208 17.292896 17.271198 17.509907 18.095798 18.616596 19.441196 20.482807 21.415897 22.305607 23.282108 25.061497 28.468403 32.613102 35.390705 37.278599 38.276798 39.709003 39.839207 39.405201 38.927799 37.929600 36.237003 37.387104 40.034504 41.575199 41.683704 42.117710 42.595097 41.857304 39.687305 37.669209 34.500996 30.595005 29.119404 29.401508 30.877110 32.634800 33.437702 33.893406 34.522709 35.325596 36.367207 37.213505 37.300297 36.822910 36.432301 37.126698 38.341908 38.645710 38.363605 36.953098 35.434101 33.264103 28.511799 24.236897 20.916798 18.811909 17.835407 17.271198 17.010807 16.707005 16.468296 16.468296 16.511707 16.359806 16.403202 16.316410 16.294697 16.207905 16.229603 16.056004 16.077702 16.121098 16.186207 16.077702 16.034306 16.099400 16.077702 16.121098 16.056004 16.077702 16.056004 16.077702 16.034306 16.034306 16.034306 16.012608 16.077702 16.077702 15.925800 15.904102 16.012608 15.969196 15.925800 15.882404 15.882404 15.904102 16.012608 15.990910 15.817295 15.969196 15.882404 15.882404 15.839008 15.925800 15.730503 15.947498 15.860706 15.817295 
16.728703 16.620197 16.620197 16.663609 16.598499 16.511707 16.490009 16.468296 16.490009 16.381504 16.424900 16.316410 16.403202 16.359806 16.446598 16.338108 16.424900 16.381504 16.272999 16.359806 16.381504 16.294697 16.403202 16.424900 16.272999 16.316410 16.338108 16.294697 16.294697 16.272999 16.359806 16.381504 16.316410 16.424900 16.468296 16.424900 16.446598 16.381504 16.468296 16.468296 16.533405 16.555103 16.576801 16.533405 16.641895 16.641895 16.641895 16.620197 16.641895 16.555103 16.641895 16.945698 17.010807 17.292896 17.705204 18.160908 18.616596 19.549702 20.526203 21.589497 22.913197 24.562397 27.318302 31.115803 35.195408 37.539005 38.537205 39.209904 39.578800 38.016407 35.151997 32.439503 31.788502 33.068806 35.694508 38.515507 40.186405 41.184605 41.379902 40.555302 38.493809 35.130299 31.115803 28.273106 27.296604 27.361698 27.795704 28.511799 29.119404 29.553410 30.226109 30.898808 31.549809 32.005497 32.222507 32.634800 33.546207 34.935001 37.256901 38.407001 37.907902 35.954899 34.457600 31.115803 26.016300 22.500904 19.962009 18.421299 17.531605 17.075901 16.815510 16.555103 16.403202 16.381504 16.468296 16.316410 16.316410 16.294697 16.251301 16.294697 16.099400 16.099400 16.034306 16.012608 16.056004 16.012608 16.034306 16.012608 16.077702 16.034306 16.012608 16.056004 16.099400 16.034306 16.056004 16.077702 16.012608 15.947498 16.056004 15.990910 15.904102 15.882404 15.947498 15.990910 15.860706 15.882404 15.882404 15.925800 15.925800 15.882404 15.795597 15.947498 15.882404 15.925800 15.882404 15.817295 15.839008 15.904102 15.860706 15.730503 
16.598499 16.620197 16.707005 16.641895 16.555103 16.511707 16.446598 16.338108 16.446598 16.446598 16.424900 16.403202 16.381504 16.490009 16.533405 16.316410 16.511707 16.359806 16.381504 16.338108 16.468296 16.424900 16.359806 16.381504 16.338108 16.316410 16.381504 16.381504 16.338108 16.316410 16.316410 16.272999 16.359806 16.468296 16.490009 16.468296 16.446598 16.446598 16.468296 16.511707 16.576801 16.555103 16.663609 16.598499 16.620197 16.663609 16.576801 16.620197 16.750401 16.663609 16.663609 16.837208 16.837208 17.119297 17.596699 17.878803 18.009007 18.746799 19.484608 20.482807 21.676304 23.173603 25.495502 28.381596 32.092304 35.716206 37.387104 36.996510 35.499210 32.743305 29.640202 27.947605 28.403309 29.683598 31.593204 33.806599 35.933201 37.018208 37.473896 36.736103 34.804798 31.831898 29.032597 27.556995 27.014500 26.710697 26.688999 26.840900 26.971104 26.971104 27.318302 27.665501 27.991001 28.468403 28.880695 29.314701 29.727009 31.202610 33.676395 35.672810 35.282200 33.654697 31.289402 27.296604 23.434010 20.808308 19.050602 18.009007 17.358006 16.902302 16.707005 16.511707 16.511707 16.468296 16.403202 16.338108 16.316410 16.359806 16.272999 16.229603 16.164509 16.077702 16.099400 16.056004 16.099400 16.121098 16.121098 16.186207 16.056004 16.099400 16.077702 16.056004 16.077702 16.034306 16.056004 16.121098 16.121098 16.077702 16.121098 16.012608 15.839008 15.925800 15.925800 15.839008 15.860706 15.773899 15.882404 15.882404 15.860706 15.839008 15.817295 15.817295 15.925800 15.947498 15.839008 15.882404 15.730503 15.839008 15.795597 15.904102 
16.663609 16.707005 16.685307 16.641895 16.576801 16.555103 16.468296 16.511707 16.446598 16.403202 16.424900 16.446598 16.403202 16.424900 16.511707 16.446598 16.490009 16.381504 16.359806 16.381504 16.446598 16.381504 16.359806 16.338108 16.359806 16.381504 16.316410 16.316410 16.294697 16.251301 16.316410 16.359806 16.359806 16.468296 16.490009 16.468296 16.468296 16.403202 16.576801 16.533405 16.555103 16.555103 16.576801 16.685307 16.620197 16.663609 16.620197 16.663609 16.685307 16.641895 16.793797 16.793797 16.772099 16.967396 17.336308 17.618397 17.748600 18.182606 18.681705 19.441196 20.461109 21.632908 23.694401 25.821003 28.294804 31.159199 32.981998 32.699909 30.812000 27.882496 25.343601 25.170002 27.057896 28.511799 29.401508 30.443104 31.679996 32.417805 32.613102 32.135700 30.725208 29.054310 27.708897 26.992802 26.341801 25.886097 25.582310 25.604008 25.495502 25.582310 25.777607 26.146503 26.298405 26.450306 26.732395 27.209797 27.600407 27.774006 29.227909 30.681797 30.204395 28.598606 26.211597 23.455708 21.047001 19.506306 18.334507 17.726902 17.162708 16.772099 16.620197 16.511707 16.446598 16.403202 16.403202 16.381504 16.359806 16.294697 16.186207 16.186207 16.121098 16.121098 16.121098 16.077702 16.142796 16.164509 16.099400 16.142796 16.164509 16.164509 16.012608 16.099400 16.077702 16.099400 15.990910 16.034306 16.121098 16.142796 16.034306 16.056004 15.925800 15.990910 15.947498 15.839008 15.990910 15.904102 15.925800 15.990910 15.904102 15.839008 15.904102 15.925800 15.925800 15.969196 15.860706 15.839008 15.839008 15.882404 15.795597 15.925800 
16.641895 16.511707 16.598499 16.598499 16.490009 16.511707 16.490009 16.576801 16.446598 16.424900 16.424900 16.359806 16.490009 16.468296 16.511707 16.555103 16.338108 16.381504 16.403202 16.403202 16.359806 16.446598 16.403202 16.424900 16.424900 16.403202 16.359806 16.446598 16.359806 16.338108 16.338108 16.403202 16.403202 16.446598 16.490009 16.576801 16.403202 16.511707 16.468296 16.533405 16.641895 16.511707 16.598499 16.533405 16.490009 16.620197 16.620197 16.641895 16.728703 16.598499 16.815510 16.945698 16.815510 16.837208 17.140995 17.401402 17.466496 17.857105 18.312809 18.790195 19.441196 20.439396 21.784809 23.347202 25.365299 27.166401 28.273106 28.251408 27.036198 25.126606 23.672703 24.432209 26.146503 26.906010 27.318302 27.795704 28.359898 28.642002 28.728809 28.338200 27.687199 26.862598 26.233295 25.972904 25.517200 24.996403 24.605808 24.497303 24.388798 24.367100 24.410496 24.540699 24.562397 24.735996 24.714298 25.039799 25.256809 25.213398 25.452106 25.582310 25.126606 23.868000 22.544300 20.895100 19.593098 18.594898 17.922199 17.466496 17.032505 16.728703 16.641895 16.511707 16.359806 16.424900 16.359806 16.338108 16.294697 16.251301 16.164509 16.229603 16.142796 16.034306 16.099400 16.121098 16.099400 16.142796 16.056004 16.121098 16.164509 16.056004 16.077702 16.077702 16.164509 16.056004 16.034306 16.099400 15.969196 16.056004 15.969196 15.969196 15.925800 15.925800 15.904102 15.925800 15.882404 15.925800 15.839008 15.925800 15.904102 16.012608 15.969196 15.839008 15.904102 15.860706 15.904102 16.012608 15.795597 15.795597 15.817295 15.817295 
16.511707 16.511707 16.576801 16.533405 16.468296 16.620197 16.468296 16.490009 16.446598 16.490009 16.381504 16.446598 16.381504 16.424900 16.446598 16.533405 16.316410 16.424900 16.381504 16.446598 16.294697 16.381504 16.381504 16.424900 16.359806 16.294697 16.381504 16.490009 16.381504 16.403202 16.359806 16.381504 16.403202 16.446598 16.446598 16.490009 16.468296 16.490009 16.468296 16.511707 16.641895 16.707005 16.641895 16.620197 16.641895 16.641895 16.576801 16.663609 16.641895 16.620197 16.750401 16.837208 16.902302 16.967396 17.097599 17.336308 17.292896 17.596699 17.965595 18.269398 18.877003 19.441196 20.309208 21.285709 22.609409 24.084995 24.692600 24.822803 24.302006 23.737797 23.347202 24.171803 24.931309 25.343601 25.560596 25.755909 26.081409 26.103107 26.103107 25.842701 25.625706 25.321903 24.779408 24.692600 24.410496 24.128407 23.802906 23.672703 23.477406 23.260410 23.021702 22.978306 22.804707 22.761295 22.696201 22.717899 22.826405 22.696201 22.674503 22.262196 21.719700 21.112110 20.330906 19.528004 18.811909 18.269398 17.640110 17.271198 16.902302 16.576801 16.641895 16.424900 16.403202 16.294697 16.316410 16.294697 16.294697 16.251301 16.294697 16.142796 16.142796 16.077702 16.142796 16.056004 16.077702 16.121098 16.121098 16.034306 16.099400 16.034306 15.990910 16.099400 16.056004 16.056004 16.077702 16.012608 16.056004 16.142796 16.056004 16.034306 15.969196 15.882404 15.925800 15.860706 15.904102 15.947498 15.882404 15.925800 15.947498 15.925800 15.860706 15.925800 15.947498 16.012608 15.817295 15.795597 15.860706 15.882404 15.839008 15.795597 
16.576801 16.446598 16.468296 16.468296 16.490009 16.424900 16.446598 16.359806 16.446598 16.555103 16.424900 16.424900 16.446598 16.381504 16.424900 16.403202 16.468296 16.381504 16.316410 16.294697 16.403202 16.359806 16.338108 16.381504 16.338108 16.251301 16.403202 16.446598 16.359806 16.338108 16.359806 16.403202 16.446598 16.446598 16.446598 16.424900 16.468296 16.511707 16.511707 16.555103 16.533405 16.511707 16.598499 16.533405 16.555103 16.490009 16.598499 16.641895 16.598499 16.576801 16.641895 16.880604 16.707005 16.967396 17.162708 17.314610 17.206104 17.423100 17.683506 17.965595 18.334507 18.855305 19.419498 19.896900 20.656406 21.459309 21.893299 22.001804 21.980106 21.741398 21.914997 22.565998 23.216999 23.564198 23.629307 23.694401 23.998203 24.236897 24.128407 24.063297 23.933109 23.759510 23.412296 23.043400 23.000004 22.783009 22.500904 22.479206 22.435810 21.958408 21.546101 21.155506 20.938496 20.960209 20.808308 20.830006 20.786610 20.808308 20.699802 20.352604 19.918598 19.636509 19.267597 18.790195 18.334507 17.965595 17.249500 16.924000 16.750401 16.533405 16.511707 16.381504 16.338108 16.338108 16.359806 16.272999 16.229603 16.251301 16.229603 16.164509 16.121098 16.077702 16.099400 16.077702 16.077702 16.012608 16.121098 16.099400 16.142796 16.012608 16.012608 16.142796 16.121098 16.012608 16.034306 16.077702 16.034306 16.034306 16.121098 15.969196 15.904102 15.860706 15.947498 15.817295 15.969196 15.904102 16.012608 15.904102 15.990910 15.882404 15.860706 15.795597 15.882404 15.947498 15.990910 15.839008 15.817295 15.795597 15.839008 15.860706 
16.620197 16.576801 16.533405 16.555103 16.511707 16.468296 16.533405 16.424900 16.468296 16.424900 16.403202 16.338108 16.468296 16.468296 16.403202 16.359806 16.338108 16.359806 16.359806 16.381504 16.403202 16.468296 16.446598 16.359806 16.359806 16.359806 16.403202 16.403202 16.338108 16.272999 16.338108 16.338108 16.381504 16.359806 16.424900 16.403202 16.511707 16.359806 16.576801 16.555103 16.533405 16.533405 16.620197 16.576801 16.490009 16.533405 16.576801 16.620197 16.620197 16.555103 16.598499 16.793797 16.772099 16.750401 17.075901 17.271198 17.379704 17.488209 17.575001 17.726902 18.030704 18.399601 18.746799 18.985508 19.484608 19.962009 20.222401 20.330906 20.396000 20.222401 20.374302 20.678104 21.220600 21.263996 21.350803 21.459309 21.719700 21.958408 22.045200 22.088596 22.175404 22.045200 21.654606 21.350803 21.133808 21.025303 20.851704 20.895100 20.786610 20.374302 20.070499 19.918598 19.658207 19.744999 19.701603 19.679905 19.462910 19.376102 19.419498 19.202503 19.050602 18.898701 18.811909 18.464710 18.009007 17.336308 16.902302 16.750401 16.598499 16.490009 16.468296 16.424900 16.338108 16.338108 16.272999 16.272999 16.272999 16.207905 16.207905 16.121098 16.142796 16.077702 16.056004 16.012608 16.186207 16.099400 16.034306 15.969196 16.034306 16.034306 16.012608 16.207905 15.969196 15.990910 15.969196 16.056004 16.099400 16.207905 16.077702 16.034306 15.882404 15.904102 15.990910 15.882404 15.839008 15.860706 15.969196 15.990910 15.969196 15.925800 15.730503 15.817295 15.860706 15.969196 15.990910 15.817295 15.904102 15.860706 15.882404 15.839008 
16.576801 16.468296 16.424900 16.490009 16.533405 16.533405 16.468296 16.424900 16.446598 16.424900 16.359806 16.359806 16.403202 16.424900 16.424900 16.316410 16.403202 16.359806 16.403202 16.316410 16.424900 16.338108 16.403202 16.381504 16.294697 16.316410 16.359806 16.446598 16.403202 16.338108 16.359806 16.359806 16.424900 16.359806 16.424900 16.446598 16.403202 16.446598 16.468296 16.403202 16.576801 16.533405 16.533405 16.533405 16.533405 16.533405 16.424900 16.555103 16.555103 16.555103 16.598499 16.772099 16.598499 16.750401 16.837208 17.075901 17.206104 17.401402 17.640110 17.705204 17.835407 18.052402 18.247700 18.356205 18.681705 19.137409 19.224201 19.202503 19.419498 19.267597 19.224201 19.311008 19.419498 19.506306 19.593098 19.614796 19.875202 19.896900 20.070499 20.222401 20.309208 20.113895 19.875202 19.701603 19.593098 19.484608 19.332706 19.397800 19.289295 19.245899 19.072300 19.007206 18.768497 18.920399 18.920399 18.877003 18.833607 18.746799 18.703403 18.660007 18.594898 18.594898 18.421299 17.857105 17.162708 16.924000 16.772099 16.620197 16.555103 16.424900 16.446598 16.338108 16.359806 16.207905 16.207905 16.229603 16.186207 16.186207 16.142796 16.142796 16.142796 16.077702 16.121098 15.990910 16.034306 16.142796 16.056004 16.012608 16.121098 16.077702 16.034306 15.990910 16.077702 16.077702 15.947498 16.012608 15.969196 15.947498 16.142796 15.969196 15.904102 15.969196 16.012608 15.904102 15.882404 15.860706 15.904102 15.925800 15.904102 15.839008 15.730503 15.860706 15.925800 15.860706 15.882404 15.773899 15.860706 15.990910 15.947498 15.925800 
16.490009 16.511707 16.403202 16.468296 16.468296 16.446598 16.490009 16.555103 16.424900 16.446598 16.490009 16.424900 16.403202 16.468296 16.468296 16.381504 16.381504 16.424900 16.359806 16.381504 16.403202 16.359806 16.359806 16.338108 16.424900 16.403202 16.468296 16.511707 16.468296 16.359806 16.381504 16.316410 16.446598 16.338108 16.381504 16.490009 16.381504 16.490009 16.490009 16.555103 16.533405 16.490009 16.511707 16.490009 16.555103 16.555103 16.555103 16.511707 16.620197 16.511707 16.663609 16.793797 16.641895 16.707005 16.967396 16.945698 16.945698 17.162708 17.444798 17.683506 17.857105 17.965595 18.009007 18.074100 18.204304 18.377903 18.464710 18.334507 18.508106 18.638309 18.508106 18.442997 18.594898 18.573200 18.573200 18.660007 18.746799 18.746799 18.855305 18.898701 18.920399 18.877003 18.768497 18.725101 18.660007 18.551502 18.529804 18.551502 18.573200 18.464710 18.508106 18.464710 18.226002 18.377903 18.356205 18.486408 18.399601 18.464710 18.421299 18.486408 18.312809 17.922199 17.466496 17.032505 16.858906 16.793797 16.576801 16.620197 16.533405 16.424900 16.424900 16.251301 16.251301 16.294697 16.251301 16.251301 16.207905 16.207905 16.186207 16.164509 16.099400 16.077702 16.077702 16.077702 16.056004 16.142796 16.056004 16.142796 16.099400 16.056004 16.077702 16.121098 16.142796 15.990910 16.077702 16.012608 16.121098 16.056004 15.969196 15.990910 15.904102 15.882404 16.034306 15.925800 15.925800 15.882404 15.904102 15.925800 15.947498 15.795597 15.795597 15.817295 15.860706 15.817295 15.860706 15.947498 15.839008 16.034306 15.904102 15.947498 
16.511707 16.511707 16.446598 16.468296 16.316410 16.490009 16.446598 16.490009 16.359806 16.468296 16.381504 16.403202 16.359806 16.381504 16.446598 16.403202 16.468296 16.338108 16.381504 16.316410 16.381504 16.359806 16.403202 16.359806 16.403202 16.316410 16.403202 16.446598 16.381504 16.381504 16.316410 16.316410 16.403202 16.359806 16.424900 16.446598 16.468296 16.359806 16.511707 16.533405 16.490009 16.468296 16.576801 16.490009 16.533405 16.555103 16.555103 16.576801 16.576801 16.424900 16.620197 16.750401 16.620197 16.728703 16.880604 16.945698 16.837208 16.924000 17.206104 17.227802 17.423100 17.683506 17.813709 17.857105 17.965595 18.030704 17.922199 17.878803 17.943897 17.857105 17.922199 17.943897 17.965595 17.922199 17.965595 17.987309 18.030704 17.987309 18.117496 18.139210 18.117496 18.139210 18.095798 18.160908 18.030704 17.922199 17.878803 17.943897 17.878803 17.835407 17.857105 17.835407 17.813709 18.009007 18.030704 18.117496 18.030704 18.139210 18.074100 17.748600 17.358006 17.206104 16.989109 16.815510 16.728703 16.620197 16.490009 16.490009 16.490009 16.381504 16.381504 16.251301 16.272999 16.164509 16.294697 16.229603 16.251301 16.207905 16.099400 16.229603 16.142796 16.142796 16.099400 16.099400 16.164509 16.077702 16.012608 16.012608 16.012608 16.077702 16.077702 16.012608 16.077702 16.077702 15.990910 16.034306 15.947498 15.947498 15.947498 15.925800 15.882404 15.947498 15.839008 15.839008 15.882404 15.882404 15.904102 15.904102 15.969196 15.817295 15.817295 15.795597 15.860706 15.839008 15.817295 15.795597 15.925800 15.839008 15.795597 15.860706 
16.490009 16.446598 16.533405 16.555103 16.359806 16.403202 16.490009 16.468296 16.446598 16.424900 16.403202 16.338108 16.403202 16.511707 16.359806 16.338108 16.403202 16.381504 16.424900 16.381504 16.424900 16.403202 16.338108 16.403202 16.381504 16.359806 16.316410 16.490009 16.381504 16.316410 16.338108 16.359806 16.403202 16.403202 16.446598 16.490009 16.424900 16.490009 16.468296 16.490009 16.446598 16.446598 16.511707 16.511707 16.490009 16.598499 16.468296 16.533405 16.511707 16.490009 16.620197 16.707005 16.641895 16.750401 16.772099 16.880604 16.880604 16.924000 17.032505 17.097599 17.184406 17.292896 17.358006 17.466496 17.683506 17.748600 17.726902 17.618397 17.726902 17.575001 17.444798 17.466496 17.553303 17.423100 17.379704 17.444798 17.640110 17.575001 17.575001 17.705204 17.531605 17.618397 17.618397 17.791996 17.596699 17.575001 17.488209 17.488209 17.575001 17.575001 17.618397 17.531605 17.596699 17.748600 17.813709 17.857105 17.661808 17.466496 17.271198 17.054203 16.945698 16.967396 16.815510 16.685307 16.707005 16.576801 16.468296 16.490009 16.446598 16.424900 16.359806 16.186207 16.164509 16.229603 16.294697 16.251301 16.229603 16.164509 16.121098 16.142796 16.142796 16.121098 16.034306 16.077702 16.099400 16.056004 15.990910 16.034306 16.121098 16.099400 16.034306 16.056004 16.121098 16.099400 15.947498 16.034306 15.990910 15.947498 15.925800 15.990910 15.925800 15.990910 16.012608 15.882404 15.969196 16.034306 15.904102 16.034306 15.882404 15.817295 15.752201 15.882404 15.925800 15.839008 15.795597 15.904102 15.730503 15.904102 15.925800 15.795597 
16.533405 16.511707 16.533405 16.468296 16.555103 16.511707 16.403202 16.468296 16.403202 16.446598 16.403202 16.424900 16.490009 16.490009 16.511707 16.446598 16.403202 16.446598 16.403202 16.403202 16.403202 16.468296 16.490009 16.424900 16.403202 16.446598 16.424900 16.424900 16.424900 16.403202 16.468296 16.403202 16.403202 16.446598 16.446598 16.490009 16.511707 16.446598 16.490009 16.490009 16.490009 16.490009 16.533405 16.511707 16.533405 16.555103 16.511707 16.511707 16.511707 16.511707 16.555103 16.641895 16.620197 16.620197 16.815510 16.815510 16.772099 16.880604 16.902302 16.989109 17.054203 17.119297 17.184406 17.140995 17.401402 17.466496 17.466496 17.423100 17.444798 17.423100 17.314610 17.314610 17.249500 17.206104 17.140995 17.184406 17.249500 17.206104 17.227802 17.292896 17.249500 17.271198 17.206104 17.379704 17.336308 17.184406 17.271198 17.379704 17.466496 17.531605 17.488209 17.466496 17.379704 17.401402 17.292896 17.249500 17.119297 17.054203 16.967396 16.858906 16.772099 16.750401 16.815510 16.576801 16.555103 16.533405 16.490009 16.446598 16.490009 16.381504 16.272999 16.251301 16.316410 16.207905 16.229603 16.207905 16.272999 16.229603 16.142796 16.121098 16.121098 16.164509 16.121098 16.121098 16.034306 16.121098 16.056004 16.164509 16.056004 16.056004 16.034306 16.056004 16.229603 15.990910 15.990910 15.925800 16.056004 16.142796 15.925800 16.012608 15.904102 15.947498 15.969196 15.839008 16.056004 16.056004 15.925800 15.990910 15.882404 15.904102 15.817295 15.925800 15.904102 15.904102 15.773899 15.860706 15.860706 15.925800 15.817295 15.882404 
16.555103 16.468296 16.533405 16.533405 16.446598 16.424900 16.576801 16.533405 16.338108 16.490009 16.381504 16.359806 16.381504 16.381504 16.468296 16.468296 16.446598 16.359806 16.403202 16.359806 16.403202 16.338108 16.338108 16.338108 16.403202 16.338108 16.381504 16.272999 16.294697 16.294697 16.338108 16.359806 16.316410 16.446598 16.490009 16.490009 16.424900 16.381504 16.555103 16.490009 16.468296 16.468296 16.533405 16.555103 16.490009 16.490009 16.381504 16.490009 16.533405 16.424900 16.598499 16.707005 16.490009 16.555103 16.793797 16.772099 16.728703 16.772099 16.858906 16.989109 16.924000 16.945698 17.075901 17.075901 17.184406 17.249500 17.184406 17.206104 17.358006 17.314610 17.206104 17.227802 17.162708 17.075901 17.119297 17.054203 17.032505 16.989109 17.075901 17.054203 17.054203 17.119297 17.054203 17.184406 17.140995 17.140995 17.140995 17.227802 17.314610 17.249500 17.119297 17.097599 16.924000 17.010807 16.880604 17.010807 16.880604 16.837208 16.815510 16.707005 16.685307 16.598499 16.663609 16.511707 16.424900 16.446598 16.424900 16.359806 16.381504 16.229603 16.272999 16.251301 16.229603 16.142796 16.121098 16.164509 16.229603 16.099400 16.121098 16.077702 16.056004 16.012608 16.056004 15.947498 16.012608 16.034306 16.142796 16.056004 16.077702 15.990910 15.990910 16.056004 16.121098 15.925800 15.947498 15.990910 15.947498 15.969196 15.904102 16.186207 15.969196 15.839008 15.904102 15.860706 15.925800 15.904102 15.817295 15.904102 15.860706 15.817295 15.839008 15.839008 15.795597 15.860706 15.773899 15.795597 15.795597 15.817295 15.817295 15.882404 
16.576801 16.490009 16.533405 16.468296 16.533405 16.598499 16.576801 16.468296 16.403202 16.446598 16.294697 16.424900 16.359806 16.468296 16.468296 16.316410 16.555103 16.468296 16.424900 16.381504 16.403202 16.381504 16.381504 16.359806 16.359806 16.446598 16.359806 16.338108 16.294697 16.294697 16.424900 16.403202 16.403202 16.511707 16.511707 16.403202 16.446598 16.403202 16.403202 16.490009 16.490009 16.424900 16.533405 16.468296 16.490009 16.424900 16.446598 16.468296 16.533405 16.403202 16.576801 16.707005 16.555103 16.707005 16.750401 16.685307 16.728703 16.728703 16.750401 16.880604 16.902302 16.902302 16.989109 16.967396 17.140995 17.140995 17.097599 17.140995 17.271198 17.206104 17.162708 17.206104 17.206104 17.184406 17.097599 17.075901 16.945698 16.924000 16.945698 16.967396 16.967396 16.945698 16.902302 16.967396 16.989109 16.880604 16.880604 17.054203 17.032505 16.945698 16.967396 16.967396 16.815510 16.902302 16.837208 16.815510 16.750401 16.750401 16.728703 16.728703 16.598499 16.490009 16.663609 16.468296 16.468296 16.424900 16.338108 16.316410 16.338108 16.359806 16.272999 16.186207 16.229603 16.164509 16.229603 16.099400 16.272999 16.142796 16.077702 16.099400 16.034306 16.077702 16.012608 16.012608 16.099400 16.142796 16.056004 15.947498 16.099400 15.990910 16.034306 16.012608 16.207905 16.012608 15.947498 16.012608 15.969196 15.990910 15.904102 16.186207 15.839008 15.925800 15.925800 15.795597 15.795597 15.904102 15.904102 15.904102 15.817295 15.795597 15.752201 15.795597 15.839008 15.860706 15.839008 15.839008 15.839008 15.795597 15.730503 15.752201 
16.490009 16.403202 16.555103 16.511707 16.555103 16.533405 16.598499 16.468296 16.403202 16.424900 16.424900 16.403202 16.468296 16.359806 16.359806 16.555103 16.446598 16.403202 16.403202 16.381504 16.424900 16.533405 16.468296 16.316410 16.424900 16.446598 16.468296 16.381504 16.381504 16.359806 16.424900 16.403202 16.424900 16.490009 16.424900 16.533405 16.424900 16.424900 16.533405 16.446598 16.511707 16.555103 16.555103 16.555103 16.490009 16.446598 16.490009 16.511707 16.511707 16.468296 16.576801 16.641895 16.533405 16.555103 16.641895 16.750401 16.641895 16.728703 16.793797 16.815510 16.945698 16.924000 16.989109 17.054203 16.945698 17.075901 17.032505 17.054203 17.119297 17.227802 17.206104 17.249500 17.119297 17.140995 17.032505 16.924000 17.010807 16.858906 16.924000 16.989109 16.902302 16.858906 16.837208 16.967396 16.924000 16.837208 16.945698 16.902302 17.054203 16.880604 16.967396 16.945698 16.728703 16.793797 16.772099 16.837208 16.750401 16.750401 16.685307 16.533405 16.533405 16.446598 16.641895 16.490009 16.381504 16.490009 16.359806 16.381504 16.403202 16.359806 16.338108 16.316410 16.229603 16.229603 16.229603 16.207905 16.207905 16.012608 16.012608 16.164509 16.077702 16.121098 16.034306 15.990910 16.121098 16.034306 15.969196 16.012608 16.034306 16.056004 16.077702 16.056004 16.121098 16.077702 15.990910 15.947498 16.034306 16.056004 16.186207 16.056004 15.925800 15.990910 15.904102 15.839008 15.990910 15.839008 15.947498 15.990910 15.882404 15.882404 15.817295 15.925800 15.839008 15.882404 15.882404 15.904102 15.882404 15.904102 15.904102 15.860706 
16.490009 16.511707 16.446598 16.533405 16.446598 16.468296 16.468296 16.446598 16.533405 16.511707 16.359806 16.511707 16.468296 16.446598 16.381504 16.424900 16.381504 16.403202 16.403202 16.359806 16.359806 16.446598 16.468296 16.381504 16.381504 16.359806 16.381504 16.338108 16.338108 16.381504 16.424900 16.338108 16.359806 16.468296 16.446598 16.446598 16.424900 16.490009 16.490009 16.533405 16.446598 16.403202 16.468296 16.555103 16.490009 16.555103 16.511707 16.403202 16.490009 16.446598 16.468296 16.576801 16.446598 16.555103 16.555103 16.685307 16.663609 16.707005 16.772099 16.772099 16.880604 16.837208 16.902302 16.880604 16.989109 17.054203 16.989109 16.902302 17.097599 17.075901 17.032505 17.075901 17.140995 17.032505 17.010807 16.902302 16.924000 16.880604 16.924000 16.793797 16.858906 16.837208 16.772099 16.750401 16.815510 16.837208 16.837208 16.858906 16.902302 16.793797 16.924000 16.772099 16.620197 16.750401 16.750401 16.707005 16.641895 16.598499 16.707005 16.511707 16.446598 16.490009 16.511707 16.338108 16.338108 16.359806 16.316410 16.403202 16.403202 16.251301 16.272999 16.229603 16.207905 16.164509 16.121098 16.164509 16.142796 16.099400 16.142796 16.142796 16.012608 16.012608 16.056004 15.990910 16.034306 16.056004 16.099400 15.990910 16.099400 15.969196 16.056004 16.099400 16.034306 15.904102 15.990910 15.904102 15.990910 16.099400 16.142796 15.925800 15.860706 15.839008 15.904102 15.925800 15.925800 15.904102 15.969196 15.947498 15.839008 15.860706 15.839008 15.773899 15.860706 15.860706 15.795597 15.839008 15.730503 15.882404 15.752201 15.904102 
16.424900 16.555103 16.490009 16.490009 16.424900 16.446598 16.511707 16.424900 16.490009 16.403202 16.446598 16.359806 16.381504 16.468296 16.424900 16.381504 16.424900 16.403202 16.424900 16.446598 16.446598 16.359806 16.468296 16.468296 16.446598 16.403202 16.468296 16.424900 16.338108 16.403202 16.446598 16.338108 16.403202 16.338108 16.338108 16.468296 16.490009 16.511707 16.468296 16.555103 16.533405 16.490009 16.533405 16.620197 16.555103 16.533405 16.490009 16.468296 16.403202 16.446598 16.468296 16.598499 16.446598 16.533405 16.685307 16.728703 16.598499 16.663609 16.728703 16.815510 16.728703 16.837208 16.837208 16.858906 16.902302 16.989109 17.010807 16.858906 17.010807 16.945698 17.010807 16.989109 17.032505 17.010807 16.902302 16.858906 16.880604 16.880604 16.902302 16.837208 16.815510 16.750401 16.837208 16.837208 16.815510 16.815510 16.728703 16.772099 16.815510 16.750401 16.858906 16.772099 16.598499 16.685307 16.685307 16.685307 16.641895 16.576801 16.555103 16.424900 16.403202 16.403202 16.424900 16.294697 16.338108 16.294697 16.381504 16.359806 16.294697 16.186207 16.207905 16.229603 16.164509 16.207905 16.121098 15.990910 16.142796 16.121098 16.142796 16.164509 15.990910 15.990910 16.099400 16.121098 16.034306 16.121098 15.947498 15.947498 16.034306 16.034306 15.969196 16.012608 15.990910 15.990910 15.969196 15.947498 15.990910 16.099400 15.990910 15.882404 15.773899 15.947498 15.904102 15.860706 15.882404 15.904102 15.882404 16.012608 15.817295 15.817295 15.752201 15.773899 15.773899 15.882404 15.795597 15.795597 15.730503 15.839008 15.795597 15.925800 
16.533405 16.555103 16.446598 16.490009 16.468296 16.446598 16.533405 16.511707 16.533405 16.424900 16.424900 16.424900 16.533405 16.511707 16.403202 16.490009 16.403202 16.403202 16.446598 16.359806 16.403202 16.424900 16.403202 16.424900 16.403202 16.403202 16.446598 16.468296 16.403202 16.424900 16.424900 16.446598 16.338108 16.403202 16.381504 16.490009 16.490009 16.511707 16.490009 16.511707 16.598499 16.468296 16.620197 16.620197 16.641895 16.641895 16.533405 16.555103 16.468296 16.468296 16.511707 16.685307 16.424900 16.490009 16.685307 16.750401 16.511707 16.641895 16.750401 16.772099 16.837208 16.815510 16.815510 16.793797 16.924000 16.945698 16.858906 16.902302 16.924000 16.967396 16.945698 16.858906 17.010807 16.837208 16.902302 16.837208 16.837208 16.815510 16.793797 16.815510 16.793797 16.750401 16.641895 16.750401 16.728703 16.728703 16.793797 16.707005 16.750401 16.685307 16.815510 16.750401 16.511707 16.598499 16.576801 16.685307 16.576801 16.490009 16.555103 16.511707 16.381504 16.381504 16.424900 16.338108 16.381504 16.359806 16.272999 16.338108 16.338108 16.142796 16.229603 16.251301 16.142796 16.142796 16.142796 16.251301 16.186207 16.164509 16.099400 16.121098 16.077702 16.186207 16.099400 16.121098 16.056004 16.121098 16.077702 15.990910 16.034306 15.990910 16.034306 15.990910 16.034306 15.904102 15.925800 16.077702 15.990910 16.077702 15.947498 15.839008 15.904102 15.947498 15.947498 15.882404 15.969196 15.817295 15.860706 15.925800 15.839008 15.773899 15.795597 15.795597 15.773899 15.773899 15.773899 15.839008 15.730503 15.795597 15.839008 15.882404 
16.381504 16.468296 16.468296 16.490009 16.468296 16.446598 16.533405 16.468296 16.555103 16.468296 16.490009 16.511707 16.359806 16.490009 16.424900 16.403202 16.338108 16.381504 16.424900 16.338108 16.468296 16.403202 16.490009 16.294697 16.381504 16.403202 16.468296 16.381504 16.381504 16.424900 16.468296 16.468296 16.403202 16.424900 16.533405 16.446598 16.468296 16.468296 16.490009 16.555103 16.620197 16.468296 16.490009 16.620197 16.576801 16.533405 16.424900 16.446598 16.490009 16.424900 16.555103 16.641895 16.446598 16.446598 16.490009 16.620197 16.576801 16.641895 16.685307 16.728703 16.837208 16.772099 16.793797 16.750401 16.837208 16.772099 16.858906 16.793797 16.902302 16.880604 16.750401 16.837208 16.858906 16.815510 16.837208 16.772099 16.728703 16.793797 16.728703 16.685307 16.620197 16.641895 16.685307 16.685307 16.750401 16.663609 16.663609 16.728703 16.663609 16.620197 16.728703 16.641895 16.511707 16.555103 16.511707 16.555103 16.468296 16.446598 16.511707 16.381504 16.316410 16.251301 16.381504 16.294697 16.229603 16.403202 16.272999 16.338108 16.359806 16.142796 16.121098 16.142796 16.251301 16.034306 16.229603 16.121098 16.207905 16.034306 16.077702 16.034306 16.099400 16.056004 16.034306 16.012608 16.034306 16.121098 16.034306 15.947498 16.056004 16.012608 15.969196 16.077702 16.034306 15.925800 15.947498 15.882404 15.990910 15.947498 15.860706 15.904102 15.882404 15.860706 15.969196 15.795597 15.730503 15.882404 15.839008 15.817295 15.773899 15.882404 15.925800 15.839008 15.860706 15.687107 15.817295 15.817295 15.773899 15.752201 15.773899 15.795597 
16.511707 16.446598 16.468296 16.511707 16.403202 16.381504 16.338108 16.533405 16.446598 16.338108 16.468296 16.424900 16.403202 16.403202 16.359806 16.294697 16.294697 16.316410 16.381504 16.251301 16.424900 16.381504 16.403202 16.403202 16.338108 16.316410 16.381504 16.294697 16.294697 16.272999 16.359806 16.446598 16.294697 16.359806 16.316410 16.446598 16.403202 16.468296 16.446598 16.555103 16.641895 16.490009 16.533405 16.511707 16.576801 16.446598 16.403202 16.424900 16.424900 16.490009 16.424900 16.555103 16.381504 16.446598 16.403202 16.555103 16.555103 16.555103 16.793797 16.728703 16.815510 16.772099 16.815510 16.772099 16.902302 16.924000 16.772099 16.837208 16.858906 16.837208 16.793797 16.858906 16.880604 16.793797 16.728703 16.772099 16.620197 16.707005 16.793797 16.620197 16.620197 16.641895 16.728703 16.555103 16.663609 16.641895 16.663609 16.685307 16.750401 16.620197 16.533405 16.598499 16.533405 16.598499 16.490009 16.641895 16.446598 16.490009 16.468296 16.381504 16.272999 16.338108 16.403202 16.272999 16.251301 16.229603 16.229603 16.359806 16.229603 16.142796 16.142796 16.164509 16.207905 16.077702 16.099400 16.207905 16.186207 16.056004 16.164509 16.121098 16.164509 16.077702 15.969196 16.056004 16.012608 16.056004 16.099400 16.077702 15.925800 15.969196 15.947498 16.012608 16.142796 15.904102 15.860706 15.882404 15.990910 15.947498 15.795597 15.882404 15.839008 15.904102 15.882404 15.752201 15.839008 15.925800 15.860706 15.817295 15.817295 15.752201 15.752201 15.621998 15.795597 15.860706 15.752201 15.773899 15.773899 15.860706 15.817295 15.795597 
