# Supplementary material for: Food Image Segmentation Using Multi-Modal Imaging Sensors with Color and Thermal Data
Source: Sensors (Basel). 2023 Jan 4;23(2):560. doi: 10.3390/s23020560 (PMC9860575; doi:10.3390/s23020560)
Supplement: Supplementary file 1 [file sensors-23-00560-s001.zip › Combined Data/Calibration/Calibration thermal/rgb47.txt]

18.985508 19.028904 18.963810 18.877003 19.028904 18.833607 18.855305 18.811909 18.877003 18.855305 18.790195 18.833607 18.811909 18.790195 18.811909 18.725101 18.811909 18.790195 18.855305 18.790195 18.963810 18.920399 18.877003 18.725101 18.768497 18.790195 18.768497 18.855305 18.811909 18.898701 18.768497 18.811909 18.855305 18.898701 18.855305 18.963810 18.898701 18.963810 18.942097 18.790195 18.877003 18.898701 18.703403 18.811909 18.855305 18.746799 18.768497 18.855305 18.746799 18.746799 18.833607 18.746799 18.768497 18.660007 18.703403 18.486408 18.421299 18.594898 18.551502 18.551502 18.573200 18.529804 18.573200 18.573200 18.573200 18.486408 18.529804 18.529804 18.508106 18.442997 18.529804 18.464710 18.508106 18.486408 18.486408 18.442997 18.464710 18.551502 18.464710 18.486408 18.486408 18.616596 18.508106 18.486408 18.442997 18.594898 18.551502 18.551502 18.551502 18.573200 18.442997 18.486408 18.529804 18.573200 18.551502 18.573200 18.616596 18.594898 18.660007 18.551502 18.681705 18.703403 18.703403 18.660007 18.573200 18.660007 18.616596 18.508106 18.616596 18.638309 18.486408 18.508106 18.551502 18.551502 18.508106 18.508106 18.486408 18.486408 18.508106 18.551502 18.616596 18.594898 18.529804 18.573200 18.660007 18.551502 18.508106 18.594898 18.746799 18.551502 18.725101 18.681705 18.681705 18.681705 18.768497 18.725101 18.725101 18.703403 18.703403 18.660007 18.790195 18.703403 18.660007 18.660007 18.551502 18.334507 18.508106 18.660007 18.616596 18.877003 18.963810 18.985508 18.920399 19.137409 19.093998 19.137409 19.137409 19.137409 19.267597 19.093998 
18.942097 18.942097 18.877003 18.768497 18.942097 18.855305 18.811909 18.790195 18.746799 18.746799 18.877003 18.833607 18.746799 18.811909 18.768497 18.811909 18.790195 18.811909 18.855305 18.855305 18.920399 18.811909 18.811909 18.790195 18.811909 18.725101 18.833607 18.877003 18.877003 18.877003 18.811909 18.811909 18.811909 18.811909 18.898701 18.833607 18.768497 18.833607 18.855305 18.768497 18.811909 18.790195 18.725101 18.790195 18.811909 18.703403 18.638309 18.703403 18.746799 18.703403 18.660007 18.660007 18.529804 18.573200 18.486408 18.356205 18.356205 18.442997 18.594898 18.573200 18.594898 18.508106 18.529804 18.464710 18.594898 18.529804 18.529804 18.681705 18.508106 18.464710 18.594898 18.421299 18.399601 18.508106 18.464710 18.573200 18.594898 18.508106 18.551502 18.551502 18.529804 18.616596 18.573200 18.594898 18.616596 18.594898 18.573200 18.616596 18.573200 18.594898 18.573200 18.573200 18.529804 18.594898 18.508106 18.594898 18.594898 18.616596 18.660007 18.660007 18.660007 18.768497 18.703403 18.703403 18.638309 18.725101 18.703403 18.594898 18.681705 18.660007 18.594898 18.573200 18.594898 18.529804 18.573200 18.508106 18.508106 18.573200 18.594898 18.529804 18.660007 18.660007 18.551502 18.616596 18.660007 18.573200 18.573200 18.660007 18.616596 18.725101 18.594898 18.616596 18.703403 18.681705 18.790195 18.725101 18.681705 18.746799 18.746799 18.811909 18.790195 18.660007 18.616596 18.594898 18.508106 18.486408 18.573200 18.703403 18.703403 18.746799 18.790195 18.920399 18.963810 19.050602 18.985508 19.093998 19.007206 19.093998 18.985508 19.137409 
18.920399 18.963810 18.898701 18.920399 18.985508 18.790195 18.963810 18.898701 18.746799 18.790195 18.768497 18.833607 18.811909 18.746799 18.833607 18.746799 18.833607 18.768497 18.811909 18.768497 18.877003 18.963810 18.790195 18.790195 18.855305 18.811909 18.811909 18.811909 18.877003 18.833607 18.811909 18.833607 18.877003 18.811909 18.898701 18.768497 18.855305 18.790195 18.768497 18.855305 18.768497 18.594898 18.529804 18.573200 18.616596 18.573200 18.529804 18.594898 18.594898 18.508106 18.529804 18.573200 18.529804 18.529804 18.421299 18.356205 18.486408 18.529804 18.573200 18.573200 18.573200 18.573200 18.573200 18.594898 18.594898 18.551502 18.508106 18.594898 18.551502 18.573200 18.616596 18.529804 18.529804 18.529804 18.551502 18.594898 18.725101 18.638309 18.616596 18.681705 18.616596 18.660007 18.638309 18.616596 18.551502 18.660007 18.616596 18.573200 18.551502 18.573200 18.660007 18.594898 18.616596 18.573200 18.594898 18.681705 18.616596 18.811909 18.703403 18.703403 18.703403 18.833607 18.725101 18.660007 18.638309 18.746799 18.790195 18.703403 18.790195 18.725101 18.616596 18.660007 18.660007 18.616596 18.573200 18.746799 18.681705 18.746799 18.725101 18.703403 18.703403 18.660007 18.746799 18.746799 18.811909 18.768497 18.811909 18.790195 18.811909 18.790195 18.790195 18.790195 18.811909 18.855305 18.790195 18.790195 18.790195 18.898701 18.877003 18.833607 18.833607 18.768497 18.703403 18.790195 18.768497 18.660007 18.681705 18.746799 18.790195 18.681705 18.811909 18.942097 18.877003 19.093998 19.007206 19.137409 19.180805 19.180805 19.072300 19.093998 
18.877003 19.007206 18.985508 18.920399 19.007206 18.898701 18.963810 18.920399 18.985508 18.898701 18.855305 18.833607 18.898701 18.877003 18.811909 18.898701 18.898701 18.877003 18.833607 18.725101 18.942097 18.985508 18.963810 18.877003 18.855305 18.833607 18.877003 18.855305 18.811909 18.681705 18.746799 18.790195 18.877003 18.898701 18.898701 18.855305 18.790195 18.790195 18.768497 18.898701 18.703403 18.508106 18.529804 18.508106 18.551502 18.529804 18.594898 18.616596 18.616596 18.594898 18.616596 18.638309 18.616596 18.551502 18.551502 18.421299 18.551502 18.725101 18.660007 18.616596 18.703403 18.681705 18.681705 18.660007 18.573200 18.573200 18.551502 18.616596 18.529804 18.464710 18.681705 18.616596 18.573200 18.616596 18.529804 18.594898 18.616596 18.638309 18.573200 18.616596 18.573200 18.638309 18.725101 18.594898 18.638309 18.638309 18.703403 18.551502 18.616596 18.594898 18.616596 18.681705 18.638309 18.660007 18.616596 18.681705 18.746799 18.768497 18.833607 18.746799 18.746799 18.811909 18.811909 18.725101 18.746799 18.790195 18.855305 18.768497 18.703403 18.768497 18.746799 18.768497 18.746799 18.790195 18.638309 18.746799 18.725101 18.660007 18.746799 18.768497 18.768497 18.855305 18.790195 18.790195 18.855305 18.833607 18.790195 18.855305 18.833607 18.877003 18.963810 18.920399 18.920399 18.942097 18.942097 18.920399 18.920399 18.898701 18.963810 18.963810 18.898701 18.920399 18.790195 18.898701 18.833607 18.811909 18.833607 18.746799 18.725101 18.811909 18.898701 18.942097 18.898701 19.072300 19.159107 19.354404 19.267597 19.115696 19.093998 19.137409 
18.898701 18.898701 18.963810 18.985508 19.072300 18.985508 19.007206 18.963810 18.877003 18.920399 18.942097 18.877003 18.920399 18.898701 18.855305 18.833607 18.898701 18.942097 18.877003 18.855305 18.920399 18.920399 18.833607 18.920399 18.811909 18.855305 18.877003 18.725101 18.768497 18.790195 18.768497 18.898701 18.877003 19.007206 18.877003 18.877003 18.768497 18.811909 18.963810 18.877003 18.855305 18.551502 18.551502 18.529804 18.594898 18.573200 18.681705 18.681705 18.681705 18.616596 18.660007 18.638309 18.594898 18.508106 18.573200 18.529804 18.660007 18.746799 18.660007 18.681705 18.703403 18.703403 18.703403 18.681705 18.638309 18.638309 18.660007 18.616596 18.660007 18.594898 18.725101 18.594898 18.594898 18.638309 18.594898 18.790195 18.681705 18.681705 18.638309 18.703403 18.681705 18.746799 18.703403 18.746799 18.725101 18.703403 18.725101 18.703403 18.725101 18.768497 18.681705 18.703403 18.660007 18.725101 18.616596 18.681705 18.681705 18.811909 18.746799 18.790195 18.790195 18.920399 18.811909 18.811909 18.768497 18.833607 18.811909 18.790195 18.811909 18.768497 18.703403 18.725101 18.725101 18.790195 18.768497 18.811909 18.725101 18.833607 18.811909 18.833607 18.746799 18.811909 18.811909 18.833607 18.920399 18.963810 18.942097 18.963810 18.898701 18.855305 19.050602 18.898701 19.007206 18.985508 18.942097 18.942097 19.028904 18.985508 19.093998 19.028904 19.093998 19.007206 18.963810 18.985508 19.028904 18.985508 18.942097 18.898701 18.985508 18.833607 18.898701 18.898701 18.811909 19.115696 19.159107 19.224201 19.245899 19.093998 19.159107 19.115696 
18.920399 18.920399 18.920399 18.985508 18.920399 18.898701 18.920399 18.963810 18.942097 18.855305 18.877003 18.920399 18.790195 18.855305 18.833607 18.833607 18.855305 18.985508 18.833607 18.855305 19.028904 18.898701 18.811909 18.833607 18.768497 18.811909 18.811909 18.877003 18.833607 18.703403 18.833607 18.877003 18.811909 18.898701 18.855305 18.833607 18.833607 18.877003 19.007206 18.877003 18.746799 18.486408 18.594898 18.594898 18.638309 18.660007 18.725101 18.725101 18.638309 18.573200 18.725101 18.616596 18.594898 18.573200 18.703403 18.573200 18.768497 18.681705 18.725101 18.660007 18.703403 18.703403 18.681705 18.703403 18.616596 18.616596 18.638309 18.616596 18.529804 18.616596 18.616596 18.573200 18.660007 18.594898 18.725101 18.638309 18.660007 18.703403 18.703403 18.703403 18.725101 18.725101 18.703403 18.768497 18.725101 18.725101 18.703403 18.681705 18.725101 18.616596 18.594898 18.681705 18.725101 18.768497 18.660007 18.703403 18.746799 18.833607 18.746799 18.768497 18.790195 18.833607 18.898701 18.790195 18.768497 18.790195 18.811909 18.833607 18.811909 18.833607 18.790195 18.681705 18.746799 18.725101 18.855305 18.855305 18.790195 18.768497 18.877003 18.811909 18.811909 18.790195 18.942097 18.877003 18.963810 18.920399 18.985508 18.963810 18.985508 18.963810 18.963810 19.028904 18.942097 19.050602 18.963810 18.963810 19.050602 19.028904 19.202503 19.028904 19.028904 18.942097 19.093998 19.115696 19.137409 19.072300 18.920399 18.942097 18.942097 18.877003 18.985508 18.963810 19.007206 18.985508 19.007206 19.137409 19.050602 19.072300 19.137409 19.050602 
18.942097 18.920399 18.942097 18.920399 18.920399 18.920399 18.985508 18.898701 18.855305 18.833607 18.833607 18.811909 18.790195 18.855305 18.768497 18.833607 18.811909 18.790195 18.768497 18.811909 18.833607 18.790195 18.725101 18.790195 18.768497 18.855305 18.855305 18.811909 18.746799 18.746799 18.811909 18.920399 18.877003 18.833607 18.790195 18.877003 18.811909 18.877003 18.855305 18.768497 18.681705 18.464710 18.573200 18.573200 18.638309 18.638309 18.660007 18.681705 18.594898 18.551502 18.638309 18.638309 18.573200 18.573200 18.594898 18.594898 18.638309 18.725101 18.681705 18.681705 18.660007 18.725101 18.725101 18.725101 18.660007 18.594898 18.638309 18.638309 18.594898 18.594898 18.638309 18.551502 18.616596 18.594898 18.703403 18.638309 18.638309 18.725101 18.573200 18.703403 18.660007 18.660007 18.660007 18.790195 18.725101 18.725101 18.725101 18.660007 18.703403 18.681705 18.681705 18.681705 18.703403 18.681705 18.768497 18.681705 18.790195 18.660007 18.725101 18.768497 18.746799 18.855305 18.898701 18.898701 18.898701 18.811909 18.790195 18.746799 18.855305 18.790195 18.725101 18.790195 18.790195 18.790195 18.877003 18.725101 18.768497 18.790195 18.833607 18.833607 18.811909 18.920399 18.898701 18.898701 18.855305 18.898701 18.877003 18.920399 19.028904 18.963810 19.050602 19.028904 19.007206 19.050602 18.963810 19.115696 19.050602 19.007206 19.007206 19.115696 19.050602 19.028904 19.050602 19.072300 19.028904 19.028904 18.942097 18.985508 19.007206 18.877003 18.942097 19.028904 18.855305 18.963810 19.007206 19.115696 19.115696 19.072300 19.007206 19.137409 
18.942097 18.963810 19.072300 19.007206 18.920399 19.050602 18.898701 18.833607 18.855305 18.811909 18.855305 18.746799 18.746799 18.898701 18.790195 18.833607 18.877003 18.811909 18.790195 18.833607 18.768497 18.855305 18.855305 18.855305 18.746799 18.855305 18.790195 18.768497 18.790195 18.725101 18.833607 18.833607 18.833607 18.833607 18.790195 18.920399 18.768497 18.833607 18.811909 18.811909 18.725101 18.616596 18.594898 18.616596 18.660007 18.616596 18.681705 18.681705 18.638309 18.681705 18.616596 18.616596 18.486408 18.594898 18.638309 18.594898 18.638309 18.725101 18.790195 18.703403 18.746799 18.681705 18.725101 18.681705 18.638309 18.681705 18.616596 18.551502 18.594898 18.616596 18.573200 18.681705 18.660007 18.551502 18.638309 18.616596 18.703403 18.638309 18.660007 18.746799 18.725101 18.660007 18.725101 18.725101 18.725101 18.768497 18.681705 18.725101 18.725101 18.703403 18.638309 18.703403 18.768497 18.768497 18.616596 18.703403 18.768497 18.703403 18.768497 18.833607 18.790195 18.963810 18.833607 18.855305 18.833607 18.898701 18.746799 18.790195 18.855305 18.877003 18.855305 18.811909 18.877003 18.790195 18.768497 18.833607 18.855305 18.920399 18.833607 18.811909 18.898701 18.920399 18.898701 18.942097 18.920399 19.050602 18.963810 19.028904 19.007206 19.007206 18.985508 19.007206 19.050602 18.942097 19.007206 18.985508 18.985508 18.942097 19.028904 19.159107 19.028904 19.007206 19.007206 19.115696 19.115696 19.159107 19.072300 18.985508 19.007206 18.942097 18.898701 18.920399 18.877003 19.093998 18.985508 19.159107 19.072300 19.093998 18.963810 19.093998 
18.963810 18.963810 18.963810 18.920399 18.942097 18.942097 18.877003 18.877003 18.942097 18.855305 18.855305 18.877003 18.855305 18.833607 18.855305 18.811909 18.855305 18.790195 18.833607 18.768497 18.790195 18.942097 18.920399 18.768497 18.877003 18.942097 18.920399 18.833607 18.790195 18.811909 18.855305 18.920399 18.898701 18.942097 18.920399 18.898701 18.855305 18.877003 18.877003 18.811909 18.638309 18.594898 18.660007 18.616596 18.746799 18.660007 18.660007 18.746799 18.681705 18.638309 18.725101 18.681705 18.616596 18.616596 18.594898 18.638309 18.681705 18.638309 18.681705 18.725101 18.703403 18.681705 18.703403 18.660007 18.681705 18.594898 18.660007 18.660007 18.681705 18.681705 18.703403 18.616596 18.681705 18.681705 18.594898 18.746799 18.660007 18.746799 18.725101 18.660007 18.703403 18.768497 18.681705 18.660007 18.660007 18.790195 18.768497 18.703403 18.746799 18.768497 18.703403 18.811909 18.703403 18.811909 18.681705 18.703403 18.746799 18.855305 18.811909 18.811909 18.942097 18.898701 18.942097 18.963810 18.920399 18.898701 18.963810 18.768497 18.963810 18.898701 18.920399 18.833607 18.985508 18.898701 18.877003 18.963810 18.963810 18.942097 18.877003 18.877003 18.942097 18.898701 18.963810 18.963810 18.985508 19.072300 19.028904 19.115696 19.050602 19.072300 19.072300 19.050602 19.028904 19.137409 19.115696 19.007206 19.007206 19.093998 19.159107 19.115696 19.202503 19.072300 19.115696 19.050602 19.093998 19.115696 19.115696 19.093998 19.115696 18.963810 18.985508 18.855305 18.942097 19.137409 19.072300 19.050602 19.137409 19.115696 19.093998 19.159107 
18.920399 18.942097 19.028904 19.028904 19.028904 18.920399 18.942097 18.942097 18.942097 18.963810 18.963810 18.855305 18.855305 18.942097 18.985508 18.942097 18.855305 18.833607 18.877003 18.855305 18.942097 18.898701 18.811909 18.790195 18.811909 18.877003 18.833607 18.833607 18.898701 18.920399 18.920399 18.898701 19.007206 18.942097 18.942097 18.920399 18.920399 18.898701 18.942097 18.833607 18.703403 18.551502 18.616596 18.616596 18.768497 18.660007 18.725101 18.703403 18.768497 18.616596 18.616596 18.746799 18.638309 18.594898 18.660007 18.660007 18.725101 18.725101 18.768497 18.703403 18.681705 18.746799 18.660007 18.703403 18.703403 18.638309 18.638309 18.594898 18.616596 18.660007 18.616596 18.725101 18.725101 18.790195 18.703403 18.811909 18.746799 18.703403 18.660007 18.660007 18.681705 18.746799 18.768497 18.790195 18.681705 18.768497 18.746799 18.768497 18.725101 18.703403 18.768497 18.725101 18.703403 18.703403 18.616596 18.594898 18.725101 18.811909 18.768497 18.855305 18.898701 18.963810 18.920399 18.920399 18.920399 19.007206 18.963810 18.877003 18.877003 19.028904 18.855305 18.920399 18.920399 18.898701 18.920399 18.963810 18.877003 18.942097 18.898701 18.920399 18.855305 18.985508 19.050602 19.050602 19.050602 19.159107 19.137409 19.180805 19.115696 19.050602 19.202503 19.115696 19.159107 19.137409 19.202503 19.137409 19.159107 19.224201 19.159107 19.159107 19.180805 19.137409 19.093998 19.028904 19.093998 19.137409 19.093998 19.093998 19.050602 18.898701 18.985508 19.007206 19.007206 19.072300 19.072300 18.942097 19.072300 19.202503 19.028904 19.180805 
19.093998 18.898701 18.963810 18.963810 18.877003 18.855305 18.898701 18.920399 18.898701 18.920399 18.898701 18.833607 18.898701 18.877003 18.898701 18.811909 18.877003 18.833607 18.855305 18.855305 18.920399 18.877003 18.811909 18.811909 18.833607 18.790195 18.855305 18.768497 18.877003 18.833607 18.877003 18.942097 18.985508 18.898701 18.920399 18.963810 18.920399 18.942097 18.855305 18.877003 18.681705 18.486408 18.703403 18.681705 18.703403 18.681705 18.681705 18.746799 18.725101 18.725101 18.703403 18.811909 18.681705 18.638309 18.638309 18.746799 18.660007 18.681705 18.703403 18.746799 18.768497 18.768497 18.725101 18.768497 18.703403 18.638309 18.638309 18.703403 18.551502 18.638309 18.681705 18.638309 18.681705 18.703403 18.790195 18.898701 18.703403 18.725101 18.681705 18.703403 18.660007 18.703403 18.725101 18.703403 18.811909 18.833607 18.811909 18.746799 18.790195 18.790195 18.746799 18.790195 18.768497 18.833607 18.703403 18.703403 18.768497 18.811909 18.811909 18.855305 18.898701 18.877003 18.898701 18.877003 18.920399 18.985508 18.877003 18.898701 18.942097 18.877003 18.920399 18.833607 18.833607 18.790195 18.877003 18.877003 18.833607 18.855305 18.920399 19.028904 18.877003 19.007206 19.007206 18.855305 19.072300 19.115696 19.137409 19.137409 19.137409 19.202503 19.180805 19.115696 19.202503 19.137409 19.159107 19.180805 19.311008 19.180805 19.245899 19.224201 19.137409 19.224201 19.159107 19.180805 19.093998 19.137409 19.093998 19.137409 18.985508 18.963810 18.963810 19.072300 18.985508 19.159107 19.115696 19.028904 19.137409 19.202503 19.115696 19.137409 
18.877003 18.877003 18.963810 18.920399 18.790195 18.833607 18.833607 18.963810 18.855305 18.811909 18.833607 18.790195 18.855305 18.811909 18.877003 18.790195 18.833607 18.920399 18.877003 18.768497 18.877003 18.833607 18.768497 18.898701 18.768497 18.898701 18.790195 18.768497 18.790195 18.811909 18.790195 18.811909 18.855305 18.985508 18.898701 18.942097 18.790195 18.833607 18.963810 18.877003 18.616596 18.508106 18.594898 18.594898 18.768497 18.660007 18.681705 18.746799 18.616596 18.768497 18.703403 18.573200 18.725101 18.725101 18.660007 18.681705 18.660007 18.725101 18.681705 18.638309 18.725101 18.725101 18.746799 18.746799 18.681705 18.746799 18.703403 18.660007 18.681705 18.660007 18.681705 18.660007 18.725101 18.703403 18.616596 18.725101 18.833607 18.833607 18.746799 18.725101 18.681705 18.681705 18.725101 18.790195 18.725101 18.746799 18.768497 18.681705 18.746799 18.855305 18.768497 18.790195 18.725101 18.768497 18.746799 18.616596 18.746799 18.811909 18.811909 18.811909 18.833607 18.877003 18.877003 18.855305 18.746799 18.877003 18.855305 18.833607 18.833607 18.898701 18.811909 18.855305 18.790195 18.811909 18.811909 18.833607 18.877003 18.833607 18.877003 18.877003 19.007206 18.898701 18.942097 19.007206 19.050602 19.050602 19.050602 19.050602 19.137409 19.137409 19.115696 19.093998 19.028904 19.093998 19.093998 19.072300 19.311008 19.224201 19.224201 19.159107 18.985508 19.072300 19.115696 19.137409 19.137409 19.180805 19.093998 19.072300 19.050602 18.898701 19.050602 18.985508 19.007206 19.028904 19.115696 19.072300 19.115696 19.180805 19.093998 19.245899 
18.877003 18.898701 18.942097 18.811909 18.790195 18.855305 18.855305 18.942097 18.877003 18.811909 18.790195 18.855305 18.942097 18.790195 18.833607 18.855305 18.877003 18.942097 18.833607 18.833607 18.898701 18.833607 18.877003 18.768497 18.833607 18.811909 18.855305 18.855305 18.833607 18.877003 18.768497 18.811909 18.898701 18.898701 18.855305 18.855305 18.877003 18.790195 18.811909 18.811909 18.594898 18.486408 18.681705 18.638309 18.681705 18.638309 18.681705 18.681705 18.681705 18.703403 18.703403 18.638309 18.725101 18.660007 18.681705 18.616596 18.594898 18.725101 18.638309 18.703403 18.616596 18.725101 18.681705 18.638309 18.594898 18.638309 18.660007 18.616596 18.638309 18.725101 18.638309 18.660007 18.703403 18.703403 18.725101 18.811909 18.833607 18.703403 18.811909 18.768497 18.660007 18.746799 18.746799 18.833607 18.811909 18.811909 18.833607 18.725101 18.855305 18.811909 18.877003 18.833607 18.833607 18.833607 18.725101 18.681705 18.746799 18.746799 18.833607 18.811909 18.811909 18.855305 18.811909 18.855305 18.811909 18.877003 18.898701 18.855305 18.877003 18.920399 18.855305 18.855305 18.942097 18.877003 18.877003 18.942097 18.833607 18.855305 18.877003 18.898701 18.920399 18.963810 18.920399 18.920399 18.963810 19.007206 19.072300 19.137409 19.115696 19.180805 19.115696 19.115696 19.115696 19.050602 19.093998 19.115696 19.115696 19.180805 19.072300 19.093998 19.028904 19.115696 19.007206 19.137409 19.028904 19.180805 19.137409 19.159107 19.028904 19.050602 19.007206 19.007206 18.963810 19.050602 19.072300 19.093998 19.245899 19.224201 19.267597 19.093998 
18.811909 18.898701 19.050602 18.877003 18.790195 18.833607 18.942097 18.963810 18.985508 18.877003 18.920399 18.920399 18.920399 18.855305 18.811909 18.920399 19.028904 18.920399 18.898701 18.811909 18.877003 18.963810 18.898701 18.898701 18.855305 18.898701 18.920399 18.920399 19.007206 18.877003 18.877003 18.877003 18.942097 18.898701 18.898701 18.811909 18.855305 18.833607 18.833607 18.768497 18.551502 18.594898 18.573200 18.660007 18.790195 18.725101 18.638309 18.681705 18.703403 18.768497 18.746799 18.681705 18.681705 18.616596 18.725101 18.660007 18.725101 18.746799 18.790195 18.725101 18.746799 18.768497 18.703403 18.790195 18.768497 18.681705 18.681705 18.746799 18.725101 18.768497 18.725101 18.746799 18.790195 18.768497 18.768497 18.790195 18.811909 18.746799 18.790195 18.681705 18.725101 18.811909 18.746799 18.768497 18.725101 18.833607 18.833607 18.855305 18.898701 18.898701 18.790195 18.855305 18.877003 18.855305 18.811909 18.811909 18.790195 18.811909 18.833607 18.790195 18.833607 18.833607 18.877003 18.811909 18.898701 18.920399 18.898701 18.985508 18.963810 18.942097 19.007206 19.007206 18.920399 18.920399 18.877003 18.963810 18.942097 18.833607 18.898701 18.898701 18.877003 18.855305 18.985508 18.985508 19.050602 19.050602 19.180805 19.224201 19.245899 19.202503 19.245899 19.202503 19.202503 19.115696 19.007206 19.137409 19.115696 19.202503 19.180805 19.115696 19.050602 19.050602 19.093998 19.224201 19.072300 19.137409 19.180805 19.072300 19.072300 19.028904 19.072300 18.942097 19.072300 19.072300 19.028904 19.050602 19.115696 19.289295 19.289295 19.224201 
18.985508 18.920399 19.050602 18.877003 18.898701 18.898701 18.963810 19.007206 18.920399 18.942097 18.898701 18.942097 18.811909 18.855305 18.877003 18.855305 18.963810 18.877003 18.855305 18.855305 18.942097 18.920399 18.790195 18.942097 18.855305 18.833607 18.833607 18.811909 18.920399 18.920399 18.833607 18.855305 18.985508 18.746799 18.898701 18.790195 18.855305 18.920399 18.920399 18.811909 18.616596 18.529804 18.660007 18.638309 18.725101 18.660007 18.616596 18.681705 18.660007 18.660007 18.703403 18.660007 18.660007 18.703403 18.660007 18.681705 18.725101 18.768497 18.746799 18.725101 18.746799 18.746799 18.660007 18.746799 18.703403 18.681705 18.768497 18.768497 18.746799 18.725101 18.768497 18.790195 18.877003 18.877003 18.790195 18.833607 18.833607 18.746799 18.725101 18.703403 18.768497 18.746799 18.703403 18.746799 18.768497 18.768497 18.877003 18.833607 18.811909 18.855305 18.855305 18.833607 18.877003 18.833607 18.855305 18.768497 18.768497 18.833607 18.790195 18.790195 18.725101 18.833607 18.790195 18.768497 18.855305 18.877003 18.898701 18.985508 19.007206 18.985508 19.028904 18.920399 19.072300 18.942097 18.985508 18.963810 18.855305 18.833607 18.898701 18.811909 18.833607 18.920399 18.920399 19.072300 19.093998 19.093998 19.159107 19.224201 19.267597 19.289295 19.245899 19.159107 19.267597 19.180805 19.137409 19.072300 19.202503 19.093998 19.137409 19.028904 19.072300 19.072300 19.050602 19.093998 19.115696 19.093998 19.093998 19.050602 19.028904 19.093998 19.072300 19.093998 19.050602 19.093998 19.007206 19.050602 19.072300 19.202503 19.180805 19.224201 
18.942097 18.920399 18.963810 18.920399 18.963810 18.920399 18.963810 18.920399 18.985508 18.985508 18.898701 18.855305 18.898701 18.877003 18.855305 18.898701 18.898701 18.942097 18.942097 18.898701 18.790195 18.942097 18.877003 18.877003 18.877003 18.877003 18.855305 18.811909 18.833607 18.898701 18.877003 18.898701 18.877003 18.855305 18.811909 18.833607 18.790195 18.877003 18.963810 18.811909 18.594898 18.551502 18.616596 18.681705 18.768497 18.638309 18.681705 18.746799 18.616596 18.681705 18.703403 18.681705 18.703403 18.660007 18.725101 18.681705 18.725101 18.811909 18.790195 18.725101 18.703403 18.725101 18.660007 18.703403 18.746799 18.768497 18.790195 18.811909 18.811909 18.855305 18.768497 18.877003 18.811909 18.768497 18.898701 18.768497 18.790195 18.746799 18.790195 18.703403 18.790195 18.725101 18.746799 18.725101 18.898701 18.811909 18.898701 18.985508 18.963810 18.920399 18.898701 18.855305 18.855305 18.877003 18.898701 18.790195 18.703403 18.746799 18.746799 18.746799 18.768497 18.768497 18.833607 18.898701 18.833607 18.920399 18.942097 19.007206 19.050602 19.072300 18.985508 19.093998 18.985508 18.985508 19.028904 18.898701 18.898701 18.855305 18.898701 18.877003 18.877003 18.963810 19.007206 18.985508 19.072300 19.180805 19.115696 19.224201 19.202503 19.267597 19.180805 19.289295 19.289295 19.137409 19.159107 19.093998 19.072300 19.180805 19.137409 19.093998 19.137409 19.224201 19.224201 19.028904 19.072300 19.072300 19.137409 19.093998 19.050602 18.942097 18.985508 19.028904 18.985508 19.050602 18.985508 19.159107 19.180805 19.202503 19.289295 19.224201 
18.985508 18.877003 18.985508 18.855305 18.963810 18.963810 18.942097 18.920399 18.942097 18.920399 18.898701 18.898701 18.877003 18.855305 18.942097 18.790195 18.920399 18.963810 18.963810 18.855305 18.877003 18.855305 18.920399 18.898701 18.768497 18.833607 18.877003 18.768497 18.855305 18.855305 18.855305 18.833607 18.833607 18.877003 18.898701 18.811909 18.746799 18.877003 18.855305 18.833607 18.638309 18.638309 18.703403 18.681705 18.790195 18.681705 18.660007 18.703403 18.746799 18.681705 18.703403 18.681705 18.681705 18.638309 18.681705 18.703403 18.746799 18.725101 18.725101 18.681705 18.703403 18.746799 18.768497 18.725101 18.703403 18.725101 18.768497 18.790195 18.811909 18.811909 18.877003 18.898701 18.811909 18.833607 18.855305 18.746799 18.790195 18.811909 18.833607 18.703403 18.790195 18.811909 18.768497 18.768497 18.855305 18.877003 18.963810 18.833607 18.963810 18.898701 18.833607 18.898701 18.877003 18.790195 18.855305 18.811909 18.811909 18.833607 18.833607 18.768497 18.725101 18.855305 18.855305 18.855305 18.833607 18.963810 18.942097 19.007206 18.985508 19.180805 19.115696 18.985508 19.093998 19.093998 18.985508 18.920399 18.920399 18.877003 18.942097 18.985508 18.898701 18.920399 19.072300 18.920399 19.072300 19.180805 19.159107 19.289295 19.354404 19.245899 19.289295 19.245899 19.224201 19.245899 19.202503 19.093998 19.093998 19.159107 19.137409 19.159107 19.115696 19.115696 19.202503 19.159107 19.093998 19.072300 19.137409 19.050602 19.137409 19.028904 19.007206 19.007206 18.942097 19.072300 19.202503 19.224201 19.159107 19.180805 19.311008 19.245899 
18.898701 18.942097 19.028904 18.963810 18.942097 18.942097 19.007206 18.920399 18.920399 18.942097 18.920399 18.963810 18.898701 18.920399 18.963810 18.855305 18.898701 18.963810 18.877003 18.898701 18.877003 18.855305 18.877003 18.833607 18.790195 18.898701 18.963810 18.833607 18.855305 18.898701 18.855305 18.833607 18.963810 18.855305 18.942097 18.898701 18.790195 18.942097 18.942097 18.681705 18.616596 18.703403 18.660007 18.660007 18.725101 18.725101 18.725101 18.746799 18.638309 18.725101 18.746799 18.703403 18.725101 18.703403 18.681705 18.660007 18.681705 18.746799 18.768497 18.768497 18.746799 18.746799 18.811909 18.725101 18.746799 18.790195 18.811909 18.877003 18.920399 18.833607 18.833607 18.811909 18.855305 18.877003 18.855305 18.920399 18.855305 18.746799 18.877003 18.768497 18.768497 18.768497 18.833607 18.746799 18.855305 18.833607 18.898701 18.833607 18.985508 18.942097 18.963810 18.898701 18.942097 18.877003 18.877003 18.877003 18.833607 18.898701 18.790195 18.833607 18.768497 18.855305 18.898701 18.877003 18.963810 18.963810 19.007206 19.007206 19.028904 19.093998 19.050602 19.072300 19.028904 19.007206 19.072300 18.985508 18.985508 18.963810 18.942097 18.963810 18.920399 18.985508 18.920399 18.963810 19.115696 19.115696 19.245899 19.289295 19.332706 19.354404 19.311008 19.289295 19.245899 19.137409 19.224201 19.137409 19.180805 19.202503 19.245899 19.202503 19.093998 19.245899 19.050602 19.137409 19.028904 19.159107 19.137409 19.159107 19.050602 19.050602 19.050602 19.093998 18.963810 19.159107 19.137409 19.180805 19.245899 19.180805 19.332706 19.311008 
19.072300 18.811909 18.963810 18.855305 18.920399 18.985508 18.898701 18.963810 18.855305 18.920399 18.920399 18.920399 18.877003 18.920399 18.898701 18.920399 18.963810 19.050602 18.833607 18.898701 18.942097 18.833607 18.898701 18.898701 18.811909 18.877003 18.898701 18.811909 18.877003 18.768497 18.877003 18.942097 18.877003 18.855305 18.920399 18.855305 18.855305 18.898701 18.855305 18.703403 18.703403 18.616596 18.703403 18.660007 18.746799 18.681705 18.681705 18.790195 18.681705 18.660007 18.746799 18.746799 18.703403 18.703403 18.768497 18.616596 18.746799 18.725101 18.746799 18.725101 18.660007 18.790195 18.703403 18.790195 18.746799 18.703403 18.768497 18.811909 18.877003 18.898701 18.855305 18.898701 18.877003 18.920399 18.877003 18.877003 18.898701 18.833607 18.746799 18.790195 18.790195 18.855305 18.768497 18.768497 18.833607 18.877003 18.855305 18.855305 18.963810 19.007206 18.877003 18.942097 18.898701 18.920399 18.855305 18.768497 18.768497 18.877003 18.811909 18.790195 18.790195 18.811909 18.855305 18.811909 18.920399 18.985508 18.985508 19.050602 18.942097 19.050602 19.093998 19.050602 19.028904 19.050602 19.072300 18.985508 18.898701 18.898701 18.855305 18.898701 18.920399 18.942097 18.985508 18.963810 19.028904 19.180805 19.267597 19.267597 19.332706 19.376102 19.332706 19.332706 19.224201 19.245899 19.159107 19.115696 19.137409 19.180805 19.245899 19.202503 19.159107 19.093998 19.159107 19.093998 19.224201 19.115696 19.202503 19.180805 18.963810 19.072300 19.007206 18.985508 19.072300 19.115696 19.137409 19.137409 19.180805 19.159107 19.202503 19.267597 
18.985508 18.942097 18.963810 18.877003 18.963810 18.920399 18.898701 18.898701 18.942097 18.877003 18.898701 18.942097 18.963810 18.942097 18.746799 18.877003 18.963810 18.942097 18.811909 18.877003 18.898701 18.985508 18.898701 18.877003 18.855305 18.811909 18.942097 18.768497 18.855305 18.746799 18.833607 18.855305 18.877003 18.898701 18.877003 18.811909 18.898701 18.855305 18.855305 18.746799 18.508106 18.616596 18.703403 18.638309 18.703403 18.681705 18.703403 18.768497 18.746799 18.725101 18.681705 18.725101 18.638309 18.660007 18.681705 18.681705 18.681705 18.681705 18.725101 18.681705 18.768497 18.811909 18.660007 18.811909 18.768497 18.768497 18.790195 18.855305 18.855305 18.833607 18.898701 18.898701 18.833607 18.877003 18.833607 18.833607 18.725101 18.855305 18.746799 18.703403 18.811909 18.746799 18.855305 18.811909 18.898701 18.811909 18.811909 18.855305 18.985508 18.877003 18.877003 18.920399 18.942097 18.877003 18.855305 18.855305 18.790195 18.725101 18.768497 18.855305 18.768497 18.790195 18.877003 18.877003 18.963810 18.877003 18.855305 18.985508 19.050602 19.028904 19.007206 18.963810 19.028904 19.007206 19.007206 18.920399 18.877003 18.942097 18.877003 18.898701 18.898701 18.963810 18.942097 18.920399 19.007206 19.050602 19.159107 19.267597 19.245899 19.354404 19.311008 19.224201 19.224201 19.202503 19.137409 19.159107 19.137409 19.115696 19.224201 19.180805 19.115696 19.050602 19.050602 19.072300 19.115696 19.050602 19.180805 19.072300 19.028904 19.007206 19.028904 18.942097 19.072300 19.137409 19.050602 19.072300 19.159107 19.115696 19.180805 19.180805 
18.963810 18.877003 18.963810 18.855305 18.963810 18.898701 18.985508 18.877003 18.920399 18.768497 18.920399 18.833607 18.942097 18.898701 18.877003 18.877003 18.985508 18.985508 18.877003 18.833607 18.877003 18.898701 18.920399 18.877003 18.855305 18.855305 18.855305 18.855305 18.811909 18.855305 18.963810 18.898701 18.877003 18.855305 18.877003 18.855305 18.898701 18.920399 18.746799 18.703403 18.573200 18.594898 18.660007 18.616596 18.768497 18.681705 18.725101 18.790195 18.660007 18.746799 18.681705 18.616596 18.660007 18.638309 18.725101 18.594898 18.616596 18.746799 18.725101 18.768497 18.790195 18.746799 18.703403 18.768497 18.768497 18.703403 18.790195 18.811909 18.811909 18.811909 18.877003 18.898701 18.898701 18.833607 18.920399 18.833607 18.790195 18.855305 18.833607 18.768497 18.811909 18.833607 18.790195 18.790195 18.833607 18.833607 18.833607 18.855305 18.920399 18.920399 18.920399 18.942097 18.985508 18.942097 18.790195 18.855305 18.811909 18.811909 18.811909 18.790195 18.833607 18.790195 18.898701 18.855305 18.898701 18.877003 18.898701 18.963810 19.028904 19.137409 19.007206 18.942097 19.050602 18.985508 18.985508 19.007206 18.898701 18.898701 18.942097 18.877003 18.855305 18.963810 18.920399 18.942097 19.007206 19.093998 19.159107 19.245899 19.159107 19.267597 19.180805 19.159107 19.267597 19.202503 19.159107 19.072300 19.180805 19.072300 19.202503 19.093998 19.137409 19.050602 19.050602 19.159107 19.159107 19.072300 19.072300 19.115696 19.137409 19.093998 18.920399 18.985508 19.028904 19.072300 19.050602 19.159107 19.159107 19.137409 19.137409 19.115696 
18.985508 19.028904 19.007206 18.963810 18.963810 18.898701 18.877003 18.898701 18.963810 18.920399 18.942097 19.007206 18.898701 18.942097 18.877003 18.877003 18.942097 18.833607 18.855305 18.877003 18.920399 18.920399 18.833607 18.855305 18.877003 18.833607 18.877003 18.877003 18.855305 18.833607 18.855305 18.920399 18.920399 18.855305 18.790195 18.855305 18.942097 18.877003 18.920399 18.725101 18.594898 18.638309 18.594898 18.616596 18.660007 18.746799 18.725101 18.681705 18.725101 18.703403 18.703403 18.768497 18.746799 18.681705 18.768497 18.681705 18.768497 18.725101 18.703403 18.746799 18.746799 18.746799 18.660007 18.746799 18.833607 18.725101 18.768497 18.790195 18.877003 18.877003 18.855305 18.920399 18.963810 18.920399 18.855305 18.855305 18.877003 18.811909 18.833607 18.811909 18.811909 18.768497 18.855305 18.855305 18.833607 18.898701 18.855305 18.877003 18.898701 18.833607 18.833607 18.898701 18.942097 18.920399 18.855305 18.855305 18.833607 18.877003 18.833607 18.898701 18.877003 18.898701 18.898701 18.833607 18.898701 18.877003 18.942097 18.942097 19.007206 19.007206 18.942097 18.963810 18.963810 19.007206 18.942097 19.007206 18.942097 18.877003 18.877003 18.963810 19.028904 19.007206 19.007206 18.985508 19.050602 19.137409 19.180805 19.159107 19.202503 19.180805 19.202503 19.137409 19.159107 19.332706 19.115696 19.137409 19.137409 19.159107 19.202503 19.093998 19.028904 19.137409 19.050602 19.115696 19.093998 19.050602 19.050602 19.202503 19.050602 19.137409 19.072300 19.007206 19.028904 19.050602 19.072300 19.159107 19.072300 19.180805 19.202503 19.159107 
18.855305 18.985508 18.963810 19.028904 19.072300 19.028904 18.877003 18.898701 18.920399 18.920399 18.920399 18.877003 18.942097 18.920399 18.898701 18.833607 18.920399 18.855305 18.877003 18.898701 18.898701 18.898701 18.985508 18.811909 18.833607 18.811909 18.898701 18.877003 18.920399 18.920399 18.855305 18.811909 18.768497 18.877003 18.833607 18.811909 18.790195 18.877003 19.007206 18.638309 18.508106 18.703403 18.660007 18.681705 18.681705 18.725101 18.703403 18.681705 18.681705 18.703403 18.660007 18.703403 18.703403 18.681705 18.768497 18.725101 18.746799 18.746799 18.746799 18.681705 18.746799 18.725101 18.725101 18.811909 18.768497 18.790195 18.811909 18.790195 18.811909 18.855305 18.877003 18.877003 18.877003 18.855305 18.877003 18.855305 18.877003 18.811909 18.811909 18.877003 18.877003 18.833607 18.898701 18.855305 18.855305 18.790195 18.898701 18.898701 18.877003 18.833607 18.768497 18.877003 18.877003 18.811909 18.855305 18.833607 18.877003 18.833607 18.877003 18.898701 18.768497 18.898701 18.877003 18.898701 18.942097 18.985508 18.811909 18.877003 18.942097 18.942097 18.833607 18.920399 18.877003 18.963810 18.898701 18.963810 18.942097 19.007206 18.963810 18.963810 19.050602 19.028904 18.963810 19.028904 19.115696 19.159107 19.159107 19.115696 19.159107 19.137409 19.159107 19.159107 19.180805 19.137409 19.137409 19.115696 19.137409 19.137409 19.267597 19.115696 19.180805 19.115696 19.072300 19.072300 19.093998 19.072300 19.137409 19.159107 19.115696 19.115696 19.028904 19.028904 19.007206 19.115696 19.115696 19.180805 19.093998 19.224201 19.093998 19.202503 
18.898701 18.942097 19.028904 19.007206 19.007206 18.942097 18.877003 18.942097 18.942097 18.963810 18.920399 18.877003 18.877003 18.833607 18.920399 18.855305 18.855305 18.855305 18.746799 18.877003 18.963810 19.007206 18.963810 18.877003 18.877003 18.790195 18.877003 18.942097 18.833607 18.877003 18.898701 18.877003 18.942097 18.855305 18.833607 18.833607 18.833607 18.790195 18.855305 18.746799 18.573200 18.573200 18.768497 18.681705 18.681705 18.638309 18.638309 18.703403 18.703403 18.660007 18.725101 18.616596 18.681705 18.768497 18.746799 18.681705 18.746799 18.768497 18.768497 18.768497 18.768497 18.725101 18.703403 18.855305 18.790195 18.790195 18.790195 18.811909 18.811909 18.811909 18.746799 18.833607 18.746799 18.877003 18.833607 18.855305 18.898701 18.877003 18.855305 18.855305 18.790195 18.877003 18.811909 18.877003 18.811909 18.833607 18.833607 18.833607 18.920399 18.877003 18.833607 18.833607 18.877003 18.811909 18.855305 18.920399 18.877003 18.920399 18.963810 18.942097 18.855305 18.985508 18.920399 18.811909 18.920399 18.920399 18.855305 18.898701 18.920399 18.833607 18.855305 18.833607 18.920399 18.942097 18.942097 19.050602 18.898701 19.007206 18.963810 19.028904 19.072300 19.028904 19.115696 19.050602 19.115696 19.093998 19.050602 19.137409 19.028904 19.115696 19.072300 19.115696 19.050602 19.072300 19.180805 19.115696 19.137409 19.137409 19.224201 19.072300 19.159107 19.137409 19.137409 19.115696 19.115696 19.093998 19.137409 19.289295 19.180805 19.115696 18.985508 18.985508 19.072300 19.093998 19.072300 19.093998 19.028904 19.137409 19.137409 19.180805 
19.007206 19.007206 19.072300 19.028904 19.007206 18.942097 18.963810 18.942097 18.898701 18.985508 18.920399 18.920399 18.920399 18.833607 18.920399 18.855305 18.920399 18.898701 18.898701 18.855305 18.898701 18.985508 18.942097 18.877003 18.811909 18.855305 18.985508 18.855305 18.942097 18.898701 18.920399 18.920399 18.942097 18.963810 18.942097 18.920399 18.790195 18.898701 18.855305 18.660007 18.594898 18.660007 18.703403 18.725101 18.725101 18.703403 18.703403 18.725101 18.746799 18.833607 18.725101 18.725101 18.703403 18.746799 18.790195 18.681705 18.703403 18.725101 18.768497 18.768497 18.811909 18.768497 18.790195 18.898701 18.768497 18.811909 18.746799 18.833607 18.768497 18.833607 18.725101 18.811909 18.898701 18.855305 18.855305 18.942097 18.898701 18.898701 18.920399 18.855305 18.898701 18.855305 18.963810 18.920399 18.855305 18.833607 18.942097 18.833607 18.898701 18.898701 18.833607 18.855305 18.855305 18.942097 18.920399 18.877003 18.963810 18.963810 18.942097 18.920399 18.942097 19.028904 18.942097 18.963810 18.963810 19.050602 18.855305 18.877003 18.920399 18.898701 18.855305 18.898701 18.855305 18.920399 18.942097 18.898701 18.942097 18.963810 19.028904 19.072300 19.159107 19.028904 19.050602 19.072300 19.115696 19.050602 18.963810 19.159107 19.115696 19.050602 19.115696 19.072300 19.028904 19.050602 19.093998 19.072300 19.115696 19.137409 19.224201 19.224201 19.050602 19.137409 19.050602 19.115696 19.159107 19.159107 19.093998 19.202503 19.137409 19.159107 19.159107 19.072300 19.072300 19.180805 19.267597 19.159107 19.202503 19.224201 19.245899 19.202503 
18.985508 18.963810 19.050602 19.072300 18.985508 18.920399 18.920399 18.963810 18.877003 18.942097 18.942097 19.007206 18.898701 18.942097 18.920399 18.920399 19.007206 18.898701 18.898701 18.963810 19.050602 18.963810 18.811909 18.898701 18.855305 18.790195 18.920399 18.920399 18.877003 18.898701 18.877003 18.898701 18.877003 18.942097 19.007206 18.833607 18.790195 18.877003 18.855305 18.594898 18.638309 18.616596 18.573200 18.638309 18.703403 18.725101 18.768497 18.703403 18.703403 18.768497 18.681705 18.703403 18.768497 18.703403 18.725101 18.681705 18.811909 18.703403 18.746799 18.768497 18.746799 18.790195 18.833607 18.768497 18.746799 18.703403 18.811909 18.768497 18.790195 18.790195 18.790195 18.811909 18.855305 18.877003 18.833607 18.898701 18.963810 18.877003 18.877003 18.898701 18.942097 18.877003 18.963810 18.877003 18.898701 18.898701 18.877003 18.898701 18.811909 18.833607 18.811909 18.833607 18.811909 18.855305 18.877003 18.855305 18.985508 18.942097 18.985508 18.985508 18.898701 18.963810 18.942097 18.920399 18.920399 18.985508 18.855305 18.898701 18.855305 18.877003 18.855305 18.877003 18.811909 18.877003 18.898701 19.007206 18.898701 18.942097 19.007206 19.093998 19.115696 19.137409 19.072300 19.050602 19.093998 19.093998 18.963810 19.093998 18.985508 19.093998 19.072300 19.072300 19.115696 19.028904 19.007206 19.050602 19.093998 19.137409 19.180805 19.137409 19.137409 19.137409 19.115696 19.072300 19.093998 19.137409 19.159107 19.202503 19.137409 19.159107 19.028904 19.050602 19.028904 19.115696 19.050602 19.159107 19.115696 19.202503 19.159107 19.137409 
18.898701 19.072300 19.072300 18.985508 19.007206 18.963810 18.855305 19.072300 18.877003 18.942097 18.920399 19.028904 18.985508 18.920399 18.985508 18.963810 18.942097 18.942097 18.855305 18.942097 18.963810 18.920399 18.855305 18.855305 18.833607 18.898701 18.920399 18.855305 18.833607 18.855305 18.833607 18.898701 18.855305 18.920399 18.898701 18.855305 18.790195 18.877003 18.855305 18.703403 18.573200 18.594898 18.638309 18.725101 18.746799 18.725101 18.703403 18.660007 18.746799 18.768497 18.725101 18.681705 18.725101 18.725101 18.768497 18.725101 18.725101 18.768497 18.811909 18.703403 18.790195 18.768497 18.746799 18.725101 18.746799 18.725101 18.725101 18.768497 18.725101 18.790195 18.811909 18.746799 18.855305 18.855305 18.768497 18.855305 18.985508 18.898701 18.898701 18.963810 18.963810 18.877003 18.898701 18.855305 18.877003 18.877003 18.855305 18.833607 18.877003 18.811909 18.746799 18.811909 18.877003 18.898701 18.811909 18.855305 18.898701 18.920399 18.920399 18.942097 18.920399 18.963810 18.942097 18.898701 18.898701 18.920399 18.898701 18.877003 18.942097 18.877003 18.790195 18.855305 18.855305 18.898701 18.898701 18.963810 18.898701 19.050602 19.028904 19.072300 19.072300 19.093998 19.093998 19.115696 19.093998 19.072300 19.028904 19.115696 19.007206 19.050602 19.028904 19.007206 19.137409 19.050602 19.093998 19.050602 19.093998 19.137409 19.202503 19.202503 19.224201 19.072300 19.115696 19.072300 19.115696 19.072300 19.159107 19.137409 19.115696 19.202503 19.050602 18.963810 19.050602 19.093998 19.093998 19.072300 19.180805 19.072300 19.072300 19.028904 
19.028904 19.028904 19.115696 19.050602 18.985508 19.028904 18.985508 18.877003 18.963810 18.963810 18.898701 18.963810 18.920399 18.920399 18.898701 18.898701 18.920399 18.877003 18.898701 18.898701 18.963810 18.985508 18.898701 18.920399 18.833607 18.811909 18.855305 18.833607 18.920399 18.811909 18.811909 18.898701 18.833607 18.877003 18.855305 18.790195 18.790195 18.768497 18.790195 18.616596 18.594898 18.616596 18.638309 18.616596 18.681705 18.681705 18.725101 18.681705 18.746799 18.725101 18.681705 18.725101 18.746799 18.660007 18.746799 18.746799 18.746799 18.703403 18.790195 18.746799 18.725101 18.790195 18.703403 18.725101 18.746799 18.681705 18.660007 18.681705 18.725101 18.660007 18.833607 18.790195 18.855305 18.855305 18.811909 18.942097 18.920399 18.811909 18.920399 18.942097 18.898701 18.898701 18.877003 18.833607 18.877003 18.768497 18.877003 18.790195 18.768497 18.768497 18.768497 18.811909 18.790195 18.833607 18.811909 18.811909 18.920399 18.985508 18.985508 18.898701 18.877003 18.985508 18.898701 18.898701 18.963810 18.942097 18.898701 18.811909 18.811909 18.877003 18.790195 18.811909 18.898701 18.811909 18.833607 18.963810 19.028904 18.985508 19.007206 19.137409 19.028904 19.115696 19.050602 19.072300 19.159107 19.072300 18.898701 18.985508 19.007206 19.050602 19.072300 19.007206 19.115696 19.007206 18.963810 18.985508 19.028904 19.028904 19.137409 19.202503 19.137409 19.093998 19.137409 19.115696 19.072300 19.115696 19.159107 19.072300 19.159107 19.115696 19.093998 18.963810 19.007206 19.180805 19.159107 19.159107 19.115696 19.115696 19.224201 19.159107 
18.963810 19.028904 19.093998 18.985508 18.963810 19.007206 18.985508 18.920399 18.898701 18.855305 18.811909 18.942097 18.920399 18.877003 18.898701 18.963810 18.833607 18.898701 18.877003 18.898701 18.898701 18.985508 18.942097 18.898701 18.855305 18.833607 18.746799 18.877003 18.877003 18.833607 18.833607 18.942097 18.942097 18.877003 18.855305 18.855305 18.790195 18.811909 18.877003 18.529804 18.551502 18.638309 18.660007 18.660007 18.660007 18.638309 18.725101 18.725101 18.725101 18.703403 18.681705 18.616596 18.725101 18.703403 18.746799 18.725101 18.811909 18.768497 18.703403 18.725101 18.746799 18.746799 18.725101 18.768497 18.768497 18.703403 18.746799 18.638309 18.790195 18.703403 18.746799 18.811909 18.877003 18.790195 18.855305 18.833607 18.898701 18.963810 18.920399 18.877003 18.942097 18.963810 18.920399 18.942097 18.855305 18.790195 18.790195 18.681705 18.746799 18.877003 18.768497 18.790195 18.768497 18.855305 18.855305 18.855305 18.963810 18.963810 18.898701 18.963810 18.920399 18.963810 18.985508 18.898701 18.877003 18.877003 18.855305 18.877003 18.811909 18.833607 18.811909 18.855305 18.877003 18.898701 18.898701 18.942097 18.963810 18.920399 18.985508 19.137409 19.093998 19.050602 19.093998 19.050602 19.093998 19.050602 19.050602 19.028904 18.963810 19.050602 19.007206 19.072300 19.050602 19.028904 19.050602 19.072300 19.072300 19.072300 19.159107 19.202503 19.137409 19.093998 19.093998 19.050602 19.093998 19.093998 19.267597 19.180805 19.180805 19.093998 19.072300 19.093998 18.985508 19.072300 19.159107 19.224201 19.093998 19.093998 19.137409 19.115696 
18.898701 19.072300 19.072300 19.028904 18.985508 18.985508 19.007206 18.920399 18.855305 18.898701 18.920399 18.898701 18.877003 18.963810 18.963810 18.942097 18.985508 19.007206 18.855305 18.877003 19.007206 18.963810 18.942097 18.877003 18.898701 18.768497 18.790195 18.898701 18.920399 18.920399 18.898701 18.963810 18.942097 18.985508 18.877003 18.833607 18.833607 18.920399 18.790195 18.616596 18.616596 18.703403 18.746799 18.725101 18.746799 18.703403 18.681705 18.703403 18.746799 18.768497 18.768497 18.768497 18.660007 18.681705 18.811909 18.703403 18.660007 18.746799 18.855305 18.811909 18.790195 18.746799 18.746799 18.703403 18.768497 18.725101 18.703403 18.660007 18.703403 18.768497 18.746799 18.833607 18.877003 18.833607 18.790195 18.942097 18.963810 18.985508 18.920399 18.877003 18.985508 19.028904 18.985508 18.942097 18.920399 18.833607 18.855305 18.877003 18.855305 18.898701 18.833607 18.811909 18.790195 18.833607 18.811909 18.877003 18.898701 18.963810 18.985508 18.985508 19.007206 18.963810 19.028904 18.985508 18.942097 18.920399 18.920399 18.898701 18.877003 18.833607 18.855305 18.898701 18.898701 18.898701 18.855305 18.985508 18.920399 18.963810 19.072300 18.985508 19.137409 19.137409 19.115696 19.159107 19.093998 19.072300 19.007206 19.028904 19.072300 19.159107 19.028904 19.093998 18.985508 19.050602 19.028904 19.050602 19.072300 19.137409 19.245899 19.267597 19.159107 19.115696 19.115696 19.180805 19.180805 19.072300 19.180805 19.202503 19.202503 19.115696 19.072300 19.007206 19.093998 19.137409 19.202503 19.137409 19.093998 19.115696 19.180805 19.072300 
18.898701 18.963810 19.028904 19.007206 18.942097 18.942097 18.877003 18.985508 18.855305 18.898701 18.855305 18.877003 18.877003 18.963810 18.855305 18.963810 18.942097 18.920399 18.985508 18.898701 18.877003 18.942097 18.877003 18.877003 18.811909 18.811909 18.811909 18.877003 18.855305 18.877003 18.920399 18.942097 18.855305 18.790195 18.855305 18.833607 18.833607 18.877003 18.725101 18.681705 18.573200 18.638309 18.703403 18.681705 18.725101 18.725101 18.725101 18.725101 18.660007 18.746799 18.681705 18.703403 18.660007 18.638309 18.681705 18.703403 18.768497 18.811909 18.811909 18.833607 18.790195 18.833607 18.703403 18.790195 18.703403 18.725101 18.790195 18.681705 18.768497 18.790195 18.877003 18.877003 18.877003 18.877003 18.768497 18.877003 19.028904 19.007206 19.028904 19.028904 18.985508 18.942097 18.942097 18.963810 18.920399 18.877003 18.920399 18.877003 18.790195 18.855305 18.877003 18.877003 18.833607 18.855305 18.790195 18.833607 18.920399 19.007206 18.963810 18.963810 18.920399 19.050602 18.985508 18.877003 18.963810 19.007206 18.920399 18.811909 18.768497 18.855305 18.855305 18.877003 18.855305 18.963810 18.877003 18.920399 18.963810 18.942097 19.028904 18.985508 19.028904 19.093998 19.093998 19.007206 19.007206 19.007206 19.007206 19.072300 19.050602 19.137409 19.115696 19.072300 19.028904 19.028904 19.028904 19.028904 19.050602 19.072300 19.137409 19.159107 19.202503 19.093998 19.115696 19.072300 19.159107 19.137409 19.115696 19.093998 19.202503 19.072300 19.137409 18.963810 18.963810 19.115696 19.159107 19.224201 19.311008 19.224201 19.093998 19.224201 
18.703403 18.985508 19.072300 18.963810 18.898701 18.920399 18.942097 18.877003 18.942097 18.898701 18.942097 18.877003 18.811909 18.963810 18.877003 18.855305 18.898701 18.985508 18.898701 18.942097 18.920399 18.985508 19.050602 18.942097 18.920399 18.833607 18.920399 18.855305 18.898701 18.898701 18.985508 18.877003 18.855305 18.877003 18.833607 18.833607 18.833607 18.855305 18.833607 18.573200 18.638309 18.638309 18.660007 18.660007 18.681705 18.768497 18.768497 18.660007 18.790195 18.746799 18.660007 18.616596 18.768497 18.725101 18.790195 18.725101 18.768497 18.768497 18.746799 18.703403 18.790195 18.833607 18.725101 18.768497 18.725101 18.746799 18.725101 18.790195 18.790195 18.855305 18.833607 18.920399 18.877003 18.855305 18.877003 18.920399 18.942097 18.920399 18.963810 18.855305 18.942097 18.898701 18.898701 18.920399 18.985508 18.942097 18.855305 18.855305 18.942097 18.920399 18.833607 18.855305 18.855305 18.877003 18.833607 18.898701 18.920399 18.942097 19.028904 18.942097 18.920399 18.963810 19.050602 18.963810 18.877003 18.920399 18.920399 18.985508 18.898701 18.942097 18.877003 19.028904 18.877003 18.920399 18.855305 18.942097 19.050602 19.072300 18.963810 18.942097 19.050602 19.050602 19.093998 18.985508 19.050602 19.072300 19.007206 19.050602 19.072300 19.115696 19.159107 19.137409 19.115696 19.093998 19.115696 19.028904 19.159107 19.050602 19.159107 19.137409 19.180805 19.115696 19.072300 19.115696 19.202503 19.159107 19.159107 19.180805 19.245899 19.159107 19.115696 19.050602 19.007206 19.115696 19.224201 19.159107 19.224201 19.159107 19.159107 19.072300 
18.703403 18.920399 19.028904 18.985508 19.028904 18.920399 18.920399 18.811909 18.811909 18.898701 18.920399 18.898701 18.877003 18.920399 18.877003 18.898701 18.920399 18.963810 18.855305 18.833607 19.007206 18.942097 18.942097 18.877003 18.877003 18.790195 18.811909 18.898701 18.920399 18.942097 18.898701 18.877003 18.790195 18.746799 18.811909 18.833607 18.768497 18.877003 18.790195 18.573200 18.638309 18.638309 18.725101 18.725101 18.725101 18.703403 18.746799 18.703403 18.660007 18.790195 18.725101 18.703403 18.790195 18.638309 18.811909 18.790195 18.811909 18.768497 18.768497 18.768497 18.746799 18.768497 18.790195 18.811909 18.790195 18.725101 18.790195 18.811909 18.833607 18.898701 18.942097 19.007206 18.985508 18.920399 18.942097 18.920399 18.963810 18.920399 18.898701 18.898701 18.877003 18.898701 18.877003 18.920399 18.877003 18.898701 18.855305 18.877003 18.898701 18.811909 18.855305 18.877003 18.898701 18.898701 18.855305 18.833607 18.877003 18.877003 18.898701 18.942097 18.942097 18.920399 19.028904 18.877003 18.811909 18.920399 18.898701 18.985508 18.942097 18.920399 18.942097 19.028904 18.985508 19.007206 19.028904 19.050602 19.007206 18.942097 18.920399 18.942097 18.963810 19.007206 19.007206 18.985508 18.985508 19.072300 19.028904 19.093998 19.159107 19.115696 19.224201 19.180805 19.093998 19.137409 19.093998 19.115696 19.072300 19.072300 19.202503 19.159107 19.159107 19.050602 19.093998 19.115696 19.072300 19.093998 19.115696 19.072300 19.267597 19.093998 19.028904 19.072300 19.050602 19.050602 19.180805 19.202503 19.159107 19.137409 19.180805 19.093998 
18.725101 18.811909 18.898701 18.963810 18.985508 18.963810 18.833607 18.833607 18.833607 18.833607 18.877003 18.942097 18.985508 18.963810 18.963810 18.942097 18.985508 18.963810 18.898701 19.007206 18.985508 19.050602 18.877003 18.877003 18.855305 18.855305 18.877003 18.898701 18.920399 18.833607 18.833607 18.746799 18.811909 18.833607 18.790195 18.790195 18.833607 18.855305 18.746799 18.594898 18.660007 18.660007 18.703403 18.725101 18.768497 18.681705 18.746799 18.725101 18.768497 18.725101 18.746799 18.725101 18.768497 18.746799 18.790195 18.790195 18.790195 18.768497 18.811909 18.768497 18.855305 18.768497 18.746799 18.811909 18.855305 18.790195 18.877003 18.898701 18.963810 18.920399 19.028904 19.028904 18.963810 18.942097 19.007206 19.050602 18.942097 18.898701 18.898701 18.898701 18.920399 18.920399 18.920399 18.898701 18.920399 18.963810 18.920399 18.898701 18.898701 18.942097 18.877003 18.963810 18.963810 18.833607 18.855305 18.920399 18.942097 18.942097 18.963810 18.942097 18.942097 18.985508 18.985508 18.877003 18.898701 18.985508 19.028904 18.985508 19.007206 19.093998 19.007206 18.985508 18.963810 19.028904 19.050602 19.072300 18.942097 18.942097 18.942097 19.050602 19.007206 19.028904 18.985508 19.028904 19.072300 19.072300 19.007206 19.115696 19.137409 19.224201 19.202503 19.115696 19.202503 19.202503 19.159107 19.093998 19.137409 19.072300 19.159107 19.202503 19.137409 19.137409 19.093998 19.115696 19.180805 19.093998 19.202503 19.093998 19.180805 19.093998 19.180805 19.093998 19.072300 19.072300 19.159107 19.159107 19.180805 19.180805 19.137409 19.093998 
18.660007 18.768497 18.942097 18.942097 18.942097 18.898701 18.855305 18.920399 18.898701 18.877003 18.920399 18.942097 18.942097 18.942097 18.985508 18.898701 18.942097 18.942097 18.942097 18.898701 18.985508 18.877003 18.877003 18.898701 18.833607 18.855305 18.898701 18.898701 18.855305 18.855305 18.768497 18.746799 18.768497 18.746799 18.790195 18.833607 18.920399 18.833607 18.681705 18.616596 18.660007 18.703403 18.746799 18.638309 18.790195 18.638309 18.746799 18.725101 18.725101 18.703403 18.768497 18.746799 18.790195 18.811909 18.833607 18.768497 18.855305 18.811909 18.833607 18.811909 18.790195 18.811909 18.833607 18.790195 18.790195 18.811909 18.877003 18.920399 19.050602 18.985508 18.942097 18.963810 19.007206 18.942097 18.985508 19.050602 19.007206 18.942097 18.855305 18.920399 18.898701 18.942097 18.920399 18.920399 19.007206 18.942097 18.920399 18.898701 18.942097 19.093998 18.920399 18.920399 18.942097 18.942097 18.898701 18.877003 18.920399 18.942097 18.985508 18.920399 18.920399 18.898701 18.942097 18.898701 18.898701 19.028904 19.007206 18.942097 19.050602 19.007206 19.007206 18.963810 18.985508 19.028904 19.028904 19.072300 19.028904 18.920399 18.920399 18.985508 19.007206 18.942097 18.985508 18.985508 18.963810 19.050602 18.985508 19.050602 19.115696 19.159107 19.267597 19.202503 19.245899 19.245899 19.202503 19.180805 19.115696 19.115696 19.202503 19.180805 19.245899 19.028904 19.072300 19.093998 19.159107 19.137409 19.093998 19.137409 19.224201 19.159107 19.093998 19.115696 19.072300 19.180805 19.180805 19.137409 19.180805 19.159107 19.159107 19.180805 
18.768497 18.833607 18.963810 18.963810 18.920399 18.877003 18.898701 18.898701 18.985508 18.942097 18.985508 19.007206 19.028904 19.028904 18.985508 18.985508 19.028904 19.050602 18.985508 19.007206 18.985508 18.963810 18.985508 18.920399 18.963810 18.877003 18.985508 18.855305 18.898701 18.942097 18.920399 18.920399 18.877003 18.877003 18.790195 18.746799 18.855305 18.920399 18.746799 18.594898 18.703403 18.681705 18.703403 18.681705 18.746799 18.703403 18.725101 18.768497 18.703403 18.660007 18.660007 18.746799 18.811909 18.811909 18.898701 18.833607 18.811909 18.920399 18.855305 18.811909 18.855305 18.942097 18.811909 18.833607 18.811909 18.833607 18.898701 19.028904 19.050602 18.985508 18.963810 18.963810 18.985508 19.050602 19.072300 19.115696 18.985508 18.920399 18.898701 18.963810 18.877003 18.963810 18.877003 18.942097 18.985508 18.920399 19.007206 19.028904 18.963810 18.920399 18.942097 18.898701 18.985508 19.050602 18.963810 18.942097 19.007206 18.920399 18.963810 18.898701 18.963810 18.963810 19.028904 18.985508 18.942097 19.028904 19.072300 19.028904 19.093998 19.093998 19.072300 19.093998 19.007206 19.093998 19.093998 19.137409 19.007206 19.028904 18.963810 19.028904 19.072300 19.072300 19.050602 19.072300 19.028904 19.028904 19.115696 19.180805 19.115696 19.180805 19.202503 19.115696 19.224201 19.202503 19.245899 19.180805 19.115696 19.159107 19.202503 19.159107 19.224201 19.115696 19.050602 19.202503 19.180805 19.159107 19.137409 19.137409 19.224201 19.137409 19.159107 19.050602 19.050602 19.159107 19.224201 19.224201 19.224201 19.137409 19.267597 19.202503 
18.660007 18.725101 18.898701 19.050602 18.942097 18.985508 18.920399 18.920399 18.920399 18.877003 19.007206 19.050602 19.050602 18.985508 18.898701 18.963810 19.072300 18.963810 18.963810 19.028904 18.985508 18.920399 18.963810 18.833607 18.920399 18.963810 19.028904 18.877003 18.898701 18.898701 18.877003 18.963810 18.877003 18.855305 18.811909 18.811909 18.855305 18.855305 18.746799 18.508106 18.573200 18.638309 18.725101 18.790195 18.811909 18.725101 18.768497 18.703403 18.725101 18.746799 18.725101 18.681705 18.725101 18.790195 18.898701 18.877003 18.855305 18.855305 18.833607 18.746799 18.877003 18.942097 18.811909 18.855305 18.877003 18.920399 18.942097 19.007206 18.985508 18.942097 19.093998 19.050602 19.072300 19.028904 19.050602 19.072300 19.072300 18.963810 18.877003 18.920399 18.920399 18.898701 18.942097 18.963810 18.942097 19.007206 18.985508 19.028904 19.180805 18.985508 18.963810 18.985508 19.050602 18.985508 19.007206 18.985508 18.963810 18.942097 18.898701 18.985508 18.920399 19.007206 18.985508 18.811909 18.898701 19.050602 19.028904 19.050602 19.050602 19.007206 19.093998 19.137409 19.028904 19.050602 19.007206 19.115696 19.050602 18.942097 18.920399 19.050602 19.115696 19.007206 18.985508 19.007206 18.985508 19.050602 19.050602 19.072300 19.159107 19.115696 19.245899 19.180805 19.202503 19.202503 19.245899 19.137409 19.072300 19.115696 19.224201 19.180805 19.202503 19.093998 19.159107 19.093998 19.115696 19.115696 19.159107 19.115696 19.159107 19.180805 19.180805 19.072300 19.115696 19.159107 19.159107 19.202503 19.202503 19.224201 19.202503 19.137409 
18.638309 18.638309 18.877003 18.942097 18.877003 18.963810 18.942097 18.942097 18.942097 18.942097 19.007206 19.028904 19.007206 18.963810 18.963810 18.942097 19.028904 18.985508 19.050602 19.028904 19.028904 18.920399 18.920399 18.942097 19.007206 18.877003 18.942097 18.898701 18.920399 18.920399 18.877003 18.920399 18.855305 18.833607 18.877003 18.877003 18.942097 18.920399 18.746799 18.594898 18.594898 18.660007 18.703403 18.660007 18.790195 18.768497 18.725101 18.703403 18.811909 18.703403 18.725101 18.725101 18.768497 18.855305 18.942097 18.920399 18.855305 18.877003 18.877003 18.833607 18.855305 18.898701 18.898701 18.942097 18.855305 18.855305 18.920399 18.898701 18.985508 19.007206 19.115696 19.072300 18.985508 19.028904 19.028904 19.050602 19.007206 19.007206 18.963810 18.898701 18.920399 18.920399 18.985508 18.985508 19.050602 19.028904 19.007206 19.050602 19.202503 19.028904 19.007206 19.007206 18.963810 19.028904 18.985508 18.985508 18.963810 18.920399 18.942097 18.963810 18.942097 19.028904 18.920399 18.963810 19.028904 19.072300 18.985508 19.072300 19.093998 19.180805 19.093998 19.115696 19.072300 19.115696 19.028904 19.093998 19.007206 18.985508 18.942097 19.007206 19.007206 18.985508 19.050602 19.050602 19.028904 19.115696 19.093998 19.115696 19.115696 19.115696 19.245899 19.159107 19.202503 19.202503 19.245899 19.180805 19.115696 19.115696 19.159107 19.137409 19.202503 19.245899 19.137409 19.159107 19.115696 19.093998 19.224201 19.137409 19.137409 19.137409 19.137409 19.159107 19.180805 19.202503 19.115696 19.202503 19.224201 19.159107 19.159107 19.137409 
18.703403 18.725101 18.963810 19.050602 18.985508 18.963810 18.963810 19.050602 18.963810 18.963810 19.115696 19.007206 19.072300 19.028904 19.007206 18.963810 19.007206 19.007206 18.963810 19.007206 19.028904 19.028904 18.942097 18.898701 18.898701 18.898701 18.942097 18.898701 18.855305 18.855305 18.877003 18.855305 18.811909 18.985508 18.877003 18.877003 18.877003 18.833607 18.660007 18.681705 18.681705 18.638309 18.703403 18.746799 18.681705 18.746799 18.768497 18.725101 18.768497 18.811909 18.768497 18.703403 18.746799 18.855305 18.898701 18.877003 18.877003 18.855305 18.855305 18.855305 18.811909 18.942097 18.877003 18.898701 18.877003 18.898701 18.920399 19.072300 18.985508 19.007206 19.050602 19.072300 19.093998 19.093998 19.028904 19.137409 19.028904 18.985508 18.963810 18.920399 18.920399 18.963810 18.920399 19.050602 19.028904 18.963810 19.028904 19.072300 19.115696 19.050602 18.963810 18.985508 18.985508 19.050602 19.072300 18.920399 18.985508 19.007206 18.942097 18.898701 18.942097 18.985508 19.007206 19.007206 19.007206 19.050602 19.072300 19.028904 19.093998 19.137409 19.093998 19.028904 19.050602 19.093998 19.137409 19.028904 19.050602 18.963810 19.007206 19.007206 19.028904 19.050602 19.007206 19.050602 19.007206 19.115696 19.072300 19.159107 19.180805 19.202503 19.245899 19.202503 19.202503 19.311008 19.245899 19.115696 19.115696 19.093998 19.180805 19.267597 19.245899 19.267597 19.180805 19.159107 19.202503 19.072300 19.267597 19.159107 19.202503 19.159107 19.072300 19.137409 19.093998 19.224201 19.137409 19.159107 19.180805 19.267597 19.202503 19.115696 
18.703403 18.660007 18.790195 19.072300 19.072300 19.072300 19.072300 18.985508 19.007206 19.007206 18.942097 19.050602 19.050602 19.028904 19.028904 18.985508 18.963810 18.942097 18.942097 18.920399 18.833607 18.942097 18.877003 18.855305 18.877003 18.920399 18.920399 18.877003 18.898701 18.920399 18.877003 18.898701 18.855305 18.942097 18.920399 18.898701 18.877003 18.877003 18.681705 18.638309 18.660007 18.638309 18.725101 18.725101 18.746799 18.790195 18.811909 18.681705 18.768497 18.768497 18.768497 18.768497 18.725101 18.790195 18.898701 18.920399 18.942097 18.942097 18.920399 18.833607 18.898701 18.920399 18.811909 18.898701 18.942097 19.028904 19.007206 19.072300 19.050602 18.963810 19.028904 19.028904 19.028904 19.093998 19.028904 19.093998 19.007206 19.007206 18.963810 18.877003 18.963810 18.898701 18.985508 19.007206 19.050602 19.050602 19.028904 19.093998 19.115696 19.050602 19.007206 19.072300 19.072300 18.942097 19.007206 18.963810 18.920399 18.942097 19.007206 19.050602 18.985508 19.007206 19.007206 18.985508 19.050602 19.028904 18.985508 19.137409 19.050602 19.159107 18.985508 19.093998 19.093998 19.072300 19.180805 19.028904 19.050602 19.007206 19.007206 18.898701 19.007206 19.137409 19.115696 19.050602 19.093998 19.072300 19.072300 19.180805 19.159107 19.245899 19.267597 19.224201 19.224201 19.180805 19.159107 19.202503 19.137409 19.093998 19.137409 19.159107 19.202503 19.202503 19.159107 19.137409 19.159107 19.202503 19.159107 19.202503 19.159107 19.180805 19.224201 19.093998 19.159107 19.224201 19.115696 19.245899 19.202503 19.180805 19.311008 19.180805 
18.790195 18.660007 18.898701 19.093998 19.137409 19.050602 19.072300 19.028904 19.028904 19.028904 19.007206 19.072300 19.072300 19.028904 18.963810 19.050602 19.028904 18.942097 19.007206 18.898701 18.963810 18.920399 18.985508 18.855305 18.942097 18.877003 18.898701 18.898701 18.920399 18.920399 18.920399 18.877003 18.920399 19.007206 18.963810 18.898701 19.072300 18.942097 18.768497 18.768497 18.681705 18.768497 18.725101 18.811909 18.898701 18.790195 18.768497 18.725101 18.768497 18.725101 18.811909 18.768497 18.790195 18.898701 19.028904 18.898701 19.007206 18.898701 18.898701 18.855305 18.898701 18.920399 18.898701 18.920399 18.855305 18.963810 19.072300 19.007206 19.028904 19.072300 19.007206 19.115696 19.050602 19.159107 19.137409 19.093998 19.072300 19.007206 19.028904 18.963810 19.028904 19.007206 19.028904 19.050602 19.072300 19.072300 19.093998 19.115696 19.137409 19.072300 19.028904 19.072300 19.050602 19.050602 19.050602 19.007206 18.985508 18.985508 19.050602 19.007206 19.028904 19.050602 19.159107 19.093998 18.985508 19.072300 19.115696 19.028904 19.093998 19.137409 19.115696 19.093998 19.180805 19.180805 19.180805 19.050602 19.115696 19.093998 19.007206 19.137409 19.159107 19.137409 19.115696 19.050602 19.093998 19.180805 19.180805 19.180805 19.224201 19.202503 19.224201 19.202503 19.267597 19.311008 19.245899 19.202503 19.202503 19.202503 19.245899 19.224201 19.245899 19.267597 19.267597 19.289295 19.245899 19.289295 19.267597 19.245899 19.332706 19.202503 19.159107 19.245899 19.115696 19.311008 19.267597 19.311008 19.202503 19.224201 19.245899 19.267597 
18.681705 18.573200 18.833607 19.007206 19.093998 18.942097 19.007206 19.050602 18.985508 18.898701 18.877003 19.007206 19.028904 19.050602 18.942097 19.072300 18.985508 19.007206 19.007206 18.877003 18.833607 18.811909 18.877003 18.920399 18.942097 18.855305 18.985508 18.833607 18.768497 18.877003 18.877003 18.855305 18.942097 18.985508 18.920399 18.855305 18.855305 18.898701 18.681705 18.638309 18.703403 18.768497 18.790195 18.681705 18.746799 18.790195 18.725101 18.811909 18.703403 18.833607 18.746799 18.746799 18.811909 18.855305 18.855305 18.898701 18.877003 18.898701 18.898701 18.920399 18.942097 18.877003 18.963810 18.942097 18.898701 18.963810 18.942097 18.985508 19.028904 18.920399 18.963810 19.050602 18.963810 19.050602 19.050602 19.028904 19.028904 19.050602 19.072300 19.093998 19.072300 19.028904 19.093998 19.115696 19.028904 19.093998 19.093998 19.007206 19.115696 19.050602 19.028904 19.007206 18.963810 18.920399 19.007206 19.028904 19.028904 19.007206 19.050602 19.007206 19.093998 19.050602 19.072300 19.028904 19.072300 19.159107 19.028904 19.050602 19.028904 19.072300 19.072300 19.050602 19.093998 19.137409 19.050602 19.137409 19.050602 19.137409 19.050602 19.028904 19.159107 19.115696 19.159107 19.072300 19.093998 19.180805 18.985508 19.180805 19.159107 19.202503 19.137409 19.093998 19.202503 19.202503 19.115696 19.245899 19.137409 19.115696 19.180805 19.224201 19.245899 19.245899 19.245899 19.224201 19.202503 19.137409 19.224201 19.115696 19.224201 19.289295 19.224201 19.159107 19.028904 19.267597 19.267597 19.202503 19.224201 19.202503 19.202503 19.180805 
18.681705 18.660007 18.725101 18.920399 19.028904 18.920399 19.007206 19.050602 19.007206 19.007206 18.963810 19.028904 18.920399 19.007206 19.007206 19.028904 19.050602 18.963810 18.942097 18.963810 18.942097 18.963810 18.942097 18.985508 18.877003 18.855305 18.877003 18.920399 18.811909 18.877003 18.898701 18.898701 18.920399 18.855305 18.920399 18.833607 18.790195 18.790195 18.725101 18.660007 18.768497 18.746799 18.768497 18.746799 18.811909 18.811909 18.768497 18.768497 18.703403 18.746799 18.811909 18.855305 18.898701 18.790195 18.920399 18.898701 18.877003 18.855305 18.920399 18.855305 18.920399 18.855305 18.877003 18.877003 18.877003 18.920399 18.963810 18.920399 18.920399 18.942097 19.007206 18.920399 18.963810 19.028904 18.985508 19.007206 19.072300 19.137409 19.093998 19.159107 19.093998 19.180805 19.159107 19.072300 19.028904 19.093998 19.072300 19.007206 19.115696 19.050602 18.985508 19.050602 18.942097 18.963810 19.028904 18.985508 19.072300 19.093998 19.072300 19.050602 19.050602 19.093998 19.072300 19.115696 19.115696 19.137409 19.115696 19.028904 18.985508 19.050602 19.007206 19.007206 19.028904 19.050602 19.072300 19.007206 19.050602 19.072300 19.115696 19.137409 19.137409 19.137409 19.180805 19.159107 19.180805 19.159107 19.115696 19.137409 19.072300 19.115696 19.093998 19.072300 19.137409 19.180805 19.224201 19.180805 19.159107 19.115696 19.137409 19.202503 19.289295 19.180805 19.245899 19.115696 19.115696 19.180805 19.267597 19.137409 19.267597 19.224201 19.180805 19.072300 19.180805 19.202503 19.245899 19.202503 19.245899 19.202503 19.180805 19.180805 
18.681705 18.681705 18.725101 18.877003 18.942097 19.093998 18.942097 19.007206 18.985508 18.920399 19.007206 19.007206 19.007206 19.050602 18.963810 19.028904 18.963810 18.942097 18.855305 18.942097 18.920399 18.898701 18.855305 18.985508 18.898701 18.963810 18.898701 18.833607 18.855305 18.811909 18.855305 18.898701 18.920399 18.855305 18.877003 18.898701 18.790195 18.790195 18.638309 18.681705 18.660007 18.746799 18.703403 18.725101 18.790195 18.746799 18.768497 18.725101 18.725101 18.725101 18.811909 18.768497 18.746799 18.833607 18.855305 18.811909 18.768497 18.920399 18.855305 18.877003 18.898701 18.942097 18.963810 18.920399 18.855305 18.963810 18.877003 18.942097 18.898701 18.920399 18.942097 18.920399 18.877003 18.898701 18.985508 19.050602 19.137409 19.093998 19.202503 19.180805 19.202503 19.224201 19.137409 19.137409 19.050602 19.115696 19.007206 18.963810 19.050602 19.072300 19.072300 19.050602 18.985508 18.985508 18.985508 19.028904 19.050602 19.115696 19.093998 19.072300 19.115696 19.159107 19.115696 19.093998 19.115696 19.137409 19.028904 19.093998 19.028904 18.985508 19.050602 19.007206 18.963810 19.050602 19.028904 19.093998 19.115696 19.072300 19.072300 19.137409 19.093998 19.093998 19.159107 19.180805 19.137409 19.159107 19.115696 19.093998 19.072300 19.159107 19.137409 19.072300 19.072300 19.115696 19.202503 19.159107 19.137409 19.180805 19.159107 19.180805 19.137409 19.180805 19.137409 19.224201 19.180805 19.115696 19.202503 19.180805 19.202503 19.245899 19.159107 19.115696 19.072300 19.180805 19.159107 19.093998 19.224201 19.159107 19.072300 19.072300 
18.725101 18.703403 18.660007 18.746799 18.898701 18.963810 19.050602 18.963810 18.942097 18.942097 18.963810 19.028904 19.050602 19.007206 18.920399 19.007206 18.963810 18.985508 18.920399 18.942097 18.877003 18.833607 19.007206 18.877003 18.898701 18.942097 18.942097 18.942097 18.877003 18.920399 18.833607 18.898701 18.855305 18.920399 18.877003 18.855305 18.855305 18.833607 18.638309 18.660007 18.660007 18.660007 18.725101 18.725101 18.855305 18.746799 18.660007 18.768497 18.746799 18.703403 18.790195 18.703403 18.768497 18.855305 18.898701 18.877003 18.877003 18.942097 18.833607 18.898701 18.963810 18.920399 18.920399 18.920399 18.877003 18.963810 18.963810 18.920399 18.920399 18.920399 18.898701 18.877003 18.942097 18.877003 18.985508 19.072300 19.245899 19.180805 19.289295 19.224201 19.245899 19.267597 19.137409 19.050602 19.093998 19.159107 19.072300 19.050602 19.007206 19.093998 19.007206 19.072300 19.007206 18.985508 18.985508 18.985508 18.985508 19.093998 19.050602 19.072300 19.093998 19.115696 19.159107 19.072300 19.072300 19.180805 19.050602 19.007206 19.050602 19.072300 18.920399 18.920399 19.028904 19.028904 19.028904 19.050602 19.137409 19.093998 19.137409 19.159107 19.159107 19.202503 19.202503 19.159107 19.137409 19.159107 19.137409 19.093998 19.093998 19.050602 19.159107 19.115696 19.137409 19.115696 19.180805 19.202503 19.093998 19.115696 19.180805 19.180805 19.180805 19.159107 19.180805 19.180805 19.115696 19.202503 19.224201 19.245899 19.202503 19.180805 19.245899 19.267597 19.115696 19.137409 19.224201 19.202503 19.267597 19.202503 19.180805 19.137409 
18.768497 18.725101 18.616596 18.811909 18.985508 18.942097 18.877003 19.028904 19.007206 18.920399 18.985508 19.072300 19.028904 19.007206 18.963810 18.898701 18.985508 18.898701 18.898701 18.920399 18.920399 18.855305 18.811909 18.877003 18.811909 18.790195 18.833607 18.898701 18.898701 18.942097 18.942097 18.855305 18.855305 18.855305 18.855305 18.877003 18.790195 18.790195 18.616596 18.594898 18.746799 18.660007 18.725101 18.703403 18.855305 18.703403 18.790195 18.703403 18.725101 18.768497 18.790195 18.768497 18.746799 18.833607 18.920399 18.920399 18.833607 18.877003 18.877003 18.920399 18.963810 18.942097 18.898701 18.920399 18.942097 18.898701 18.877003 18.898701 18.920399 18.963810 18.833607 18.942097 18.942097 18.920399 18.985508 19.093998 19.202503 19.180805 19.245899 19.267597 19.180805 19.224201 19.115696 19.159107 19.115696 19.093998 19.050602 19.050602 19.050602 18.985508 18.985508 19.050602 19.072300 18.985508 18.985508 19.028904 18.963810 19.072300 19.093998 19.159107 19.115696 19.159107 19.159107 19.093998 19.050602 19.028904 19.137409 19.093998 19.050602 19.007206 18.920399 18.985508 18.985508 19.007206 19.050602 19.050602 19.137409 19.180805 19.180805 19.137409 19.202503 19.245899 19.245899 19.180805 19.137409 19.159107 19.115696 19.050602 19.093998 19.137409 19.072300 19.093998 19.050602 19.093998 19.072300 19.115696 19.137409 19.093998 19.180805 19.159107 19.224201 19.180805 19.180805 19.224201 19.115696 19.180805 19.202503 19.159107 19.159107 19.180805 19.202503 19.159107 19.093998 19.180805 19.202503 19.202503 19.245899 19.180805 19.159107 19.050602 
18.703403 18.616596 18.616596 18.746799 18.963810 19.028904 18.985508 19.028904 18.985508 18.942097 19.007206 19.072300 18.985508 18.985508 18.963810 18.920399 18.920399 18.963810 18.963810 18.963810 18.942097 18.768497 18.877003 18.833607 18.833607 18.811909 18.833607 18.833607 18.811909 18.877003 18.833607 18.877003 18.920399 18.833607 18.963810 18.811909 18.811909 18.811909 18.573200 18.681705 18.703403 18.681705 18.746799 18.790195 18.790195 18.746799 18.725101 18.746799 18.746799 18.790195 18.746799 18.725101 18.790195 18.877003 18.985508 18.898701 18.833607 18.920399 18.942097 18.920399 18.985508 18.877003 18.920399 18.963810 18.942097 18.942097 18.963810 18.855305 18.942097 18.877003 18.920399 18.920399 19.007206 18.963810 18.920399 19.072300 19.115696 19.245899 19.311008 19.245899 19.267597 19.202503 19.202503 19.137409 19.137409 19.115696 19.007206 19.028904 19.007206 19.007206 19.007206 19.007206 18.920399 19.007206 18.963810 19.028904 19.093998 19.115696 19.159107 19.093998 19.137409 19.159107 19.137409 19.137409 19.072300 19.115696 19.115696 19.072300 19.050602 19.028904 18.942097 19.007206 18.942097 18.985508 19.072300 19.072300 19.137409 19.115696 19.180805 19.180805 19.245899 19.202503 19.245899 19.224201 19.159107 19.159107 19.137409 19.028904 19.072300 19.115696 19.072300 19.093998 19.050602 19.050602 19.093998 19.093998 19.050602 19.050602 19.180805 19.224201 19.202503 19.180805 19.137409 19.202503 19.180805 19.137409 19.180805 19.202503 19.159107 19.180805 19.115696 19.050602 19.093998 19.137409 19.245899 19.159107 19.224201 19.202503 19.180805 19.093998 
18.746799 18.638309 18.746799 18.703403 19.028904 19.007206 19.007206 18.963810 18.942097 19.050602 19.007206 19.093998 18.963810 19.050602 18.963810 18.920399 18.877003 18.877003 18.942097 18.920399 18.877003 18.811909 18.790195 18.833607 18.898701 18.920399 18.811909 18.790195 18.811909 18.790195 18.811909 18.855305 18.920399 18.920399 18.963810 18.833607 18.790195 18.811909 18.594898 18.616596 18.681705 18.725101 18.660007 18.725101 18.768497 18.746799 18.790195 18.703403 18.725101 18.790195 18.746799 18.725101 18.833607 18.833607 18.898701 18.942097 18.855305 18.855305 18.920399 18.920399 18.920399 18.985508 18.942097 18.942097 18.920399 18.942097 18.942097 18.877003 18.877003 18.811909 18.898701 18.985508 19.007206 19.028904 19.093998 19.050602 19.224201 19.311008 19.224201 19.245899 19.311008 19.202503 19.180805 19.159107 19.137409 19.137409 19.072300 19.007206 19.093998 18.985508 19.007206 18.985508 19.028904 18.942097 18.963810 19.050602 19.050602 19.115696 19.159107 19.180805 19.159107 19.224201 19.202503 19.137409 19.115696 19.159107 19.072300 19.028904 19.072300 19.007206 19.050602 18.963810 19.072300 19.050602 19.050602 19.072300 19.115696 19.137409 19.115696 19.245899 19.289295 19.224201 19.202503 19.245899 19.180805 19.224201 19.115696 19.028904 19.007206 19.028904 19.050602 19.050602 19.028904 19.050602 19.180805 19.115696 18.942097 19.093998 19.180805 19.159107 19.224201 19.245899 19.115696 19.245899 19.245899 19.137409 19.159107 19.224201 19.180805 19.224201 19.115696 19.137409 19.072300 19.224201 19.159107 19.224201 19.224201 19.202503 19.202503 19.180805 
18.790195 18.681705 18.660007 18.660007 18.920399 19.050602 19.028904 19.007206 18.898701 19.028904 18.985508 18.920399 19.007206 18.942097 18.942097 18.833607 18.898701 18.920399 18.877003 18.877003 18.985508 18.898701 18.877003 18.855305 18.877003 18.898701 18.833607 18.877003 18.833607 18.790195 18.920399 18.833607 18.920399 18.833607 18.920399 18.877003 18.855305 18.790195 18.594898 18.725101 18.703403 18.725101 18.703403 18.746799 18.703403 18.768497 18.833607 18.768497 18.681705 18.811909 18.790195 18.746799 18.768497 18.811909 18.963810 18.811909 18.877003 18.768497 18.963810 18.985508 18.920399 19.050602 18.833607 18.963810 18.898701 18.985508 18.920399 18.855305 18.898701 18.855305 18.942097 18.963810 18.963810 19.050602 19.028904 19.137409 19.224201 19.245899 19.245899 19.245899 19.245899 19.202503 19.137409 19.159107 19.072300 19.159107 19.007206 19.050602 19.093998 19.007206 19.050602 19.028904 19.007206 19.028904 19.007206 19.050602 19.093998 19.115696 19.180805 19.159107 19.159107 19.159107 19.245899 19.159107 19.159107 19.137409 19.050602 19.007206 19.072300 19.072300 19.050602 19.007206 18.963810 19.028904 19.115696 19.115696 19.137409 19.137409 19.180805 19.159107 19.289295 19.202503 19.202503 19.202503 19.115696 19.159107 19.115696 19.028904 19.007206 19.093998 19.007206 19.115696 19.028904 19.072300 19.050602 19.072300 19.050602 19.072300 19.115696 19.137409 19.245899 19.202503 19.159107 19.289295 19.159107 19.180805 19.137409 19.202503 19.224201 19.159107 19.202503 19.115696 19.093998 19.202503 19.224201 19.137409 19.224201 19.202503 19.159107 19.180805 
18.768497 18.616596 18.594898 18.703403 18.768497 19.028904 18.920399 19.007206 18.898701 18.963810 18.963810 19.050602 18.963810 18.942097 18.898701 18.942097 18.942097 19.007206 18.855305 18.855305 18.920399 18.855305 18.877003 18.877003 18.942097 18.855305 18.898701 18.920399 18.898701 18.898701 18.877003 18.790195 18.877003 18.898701 18.898701 18.898701 18.790195 18.746799 18.594898 18.681705 18.703403 18.703403 18.638309 18.746799 18.768497 18.790195 18.725101 18.746799 18.768497 18.768497 18.790195 18.746799 18.703403 18.833607 18.877003 18.811909 18.877003 18.877003 18.855305 18.920399 18.942097 18.985508 18.898701 18.985508 18.898701 18.811909 18.920399 18.898701 18.898701 18.942097 18.898701 19.007206 18.963810 18.963810 19.093998 19.072300 19.202503 19.289295 19.245899 19.159107 19.159107 19.202503 19.159107 19.137409 19.137409 19.072300 19.050602 19.050602 19.137409 19.093998 18.963810 18.985508 19.007206 18.963810 18.963810 19.093998 19.072300 19.180805 19.159107 19.180805 19.224201 19.267597 19.245899 19.202503 19.137409 19.115696 19.050602 19.050602 19.050602 19.072300 18.985508 19.028904 19.093998 19.093998 19.072300 19.115696 19.115696 19.137409 19.202503 19.202503 19.224201 19.267597 19.245899 19.202503 19.180805 19.180805 19.137409 19.072300 19.050602 19.159107 19.093998 19.050602 19.137409 19.028904 19.050602 19.050602 19.072300 19.050602 19.137409 19.115696 19.202503 19.224201 19.137409 19.180805 19.137409 19.137409 19.115696 19.180805 19.224201 19.289295 19.202503 19.137409 19.115696 19.202503 19.202503 19.180805 19.224201 19.224201 19.159107 19.137409 
18.855305 18.681705 18.725101 18.660007 18.811909 19.007206 19.050602 19.050602 19.007206 18.942097 18.855305 19.007206 18.985508 18.985508 18.898701 18.942097 18.985508 18.942097 19.007206 18.833607 18.898701 18.942097 18.898701 18.877003 18.768497 18.877003 18.942097 18.963810 18.855305 18.877003 18.877003 18.855305 18.898701 18.920399 18.833607 18.920399 18.790195 18.746799 18.681705 18.681705 18.681705 18.768497 18.703403 18.790195 18.746799 18.703403 18.703403 18.703403 18.746799 18.746799 18.703403 18.725101 18.746799 18.833607 18.942097 18.920399 18.898701 18.877003 18.942097 18.877003 18.855305 18.898701 18.963810 19.007206 18.942097 18.985508 18.920399 18.920399 18.963810 18.920399 18.963810 19.072300 19.115696 19.028904 19.093998 19.115696 19.224201 19.224201 19.180805 19.159107 19.159107 19.159107 19.137409 19.115696 19.137409 19.028904 19.093998 19.050602 19.072300 19.050602 18.985508 19.050602 19.050602 19.115696 19.028904 19.093998 19.137409 19.245899 19.180805 19.180805 19.267597 19.245899 19.202503 19.245899 19.180805 19.159107 19.093998 19.028904 19.007206 19.072300 19.028904 19.072300 19.115696 19.115696 19.115696 19.115696 19.159107 19.180805 19.115696 19.245899 19.159107 19.267597 19.202503 19.180805 19.159107 19.072300 19.050602 19.072300 19.115696 19.137409 19.137409 19.093998 19.093998 19.115696 19.007206 19.093998 19.072300 19.072300 19.072300 19.137409 19.159107 19.115696 19.137409 19.224201 19.180805 19.137409 19.159107 19.245899 19.180805 19.224201 19.202503 19.159107 19.028904 19.202503 19.245899 19.245899 19.224201 19.289295 19.224201 19.115696 
18.855305 18.660007 18.768497 18.660007 18.855305 18.985508 19.115696 19.028904 19.050602 18.985508 19.028904 19.007206 18.942097 19.028904 19.028904 18.963810 19.007206 18.963810 18.963810 18.942097 18.963810 18.942097 18.942097 18.898701 18.898701 18.920399 18.920399 18.877003 18.898701 18.898701 18.877003 18.963810 18.855305 18.877003 18.920399 18.855305 18.768497 18.768497 18.616596 18.703403 18.681705 18.725101 18.790195 18.746799 18.790195 18.768497 18.746799 18.725101 18.725101 18.725101 18.811909 18.746799 18.790195 18.898701 18.920399 18.920399 18.942097 18.963810 18.855305 18.985508 18.920399 18.963810 18.920399 18.963810 19.028904 19.007206 19.028904 19.072300 18.985508 19.093998 19.093998 19.072300 19.072300 19.137409 19.159107 19.224201 19.180805 19.202503 19.137409 19.180805 19.137409 19.050602 19.115696 19.137409 19.115696 19.093998 19.072300 19.050602 19.115696 19.115696 19.115696 19.115696 19.050602 19.072300 19.137409 19.115696 19.159107 19.224201 19.137409 19.202503 19.224201 19.267597 19.224201 19.180805 19.159107 19.245899 19.159107 19.093998 19.072300 19.050602 19.115696 19.115696 19.137409 19.072300 19.159107 19.202503 19.137409 19.159107 19.137409 19.180805 19.137409 19.245899 19.245899 19.180805 19.180805 19.137409 19.137409 19.093998 19.115696 19.180805 19.093998 19.180805 19.202503 19.137409 19.115696 19.180805 19.115696 19.007206 19.159107 19.115696 19.180805 19.180805 19.137409 19.180805 19.115696 19.115696 19.245899 19.180805 19.202503 19.180805 19.224201 19.137409 19.137409 19.224201 19.245899 19.289295 19.180805 19.202503 19.224201 19.159107 
18.985508 18.725101 18.790195 18.703403 18.703403 18.963810 19.028904 19.093998 18.963810 19.028904 19.093998 19.050602 18.963810 19.050602 19.007206 18.942097 19.007206 18.985508 18.920399 19.007206 18.920399 19.007206 18.898701 18.898701 18.920399 18.985508 18.920399 18.877003 18.811909 18.855305 18.877003 18.920399 18.855305 18.877003 18.877003 18.811909 18.811909 18.790195 18.681705 18.681705 18.703403 18.725101 18.790195 18.703403 18.833607 18.877003 18.768497 18.768497 18.681705 18.768497 18.768497 18.811909 18.725101 18.898701 18.942097 18.898701 18.985508 18.963810 18.920399 18.963810 19.050602 19.028904 19.007206 18.985508 18.985508 18.985508 19.028904 19.115696 19.180805 19.093998 19.137409 19.137409 19.093998 19.137409 19.245899 19.180805 19.180805 19.115696 19.180805 19.093998 19.050602 19.180805 19.050602 19.072300 19.159107 19.137409 19.115696 19.202503 19.202503 19.202503 19.115696 19.159107 19.202503 19.115696 19.072300 19.137409 19.224201 19.180805 19.137409 19.159107 19.202503 19.159107 19.202503 19.180805 19.137409 19.224201 19.159107 19.115696 19.180805 19.180805 19.180805 19.093998 19.202503 19.245899 19.180805 19.224201 19.159107 19.159107 19.159107 19.137409 19.202503 19.202503 19.180805 19.180805 19.093998 19.159107 19.115696 19.202503 19.159107 19.180805 19.115696 19.159107 19.202503 19.115696 19.180805 19.137409 19.137409 19.093998 19.159107 19.202503 19.245899 19.093998 19.159107 19.115696 19.115696 19.180805 19.267597 19.180805 19.180805 19.115696 19.224201 19.159107 19.180805 19.202503 19.311008 19.289295 19.376102 19.202503 19.289295 19.202503 
19.007206 18.811909 18.746799 18.616596 18.681705 18.877003 19.093998 19.028904 19.028904 19.093998 19.028904 18.985508 18.855305 18.963810 18.942097 19.050602 18.942097 18.898701 18.942097 18.942097 18.920399 18.942097 18.985508 18.898701 18.920399 18.963810 18.833607 18.790195 18.963810 18.920399 19.050602 18.855305 18.725101 18.811909 18.833607 18.833607 18.790195 18.746799 18.638309 18.616596 18.703403 18.638309 18.681705 18.660007 18.790195 18.768497 18.746799 18.790195 18.746799 18.768497 18.811909 18.768497 18.768497 18.877003 18.898701 18.898701 18.920399 18.898701 18.898701 18.942097 18.985508 18.898701 18.985508 19.007206 19.050602 18.985508 19.137409 19.137409 19.202503 19.137409 19.159107 19.202503 19.093998 19.159107 19.202503 19.202503 19.159107 19.137409 19.093998 19.072300 19.028904 19.093998 19.007206 18.985508 19.093998 19.115696 19.137409 19.202503 19.224201 19.224201 19.224201 19.267597 19.159107 19.245899 19.180805 19.137409 19.202503 19.180805 19.202503 19.180805 19.137409 19.137409 19.137409 19.115696 19.028904 19.224201 19.159107 19.115696 19.115696 19.159107 19.137409 19.159107 19.245899 19.202503 19.245899 19.267597 19.202503 19.115696 19.115696 19.202503 19.093998 19.115696 19.180805 19.180805 19.115696 19.093998 19.072300 19.137409 19.093998 19.180805 19.115696 19.202503 19.159107 19.202503 19.245899 19.202503 19.115696 19.137409 19.202503 19.137409 19.245899 19.137409 19.115696 19.093998 19.159107 19.202503 19.267597 19.137409 19.180805 19.180805 19.202503 19.224201 19.180805 19.180805 19.332706 19.245899 19.311008 19.224201 19.159107 19.202503 
18.963810 18.746799 18.638309 18.573200 18.594898 18.877003 19.137409 19.028904 19.050602 19.072300 19.072300 18.985508 18.985508 18.985508 18.963810 18.963810 18.920399 18.942097 18.920399 18.985508 18.898701 18.942097 18.963810 18.855305 18.942097 18.920399 18.811909 18.898701 18.811909 18.833607 18.855305 18.811909 18.855305 18.920399 18.790195 18.898701 18.811909 18.725101 18.551502 18.551502 18.660007 18.660007 18.681705 18.660007 18.790195 18.768497 18.703403 18.768497 18.660007 18.725101 18.703403 18.725101 18.833607 18.942097 19.007206 18.920399 18.898701 18.898701 18.898701 18.877003 18.963810 18.942097 18.920399 19.007206 19.050602 19.115696 19.224201 19.224201 19.267597 19.267597 19.180805 19.224201 19.311008 19.245899 19.267597 19.224201 19.137409 19.072300 19.050602 18.963810 18.985508 19.007206 19.050602 19.028904 19.115696 19.115696 19.159107 19.224201 19.289295 19.267597 19.224201 19.245899 19.180805 19.159107 19.202503 19.202503 19.159107 19.202503 19.115696 19.115696 19.159107 19.137409 19.137409 19.093998 19.093998 19.159107 19.093998 19.180805 19.159107 19.137409 19.137409 19.137409 19.245899 19.267597 19.332706 19.311008 19.202503 19.202503 19.072300 19.072300 19.180805 19.202503 19.202503 19.245899 19.050602 19.028904 19.072300 19.115696 19.137409 19.137409 19.202503 19.137409 19.180805 19.245899 19.245899 19.245899 19.137409 19.115696 19.115696 19.267597 19.202503 19.202503 19.093998 19.137409 19.202503 19.159107 19.180805 19.159107 19.245899 19.224201 19.224201 19.202503 19.115696 19.202503 19.245899 19.267597 19.245899 19.224201 19.202503 19.137409 
19.093998 18.811909 18.638309 18.660007 18.573200 18.920399 19.137409 18.985508 19.050602 19.050602 19.072300 18.985508 18.898701 18.985508 18.942097 19.028904 19.007206 19.050602 19.028904 18.942097 18.942097 18.920399 18.963810 19.007206 18.920399 18.877003 18.877003 18.898701 18.855305 18.811909 18.877003 18.811909 18.877003 18.855305 18.811909 18.811909 18.725101 18.573200 18.486408 18.616596 18.638309 18.508106 18.681705 18.638309 18.811909 18.790195 18.811909 18.746799 18.811909 18.746799 18.746799 18.790195 18.811909 18.963810 18.985508 18.920399 18.963810 18.920399 18.877003 18.898701 18.920399 18.942097 18.942097 19.028904 19.072300 19.115696 19.180805 19.202503 19.245899 19.224201 19.245899 19.289295 19.202503 19.311008 19.202503 19.202503 19.137409 19.050602 19.007206 19.007206 19.050602 19.028904 19.028904 19.007206 19.093998 19.202503 19.180805 19.311008 19.267597 19.332706 19.224201 19.267597 19.224201 19.289295 19.224201 19.202503 19.159107 19.180805 19.137409 19.159107 19.159107 19.180805 19.202503 19.180805 19.202503 19.115696 19.137409 19.137409 19.180805 19.224201 19.159107 19.245899 19.289295 19.332706 19.224201 19.245899 19.202503 19.159107 19.159107 19.093998 19.202503 19.180805 19.137409 19.159107 19.072300 19.115696 19.159107 19.224201 19.180805 19.180805 19.159107 19.202503 19.245899 19.202503 19.267597 19.137409 19.093998 19.093998 19.180805 19.202503 19.159107 19.245899 19.180805 19.159107 19.137409 19.202503 19.137409 19.159107 19.180805 19.137409 19.224201 19.245899 19.202503 19.180805 19.224201 19.224201 19.267597 19.245899 19.245899 19.137409 
19.137409 18.811909 18.681705 18.660007 18.660007 18.963810 19.007206 19.007206 19.137409 19.072300 19.072300 18.985508 19.050602 19.028904 19.028904 18.920399 19.050602 19.007206 19.007206 18.942097 18.985508 18.942097 18.963810 18.963810 18.942097 18.920399 18.877003 18.833607 18.898701 18.811909 18.855305 18.877003 18.790195 18.877003 18.790195 18.768497 18.660007 18.616596 18.573200 18.638309 18.508106 18.551502 18.573200 18.573200 18.681705 18.768497 18.768497 18.725101 18.768497 18.790195 18.833607 18.746799 18.877003 18.985508 19.093998 18.985508 18.920399 18.920399 18.985508 18.898701 18.942097 18.963810 18.963810 19.007206 19.072300 19.137409 19.180805 19.224201 19.224201 19.245899 19.180805 19.267597 19.245899 19.224201 19.289295 19.159107 19.159107 19.072300 19.093998 19.093998 19.028904 18.963810 19.072300 19.072300 19.115696 19.159107 19.224201 19.267597 19.245899 19.245899 19.311008 19.289295 19.245899 19.224201 19.202503 19.224201 19.267597 19.245899 19.159107 19.115696 19.159107 19.180805 19.202503 19.159107 19.159107 19.202503 19.159107 19.267597 19.224201 19.224201 19.224201 19.311008 19.311008 19.267597 19.267597 19.224201 19.202503 19.202503 19.137409 19.159107 19.224201 19.202503 19.180805 19.180805 19.159107 19.050602 19.137409 19.245899 19.224201 19.202503 19.245899 19.180805 19.159107 19.202503 19.245899 19.202503 19.202503 19.115696 19.180805 19.115696 19.224201 19.202503 19.202503 19.137409 19.159107 19.159107 19.159107 19.137409 19.202503 19.224201 19.289295 19.180805 19.202503 19.180805 19.267597 19.267597 19.137409 19.224201 19.224201 19.245899 
19.093998 18.898701 18.660007 18.638309 18.594898 18.877003 19.115696 19.093998 18.963810 19.072300 19.050602 19.115696 18.985508 19.007206 19.028904 18.963810 19.007206 18.985508 18.963810 18.985508 18.985508 18.877003 19.050602 18.942097 18.920399 18.920399 18.855305 18.898701 18.898701 18.942097 18.855305 18.833607 18.790195 18.877003 18.790195 18.746799 18.638309 18.508106 18.508106 18.616596 18.638309 18.616596 18.681705 18.573200 18.638309 18.833607 18.811909 18.746799 18.811909 18.833607 18.855305 18.877003 18.920399 18.920399 19.093998 18.963810 18.898701 18.985508 18.963810 18.942097 18.920399 19.007206 18.985508 19.072300 19.028904 19.180805 19.180805 19.289295 19.224201 19.245899 19.245899 19.224201 19.245899 19.224201 19.202503 19.224201 19.137409 19.072300 19.115696 19.028904 19.028904 19.028904 19.093998 19.115696 19.093998 19.224201 19.202503 19.289295 19.332706 19.354404 19.289295 19.311008 19.311008 19.224201 19.311008 19.245899 19.267597 19.267597 19.159107 19.159107 19.137409 19.159107 19.115696 19.224201 19.224201 19.202503 19.202503 19.224201 19.115696 19.245899 19.245899 19.311008 19.289295 19.289295 19.224201 19.202503 19.376102 19.180805 19.093998 19.115696 19.159107 19.267597 19.289295 19.267597 19.028904 19.137409 19.137409 19.159107 19.245899 19.267597 19.202503 19.180805 19.224201 19.159107 19.311008 19.267597 19.311008 19.180805 19.180805 19.072300 19.245899 19.202503 19.159107 19.159107 19.159107 19.137409 19.159107 19.093998 19.159107 19.202503 19.224201 19.137409 19.224201 19.224201 19.311008 19.224201 19.245899 19.202503 19.137409 19.202503 
19.115696 18.963810 18.725101 18.703403 18.551502 18.790195 18.920399 19.028904 19.028904 19.007206 19.050602 19.050602 18.942097 19.072300 18.963810 18.985508 19.007206 19.007206 18.920399 19.050602 18.985508 18.985508 18.963810 18.942097 18.877003 18.877003 18.833607 18.833607 18.833607 18.811909 18.746799 18.855305 18.833607 18.746799 18.703403 18.725101 18.594898 18.442997 18.529804 18.660007 18.594898 18.703403 18.573200 18.616596 18.768497 18.768497 18.833607 18.746799 18.703403 18.811909 18.790195 18.833607 18.963810 18.985508 19.072300 18.942097 19.050602 18.942097 18.942097 18.898701 19.007206 18.963810 19.072300 19.093998 19.115696 19.115696 19.245899 19.289295 19.224201 19.224201 19.202503 19.180805 19.224201 19.202503 19.180805 19.115696 19.137409 19.050602 19.050602 19.050602 19.072300 19.072300 19.050602 19.028904 19.072300 19.180805 19.245899 19.224201 19.311008 19.311008 19.224201 19.267597 19.180805 19.267597 19.289295 19.289295 19.245899 19.267597 19.202503 19.180805 19.137409 19.202503 19.137409 19.137409 19.137409 19.245899 19.202503 19.224201 19.224201 19.180805 19.245899 19.311008 19.202503 19.267597 19.245899 19.224201 19.245899 19.180805 19.159107 19.159107 19.050602 19.202503 19.202503 19.159107 19.093998 19.093998 19.159107 19.224201 19.267597 19.245899 19.245899 19.224201 19.267597 19.224201 19.311008 19.419498 19.311008 19.289295 19.267597 19.137409 19.115696 19.202503 19.137409 19.072300 19.115696 19.093998 19.159107 19.093998 19.093998 19.202503 19.180805 19.180805 19.180805 19.159107 19.245899 19.289295 19.289295 19.202503 19.202503 19.224201 
19.050602 18.855305 18.768497 18.660007 18.594898 18.703403 18.942097 19.028904 19.072300 18.963810 18.963810 19.007206 18.942097 19.050602 18.963810 18.963810 18.942097 18.963810 19.028904 18.963810 19.028904 18.985508 18.942097 18.920399 18.833607 18.811909 18.833607 18.898701 18.768497 18.811909 18.746799 18.746799 18.811909 18.790195 18.681705 18.660007 18.377903 18.486408 18.529804 18.594898 18.638309 18.638309 18.638309 18.660007 18.790195 18.833607 18.811909 18.833607 18.833607 18.768497 18.811909 18.855305 18.942097 19.028904 19.050602 18.920399 18.963810 18.963810 19.007206 18.920399 18.985508 19.028904 19.050602 19.115696 19.115696 19.159107 19.245899 19.267597 19.245899 19.159107 19.245899 19.202503 19.224201 19.224201 19.180805 19.093998 19.050602 19.072300 19.072300 19.072300 19.050602 19.159107 19.072300 19.072300 19.072300 19.159107 19.224201 19.311008 19.289295 19.354404 19.311008 19.267597 19.289295 19.311008 19.289295 19.311008 19.289295 19.245899 19.180805 19.137409 19.159107 19.202503 19.180805 19.159107 19.159107 19.224201 19.202503 19.202503 19.202503 19.202503 19.289295 19.267597 19.267597 19.267597 19.289295 19.289295 19.245899 19.159107 19.159107 19.180805 19.224201 19.159107 19.202503 19.115696 19.072300 19.202503 19.202503 19.245899 19.245899 19.224201 19.267597 19.224201 19.224201 19.289295 19.224201 19.397800 19.397800 19.245899 19.332706 19.137409 19.072300 19.115696 19.180805 19.180805 19.137409 19.115696 19.093998 19.159107 19.180805 19.180805 19.180805 19.180805 19.137409 19.180805 19.267597 19.267597 19.180805 19.115696 19.202503 19.137409 
19.115696 18.985508 18.768497 18.725101 18.703403 18.746799 18.855305 19.007206 19.072300 19.007206 19.050602 18.963810 19.028904 19.050602 19.028904 18.963810 19.007206 18.942097 18.985508 18.942097 18.985508 18.855305 18.877003 18.920399 18.920399 18.877003 18.877003 18.811909 18.855305 18.920399 18.833607 18.725101 18.833607 18.725101 18.703403 18.681705 18.464710 18.551502 18.573200 18.638309 18.681705 18.703403 18.660007 18.768497 18.833607 18.855305 18.811909 18.855305 18.855305 18.920399 18.790195 18.963810 18.898701 19.072300 19.115696 19.007206 18.963810 18.920399 19.007206 18.985508 19.050602 19.072300 19.137409 19.115696 19.137409 19.224201 19.202503 19.224201 19.180805 19.180805 19.245899 19.202503 19.202503 19.224201 19.159107 19.093998 19.137409 19.072300 19.093998 19.093998 19.115696 19.137409 19.093998 19.072300 19.093998 19.159107 19.202503 19.289295 19.224201 19.267597 19.267597 19.289295 19.354404 19.267597 19.267597 19.245899 19.289295 19.289295 19.267597 19.180805 19.115696 19.267597 19.224201 19.202503 19.180805 19.245899 19.202503 19.202503 19.289295 19.202503 19.245899 19.332706 19.224201 19.311008 19.202503 19.289295 19.267597 19.267597 19.245899 19.224201 19.224201 19.202503 19.224201 19.180805 19.159107 19.202503 19.289295 19.267597 19.289295 19.245899 19.311008 19.245899 19.245899 19.267597 19.289295 19.289295 19.202503 19.311008 19.159107 19.159107 19.180805 19.202503 19.180805 19.137409 19.072300 19.093998 19.159107 19.137409 19.072300 19.202503 19.180805 19.137409 19.159107 19.245899 19.267597 19.245899 19.224201 19.267597 19.137409 19.202503 
18.942097 18.898701 18.811909 18.790195 18.638309 18.703403 18.898701 18.942097 18.985508 18.920399 19.115696 19.007206 19.072300 18.920399 18.985508 19.007206 19.007206 18.963810 18.985508 18.942097 18.963810 18.898701 18.898701 18.833607 18.898701 18.942097 18.942097 18.811909 18.768497 18.920399 18.790195 18.833607 18.768497 18.768497 18.725101 18.573200 18.421299 18.551502 18.681705 18.638309 18.725101 18.681705 18.768497 18.725101 18.855305 18.790195 18.855305 18.855305 18.898701 18.811909 18.833607 18.963810 19.007206 19.007206 19.050602 19.007206 19.028904 19.093998 19.050602 19.050602 18.985508 19.072300 19.137409 19.072300 19.159107 19.137409 19.180805 19.159107 19.093998 19.115696 19.159107 19.224201 19.115696 19.159107 19.137409 19.159107 19.115696 19.137409 19.115696 19.115696 19.137409 19.093998 19.050602 19.093998 19.202503 19.224201 19.245899 19.267597 19.311008 19.245899 19.267597 19.311008 19.289295 19.267597 19.267597 19.267597 19.289295 19.267597 19.289295 19.202503 19.245899 19.267597 19.267597 19.202503 19.159107 19.224201 19.289295 19.159107 19.202503 19.267597 19.224201 19.245899 19.224201 19.224201 19.419498 19.289295 19.289295 19.245899 19.289295 19.267597 19.289295 19.224201 19.267597 19.224201 19.224201 19.224201 19.311008 19.311008 19.267597 19.267597 19.267597 19.245899 19.289295 19.289295 19.245899 19.245899 19.159107 19.224201 19.159107 19.224201 19.202503 19.159107 19.137409 19.159107 19.093998 19.115696 19.072300 19.159107 19.115696 19.137409 19.224201 19.115696 19.224201 19.311008 19.245899 19.311008 19.289295 19.180805 19.202503 19.267597 
18.920399 18.942097 18.985508 18.920399 18.790195 18.746799 18.877003 18.942097 19.028904 18.985508 19.007206 19.050602 19.072300 18.985508 19.007206 19.007206 18.942097 18.942097 18.920399 18.898701 18.985508 18.963810 18.942097 18.877003 18.833607 18.833607 18.898701 18.898701 18.811909 18.855305 18.855305 18.833607 18.855305 18.790195 18.725101 18.508106 18.464710 18.573200 18.660007 18.660007 18.660007 18.703403 18.877003 18.811909 18.877003 18.877003 18.877003 18.855305 18.855305 18.877003 18.877003 18.898701 18.985508 19.072300 19.050602 19.028904 19.007206 19.028904 18.985508 19.028904 19.072300 19.028904 19.115696 19.115696 19.115696 19.115696 19.093998 19.050602 19.115696 19.072300 19.050602 19.093998 19.115696 19.072300 19.093998 19.159107 19.115696 19.202503 19.137409 19.137409 19.159107 19.159107 19.137409 19.137409 19.180805 19.245899 19.224201 19.245899 19.267597 19.202503 19.245899 19.245899 19.245899 19.224201 19.224201 19.245899 19.289295 19.224201 19.311008 19.332706 19.267597 19.245899 19.311008 19.267597 19.267597 19.267597 19.245899 19.245899 19.267597 19.202503 19.202503 19.137409 19.202503 19.180805 19.332706 19.245899 19.202503 19.311008 19.245899 19.267597 19.289295 19.180805 19.224201 19.267597 19.267597 19.311008 19.245899 19.267597 19.180805 19.245899 19.311008 19.180805 19.224201 19.267597 19.245899 19.180805 19.180805 19.137409 19.245899 19.202503 19.224201 19.245899 19.093998 19.159107 19.180805 19.224201 19.202503 19.180805 19.311008 19.224201 19.245899 19.267597 19.245899 19.224201 19.332706 19.267597 19.289295 19.289295 19.202503 19.093998 
18.942097 18.963810 18.963810 18.942097 18.811909 18.725101 18.703403 18.811909 18.898701 18.768497 18.942097 19.050602 19.072300 18.920399 19.007206 18.985508 18.963810 18.942097 18.898701 18.877003 18.963810 18.985508 18.855305 18.877003 18.963810 18.855305 18.833607 18.811909 18.855305 18.790195 18.746799 18.898701 18.725101 18.790195 18.703403 18.486408 18.529804 18.616596 18.616596 18.703403 18.681705 18.790195 18.790195 18.877003 18.833607 18.855305 18.811909 18.942097 18.877003 18.811909 18.833607 18.920399 19.028904 19.028904 19.137409 19.050602 19.007206 19.007206 18.963810 19.007206 18.985508 19.050602 19.050602 19.115696 19.093998 19.137409 19.072300 19.115696 19.050602 19.028904 19.050602 19.050602 19.072300 19.093998 19.050602 19.180805 19.202503 19.137409 19.137409 19.180805 19.137409 19.137409 19.180805 19.224201 19.202503 19.224201 19.224201 19.245899 19.245899 19.202503 19.267597 19.267597 19.289295 19.202503 19.202503 19.180805 19.267597 19.354404 19.332706 19.245899 19.245899 19.289295 19.289295 19.332706 19.289295 19.311008 19.245899 19.202503 19.267597 19.202503 19.311008 19.202503 19.159107 19.180805 19.224201 19.245899 19.245899 19.289295 19.332706 19.311008 19.267597 19.311008 19.289295 19.224201 19.267597 19.289295 19.332706 19.267597 19.224201 19.267597 19.311008 19.202503 19.180805 19.267597 19.224201 19.267597 19.224201 19.202503 19.267597 19.224201 19.224201 19.224201 19.115696 19.159107 19.093998 19.159107 19.202503 19.202503 19.245899 19.289295 19.202503 19.224201 19.159107 19.289295 19.267597 19.224201 19.202503 19.202503 19.245899 19.202503 
18.942097 18.985508 19.007206 18.920399 18.855305 18.811909 18.833607 18.811909 18.790195 18.811909 18.855305 18.811909 18.811909 18.855305 18.877003 18.877003 18.942097 18.942097 18.855305 18.898701 18.942097 18.985508 18.833607 18.920399 18.877003 18.942097 18.920399 18.833607 18.833607 18.833607 18.725101 18.833607 18.703403 18.681705 18.616596 18.508106 18.594898 18.660007 18.725101 18.725101 18.746799 18.811909 18.942097 18.833607 18.855305 18.920399 18.855305 18.920399 18.898701 18.942097 18.833607 18.898701 18.963810 19.072300 19.115696 19.028904 18.985508 18.985508 18.963810 18.963810 19.050602 19.050602 19.072300 19.007206 19.072300 19.050602 19.028904 18.985508 19.007206 19.028904 19.007206 19.072300 19.093998 19.028904 19.050602 19.137409 19.159107 19.202503 19.115696 19.202503 19.180805 19.159107 19.202503 19.202503 19.245899 19.267597 19.180805 19.245899 19.202503 19.180805 19.224201 19.224201 19.202503 19.137409 19.202503 19.180805 19.224201 19.332706 19.332706 19.289295 19.311008 19.376102 19.354404 19.289295 19.289295 19.289295 19.267597 19.224201 19.180805 19.224201 19.202503 19.267597 19.180805 19.202503 19.245899 19.245899 19.224201 19.245899 19.289295 19.267597 19.267597 19.332706 19.397800 19.224201 19.311008 19.332706 19.332706 19.289295 19.311008 19.159107 19.267597 19.159107 19.267597 19.115696 19.267597 19.202503 19.093998 19.202503 19.180805 19.224201 19.159107 19.159107 19.115696 19.137409 19.093998 19.137409 19.245899 19.267597 19.245899 19.245899 19.267597 19.267597 19.202503 19.159107 19.159107 19.245899 19.245899 19.159107 19.202503 19.267597 
19.007206 18.985508 19.050602 18.985508 18.877003 18.920399 18.898701 18.811909 18.833607 18.942097 18.877003 18.898701 18.811909 18.811909 18.833607 18.855305 18.811909 18.811909 18.855305 18.855305 18.855305 18.942097 18.877003 18.898701 18.877003 18.877003 18.790195 18.768497 18.768497 18.746799 18.811909 18.768497 18.746799 18.746799 18.551502 18.508106 18.529804 18.638309 18.833607 18.877003 18.833607 18.920399 18.920399 18.877003 19.072300 18.942097 18.920399 18.898701 18.855305 18.877003 18.877003 18.877003 18.963810 19.072300 19.115696 19.050602 18.920399 18.963810 18.985508 18.942097 19.007206 19.093998 19.050602 19.028904 19.093998 19.007206 19.028904 18.898701 18.942097 18.963810 18.963810 18.942097 18.963810 19.028904 19.093998 19.180805 19.180805 19.202503 19.224201 19.180805 19.267597 19.202503 19.180805 19.159107 19.202503 19.202503 19.202503 19.267597 19.180805 19.159107 19.115696 19.180805 19.137409 19.180805 19.115696 19.245899 19.202503 19.354404 19.397800 19.311008 19.311008 19.354404 19.397800 19.332706 19.332706 19.354404 19.245899 19.180805 19.224201 19.245899 19.202503 19.137409 19.180805 19.202503 19.245899 19.202503 19.202503 19.267597 19.267597 19.332706 19.311008 19.397800 19.267597 19.245899 19.332706 19.289295 19.311008 19.397800 19.267597 19.245899 19.224201 19.180805 19.180805 19.289295 19.224201 19.180805 19.115696 19.202503 19.224201 19.202503 19.202503 19.180805 19.137409 19.115696 19.224201 19.202503 19.180805 19.180805 19.289295 19.376102 19.376102 19.267597 19.137409 19.245899 19.224201 19.180805 19.159107 19.180805 19.267597 19.159107 
19.007206 18.942097 18.920399 18.877003 18.898701 18.898701 18.920399 18.877003 18.898701 18.877003 18.855305 18.877003 18.811909 18.811909 18.746799 18.768497 18.725101 18.790195 18.725101 18.746799 18.790195 18.811909 18.920399 18.855305 18.768497 18.833607 18.746799 18.638309 18.681705 18.681705 18.768497 18.638309 18.660007 18.638309 18.573200 18.573200 18.551502 18.725101 18.790195 18.898701 18.942097 18.877003 18.898701 18.898701 18.963810 18.833607 18.920399 18.898701 18.898701 18.877003 18.811909 18.898701 18.942097 18.942097 19.115696 19.028904 18.963810 19.007206 18.985508 18.985508 19.028904 19.028904 19.072300 19.050602 19.007206 19.007206 18.942097 18.942097 19.028904 18.920399 18.942097 19.007206 18.985508 18.963810 19.028904 19.137409 19.202503 19.224201 19.159107 19.202503 19.245899 19.202503 19.245899 19.224201 19.202503 19.224201 19.180805 19.180805 19.159107 19.202503 19.202503 19.137409 19.180805 19.159107 19.137409 19.180805 19.289295 19.289295 19.397800 19.354404 19.311008 19.397800 19.354404 19.354404 19.354404 19.311008 19.311008 19.202503 19.180805 19.159107 19.159107 19.137409 19.180805 19.224201 19.137409 19.180805 19.224201 19.202503 19.354404 19.267597 19.289295 19.397800 19.311008 19.332706 19.267597 19.376102 19.354404 19.202503 19.289295 19.267597 19.180805 19.137409 19.245899 19.180805 19.202503 19.180805 19.137409 19.159107 19.159107 19.202503 19.159107 19.159107 19.115696 19.115696 19.180805 19.137409 19.159107 19.289295 19.180805 19.159107 19.332706 19.245899 19.137409 19.245899 19.180805 19.202503 19.180805 19.224201 19.180805 19.202503 
19.028904 19.050602 19.050602 18.985508 18.985508 18.920399 18.963810 18.877003 18.898701 18.942097 18.877003 18.855305 18.768497 18.811909 18.790195 18.790195 18.790195 18.768497 18.811909 18.746799 18.811909 18.768497 18.790195 18.768497 18.790195 18.811909 18.833607 18.746799 18.746799 18.725101 18.703403 18.660007 18.660007 18.594898 18.594898 18.681705 18.725101 18.768497 18.833607 18.855305 18.877003 19.007206 18.942097 18.920399 19.007206 18.877003 18.942097 18.920399 18.877003 18.963810 18.963810 18.985508 18.942097 19.028904 19.050602 18.920399 18.942097 19.050602 19.093998 19.007206 19.115696 19.028904 19.050602 19.050602 19.050602 19.028904 19.072300 18.963810 19.007206 19.007206 19.028904 18.985508 19.028904 19.007206 19.007206 19.093998 19.245899 19.180805 19.245899 19.245899 19.224201 19.245899 19.202503 19.267597 19.245899 19.245899 19.224201 19.245899 19.245899 19.180805 19.137409 19.137409 19.202503 19.180805 19.180805 19.311008 19.311008 19.311008 19.397800 19.354404 19.354404 19.354404 19.397800 19.354404 19.332706 19.376102 19.289295 19.289295 19.202503 19.245899 19.224201 19.202503 19.289295 19.137409 19.180805 19.180805 19.245899 19.224201 19.267597 19.224201 19.332706 19.462910 19.419498 19.441196 19.354404 19.376102 19.354404 19.332706 19.376102 19.267597 19.267597 19.202503 19.224201 19.180805 19.202503 19.202503 19.159107 19.202503 19.245899 19.224201 19.180805 19.202503 19.159107 19.159107 19.202503 19.137409 19.137409 19.267597 19.202503 19.289295 19.267597 19.311008 19.180805 19.159107 19.180805 19.224201 19.159107 19.159107 19.159107 19.115696 
19.050602 19.007206 19.007206 18.942097 18.963810 18.877003 18.877003 18.920399 18.855305 18.855305 18.920399 18.833607 18.768497 18.855305 18.746799 18.855305 18.833607 18.877003 18.768497 18.790195 18.768497 18.768497 18.725101 18.703403 18.725101 18.660007 18.594898 18.703403 18.616596 18.725101 18.703403 18.616596 18.573200 18.551502 18.573200 18.660007 18.703403 18.833607 18.877003 18.942097 18.898701 18.963810 18.920399 18.942097 19.007206 18.985508 18.855305 18.855305 18.942097 18.920399 18.855305 19.050602 19.093998 19.050602 19.072300 19.007206 19.007206 19.028904 19.137409 19.050602 19.072300 19.028904 19.028904 19.028904 19.028904 19.072300 19.028904 18.985508 18.985508 19.072300 19.028904 18.985508 19.028904 19.050602 19.072300 19.137409 19.180805 19.224201 19.267597 19.202503 19.224201 19.267597 19.267597 19.289295 19.224201 19.289295 19.159107 19.180805 19.159107 19.180805 19.180805 19.202503 19.202503 19.180805 19.180805 19.245899 19.289295 19.354404 19.376102 19.397800 19.397800 19.528004 19.354404 19.441196 19.397800 19.332706 19.376102 19.245899 19.224201 19.202503 19.245899 19.202503 19.202503 19.267597 19.224201 19.245899 19.224201 19.224201 19.289295 19.289295 19.354404 19.419498 19.419498 19.397800 19.397800 19.397800 19.397800 19.245899 19.267597 19.224201 19.180805 19.180805 19.267597 19.245899 19.180805 19.202503 19.180805 19.202503 19.289295 19.224201 19.224201 19.289295 19.180805 19.267597 19.137409 19.180805 19.289295 19.202503 19.245899 19.202503 19.289295 19.224201 19.224201 19.180805 19.267597 19.245899 19.202503 19.245899 19.267597 19.180805 
19.137409 19.115696 19.072300 19.137409 19.007206 18.963810 18.963810 18.920399 18.877003 18.963810 18.920399 18.920399 18.942097 18.877003 18.833607 18.877003 18.855305 18.898701 18.811909 18.833607 18.811909 18.855305 18.768497 18.790195 18.703403 18.790195 18.725101 18.660007 18.725101 18.703403 18.703403 18.616596 18.660007 18.594898 18.681705 18.768497 18.790195 18.942097 18.898701 19.007206 19.050602 18.942097 18.963810 19.007206 19.028904 19.050602 19.007206 18.898701 18.942097 18.985508 18.898701 19.050602 19.072300 19.093998 19.137409 18.942097 19.028904 19.072300 19.093998 19.093998 19.093998 19.072300 19.093998 19.028904 19.050602 19.072300 19.028904 18.963810 19.072300 19.072300 19.093998 19.093998 19.050602 19.072300 19.093998 19.159107 19.202503 19.202503 19.267597 19.224201 19.267597 19.354404 19.311008 19.224201 19.289295 19.267597 19.159107 19.267597 19.224201 19.202503 19.159107 19.180805 19.159107 19.224201 19.224201 19.267597 19.332706 19.397800 19.397800 19.419498 19.441196 19.506306 19.462910 19.506306 19.419498 19.376102 19.419498 19.354404 19.245899 19.267597 19.267597 19.289295 19.224201 19.332706 19.332706 19.245899 19.245899 19.311008 19.289295 19.376102 19.419498 19.636509 19.441196 19.397800 19.311008 19.419498 19.419498 19.397800 19.245899 19.245899 19.289295 19.180805 19.289295 19.224201 19.289295 19.245899 19.159107 19.267597 19.311008 19.180805 19.245899 19.311008 19.224201 19.245899 19.332706 19.245899 19.224201 19.245899 19.267597 19.245899 19.332706 19.311008 19.267597 19.180805 19.245899 19.332706 19.180805 19.245899 19.224201 19.159107 
19.007206 19.007206 19.072300 19.007206 18.985508 19.007206 18.985508 19.028904 18.898701 18.942097 18.985508 19.007206 19.028904 19.007206 18.920399 18.963810 18.877003 18.877003 18.877003 18.811909 18.855305 18.811909 18.833607 18.790195 18.768497 18.833607 18.703403 18.638309 18.703403 18.660007 18.660007 18.681705 18.725101 18.703403 18.703403 18.811909 18.855305 18.920399 19.050602 19.028904 19.007206 18.985508 18.942097 18.985508 19.028904 18.985508 18.920399 18.898701 18.963810 18.920399 18.963810 19.050602 19.072300 19.115696 19.159107 19.050602 19.115696 19.072300 19.137409 19.093998 19.072300 19.050602 19.093998 19.093998 19.093998 19.159107 19.072300 19.093998 19.050602 19.072300 19.115696 19.115696 19.050602 19.093998 19.180805 19.115696 19.202503 19.224201 19.245899 19.245899 19.289295 19.245899 19.267597 19.289295 19.224201 19.267597 19.202503 19.202503 19.180805 19.159107 19.137409 19.224201 19.180805 19.202503 19.202503 19.202503 19.419498 19.397800 19.397800 19.419498 19.419498 19.441196 19.419498 19.419498 19.462910 19.354404 19.419498 19.354404 19.441196 19.332706 19.245899 19.311008 19.267597 19.267597 19.245899 19.311008 19.267597 19.311008 19.397800 19.354404 19.376102 19.462910 19.462910 19.332706 19.397800 19.354404 19.419498 19.376102 19.289295 19.202503 19.267597 19.245899 19.267597 19.224201 19.224201 19.224201 19.267597 19.245899 19.354404 19.245899 19.267597 19.376102 19.376102 19.289295 19.267597 19.159107 19.245899 19.311008 19.311008 19.332706 19.354404 19.311008 19.311008 19.311008 19.376102 19.289295 19.180805 19.202503 19.180805 19.159107 
19.050602 18.942097 19.072300 19.007206 18.877003 18.920399 18.920399 18.942097 19.028904 18.898701 18.898701 18.963810 18.985508 18.942097 18.855305 18.898701 18.942097 18.898701 18.898701 18.811909 18.920399 18.855305 18.811909 18.746799 18.790195 18.790195 18.703403 18.703403 18.681705 18.725101 18.703403 18.703403 18.768497 18.855305 18.681705 18.877003 18.877003 18.942097 19.072300 19.007206 19.093998 19.007206 19.050602 18.942097 19.028904 19.007206 18.920399 18.920399 18.855305 18.920399 18.942097 18.920399 19.115696 19.050602 19.180805 19.028904 19.093998 19.159107 19.159107 19.137409 19.137409 19.137409 19.050602 19.093998 19.115696 19.137409 19.115696 19.180805 19.115696 19.115696 19.159107 19.115696 19.072300 19.115696 19.137409 19.224201 19.289295 19.202503 19.224201 19.289295 19.267597 19.224201 19.224201 19.267597 19.289295 19.289295 19.224201 19.311008 19.245899 19.245899 19.202503 19.245899 19.245899 19.267597 19.224201 19.311008 19.419498 19.462910 19.419498 19.419498 19.397800 19.419498 19.419498 19.419498 19.376102 19.419498 19.397800 19.462910 19.441196 19.441196 19.332706 19.289295 19.267597 19.289295 19.224201 19.289295 19.245899 19.311008 19.354404 19.354404 19.376102 19.462910 19.397800 19.311008 19.354404 19.376102 19.311008 19.332706 19.332706 19.311008 19.289295 19.332706 19.289295 19.311008 19.267597 19.311008 19.267597 19.245899 19.311008 19.289295 19.289295 19.332706 19.202503 19.245899 19.245899 19.224201 19.245899 19.267597 19.311008 19.245899 19.289295 19.397800 19.332706 19.289295 19.289295 19.332706 19.224201 19.180805 19.159107 19.159107 
19.050602 18.963810 19.028904 19.050602 19.028904 19.007206 18.877003 18.963810 18.985508 18.877003 18.985508 18.963810 18.877003 18.942097 18.920399 18.877003 18.855305 18.942097 18.855305 18.877003 18.877003 18.833607 18.877003 18.833607 18.790195 18.746799 18.768497 18.725101 18.703403 18.833607 18.746799 18.681705 18.811909 18.790195 18.725101 18.833607 18.877003 19.050602 19.115696 19.007206 19.050602 19.007206 19.007206 19.007206 19.050602 18.963810 18.985508 18.942097 18.920399 18.942097 18.920399 19.007206 19.115696 19.115696 19.180805 19.050602 19.115696 19.115696 19.202503 19.050602 19.093998 19.072300 19.115696 19.137409 19.137409 19.180805 19.180805 19.202503 19.202503 19.180805 19.224201 19.224201 19.180805 19.093998 19.159107 19.180805 19.137409 19.180805 19.202503 19.202503 19.224201 19.202503 19.245899 19.267597 19.245899 19.245899 19.289295 19.332706 19.224201 19.289295 19.245899 19.289295 19.245899 19.289295 19.332706 19.354404 19.397800 19.441196 19.376102 19.332706 19.354404 19.506306 19.354404 19.397800 19.354404 19.267597 19.311008 19.419498 19.462910 19.419498 19.311008 19.332706 19.332706 19.311008 19.311008 19.332706 19.289295 19.289295 19.289295 19.311008 19.354404 19.376102 19.354404 19.311008 19.289295 19.354404 19.376102 19.332706 19.289295 19.311008 19.311008 19.289295 19.332706 19.332706 19.376102 19.354404 19.267597 19.245899 19.267597 19.267597 19.289295 19.289295 19.224201 19.202503 19.137409 19.180805 19.202503 19.202503 19.224201 19.245899 19.311008 19.354404 19.289295 19.224201 19.180805 19.332706 19.180805 19.180805 19.137409 19.115696 
19.137409 19.028904 19.050602 18.985508 18.985508 19.028904 18.920399 18.963810 18.963810 18.963810 18.963810 18.877003 18.963810 18.898701 18.942097 18.920399 18.811909 18.855305 18.920399 18.855305 18.790195 18.877003 18.833607 18.811909 18.725101 18.746799 18.833607 18.768497 18.725101 18.790195 18.877003 18.811909 18.811909 18.790195 18.877003 18.877003 18.877003 19.115696 19.137409 19.072300 19.115696 19.072300 19.028904 18.963810 19.007206 18.985508 18.985508 18.963810 18.920399 18.942097 18.898701 18.963810 19.180805 19.202503 19.180805 19.137409 19.180805 19.180805 19.050602 19.137409 19.159107 19.159107 19.137409 19.137409 19.159107 19.180805 19.224201 19.245899 19.180805 19.245899 19.245899 19.245899 19.289295 19.180805 19.137409 19.267597 19.202503 19.159107 19.202503 19.159107 19.202503 19.180805 19.159107 19.224201 19.224201 19.202503 19.289295 19.332706 19.332706 19.354404 19.289295 19.289295 19.354404 19.332706 19.289295 19.354404 19.397800 19.441196 19.397800 19.376102 19.441196 19.462910 19.397800 19.354404 19.332706 19.376102 19.332706 19.462910 19.376102 19.462910 19.376102 19.289295 19.332706 19.354404 19.376102 19.354404 19.332706 19.289295 19.376102 19.311008 19.354404 19.397800 19.397800 19.224201 19.311008 19.289295 19.289295 19.332706 19.311008 19.397800 19.311008 19.397800 19.354404 19.354404 19.354404 19.332706 19.245899 19.311008 19.311008 19.245899 19.202503 19.311008 19.202503 19.289295 19.224201 19.245899 19.267597 19.180805 19.202503 19.332706 19.311008 19.289295 19.311008 19.311008 19.245899 19.180805 19.224201 19.028904 19.115696 19.159107 
19.072300 19.050602 19.159107 19.028904 18.985508 18.985508 18.942097 18.985508 18.942097 18.920399 18.985508 18.942097 18.942097 18.963810 18.855305 18.920399 18.855305 18.985508 18.855305 18.811909 18.877003 18.920399 18.855305 18.855305 18.942097 18.790195 18.898701 18.811909 18.746799 18.833607 18.811909 18.768497 18.877003 18.833607 18.877003 18.855305 18.963810 19.072300 19.093998 19.180805 19.115696 19.028904 19.072300 19.093998 18.985508 18.920399 18.985508 18.963810 18.942097 18.877003 18.963810 19.028904 19.245899 19.202503 19.202503 19.115696 19.159107 19.159107 19.072300 19.180805 19.202503 19.180805 19.159107 19.245899 19.224201 19.267597 19.267597 19.245899 19.289295 19.245899 19.267597 19.332706 19.267597 19.224201 19.180805 19.224201 19.180805 19.224201 19.202503 19.180805 19.137409 19.180805 19.180805 19.180805 19.180805 19.267597 19.267597 19.354404 19.311008 19.376102 19.332706 19.332706 19.332706 19.376102 19.376102 19.376102 19.311008 19.376102 19.332706 19.376102 19.354404 19.397800 19.354404 19.332706 19.332706 19.311008 19.311008 19.441196 19.462910 19.462910 19.441196 19.397800 19.354404 19.354404 19.397800 19.354404 19.376102 19.332706 19.267597 19.267597 19.354404 19.376102 19.267597 19.267597 19.267597 19.289295 19.376102 19.311008 19.245899 19.332706 19.419498 19.332706 19.332706 19.441196 19.376102 19.311008 19.332706 19.311008 19.376102 19.267597 19.267597 19.311008 19.202503 19.159107 19.202503 19.224201 19.202503 19.224201 19.311008 19.245899 19.354404 19.311008 19.137409 19.180805 19.093998 19.202503 19.137409 19.224201 19.115696 19.093998 
19.137409 19.093998 19.028904 19.072300 19.050602 19.007206 19.050602 19.050602 19.007206 18.920399 19.050602 19.050602 18.985508 18.985508 18.963810 18.963810 18.920399 18.877003 18.942097 18.833607 19.050602 19.050602 18.942097 18.833607 18.877003 18.877003 18.877003 18.877003 18.877003 18.898701 18.855305 18.855305 18.942097 18.898701 18.898701 18.963810 19.028904 19.093998 19.159107 19.159107 19.159107 19.180805 19.093998 19.050602 19.007206 19.007206 19.050602 19.072300 18.985508 19.050602 18.985508 19.180805 19.180805 19.245899 19.245899 19.159107 19.180805 19.224201 19.180805 19.180805 19.180805 19.180805 19.224201 19.202503 19.245899 19.311008 19.311008 19.289295 19.354404 19.332706 19.376102 19.267597 19.245899 19.311008 19.267597 19.180805 19.202503 19.180805 19.137409 19.224201 19.159107 19.137409 19.202503 19.159107 19.159107 19.245899 19.289295 19.332706 19.376102 19.376102 19.311008 19.397800 19.441196 19.354404 19.354404 19.376102 19.397800 19.354404 19.376102 19.354404 19.354404 19.354404 19.332706 19.354404 19.311008 19.332706 19.332706 19.441196 19.484608 19.549702 19.506306 19.462910 19.376102 19.441196 19.441196 19.397800 19.441196 19.354404 19.354404 19.311008 19.289295 19.311008 19.354404 19.267597 19.202503 19.267597 19.311008 19.311008 19.354404 19.397800 19.397800 19.376102 19.419498 19.354404 19.311008 19.419498 19.376102 19.376102 19.332706 19.267597 19.289295 19.354404 19.245899 19.267597 19.245899 19.289295 19.267597 19.245899 19.202503 19.332706 19.332706 19.332706 19.267597 19.267597 19.202503 19.115696 19.159107 19.180805 19.159107 19.028904 
19.093998 19.050602 19.050602 18.920399 19.007206 18.920399 19.028904 18.898701 18.942097 18.942097 18.963810 18.942097 18.855305 18.985508 18.898701 19.007206 18.920399 18.942097 18.920399 18.877003 18.920399 18.920399 18.833607 18.920399 18.920399 18.877003 18.855305 18.811909 18.833607 18.833607 18.877003 18.898701 18.920399 18.985508 18.898701 18.898701 19.072300 19.072300 19.093998 19.072300 19.093998 19.072300 19.115696 19.028904 19.007206 19.028904 19.028904 18.985508 18.985508 19.050602 18.963810 19.159107 19.202503 19.224201 19.224201 19.093998 19.202503 19.137409 19.180805 19.159107 19.093998 19.202503 19.159107 19.180805 19.245899 19.311008 19.354404 19.289295 19.354404 19.311008 19.311008 19.311008 19.267597 19.224201 19.224201 19.245899 19.137409 19.159107 19.137409 19.224201 19.137409 19.115696 19.115696 19.245899 19.180805 19.202503 19.376102 19.354404 19.332706 19.354404 19.354404 19.332706 19.311008 19.354404 19.376102 19.354404 19.419498 19.289295 19.354404 19.311008 19.332706 19.354404 19.289295 19.311008 19.354404 19.376102 19.354404 19.376102 19.506306 19.484608 19.484608 19.419498 19.397800 19.397800 19.462910 19.419498 19.332706 19.311008 19.289295 19.245899 19.245899 19.332706 19.245899 19.245899 19.202503 19.245899 19.289295 19.245899 19.376102 19.419498 19.419498 19.289295 19.354404 19.311008 19.354404 19.332706 19.332706 19.376102 19.289295 19.159107 19.289295 19.332706 19.224201 19.180805 19.180805 19.224201 19.202503 19.224201 19.289295 19.224201 19.289295 19.289295 19.289295 19.224201 19.137409 19.137409 19.072300 19.093998 19.072300 19.028904 
19.072300 19.028904 19.137409 19.028904 19.115696 18.942097 18.942097 18.963810 19.028904 19.007206 18.942097 18.963810 18.855305 18.898701 18.963810 18.898701 18.942097 18.877003 18.942097 18.877003 18.963810 18.942097 18.855305 18.855305 18.811909 18.985508 18.877003 18.920399 18.963810 18.855305 18.898701 18.985508 18.985508 18.898701 18.985508 18.963810 19.028904 19.072300 19.115696 19.180805 19.093998 19.115696 19.137409 19.072300 19.072300 19.093998 19.072300 19.050602 19.093998 19.028904 19.072300 19.137409 19.245899 19.180805 19.245899 19.115696 19.137409 19.180805 19.180805 19.137409 19.159107 19.159107 19.245899 19.245899 19.245899 19.354404 19.332706 19.311008 19.332706 19.376102 19.332706 19.397800 19.311008 19.311008 19.224201 19.224201 19.180805 19.180805 19.180805 19.224201 19.159107 19.267597 19.180805 19.137409 19.245899 19.245899 19.289295 19.332706 19.397800 19.462910 19.376102 19.419498 19.441196 19.376102 19.376102 19.441196 19.441196 19.376102 19.376102 19.354404 19.311008 19.332706 19.311008 19.311008 19.376102 19.462910 19.376102 19.354404 19.484608 19.462910 19.462910 19.441196 19.397800 19.376102 19.354404 19.441196 19.332706 19.354404 19.354404 19.224201 19.245899 19.202503 19.245899 19.267597 19.159107 19.224201 19.311008 19.202503 19.332706 19.419498 19.397800 19.311008 19.441196 19.289295 19.311008 19.397800 19.332706 19.332706 19.224201 19.267597 19.267597 19.267597 19.224201 19.224201 19.202503 19.180805 19.245899 19.245899 19.311008 19.267597 19.267597 19.332706 19.267597 19.224201 19.050602 19.093998 19.072300 19.050602 19.050602 18.985508 
19.115696 19.007206 19.072300 19.072300 19.072300 18.985508 19.072300 19.028904 18.963810 18.985508 18.963810 19.007206 18.920399 18.898701 18.985508 18.985508 18.985508 18.920399 18.877003 18.963810 18.963810 18.920399 18.833607 18.855305 18.855305 18.877003 18.877003 18.877003 18.942097 18.942097 18.833607 18.898701 18.898701 18.942097 18.942097 18.985508 19.072300 19.115696 19.202503 19.180805 19.159107 19.137409 19.072300 19.028904 19.072300 19.093998 19.050602 19.137409 19.050602 19.050602 19.202503 19.159107 19.332706 19.224201 19.245899 19.202503 19.115696 19.267597 19.180805 19.180805 19.224201 19.245899 19.180805 19.332706 19.289295 19.376102 19.311008 19.311008 19.311008 19.397800 19.311008 19.419498 19.376102 19.289295 19.245899 19.289295 19.159107 19.202503 19.245899 19.159107 19.093998 19.267597 19.180805 19.180805 19.115696 19.289295 19.332706 19.397800 19.441196 19.441196 19.354404 19.484608 19.354404 19.441196 19.376102 19.376102 19.397800 19.354404 19.354404 19.332706 19.311008 19.311008 19.311008 19.245899 19.397800 19.397800 19.354404 19.484608 19.376102 19.419498 19.419498 19.462910 19.354404 19.441196 19.397800 19.462910 19.462910 19.289295 19.289295 19.289295 19.267597 19.245899 19.332706 19.267597 19.224201 19.224201 19.267597 19.267597 19.354404 19.397800 19.354404 19.376102 19.311008 19.332706 19.376102 19.354404 19.311008 19.245899 19.289295 19.245899 19.332706 19.311008 19.267597 19.289295 19.180805 19.202503 19.224201 19.159107 19.332706 19.267597 19.354404 19.289295 19.224201 19.180805 19.050602 19.180805 19.050602 19.115696 19.050602 18.985508 
19.050602 19.007206 19.072300 19.050602 19.028904 19.007206 18.985508 18.942097 19.028904 18.877003 19.028904 18.963810 19.050602 18.833607 18.877003 18.985508 18.898701 18.942097 18.833607 18.985508 18.942097 18.920399 18.855305 18.833607 18.877003 18.790195 18.898701 18.833607 18.877003 18.920399 18.790195 18.942097 19.028904 18.942097 18.920399 18.942097 19.115696 19.159107 19.137409 19.202503 19.180805 19.093998 19.224201 19.093998 19.137409 19.137409 19.007206 19.159107 19.093998 19.332706 19.614796 19.332706 19.332706 19.354404 19.332706 19.202503 19.180805 19.224201 19.267597 19.159107 19.180805 19.289295 19.180805 19.245899 19.332706 19.397800 19.376102 19.267597 19.289295 19.311008 19.397800 19.332706 19.332706 19.289295 19.267597 19.224201 19.159107 19.267597 19.159107 19.159107 19.137409 19.180805 19.159107 19.180805 19.202503 19.267597 19.245899 19.419498 19.376102 19.441196 19.397800 19.462910 19.332706 19.376102 19.397800 19.419498 19.441196 19.376102 19.376102 19.354404 19.267597 19.332706 19.332706 19.354404 19.289295 19.397800 19.354404 19.419498 19.441196 19.506306 19.419498 19.397800 19.376102 19.311008 19.397800 19.484608 19.311008 19.289295 19.332706 19.267597 19.245899 19.224201 19.224201 19.289295 19.267597 19.224201 19.224201 19.332706 19.245899 19.354404 19.397800 19.397800 19.397800 19.397800 19.376102 19.311008 19.311008 19.245899 19.311008 19.245899 19.332706 19.289295 19.267597 19.267597 19.072300 19.180805 19.224201 19.180805 19.245899 19.202503 19.419498 19.267597 19.245899 19.159107 19.115696 19.137409 19.137409 19.093998 19.050602 19.028904 
19.115696 19.072300 19.137409 18.985508 19.007206 19.050602 18.985508 19.007206 19.007206 18.942097 18.985508 19.007206 18.963810 18.920399 18.855305 18.942097 18.942097 19.072300 18.877003 18.877003 18.963810 18.920399 18.833607 18.898701 18.877003 18.855305 18.855305 18.877003 18.985508 18.855305 18.920399 18.942097 18.985508 18.963810 18.985508 19.028904 19.007206 19.180805 19.137409 19.224201 19.180805 19.137409 19.115696 19.072300 19.137409 19.115696 19.007206 19.050602 19.115696 19.332706 19.484608 19.419498 19.332706 19.311008 19.311008 19.311008 19.224201 19.224201 19.159107 19.202503 19.224201 19.289295 19.289295 19.224201 19.332706 19.376102 19.376102 19.354404 19.376102 19.376102 19.311008 19.397800 19.311008 19.267597 19.245899 19.202503 19.224201 19.245899 19.115696 19.137409 19.137409 19.180805 19.180805 19.137409 19.202503 19.332706 19.267597 19.289295 19.332706 19.376102 19.441196 19.397800 19.354404 19.376102 19.376102 19.419498 19.397800 19.376102 19.332706 19.289295 19.289295 19.354404 19.376102 19.289295 19.332706 19.311008 19.397800 19.441196 19.441196 19.419498 19.441196 19.441196 19.419498 19.397800 19.376102 19.376102 19.441196 19.376102 19.354404 19.311008 19.311008 19.267597 19.180805 19.289295 19.224201 19.267597 19.224201 19.311008 19.311008 19.311008 19.376102 19.311008 19.441196 19.376102 19.332706 19.180805 19.224201 19.245899 19.267597 19.180805 19.267597 19.311008 19.267597 19.224201 19.202503 19.180805 19.224201 19.180805 19.267597 19.267597 19.289295 19.289295 19.224201 19.159107 19.180805 19.267597 19.028904 19.028904 19.115696 19.007206 
19.115696 19.202503 19.159107 19.050602 19.050602 19.007206 19.050602 19.007206 19.028904 18.942097 18.985508 19.007206 18.942097 18.942097 18.963810 19.007206 18.920399 18.920399 18.898701 18.920399 18.963810 18.942097 18.877003 18.877003 18.855305 18.898701 18.898701 18.855305 18.920399 18.877003 18.898701 18.985508 19.050602 18.963810 18.942097 19.007206 19.072300 19.137409 19.267597 19.224201 19.245899 19.202503 19.137409 19.137409 19.159107 19.137409 19.137409 19.072300 19.115696 19.224201 19.419498 19.332706 19.354404 19.332706 19.311008 19.311008 19.224201 19.267597 19.267597 19.180805 19.202503 19.289295 19.289295 19.245899 19.354404 19.311008 19.354404 19.311008 19.332706 19.311008 19.311008 19.376102 19.289295 19.354404 19.289295 19.289295 19.245899 19.224201 19.245899 19.202503 19.289295 19.245899 19.180805 19.202503 19.311008 19.354404 19.267597 19.441196 19.354404 19.376102 19.419498 19.397800 19.441196 19.376102 19.397800 19.419498 19.441196 19.419498 19.397800 19.332706 19.354404 19.376102 19.354404 19.311008 19.376102 19.332706 19.332706 19.397800 19.462910 19.528004 19.506306 19.441196 19.397800 19.419498 19.376102 19.354404 19.397800 19.332706 19.354404 19.332706 19.354404 19.224201 19.311008 19.180805 19.311008 19.332706 19.332706 19.311008 19.332706 19.376102 19.376102 19.419498 19.354404 19.332706 19.311008 19.245899 19.267597 19.267597 19.289295 19.311008 19.245899 19.311008 19.354404 19.311008 19.202503 19.267597 19.180805 19.202503 19.289295 19.224201 19.332706 19.224201 19.245899 19.224201 19.180805 19.202503 19.093998 19.050602 19.072300 19.050602 
19.202503 19.180805 19.137409 19.072300 19.050602 18.985508 18.942097 18.920399 18.985508 19.007206 18.963810 19.007206 18.942097 19.028904 18.963810 18.942097 18.942097 18.963810 18.877003 18.877003 18.920399 18.920399 18.855305 18.877003 18.833607 18.942097 18.920399 18.942097 18.920399 18.942097 18.963810 18.985508 19.093998 18.963810 18.985508 19.028904 19.159107 19.202503 19.245899 19.224201 19.202503 19.159107 19.180805 19.180805 19.093998 19.115696 19.159107 19.137409 19.072300 19.137409 19.245899 19.397800 19.462910 19.332706 19.289295 19.224201 19.224201 19.311008 19.267597 19.267597 19.289295 19.245899 19.245899 19.245899 19.245899 19.332706 19.376102 19.354404 19.397800 19.311008 19.354404 19.267597 19.311008 19.267597 19.332706 19.354404 19.289295 19.311008 19.289295 19.376102 19.332706 19.332706 19.376102 19.289295 19.376102 19.419498 19.397800 19.376102 19.397800 19.397800 19.397800 19.419498 19.397800 19.441196 19.441196 19.397800 19.462910 19.462910 19.397800 19.354404 19.441196 19.528004 19.419498 19.397800 19.462910 19.419498 19.419498 19.484608 19.462910 19.462910 19.419498 19.376102 19.441196 19.376102 19.419498 19.419498 19.354404 19.332706 19.332706 19.332706 19.332706 19.332706 19.376102 19.245899 19.332706 19.332706 19.311008 19.311008 19.397800 19.354404 19.376102 19.311008 19.397800 19.289295 19.289295 19.311008 19.245899 19.267597 19.245899 19.245899 19.311008 19.311008 19.354404 19.354404 19.267597 19.245899 19.159107 19.245899 19.267597 19.354404 19.332706 19.332706 19.332706 19.072300 19.028904 19.159107 19.159107 19.072300 18.963810 19.007206 
19.115696 19.180805 19.115696 19.093998 19.093998 19.050602 18.898701 19.007206 18.942097 18.985508 18.920399 18.942097 19.007206 18.942097 19.007206 18.985508 18.942097 18.942097 18.855305 18.833607 18.942097 18.942097 18.985508 18.877003 18.920399 18.855305 18.985508 18.898701 18.963810 18.855305 18.877003 19.050602 18.942097 18.942097 18.963810 18.963810 19.093998 19.159107 19.245899 19.245899 19.224201 19.159107 19.093998 19.093998 19.180805 19.115696 19.093998 19.202503 19.093998 19.202503 19.137409 19.376102 19.354404 19.354404 19.267597 19.245899 19.267597 19.267597 19.245899 19.224201 19.202503 19.267597 19.224201 19.202503 19.311008 19.354404 19.332706 19.202503 19.289295 19.289295 19.289295 19.267597 19.245899 19.180805 19.245899 19.376102 19.376102 19.354404 19.311008 19.397800 19.332706 19.397800 19.419498 19.397800 19.397800 19.462910 19.332706 19.376102 19.376102 19.289295 19.376102 19.397800 19.354404 19.397800 19.376102 19.419498 19.484608 19.462910 19.397800 19.441196 19.462910 19.636509 19.462910 19.484608 19.419498 19.506306 19.441196 19.419498 19.462910 19.462910 19.376102 19.376102 19.376102 19.376102 19.354404 19.419498 19.376102 19.397800 19.419498 19.376102 19.332706 19.376102 19.289295 19.376102 19.311008 19.311008 19.311008 19.289295 19.332706 19.289295 19.397800 19.354404 19.267597 19.289295 19.267597 19.289295 19.202503 19.180805 19.180805 19.245899 19.332706 19.354404 19.354404 19.267597 19.202503 19.311008 19.224201 19.245899 19.159107 19.267597 19.180805 19.311008 19.202503 19.159107 19.093998 19.159107 19.137409 19.072300 19.007206 19.007206 
19.137409 19.072300 19.137409 19.072300 19.050602 18.942097 18.963810 19.007206 19.028904 19.007206 19.028904 18.942097 18.963810 18.877003 18.898701 18.985508 18.985508 18.898701 18.898701 18.920399 18.942097 19.007206 18.963810 18.942097 18.855305 18.877003 18.963810 18.898701 18.920399 18.920399 18.877003 19.007206 19.007206 18.985508 18.985508 19.028904 19.093998 19.180805 19.224201 19.202503 19.202503 19.180805 19.180805 19.137409 19.093998 19.137409 19.159107 19.115696 19.159107 19.093998 19.202503 19.311008 19.311008 19.289295 19.311008 19.289295 19.224201 19.354404 19.289295 19.202503 19.224201 19.332706 19.245899 19.245899 19.245899 19.332706 19.311008 19.180805 19.289295 19.245899 19.224201 19.332706 19.245899 19.267597 19.245899 19.311008 19.397800 19.354404 19.441196 19.397800 19.376102 19.441196 19.397800 19.419498 19.419498 19.441196 19.354404 19.376102 19.354404 19.354404 19.376102 19.311008 19.332706 19.332706 19.332706 19.419498 19.462910 19.506306 19.528004 19.484608 19.506306 19.549702 19.484608 19.549702 19.506306 19.419498 19.549702 19.462910 19.506306 19.462910 19.311008 19.332706 19.289295 19.289295 19.332706 19.332706 19.376102 19.332706 19.441196 19.397800 19.289295 19.376102 19.332706 19.267597 19.289295 19.332706 19.267597 19.354404 19.289295 19.289295 19.332706 19.245899 19.224201 19.267597 19.202503 19.159107 19.137409 19.137409 19.354404 19.311008 19.397800 19.311008 19.245899 19.267597 19.245899 19.245899 19.311008 19.202503 19.311008 19.289295 19.289295 19.267597 19.202503 19.137409 19.115696 19.050602 19.159107 19.159107 19.115696 19.028904 
19.137409 19.007206 19.050602 18.985508 18.985508 18.985508 18.898701 18.942097 18.985508 18.963810 18.963810 18.920399 18.877003 18.942097 18.855305 18.985508 18.920399 18.985508 18.855305 18.855305 18.920399 18.942097 19.093998 18.746799 18.877003 18.942097 18.985508 18.877003 18.963810 18.963810 18.877003 18.963810 18.985508 18.963810 19.050602 18.985508 19.072300 19.180805 19.202503 19.137409 19.137409 19.202503 19.137409 19.050602 19.115696 19.180805 19.180805 19.137409 19.159107 19.159107 19.180805 19.311008 19.289295 19.289295 19.376102 19.245899 19.245899 19.224201 19.267597 19.224201 19.267597 19.245899 19.202503 19.224201 19.267597 19.245899 19.202503 19.202503 19.245899 19.159107 19.180805 19.245899 19.180805 19.159107 19.267597 19.311008 19.397800 19.376102 19.397800 19.397800 19.397800 19.376102 19.311008 19.397800 19.441196 19.397800 19.376102 19.245899 19.267597 19.354404 19.311008 19.245899 19.289295 19.332706 19.397800 19.354404 19.419498 19.484608 19.506306 19.484608 19.528004 19.462910 19.462910 19.441196 19.484608 19.571400 19.484608 19.462910 19.441196 19.397800 19.397800 19.311008 19.267597 19.397800 19.289295 19.289295 19.332706 19.397800 19.506306 19.441196 19.376102 19.354404 19.354404 19.289295 19.354404 19.376102 19.311008 19.267597 19.267597 19.289295 19.311008 19.267597 19.289295 19.180805 19.245899 19.180805 19.115696 19.159107 19.202503 19.159107 19.180805 19.332706 19.245899 19.180805 19.202503 19.202503 19.180805 19.224201 19.289295 19.180805 19.224201 19.202503 19.245899 19.180805 19.072300 19.093998 19.007206 19.007206 19.093998 18.942097 
19.028904 19.115696 19.137409 19.028904 19.115696 19.050602 18.963810 19.007206 18.963810 19.007206 19.072300 18.963810 19.007206 18.855305 18.942097 19.050602 18.877003 19.007206 18.920399 18.920399 18.920399 19.028904 19.028904 18.833607 18.877003 18.920399 18.920399 18.942097 18.942097 18.855305 18.920399 19.007206 18.942097 18.985508 19.028904 19.072300 19.093998 19.245899 19.137409 19.267597 19.224201 19.180805 19.137409 19.115696 19.159107 19.180805 19.159107 19.137409 19.137409 19.180805 19.115696 19.311008 19.332706 19.419498 19.354404 19.267597 19.224201 19.224201 19.267597 19.245899 19.289295 19.289295 19.245899 19.202503 19.267597 19.267597 19.224201 19.202503 19.267597 19.202503 19.202503 19.159107 19.180805 19.267597 19.332706 19.397800 19.376102 19.441196 19.419498 19.419498 19.441196 19.419498 19.376102 19.354404 19.441196 19.462910 19.332706 19.332706 19.267597 19.267597 19.332706 19.289295 19.354404 19.376102 19.397800 19.419498 19.397800 19.528004 19.528004 19.528004 19.636509 19.636509 19.484608 19.484608 19.549702 19.549702 19.484608 19.419498 19.419498 19.354404 19.354404 19.419498 19.267597 19.332706 19.245899 19.267597 19.354404 19.354404 19.397800 19.462910 19.419498 19.354404 19.376102 19.267597 19.332706 19.354404 19.289295 19.397800 19.289295 19.245899 19.289295 19.354404 19.267597 19.224201 19.224201 19.202503 19.202503 19.159107 19.245899 19.180805 19.419498 19.311008 19.289295 19.311008 19.289295 19.224201 19.224201 19.224201 19.267597 19.267597 19.289295 19.267597 19.180805 19.202503 19.115696 19.115696 19.159107 19.093998 19.115696 19.072300 
19.050602 19.050602 19.115696 19.072300 19.007206 18.985508 18.963810 18.942097 18.855305 18.877003 18.920399 18.942097 18.985508 18.942097 18.898701 18.920399 18.985508 18.920399 18.811909 18.877003 18.855305 18.920399 18.920399 18.877003 18.855305 18.898701 18.963810 18.877003 18.898701 18.920399 18.898701 18.920399 19.028904 18.877003 19.028904 19.180805 19.115696 19.267597 19.202503 19.245899 19.224201 19.180805 19.180805 19.159107 19.202503 19.093998 19.202503 19.093998 19.115696 19.180805 19.159107 19.289295 19.376102 19.311008 19.267597 19.267597 19.311008 19.311008 19.267597 19.245899 19.332706 19.245899 19.267597 19.311008 19.289295 19.267597 19.224201 19.180805 19.202503 19.224201 19.159107 19.202503 19.159107 19.224201 19.245899 19.354404 19.332706 19.289295 19.397800 19.354404 19.397800 19.397800 19.397800 19.376102 19.354404 19.332706 19.332706 19.289295 19.332706 19.289295 19.245899 19.332706 19.289295 19.332706 19.311008 19.354404 19.397800 19.441196 19.506306 19.506306 19.549702 19.614796 19.506306 19.506306 19.484608 19.571400 19.441196 19.397800 19.419498 19.311008 19.311008 19.332706 19.311008 19.245899 19.311008 19.376102 19.354404 19.354404 19.441196 19.462910 19.419498 19.441196 19.332706 19.332706 19.311008 19.376102 19.311008 19.376102 19.332706 19.180805 19.245899 19.245899 19.202503 19.180805 19.180805 19.180805 19.202503 19.202503 19.311008 19.224201 19.484608 19.397800 19.419498 19.245899 19.289295 19.245899 19.245899 19.224201 19.311008 19.267597 19.245899 19.311008 19.224201 19.267597 19.072300 19.137409 19.180805 19.202503 19.376102 19.289295 
19.093998 19.050602 19.224201 18.985508 19.028904 19.007206 18.855305 18.898701 19.050602 18.985508 18.985508 18.985508 18.963810 18.963810 18.985508 18.877003 19.028904 18.898701 18.898701 18.833607 18.920399 18.833607 18.920399 18.898701 18.877003 18.920399 18.920399 18.898701 19.007206 18.920399 18.963810 18.985508 18.920399 18.985508 19.028904 19.115696 19.093998 19.224201 19.224201 19.245899 19.224201 19.224201 19.267597 19.115696 19.159107 19.159107 19.093998 19.180805 19.202503 19.224201 19.180805 19.311008 19.376102 19.311008 19.376102 19.267597 19.332706 19.267597 19.332706 19.289295 19.245899 19.376102 19.267597 19.289295 19.289295 19.245899 19.224201 19.202503 19.289295 19.224201 19.224201 19.159107 19.245899 19.202503 19.267597 19.376102 19.376102 19.332706 19.419498 19.397800 19.441196 19.397800 19.376102 19.419498 19.419498 19.332706 19.419498 19.354404 19.354404 19.311008 19.397800 19.376102 19.376102 19.397800 19.419498 19.376102 19.441196 19.528004 19.528004 19.571400 19.549702 19.528004 19.549702 19.571400 19.528004 19.528004 19.528004 19.484608 19.397800 19.376102 19.354404 19.354404 19.267597 19.311008 19.267597 19.289295 19.376102 19.332706 19.462910 19.419498 19.549702 19.484608 19.419498 19.376102 19.354404 19.376102 19.332706 19.245899 19.289295 19.289295 19.245899 19.245899 19.202503 19.137409 19.289295 19.202503 19.245899 19.224201 19.202503 19.289295 19.332706 19.376102 19.332706 19.332706 19.354404 19.267597 19.245899 19.267597 19.289295 19.332706 19.332706 19.376102 19.245899 19.311008 19.245899 19.180805 19.224201 19.245899 19.636509 19.723301 
19.180805 19.028904 19.072300 19.093998 19.093998 19.028904 18.963810 19.050602 19.007206 18.963810 19.007206 18.942097 18.985508 18.963810 18.942097 18.942097 18.920399 18.985508 18.833607 18.877003 18.898701 18.833607 18.855305 18.942097 18.855305 18.877003 18.898701 18.811909 18.877003 18.985508 19.028904 18.942097 18.985508 18.877003 19.115696 19.093998 19.115696 19.224201 19.224201 19.180805 19.180805 19.224201 19.180805 19.137409 19.159107 19.159107 19.159107 19.115696 19.202503 19.224201 19.137409 19.245899 19.289295 19.332706 19.354404 19.202503 19.354404 19.289295 19.332706 19.224201 19.311008 19.311008 19.267597 19.267597 19.202503 19.224201 19.224201 19.180805 19.267597 19.267597 19.180805 19.159107 19.224201 19.267597 19.245899 19.289295 19.419498 19.332706 19.397800 19.419498 19.376102 19.376102 19.332706 19.354404 19.397800 19.376102 19.397800 19.376102 19.311008 19.289295 19.245899 19.289295 19.289295 19.376102 19.376102 19.419498 19.484608 19.506306 19.593098 19.549702 19.549702 19.549702 19.549702 19.571400 19.614796 19.528004 19.484608 19.462910 19.376102 19.419498 19.311008 19.311008 19.311008 19.289295 19.267597 19.354404 19.332706 19.397800 19.484608 19.528004 19.593098 19.484608 19.419498 19.354404 19.397800 19.376102 19.311008 19.354404 19.289295 19.354404 19.267597 19.224201 19.224201 19.289295 19.289295 19.224201 19.289295 19.224201 19.354404 19.245899 19.354404 19.397800 19.354404 19.267597 19.289295 19.267597 19.224201 19.332706 19.311008 19.289295 19.376102 19.419498 19.245899 19.267597 19.267597 19.245899 19.159107 19.245899 19.419498 19.614796 
19.072300 18.963810 19.050602 19.115696 19.028904 19.028904 18.920399 18.942097 18.985508 18.985508 18.920399 19.050602 18.942097 18.898701 19.050602 18.963810 18.942097 19.007206 18.942097 18.920399 18.963810 18.920399 18.877003 18.833607 18.811909 18.855305 18.920399 18.855305 18.963810 18.898701 18.985508 18.833607 18.985508 18.898701 19.028904 19.050602 19.115696 19.224201 19.224201 19.202503 19.224201 19.267597 19.137409 19.115696 19.159107 19.202503 19.137409 19.202503 19.245899 19.202503 19.224201 19.245899 19.245899 19.245899 19.289295 19.289295 19.245899 19.245899 19.311008 19.267597 19.224201 19.311008 19.224201 19.311008 19.267597 19.245899 19.180805 19.159107 19.159107 19.224201 19.202503 19.311008 19.267597 19.224201 19.224201 19.354404 19.332706 19.289295 19.376102 19.419498 19.376102 19.354404 19.441196 19.376102 19.397800 19.332706 19.311008 19.267597 19.332706 19.332706 19.267597 19.376102 19.311008 19.376102 19.354404 19.441196 19.462910 19.549702 19.571400 19.506306 19.528004 19.506306 19.506306 19.549702 19.549702 19.593098 19.484608 19.419498 19.397800 19.397800 19.354404 19.354404 19.311008 19.311008 19.376102 19.354404 19.354404 19.484608 19.376102 19.506306 19.549702 19.441196 19.462910 19.397800 19.441196 19.354404 19.354404 19.332706 19.311008 19.376102 19.267597 19.311008 19.245899 19.267597 19.354404 19.245899 19.354404 19.224201 19.376102 19.311008 19.332706 19.397800 19.419498 19.332706 19.332706 19.332706 19.332706 19.245899 19.245899 19.245899 19.332706 19.289295 19.267597 19.311008 19.180805 19.267597 19.159107 19.159107 19.093998 19.159107 
19.072300 19.050602 19.093998 19.007206 19.028904 19.007206 18.985508 18.985508 18.920399 19.050602 19.050602 18.985508 18.898701 18.963810 18.942097 19.007206 18.985508 18.920399 18.920399 18.898701 18.898701 18.898701 18.920399 18.833607 18.877003 18.855305 18.942097 18.920399 18.920399 19.007206 18.877003 18.985508 18.920399 18.963810 18.985508 19.137409 19.180805 19.267597 19.224201 19.245899 19.311008 19.224201 19.224201 19.180805 19.137409 19.115696 19.159107 19.202503 19.137409 19.159107 19.180805 19.245899 19.354404 19.267597 19.354404 19.289295 19.311008 19.311008 19.397800 19.311008 19.354404 19.354404 19.245899 19.267597 19.289295 19.267597 19.289295 19.202503 19.224201 19.224201 19.245899 19.267597 19.180805 19.289295 19.245899 19.311008 19.289295 19.289295 19.332706 19.311008 19.354404 19.354404 19.354404 19.354404 19.376102 19.419498 19.332706 19.245899 19.376102 19.397800 19.311008 19.354404 19.354404 19.397800 19.397800 19.397800 19.549702 19.549702 19.528004 19.528004 19.528004 19.506306 19.549702 19.528004 19.614796 19.571400 19.506306 19.462910 19.419498 19.419498 19.419498 19.397800 19.441196 19.354404 19.289295 19.397800 19.376102 19.376102 19.419498 19.571400 19.528004 19.462910 19.441196 19.397800 19.354404 19.354404 19.376102 19.311008 19.397800 19.311008 19.311008 19.376102 19.267597 19.267597 19.289295 19.332706 19.397800 19.224201 19.332706 19.267597 19.397800 19.506306 19.462910 19.484608 19.311008 19.289295 19.332706 19.354404 19.245899 19.332706 19.332706 19.289295 19.267597 19.202503 19.180805 19.202503 19.072300 19.137409 19.050602 19.050602 
19.180805 18.963810 19.050602 19.028904 18.963810 19.007206 19.007206 18.942097 18.963810 18.920399 18.855305 18.920399 18.963810 18.985508 18.920399 18.942097 19.028904 18.898701 18.877003 18.898701 18.963810 18.942097 18.877003 18.768497 18.790195 18.855305 18.898701 18.898701 18.877003 18.855305 18.920399 18.898701 18.942097 18.920399 18.985508 19.050602 19.180805 19.267597 19.180805 19.289295 19.224201 19.202503 19.224201 19.159107 19.224201 19.137409 19.159107 19.245899 19.202503 19.180805 19.159107 19.224201 19.267597 19.267597 19.289295 19.159107 19.245899 19.224201 19.289295 19.332706 19.332706 19.289295 19.311008 19.311008 19.376102 19.311008 19.289295 19.267597 19.267597 19.289295 19.267597 19.354404 19.289295 19.267597 19.311008 19.311008 19.311008 19.289295 19.311008 19.267597 19.354404 19.354404 19.354404 19.332706 19.419498 19.419498 19.354404 19.332706 19.376102 19.419498 19.397800 19.354404 19.462910 19.419498 19.484608 19.441196 19.484608 19.528004 19.571400 19.506306 19.506306 19.506306 19.549702 19.506306 19.484608 19.549702 19.462910 19.462910 19.441196 19.419498 19.376102 19.354404 19.462910 19.376102 19.311008 19.397800 19.354404 19.419498 19.484608 19.462910 19.397800 19.506306 19.484608 19.397800 19.397800 19.354404 19.397800 19.441196 19.397800 19.376102 19.354404 19.354404 19.311008 19.376102 19.289295 19.376102 19.332706 19.267597 19.332706 19.354404 19.376102 19.484608 19.484608 19.354404 19.267597 19.202503 19.332706 19.267597 19.332706 19.332706 19.267597 19.224201 19.137409 19.115696 19.137409 19.267597 19.072300 19.050602 19.093998 19.007206 
19.072300 19.202503 19.093998 19.072300 18.963810 19.050602 19.007206 19.028904 19.007206 19.050602 18.920399 18.898701 19.007206 19.028904 18.920399 19.007206 18.985508 18.920399 18.877003 18.790195 18.942097 18.985508 18.963810 18.898701 18.811909 18.920399 18.985508 18.855305 18.855305 18.920399 18.942097 18.942097 18.942097 18.920399 19.007206 19.115696 19.202503 19.267597 19.354404 19.311008 19.289295 19.224201 19.245899 19.159107 19.245899 19.159107 19.224201 19.180805 19.202503 19.180805 19.180805 19.332706 19.245899 19.332706 19.289295 19.267597 19.354404 19.332706 19.289295 19.311008 19.289295 19.332706 19.289295 19.354404 19.376102 19.419498 19.376102 19.376102 19.311008 19.376102 19.354404 19.332706 19.354404 19.289295 19.311008 19.354404 19.311008 19.311008 19.267597 19.245899 19.289295 19.289295 19.376102 19.354404 19.397800 19.332706 19.441196 19.462910 19.441196 19.441196 19.419498 19.462910 19.462910 19.484608 19.528004 19.462910 19.506306 19.506306 19.484608 19.506306 19.549702 19.549702 19.462910 19.549702 19.484608 19.614796 19.484608 19.484608 19.549702 19.528004 19.506306 19.376102 19.506306 19.506306 19.419498 19.484608 19.419498 19.528004 19.462910 19.484608 19.484608 19.441196 19.528004 19.462910 19.441196 19.419498 19.332706 19.354404 19.397800 19.441196 19.484608 19.462910 19.462910 19.462910 19.441196 19.441196 19.462910 19.441196 19.376102 19.354404 19.484608 19.528004 19.441196 19.397800 19.289295 19.332706 19.311008 19.332706 19.267597 19.332706 19.311008 19.376102 19.332706 19.332706 19.202503 19.267597 19.115696 19.202503 19.137409 19.224201 
19.289295 19.202503 19.159107 18.963810 19.050602 19.050602 18.963810 19.093998 19.028904 18.985508 19.007206 18.877003 19.007206 18.898701 18.790195 18.963810 19.007206 18.920399 18.920399 18.811909 18.877003 18.942097 18.898701 18.920399 18.877003 18.920399 18.985508 18.963810 18.942097 18.898701 18.920399 18.877003 19.028904 18.942097 19.072300 19.093998 19.115696 19.245899 19.245899 19.332706 19.245899 19.180805 19.267597 19.115696 19.224201 19.159107 19.115696 19.159107 19.224201 19.202503 19.180805 19.311008 19.267597 19.332706 19.202503 19.267597 19.332706 19.332706 19.354404 19.311008 19.289295 19.311008 19.354404 19.332706 19.354404 19.419498 19.419498 19.376102 19.354404 19.376102 19.441196 19.354404 19.311008 19.332706 19.267597 19.332706 19.267597 19.311008 19.245899 19.289295 19.289295 19.267597 19.311008 19.376102 19.376102 19.419498 19.441196 19.419498 19.419498 19.462910 19.484608 19.441196 19.441196 19.528004 19.506306 19.506306 19.484608 19.462910 19.462910 19.441196 19.462910 19.506306 19.419498 19.528004 19.506306 19.506306 19.441196 19.506306 19.506306 19.462910 19.484608 19.441196 19.484608 19.549702 19.528004 19.528004 19.484608 19.441196 19.419498 19.484608 19.462910 19.441196 19.441196 19.311008 19.397800 19.397800 19.441196 19.462910 19.397800 19.484608 19.462910 19.462910 19.484608 19.549702 19.593098 19.549702 19.484608 19.397800 19.376102 19.419498 19.419498 19.528004 19.506306 19.397800 19.376102 19.289295 19.267597 19.311008 19.245899 19.332706 19.462910 19.376102 19.245899 19.202503 19.159107 19.050602 19.202503 19.115696 19.050602 19.180805 
19.115696 19.028904 19.115696 18.942097 18.963810 18.963810 18.963810 18.920399 18.898701 18.985508 18.963810 18.920399 18.942097 19.028904 18.942097 18.985508 18.963810 18.855305 18.898701 18.855305 18.877003 18.942097 18.963810 18.898701 18.985508 18.877003 18.942097 18.855305 18.833607 18.898701 18.877003 18.855305 18.877003 18.942097 18.963810 19.028904 19.115696 19.180805 19.224201 19.311008 19.159107 19.137409 19.159107 19.159107 19.159107 19.159107 19.202503 19.180805 19.180805 19.159107 19.224201 19.267597 19.289295 19.245899 19.224201 19.224201 19.289295 19.332706 19.332706 19.311008 19.289295 19.267597 19.332706 19.267597 19.332706 19.376102 19.506306 19.506306 19.419498 19.397800 19.332706 19.354404 19.354404 19.267597 19.332706 19.267597 19.180805 19.180805 19.289295 19.267597 19.289295 19.267597 19.289295 19.311008 19.376102 19.397800 19.397800 19.462910 19.484608 19.506306 19.484608 19.528004 19.484608 19.506306 19.528004 19.571400 19.462910 19.528004 19.419498 19.419498 19.419498 19.484608 19.441196 19.462910 19.528004 19.441196 19.419498 19.506306 19.484608 19.506306 19.397800 19.506306 19.549702 19.528004 19.528004 19.484608 19.484608 19.549702 19.419498 19.462910 19.397800 19.397800 19.376102 19.376102 19.354404 19.419498 19.354404 19.462910 19.506306 19.593098 19.549702 19.484608 19.549702 19.571400 19.549702 19.528004 19.549702 19.441196 19.462910 19.419498 19.419498 19.462910 19.506306 19.419498 19.376102 19.376102 19.376102 19.267597 19.267597 19.245899 19.311008 19.180805 19.289295 19.159107 19.137409 19.115696 19.159107 19.115696 19.093998 19.072300 
19.224201 19.050602 19.093998 19.093998 19.007206 19.050602 19.007206 18.963810 19.093998 18.942097 18.985508 19.028904 19.007206 18.942097 19.007206 18.942097 18.985508 18.963810 18.985508 19.007206 18.963810 18.985508 18.920399 18.920399 18.942097 18.920399 18.942097 18.855305 18.920399 18.898701 18.920399 18.920399 18.833607 18.877003 18.942097 19.007206 19.072300 19.224201 19.332706 19.224201 19.245899 19.224201 19.224201 19.159107 19.202503 19.202503 19.267597 19.202503 19.202503 19.180805 19.202503 19.311008 19.267597 19.289295 19.224201 19.224201 19.180805 19.267597 19.245899 19.245899 19.289295 19.311008 19.332706 19.311008 19.311008 19.376102 19.397800 19.484608 19.462910 19.441196 19.397800 19.354404 19.376102 19.289295 19.289295 19.245899 19.245899 19.311008 19.289295 19.311008 19.245899 19.332706 19.376102 19.311008 19.376102 19.354404 19.441196 19.462910 19.528004 19.549702 19.484608 19.549702 19.571400 19.571400 19.593098 19.484608 19.506306 19.528004 19.484608 19.441196 19.419498 19.419498 19.484608 19.441196 19.484608 19.528004 19.484608 19.571400 19.549702 19.593098 19.528004 19.528004 19.506306 19.571400 19.549702 19.571400 19.549702 19.506306 19.462910 19.484608 19.441196 19.484608 19.397800 19.397800 19.376102 19.376102 19.462910 19.506306 19.506306 19.614796 19.571400 19.593098 19.593098 19.636509 19.679905 19.571400 19.614796 19.571400 19.484608 19.419498 19.462910 19.506306 19.484608 19.484608 19.376102 19.354404 19.354404 19.311008 19.289295 19.289295 19.332706 19.397800 19.267597 19.245899 19.159107 19.202503 19.245899 19.159107 19.115696 19.093998 
19.159107 19.072300 19.072300 19.093998 18.942097 19.050602 18.963810 18.985508 19.115696 19.072300 19.007206 18.985508 19.007206 19.028904 19.050602 19.007206 18.963810 18.898701 18.963810 19.007206 18.942097 18.963810 18.855305 18.985508 18.985508 18.855305 18.920399 18.985508 18.963810 18.811909 18.855305 18.855305 18.790195 18.833607 18.833607 18.942097 18.963810 19.224201 19.245899 19.245899 19.224201 19.137409 19.202503 19.159107 19.115696 19.159107 19.137409 19.224201 19.245899 19.159107 19.180805 19.224201 19.202503 19.224201 19.202503 19.202503 19.267597 19.245899 19.267597 19.289295 19.267597 19.289295 19.376102 19.311008 19.419498 19.419498 19.376102 19.376102 19.397800 19.397800 19.376102 19.354404 19.397800 19.376102 19.311008 19.224201 19.245899 19.332706 19.311008 19.267597 19.245899 19.289295 19.397800 19.354404 19.376102 19.354404 19.441196 19.528004 19.549702 19.528004 19.441196 19.658207 19.593098 19.571400 19.571400 19.571400 19.484608 19.462910 19.462910 19.462910 19.462910 19.506306 19.506306 19.419498 19.462910 19.441196 19.528004 19.506306 19.571400 19.571400 19.528004 19.528004 19.528004 19.614796 19.593098 19.571400 19.549702 19.484608 19.506306 19.484608 19.462910 19.484608 19.441196 19.419498 19.397800 19.397800 19.419498 19.484608 19.571400 19.549702 19.614796 19.658207 19.658207 19.679905 19.723301 19.658207 19.658207 19.593098 19.441196 19.506306 19.528004 19.528004 19.419498 19.441196 19.462910 19.376102 19.332706 19.441196 19.441196 19.441196 19.354404 19.376102 19.311008 19.267597 19.245899 19.224201 19.180805 19.093998 19.180805 19.137409 
19.137409 19.072300 19.115696 19.050602 19.093998 19.007206 18.963810 19.028904 19.028904 18.985508 19.093998 18.963810 19.072300 18.985508 19.007206 19.050602 18.985508 18.942097 18.898701 18.963810 19.007206 19.050602 19.028904 19.050602 19.007206 19.028904 19.050602 19.007206 18.833607 18.898701 18.942097 18.898701 18.833607 18.877003 18.833607 18.877003 19.007206 19.115696 19.202503 19.224201 19.202503 19.224201 19.202503 19.137409 19.224201 19.180805 19.137409 19.202503 19.159107 19.245899 19.224201 19.159107 19.180805 19.115696 19.267597 19.224201 19.159107 19.289295 19.267597 19.224201 19.267597 19.354404 19.354404 19.311008 19.462910 19.462910 19.441196 19.441196 19.419498 19.419498 19.441196 19.376102 19.462910 19.332706 19.289295 19.311008 19.224201 19.289295 19.245899 19.245899 19.289295 19.332706 19.289295 19.354404 19.419498 19.397800 19.397800 19.549702 19.528004 19.528004 19.549702 19.614796 19.658207 19.571400 19.571400 19.571400 19.484608 19.506306 19.441196 19.441196 19.462910 19.462910 19.484608 19.484608 19.462910 19.528004 19.484608 19.549702 19.593098 19.571400 19.614796 19.506306 19.571400 19.658207 19.593098 19.571400 19.614796 19.593098 19.397800 19.484608 19.506306 19.484608 19.441196 19.419498 19.419498 19.419498 19.441196 19.593098 19.571400 19.593098 19.636509 19.614796 19.723301 19.701603 19.701603 19.723301 19.571400 19.593098 19.528004 19.419498 19.549702 19.441196 19.397800 19.462910 19.462910 19.376102 19.332706 19.462910 19.419498 19.354404 19.397800 19.441196 19.332706 19.224201 19.180805 19.224201 19.159107 19.224201 19.137409 19.159107 
19.115696 19.115696 19.202503 18.985508 19.050602 19.028904 19.028904 18.985508 19.072300 18.942097 19.050602 18.942097 18.963810 18.942097 18.963810 18.963810 19.028904 18.920399 18.942097 18.942097 19.007206 19.115696 19.050602 19.050602 19.007206 19.050602 18.942097 18.963810 18.963810 18.855305 18.833607 18.855305 18.768497 18.855305 18.920399 18.942097 18.920399 19.028904 19.093998 19.137409 19.159107 19.137409 19.202503 19.202503 19.137409 19.093998 19.159107 19.137409 19.115696 19.224201 19.245899 19.202503 19.180805 19.028904 19.180805 19.202503 19.180805 19.289295 19.376102 19.289295 19.159107 19.289295 19.332706 19.397800 19.397800 19.419498 19.354404 19.354404 19.376102 19.419498 19.441196 19.441196 19.419498 19.376102 19.311008 19.267597 19.311008 19.267597 19.202503 19.267597 19.267597 19.267597 19.354404 19.332706 19.441196 19.419498 19.419498 19.506306 19.549702 19.614796 19.614796 19.593098 19.571400 19.614796 19.636509 19.571400 19.506306 19.462910 19.484608 19.441196 19.462910 19.506306 19.549702 19.506306 19.441196 19.571400 19.549702 19.614796 19.614796 19.614796 19.614796 19.614796 19.571400 19.658207 19.658207 19.571400 19.614796 19.462910 19.506306 19.462910 19.419498 19.441196 19.397800 19.376102 19.484608 19.462910 19.484608 19.571400 19.593098 19.614796 19.636509 19.636509 19.679905 19.679905 19.723301 19.788410 19.701603 19.571400 19.506306 19.484608 19.441196 19.528004 19.506306 19.441196 19.419498 19.484608 19.441196 19.376102 19.441196 19.376102 19.419498 19.484608 19.332706 19.376102 19.159107 19.245899 19.245899 19.180805 19.245899 19.093998 
19.180805 19.072300 19.159107 19.072300 18.877003 18.963810 18.942097 19.028904 19.072300 18.985508 19.072300 19.007206 18.942097 18.855305 18.877003 18.942097 18.985508 19.028904 18.985508 19.007206 19.028904 19.050602 19.093998 19.115696 19.093998 18.942097 19.028904 18.985508 18.855305 18.898701 18.877003 18.790195 18.833607 18.768497 18.898701 18.898701 18.855305 18.963810 19.115696 19.115696 19.180805 19.072300 19.115696 19.137409 19.202503 19.137409 19.137409 19.093998 19.159107 19.115696 19.159107 19.137409 19.072300 19.115696 19.180805 19.093998 19.202503 19.332706 19.332706 19.267597 19.224201 19.267597 19.354404 19.332706 19.332706 19.419498 19.376102 19.332706 19.354404 19.441196 19.397800 19.419498 19.311008 19.332706 19.332706 19.267597 19.289295 19.289295 19.267597 19.180805 19.289295 19.311008 19.289295 19.311008 19.376102 19.419498 19.397800 19.506306 19.506306 19.571400 19.506306 19.549702 19.571400 19.571400 19.593098 19.614796 19.506306 19.441196 19.484608 19.528004 19.441196 19.462910 19.549702 19.506306 19.484608 19.484608 19.528004 19.593098 19.571400 19.614796 19.571400 19.528004 19.571400 19.614796 19.636509 19.636509 19.549702 19.571400 19.506306 19.484608 19.376102 19.484608 19.441196 19.419498 19.354404 19.441196 19.484608 19.549702 19.549702 19.571400 19.614796 19.614796 19.679905 19.679905 19.679905 19.636509 19.679905 19.528004 19.462910 19.462910 19.462910 19.462910 19.484608 19.462910 19.441196 19.419498 19.397800 19.376102 19.419498 19.441196 19.397800 19.441196 19.311008 19.267597 19.180805 19.289295 19.224201 19.245899 19.093998 19.224201 
19.245899 19.137409 19.202503 19.028904 19.028904 19.028904 19.028904 18.898701 19.050602 19.072300 18.898701 18.877003 18.811909 18.768497 18.768497 18.920399 19.007206 19.050602 19.007206 18.985508 19.028904 19.028904 19.072300 19.072300 19.072300 19.007206 19.028904 18.963810 18.920399 18.898701 18.833607 18.920399 18.855305 18.898701 18.898701 18.790195 18.833607 18.833607 19.007206 19.093998 19.115696 19.093998 19.137409 19.115696 19.159107 19.115696 19.115696 19.050602 19.180805 19.159107 19.137409 19.050602 19.072300 19.159107 19.180805 19.202503 19.180805 19.202503 19.311008 19.159107 19.267597 19.224201 19.267597 19.311008 19.311008 19.462910 19.376102 19.397800 19.441196 19.419498 19.354404 19.441196 19.397800 19.376102 19.311008 19.311008 19.332706 19.289295 19.245899 19.224201 19.224201 19.332706 19.354404 19.289295 19.354404 19.441196 19.484608 19.549702 19.593098 19.593098 19.484608 19.571400 19.549702 19.636509 19.636509 19.549702 19.462910 19.484608 19.441196 19.441196 19.354404 19.419498 19.462910 19.397800 19.462910 19.462910 19.462910 19.506306 19.549702 19.593098 19.484608 19.528004 19.636509 19.658207 19.636509 19.614796 19.614796 19.506306 19.441196 19.441196 19.397800 19.441196 19.354404 19.397800 19.419498 19.376102 19.462910 19.571400 19.549702 19.614796 19.614796 19.679905 19.788410 19.723301 19.723301 19.723301 19.658207 19.528004 19.506306 19.441196 19.462910 19.528004 19.397800 19.419498 19.441196 19.332706 19.376102 19.332706 19.311008 19.419498 19.311008 19.311008 19.332706 19.311008 19.159107 19.311008 19.245899 19.311008 19.115696 19.137409 
19.115696 19.137409 19.159107 19.115696 19.007206 18.963810 19.007206 19.028904 19.115696 19.115696 19.028904 18.768497 18.746799 18.703403 18.725101 18.942097 19.050602 19.007206 19.028904 18.963810 19.007206 19.028904 19.007206 19.115696 19.028904 19.050602 18.985508 18.963810 19.007206 18.898701 18.963810 18.942097 18.942097 18.898701 18.811909 18.855305 18.855305 18.877003 18.855305 19.028904 19.072300 19.028904 19.115696 19.028904 19.115696 19.028904 19.115696 19.115696 19.159107 19.093998 19.137409 19.137409 19.093998 19.072300 19.202503 19.180805 19.137409 19.202503 19.245899 19.180805 19.267597 19.267597 19.289295 19.419498 19.332706 19.332706 19.354404 19.354404 19.376102 19.397800 19.354404 19.441196 19.311008 19.397800 19.354404 19.289295 19.224201 19.267597 19.245899 19.224201 19.267597 19.311008 19.376102 19.354404 19.354404 19.397800 19.484608 19.549702 19.462910 19.593098 19.484608 19.571400 19.636509 19.593098 19.571400 19.528004 19.571400 19.484608 19.528004 19.397800 19.397800 19.462910 19.441196 19.419498 19.484608 19.506306 19.484608 19.506306 19.549702 19.549702 19.549702 19.593098 19.571400 19.484608 19.571400 19.593098 19.549702 19.462910 19.484608 19.441196 19.397800 19.376102 19.419498 19.419498 19.441196 19.462910 19.484608 19.593098 19.658207 19.658207 19.658207 19.636509 19.723301 19.593098 19.658207 19.614796 19.636509 19.528004 19.462910 19.419498 19.354404 19.528004 19.506306 19.441196 19.462910 19.397800 19.354404 19.354404 19.441196 19.441196 19.354404 19.419498 19.397800 19.267597 19.093998 19.159107 19.202503 19.180805 19.202503 19.028904 
19.093998 19.202503 19.159107 19.202503 19.137409 19.180805 19.202503 19.180805 19.202503 19.202503 19.050602 18.746799 18.681705 18.746799 18.660007 18.920399 19.007206 19.007206 18.963810 18.942097 19.072300 19.180805 19.093998 19.202503 19.115696 19.093998 19.137409 19.115696 19.115696 19.007206 19.028904 19.028904 18.963810 18.963810 19.028904 18.920399 18.811909 18.920399 18.942097 19.007206 19.050602 19.093998 19.137409 19.115696 19.072300 19.137409 19.072300 19.137409 19.137409 19.202503 19.202503 19.115696 19.093998 19.115696 19.289295 19.159107 19.245899 19.245899 19.224201 19.202503 19.289295 19.224201 19.332706 19.332706 19.311008 19.376102 19.289295 19.289295 19.332706 19.354404 19.354404 19.354404 19.332706 19.354404 19.376102 19.267597 19.376102 19.354404 19.376102 19.354404 19.267597 19.419498 19.441196 19.419498 19.441196 19.462910 19.506306 19.484608 19.462910 19.549702 19.528004 19.549702 19.528004 19.549702 19.571400 19.549702 19.484608 19.571400 19.484608 19.484608 19.484608 19.549702 19.506306 19.528004 19.528004 19.593098 19.528004 19.571400 19.614796 19.571400 19.528004 19.549702 19.506306 19.549702 19.571400 19.571400 19.528004 19.528004 19.441196 19.549702 19.549702 19.506306 19.549702 19.549702 19.506306 19.549702 19.593098 19.636509 19.549702 19.528004 19.571400 19.571400 19.593098 19.636509 19.636509 19.614796 19.593098 19.484608 19.419498 19.506306 19.484608 19.462910 19.397800 19.506306 19.441196 19.397800 19.376102 19.397800 19.419498 19.484608 19.441196 19.419498 19.376102 19.311008 19.245899 19.180805 19.267597 19.245899 19.224201 19.159107 
19.267597 19.137409 19.332706 19.267597 19.332706 19.289295 19.245899 19.332706 19.354404 19.224201 19.159107 18.855305 18.660007 18.725101 18.746799 18.877003 19.007206 19.050602 19.093998 19.050602 19.137409 19.180805 19.093998 19.159107 19.202503 19.115696 19.159107 19.072300 19.115696 19.093998 19.072300 19.093998 19.007206 18.963810 18.920399 18.833607 18.855305 18.898701 18.920399 18.942097 19.072300 19.050602 19.050602 19.137409 19.137409 19.115696 19.202503 19.159107 19.093998 19.202503 19.137409 19.224201 19.050602 19.159107 19.224201 19.245899 19.202503 19.267597 19.224201 19.245899 19.311008 19.289295 19.311008 19.376102 19.332706 19.311008 19.311008 19.332706 19.311008 19.332706 19.376102 19.289295 19.354404 19.332706 19.245899 19.311008 19.376102 19.332706 19.354404 19.354404 19.332706 19.419498 19.354404 19.441196 19.441196 19.484608 19.462910 19.419498 19.462910 19.484608 19.549702 19.484608 19.571400 19.462910 19.528004 19.549702 19.484608 19.549702 19.528004 19.549702 19.571400 19.614796 19.528004 19.571400 19.528004 19.636509 19.549702 19.571400 19.571400 19.528004 19.528004 19.549702 19.506306 19.549702 19.528004 19.484608 19.549702 19.593098 19.528004 19.636509 19.593098 19.658207 19.636509 19.658207 19.614796 19.614796 19.679905 19.593098 19.614796 19.571400 19.571400 19.614796 19.593098 19.636509 19.571400 19.506306 19.484608 19.549702 19.506306 19.506306 19.484608 19.528004 19.528004 19.484608 19.441196 19.419498 19.397800 19.484608 19.506306 19.419498 19.528004 19.484608 19.462910 19.441196 19.289295 19.311008 19.332706 19.289295 19.224201 19.202503 
19.332706 19.289295 19.354404 19.289295 19.245899 19.289295 19.245899 19.245899 19.267597 19.245899 19.245899 18.963810 18.790195 18.703403 18.725101 18.790195 18.877003 19.050602 19.007206 19.137409 19.093998 19.224201 19.093998 19.115696 19.159107 19.137409 19.159107 19.050602 19.180805 19.050602 19.050602 19.093998 18.963810 18.942097 18.942097 18.898701 18.811909 18.920399 19.007206 18.963810 19.028904 19.028904 19.028904 19.072300 19.072300 19.159107 19.072300 19.159107 19.137409 19.180805 19.137409 19.180805 19.093998 19.159107 19.137409 19.202503 19.115696 19.267597 19.245899 19.180805 19.180805 19.224201 19.245899 19.224201 19.224201 19.267597 19.332706 19.311008 19.267597 19.267597 19.289295 19.311008 19.332706 19.311008 19.289295 19.332706 19.376102 19.354404 19.376102 19.354404 19.441196 19.419498 19.419498 19.462910 19.462910 19.462910 19.397800 19.462910 19.332706 19.441196 19.419498 19.441196 19.462910 19.506306 19.506306 19.506306 19.462910 19.593098 19.506306 19.441196 19.549702 19.614796 19.593098 19.571400 19.549702 19.636509 19.571400 19.506306 19.506306 19.441196 19.506306 19.506306 19.484608 19.506306 19.484608 19.462910 19.528004 19.571400 19.571400 19.679905 19.571400 19.549702 19.636509 19.658207 19.658207 19.701603 19.701603 19.549702 19.506306 19.506306 19.549702 19.506306 19.549702 19.506306 19.506306 19.462910 19.484608 19.484608 19.528004 19.441196 19.528004 19.549702 19.528004 19.397800 19.397800 19.397800 19.419498 19.441196 19.332706 19.419498 19.506306 19.484608 19.506306 19.484608 19.397800 19.289295 19.224201 19.289295 19.202503 19.159107 
19.267597 19.245899 19.332706 19.289295 19.311008 19.354404 19.224201 19.245899 19.245899 19.245899 19.267597 18.985508 18.725101 18.681705 18.703403 18.703403 18.725101 18.703403 18.942097 19.093998 19.224201 19.159107 19.137409 19.072300 19.028904 19.050602 19.115696 19.093998 19.072300 19.180805 19.050602 18.985508 19.028904 18.942097 18.942097 18.855305 18.855305 18.855305 19.007206 18.985508 19.028904 18.963810 19.072300 19.072300 19.137409 19.007206 19.072300 19.159107 19.137409 19.202503 19.093998 19.137409 19.115696 19.093998 19.180805 19.050602 19.180805 19.202503 19.180805 19.159107 19.180805 19.180805 19.159107 19.289295 19.267597 19.267597 19.267597 19.245899 19.180805 19.180805 19.289295 19.224201 19.289295 19.245899 19.289295 19.376102 19.332706 19.441196 19.441196 19.311008 19.397800 19.376102 19.376102 19.441196 19.506306 19.441196 19.419498 19.376102 19.419498 19.397800 19.354404 19.376102 19.419498 19.462910 19.376102 19.441196 19.441196 19.571400 19.528004 19.528004 19.506306 19.593098 19.571400 19.549702 19.571400 19.658207 19.593098 19.484608 19.506306 19.441196 19.419498 19.462910 19.376102 19.397800 19.462910 19.419498 19.549702 19.593098 19.614796 19.593098 19.658207 19.658207 19.636509 19.701603 19.766697 19.701603 19.701603 19.593098 19.441196 19.462910 19.419498 19.484608 19.484608 19.462910 19.506306 19.441196 19.484608 19.506306 19.528004 19.462910 19.441196 19.462910 19.484608 19.528004 19.484608 19.376102 19.462910 19.419498 19.441196 19.462910 19.528004 19.462910 19.354404 19.441196 19.354404 19.397800 19.267597 19.224201 19.202503 19.224201 
19.354404 19.311008 19.224201 19.311008 19.224201 19.289295 19.224201 19.224201 19.245899 19.224201 19.245899 19.028904 18.811909 18.703403 18.725101 18.725101 18.811909 18.725101 18.746799 18.963810 19.137409 19.137409 19.093998 19.093998 19.093998 19.137409 19.159107 19.093998 19.180805 19.072300 19.093998 19.028904 19.007206 18.963810 18.898701 18.898701 18.877003 18.855305 19.028904 18.985508 18.963810 18.985508 19.007206 18.942097 19.093998 19.093998 19.050602 19.093998 19.180805 19.093998 19.137409 19.072300 19.093998 19.072300 19.137409 19.202503 19.159107 19.267597 19.245899 19.202503 19.267597 19.311008 19.289295 19.245899 19.245899 19.245899 19.245899 19.224201 19.224201 19.202503 19.267597 19.354404 19.267597 19.224201 19.332706 19.354404 19.419498 19.462910 19.441196 19.397800 19.419498 19.376102 19.528004 19.484608 19.462910 19.441196 19.397800 19.419498 19.462910 19.376102 19.354404 19.376102 19.376102 19.441196 19.441196 19.376102 19.419498 19.484608 19.549702 19.484608 19.506306 19.593098 19.593098 19.614796 19.571400 19.593098 19.571400 19.549702 19.506306 19.506306 19.419498 19.397800 19.397800 19.354404 19.419498 19.419498 19.462910 19.593098 19.593098 19.701603 19.679905 19.744999 19.766697 19.701603 19.701603 19.701603 19.658207 19.593098 19.614796 19.549702 19.462910 19.462910 19.506306 19.462910 19.528004 19.506306 19.462910 19.397800 19.462910 19.528004 19.484608 19.419498 19.484608 19.528004 19.376102 19.397800 19.484608 19.462910 19.419498 19.571400 19.593098 19.484608 19.571400 19.462910 19.397800 19.311008 19.289295 19.245899 19.180805 19.289295 
19.311008 19.311008 19.332706 19.376102 19.289295 19.267597 19.180805 19.289295 19.245899 19.224201 19.159107 19.159107 18.811909 18.703403 18.681705 18.616596 18.898701 18.942097 18.833607 18.725101 18.898701 19.093998 19.093998 19.072300 19.137409 19.115696 19.180805 19.137409 19.072300 19.093998 19.050602 19.093998 19.007206 18.985508 18.920399 18.942097 18.833607 18.833607 18.942097 18.898701 19.028904 19.093998 19.050602 19.072300 19.115696 19.072300 19.050602 19.115696 19.093998 19.159107 19.137409 19.159107 19.093998 19.093998 19.202503 19.180805 19.159107 19.159107 19.289295 19.202503 19.245899 19.267597 19.289295 19.311008 19.332706 19.267597 19.267597 19.224201 19.245899 19.224201 19.245899 19.289295 19.289295 19.289295 19.332706 19.376102 19.419498 19.397800 19.419498 19.462910 19.441196 19.484608 19.462910 19.506306 19.441196 19.506306 19.376102 19.376102 19.354404 19.354404 19.311008 19.419498 19.354404 19.397800 19.376102 19.462910 19.484608 19.528004 19.528004 19.571400 19.593098 19.679905 19.571400 19.571400 19.593098 19.549702 19.528004 19.419498 19.571400 19.506306 19.462910 19.419498 19.354404 19.397800 19.484608 19.462910 19.462910 19.614796 19.614796 19.723301 19.723301 19.744999 19.788410 19.744999 19.658207 19.766697 19.679905 19.658207 19.614796 19.571400 19.484608 19.528004 19.462910 19.462910 19.462910 19.397800 19.528004 19.419498 19.484608 19.528004 19.528004 19.506306 19.462910 19.506306 19.462910 19.462910 19.462910 19.462910 19.484608 19.484608 19.528004 19.528004 19.419498 19.419498 19.332706 19.397800 19.354404 19.267597 19.289295 19.224201 
19.311008 19.245899 19.332706 19.267597 19.462910 19.376102 19.267597 19.202503 19.245899 19.267597 19.180805 19.202503 18.898701 18.725101 18.681705 18.725101 18.920399 19.072300 18.942097 18.920399 18.768497 18.877003 19.007206 19.137409 19.245899 19.137409 19.115696 19.115696 19.093998 19.137409 19.115696 19.007206 19.072300 19.050602 18.985508 18.985508 18.811909 18.920399 18.920399 18.963810 18.963810 19.007206 19.050602 19.007206 19.137409 19.050602 19.072300 19.137409 19.180805 19.115696 19.115696 19.159107 19.072300 19.072300 19.159107 19.224201 19.224201 19.202503 19.224201 19.289295 19.267597 19.245899 19.267597 19.289295 19.267597 19.311008 19.267597 19.267597 19.224201 19.224201 19.224201 19.224201 19.224201 19.311008 19.267597 19.332706 19.419498 19.484608 19.419498 19.441196 19.419498 19.462910 19.441196 19.462910 19.462910 19.441196 19.376102 19.354404 19.419498 19.376102 19.332706 19.397800 19.354404 19.376102 19.441196 19.441196 19.528004 19.528004 19.506306 19.528004 19.571400 19.658207 19.636509 19.593098 19.549702 19.593098 19.506306 19.484608 19.462910 19.506306 19.462910 19.332706 19.397800 19.397800 19.397800 19.462910 19.528004 19.614796 19.636509 19.679905 19.701603 19.744999 19.810108 19.723301 19.766697 19.766697 19.701603 19.614796 19.571400 19.571400 19.528004 19.484608 19.679905 19.484608 19.419498 19.397800 19.484608 19.419498 19.506306 19.484608 19.462910 19.549702 19.441196 19.441196 19.528004 19.484608 19.462910 19.441196 19.462910 19.462910 19.614796 19.419498 19.484608 19.506306 19.332706 19.397800 19.311008 19.289295 19.224201 19.267597 
19.376102 19.289295 19.354404 19.224201 19.289295 19.311008 19.289295 19.311008 19.332706 19.289295 19.354404 19.180805 18.963810 18.811909 18.660007 18.725101 18.833607 18.942097 19.115696 19.093998 18.898701 18.768497 18.681705 19.028904 19.137409 19.202503 19.050602 19.072300 19.159107 19.115696 19.115696 19.072300 19.072300 19.072300 19.028904 18.985508 18.855305 18.920399 18.942097 18.942097 18.898701 18.963810 19.028904 19.028904 19.028904 19.093998 19.093998 19.093998 19.180805 19.072300 19.137409 19.050602 19.115696 19.159107 19.159107 19.159107 19.180805 19.180805 19.180805 19.289295 19.202503 19.245899 19.332706 19.354404 19.289295 19.267597 19.224201 19.202503 19.224201 19.245899 19.245899 19.224201 19.289295 19.289295 19.289295 19.376102 19.419498 19.528004 19.506306 19.484608 19.462910 19.462910 19.462910 19.397800 19.462910 19.484608 19.354404 19.376102 19.332706 19.376102 19.289295 19.376102 19.311008 19.332706 19.311008 19.419498 19.397800 19.528004 19.549702 19.571400 19.614796 19.614796 19.658207 19.636509 19.549702 19.549702 19.528004 19.462910 19.419498 19.354404 19.419498 19.376102 19.354404 19.376102 19.397800 19.376102 19.462910 19.593098 19.593098 19.636509 19.701603 19.701603 19.679905 19.788410 19.788410 19.788410 19.679905 19.614796 19.571400 19.658207 19.484608 19.506306 19.549702 19.462910 19.419498 19.397800 19.376102 19.441196 19.484608 19.528004 19.462910 19.549702 19.462910 19.484608 19.462910 19.419498 19.419498 19.528004 19.441196 19.462910 19.397800 19.506306 19.462910 19.397800 19.289295 19.354404 19.376102 19.267597 19.159107 19.332706 
19.376102 19.397800 19.419498 19.376102 19.354404 19.267597 19.245899 19.267597 19.267597 19.289295 19.267597 19.311008 19.050602 18.855305 18.681705 18.790195 18.790195 19.050602 19.180805 19.202503 19.115696 18.963810 18.811909 18.855305 19.007206 19.137409 19.180805 19.180805 19.224201 19.180805 19.137409 19.093998 19.137409 19.028904 19.007206 19.007206 18.920399 18.855305 18.855305 18.963810 18.963810 18.920399 19.028904 19.028904 19.072300 19.093998 19.050602 19.115696 19.115696 19.093998 19.137409 19.180805 19.093998 19.072300 19.202503 19.159107 19.224201 19.224201 19.245899 19.202503 19.267597 19.267597 19.332706 19.267597 19.267597 19.180805 19.245899 19.180805 19.224201 19.202503 19.267597 19.245899 19.245899 19.245899 19.332706 19.441196 19.462910 19.528004 19.441196 19.419498 19.528004 19.484608 19.484608 19.441196 19.397800 19.441196 19.376102 19.332706 19.289295 19.267597 19.332706 19.332706 19.289295 19.332706 19.311008 19.332706 19.441196 19.441196 19.419498 19.484608 19.549702 19.636509 19.593098 19.636509 19.506306 19.549702 19.462910 19.462910 19.419498 19.462910 19.376102 19.332706 19.376102 19.397800 19.419498 19.441196 19.462910 19.549702 19.528004 19.593098 19.658207 19.788410 19.766697 19.788410 19.723301 19.810108 19.766697 19.658207 19.571400 19.571400 19.549702 19.506306 19.462910 19.506306 19.397800 19.419498 19.419498 19.376102 19.397800 19.419498 19.484608 19.506306 19.397800 19.462910 19.462910 19.484608 19.506306 19.506306 19.462910 19.419498 19.506306 19.506306 19.506306 19.549702 19.419498 19.332706 19.419498 19.289295 19.267597 19.311008 
19.376102 19.267597 19.397800 19.311008 19.267597 19.354404 19.267597 19.202503 19.245899 19.224201 19.354404 19.311008 19.050602 18.855305 18.681705 18.811909 18.811909 18.833607 19.159107 19.159107 19.245899 19.202503 18.985508 18.833607 18.790195 19.028904 19.115696 19.159107 19.180805 19.115696 19.202503 19.115696 19.180805 18.985508 18.985508 18.877003 18.877003 18.790195 18.920399 18.877003 18.920399 18.963810 19.028904 18.963810 19.007206 19.050602 19.028904 19.050602 19.137409 19.093998 19.072300 19.137409 19.072300 19.093998 19.202503 19.028904 19.159107 19.245899 19.202503 19.159107 19.245899 19.332706 19.332706 19.332706 19.137409 19.159107 19.202503 19.224201 19.224201 19.180805 19.180805 19.202503 19.267597 19.311008 19.311008 19.376102 19.419498 19.397800 19.462910 19.441196 19.462910 19.441196 19.419498 19.397800 19.397800 19.397800 19.376102 19.332706 19.332706 19.245899 19.245899 19.245899 19.202503 19.245899 19.332706 19.332706 19.397800 19.397800 19.462910 19.462910 19.462910 19.571400 19.549702 19.484608 19.549702 19.462910 19.441196 19.419498 19.376102 19.376102 19.311008 19.376102 19.332706 19.311008 19.419498 19.332706 19.354404 19.462910 19.484608 19.593098 19.658207 19.658207 19.766697 19.723301 19.723301 19.658207 19.679905 19.593098 19.506306 19.506306 19.441196 19.441196 19.484608 19.441196 19.441196 19.376102 19.397800 19.441196 19.419498 19.462910 19.397800 19.419498 19.462910 19.419498 19.376102 19.397800 19.506306 19.441196 19.441196 19.441196 19.549702 19.484608 19.506306 19.441196 19.332706 19.311008 19.484608 19.332706 19.224201 19.267597 
19.376102 19.354404 19.289295 19.354404 19.311008 19.376102 19.419498 19.332706 19.289295 19.267597 19.376102 19.224201 19.159107 19.050602 18.811909 18.725101 18.746799 18.768497 19.093998 19.202503 19.332706 19.202503 19.224201 19.072300 19.093998 18.877003 19.028904 19.180805 19.180805 19.245899 19.180805 19.245899 19.159107 19.050602 19.115696 18.942097 18.877003 18.877003 19.007206 19.028904 18.985508 18.942097 19.115696 19.028904 19.050602 19.072300 19.007206 19.093998 19.115696 19.093998 19.072300 19.115696 19.115696 19.137409 19.245899 19.180805 19.180805 19.180805 19.202503 19.159107 19.311008 19.245899 19.245899 19.202503 19.202503 19.245899 19.180805 19.224201 19.267597 19.137409 19.159107 19.289295 19.224201 19.311008 19.332706 19.484608 19.419498 19.441196 19.441196 19.441196 19.441196 19.354404 19.419498 19.419498 19.376102 19.397800 19.332706 19.289295 19.354404 19.289295 19.245899 19.289295 19.354404 19.311008 19.311008 19.289295 19.376102 19.397800 19.484608 19.462910 19.528004 19.506306 19.462910 19.506306 19.571400 19.528004 19.419498 19.354404 19.376102 19.354404 19.311008 19.354404 19.311008 19.354404 19.376102 19.419498 19.419498 19.484608 19.484608 19.441196 19.571400 19.679905 19.614796 19.723301 19.658207 19.614796 19.593098 19.549702 19.484608 19.484608 19.484608 19.484608 19.462910 19.506306 19.419498 19.354404 19.376102 19.441196 19.462910 19.571400 19.441196 19.484608 19.506306 19.484608 19.397800 19.419498 19.506306 19.484608 19.506306 19.484608 19.679905 19.506306 19.506306 19.484608 19.462910 19.462910 19.397800 19.332706 19.245899 19.332706 
19.376102 19.267597 19.332706 19.245899 19.267597 19.354404 19.267597 19.332706 19.289295 19.289295 19.289295 19.354404 19.159107 18.985508 18.833607 18.746799 18.746799 18.833607 19.050602 19.159107 19.180805 19.245899 19.245899 19.137409 19.159107 19.050602 18.898701 18.942097 19.202503 19.159107 19.159107 19.224201 19.115696 19.093998 19.072300 19.050602 18.877003 18.877003 19.007206 19.007206 19.007206 19.028904 19.115696 19.028904 19.093998 19.137409 19.050602 19.072300 19.050602 19.072300 19.050602 19.028904 19.115696 19.115696 19.202503 19.137409 19.180805 19.245899 19.224201 19.202503 19.289295 19.311008 19.332706 19.354404 19.202503 19.311008 19.159107 19.245899 19.245899 19.245899 19.245899 19.289295 19.289295 19.354404 19.289295 19.419498 19.397800 19.462910 19.419498 19.419498 19.376102 19.354404 19.376102 19.354404 19.419498 19.289295 19.354404 19.267597 19.354404 19.311008 19.289295 19.289295 19.332706 19.267597 19.289295 19.354404 19.397800 19.441196 19.441196 19.376102 19.484608 19.571400 19.462910 19.484608 19.462910 19.419498 19.462910 19.397800 19.376102 19.332706 19.354404 19.332706 19.289295 19.267597 19.311008 19.332706 19.419498 19.419498 19.462910 19.528004 19.506306 19.549702 19.528004 19.614796 19.528004 19.528004 19.571400 19.484608 19.506306 19.484608 19.462910 19.419498 19.506306 19.484608 19.397800 19.419498 19.376102 19.376102 19.462910 19.506306 19.441196 19.419498 19.462910 19.462910 19.462910 19.528004 19.441196 19.571400 19.571400 19.397800 19.528004 19.571400 19.506306 19.571400 19.397800 19.484608 19.332706 19.289295 19.267597 19.245899 
19.397800 19.354404 19.245899 19.289295 19.224201 19.224201 19.245899 19.245899 19.267597 19.224201 19.289295 19.267597 19.311008 18.985508 18.811909 18.746799 18.768497 18.877003 18.877003 19.115696 19.267597 19.180805 19.245899 19.202503 19.289295 19.115696 19.050602 18.833607 18.811909 19.050602 19.159107 19.180805 19.180805 19.072300 19.137409 19.093998 18.920399 18.920399 18.920399 18.985508 18.942097 19.028904 19.137409 19.050602 19.050602 19.093998 18.985508 19.115696 19.115696 19.137409 19.028904 19.072300 19.028904 19.072300 19.093998 19.159107 19.245899 19.267597 19.267597 19.159107 19.245899 19.245899 19.224201 19.245899 19.180805 19.159107 19.224201 19.224201 19.267597 19.180805 19.289295 19.202503 19.289295 19.311008 19.267597 19.311008 19.397800 19.332706 19.354404 19.354404 19.397800 19.267597 19.289295 19.245899 19.289295 19.332706 19.289295 19.267597 19.289295 19.267597 19.245899 19.289295 19.311008 19.267597 19.311008 19.267597 19.289295 19.376102 19.376102 19.332706 19.397800 19.441196 19.441196 19.462910 19.397800 19.376102 19.332706 19.419498 19.311008 19.354404 19.397800 19.267597 19.289295 19.311008 19.332706 19.354404 19.376102 19.397800 19.354404 19.397800 19.484608 19.528004 19.484608 19.462910 19.484608 19.441196 19.549702 19.528004 19.484608 19.441196 19.397800 19.484608 19.528004 19.441196 19.397800 19.419498 19.376102 19.419498 19.376102 19.397800 19.506306 19.441196 19.441196 19.441196 19.441196 19.484608 19.462910 19.571400 19.441196 19.397800 19.528004 19.549702 19.441196 19.528004 19.419498 19.462910 19.419498 19.202503 19.267597 19.332706 
19.376102 19.311008 19.354404 19.267597 19.311008 19.289295 19.311008 19.245899 19.267597 19.267597 19.311008 19.267597 19.159107 19.115696 18.768497 18.855305 18.725101 18.790195 18.877003 19.137409 19.267597 19.245899 19.267597 19.311008 19.267597 19.137409 19.115696 18.985508 18.811909 18.877003 19.115696 19.159107 19.202503 19.159107 19.202503 18.985508 18.985508 18.963810 18.963810 19.028904 18.920399 19.050602 18.963810 19.093998 18.985508 19.007206 19.093998 19.050602 19.028904 19.137409 19.093998 18.963810 18.985508 19.115696 19.115696 19.180805 19.202503 19.332706 19.289295 19.267597 19.202503 19.224201 19.224201 19.245899 19.267597 19.267597 19.180805 19.202503 19.202503 19.224201 19.224201 19.311008 19.267597 19.289295 19.354404 19.376102 19.376102 19.397800 19.289295 19.289295 19.354404 19.376102 19.289295 19.289295 19.376102 19.224201 19.289295 19.332706 19.245899 19.311008 19.202503 19.245899 19.202503 19.245899 19.224201 19.376102 19.332706 19.311008 19.376102 19.354404 19.354404 19.484608 19.441196 19.311008 19.462910 19.419498 19.354404 19.289295 19.311008 19.332706 19.332706 19.332706 19.311008 19.289295 19.267597 19.311008 19.419498 19.397800 19.376102 19.397800 19.441196 19.419498 19.419498 19.441196 19.484608 19.484608 19.506306 19.484608 19.419498 19.397800 19.419498 19.419498 19.462910 19.397800 19.441196 19.397800 19.419498 19.462910 19.441196 19.419498 19.397800 19.506306 19.506306 19.462910 19.506306 19.441196 19.397800 19.462910 19.484608 19.484608 19.549702 19.462910 19.528004 19.484608 19.549702 19.549702 19.441196 19.397800 19.419498 19.397800 
19.397800 19.397800 19.484608 19.506306 19.354404 19.419498 19.397800 19.419498 19.376102 19.354404 19.332706 19.397800 19.332706 19.245899 19.028904 18.877003 18.790195 18.768497 18.877003 19.137409 19.245899 19.376102 19.311008 19.376102 19.311008 19.267597 19.332706 19.202503 19.050602 18.811909 18.790195 19.093998 19.137409 19.159107 19.115696 19.072300 19.007206 18.920399 18.963810 19.028904 18.985508 19.007206 19.093998 19.050602 18.963810 19.093998 19.093998 19.007206 19.093998 19.050602 18.963810 18.985508 18.920399 18.985508 19.159107 19.202503 19.224201 19.332706 19.311008 19.267597 19.267597 19.354404 19.267597 19.289295 19.289295 19.267597 19.224201 19.267597 19.311008 19.267597 19.354404 19.354404 19.311008 19.354404 19.376102 19.397800 19.419498 19.332706 19.354404 19.354404 19.376102 19.311008 19.311008 19.267597 19.267597 19.267597 19.245899 19.202503 19.245899 19.245899 19.224201 19.354404 19.245899 19.354404 19.332706 19.354404 19.332706 19.376102 19.354404 19.419498 19.441196 19.397800 19.441196 19.376102 19.397800 19.376102 19.332706 19.397800 19.311008 19.354404 19.311008 19.311008 19.332706 19.289295 19.267597 19.332706 19.354404 19.376102 19.311008 19.397800 19.354404 19.397800 19.441196 19.419498 19.419498 19.506306 19.484608 19.462910 19.419498 19.462910 19.354404 19.462910 19.376102 19.484608 19.419498 19.397800 19.397800 19.419498 19.484608 19.484608 19.484608 19.571400 19.593098 19.462910 19.484608 19.484608 19.506306 19.593098 19.484608 19.484608 19.593098 19.506306 19.506306 19.419498 19.397800 19.397800 19.376102 19.245899 19.311008 19.354404 
19.419498 19.419498 19.462910 19.441196 19.419498 19.419498 19.332706 19.354404 19.419498 19.376102 19.419498 19.311008 19.245899 19.202503 19.007206 18.855305 18.790195 18.746799 18.877003 18.942097 19.202503 19.311008 19.289295 19.332706 19.332706 19.267597 19.311008 19.224201 19.267597 19.050602 18.855305 18.790195 19.115696 19.267597 19.115696 19.072300 18.985508 18.855305 18.898701 19.007206 19.072300 19.028904 19.050602 19.093998 19.137409 19.072300 18.963810 18.942097 18.985508 18.963810 19.007206 18.963810 19.028904 18.985508 19.180805 19.202503 19.332706 19.245899 19.332706 19.289295 19.354404 19.397800 19.376102 19.267597 19.245899 19.311008 19.311008 19.202503 19.332706 19.289295 19.267597 19.332706 19.332706 19.397800 19.311008 19.419498 19.397800 19.397800 19.376102 19.267597 19.311008 19.311008 19.267597 19.245899 19.245899 19.311008 19.267597 19.245899 19.267597 19.267597 19.267597 19.311008 19.289295 19.311008 19.267597 19.224201 19.289295 19.397800 19.419498 19.332706 19.441196 19.441196 19.376102 19.311008 19.376102 19.397800 19.289295 19.354404 19.332706 19.332706 19.311008 19.311008 19.332706 19.311008 19.289295 19.245899 19.267597 19.245899 19.245899 19.311008 19.289295 19.419498 19.397800 19.376102 19.441196 19.397800 19.462910 19.419498 19.354404 19.397800 19.441196 19.419498 19.376102 19.441196 19.462910 19.441196 19.354404 19.528004 19.397800 19.419498 19.419498 19.506306 19.462910 19.441196 19.419498 19.419498 19.484608 19.484608 19.462910 19.419498 19.658207 19.484608 19.441196 19.462910 19.397800 19.311008 19.224201 19.332706 19.289295 19.376102 
19.397800 19.332706 19.462910 19.332706 19.354404 19.332706 19.289295 19.376102 19.354404 19.376102 19.311008 19.419498 19.224201 19.311008 18.920399 18.855305 18.811909 18.855305 18.855305 18.942097 19.245899 19.245899 19.202503 19.180805 19.289295 19.159107 19.224201 19.267597 19.332706 19.245899 19.115696 18.877003 18.855305 18.942097 18.985508 19.072300 18.942097 18.942097 18.855305 18.942097 18.985508 19.007206 19.072300 19.028904 19.093998 18.746799 18.855305 18.942097 18.985508 18.985508 18.985508 19.050602 19.137409 19.245899 19.267597 19.332706 19.354404 19.376102 19.289295 19.311008 19.354404 19.419498 19.311008 19.332706 19.289295 19.159107 19.267597 19.224201 19.289295 19.267597 19.245899 19.245899 19.397800 19.332706 19.332706 19.354404 19.397800 19.376102 19.419498 19.289295 19.289295 19.311008 19.245899 19.289295 19.289295 19.289295 19.289295 19.289295 19.245899 19.245899 19.267597 19.289295 19.159107 19.354404 19.267597 19.289295 19.311008 19.354404 19.376102 19.376102 19.376102 19.462910 19.311008 19.289295 19.397800 19.376102 19.376102 19.289295 19.267597 19.289295 19.267597 19.245899 19.332706 19.267597 19.332706 19.180805 19.224201 19.311008 19.224201 19.289295 19.289295 19.311008 19.332706 19.419498 19.332706 19.419498 19.289295 19.441196 19.376102 19.419498 19.419498 19.376102 19.397800 19.419498 19.462910 19.462910 19.397800 19.506306 19.441196 19.441196 19.462910 19.419498 19.462910 19.484608 19.441196 19.419498 19.506306 19.528004 19.484608 19.419498 19.593098 19.441196 19.419498 19.441196 19.267597 19.245899 19.202503 19.115696 19.202503 19.354404 
