# Supplementary material for: Food Image Segmentation Using Multi-Modal Imaging Sensors with Color and Thermal Data
Source: Sensors (Basel). 2023 Jan 4;23(2):560. doi: 10.3390/s23020560 (PMC9860575; doi:10.3390/s23020560)
Supplement: Supplementary file 1 [file sensors-23-00560-s001.zip › Combined Data/Calibration/Calibration thermal/rgb48.txt]

17.314610 17.227802 17.292896 17.336308 17.379704 17.358006 17.292896 17.314610 17.227802 17.314610 17.314610 17.379704 17.271198 17.379704 17.336308 17.271198 17.314610 17.379704 17.292896 17.314610 17.358006 17.314610 17.227802 17.184406 17.314610 17.314610 17.314610 17.379704 17.488209 17.379704 17.336308 17.401402 17.358006 17.358006 17.423100 17.488209 17.466496 17.444798 17.488209 17.466496 17.553303 17.444798 17.466496 17.401402 17.292896 17.358006 17.314610 17.336308 17.292896 17.379704 17.271198 17.314610 17.401402 17.640110 17.965595 18.139210 18.399601 18.529804 18.616596 18.703403 18.768497 18.985508 19.093998 19.050602 19.224201 19.224201 19.376102 19.441196 19.484608 19.549702 19.593098 19.528004 19.593098 19.679905 19.636509 19.679905 19.636509 19.701603 19.658207 19.788410 19.896900 20.027103 20.113895 20.200703 20.179005 20.330906 20.352604 20.417698 20.569599 20.569599 20.569599 20.461109 20.461109 20.526203 20.396000 20.396000 20.569599 20.417698 20.526203 20.461109 20.634708 20.743198 20.873402 20.981907 21.090397 21.133808 21.220600 21.307407 21.415897 21.415897 21.459309 21.459309 21.546101 21.546101 21.611210 21.589497 21.589497 21.632908 21.676304 21.719700 21.654606 21.611210 21.654606 21.567799 21.654606 21.502705 21.459309 21.372501 21.415897 21.350803 21.329105 21.198902 21.220600 21.090397 20.916798 20.851704 20.678104 20.526203 20.200703 20.005405 19.853504 19.614796 19.267597 18.877003 18.551502 18.139210 17.726902 17.575001 17.509907 17.488209 17.488209 17.553303 17.271198 17.423100 17.596699 17.553303 17.444798 17.661808 17.596699 17.661808 
17.553303 17.379704 17.336308 17.292896 17.401402 17.314610 17.379704 17.336308 17.358006 17.271198 17.531605 17.466496 17.314610 17.401402 17.401402 17.379704 17.358006 17.379704 17.314610 17.379704 17.271198 17.358006 17.314610 17.423100 17.292896 17.423100 17.358006 17.444798 17.444798 17.444798 17.401402 17.423100 17.358006 17.509907 17.509907 17.531605 17.509907 17.509907 17.423100 17.488209 17.553303 17.358006 17.423100 17.444798 17.379704 17.379704 17.249500 17.249500 17.271198 17.314610 17.249500 17.488209 17.726902 17.791996 18.204304 18.291096 18.291096 18.508106 18.681705 18.681705 18.746799 18.985508 19.072300 19.093998 19.267597 19.289295 19.397800 19.419498 19.506306 19.484608 19.593098 19.571400 19.549702 19.658207 19.679905 19.679905 19.658207 19.701603 19.701603 19.831806 19.875202 19.983707 20.070499 20.157307 20.179005 20.309208 20.287510 20.461109 20.504505 20.482807 20.482807 20.265797 20.200703 20.330906 20.265797 20.222401 20.265797 20.200703 20.287510 20.179005 20.157307 20.287510 20.352604 20.330906 20.461109 20.482807 20.591297 20.699802 20.764896 20.938496 20.873402 20.873402 21.112110 21.198902 21.307407 21.394199 21.415897 21.415897 21.437595 21.524403 21.437595 21.415897 21.459309 21.307407 21.285709 21.307407 21.481007 21.372501 21.394199 21.394199 21.350803 21.350803 21.242298 21.263996 21.220600 21.112110 20.960209 20.916798 20.612995 20.417698 20.309208 20.135609 19.723301 19.289295 18.877003 18.291096 17.857105 17.596699 17.596699 17.423100 17.401402 17.488209 17.401402 17.488209 17.618397 17.640110 17.488209 17.553303 17.531605 17.705204 
17.314610 17.358006 17.444798 17.379704 17.379704 17.401402 17.249500 17.271198 17.379704 17.314610 17.444798 17.423100 17.358006 17.314610 17.444798 17.444798 17.444798 17.379704 17.314610 17.336308 17.379704 17.423100 17.336308 17.292896 17.271198 17.358006 17.401402 17.423100 17.488209 17.379704 17.444798 17.466496 17.531605 17.444798 17.488209 17.531605 17.509907 17.423100 17.509907 17.509907 17.488209 17.227802 17.162708 17.162708 17.271198 17.206104 16.989109 17.032505 17.097599 17.162708 17.292896 17.640110 17.857105 17.965595 18.117496 18.182606 18.269398 18.442997 18.529804 18.616596 18.725101 18.920399 18.942097 19.093998 19.224201 19.202503 19.224201 19.311008 19.376102 19.506306 19.614796 19.528004 19.614796 19.679905 19.658207 19.636509 19.679905 19.701603 19.744999 19.766697 19.962009 20.048801 20.113895 20.135609 20.179005 20.330906 20.482807 20.504505 20.569599 20.504505 20.396000 20.396000 20.287510 20.330906 20.396000 20.265797 20.222401 20.179005 20.309208 20.222401 20.287510 20.287510 20.330906 20.417698 20.417698 20.330906 20.439396 20.439396 20.461109 20.634708 20.526203 20.612995 20.721500 20.830006 20.895100 21.025303 20.938496 21.068699 21.133808 21.068699 21.025303 20.786610 20.808308 20.678104 20.591297 20.591297 20.591297 20.634708 20.895100 21.155506 21.220600 21.242298 21.198902 21.285709 21.263996 21.090397 21.112110 20.960209 20.786610 20.591297 20.656406 20.352604 20.113895 19.679905 19.137409 18.356205 17.987309 17.640110 17.531605 17.423100 17.509907 17.488209 17.379704 17.401402 17.683506 17.596699 17.444798 17.596699 17.726902 17.726902 
17.336308 17.314610 17.401402 17.314610 17.358006 17.423100 17.249500 17.206104 17.401402 17.249500 17.358006 17.423100 17.271198 17.314610 17.358006 17.444798 17.423100 17.444798 17.249500 17.336308 17.379704 17.379704 17.314610 17.271198 17.466496 17.466496 17.227802 17.292896 17.314610 17.249500 17.336308 17.423100 17.466496 17.553303 17.423100 17.466496 17.444798 17.358006 17.444798 17.466496 17.314610 17.162708 17.075901 16.967396 17.032505 17.140995 17.054203 17.162708 17.119297 17.162708 17.358006 17.791996 18.030704 18.204304 18.226002 18.247700 18.312809 18.442997 18.660007 18.573200 18.681705 18.768497 18.942097 19.028904 19.115696 19.267597 19.224201 19.245899 19.332706 19.397800 19.549702 19.441196 19.506306 19.593098 19.549702 19.614796 19.679905 19.593098 19.679905 19.788410 19.918598 19.983707 20.157307 20.157307 20.287510 20.352604 20.330906 20.439396 20.569599 20.526203 20.591297 20.569599 20.374302 20.504505 20.417698 20.396000 20.265797 20.309208 20.330906 20.287510 20.352604 20.352604 20.439396 20.417698 20.374302 20.330906 20.309208 20.374302 20.526203 20.526203 20.612995 20.612995 20.612995 20.786610 20.764896 20.764896 20.786610 20.808308 20.873402 20.960209 20.851704 20.764896 20.634708 20.591297 20.482807 20.287510 20.330906 20.287510 20.482807 20.678104 20.699802 20.808308 20.764896 20.895100 20.960209 21.025303 20.895100 20.830006 20.721500 20.699802 20.764896 20.612995 20.352604 19.983707 19.376102 18.508106 17.922199 17.575001 17.509907 17.488209 17.423100 17.466496 17.271198 17.423100 17.531605 17.618397 17.531605 17.575001 17.705204 17.683506 
17.444798 17.314610 17.423100 17.358006 17.466496 17.379704 17.314610 17.314610 17.488209 17.336308 17.466496 17.401402 17.379704 17.423100 17.314610 17.423100 17.379704 17.444798 17.466496 17.401402 17.423100 17.401402 17.444798 17.423100 17.401402 17.509907 17.358006 17.358006 17.444798 17.358006 17.423100 17.553303 17.509907 17.488209 17.466496 17.444798 17.358006 17.444798 17.509907 17.618397 17.358006 17.206104 17.119297 17.097599 17.162708 17.162708 17.119297 17.162708 17.227802 17.227802 17.401402 17.965595 18.139210 18.291096 18.421299 18.421299 18.399601 18.508106 18.638309 18.703403 18.746799 18.877003 18.963810 18.985508 19.137409 19.224201 19.224201 19.245899 19.311008 19.376102 19.462910 19.549702 19.528004 19.549702 19.571400 19.614796 19.701603 19.723301 19.744999 19.788410 20.005405 20.005405 20.200703 20.200703 20.244099 20.374302 20.461109 20.547901 20.612995 20.634708 20.591297 20.482807 20.569599 20.612995 20.612995 20.461109 20.396000 20.439396 20.482807 20.461109 20.482807 20.547901 20.547901 20.547901 20.591297 20.526203 20.547901 20.612995 20.721500 20.743198 20.721500 20.699802 20.764896 20.808308 20.830006 20.895100 20.830006 20.895100 21.047001 21.047001 20.938496 20.808308 20.764896 20.656406 20.569599 20.439396 20.396000 20.396000 20.482807 20.569599 20.656406 20.678104 20.699802 20.764896 20.786610 20.808308 20.873402 20.808308 20.699802 20.721500 20.764896 20.764896 20.699802 20.200703 19.679905 18.768497 18.117496 17.726902 17.531605 17.466496 17.423100 17.509907 17.336308 17.401402 17.640110 17.661808 17.553303 17.575001 17.770298 17.618397 
17.379704 17.292896 17.379704 17.379704 17.423100 17.379704 17.336308 17.358006 17.466496 17.314610 17.336308 17.358006 17.358006 17.379704 17.444798 17.444798 17.444798 17.553303 17.379704 17.401402 17.466496 17.358006 17.358006 17.314610 17.292896 17.401402 17.423100 17.466496 17.379704 17.314610 17.379704 17.488209 17.553303 17.488209 17.509907 17.379704 17.444798 17.488209 17.531605 17.531605 17.379704 17.140995 17.140995 17.162708 17.184406 17.184406 17.184406 17.206104 17.227802 17.358006 17.401402 17.987309 18.247700 18.464710 18.573200 18.529804 18.529804 18.638309 18.725101 18.725101 18.877003 18.963810 18.811909 19.028904 19.050602 19.093998 19.202503 19.202503 19.245899 19.332706 19.419498 19.462910 19.441196 19.484608 19.528004 19.593098 19.679905 19.679905 19.744999 19.766697 20.005405 20.027103 20.157307 20.092197 20.244099 20.265797 20.504505 20.591297 20.634708 20.656406 20.721500 20.656406 20.591297 20.678104 20.591297 20.547901 20.482807 20.482807 20.461109 20.526203 20.569599 20.591297 20.569599 20.656406 20.678104 20.634708 20.634708 20.634708 20.721500 20.808308 20.786610 20.895100 20.830006 20.851704 20.938496 20.873402 20.916798 20.981907 21.025303 21.090397 20.981907 20.808308 20.808308 20.721500 20.634708 20.461109 20.439396 20.482807 20.569599 20.634708 20.612995 20.591297 20.656406 20.699802 20.721500 20.656406 20.808308 20.699802 20.656406 20.656406 20.808308 20.808308 20.764896 20.352604 19.831806 18.833607 18.204304 17.661808 17.575001 17.444798 17.466496 17.466496 17.314610 17.358006 17.618397 17.683506 17.488209 17.575001 17.683506 17.640110 
17.488209 17.401402 17.466496 17.488209 17.423100 17.401402 17.358006 17.292896 17.488209 17.401402 17.401402 17.466496 17.336308 17.336308 17.466496 17.488209 17.466496 17.401402 17.466496 17.423100 17.466496 17.336308 17.358006 17.423100 17.423100 17.444798 17.444798 17.423100 17.401402 17.401402 17.488209 17.596699 17.553303 17.531605 17.531605 17.444798 17.444798 17.531605 17.553303 17.553303 17.379704 17.206104 17.227802 17.227802 17.206104 17.227802 17.271198 17.227802 17.249500 17.314610 17.488209 18.160908 18.334507 18.638309 18.681705 18.768497 18.746799 18.855305 18.877003 18.920399 18.963810 18.963810 19.050602 19.007206 19.180805 19.137409 19.202503 19.159107 19.245899 19.311008 19.376102 19.484608 19.397800 19.441196 19.614796 19.484608 19.593098 19.658207 19.701603 19.831806 19.875202 19.962009 20.135609 20.179005 20.200703 20.439396 20.526203 20.569599 20.699802 20.786610 20.721500 20.678104 20.634708 20.678104 20.656406 20.656406 20.634708 20.547901 20.612995 20.699802 20.721500 20.808308 20.764896 20.873402 20.830006 20.764896 20.764896 20.830006 20.830006 20.808308 20.916798 20.916798 20.938496 21.003605 21.003605 21.025303 21.068699 21.112110 21.198902 21.198902 21.177204 21.003605 20.960209 20.764896 20.764896 20.612995 20.612995 20.526203 20.612995 20.721500 20.612995 20.656406 20.699802 20.743198 20.721500 20.721500 20.808308 20.830006 20.656406 20.656406 20.786610 20.743198 20.830006 20.482807 19.983707 19.137409 18.377903 17.835407 17.726902 17.509907 17.488209 17.531605 17.401402 17.466496 17.640110 17.726902 17.575001 17.748600 17.726902 17.596699 
17.509907 17.423100 17.358006 17.423100 17.358006 17.466496 17.379704 17.379704 17.401402 17.336308 17.336308 17.314610 17.314610 17.444798 17.488209 17.401402 17.466496 17.466496 17.401402 17.379704 17.466496 17.379704 17.336308 17.379704 17.401402 17.488209 17.358006 17.379704 17.401402 17.401402 17.444798 17.488209 17.531605 17.488209 17.553303 17.488209 17.444798 17.553303 17.553303 17.509907 17.379704 17.097599 17.227802 17.249500 17.249500 17.249500 17.292896 17.140995 17.336308 17.379704 17.640110 18.204304 18.486408 18.703403 18.811909 18.942097 18.855305 18.877003 18.985508 19.007206 19.093998 19.159107 19.072300 19.115696 19.245899 19.137409 19.202503 19.093998 19.311008 19.354404 19.332706 19.311008 19.441196 19.506306 19.506306 19.506306 19.593098 19.636509 19.528004 19.766697 19.831806 20.005405 20.092197 20.048801 20.222401 20.417698 20.504505 20.656406 20.764896 20.743198 20.873402 20.808308 20.764896 20.808308 20.721500 20.721500 20.678104 20.634708 20.721500 20.808308 20.786610 20.851704 20.895100 20.938496 20.873402 20.873402 20.938496 20.960209 20.960209 21.112110 21.047001 20.960209 21.025303 21.112110 21.133808 21.263996 21.242298 21.242298 21.307407 21.263996 21.220600 21.090397 21.003605 20.960209 20.851704 20.699802 20.656406 20.678104 20.656406 20.830006 20.699802 20.764896 20.764896 20.764896 20.699802 20.764896 20.699802 20.764896 20.656406 20.721500 20.678104 20.721500 20.808308 20.569599 20.200703 19.289295 18.508106 17.835407 17.748600 17.444798 17.575001 17.575001 17.358006 17.553303 17.618397 17.553303 17.531605 17.531605 17.683506 17.726902 
17.444798 17.314610 17.444798 17.379704 17.466496 17.314610 17.314610 17.379704 17.401402 17.423100 17.379704 17.423100 17.379704 17.466496 17.488209 17.401402 17.444798 17.314610 17.423100 17.379704 17.336308 17.401402 17.423100 17.379704 17.401402 17.423100 17.358006 17.379704 17.401402 17.423100 17.488209 17.423100 17.509907 17.509907 17.553303 17.509907 17.423100 17.444798 17.553303 17.596699 17.358006 17.162708 17.249500 17.292896 17.206104 17.292896 17.227802 17.249500 17.379704 17.423100 17.596699 18.204304 18.551502 18.898701 18.942097 19.007206 18.963810 19.093998 19.115696 19.202503 19.289295 19.267597 19.202503 19.267597 19.245899 19.202503 19.224201 19.159107 19.267597 19.354404 19.441196 19.311008 19.506306 19.419498 19.484608 19.593098 19.593098 19.593098 19.701603 19.788410 19.918598 20.070499 20.070499 20.113895 20.265797 20.417698 20.526203 20.721500 20.895100 20.830006 20.873402 20.830006 20.721500 20.851704 20.873402 20.830006 20.873402 20.916798 20.851704 20.873402 20.916798 21.047001 21.090397 21.090397 21.155506 21.003605 21.025303 21.068699 21.112110 21.112110 21.155506 21.220600 21.198902 21.285709 21.285709 21.329105 21.350803 21.350803 21.394199 21.307407 21.263996 21.198902 21.112110 21.090397 20.981907 20.808308 20.764896 20.786610 20.764896 20.895100 20.895100 20.830006 20.830006 20.851704 20.851704 20.873402 20.786610 20.721500 20.634708 20.591297 20.743198 20.830006 20.830006 20.656406 20.309208 19.484608 18.703403 17.987309 17.748600 17.553303 17.531605 17.618397 17.423100 17.509907 17.596699 17.596699 17.488209 17.553303 17.726902 17.683506 
17.531605 17.466496 17.466496 17.466496 17.444798 17.401402 17.379704 17.423100 17.401402 17.401402 17.336308 17.401402 17.423100 17.509907 17.466496 17.466496 17.401402 17.379704 17.423100 17.401402 17.401402 17.336308 17.423100 17.401402 17.379704 17.488209 17.401402 17.444798 17.466496 17.444798 17.488209 17.596699 17.575001 17.575001 17.618397 17.553303 17.466496 17.509907 17.423100 17.488209 17.336308 17.140995 17.271198 17.271198 17.358006 17.292896 17.249500 17.271198 17.488209 17.466496 17.683506 18.291096 18.703403 18.963810 19.028904 19.137409 19.115696 19.267597 19.289295 19.354404 19.354404 19.397800 19.397800 19.354404 19.311008 19.397800 19.289295 19.311008 19.332706 19.419498 19.376102 19.484608 19.528004 19.506306 19.549702 19.636509 19.636509 19.658207 19.723301 19.831806 19.918598 20.048801 20.157307 20.179005 20.287510 20.547901 20.656406 20.786610 20.960209 21.003605 21.047001 21.068699 20.895100 20.960209 20.938496 21.003605 21.025303 21.090397 21.068699 20.981907 21.133808 21.177204 21.242298 21.263996 21.329105 21.198902 21.307407 21.372501 21.350803 21.437595 21.502705 21.459309 21.459309 21.502705 21.567799 21.567799 21.437595 21.502705 21.502705 21.481007 21.350803 21.350803 21.329105 21.177204 21.155506 21.003605 20.960209 20.895100 20.938496 21.068699 20.981907 21.047001 20.960209 20.981907 21.025303 20.916798 20.851704 20.743198 20.634708 20.612995 20.743198 20.743198 20.808308 20.830006 20.396000 19.701603 18.920399 18.052402 17.813709 17.575001 17.488209 17.661808 17.509907 17.531605 17.661808 17.553303 17.466496 17.553303 17.705204 17.791996 
17.509907 17.358006 17.444798 17.488209 17.401402 17.292896 17.379704 17.423100 17.466496 17.358006 17.292896 17.423100 17.336308 17.358006 17.358006 17.358006 17.466496 17.488209 17.423100 17.401402 17.401402 17.466496 17.423100 17.379704 17.401402 17.423100 17.314610 17.401402 17.509907 17.488209 17.466496 17.575001 17.618397 17.531605 17.531605 17.509907 17.531605 17.553303 17.531605 17.531605 17.336308 17.140995 17.271198 17.249500 17.249500 17.358006 17.249500 17.314610 17.466496 17.466496 17.705204 18.421299 18.811909 18.963810 19.137409 19.267597 19.202503 19.397800 19.528004 19.506306 19.441196 19.528004 19.462910 19.419498 19.506306 19.462910 19.484608 19.441196 19.462910 19.571400 19.549702 19.528004 19.636509 19.528004 19.614796 19.658207 19.614796 19.679905 19.723301 19.766697 19.962009 20.027103 20.179005 20.179005 20.330906 20.591297 20.743198 20.873402 21.025303 21.068699 21.133808 21.068699 20.873402 20.960209 21.025303 21.025303 21.090397 21.025303 21.068699 21.068699 21.112110 21.133808 21.285709 21.263996 21.329105 21.350803 21.350803 21.437595 21.437595 21.437595 21.546101 21.481007 21.546101 21.589497 21.654606 21.654606 21.632908 21.632908 21.589497 21.567799 21.546101 21.524403 21.415897 21.437595 21.285709 21.177204 21.090397 21.025303 21.090397 21.155506 21.133808 21.112110 21.047001 21.285709 21.198902 21.177204 21.068699 20.916798 20.743198 20.743198 20.808308 20.808308 20.873402 20.808308 20.526203 19.918598 19.093998 18.312809 17.748600 17.575001 17.618397 17.596699 17.401402 17.531605 17.575001 17.661808 17.531605 17.575001 17.791996 17.748600 
17.683506 17.336308 17.466496 17.358006 17.314610 17.423100 17.379704 17.358006 17.466496 17.401402 17.292896 17.358006 17.466496 17.488209 17.423100 17.379704 17.379704 17.509907 17.466496 17.488209 17.488209 17.358006 17.423100 17.379704 17.401402 17.444798 17.379704 17.466496 17.466496 17.466496 17.488209 17.531605 17.488209 17.509907 17.531605 17.488209 17.444798 17.466496 17.466496 17.488209 17.358006 17.206104 17.249500 17.227802 17.206104 17.292896 17.162708 17.336308 17.314610 17.488209 17.813709 18.529804 18.855305 19.093998 19.245899 19.311008 19.397800 19.506306 19.614796 19.571400 19.614796 19.636509 19.593098 19.571400 19.614796 19.636509 19.679905 19.571400 19.614796 19.658207 19.658207 19.636509 19.701603 19.593098 19.614796 19.744999 19.766697 19.701603 19.788410 19.853504 19.983707 20.092197 20.157307 20.330906 20.439396 20.656406 20.764896 20.981907 21.047001 21.068699 21.133808 21.047001 20.960209 21.025303 20.981907 21.025303 21.047001 20.981907 20.960209 20.981907 21.003605 21.090397 21.133808 21.177204 21.329105 21.285709 21.329105 21.459309 21.394199 21.502705 21.415897 21.459309 21.502705 21.567799 21.546101 21.524403 21.459309 21.632908 21.524403 21.719700 21.502705 21.567799 21.481007 21.372501 21.329105 21.263996 21.242298 21.242298 21.177204 21.285709 21.155506 21.242298 21.198902 21.350803 21.394199 21.329105 21.198902 21.047001 20.830006 20.764896 20.808308 20.808308 20.895100 20.851704 20.743198 20.113895 19.289295 18.291096 17.857105 17.683506 17.575001 17.661808 17.466496 17.488209 17.553303 17.575001 17.488209 17.640110 17.748600 17.748600 
17.596699 17.466496 17.401402 17.358006 17.444798 17.336308 17.466496 17.444798 17.531605 17.401402 17.488209 17.466496 17.336308 17.379704 17.401402 17.379704 17.444798 17.444798 17.358006 17.379704 17.509907 17.423100 17.358006 17.444798 17.466496 17.444798 17.379704 17.531605 17.553303 17.423100 17.358006 17.466496 17.553303 17.509907 17.531605 17.509907 17.488209 17.553303 17.531605 17.401402 17.292896 17.206104 17.336308 17.314610 17.227802 17.336308 17.249500 17.292896 17.379704 17.509907 17.857105 18.573200 18.920399 19.072300 19.332706 19.462910 19.593098 19.593098 19.679905 19.658207 19.810108 19.766697 19.831806 19.918598 20.005405 19.810108 19.918598 19.940296 20.005405 19.875202 19.853504 19.810108 19.853504 19.658207 19.744999 19.723301 19.701603 19.810108 19.918598 19.983707 20.048801 20.157307 20.265797 20.396000 20.569599 20.808308 20.895100 21.068699 21.133808 21.220600 21.220600 21.133808 21.090397 21.112110 21.025303 20.981907 20.938496 20.916798 20.851704 20.830006 20.938496 21.047001 21.112110 21.242298 21.350803 21.307407 21.437595 21.546101 21.502705 21.459309 21.350803 21.372501 21.459309 21.567799 21.437595 21.481007 21.546101 21.459309 21.524403 21.589497 21.437595 21.611210 21.437595 21.502705 21.459309 21.307407 21.394199 21.329105 21.307407 21.307407 21.263996 21.242298 21.263996 21.437595 21.459309 21.415897 21.350803 21.090397 21.025303 20.895100 20.916798 20.808308 20.895100 20.981907 20.786610 20.135609 19.441196 18.486408 17.900501 17.640110 17.640110 17.770298 17.466496 17.531605 17.618397 17.596699 17.618397 17.640110 17.748600 17.770298 
17.575001 17.444798 17.531605 17.423100 17.488209 17.444798 17.444798 17.488209 17.488209 17.444798 17.531605 17.444798 17.444798 17.358006 17.444798 17.466496 17.488209 17.509907 17.509907 17.488209 17.466496 17.553303 17.531605 17.509907 17.531605 17.488209 17.444798 17.444798 17.423100 17.488209 17.509907 17.509907 17.618397 17.553303 17.575001 17.575001 17.661808 17.575001 17.553303 17.553303 17.401402 17.336308 17.336308 17.292896 17.292896 17.423100 17.379704 17.401402 17.423100 17.618397 17.987309 18.638309 18.985508 19.245899 19.376102 19.462910 19.614796 19.701603 19.810108 19.810108 19.853504 20.048801 20.027103 20.157307 20.200703 20.222401 20.244099 20.265797 20.352604 20.287510 20.200703 20.113895 20.135609 19.918598 19.940296 19.875202 19.853504 19.875202 20.005405 20.048801 20.200703 20.265797 20.482807 20.612995 20.851704 21.112110 21.285709 21.372501 21.502705 21.502705 21.481007 21.350803 21.198902 21.242298 21.177204 21.090397 21.025303 20.960209 20.960209 20.916798 20.960209 21.025303 21.198902 21.372501 21.524403 21.524403 21.546101 21.676304 21.698002 21.567799 21.632908 21.611210 21.632908 21.589497 21.502705 21.415897 21.415897 21.481007 21.524403 21.567799 21.350803 21.415897 21.437595 21.415897 21.567799 21.437595 21.394199 21.415897 21.394199 21.502705 21.307407 21.307407 21.220600 21.415897 21.459309 21.459309 21.307407 21.133808 21.003605 20.916798 20.981907 20.851704 21.025303 20.938496 20.808308 20.265797 19.658207 18.725101 17.965595 17.705204 17.683506 17.683506 17.575001 17.683506 17.726902 17.596699 17.575001 17.705204 17.900501 17.878803 
17.575001 17.444798 17.444798 17.336308 17.358006 17.488209 17.509907 17.423100 17.575001 17.379704 17.444798 17.336308 17.444798 17.531605 17.466496 17.401402 17.466496 17.466496 17.423100 17.336308 17.423100 17.401402 17.488209 17.466496 17.509907 17.444798 17.423100 17.444798 17.488209 17.488209 17.444798 17.553303 17.618397 17.531605 17.466496 17.575001 17.488209 17.466496 17.466496 17.488209 17.292896 17.249500 17.314610 17.314610 17.206104 17.401402 17.336308 17.314610 17.444798 17.531605 18.009007 18.660007 18.942097 19.224201 19.528004 19.571400 19.679905 19.831806 19.918598 19.831806 19.983707 20.070499 20.200703 20.396000 20.417698 20.417698 20.482807 20.547901 20.504505 20.461109 20.461109 20.330906 20.265797 20.070499 19.940296 19.875202 19.940296 19.940296 19.940296 20.048801 20.200703 20.352604 20.634708 20.764896 21.003605 21.329105 21.459309 21.567799 21.741398 21.741398 21.698002 21.589497 21.372501 21.285709 21.242298 21.155506 21.003605 20.938496 20.938496 20.808308 20.916798 21.025303 21.198902 21.459309 21.611210 21.719700 21.828205 21.719700 21.893299 21.849903 21.893299 21.806507 21.654606 21.567799 21.546101 21.502705 21.459309 21.502705 21.524403 21.415897 21.329105 21.307407 21.502705 21.654606 21.654606 21.567799 21.502705 21.481007 21.502705 21.546101 21.372501 21.285709 21.263996 21.263996 21.437595 21.372501 21.307407 21.090397 20.851704 20.938496 20.916798 20.938496 20.916798 20.960209 20.873402 20.396000 19.658207 18.898701 18.030704 17.835407 17.661808 17.661808 17.466496 17.640110 17.640110 17.640110 17.553303 17.748600 17.705204 17.661808 
17.661808 17.401402 17.423100 17.423100 17.423100 17.423100 17.358006 17.488209 17.509907 17.466496 17.401402 17.401402 17.444798 17.531605 17.423100 17.444798 17.444798 17.444798 17.336308 17.423100 17.423100 17.444798 17.401402 17.423100 17.509907 17.444798 17.423100 17.509907 17.466496 17.444798 17.531605 17.444798 17.683506 17.488209 17.553303 17.575001 17.531605 17.444798 17.531605 17.401402 17.227802 17.271198 17.336308 17.401402 17.249500 17.314610 17.336308 17.314610 17.444798 17.575001 17.922199 18.573200 19.028904 19.354404 19.506306 19.658207 19.679905 19.853504 19.983707 19.940296 20.135609 20.287510 20.417698 20.612995 20.612995 20.678104 20.634708 20.743198 20.699802 20.634708 20.656406 20.439396 20.461109 20.157307 20.070499 19.983707 20.027103 20.048801 20.113895 20.179005 20.287510 20.461109 20.743198 20.938496 21.220600 21.459309 21.611210 21.763096 21.936695 21.958408 21.849903 21.784809 21.481007 21.415897 21.220600 21.090397 21.047001 20.960209 20.960209 20.895100 20.938496 21.133808 21.307407 21.567799 21.741398 21.871601 21.914997 22.023502 22.045200 22.132008 22.066898 22.045200 21.893299 21.763096 21.611210 21.589497 21.437595 21.459309 21.481007 21.459309 21.415897 21.329105 21.524403 21.698002 21.893299 21.784809 21.698002 21.784809 21.741398 21.806507 21.654606 21.524403 21.372501 21.285709 21.307407 21.415897 21.263996 21.112110 20.895100 20.938496 20.938496 20.916798 21.025303 21.003605 20.895100 20.482807 19.831806 19.072300 18.074100 17.835407 17.813709 17.705204 17.531605 17.596699 17.661808 17.618397 17.509907 17.705204 17.770298 17.791996 
17.683506 17.423100 17.466496 17.444798 17.531605 17.379704 17.423100 17.509907 17.575001 17.466496 17.531605 17.488209 17.488209 17.553303 17.466496 17.531605 17.509907 17.531605 17.466496 17.444798 17.444798 17.466496 17.466496 17.401402 17.488209 17.509907 17.423100 17.509907 17.531605 17.531605 17.575001 17.531605 17.531605 17.509907 17.596699 17.531605 17.531605 17.575001 17.531605 17.401402 17.336308 17.227802 17.336308 17.336308 17.227802 17.358006 17.379704 17.444798 17.401402 17.618397 18.030704 18.703403 19.093998 19.376102 19.571400 19.766697 19.896900 20.005405 20.048801 20.070499 20.179005 20.352604 20.526203 20.678104 20.851704 20.830006 20.830006 20.981907 20.851704 20.830006 20.830006 20.634708 20.439396 20.287510 20.222401 20.157307 20.157307 20.135609 20.222401 20.265797 20.482807 20.656406 20.873402 21.155506 21.350803 21.589497 21.784809 21.936695 22.001804 22.001804 21.936695 21.958408 21.611210 21.567799 21.263996 21.198902 21.068699 21.047001 21.003605 21.025303 20.960209 21.220600 21.437595 21.654606 22.001804 22.066898 22.088596 22.283909 22.414097 22.457508 22.370701 22.240498 22.066898 22.001804 21.806507 21.632908 21.632908 21.546101 21.567799 21.589497 21.524403 21.524403 21.741398 21.914997 22.110310 21.958408 22.045200 22.023502 21.958408 21.958408 21.914997 21.719700 21.546101 21.437595 21.285709 21.394199 21.350803 21.177204 20.873402 20.960209 20.981907 20.981907 21.068699 21.112110 21.003605 20.569599 20.027103 19.245899 18.312809 17.922199 17.900501 17.770298 17.596699 17.661808 17.791996 17.705204 17.640110 17.726902 17.857105 17.791996 
17.553303 17.423100 17.488209 17.444798 17.401402 17.466496 17.509907 17.488209 17.358006 17.444798 17.444798 17.466496 17.509907 17.488209 17.488209 17.466496 17.596699 17.531605 17.509907 17.401402 17.488209 17.531605 17.509907 17.488209 17.466496 17.553303 17.423100 17.553303 17.575001 17.596699 17.509907 17.509907 17.553303 17.531605 17.618397 17.488209 17.423100 17.401402 17.509907 17.379704 17.271198 17.271198 17.358006 17.292896 17.314610 17.466496 17.336308 17.358006 17.423100 17.640110 17.987309 18.725101 19.072300 19.419498 19.614796 19.766697 19.896900 19.940296 20.113895 20.048801 20.265797 20.547901 20.678104 20.851704 20.873402 20.830006 20.873402 21.003605 20.981907 20.960209 20.895100 20.678104 20.547901 20.374302 20.309208 20.222401 20.200703 20.222401 20.330906 20.309208 20.439396 20.591297 20.981907 21.177204 21.329105 21.676304 21.914997 21.980106 21.980106 22.045200 21.958408 21.849903 21.676304 21.481007 21.350803 21.133808 21.068699 21.003605 21.047001 21.003605 21.068699 21.177204 21.437595 21.676304 22.001804 22.153706 22.283909 22.349003 22.500904 22.435810 22.479206 22.370701 22.197102 22.045200 21.806507 21.763096 21.589497 21.589497 21.611210 21.589497 21.459309 21.632908 21.828205 22.045200 22.132008 22.197102 22.153706 22.110310 22.132008 22.153706 22.110310 21.871601 21.654606 21.502705 21.459309 21.329105 21.372501 21.133808 20.960209 20.981907 20.960209 21.003605 21.198902 21.155506 21.047001 20.678104 20.157307 19.397800 18.464710 17.965595 17.791996 17.857105 17.575001 17.683506 17.791996 17.705204 17.618397 17.770298 17.770298 17.748600 
17.553303 17.444798 17.488209 17.401402 17.488209 17.444798 17.423100 17.401402 17.488209 17.466496 17.509907 17.466496 17.401402 17.509907 17.466496 17.509907 17.531605 17.575001 17.466496 17.444798 17.444798 17.444798 17.466496 17.466496 17.423100 17.531605 17.401402 17.509907 17.596699 17.553303 17.618397 17.531605 17.575001 17.531605 17.553303 17.466496 17.488209 17.553303 17.466496 17.358006 17.227802 17.271198 17.379704 17.292896 17.292896 17.379704 17.271198 17.444798 17.444798 17.488209 17.922199 18.746799 19.137409 19.376102 19.636509 19.766697 19.875202 20.027103 20.135609 20.113895 20.265797 20.504505 20.721500 20.786610 21.003605 20.960209 21.003605 21.025303 21.003605 20.981907 20.981907 20.808308 20.634708 20.504505 20.352604 20.352604 20.265797 20.200703 20.287510 20.330906 20.526203 20.699802 21.068699 21.242298 21.481007 21.741398 21.871601 22.001804 22.023502 22.045200 22.023502 21.936695 21.763096 21.567799 21.329105 21.242298 21.090397 21.090397 21.090397 21.025303 21.068699 21.198902 21.502705 21.763096 22.088596 22.132008 22.327305 22.479206 22.522602 22.522602 22.457508 22.305607 22.262196 22.088596 21.871601 21.784809 21.632908 21.611210 21.654606 21.567799 21.546101 21.654606 21.849903 22.001804 22.218800 22.305607 22.240498 22.283909 22.240498 22.349003 22.175404 21.980106 21.763096 21.676304 21.524403 21.459309 21.415897 21.263996 20.981907 20.873402 20.938496 20.981907 21.155506 21.155506 21.155506 20.808308 20.244099 19.549702 18.725101 18.074100 17.813709 17.813709 17.640110 17.683506 17.748600 17.726902 17.683506 17.661808 17.791996 17.770298 
17.640110 17.423100 17.575001 17.553303 17.466496 17.531605 17.444798 17.444798 17.488209 17.553303 17.531605 17.466496 17.509907 17.596699 17.596699 17.531605 17.509907 17.618397 17.466496 17.466496 17.531605 17.531605 17.509907 17.553303 17.509907 17.488209 17.488209 17.596699 17.661808 17.575001 17.596699 17.509907 17.596699 17.596699 17.575001 17.488209 17.509907 17.488209 17.488209 17.379704 17.271198 17.314610 17.314610 17.358006 17.379704 17.509907 17.336308 17.444798 17.488209 17.596699 18.052402 18.877003 19.159107 19.419498 19.679905 19.853504 19.918598 20.005405 20.179005 20.157307 20.417698 20.656406 20.851704 20.938496 21.003605 20.981907 21.025303 21.133808 21.003605 21.003605 21.047001 20.851704 20.786610 20.526203 20.482807 20.461109 20.374302 20.330906 20.461109 20.461109 20.634708 20.808308 21.133808 21.437595 21.589497 21.741398 21.806507 22.001804 22.088596 22.110310 22.045200 21.936695 21.763096 21.698002 21.437595 21.350803 21.133808 21.220600 21.155506 21.133808 21.112110 21.350803 21.546101 21.828205 22.110310 22.305607 22.240498 22.349003 22.349003 22.457508 22.435810 22.414097 22.283909 22.110310 21.936695 21.784809 21.784809 21.676304 21.828205 21.698002 21.654606 21.719700 21.936695 22.110310 22.262196 22.262196 22.349003 22.305607 22.327305 22.349003 22.349003 22.132008 21.871601 21.763096 21.632908 21.567799 21.437595 21.220600 21.068699 20.916798 20.960209 21.003605 21.198902 21.263996 21.177204 20.808308 20.417698 19.788410 18.811909 18.182606 18.074100 17.987309 17.726902 17.683506 17.813709 17.770298 17.705204 17.748600 17.748600 17.857105 
17.661808 17.596699 17.596699 17.575001 17.596699 17.596699 17.488209 17.444798 17.466496 17.444798 17.488209 17.575001 17.618397 17.575001 17.531605 17.575001 17.553303 17.575001 17.488209 17.423100 17.488209 17.466496 17.466496 17.466496 17.575001 17.509907 17.488209 17.553303 17.553303 17.575001 17.575001 17.553303 17.618397 17.553303 17.575001 17.488209 17.553303 17.618397 17.509907 17.358006 17.336308 17.314610 17.358006 17.401402 17.379704 17.444798 17.314610 17.379704 17.509907 17.640110 18.117496 18.790195 19.115696 19.397800 19.723301 19.810108 19.918598 20.135609 20.157307 20.222401 20.417698 20.699802 20.721500 20.960209 21.047001 21.112110 21.047001 21.003605 20.938496 21.003605 21.025303 20.873402 20.786610 20.612995 20.547901 20.547901 20.547901 20.504505 20.526203 20.612995 20.699802 20.981907 21.177204 21.437595 21.589497 21.828205 21.914997 21.871601 21.980106 22.001804 22.066898 21.828205 21.784809 21.676304 21.546101 21.329105 21.329105 21.329105 21.263996 21.220600 21.307407 21.394199 21.546101 21.828205 22.175404 22.305607 22.262196 22.197102 22.435810 22.500904 22.457508 22.349003 22.283909 22.132008 21.871601 21.806507 21.828205 21.828205 21.784809 21.719700 21.719700 21.828205 21.980106 22.218800 22.349003 22.327305 22.349003 22.392399 22.283909 22.457508 22.327305 22.132008 21.980106 21.806507 21.567799 21.589497 21.524403 21.285709 21.003605 20.916798 20.916798 20.960209 21.112110 21.198902 21.198902 20.916798 20.547901 20.048801 19.137409 18.356205 18.269398 17.987309 17.705204 17.791996 17.857105 17.813709 17.748600 17.705204 17.857105 17.748600 
17.596699 17.531605 17.531605 17.488209 17.596699 17.531605 17.509907 17.553303 17.444798 17.379704 17.553303 17.531605 17.596699 17.575001 17.596699 17.509907 17.618397 17.596699 17.488209 17.509907 17.531605 17.444798 17.488209 17.509907 17.488209 17.553303 17.509907 17.640110 17.618397 17.488209 17.509907 17.509907 17.531605 17.509907 17.466496 17.466496 17.509907 17.553303 17.553303 17.423100 17.314610 17.336308 17.358006 17.444798 17.379704 17.466496 17.379704 17.444798 17.509907 17.683506 18.160908 18.855305 19.159107 19.506306 19.658207 19.853504 19.940296 20.027103 20.265797 20.287510 20.482807 20.721500 20.764896 20.873402 21.047001 20.938496 21.025303 21.003605 20.873402 21.003605 21.047001 20.938496 20.873402 20.721500 20.721500 20.699802 20.743198 20.591297 20.786610 20.678104 20.873402 21.047001 21.329105 21.502705 21.546101 21.676304 21.719700 21.828205 21.763096 21.784809 21.914997 21.828205 21.698002 21.763096 21.654606 21.502705 21.502705 21.350803 21.459309 21.329105 21.415897 21.567799 21.676304 21.871601 22.153706 22.110310 22.240498 22.218800 22.262196 22.370701 22.327305 22.262196 22.218800 22.132008 21.914997 21.849903 21.806507 21.828205 21.849903 21.806507 21.849903 21.914997 22.066898 22.240498 22.305607 22.349003 22.327305 22.370701 22.305607 22.349003 22.262196 22.197102 21.914997 21.741398 21.676304 21.654606 21.611210 21.285709 21.090397 21.025303 20.960209 21.047001 21.112110 21.068699 21.198902 20.938496 20.591297 20.048801 19.267597 18.529804 18.269398 18.052402 17.726902 17.857105 17.878803 17.791996 17.726902 17.726902 17.857105 17.857105 
17.705204 17.618397 17.553303 17.575001 17.553303 17.575001 17.553303 17.531605 17.509907 17.423100 17.509907 17.553303 17.531605 17.553303 17.596699 17.575001 17.553303 17.444798 17.488209 17.423100 17.488209 17.509907 17.575001 17.444798 17.531605 17.466496 17.509907 17.553303 17.661808 17.640110 17.553303 17.553303 17.575001 17.488209 17.466496 17.531605 17.488209 17.553303 17.575001 17.379704 17.314610 17.358006 17.336308 17.336308 17.336308 17.509907 17.444798 17.379704 17.509907 17.748600 18.139210 18.855305 19.180805 19.484608 19.679905 19.831806 19.983707 20.113895 20.200703 20.265797 20.461109 20.634708 20.699802 20.895100 20.895100 20.830006 20.916798 20.830006 20.895100 20.873402 20.851704 20.916798 20.981907 20.895100 20.916798 20.873402 21.003605 20.960209 21.003605 21.047001 21.177204 21.242298 21.437595 21.502705 21.567799 21.632908 21.589497 21.698002 21.611210 21.632908 21.676304 21.719700 21.698002 21.806507 21.784809 21.676304 21.698002 21.676304 21.654606 21.589497 21.654606 21.806507 21.893299 21.958408 22.110310 22.066898 22.175404 22.066898 22.218800 22.132008 22.240498 22.197102 22.218800 22.066898 21.958408 22.066898 21.958408 21.936695 22.023502 21.936695 21.980106 22.023502 22.045200 22.283909 22.327305 22.305607 22.327305 22.283909 22.262196 22.327305 22.218800 22.110310 21.936695 21.849903 21.589497 21.654606 21.654606 21.372501 21.155506 21.003605 20.960209 21.068699 21.133808 21.133808 21.177204 21.047001 20.721500 20.244099 19.571400 18.660007 18.377903 18.226002 17.900501 17.900501 17.878803 17.835407 17.726902 17.791996 17.813709 17.791996 
17.618397 17.488209 17.640110 17.640110 17.596699 17.553303 17.531605 17.575001 17.509907 17.488209 17.488209 17.596699 17.509907 17.596699 17.553303 17.466496 17.509907 17.575001 17.423100 17.553303 17.488209 17.531605 17.531605 17.444798 17.488209 17.444798 17.466496 17.553303 17.618397 17.640110 17.596699 17.596699 17.618397 17.553303 17.553303 17.509907 17.509907 17.488209 17.466496 17.444798 17.336308 17.401402 17.379704 17.379704 17.336308 17.444798 17.358006 17.379704 17.575001 17.791996 18.226002 18.811909 19.159107 19.462910 19.723301 19.810108 19.962009 20.135609 20.244099 20.309208 20.417698 20.591297 20.656406 20.743198 20.743198 20.721500 20.656406 20.569599 20.612995 20.612995 20.678104 20.873402 21.025303 21.068699 21.177204 21.198902 21.177204 21.155506 21.263996 21.329105 21.394199 21.372501 21.481007 21.459309 21.285709 21.437595 21.350803 21.415897 21.350803 21.350803 21.481007 21.350803 21.459309 21.806507 21.828205 21.871601 21.914997 21.936695 21.936695 21.893299 21.914997 22.045200 22.088596 22.045200 22.110310 21.871601 21.871601 21.806507 21.849903 21.806507 21.980106 22.023502 22.088596 22.132008 22.132008 22.175404 22.153706 22.175404 22.175404 22.175404 22.218800 22.197102 22.197102 22.262196 22.218800 22.175404 22.175404 22.088596 22.066898 22.088596 22.045200 22.066898 21.849903 21.741398 21.654606 21.676304 21.611210 21.502705 21.133808 20.960209 21.003605 21.025303 21.090397 21.220600 21.242298 21.090397 20.808308 20.374302 19.744999 18.681705 18.421299 18.182606 17.922199 17.878803 17.965595 17.857105 17.791996 17.791996 17.835407 17.791996 
17.618397 17.488209 17.640110 17.705204 17.531605 17.488209 17.488209 17.466496 17.553303 17.575001 17.509907 17.553303 17.575001 17.618397 17.553303 17.509907 17.575001 17.575001 17.640110 17.553303 17.618397 17.596699 17.466496 17.466496 17.444798 17.509907 17.509907 17.640110 17.596699 17.575001 17.553303 17.618397 17.640110 17.531605 17.575001 17.509907 17.553303 17.575001 17.444798 17.379704 17.379704 17.379704 17.444798 17.358006 17.466496 17.423100 17.466496 17.444798 17.531605 17.770298 18.226002 18.898701 19.159107 19.397800 19.701603 19.875202 19.962009 20.222401 20.222401 20.374302 20.417698 20.634708 20.656406 20.634708 20.547901 20.526203 20.547901 20.569599 20.612995 20.591297 20.699802 20.895100 21.133808 21.263996 21.372501 21.372501 21.415897 21.459309 21.567799 21.524403 21.632908 21.611210 21.546101 21.502705 21.329105 21.285709 21.285709 21.285709 21.198902 21.220600 21.220600 21.242298 21.481007 21.806507 21.893299 22.132008 22.175404 22.240498 22.327305 22.218800 22.327305 22.283909 22.240498 22.175404 22.045200 21.784809 21.611210 21.632908 21.698002 21.698002 21.784809 21.871601 22.001804 22.153706 22.262196 22.327305 22.349003 22.392399 22.500904 22.522602 22.457508 22.370701 22.305607 22.262196 22.218800 22.045200 21.914997 21.849903 21.936695 22.001804 21.784809 21.914997 21.719700 21.676304 21.632908 21.632908 21.632908 21.589497 21.177204 21.047001 21.003605 20.938496 21.177204 21.220600 21.242298 21.090397 20.895100 20.461109 19.896900 18.790195 18.551502 18.377903 17.987309 18.009007 17.987309 17.857105 17.813709 17.835407 17.878803 17.943897 
17.640110 17.596699 17.683506 17.640110 17.640110 17.509907 17.553303 17.444798 17.509907 17.553303 17.531605 17.640110 17.575001 17.683506 17.509907 17.596699 17.466496 17.683506 17.531605 17.575001 17.553303 17.575001 17.531605 17.488209 17.509907 17.531605 17.553303 17.640110 17.640110 17.509907 17.575001 17.531605 17.596699 17.596699 17.509907 17.488209 17.553303 17.640110 17.488209 17.336308 17.271198 17.401402 17.444798 17.358006 17.379704 17.488209 17.358006 17.466496 17.575001 17.770298 18.182606 18.790195 19.159107 19.506306 19.679905 19.896900 20.005405 20.135609 20.265797 20.330906 20.374302 20.547901 20.504505 20.547901 20.591297 20.504505 20.417698 20.352604 20.417698 20.547901 20.678104 20.830006 21.177204 21.459309 21.524403 21.567799 21.589497 21.632908 21.676304 21.784809 21.741398 21.698002 21.632908 21.437595 21.220600 21.263996 21.177204 21.133808 21.090397 21.047001 21.090397 21.198902 21.372501 21.741398 21.958408 22.175404 22.240498 22.392399 22.392399 22.500904 22.500904 22.457508 22.392399 22.132008 21.914997 21.676304 21.546101 21.415897 21.546101 21.567799 21.589497 21.719700 21.914997 22.066898 22.349003 22.435810 22.631107 22.652805 22.652805 22.717899 22.652805 22.500904 22.349003 22.262196 22.088596 21.914997 21.806507 21.654606 21.632908 21.654606 21.632908 21.546101 21.546101 21.546101 21.546101 21.632908 21.741398 21.502705 21.307407 21.047001 21.047001 20.938496 21.047001 21.198902 21.220600 21.112110 21.003605 20.547901 19.896900 19.007206 18.573200 18.356205 18.009007 17.987309 17.965595 17.857105 17.748600 17.791996 17.835407 17.857105 
17.683506 17.705204 17.575001 17.596699 17.618397 17.509907 17.466496 17.531605 17.466496 17.509907 17.531605 17.509907 17.531605 17.531605 17.596699 17.575001 17.553303 17.596699 17.640110 17.575001 17.509907 17.553303 17.488209 17.553303 17.553303 17.575001 17.509907 17.575001 17.575001 17.553303 17.596699 17.509907 17.553303 17.640110 17.488209 17.488209 17.488209 17.531605 17.488209 17.358006 17.444798 17.336308 17.379704 17.423100 17.488209 17.423100 17.423100 17.423100 17.509907 17.726902 18.074100 18.811909 19.159107 19.419498 19.658207 19.918598 20.005405 20.157307 20.309208 20.396000 20.504505 20.547901 20.396000 20.504505 20.526203 20.461109 20.504505 20.352604 20.330906 20.461109 20.656406 20.873402 21.220600 21.481007 21.589497 21.784809 21.784809 21.828205 21.763096 21.893299 21.936695 21.893299 21.698002 21.502705 21.285709 21.242298 21.263996 21.112110 21.112110 21.025303 21.025303 21.177204 21.372501 21.784809 22.001804 22.262196 22.370701 22.392399 22.587696 22.544300 22.631107 22.522602 22.500904 22.197102 21.893299 21.654606 21.502705 21.415897 21.437595 21.481007 21.481007 21.632908 21.849903 22.045200 22.392399 22.565998 22.631107 22.717899 22.826405 22.804707 22.717899 22.652805 22.435810 22.283909 22.023502 21.806507 21.741398 21.524403 21.546101 21.546101 21.481007 21.437595 21.394199 21.481007 21.459309 21.589497 21.589497 21.437595 21.285709 21.133808 21.133808 20.938496 21.090397 21.133808 21.177204 21.155506 21.047001 20.678104 20.027103 19.072300 18.638309 18.508106 18.074100 18.095798 18.030704 17.835407 17.705204 17.857105 17.878803 17.835407 
17.705204 17.705204 17.575001 17.661808 17.488209 17.531605 17.401402 17.553303 17.509907 17.553303 17.509907 17.553303 17.575001 17.553303 17.553303 17.596699 17.553303 17.553303 17.488209 17.618397 17.553303 17.509907 17.575001 17.509907 17.488209 17.466496 17.509907 17.531605 17.531605 17.531605 17.466496 17.640110 17.575001 17.531605 17.488209 17.509907 17.575001 17.488209 17.466496 17.227802 17.292896 17.314610 17.358006 17.379704 17.379704 17.466496 17.466496 17.423100 17.531605 17.791996 18.204304 18.811909 19.180805 19.441196 19.744999 19.940296 20.157307 20.179005 20.330906 20.417698 20.526203 20.547901 20.439396 20.504505 20.547901 20.396000 20.287510 20.265797 20.374302 20.482807 20.591297 20.851704 21.263996 21.524403 21.698002 21.871601 21.893299 21.936695 21.980106 21.914997 22.023502 22.001804 21.871601 21.546101 21.285709 21.198902 21.177204 21.025303 21.025303 21.025303 21.025303 21.133808 21.263996 21.828205 22.045200 22.197102 22.305607 22.457508 22.565998 22.587696 22.609409 22.631107 22.500904 22.240498 22.001804 21.654606 21.437595 21.502705 21.329105 21.394199 21.437595 21.524403 21.784809 22.001804 22.240498 22.544300 22.631107 22.696201 22.804707 22.869801 22.826405 22.696201 22.522602 22.262196 22.045200 21.784809 21.741398 21.546101 21.481007 21.415897 21.350803 21.372501 21.263996 21.372501 21.394199 21.437595 21.567799 21.415897 21.263996 21.090397 21.090397 20.981907 20.981907 21.047001 21.198902 21.090397 21.068699 20.656406 20.200703 19.180805 18.703403 18.573200 18.095798 18.030704 17.943897 17.835407 17.857105 17.900501 17.835407 17.835407 
17.705204 17.618397 17.726902 17.661808 17.575001 17.618397 17.553303 17.509907 17.509907 17.466496 17.509907 17.509907 17.509907 17.640110 17.596699 17.661808 17.488209 17.553303 17.444798 17.618397 17.553303 17.488209 17.466496 17.509907 17.423100 17.488209 17.466496 17.575001 17.575001 17.444798 17.488209 17.640110 17.596699 17.553303 17.466496 17.509907 17.596699 17.575001 17.488209 17.314610 17.314610 17.379704 17.444798 17.336308 17.466496 17.444798 17.379704 17.531605 17.531605 17.813709 18.160908 18.833607 19.180805 19.506306 19.744999 19.983707 20.070499 20.309208 20.417698 20.504505 20.569599 20.612995 20.526203 20.504505 20.591297 20.482807 20.396000 20.330906 20.504505 20.591297 20.743198 20.938496 21.372501 21.567799 21.806507 21.893299 21.958408 22.066898 21.958408 22.023502 22.088596 22.023502 21.784809 21.567799 21.350803 21.220600 21.198902 21.177204 21.068699 21.003605 20.981907 21.133808 21.307407 21.741398 22.066898 22.240498 22.349003 22.414097 22.652805 22.674503 22.739597 22.652805 22.609409 22.218800 22.023502 21.611210 21.524403 21.394199 21.350803 21.415897 21.459309 21.611210 21.784809 22.045200 22.240498 22.479206 22.652805 22.717899 22.826405 22.891499 22.891499 22.804707 22.479206 22.327305 22.023502 21.784809 21.611210 21.502705 21.437595 21.350803 21.329105 21.350803 21.307407 21.372501 21.415897 21.415897 21.502705 21.459309 21.220600 21.047001 21.090397 20.981907 21.068699 21.133808 21.198902 21.177204 21.198902 20.895100 20.265797 19.354404 18.811909 18.638309 18.182606 18.095798 18.030704 17.943897 17.748600 17.791996 17.791996 17.900501 
17.683506 17.553303 17.683506 17.661808 17.640110 17.553303 17.661808 17.488209 17.488209 17.488209 17.423100 17.444798 17.553303 17.596699 17.618397 17.531605 17.553303 17.531605 17.509907 17.531605 17.488209 17.553303 17.509907 17.640110 17.488209 17.444798 17.488209 17.444798 17.553303 17.596699 17.531605 17.596699 17.596699 17.618397 17.531605 17.596699 17.553303 17.509907 17.488209 17.227802 17.444798 17.553303 17.466496 17.423100 17.401402 17.401402 17.401402 17.423100 17.640110 17.770298 18.269398 18.942097 19.202503 19.549702 19.810108 19.962009 20.070499 20.330906 20.396000 20.591297 20.634708 20.634708 20.569599 20.526203 20.569599 20.526203 20.374302 20.396000 20.526203 20.743198 20.873402 21.133808 21.459309 21.611210 21.741398 21.980106 21.958408 21.980106 22.023502 22.045200 22.088596 21.980106 21.893299 21.719700 21.329105 21.285709 21.263996 21.242298 21.177204 21.155506 21.112110 21.133808 21.372501 21.871601 22.066898 22.349003 22.370701 22.457508 22.631107 22.717899 22.674503 22.696201 22.522602 22.305607 22.066898 21.806507 21.589497 21.567799 21.437595 21.329105 21.567799 21.589497 21.784809 21.980106 22.283909 22.544300 22.631107 22.761295 22.826405 22.826405 22.869801 22.696201 22.500904 22.349003 22.110310 21.828205 21.698002 21.502705 21.350803 21.394199 21.329105 21.307407 21.263996 21.437595 21.372501 21.394199 21.481007 21.502705 21.307407 21.133808 21.090397 21.025303 21.090397 21.068699 21.198902 21.242298 21.263996 20.895100 20.374302 19.419498 18.942097 18.681705 18.269398 18.139210 18.052402 17.878803 17.813709 17.878803 17.835407 17.943897 
17.575001 17.640110 17.618397 17.661808 17.618397 17.618397 17.596699 17.509907 17.509907 17.488209 17.444798 17.575001 17.640110 17.661808 17.618397 17.596699 17.531605 17.553303 17.596699 17.618397 17.488209 17.488209 17.466496 17.509907 17.553303 17.509907 17.509907 17.553303 17.553303 17.553303 17.509907 17.553303 17.509907 17.531605 17.531605 17.509907 17.596699 17.575001 17.488209 17.358006 17.314610 17.466496 17.488209 17.401402 17.423100 17.466496 17.444798 17.488209 17.596699 17.835407 18.377903 18.985508 19.180805 19.571400 19.723301 19.983707 20.113895 20.244099 20.504505 20.612995 20.591297 20.721500 20.656406 20.612995 20.678104 20.547901 20.591297 20.547901 20.721500 20.743198 21.003605 21.112110 21.481007 21.676304 21.806507 21.893299 21.980106 21.893299 21.980106 22.066898 22.066898 22.023502 21.828205 21.719700 21.502705 21.437595 21.372501 21.350803 21.329105 21.242298 21.242298 21.263996 21.415897 21.828205 22.088596 22.240498 22.414097 22.457508 22.609409 22.565998 22.696201 22.761295 22.565998 22.349003 22.066898 21.871601 21.698002 21.589497 21.481007 21.546101 21.589497 21.741398 21.849903 22.132008 22.327305 22.522602 22.696201 22.674503 22.804707 22.891499 22.804707 22.631107 22.544300 22.457508 22.110310 21.871601 21.698002 21.524403 21.415897 21.350803 21.415897 21.481007 21.415897 21.415897 21.350803 21.394199 21.502705 21.437595 21.285709 21.133808 21.112110 20.981907 21.090397 21.133808 21.242298 21.307407 21.329105 21.003605 20.461109 19.614796 19.028904 18.703403 18.291096 18.182606 18.117496 18.009007 17.857105 17.857105 17.965595 17.987309 
17.444798 17.596699 17.618397 17.661808 17.596699 17.661808 17.618397 17.596699 17.531605 17.466496 17.531605 17.488209 17.596699 17.661808 17.726902 17.575001 17.596699 17.596699 17.640110 17.575001 17.596699 17.575001 17.553303 17.531605 17.553303 17.488209 17.575001 17.596699 17.575001 17.531605 17.640110 17.575001 17.553303 17.596699 17.509907 17.553303 17.575001 17.575001 17.531605 17.292896 17.423100 17.444798 17.466496 17.423100 17.401402 17.531605 17.466496 17.488209 17.661808 17.900501 18.421299 19.007206 19.376102 19.571400 19.831806 20.005405 20.157307 20.352604 20.439396 20.612995 20.678104 20.808308 20.786610 20.808308 20.786610 20.743198 20.699802 20.764896 20.851704 20.981907 21.133808 21.198902 21.502705 21.611210 21.698002 21.763096 21.806507 21.741398 21.914997 21.914997 21.936695 21.958408 21.893299 21.806507 21.676304 21.698002 21.567799 21.567799 21.524403 21.459309 21.415897 21.481007 21.502705 21.914997 22.001804 22.175404 22.262196 22.392399 22.500904 22.522602 22.631107 22.674503 22.565998 22.414097 22.197102 21.980106 21.784809 21.676304 21.741398 21.741398 21.741398 21.849903 21.958408 22.218800 22.327305 22.544300 22.609409 22.652805 22.717899 22.761295 22.826405 22.761295 22.544300 22.479206 22.197102 22.001804 21.806507 21.784809 21.589497 21.611210 21.567799 21.437595 21.481007 21.502705 21.394199 21.415897 21.459309 21.546101 21.437595 21.177204 21.112110 21.047001 21.090397 21.090397 21.220600 21.285709 21.329105 21.090397 20.547901 19.766697 19.072300 18.811909 18.356205 18.269398 18.269398 18.009007 17.813709 17.878803 17.987309 17.900501 
17.401402 17.466496 17.553303 17.596699 17.596699 17.531605 17.488209 17.531605 17.423100 17.488209 17.488209 17.423100 17.640110 17.618397 17.640110 17.575001 17.553303 17.488209 17.531605 17.553303 17.488209 17.596699 17.509907 17.466496 17.531605 17.509907 17.509907 17.553303 17.553303 17.640110 17.553303 17.466496 17.466496 17.509907 17.488209 17.444798 17.553303 17.488209 17.401402 17.401402 17.401402 17.401402 17.466496 17.466496 17.423100 17.444798 17.466496 17.553303 17.618397 17.987309 18.399601 19.093998 19.419498 19.614796 19.875202 20.048801 20.113895 20.330906 20.504505 20.612995 20.743198 20.895100 20.873402 20.960209 21.047001 20.981907 20.938496 20.938496 21.090397 21.155506 21.220600 21.372501 21.437595 21.481007 21.524403 21.524403 21.546101 21.589497 21.676304 21.698002 21.784809 21.849903 21.871601 21.936695 21.871601 21.893299 21.849903 21.784809 21.784809 21.698002 21.698002 21.654606 21.698002 21.893299 21.914997 22.066898 22.023502 22.110310 22.240498 22.392399 22.457508 22.522602 22.544300 22.414097 22.262196 22.110310 22.001804 21.871601 21.828205 21.914997 21.958408 22.088596 22.110310 22.283909 22.370701 22.414097 22.457508 22.457508 22.500904 22.717899 22.674503 22.587696 22.609409 22.435810 22.283909 22.110310 21.980106 21.849903 21.719700 21.654606 21.719700 21.632908 21.481007 21.546101 21.415897 21.567799 21.567799 21.611210 21.459309 21.285709 21.155506 21.068699 21.068699 21.068699 21.177204 21.285709 21.329105 21.177204 20.612995 19.875202 19.007206 18.746799 18.356205 18.182606 18.182606 17.943897 17.878803 17.922199 18.009007 17.965595 
17.336308 17.314610 17.488209 17.553303 17.553303 17.531605 17.466496 17.466496 17.444798 17.466496 17.466496 17.575001 17.640110 17.531605 17.596699 17.531605 17.531605 17.575001 17.596699 17.640110 17.640110 17.531605 17.531605 17.444798 17.531605 17.509907 17.553303 17.553303 17.531605 17.553303 17.401402 17.423100 17.444798 17.423100 17.423100 17.466496 17.640110 17.466496 17.401402 17.314610 17.336308 17.401402 17.466496 17.466496 17.401402 17.466496 17.466496 17.531605 17.748600 18.030704 18.464710 19.072300 19.354404 19.679905 19.831806 20.113895 20.200703 20.374302 20.547901 20.678104 20.851704 21.003605 21.112110 21.242298 21.220600 21.198902 21.198902 21.220600 21.329105 21.372501 21.394199 21.437595 21.437595 21.263996 21.307407 21.329105 21.350803 21.263996 21.372501 21.350803 21.546101 21.698002 21.871601 22.001804 22.023502 22.066898 22.023502 22.110310 22.066898 21.936695 21.893299 21.828205 21.871601 21.914997 21.784809 21.871601 21.719700 21.849903 22.023502 22.175404 22.262196 22.283909 22.327305 22.262196 22.327305 22.327305 22.175404 22.153706 22.132008 22.132008 22.175404 22.197102 22.218800 22.349003 22.283909 22.370701 22.327305 22.305607 22.327305 22.435810 22.457508 22.392399 22.457508 22.500904 22.370701 22.240498 22.153706 21.958408 21.980106 22.001804 21.871601 21.828205 21.676304 21.632908 21.502705 21.546101 21.567799 21.589497 21.481007 21.155506 21.198902 21.112110 21.090397 21.090397 21.198902 21.285709 21.394199 21.155506 20.656406 19.918598 19.180805 18.746799 18.421299 18.204304 18.074100 17.987309 17.878803 17.922199 17.878803 17.987309 
17.379704 17.379704 17.596699 17.575001 17.553303 17.531605 17.531605 17.423100 17.423100 17.531605 17.553303 17.618397 17.575001 17.705204 17.683506 17.596699 17.596699 17.553303 17.575001 17.553303 17.509907 17.575001 17.466496 17.531605 17.488209 17.553303 17.618397 17.553303 17.661808 17.575001 17.509907 17.488209 17.509907 17.444798 17.444798 17.553303 17.640110 17.509907 17.423100 17.292896 17.336308 17.466496 17.401402 17.379704 17.401402 17.466496 17.466496 17.575001 17.813709 18.160908 18.529804 19.028904 19.267597 19.679905 19.853504 20.092197 20.200703 20.396000 20.569599 20.612995 20.895100 21.155506 21.285709 21.372501 21.415897 21.372501 21.394199 21.394199 21.437595 21.524403 21.502705 21.415897 21.307407 21.177204 21.112110 21.112110 21.112110 21.133808 21.242298 21.242298 21.372501 21.546101 21.784809 22.001804 22.262196 22.262196 22.283909 22.283909 22.414097 22.218800 22.197102 22.110310 21.980106 21.893299 21.698002 21.719700 21.611210 21.676304 21.871601 21.914997 22.045200 22.088596 22.197102 22.218800 22.305607 22.327305 22.262196 22.327305 22.283909 22.392399 22.414097 22.457508 22.479206 22.479206 22.327305 22.240498 22.088596 22.153706 22.110310 22.197102 22.218800 22.305607 22.370701 22.392399 22.414097 22.457508 22.392399 22.305607 22.240498 22.240498 22.175404 22.110310 21.871601 21.849903 21.654606 21.524403 21.632908 21.654606 21.524403 21.329105 21.133808 21.133808 21.090397 21.133808 21.242298 21.263996 21.437595 21.242298 20.764896 20.005405 19.224201 18.833607 18.508106 18.269398 18.160908 18.030704 17.965595 17.965595 18.009007 17.987309 
17.292896 17.249500 17.466496 17.531605 17.531605 17.531605 17.488209 17.553303 17.509907 17.531605 17.553303 17.661808 17.618397 17.640110 17.575001 17.618397 17.640110 17.683506 17.618397 17.575001 17.553303 17.618397 17.618397 17.553303 17.509907 17.553303 17.553303 17.618397 17.661808 17.661808 17.575001 17.466496 17.531605 17.509907 17.488209 17.509907 17.553303 17.509907 17.466496 17.336308 17.444798 17.488209 17.423100 17.509907 17.509907 17.575001 17.466496 17.531605 17.900501 18.247700 18.660007 19.050602 19.289295 19.636509 19.875202 20.092197 20.222401 20.461109 20.591297 20.786610 20.895100 21.242298 21.372501 21.502705 21.524403 21.546101 21.524403 21.567799 21.632908 21.611210 21.567799 21.481007 21.307407 21.155506 21.133808 20.981907 21.003605 20.938496 21.047001 21.133808 21.220600 21.481007 21.698002 21.958408 22.327305 22.435810 22.457508 22.457508 22.500904 22.283909 22.327305 22.197102 22.001804 21.893299 21.676304 21.546101 21.502705 21.546101 21.698002 21.763096 21.806507 21.958408 21.980106 22.110310 22.392399 22.392399 22.479206 22.479206 22.479206 22.609409 22.587696 22.565998 22.565998 22.522602 22.305607 22.153706 21.980106 21.914997 21.893299 22.023502 21.980106 22.023502 22.175404 22.349003 22.565998 22.609409 22.609409 22.544300 22.544300 22.479206 22.370701 22.283909 22.110310 22.023502 21.676304 21.698002 21.719700 21.719700 21.502705 21.350803 21.242298 21.155506 21.090397 21.155506 21.220600 21.307407 21.459309 21.263996 20.873402 20.092197 19.332706 18.811909 18.486408 18.226002 18.204304 18.117496 17.922199 17.987309 17.987309 18.095798 
17.401402 17.401402 17.423100 17.509907 17.575001 17.531605 17.531605 17.531605 17.618397 17.596699 17.553303 17.705204 17.640110 17.575001 17.575001 17.661808 17.661808 17.661808 17.596699 17.683506 17.596699 17.596699 17.509907 17.596699 17.596699 17.596699 17.596699 17.531605 17.618397 17.618397 17.553303 17.596699 17.553303 17.466496 17.553303 17.575001 17.575001 17.509907 17.423100 17.314610 17.423100 17.444798 17.444798 17.488209 17.488209 17.553303 17.379704 17.488209 17.857105 18.291096 18.573200 18.985508 19.245899 19.571400 19.744999 20.027103 20.200703 20.482807 20.591297 20.786610 21.068699 21.329105 21.415897 21.546101 21.654606 21.611210 21.719700 21.611210 21.632908 21.589497 21.676304 21.437595 21.350803 21.112110 21.025303 20.981907 21.090397 20.960209 21.003605 21.090397 21.220600 21.394199 21.763096 22.066898 22.327305 22.522602 22.609409 22.609409 22.587696 22.587696 22.435810 22.262196 22.088596 21.936695 21.719700 21.502705 21.459309 21.502705 21.632908 21.654606 21.719700 21.784809 21.936695 22.045200 22.283909 22.349003 22.435810 22.565998 22.631107 22.696201 22.696201 22.609409 22.609409 22.587696 22.349003 22.110310 22.001804 21.828205 21.806507 21.849903 21.806507 21.980106 22.066898 22.327305 22.674503 22.717899 22.826405 22.739597 22.674503 22.674503 22.587696 22.479206 22.197102 22.132008 21.958408 21.741398 21.719700 21.784809 21.502705 21.329105 21.263996 21.155506 21.112110 21.242298 21.177204 21.350803 21.415897 21.329105 20.873402 20.200703 19.462910 18.920399 18.529804 18.356205 18.204304 18.139210 18.052402 18.074100 18.095798 18.074100 
17.379704 17.162708 17.379704 17.488209 17.596699 17.618397 17.444798 17.553303 17.596699 17.705204 17.618397 17.640110 17.575001 17.596699 17.813709 17.640110 17.618397 17.683506 17.575001 17.618397 17.575001 17.575001 17.553303 17.575001 17.575001 17.596699 17.596699 17.618397 17.661808 17.553303 17.553303 17.596699 17.618397 17.531605 17.596699 17.553303 17.596699 17.575001 17.466496 17.358006 17.379704 17.466496 17.466496 17.423100 17.531605 17.509907 17.379704 17.488209 17.900501 18.291096 18.551502 18.963810 19.202503 19.593098 19.766697 20.027103 20.157307 20.439396 20.634708 20.699802 21.112110 21.263996 21.415897 21.589497 21.611210 21.611210 21.654606 21.698002 21.698002 21.676304 21.676304 21.415897 21.350803 21.177204 21.090397 20.895100 20.895100 20.960209 20.916798 21.003605 21.285709 21.415897 21.719700 21.980106 22.218800 22.479206 22.544300 22.587696 22.696201 22.587696 22.435810 22.305607 22.088596 21.958408 21.676304 21.546101 21.546101 21.459309 21.632908 21.654606 21.719700 21.763096 21.871601 21.958408 22.240498 22.327305 22.522602 22.479206 22.739597 22.739597 22.696201 22.696201 22.783009 22.522602 22.349003 22.175404 21.871601 21.763096 21.719700 21.806507 21.828205 21.828205 22.045200 22.240498 22.565998 22.739597 22.804707 22.739597 22.783009 22.739597 22.609409 22.522602 22.370701 22.153706 21.936695 21.828205 21.763096 21.763096 21.437595 21.329105 21.263996 21.047001 21.177204 21.133808 21.220600 21.307407 21.415897 21.285709 20.960209 20.179005 19.484608 18.942097 18.594898 18.377903 18.160908 18.117496 17.965595 18.074100 18.052402 18.117496 
17.292896 17.227802 17.401402 17.509907 17.509907 17.531605 17.618397 17.575001 17.618397 17.575001 17.661808 17.683506 17.640110 17.683506 17.683506 17.640110 17.575001 17.640110 17.640110 17.596699 17.596699 17.618397 17.553303 17.466496 17.575001 17.596699 17.575001 17.575001 17.661808 17.596699 17.553303 17.423100 17.488209 17.575001 17.531605 17.553303 17.509907 17.553303 17.466496 17.379704 17.379704 17.553303 17.509907 17.423100 17.336308 17.509907 17.401402 17.488209 17.922199 18.356205 18.638309 18.985508 19.202503 19.528004 19.723301 19.983707 20.113895 20.352604 20.569599 20.721500 20.916798 21.242298 21.415897 21.546101 21.698002 21.719700 21.763096 21.719700 21.741398 21.698002 21.676304 21.415897 21.350803 21.068699 21.068699 20.981907 20.938496 20.981907 21.003605 21.003605 21.220600 21.415897 21.719700 22.045200 22.218800 22.435810 22.522602 22.587696 22.631107 22.609409 22.522602 22.240498 22.110310 21.936695 21.698002 21.524403 21.524403 21.502705 21.611210 21.654606 21.632908 21.632908 21.698002 21.849903 22.088596 22.370701 22.435810 22.500904 22.696201 22.696201 22.739597 22.739597 22.609409 22.500904 22.305607 22.045200 21.828205 21.719700 21.676304 21.632908 21.763096 21.763096 22.001804 22.153706 22.500904 22.717899 22.869801 22.717899 22.739597 22.717899 22.631107 22.500904 22.392399 22.327305 22.066898 21.871601 21.741398 21.828205 21.459309 21.307407 21.198902 21.047001 21.025303 21.133808 21.155506 21.242298 21.394199 21.372501 21.003605 20.265797 19.614796 18.942097 18.529804 18.356205 18.160908 18.117496 17.900501 18.009007 18.009007 17.987309 
17.292896 17.206104 17.423100 17.575001 17.640110 17.596699 17.575001 17.640110 17.509907 17.575001 17.661808 17.618397 17.618397 17.596699 17.705204 17.640110 17.618397 17.553303 17.553303 17.596699 17.553303 17.531605 17.596699 17.575001 17.531605 17.618397 17.575001 17.661808 17.596699 17.596699 17.509907 17.596699 17.618397 17.618397 17.553303 17.661808 17.553303 17.553303 17.466496 17.271198 17.401402 17.444798 17.423100 17.444798 17.488209 17.509907 17.358006 17.531605 17.965595 18.334507 18.508106 18.898701 19.137409 19.506306 19.744999 19.918598 20.135609 20.287510 20.504505 20.678104 20.895100 21.242298 21.415897 21.567799 21.698002 21.654606 21.654606 21.741398 21.741398 21.719700 21.654606 21.481007 21.263996 21.112110 21.112110 21.003605 21.003605 21.047001 21.003605 21.112110 21.329105 21.502705 21.784809 22.045200 22.218800 22.414097 22.500904 22.522602 22.609409 22.587696 22.500904 22.349003 22.132008 21.980106 21.784809 21.632908 21.611210 21.589497 21.654606 21.589497 21.632908 21.698002 21.589497 21.784809 22.066898 22.218800 22.392399 22.522602 22.609409 22.587696 22.696201 22.544300 22.717899 22.479206 22.349003 22.001804 21.828205 21.611210 21.654606 21.698002 21.698002 21.784809 21.893299 22.197102 22.522602 22.717899 22.783009 22.696201 22.739597 22.739597 22.696201 22.522602 22.414097 22.218800 22.045200 21.893299 21.828205 21.676304 21.502705 21.307407 21.220600 21.003605 21.047001 21.003605 21.155506 21.198902 21.394199 21.307407 21.025303 20.244099 19.679905 19.007206 18.551502 18.399601 18.182606 18.074100 18.030704 18.052402 18.095798 18.009007 
17.358006 17.271198 17.358006 17.618397 17.618397 17.705204 17.596699 17.618397 17.509907 17.488209 17.640110 17.705204 17.618397 17.705204 17.683506 17.705204 17.640110 17.770298 17.596699 17.553303 17.553303 17.596699 17.661808 17.575001 17.509907 17.575001 17.640110 17.618397 17.575001 17.553303 17.640110 17.596699 17.618397 17.596699 17.553303 17.618397 17.661808 17.575001 17.423100 17.271198 17.488209 17.553303 17.488209 17.488209 17.488209 17.488209 17.401402 17.575001 18.095798 18.399601 18.594898 18.898701 19.224201 19.484608 19.723301 20.027103 20.113895 20.287510 20.461109 20.678104 21.003605 21.263996 21.437595 21.611210 21.676304 21.611210 21.654606 21.698002 21.719700 21.719700 21.632908 21.502705 21.394199 21.242298 21.155506 21.112110 21.047001 21.090397 21.133808 21.263996 21.415897 21.589497 21.784809 22.066898 22.305607 22.392399 22.435810 22.544300 22.631107 22.631107 22.500904 22.414097 22.132008 22.001804 21.806507 21.763096 21.632908 21.676304 21.806507 21.828205 21.741398 21.741398 21.698002 21.784809 22.066898 22.197102 22.327305 22.435810 22.565998 22.587696 22.739597 22.587696 22.674503 22.565998 22.283909 22.110310 21.914997 21.763096 21.763096 21.719700 21.676304 21.784809 21.914997 22.110310 22.544300 22.696201 22.696201 22.652805 22.587696 22.652805 22.587696 22.479206 22.370701 22.262196 22.023502 21.828205 21.784809 21.741398 21.546101 21.372501 21.263996 21.068699 21.068699 21.047001 21.133808 21.155506 21.394199 21.307407 21.068699 20.352604 19.701603 19.072300 18.616596 18.486408 18.312809 18.160908 17.965595 17.987309 18.117496 18.009007 
17.358006 17.249500 17.379704 17.596699 17.618397 17.575001 17.640110 17.618397 17.618397 17.531605 17.596699 17.705204 17.596699 17.683506 17.683506 17.683506 17.748600 17.705204 17.640110 17.596699 17.531605 17.531605 17.575001 17.640110 17.553303 17.531605 17.531605 17.509907 17.509907 17.531605 17.575001 17.640110 17.640110 17.683506 17.618397 17.553303 17.618397 17.575001 17.358006 17.466496 17.466496 17.509907 17.531605 17.488209 17.575001 17.531605 17.336308 17.683506 18.139210 18.356205 18.594898 18.898701 19.137409 19.397800 19.658207 20.005405 20.027103 20.265797 20.461109 20.612995 20.981907 21.242298 21.415897 21.502705 21.546101 21.611210 21.437595 21.654606 21.654606 21.698002 21.698002 21.481007 21.524403 21.329105 21.285709 21.242298 21.263996 21.285709 21.329105 21.437595 21.546101 21.676304 21.849903 22.045200 22.262196 22.414097 22.392399 22.522602 22.565998 22.565998 22.500904 22.435810 22.240498 22.197102 21.958408 21.871601 21.828205 21.871601 21.936695 21.893299 21.849903 21.784809 21.806507 21.828205 22.175404 22.175404 22.327305 22.305607 22.457508 22.435810 22.587696 22.544300 22.631107 22.587696 22.283909 22.110310 21.936695 21.849903 21.806507 21.806507 21.784809 21.849903 21.893299 22.153706 22.479206 22.544300 22.609409 22.631107 22.544300 22.565998 22.522602 22.435810 22.262196 22.132008 22.023502 21.828205 21.698002 21.676304 21.502705 21.307407 21.198902 21.003605 21.068699 21.047001 21.025303 21.068699 21.263996 21.220600 21.090397 20.396000 19.831806 19.093998 18.660007 18.486408 18.204304 18.117496 18.009007 18.009007 18.052402 18.009007 
17.358006 17.184406 17.271198 17.531605 17.618397 17.640110 17.575001 17.618397 17.726902 17.661808 17.596699 17.661808 17.683506 17.683506 17.661808 17.661808 17.596699 17.683506 17.596699 17.618397 17.553303 17.488209 17.640110 17.596699 17.575001 17.596699 17.596699 17.509907 17.488209 17.553303 17.596699 17.618397 17.575001 17.553303 17.575001 17.640110 17.596699 17.444798 17.336308 17.444798 17.423100 17.509907 17.553303 17.488209 17.509907 17.596699 17.466496 17.791996 18.182606 18.421299 18.508106 18.855305 19.137409 19.506306 19.723301 19.983707 20.113895 20.244099 20.461109 20.569599 20.895100 21.090397 21.329105 21.437595 21.394199 21.372501 21.394199 21.437595 21.524403 21.502705 21.589497 21.567799 21.567799 21.502705 21.481007 21.437595 21.481007 21.459309 21.589497 21.546101 21.719700 21.871601 21.914997 22.023502 22.045200 22.262196 22.305607 22.370701 22.435810 22.414097 22.392399 22.370701 22.110310 22.197102 22.088596 22.088596 22.110310 22.110310 22.132008 22.110310 22.110310 22.045200 21.893299 21.936695 22.110310 22.132008 22.132008 22.262196 22.283909 22.349003 22.457508 22.457508 22.522602 22.435810 22.327305 22.175404 22.088596 21.958408 21.893299 21.914997 21.893299 21.958408 22.045200 22.240498 22.414097 22.479206 22.457508 22.414097 22.349003 22.414097 22.262196 22.240498 22.197102 22.132008 21.849903 21.654606 21.654606 21.676304 21.459309 21.285709 21.177204 21.025303 21.003605 20.895100 21.025303 21.025303 21.090397 21.263996 21.068699 20.439396 19.918598 19.093998 18.594898 18.486408 18.291096 18.139210 17.987309 18.030704 18.074100 18.139210 
17.423100 17.314610 17.227802 17.531605 17.575001 17.640110 17.596699 17.705204 17.596699 17.618397 17.661808 17.683506 17.683506 17.661808 17.705204 17.726902 17.683506 17.726902 17.596699 17.575001 17.596699 17.596699 17.531605 17.596699 17.553303 17.531605 17.531605 17.488209 17.596699 17.618397 17.640110 17.575001 17.596699 17.618397 17.661808 17.553303 17.553303 17.509907 17.423100 17.444798 17.466496 17.379704 17.553303 17.509907 17.553303 17.596699 17.509907 17.748600 18.204304 18.442997 18.529804 18.920399 19.180805 19.506306 19.679905 19.918598 20.070499 20.222401 20.461109 20.482807 20.873402 20.960209 21.133808 21.198902 21.307407 21.155506 21.155506 21.220600 21.307407 21.329105 21.459309 21.567799 21.632908 21.654606 21.654606 21.654606 21.893299 21.698002 21.806507 21.871601 21.936695 22.066898 22.001804 21.958408 22.001804 22.110310 22.001804 22.153706 22.283909 22.175404 22.175404 22.175404 22.197102 22.305607 22.305607 22.370701 22.349003 22.349003 22.435810 22.435810 22.392399 22.349003 22.132008 22.110310 22.066898 21.980106 21.936695 21.980106 22.045200 22.197102 22.262196 22.283909 22.349003 22.327305 22.370701 22.327305 22.240498 22.153706 22.110310 22.197102 22.153706 22.153706 22.262196 22.327305 22.522602 22.392399 22.370701 22.175404 22.175404 22.066898 22.088596 22.066898 22.045200 21.914997 21.849903 21.567799 21.567799 21.589497 21.415897 21.285709 21.177204 20.981907 20.981907 20.981907 20.916798 21.003605 21.047001 21.133808 20.938496 20.439396 20.005405 19.159107 18.616596 18.508106 18.356205 18.117496 17.922199 18.074100 18.117496 18.074100 
17.444798 17.206104 17.227802 17.488209 17.575001 17.618397 17.618397 17.575001 17.640110 17.683506 17.618397 17.770298 17.726902 17.640110 17.748600 17.683506 17.596699 17.705204 17.596699 17.618397 17.618397 17.553303 17.596699 17.575001 17.596699 17.575001 17.618397 17.553303 17.618397 17.618397 17.553303 17.618397 17.596699 17.618397 17.575001 17.596699 17.575001 17.553303 17.358006 17.379704 17.488209 17.488209 17.531605 17.444798 17.575001 17.509907 17.444798 17.878803 18.334507 18.464710 18.551502 18.898701 19.202503 19.484608 19.658207 19.983707 20.048801 20.179005 20.417698 20.482807 20.808308 20.938496 21.025303 21.068699 21.025303 20.960209 20.960209 21.003605 21.112110 21.198902 21.329105 21.524403 21.719700 21.784809 21.871601 21.849903 21.958408 21.871601 21.980106 22.023502 22.132008 22.110310 22.066898 21.914997 21.893299 21.936695 21.871601 21.914997 22.045200 22.045200 22.110310 22.066898 22.153706 22.327305 22.544300 22.522602 22.739597 22.652805 22.717899 22.696201 22.609409 22.652805 22.457508 22.175404 22.066898 21.936695 21.763096 21.741398 21.828205 21.936695 22.045200 22.088596 22.132008 22.218800 22.305607 22.392399 22.414097 22.327305 22.479206 22.522602 22.457508 22.435810 22.500904 22.544300 22.500904 22.218800 22.045200 21.980106 21.871601 21.871601 21.806507 21.741398 21.741398 21.611210 21.567799 21.567799 21.481007 21.524403 21.350803 21.307407 21.220600 21.003605 20.981907 20.938496 21.003605 20.981907 21.003605 21.133808 21.003605 20.547901 20.048801 19.397800 18.638309 18.529804 18.312809 18.247700 17.943897 18.030704 18.117496 18.117496 
17.292896 17.227802 17.162708 17.358006 17.553303 17.640110 17.596699 17.553303 17.596699 17.596699 17.661808 17.640110 17.705204 17.640110 17.683506 17.640110 17.531605 17.661808 17.575001 17.575001 17.531605 17.466496 17.509907 17.466496 17.509907 17.488209 17.444798 17.488209 17.575001 17.575001 17.575001 17.618397 17.553303 17.509907 17.575001 17.618397 17.575001 17.553303 17.379704 17.314610 17.509907 17.531605 17.531605 17.444798 17.466496 17.444798 17.444798 17.813709 18.312809 18.399601 18.551502 18.877003 19.093998 19.419498 19.744999 19.896900 20.070499 20.222401 20.374302 20.504505 20.656406 20.808308 20.873402 20.895100 20.938496 20.808308 20.851704 20.895100 21.047001 21.112110 21.285709 21.437595 21.763096 21.806507 22.001804 22.023502 22.045200 22.132008 22.132008 22.197102 22.153706 22.153706 22.132008 21.828205 21.719700 21.698002 21.741398 21.741398 21.806507 21.871601 21.893299 21.980106 22.066898 22.414097 22.631107 22.761295 22.739597 22.783009 22.869801 22.869801 22.804707 22.739597 22.565998 22.327305 22.045200 21.828205 21.611210 21.632908 21.654606 21.741398 21.828205 21.871601 21.958408 22.066898 22.283909 22.500904 22.522602 22.544300 22.565998 22.631107 22.544300 22.652805 22.587696 22.544300 22.414097 22.088596 21.980106 21.676304 21.676304 21.654606 21.546101 21.459309 21.372501 21.415897 21.437595 21.329105 21.372501 21.437595 21.242298 21.133808 21.133808 21.025303 20.981907 21.003605 20.981907 20.916798 20.981907 21.047001 20.916798 20.526203 20.113895 19.419498 18.681705 18.442997 18.356205 18.160908 18.009007 18.030704 18.117496 18.009007 
17.401402 17.249500 17.271198 17.379704 17.575001 17.661808 17.618397 17.661808 17.726902 17.726902 17.683506 17.661808 17.640110 17.770298 17.748600 17.618397 17.640110 17.683506 17.596699 17.618397 17.553303 17.466496 17.509907 17.509907 17.488209 17.488209 17.509907 17.509907 17.575001 17.596699 17.509907 17.618397 17.553303 17.596699 17.640110 17.705204 17.553303 17.488209 17.336308 17.358006 17.488209 17.531605 17.575001 17.531605 17.553303 17.553303 17.444798 17.770298 18.291096 18.421299 18.594898 18.920399 19.115696 19.419498 19.723301 19.983707 20.092197 20.265797 20.439396 20.526203 20.721500 20.764896 20.830006 20.830006 20.786610 20.764896 20.873402 20.851704 20.960209 21.047001 21.198902 21.437595 21.784809 21.914997 22.045200 22.153706 22.197102 22.262196 22.283909 22.283909 22.370701 22.327305 22.153706 21.849903 21.763096 21.763096 21.654606 21.828205 21.784809 21.806507 21.914997 21.980106 22.023502 22.327305 22.631107 22.783009 22.848103 22.761295 22.934910 23.000004 23.000004 22.913197 22.696201 22.392399 22.132008 21.849903 21.698002 21.611210 21.611210 21.589497 21.676304 21.719700 21.936695 22.023502 22.283909 22.500904 22.544300 22.609409 22.652805 22.717899 22.761295 22.761295 22.609409 22.587696 22.435810 22.045200 21.806507 21.654606 21.481007 21.394199 21.329105 21.263996 21.285709 21.415897 21.329105 21.329105 21.242298 21.350803 21.307407 21.090397 21.112110 20.981907 20.981907 21.025303 20.916798 20.916798 21.025303 21.155506 21.003605 20.569599 20.092197 19.462910 18.703403 18.573200 18.421299 18.226002 18.009007 18.009007 18.052402 18.074100 
17.423100 17.271198 17.206104 17.444798 17.509907 17.705204 17.726902 17.618397 17.618397 17.683506 17.661808 17.705204 17.661808 17.748600 17.726902 17.596699 17.596699 17.640110 17.553303 17.575001 17.575001 17.596699 17.509907 17.488209 17.466496 17.509907 17.466496 17.531605 17.596699 17.575001 17.531605 17.596699 17.553303 17.596699 17.596699 17.488209 17.509907 17.596699 17.336308 17.401402 17.466496 17.618397 17.618397 17.466496 17.553303 17.553303 17.488209 17.835407 18.334507 18.399601 18.551502 18.877003 19.093998 19.397800 19.658207 19.962009 20.070499 20.222401 20.396000 20.504505 20.612995 20.721500 20.764896 20.786610 20.895100 20.721500 20.764896 20.808308 21.003605 21.047001 21.220600 21.481007 21.828205 21.958408 22.197102 22.218800 22.349003 22.414097 22.414097 22.392399 22.370701 22.370701 22.132008 21.849903 21.698002 21.654606 21.632908 21.654606 21.719700 21.763096 21.936695 21.893299 22.088596 22.370701 22.674503 22.761295 22.739597 22.717899 22.934910 22.978306 23.021702 22.956608 22.761295 22.500904 22.175404 21.849903 21.676304 21.567799 21.415897 21.481007 21.567799 21.524403 21.676304 21.893299 22.175404 22.435810 22.522602 22.631107 22.696201 22.739597 22.826405 22.804707 22.674503 22.631107 22.392399 21.980106 21.741398 21.437595 21.372501 21.285709 21.242298 21.155506 21.090397 21.155506 21.155506 21.198902 21.263996 21.372501 21.220600 21.155506 21.155506 21.047001 20.960209 20.938496 20.981907 20.981907 21.068699 21.090397 21.003605 20.656406 20.157307 19.593098 18.855305 18.551502 18.399601 18.182606 18.095798 18.052402 18.139210 18.117496 
17.488209 17.206104 17.249500 17.336308 17.488209 17.705204 17.705204 17.640110 17.640110 17.705204 17.640110 17.661808 17.705204 17.770298 17.661808 17.726902 17.640110 17.640110 17.618397 17.553303 17.553303 17.575001 17.575001 17.488209 17.596699 17.553303 17.509907 17.553303 17.618397 17.618397 17.575001 17.596699 17.531605 17.596699 17.640110 17.618397 17.575001 17.531605 17.401402 17.401402 17.488209 17.488209 17.488209 17.509907 17.596699 17.553303 17.531605 17.857105 18.269398 18.421299 18.529804 18.855305 19.072300 19.419498 19.679905 19.896900 20.005405 20.244099 20.374302 20.504505 20.591297 20.764896 20.656406 20.786610 20.786610 20.721500 20.808308 20.808308 20.895100 21.003605 21.242298 21.415897 21.849903 22.066898 22.240498 22.349003 22.479206 22.479206 22.500904 22.544300 22.414097 22.370701 22.175404 21.893299 21.719700 21.654606 21.632908 21.698002 21.784809 21.784809 21.914997 21.958408 22.088596 22.327305 22.587696 22.696201 22.761295 22.783009 22.913197 23.021702 23.043400 23.043400 22.934910 22.609409 22.305607 21.871601 21.676304 21.459309 21.481007 21.415897 21.437595 21.481007 21.567799 21.763096 22.132008 22.283909 22.500904 22.609409 22.739597 22.761295 22.761295 22.783009 22.761295 22.652805 22.414097 22.045200 21.784809 21.546101 21.307407 21.177204 21.133808 21.090397 21.133808 21.177204 21.090397 21.177204 21.198902 21.329105 21.263996 21.155506 21.068699 21.068699 20.938496 20.981907 20.981907 21.003605 21.090397 21.198902 21.090397 20.656406 20.157307 19.679905 18.855305 18.746799 18.421299 18.269398 18.030704 18.052402 18.182606 18.139210 
17.488209 17.227802 17.227802 17.184406 17.466496 17.618397 17.640110 17.640110 17.661808 17.661808 17.596699 17.726902 17.618397 17.661808 17.705204 17.640110 17.596699 17.661808 17.640110 17.596699 17.553303 17.531605 17.618397 17.531605 17.683506 17.596699 17.575001 17.661808 17.618397 17.661808 17.531605 17.640110 17.596699 17.575001 17.531605 17.531605 17.488209 17.531605 17.358006 17.379704 17.466496 17.466496 17.509907 17.466496 17.553303 17.531605 17.661808 18.009007 18.312809 18.356205 18.529804 18.746799 19.050602 19.354404 19.636509 19.875202 20.048801 20.244099 20.482807 20.461109 20.591297 20.678104 20.743198 20.808308 20.808308 20.764896 20.743198 20.851704 20.960209 21.047001 21.350803 21.481007 21.936695 22.066898 22.327305 22.392399 22.500904 22.565998 22.587696 22.500904 22.500904 22.392399 22.283909 21.958408 21.741398 21.698002 21.632908 21.719700 21.763096 21.828205 21.958408 22.001804 22.132008 22.327305 22.522602 22.674503 22.696201 22.761295 22.913197 23.086796 23.151905 23.065098 22.978306 22.674503 22.240498 21.871601 21.676304 21.481007 21.502705 21.415897 21.481007 21.329105 21.459309 21.741398 22.001804 22.392399 22.544300 22.674503 22.869801 22.761295 22.674503 22.804707 22.739597 22.631107 22.435810 22.110310 21.806507 21.524403 21.263996 21.263996 21.090397 21.155506 21.090397 21.155506 21.133808 21.155506 21.112110 21.307407 21.198902 21.112110 21.133808 21.025303 20.981907 20.981907 20.960209 20.916798 21.068699 21.133808 21.047001 20.743198 20.179005 19.701603 18.855305 18.616596 18.486408 18.160908 18.009007 18.009007 18.139210 18.074100 
17.640110 17.184406 17.314610 17.249500 17.509907 17.640110 17.618397 17.618397 17.661808 17.596699 17.683506 17.770298 17.683506 17.770298 17.726902 17.726902 17.618397 17.596699 17.661808 17.618397 17.531605 17.575001 17.553303 17.553303 17.509907 17.661808 17.553303 17.575001 17.640110 17.661808 17.575001 17.640110 17.596699 17.640110 17.575001 17.640110 17.531605 17.488209 17.379704 17.401402 17.509907 17.488209 17.575001 17.466496 17.553303 17.553303 17.705204 18.052402 18.356205 18.464710 18.573200 18.855305 19.115696 19.397800 19.614796 19.853504 20.027103 20.222401 20.374302 20.417698 20.678104 20.743198 20.721500 20.808308 20.830006 20.851704 20.808308 20.873402 20.916798 21.068699 21.263996 21.567799 21.958408 22.132008 22.392399 22.500904 22.631107 22.587696 22.652805 22.565998 22.587696 22.457508 22.327305 22.023502 21.958408 21.871601 21.806507 21.806507 21.828205 21.893299 21.871601 22.001804 22.023502 22.349003 22.457508 22.631107 22.674503 22.848103 22.869801 23.021702 23.108509 23.043400 22.934910 22.696201 22.414097 21.958408 21.741398 21.589497 21.567799 21.459309 21.481007 21.481007 21.524403 21.719700 22.023502 22.305607 22.500904 22.587696 22.739597 22.739597 22.631107 22.717899 22.739597 22.631107 22.392399 22.066898 21.763096 21.524403 21.329105 21.220600 21.155506 21.133808 21.155506 21.155506 21.133808 21.198902 21.242298 21.263996 21.220600 21.177204 21.133808 21.025303 20.938496 21.003605 20.895100 20.960209 21.112110 21.025303 21.155506 20.764896 20.244099 19.766697 18.942097 18.551502 18.399601 18.247700 18.095798 18.030704 18.160908 18.095798 
17.640110 17.249500 17.162708 17.271198 17.336308 17.575001 17.640110 17.726902 17.705204 17.661808 17.705204 17.791996 17.770298 17.748600 17.813709 17.596699 17.618397 17.640110 17.661808 17.618397 17.661808 17.618397 17.640110 17.575001 17.553303 17.553303 17.553303 17.531605 17.640110 17.640110 17.640110 17.618397 17.618397 17.618397 17.683506 17.575001 17.531605 17.466496 17.379704 17.444798 17.488209 17.509907 17.575001 17.509907 17.661808 17.661808 17.770298 18.204304 18.442997 18.508106 18.594898 18.855305 19.093998 19.376102 19.614796 19.918598 20.005405 20.157307 20.374302 20.461109 20.656406 20.851704 20.830006 20.873402 20.895100 20.895100 20.938496 20.895100 21.003605 21.155506 21.350803 21.567799 22.066898 22.197102 22.305607 22.565998 22.565998 22.565998 22.565998 22.652805 22.587696 22.479206 22.349003 22.132008 21.914997 21.871601 21.871601 21.914997 22.023502 22.001804 22.066898 22.066898 22.066898 22.283909 22.370701 22.479206 22.522602 22.696201 22.869801 22.913197 23.000004 23.021702 22.913197 22.674503 22.500904 21.958408 21.828205 21.676304 21.546101 21.524403 21.502705 21.481007 21.589497 21.763096 22.066898 22.305607 22.522602 22.565998 22.674503 22.565998 22.544300 22.739597 22.609409 22.544300 22.392399 22.066898 21.849903 21.611210 21.415897 21.263996 21.329105 21.133808 21.155506 21.133808 21.220600 21.285709 21.350803 21.242298 21.372501 21.112110 21.177204 21.003605 20.938496 20.938496 20.960209 20.895100 21.025303 21.133808 21.198902 20.830006 20.352604 19.831806 19.028904 18.660007 18.486408 18.269398 18.139210 18.074100 18.139210 18.247700 
17.748600 17.314610 17.184406 17.206104 17.358006 17.726902 17.596699 17.618397 17.640110 17.640110 17.618397 17.726902 17.618397 17.640110 17.726902 17.640110 17.640110 17.618397 17.640110 17.640110 17.618397 17.575001 17.553303 17.596699 17.575001 17.531605 17.466496 17.575001 17.596699 17.683506 17.618397 17.596699 17.575001 17.596699 17.640110 17.488209 17.575001 17.466496 17.401402 17.379704 17.509907 17.531605 17.531605 17.596699 17.575001 17.618397 17.770298 18.182606 18.594898 18.508106 18.529804 18.833607 19.028904 19.441196 19.636509 19.853504 20.005405 20.113895 20.417698 20.504505 20.656406 20.851704 20.916798 20.938496 21.025303 21.025303 20.960209 21.025303 21.112110 21.198902 21.437595 21.632908 21.958408 22.110310 22.349003 22.283909 22.457508 22.392399 22.435810 22.414097 22.500904 22.370701 22.283909 22.153706 22.045200 22.045200 21.980106 22.023502 22.088596 22.110310 22.088596 22.153706 22.153706 22.262196 22.283909 22.457508 22.565998 22.652805 22.826405 22.783009 22.869801 22.891499 22.826405 22.609409 22.479206 22.132008 21.958408 21.871601 21.676304 21.632908 21.654606 21.654606 21.698002 21.828205 21.980106 22.240498 22.392399 22.457508 22.479206 22.435810 22.479206 22.544300 22.565998 22.500904 22.414097 22.110310 21.936695 21.719700 21.481007 21.437595 21.329105 21.307407 21.285709 21.263996 21.242298 21.242298 21.242298 21.329105 21.263996 21.177204 21.198902 21.003605 21.112110 20.981907 20.960209 20.916798 20.981907 21.198902 21.155506 20.743198 20.352604 19.853504 19.072300 18.551502 18.486408 18.334507 18.030704 18.117496 18.139210 18.182606 
17.748600 17.271198 17.140995 17.162708 17.271198 17.640110 17.640110 17.640110 17.705204 17.618397 17.618397 17.705204 17.683506 17.683506 17.640110 17.640110 17.575001 17.640110 17.640110 17.640110 17.683506 17.661808 17.575001 17.553303 17.531605 17.553303 17.488209 17.531605 17.618397 17.553303 17.596699 17.553303 17.509907 17.661808 17.575001 17.488209 17.488209 17.379704 17.292896 17.401402 17.531605 17.596699 17.531605 17.509907 17.488209 17.618397 17.770298 18.291096 18.551502 18.616596 18.660007 18.811909 19.180805 19.397800 19.614796 19.918598 20.027103 20.265797 20.396000 20.526203 20.786610 21.003605 21.003605 21.112110 21.112110 21.133808 21.155506 21.263996 21.350803 21.459309 21.502705 21.676304 21.871601 22.045200 22.110310 22.218800 22.262196 22.153706 22.262196 22.240498 22.262196 22.283909 22.153706 22.153706 22.132008 22.175404 22.197102 22.283909 22.392399 22.240498 22.262196 22.175404 22.132008 22.283909 22.197102 22.262196 22.392399 22.479206 22.631107 22.652805 22.761295 22.717899 22.696201 22.479206 22.479206 22.305607 22.110310 21.958408 21.849903 21.849903 21.828205 21.828205 21.958408 22.023502 22.088596 22.240498 22.349003 22.197102 22.327305 22.262196 22.240498 22.349003 22.349003 22.392399 22.305607 22.110310 22.066898 21.849903 21.676304 21.524403 21.502705 21.589497 21.437595 21.437595 21.415897 21.350803 21.329105 21.372501 21.285709 21.177204 21.155506 21.090397 21.025303 20.938496 20.938496 20.830006 21.025303 21.220600 21.177204 20.873402 20.461109 19.875202 19.028904 18.551502 18.508106 18.269398 18.117496 18.117496 18.139210 18.052402 
17.813709 17.271198 17.271198 17.140995 17.358006 17.640110 17.683506 17.705204 17.748600 17.770298 17.705204 17.683506 17.705204 17.640110 17.726902 17.683506 17.683506 17.618397 17.596699 17.661808 17.705204 17.661808 17.705204 17.618397 17.640110 17.596699 17.553303 17.596699 17.618397 17.553303 17.575001 17.596699 17.618397 17.596699 17.531605 17.553303 17.466496 17.336308 17.227802 17.444798 17.509907 17.466496 17.509907 17.509907 17.640110 17.705204 17.922199 18.377903 18.660007 18.660007 18.681705 18.920399 19.137409 19.549702 19.723301 19.918598 20.048801 20.309208 20.504505 20.612995 20.851704 21.068699 21.112110 21.263996 21.263996 21.285709 21.329105 21.307407 21.502705 21.632908 21.806507 21.741398 21.828205 21.893299 21.980106 22.023502 22.066898 22.023502 21.980106 21.958408 22.045200 21.958408 22.175404 22.262196 22.218800 22.392399 22.457508 22.479206 22.500904 22.414097 22.435810 22.327305 22.175404 22.218800 22.197102 22.153706 22.240498 22.262196 22.370701 22.392399 22.479206 22.435810 22.392399 22.479206 22.479206 22.414097 22.392399 22.283909 22.175404 22.153706 22.132008 22.110310 22.132008 22.153706 22.175404 22.175404 22.110310 22.045200 22.066898 21.958408 22.045200 22.132008 22.132008 22.305607 22.262196 22.088596 22.066898 21.936695 22.001804 21.849903 21.763096 21.763096 21.698002 21.676304 21.546101 21.481007 21.372501 21.394199 21.372501 21.263996 21.198902 21.155506 21.133808 20.981907 20.981907 20.960209 20.960209 21.003605 21.198902 20.830006 20.309208 19.962009 19.245899 18.594898 18.508106 18.356205 18.095798 18.117496 18.117496 18.095798 
17.748600 17.249500 17.162708 17.227802 17.271198 17.553303 17.683506 17.640110 17.683506 17.705204 17.683506 17.726902 17.618397 17.683506 17.770298 17.661808 17.640110 17.683506 17.661808 17.683506 17.640110 17.661808 17.726902 17.575001 17.553303 17.575001 17.531605 17.575001 17.640110 17.575001 17.553303 17.596699 17.575001 17.553303 17.488209 17.466496 17.466496 17.249500 17.336308 17.358006 17.423100 17.423100 17.444798 17.488209 17.531605 17.683506 17.922199 18.421299 18.768497 18.833607 18.703403 19.050602 19.159107 19.506306 19.766697 19.940296 20.092197 20.374302 20.526203 20.634708 20.981907 21.090397 21.263996 21.329105 21.415897 21.437595 21.481007 21.589497 21.654606 21.741398 21.784809 21.914997 21.893299 21.828205 21.828205 21.784809 21.763096 21.806507 21.784809 21.763096 21.849903 21.849903 22.132008 22.262196 22.349003 22.457508 22.457508 22.522602 22.631107 22.565998 22.544300 22.435810 22.370701 22.240498 22.110310 22.110310 22.132008 22.153706 22.175404 22.197102 22.305607 22.218800 22.262196 22.305607 22.457508 22.414097 22.414097 22.414097 22.305607 22.392399 22.349003 22.349003 22.305607 22.370701 22.218800 22.023502 21.914997 21.849903 21.828205 21.828205 21.849903 21.871601 21.980106 21.958408 22.153706 22.175404 22.153706 22.197102 22.066898 22.066898 21.958408 21.914997 21.936695 21.893299 21.763096 21.589497 21.437595 21.459309 21.394199 21.372501 21.263996 21.220600 21.068699 21.047001 21.068699 20.960209 20.960209 21.003605 21.155506 20.916798 20.526203 20.005405 19.267597 18.660007 18.486408 18.312809 18.052402 18.117496 18.139210 18.160908 
17.813709 17.379704 17.206104 17.140995 17.184406 17.466496 17.618397 17.683506 17.661808 17.683506 17.640110 17.705204 17.683506 17.683506 17.705204 17.618397 17.683506 17.683506 17.640110 17.575001 17.640110 17.705204 17.618397 17.553303 17.575001 17.661808 17.618397 17.618397 17.553303 17.509907 17.596699 17.683506 17.575001 17.531605 17.488209 17.444798 17.401402 17.249500 17.292896 17.401402 17.423100 17.466496 17.423100 17.358006 17.531605 17.770298 18.052402 18.486408 18.790195 18.768497 18.768497 18.985508 19.224201 19.484608 19.658207 19.983707 20.157307 20.244099 20.591297 20.721500 20.916798 21.220600 21.263996 21.481007 21.589497 21.632908 21.698002 21.849903 21.914997 21.871601 21.936695 21.893299 21.893299 21.741398 21.741398 21.698002 21.676304 21.546101 21.676304 21.589497 21.698002 21.784809 22.045200 22.197102 22.349003 22.435810 22.479206 22.544300 22.652805 22.565998 22.609409 22.479206 22.392399 22.305607 22.175404 22.110310 22.001804 22.132008 22.088596 22.045200 22.110310 22.045200 22.132008 22.153706 22.414097 22.414097 22.500904 22.522602 22.457508 22.479206 22.544300 22.522602 22.522602 22.414097 22.262196 21.914997 21.828205 21.763096 21.676304 21.589497 21.676304 21.741398 21.828205 21.914997 22.023502 22.175404 22.153706 22.262196 22.218800 22.110310 22.066898 22.110310 22.110310 22.088596 21.828205 21.611210 21.502705 21.546101 21.459309 21.350803 21.372501 21.177204 21.198902 21.133808 20.981907 21.003605 20.960209 20.960209 21.047001 20.960209 20.504505 19.940296 19.289295 18.573200 18.529804 18.226002 18.095798 18.009007 18.009007 18.074100 
17.813709 17.466496 17.227802 17.206104 17.227802 17.509907 17.726902 17.683506 17.770298 17.683506 17.705204 17.726902 17.640110 17.683506 17.770298 17.683506 17.683506 17.683506 17.661808 17.661808 17.640110 17.640110 17.705204 17.640110 17.575001 17.596699 17.553303 17.596699 17.640110 17.640110 17.575001 17.596699 17.596699 17.531605 17.488209 17.488209 17.401402 17.336308 17.314610 17.401402 17.466496 17.488209 17.531605 17.423100 17.575001 17.835407 18.160908 18.616596 18.920399 18.920399 18.790195 19.180805 19.289295 19.593098 19.831806 20.005405 20.135609 20.396000 20.591297 20.830006 21.003605 21.307407 21.437595 21.676304 21.719700 21.784809 21.871601 21.871601 21.958408 22.001804 22.023502 21.849903 21.871601 21.719700 21.632908 21.567799 21.524403 21.524403 21.546101 21.524403 21.698002 21.849903 21.936695 22.262196 22.349003 22.522602 22.587696 22.674503 22.696201 22.696201 22.674503 22.565998 22.457508 22.392399 22.218800 22.088596 22.023502 21.958408 21.980106 22.001804 21.980106 21.958408 21.958408 22.088596 22.414097 22.500904 22.565998 22.587696 22.587696 22.674503 22.609409 22.696201 22.674503 22.565998 22.349003 22.110310 21.849903 21.676304 21.567799 21.567799 21.611210 21.611210 21.784809 21.936695 22.066898 22.153706 22.305607 22.283909 22.283909 22.283909 22.197102 22.197102 22.197102 22.110310 21.958408 21.828205 21.676304 21.611210 21.524403 21.459309 21.329105 21.285709 21.198902 21.177204 21.090397 21.003605 20.960209 21.068699 21.047001 20.938496 20.547901 20.005405 19.462910 18.833607 18.573200 18.312809 18.139210 18.139210 18.182606 18.139210 
17.770298 17.509907 17.184406 17.162708 17.249500 17.423100 17.661808 17.683506 17.683506 17.640110 17.683506 17.661808 17.705204 17.618397 17.683506 17.683506 17.640110 17.705204 17.531605 17.683506 17.640110 17.618397 17.640110 17.509907 17.661808 17.531605 17.444798 17.596699 17.596699 17.509907 17.553303 17.488209 17.444798 17.466496 17.466496 17.444798 17.379704 17.292896 17.336308 17.423100 17.423100 17.444798 17.509907 17.423100 17.618397 17.748600 18.204304 18.681705 18.920399 18.833607 18.898701 19.093998 19.289295 19.614796 19.766697 20.005405 20.157307 20.396000 20.634708 20.678104 21.025303 21.350803 21.524403 21.698002 21.871601 21.871601 21.914997 22.045200 22.088596 22.023502 22.088596 21.958408 21.828205 21.654606 21.567799 21.546101 21.459309 21.459309 21.372501 21.459309 21.481007 21.763096 21.914997 22.197102 22.370701 22.544300 22.522602 22.674503 22.761295 22.739597 22.739597 22.674503 22.479206 22.349003 22.262196 22.023502 22.001804 21.958408 21.936695 21.936695 21.893299 21.893299 21.893299 22.110310 22.283909 22.457508 22.544300 22.522602 22.652805 22.652805 22.696201 22.696201 22.587696 22.544300 22.305607 22.001804 21.763096 21.611210 21.567799 21.567799 21.546101 21.502705 21.632908 21.763096 21.980106 22.066898 22.327305 22.240498 22.283909 22.240498 22.349003 22.197102 22.197102 22.088596 21.980106 21.763096 21.719700 21.632908 21.524403 21.437595 21.394199 21.198902 21.220600 21.112110 21.068699 20.981907 21.003605 20.938496 21.068699 20.981907 20.526203 20.005405 19.441196 18.855305 18.486408 18.334507 18.095798 18.117496 18.182606 18.074100 
17.878803 17.553303 17.249500 17.184406 17.206104 17.314610 17.640110 17.596699 17.618397 17.618397 17.618397 17.640110 17.640110 17.618397 17.705204 17.705204 17.661808 17.661808 17.575001 17.618397 17.575001 17.618397 17.640110 17.596699 17.661808 17.509907 17.466496 17.531605 17.575001 17.466496 17.444798 17.444798 17.575001 17.553303 17.423100 17.401402 17.227802 17.249500 17.336308 17.358006 17.379704 17.444798 17.509907 17.466496 17.640110 17.835407 18.226002 18.681705 18.985508 18.877003 18.898701 19.115696 19.332706 19.636509 19.831806 20.027103 20.309208 20.330906 20.656406 20.808308 21.112110 21.481007 21.589497 21.849903 21.936695 21.893299 21.936695 22.001804 22.045200 22.066898 21.980106 21.914997 21.914997 21.676304 21.632908 21.481007 21.437595 21.415897 21.350803 21.372501 21.567799 21.806507 21.893299 22.153706 22.392399 22.522602 22.696201 22.696201 22.804707 22.739597 22.804707 22.739597 22.587696 22.414097 22.240498 22.066898 22.001804 21.893299 21.980106 21.936695 21.871601 21.936695 21.871601 22.001804 22.305607 22.392399 22.544300 22.544300 22.587696 22.717899 22.804707 22.674503 22.696201 22.544300 22.283909 22.023502 21.784809 21.589497 21.459309 21.481007 21.415897 21.481007 21.589497 21.784809 22.001804 22.066898 22.283909 22.283909 22.370701 22.262196 22.283909 22.175404 22.197102 22.197102 21.980106 21.893299 21.698002 21.698002 21.524403 21.437595 21.372501 21.198902 21.177204 21.112110 21.133808 21.133808 21.047001 21.068699 21.068699 20.960209 20.569599 20.027103 19.506306 18.898701 18.594898 18.377903 18.095798 18.095798 18.160908 18.074100 
17.857105 17.531605 17.206104 17.271198 17.249500 17.227802 17.531605 17.640110 17.575001 17.618397 17.683506 17.618397 17.618397 17.661808 17.726902 17.683506 17.726902 17.596699 17.575001 17.661808 17.661808 17.618397 17.618397 17.553303 17.553303 17.575001 17.509907 17.596699 17.509907 17.553303 17.553303 17.509907 17.575001 17.509907 17.488209 17.336308 17.206104 17.292896 17.379704 17.379704 17.488209 17.444798 17.531605 17.575001 17.748600 17.900501 18.226002 18.768497 19.007206 18.877003 18.963810 19.224201 19.376102 19.614796 19.875202 20.070499 20.157307 20.526203 20.699802 20.916798 21.263996 21.567799 21.719700 21.871601 22.023502 21.958408 22.045200 22.045200 22.023502 22.001804 21.958408 21.893299 21.849903 21.654606 21.611210 21.502705 21.415897 21.394199 21.372501 21.481007 21.632908 21.719700 22.001804 22.240498 22.392399 22.587696 22.652805 22.739597 22.804707 22.804707 22.848103 22.717899 22.609409 22.479206 22.240498 22.132008 22.001804 21.980106 21.936695 22.001804 21.936695 21.936695 21.958408 21.936695 22.262196 22.414097 22.500904 22.609409 22.674503 22.783009 22.804707 22.783009 22.674503 22.565998 22.262196 22.023502 21.784809 21.567799 21.611210 21.481007 21.546101 21.589497 21.654606 21.806507 21.958408 22.132008 22.262196 22.218800 22.327305 22.392399 22.327305 22.283909 22.305607 22.153706 22.066898 21.871601 21.719700 21.654606 21.654606 21.502705 21.437595 21.285709 21.220600 21.177204 21.133808 21.155506 21.090397 20.981907 21.047001 21.090397 20.699802 20.070499 19.528004 18.963810 18.529804 18.312809 18.160908 18.052402 18.117496 18.095798 
17.835407 17.618397 17.466496 17.336308 17.314610 17.249500 17.466496 17.575001 17.661808 17.553303 17.726902 17.726902 17.683506 17.618397 17.726902 17.618397 17.705204 17.661808 17.553303 17.683506 17.683506 17.683506 17.683506 17.596699 17.596699 17.726902 17.661808 17.596699 17.618397 17.575001 17.509907 17.531605 17.575001 17.509907 17.444798 17.336308 17.206104 17.336308 17.423100 17.488209 17.466496 17.531605 17.596699 17.575001 17.705204 17.900501 18.312809 18.790195 18.963810 18.963810 19.028904 19.289295 19.462910 19.658207 19.810108 20.092197 20.222401 20.547901 20.743198 21.025303 21.307407 21.676304 21.719700 21.980106 22.023502 21.936695 22.066898 22.066898 22.088596 21.936695 21.914997 21.871601 21.828205 21.763096 21.611210 21.611210 21.415897 21.459309 21.502705 21.459309 21.654606 21.784809 22.045200 22.262196 22.457508 22.522602 22.631107 22.739597 22.826405 22.739597 22.804707 22.761295 22.696201 22.500904 22.327305 22.218800 22.045200 21.980106 22.001804 21.958408 21.871601 21.936695 21.958408 22.001804 22.240498 22.327305 22.500904 22.587696 22.674503 22.761295 22.783009 22.804707 22.674503 22.500904 22.327305 22.001804 21.784809 21.676304 21.524403 21.459309 21.502705 21.589497 21.719700 21.849903 22.001804 22.110310 22.327305 22.240498 22.327305 22.392399 22.305607 22.218800 22.197102 22.110310 22.023502 21.871601 21.784809 21.654606 21.567799 21.524403 21.459309 21.285709 21.285709 21.198902 21.198902 21.285709 21.068699 21.003605 21.068699 20.981907 20.678104 20.135609 19.571400 18.985508 18.594898 18.356205 18.204304 18.117496 18.095798 18.160908 
17.965595 17.770298 17.726902 17.640110 17.531605 17.444798 17.553303 17.553303 17.596699 17.683506 17.683506 17.705204 17.683506 17.618397 17.705204 17.661808 17.640110 17.726902 17.575001 17.683506 17.640110 17.596699 17.596699 17.575001 17.618397 17.575001 17.553303 17.531605 17.661808 17.531605 17.553303 17.575001 17.575001 17.466496 17.423100 17.292896 17.206104 17.292896 17.423100 17.401402 17.466496 17.531605 17.661808 17.640110 17.683506 17.987309 18.356205 18.790195 18.942097 18.985508 19.007206 19.289295 19.506306 19.614796 19.788410 20.135609 20.265797 20.547901 20.808308 21.047001 21.329105 21.654606 21.828205 21.936695 21.958408 21.914997 21.936695 21.936695 21.893299 21.914997 21.914997 21.871601 21.936695 21.893299 21.719700 21.589497 21.567799 21.481007 21.524403 21.589497 21.741398 21.871601 22.023502 22.197102 22.392399 22.522602 22.479206 22.652805 22.652805 22.674503 22.696201 22.674503 22.609409 22.565998 22.349003 22.197102 22.088596 22.088596 22.066898 21.914997 21.914997 21.936695 21.958408 21.958408 22.218800 22.262196 22.435810 22.414097 22.609409 22.652805 22.739597 22.674503 22.587696 22.565998 22.370701 22.045200 21.893299 21.763096 21.611210 21.524403 21.524403 21.632908 21.763096 21.828205 21.936695 22.153706 22.197102 22.175404 22.262196 22.349003 22.305607 22.262196 22.132008 22.132008 22.045200 21.806507 21.741398 21.632908 21.654606 21.524403 21.459309 21.307407 21.263996 21.220600 21.112110 21.112110 21.068699 21.025303 21.090397 20.960209 20.743198 20.157307 19.658207 19.159107 18.703403 18.377903 18.204304 18.117496 18.074100 18.095798 
18.009007 17.770298 17.813709 17.726902 17.575001 17.575001 17.596699 17.509907 17.596699 17.509907 17.640110 17.596699 17.661808 17.683506 17.705204 17.618397 17.618397 17.705204 17.661808 17.596699 17.661808 17.661808 17.640110 17.553303 17.575001 17.705204 17.509907 17.466496 17.531605 17.575001 17.575001 17.531605 17.466496 17.401402 17.423100 17.227802 17.271198 17.336308 17.466496 17.488209 17.531605 17.596699 17.661808 17.661808 17.770298 17.965595 18.421299 18.920399 19.028904 19.137409 19.050602 19.245899 19.376102 19.679905 19.896900 20.113895 20.265797 20.547901 20.786610 20.938496 21.350803 21.589497 21.654606 21.784809 21.871601 21.784809 21.828205 21.828205 21.871601 21.763096 21.806507 21.784809 21.936695 21.893299 21.936695 21.871601 21.719700 21.719700 21.741398 21.719700 21.828205 21.893299 22.066898 22.197102 22.262196 22.370701 22.349003 22.479206 22.457508 22.565998 22.609409 22.544300 22.631107 22.544300 22.435810 22.283909 22.305607 22.218800 22.218800 22.088596 22.153706 22.045200 22.001804 22.023502 22.262196 22.240498 22.370701 22.414097 22.500904 22.652805 22.631107 22.522602 22.565998 22.435810 22.240498 22.066898 21.936695 21.806507 21.741398 21.676304 21.741398 21.806507 21.893299 21.958408 22.045200 22.153706 22.218800 22.132008 22.218800 22.240498 22.197102 22.110310 22.045200 22.045200 21.936695 21.828205 21.676304 21.589497 21.632908 21.546101 21.459309 21.394199 21.329105 21.177204 21.155506 21.112110 21.198902 21.025303 21.155506 21.047001 20.786610 20.352604 19.701603 19.137409 18.703403 18.269398 18.160908 18.117496 18.095798 18.030704 
17.987309 17.726902 17.770298 17.640110 17.726902 17.618397 17.705204 17.575001 17.683506 17.575001 17.618397 17.553303 17.575001 17.640110 17.553303 17.575001 17.661808 17.618397 17.596699 17.640110 17.596699 17.596699 17.531605 17.596699 17.596699 17.596699 17.553303 17.509907 17.488209 17.531605 17.488209 17.531605 17.401402 17.358006 17.358006 17.292896 17.336308 17.401402 17.401402 17.531605 17.596699 17.705204 17.748600 17.770298 17.726902 17.922199 18.334507 18.855305 18.985508 18.985508 18.942097 19.289295 19.484608 19.766697 19.918598 20.200703 20.265797 20.461109 20.830006 20.960209 21.285709 21.437595 21.481007 21.676304 21.698002 21.719700 21.611210 21.698002 21.698002 21.611210 21.763096 21.784809 21.958408 21.980106 22.066898 21.958408 22.001804 22.001804 21.958408 21.936695 21.958408 22.001804 22.066898 22.110310 22.110310 22.240498 22.262196 22.327305 22.327305 22.283909 22.327305 22.414097 22.457508 22.500904 22.565998 22.457508 22.435810 22.392399 22.370701 22.283909 22.283909 22.283909 22.110310 22.153706 22.153706 22.110310 22.153706 22.283909 22.500904 22.479206 22.500904 22.457508 22.349003 22.327305 22.262196 22.066898 22.045200 21.958408 21.893299 21.893299 21.914997 21.958408 22.023502 22.045200 22.045200 22.132008 22.023502 22.023502 22.088596 22.066898 22.066898 21.914997 21.871601 21.849903 21.719700 21.698002 21.611210 21.611210 21.546101 21.567799 21.481007 21.350803 21.285709 21.242298 21.068699 21.068699 21.047001 20.960209 21.155506 21.112110 20.873402 20.287510 19.723301 19.180805 18.725101 18.291096 18.052402 18.095798 18.095798 18.139210 
17.857105 17.748600 17.705204 17.705204 17.683506 17.705204 17.661808 17.640110 17.661808 17.661808 17.640110 17.661808 17.640110 17.553303 17.618397 17.575001 17.531605 17.640110 17.531605 17.531605 17.553303 17.575001 17.509907 17.509907 17.509907 17.531605 17.444798 17.509907 17.444798 17.553303 17.488209 17.466496 17.531605 17.531605 17.423100 17.292896 17.358006 17.423100 17.531605 17.661808 17.683506 17.705204 17.791996 17.813709 17.726902 17.965595 18.356205 18.855305 18.985508 19.072300 19.028904 19.332706 19.462910 19.766697 19.962009 20.200703 20.352604 20.612995 20.743198 20.895100 21.155506 21.242298 21.350803 21.437595 21.589497 21.415897 21.524403 21.524403 21.589497 21.632908 21.719700 21.741398 22.045200 22.132008 22.240498 22.283909 22.218800 22.153706 22.088596 22.132008 22.153706 22.088596 22.132008 22.045200 22.023502 22.045200 22.045200 22.066898 22.066898 22.023502 22.110310 22.262196 22.240498 22.414097 22.609409 22.739597 22.631107 22.631107 22.674503 22.587696 22.500904 22.479206 22.414097 22.327305 22.240498 22.110310 22.066898 22.088596 22.153706 22.262196 22.262196 22.240498 22.175404 22.088596 22.088596 22.066898 22.110310 22.001804 22.045200 22.132008 22.066898 22.197102 22.218800 22.197102 22.218800 22.088596 21.958408 21.893299 21.849903 21.871601 21.784809 21.719700 21.632908 21.676304 21.589497 21.611210 21.589497 21.589497 21.546101 21.502705 21.415897 21.372501 21.307407 21.177204 21.155506 21.025303 21.003605 21.003605 21.198902 21.112110 20.895100 20.287510 19.788410 19.376102 18.746799 18.399601 18.117496 18.052402 18.117496 18.074100 
17.878803 17.705204 17.770298 17.748600 17.726902 17.705204 17.791996 17.661808 17.705204 17.618397 17.726902 17.640110 17.661808 17.661808 17.748600 17.575001 17.596699 17.553303 17.553303 17.488209 17.575001 17.575001 17.575001 17.553303 17.509907 17.509907 17.401402 17.531605 17.423100 17.466496 17.423100 17.466496 17.444798 17.444798 17.379704 17.358006 17.488209 17.444798 17.596699 17.618397 17.705204 17.748600 17.813709 17.813709 17.791996 17.943897 18.377903 18.855305 19.072300 18.963810 19.050602 19.289295 19.462910 19.679905 19.940296 20.179005 20.244099 20.461109 20.764896 20.851704 21.025303 21.133808 21.285709 21.350803 21.350803 21.372501 21.415897 21.437595 21.524403 21.611210 21.676304 21.784809 22.023502 22.175404 22.262196 22.305607 22.392399 22.305607 22.349003 22.305607 22.392399 22.218800 22.153706 22.001804 22.023502 21.914997 21.784809 21.893299 21.871601 21.914997 21.958408 22.023502 22.240498 22.587696 22.674503 22.804707 22.848103 22.804707 22.848103 22.739597 22.761295 22.674503 22.631107 22.349003 22.305607 22.045200 21.958408 21.936695 22.001804 22.045200 22.088596 21.980106 22.045200 21.914997 22.023502 21.980106 22.023502 22.175404 22.132008 22.153706 22.262196 22.305607 22.262196 22.305607 22.132008 22.023502 21.871601 21.784809 21.676304 21.611210 21.632908 21.546101 21.459309 21.481007 21.502705 21.481007 21.459309 21.481007 21.546101 21.459309 21.481007 21.350803 21.242298 21.112110 21.068699 20.981907 20.938496 21.047001 21.177204 21.177204 20.981907 20.396000 19.766697 19.332706 18.833607 18.377903 18.052402 18.160908 18.030704 18.052402 
17.943897 17.791996 17.748600 17.661808 17.770298 17.705204 17.705204 17.683506 17.726902 17.640110 17.705204 17.705204 17.705204 17.640110 17.726902 17.683506 17.596699 17.596699 17.488209 17.553303 17.488209 17.575001 17.444798 17.488209 17.488209 17.488209 17.466496 17.466496 17.444798 17.488209 17.423100 17.401402 17.358006 17.314610 17.336308 17.423100 17.488209 17.575001 17.618397 17.661808 17.748600 17.748600 17.791996 17.726902 17.813709 17.987309 18.421299 18.768497 19.050602 18.985508 19.007206 19.354404 19.484608 19.744999 19.962009 20.157307 20.244099 20.482807 20.634708 20.830006 20.981907 21.220600 21.177204 21.198902 21.307407 21.242298 21.350803 21.394199 21.481007 21.524403 21.676304 21.719700 22.153706 22.262196 22.327305 22.435810 22.457508 22.370701 22.392399 22.370701 22.392399 22.305607 22.132008 21.936695 21.849903 21.828205 21.763096 21.784809 21.806507 21.784809 21.871601 21.980106 22.110310 22.565998 22.739597 22.804707 22.848103 22.891499 22.913197 22.869801 22.739597 22.804707 22.587696 22.479206 22.262196 22.045200 21.936695 21.936695 21.936695 21.936695 21.914997 21.849903 21.828205 21.893299 21.871601 22.066898 22.132008 22.110310 22.240498 22.305607 22.349003 22.392399 22.327305 22.349003 22.305607 22.088596 21.828205 21.632908 21.567799 21.567799 21.481007 21.415897 21.394199 21.394199 21.350803 21.394199 21.394199 21.415897 21.502705 21.524403 21.415897 21.329105 21.177204 21.133808 21.155506 20.938496 20.960209 21.047001 21.307407 21.177204 20.916798 20.396000 19.875202 19.528004 18.855305 18.399601 18.074100 18.117496 18.009007 18.139210 
17.922199 17.748600 17.813709 17.835407 17.813709 17.683506 17.726902 17.683506 17.661808 17.705204 17.705204 17.661808 17.683506 17.661808 17.683506 17.618397 17.618397 17.661808 17.531605 17.488209 17.466496 17.531605 17.531605 17.423100 17.401402 17.444798 17.444798 17.401402 17.423100 17.423100 17.423100 17.379704 17.292896 17.271198 17.466496 17.444798 17.531605 17.640110 17.640110 17.683506 17.705204 17.835407 17.813709 17.726902 17.748600 18.009007 18.377903 18.768497 19.007206 18.877003 18.920399 19.311008 19.484608 19.723301 19.896900 20.135609 20.222401 20.352604 20.569599 20.830006 20.960209 21.090397 21.090397 21.177204 21.307407 21.220600 21.329105 21.394199 21.502705 21.567799 21.719700 21.849903 22.088596 22.305607 22.435810 22.544300 22.565998 22.522602 22.500904 22.370701 22.392399 22.327305 22.175404 21.980106 21.871601 21.849903 21.806507 21.741398 21.719700 21.741398 21.763096 21.893299 22.023502 22.500904 22.783009 22.913197 22.891499 23.000004 23.000004 22.891499 22.804707 22.891499 22.739597 22.522602 22.283909 22.023502 21.914997 21.806507 21.828205 21.763096 21.784809 21.719700 21.763096 21.741398 21.893299 22.023502 22.088596 22.175404 22.283909 22.349003 22.392399 22.457508 22.392399 22.435810 22.283909 21.958408 21.806507 21.567799 21.546101 21.459309 21.415897 21.329105 21.263996 21.263996 21.133808 21.220600 21.242298 21.307407 21.329105 21.502705 21.394199 21.307407 21.155506 21.133808 21.025303 20.873402 20.938496 21.112110 21.198902 21.220600 21.003605 20.439396 19.831806 19.506306 18.811909 18.377903 18.160908 18.095798 18.074100 18.117496 
18.030704 17.857105 17.791996 17.813709 17.748600 17.748600 17.770298 17.683506 17.726902 17.748600 17.726902 17.726902 17.726902 17.791996 17.748600 17.683506 17.661808 17.683506 17.596699 17.618397 17.575001 17.640110 17.553303 17.575001 17.444798 17.531605 17.488209 17.466496 17.336308 17.336308 17.358006 17.358006 17.249500 17.292896 17.553303 17.575001 17.596699 17.705204 17.705204 17.748600 17.791996 17.835407 17.878803 17.813709 17.791996 17.987309 18.334507 18.790195 18.898701 18.898701 18.898701 19.311008 19.528004 19.723301 19.962009 20.113895 20.135609 20.417698 20.634708 20.764896 20.873402 21.003605 20.960209 21.177204 21.177204 21.263996 21.350803 21.415897 21.567799 21.589497 21.741398 21.828205 22.197102 22.327305 22.435810 22.479206 22.544300 22.544300 22.457508 22.479206 22.500904 22.283909 22.218800 21.936695 21.828205 21.741398 21.676304 21.719700 21.654606 21.698002 21.763096 21.828205 22.088596 22.457508 22.717899 22.913197 22.956608 22.956608 23.000004 23.021702 22.848103 22.891499 22.717899 22.674503 22.392399 22.066898 21.914997 21.914997 21.719700 21.719700 21.611210 21.632908 21.698002 21.698002 21.914997 22.023502 22.175404 22.110310 22.349003 22.392399 22.500904 22.457508 22.414097 22.414097 22.283909 22.001804 21.871601 21.589497 21.415897 21.415897 21.372501 21.263996 21.263996 21.242298 21.177204 21.198902 21.198902 21.307407 21.394199 21.437595 21.437595 21.307407 21.263996 21.090397 21.047001 21.003605 20.960209 21.090397 21.242298 21.242298 21.003605 20.482807 19.983707 19.528004 19.007206 18.464710 18.095798 18.139210 18.095798 18.009007 
17.965595 17.943897 17.813709 17.857105 17.857105 17.813709 17.748600 17.661808 17.705204 17.705204 17.748600 17.748600 17.661808 17.791996 17.726902 17.661808 17.661808 17.705204 17.705204 17.640110 17.596699 17.661808 17.596699 17.509907 17.531605 17.575001 17.466496 17.531605 17.423100 17.423100 17.379704 17.466496 17.401402 17.423100 17.509907 17.596699 17.640110 17.683506 17.726902 17.835407 17.813709 17.813709 17.813709 17.748600 17.900501 18.030704 18.442997 18.811909 18.963810 18.855305 18.942097 19.311008 19.484608 19.788410 19.875202 20.070499 20.179005 20.374302 20.678104 20.743198 20.981907 21.047001 21.047001 21.133808 21.177204 21.242298 21.307407 21.394199 21.502705 21.632908 21.719700 21.893299 22.197102 22.283909 22.457508 22.522602 22.587696 22.479206 22.457508 22.435810 22.479206 22.349003 22.153706 21.914997 21.806507 21.719700 21.698002 21.654606 21.676304 21.654606 21.741398 21.784809 21.980106 22.435810 22.717899 22.739597 22.956608 22.891499 22.956608 22.913197 22.891499 23.021702 22.761295 22.587696 22.414097 22.132008 21.849903 21.741398 21.784809 21.698002 21.654606 21.698002 21.719700 21.741398 21.871601 22.045200 22.110310 22.218800 22.305607 22.414097 22.457508 22.500904 22.435810 22.414097 22.175404 21.958408 21.763096 21.611210 21.459309 21.459309 21.372501 21.242298 21.198902 21.133808 21.112110 21.133808 21.177204 21.263996 21.329105 21.394199 21.372501 21.329105 21.133808 21.155506 21.090397 21.025303 21.047001 21.112110 21.220600 21.242298 21.003605 20.526203 19.896900 19.614796 18.942097 18.442997 18.160908 18.009007 18.030704 18.009007 
18.052402 17.791996 17.835407 17.791996 17.770298 17.640110 17.813709 17.748600 17.661808 17.618397 17.705204 17.726902 17.791996 17.661808 17.748600 17.618397 17.683506 17.640110 17.683506 17.618397 17.596699 17.618397 17.575001 17.596699 17.488209 17.553303 17.488209 17.423100 17.531605 17.488209 17.509907 17.488209 17.509907 17.488209 17.423100 17.618397 17.683506 17.791996 17.813709 17.726902 17.791996 17.770298 17.878803 17.705204 17.791996 18.030704 18.356205 18.725101 18.920399 18.833607 19.028904 19.311008 19.506306 19.679905 19.853504 20.092197 20.222401 20.396000 20.678104 20.743198 20.895100 20.960209 21.003605 21.047001 21.133808 21.198902 21.307407 21.394199 21.524403 21.632908 21.784809 21.980106 22.132008 22.240498 22.435810 22.435810 22.457508 22.479206 22.522602 22.435810 22.392399 22.327305 22.175404 21.980106 21.806507 21.741398 21.676304 21.611210 21.567799 21.698002 21.698002 21.763096 21.980106 22.392399 22.587696 22.717899 22.783009 22.891499 22.934910 22.891499 22.913197 22.869801 22.761295 22.631107 22.370701 22.132008 21.806507 21.741398 21.763096 21.698002 21.698002 21.698002 21.589497 21.632908 21.784809 21.871601 22.045200 22.218800 22.370701 22.414097 22.479206 22.370701 22.327305 22.414097 22.218800 22.023502 21.763096 21.567799 21.567799 21.481007 21.329105 21.263996 21.133808 21.198902 21.155506 21.198902 21.198902 21.285709 21.307407 21.350803 21.394199 21.242298 21.177204 21.112110 21.112110 21.025303 20.981907 21.112110 21.242298 21.220600 21.047001 20.591297 19.962009 19.571400 18.963810 18.377903 18.160908 18.030704 18.117496 18.074100 
18.009007 17.791996 17.900501 17.748600 17.791996 17.770298 17.748600 17.705204 17.726902 17.705204 17.726902 17.791996 17.683506 17.748600 17.683506 17.705204 17.683506 17.705204 17.596699 17.618397 17.618397 17.596699 17.618397 17.575001 17.553303 17.531605 17.488209 17.509907 17.509907 17.488209 17.466496 17.488209 17.509907 17.553303 17.553303 17.553303 17.661808 17.748600 17.791996 17.770298 17.835407 17.857105 17.835407 17.791996 17.813709 18.247700 18.464710 18.681705 18.920399 18.898701 19.007206 19.332706 19.506306 19.701603 19.875202 20.135609 20.244099 20.461109 20.721500 20.764896 20.786610 20.960209 21.047001 21.112110 21.198902 21.242298 21.307407 21.459309 21.459309 21.654606 21.828205 21.958408 22.240498 22.240498 22.349003 22.349003 22.392399 22.392399 22.435810 22.435810 22.414097 22.305607 22.153706 21.958408 21.893299 21.784809 21.698002 21.676304 21.654606 21.676304 21.784809 21.784809 21.958408 22.349003 22.522602 22.631107 22.739597 22.739597 22.804707 22.783009 22.804707 22.783009 22.761295 22.522602 22.370701 22.088596 21.849903 21.806507 21.698002 21.719700 21.676304 21.632908 21.654606 21.611210 21.784809 21.936695 22.088596 22.153706 22.240498 22.349003 22.414097 22.349003 22.262196 22.305607 22.197102 21.958408 21.893299 21.654606 21.546101 21.459309 21.350803 21.263996 21.155506 21.263996 21.155506 21.307407 21.198902 21.242298 21.307407 21.415897 21.329105 21.285709 21.198902 21.047001 21.003605 21.003605 20.960209 21.090397 21.177204 21.285709 21.025303 20.678104 19.896900 19.571400 19.007206 18.421299 18.074100 18.009007 18.052402 18.009007 
18.030704 17.835407 17.857105 17.748600 17.791996 17.683506 17.683506 17.705204 17.683506 17.705204 17.726902 17.770298 17.705204 17.770298 17.748600 17.748600 17.748600 17.705204 17.661808 17.661808 17.661808 17.705204 17.596699 17.596699 17.553303 17.575001 17.531605 17.488209 17.488209 17.509907 17.466496 17.553303 17.553303 17.618397 17.531605 17.618397 17.726902 17.835407 17.835407 17.791996 17.835407 17.835407 17.943897 17.813709 17.965595 18.095798 18.508106 18.746799 18.898701 18.833607 19.050602 19.289295 19.419498 19.744999 19.896900 20.135609 20.352604 20.526203 20.656406 20.808308 20.960209 21.047001 21.112110 21.198902 21.177204 21.307407 21.437595 21.481007 21.611210 21.763096 21.849903 21.893299 22.132008 22.175404 22.327305 22.283909 22.305607 22.305607 22.392399 22.457508 22.414097 22.349003 22.240498 22.066898 22.001804 21.849903 21.741398 21.763096 21.806507 21.828205 21.849903 21.828205 21.958408 22.305607 22.414097 22.609409 22.717899 22.717899 22.696201 22.674503 22.652805 22.652805 22.609409 22.457508 22.370701 22.023502 21.936695 21.806507 21.806507 21.784809 21.828205 21.698002 21.632908 21.698002 21.763096 21.958408 22.023502 22.088596 22.175404 22.262196 22.283909 22.262196 22.283909 22.197102 22.175404 21.980106 21.914997 21.654606 21.567799 21.524403 21.459309 21.394199 21.307407 21.242298 21.307407 21.220600 21.263996 21.350803 21.242298 21.285709 21.350803 21.285709 21.133808 21.112110 21.112110 21.047001 21.047001 21.133808 21.155506 21.155506 21.047001 20.612995 19.983707 19.679905 19.093998 18.421299 18.052402 18.052402 18.030704 18.030704 
18.052402 17.813709 17.835407 17.922199 17.857105 17.748600 17.661808 17.726902 17.748600 17.791996 17.770298 17.726902 17.705204 17.683506 17.748600 17.683506 17.726902 17.705204 17.661808 17.661808 17.640110 17.705204 17.596699 17.531605 17.596699 17.531605 17.575001 17.531605 17.553303 17.509907 17.553303 17.575001 17.553303 17.618397 17.640110 17.661808 17.770298 17.813709 17.857105 17.922199 17.878803 17.943897 17.857105 17.878803 17.835407 18.204304 18.464710 18.811909 18.833607 18.877003 19.050602 19.332706 19.484608 19.701603 19.896900 20.179005 20.352604 20.526203 20.764896 20.851704 21.047001 21.220600 21.198902 21.285709 21.329105 21.394199 21.589497 21.589497 21.676304 21.719700 21.871601 21.893299 22.197102 22.066898 22.197102 22.197102 22.327305 22.283909 22.283909 22.240498 22.240498 22.283909 22.240498 22.088596 22.045200 22.023502 21.893299 21.958408 21.893299 21.936695 21.914997 21.980106 22.088596 22.327305 22.392399 22.414097 22.414097 22.522602 22.522602 22.522602 22.479206 22.522602 22.544300 22.392399 22.262196 22.045200 21.914997 21.980106 21.893299 21.936695 21.828205 21.784809 21.676304 21.806507 21.828205 21.958408 21.958408 22.001804 22.066898 22.175404 22.175404 22.110310 22.045200 22.110310 22.110310 21.980106 21.893299 21.784809 21.741398 21.654606 21.567799 21.567799 21.481007 21.524403 21.372501 21.307407 21.329105 21.415897 21.350803 21.394199 21.394199 21.263996 21.198902 21.090397 21.025303 21.047001 21.090397 21.047001 21.198902 21.177204 21.047001 20.678104 19.918598 19.701603 19.137409 18.486408 18.074100 18.030704 18.030704 18.052402 
18.074100 17.857105 17.878803 17.813709 17.683506 17.726902 17.726902 17.791996 17.770298 17.770298 17.791996 17.661808 17.726902 17.770298 17.813709 17.705204 17.726902 17.683506 17.661808 17.618397 17.618397 17.661808 17.618397 17.661808 17.596699 17.618397 17.553303 17.596699 17.509907 17.444798 17.531605 17.575001 17.596699 17.596699 17.661808 17.640110 17.748600 17.791996 17.813709 17.878803 17.857105 17.878803 17.922199 17.770298 17.987309 18.182606 18.529804 18.768497 18.942097 18.920399 18.963810 19.224201 19.506306 19.679905 19.940296 20.200703 20.374302 20.591297 20.743198 20.873402 21.155506 21.372501 21.394199 21.372501 21.567799 21.698002 21.719700 21.806507 21.763096 21.871601 21.871601 21.849903 21.980106 21.958408 22.001804 22.088596 22.045200 22.023502 22.110310 22.175404 22.132008 22.153706 22.218800 22.197102 22.175404 22.240498 22.175404 22.132008 22.088596 22.045200 22.218800 22.240498 22.305607 22.349003 22.305607 22.283909 22.262196 22.197102 22.283909 22.240498 22.283909 22.349003 22.262196 22.283909 22.197102 22.088596 22.132008 22.066898 22.023502 22.088596 22.066898 21.958408 21.893299 21.958408 21.914997 21.871601 21.828205 21.828205 21.871601 21.958408 22.001804 21.914997 21.914997 22.001804 22.023502 22.023502 22.045200 21.958408 21.936695 21.893299 21.806507 21.741398 21.676304 21.741398 21.676304 21.437595 21.437595 21.394199 21.329105 21.394199 21.415897 21.329105 21.242298 21.090397 21.112110 21.068699 21.068699 21.090397 21.198902 21.112110 21.047001 20.656406 20.048801 19.658207 19.137409 18.399601 18.009007 18.009007 18.052402 17.987309 
17.943897 17.922199 17.900501 17.791996 17.748600 17.770298 17.748600 17.661808 17.770298 17.683506 17.770298 17.770298 17.661808 17.813709 17.748600 17.683506 17.791996 17.748600 17.726902 17.661808 17.705204 17.618397 17.596699 17.596699 17.618397 17.575001 17.553303 17.596699 17.531605 17.466496 17.575001 17.575001 17.661808 17.640110 17.618397 17.661808 17.857105 17.813709 17.878803 17.878803 17.878803 17.922199 17.943897 17.813709 17.791996 18.204304 18.529804 18.725101 18.855305 18.898701 18.963810 19.311008 19.506306 19.723301 19.983707 20.222401 20.374302 20.569599 20.830006 21.003605 21.263996 21.502705 21.589497 21.676304 21.828205 21.849903 21.893299 21.980106 21.958408 21.958408 21.980106 21.893299 21.893299 21.741398 21.806507 21.806507 21.849903 21.871601 21.980106 21.893299 21.980106 22.066898 22.197102 22.175404 22.370701 22.414097 22.370701 22.457508 22.414097 22.370701 22.392399 22.349003 22.305607 22.327305 22.175404 22.023502 21.980106 21.914997 22.045200 22.045200 22.045200 22.023502 22.132008 22.088596 22.175404 22.153706 22.283909 22.283909 22.327305 22.262196 22.197102 22.175404 22.175404 22.045200 22.023502 21.893299 21.763096 21.698002 21.763096 21.849903 21.828205 21.806507 21.806507 21.936695 22.023502 22.023502 22.066898 22.197102 22.153706 22.066898 22.088596 21.958408 21.914997 22.001804 21.828205 21.654606 21.481007 21.546101 21.502705 21.459309 21.502705 21.285709 21.198902 21.242298 21.068699 21.133808 21.090397 21.068699 21.112110 21.133808 21.047001 20.634708 19.983707 19.658207 19.159107 18.486408 18.030704 17.965595 17.943897 17.922199 
18.052402 17.900501 17.857105 17.943897 17.791996 17.791996 17.748600 17.705204 17.596699 17.661808 17.813709 17.748600 17.726902 17.748600 17.770298 17.683506 17.813709 17.791996 17.705204 17.618397 17.683506 17.705204 17.575001 17.618397 17.596699 17.596699 17.596699 17.640110 17.618397 17.575001 17.509907 17.596699 17.705204 17.618397 17.661808 17.748600 17.813709 17.922199 17.987309 17.943897 17.965595 17.965595 17.965595 17.835407 17.943897 18.226002 18.551502 18.768497 18.920399 18.920399 19.050602 19.311008 19.484608 19.788410 20.048801 20.330906 20.547901 20.656406 20.873402 21.090397 21.372501 21.654606 21.698002 21.806507 21.914997 21.936695 21.936695 22.066898 22.001804 21.980106 21.893299 21.806507 21.763096 21.632908 21.741398 21.698002 21.741398 21.719700 21.763096 21.763096 21.914997 22.045200 22.218800 22.305607 22.435810 22.479206 22.522602 22.674503 22.631107 22.565998 22.544300 22.500904 22.370701 22.370701 22.175404 21.936695 21.806507 21.828205 21.828205 21.828205 21.828205 21.980106 21.871601 21.958408 22.132008 22.175404 22.305607 22.349003 22.392399 22.392399 22.392399 22.218800 22.262196 22.088596 22.066898 21.893299 21.763096 21.698002 21.611210 21.719700 21.784809 21.763096 21.719700 21.849903 21.958408 22.066898 22.132008 22.262196 22.240498 22.218800 22.153706 22.197102 22.175404 22.088596 22.066898 21.806507 21.589497 21.589497 21.589497 21.437595 21.546101 21.394199 21.307407 21.177204 21.198902 21.242298 21.090397 21.090397 21.068699 21.047001 20.960209 20.721500 20.027103 19.658207 19.180805 18.442997 18.074100 18.030704 17.943897 17.965595 
17.922199 17.835407 17.791996 17.813709 17.813709 17.770298 17.791996 17.770298 17.748600 17.726902 17.813709 17.791996 17.683506 17.726902 17.726902 17.726902 17.683506 17.683506 17.683506 17.705204 17.748600 17.683506 17.661808 17.553303 17.596699 17.596699 17.575001 17.575001 17.553303 17.553303 17.618397 17.618397 17.661808 17.705204 17.770298 17.813709 17.813709 17.857105 17.922199 17.965595 18.009007 17.965595 17.922199 17.900501 18.030704 18.377903 18.529804 18.920399 18.920399 18.920399 19.050602 19.419498 19.571400 19.766697 20.027103 20.265797 20.482807 20.721500 20.873402 21.090397 21.394199 21.741398 21.806507 21.958408 22.023502 22.066898 22.066898 22.110310 22.088596 22.001804 21.936695 21.698002 21.632908 21.567799 21.502705 21.546101 21.632908 21.567799 21.611210 21.698002 21.806507 21.980106 22.153706 22.327305 22.435810 22.631107 22.739597 22.739597 22.717899 22.631107 22.674503 22.544300 22.479206 22.414097 22.045200 21.914997 21.763096 21.676304 21.719700 21.698002 21.763096 21.741398 21.871601 21.828205 22.088596 22.175404 22.327305 22.457508 22.435810 22.414097 22.349003 22.240498 22.283909 22.240498 22.023502 21.871601 21.676304 21.632908 21.611210 21.654606 21.676304 21.654606 21.698002 21.784809 21.893299 22.001804 22.197102 22.197102 22.283909 22.305607 22.327305 22.327305 22.283909 22.283909 22.132008 21.980106 21.784809 21.589497 21.589497 21.524403 21.524403 21.329105 21.372501 21.242298 21.220600 21.112110 21.155506 21.198902 21.177204 21.003605 20.960209 20.656406 19.962009 19.614796 19.202503 18.508106 18.030704 18.009007 17.943897 17.943897 
17.943897 17.813709 17.857105 17.813709 17.835407 17.770298 17.813709 17.748600 17.726902 17.748600 17.770298 17.791996 17.705204 17.857105 17.748600 17.661808 17.748600 17.683506 17.705204 17.618397 17.661808 17.661808 17.640110 17.661808 17.640110 17.618397 17.618397 17.661808 17.575001 17.705204 17.661808 17.683506 17.726902 17.640110 17.705204 17.791996 17.857105 17.857105 17.965595 17.922199 17.987309 17.922199 17.900501 17.922199 18.074100 18.377903 18.616596 18.920399 18.898701 18.920399 19.137409 19.354404 19.506306 19.853504 20.027103 20.330906 20.504505 20.721500 21.003605 21.198902 21.437595 21.784809 21.849903 22.066898 22.066898 22.066898 22.045200 22.153706 22.088596 22.045200 21.936695 21.698002 21.632908 21.481007 21.459309 21.546101 21.502705 21.502705 21.459309 21.567799 21.741398 21.871601 22.110310 22.218800 22.544300 22.674503 22.696201 22.804707 22.826405 22.717899 22.761295 22.717899 22.522602 22.349003 22.045200 21.871601 21.611210 21.567799 21.546101 21.567799 21.567799 21.654606 21.676304 21.784809 22.023502 22.218800 22.392399 22.587696 22.479206 22.414097 22.522602 22.262196 22.370701 22.349003 22.110310 21.849903 21.654606 21.546101 21.524403 21.546101 21.589497 21.611210 21.611210 21.741398 21.871601 22.045200 22.262196 22.305607 22.414097 22.305607 22.392399 22.392399 22.414097 22.283909 22.153706 22.045200 21.784809 21.698002 21.676304 21.632908 21.524403 21.437595 21.437595 21.307407 21.177204 21.177204 21.133808 21.198902 21.198902 21.090397 20.960209 20.786610 19.983707 19.636509 19.202503 18.464710 18.074100 18.074100 17.943897 17.922199 
17.878803 17.857105 17.791996 17.770298 17.726902 17.770298 17.857105 17.661808 17.770298 17.748600 17.726902 17.748600 17.661808 17.683506 17.726902 17.683506 17.683506 17.748600 17.726902 17.683506 17.661808 17.618397 17.705204 17.618397 17.575001 17.596699 17.531605 17.618397 17.618397 17.575001 17.575001 17.575001 17.705204 17.618397 17.618397 17.748600 17.857105 17.878803 17.878803 17.965595 18.074100 17.965595 17.900501 17.900501 17.987309 18.356205 18.616596 18.790195 18.898701 18.898701 19.115696 19.397800 19.528004 19.788410 19.983707 20.287510 20.504505 20.721500 21.068699 21.220600 21.611210 21.914997 21.980106 22.088596 22.066898 22.175404 22.197102 22.153706 22.110310 22.001804 21.914997 21.589497 21.567799 21.394199 21.415897 21.329105 21.394199 21.329105 21.415897 21.502705 21.741398 21.849903 22.153706 22.327305 22.500904 22.761295 22.739597 22.826405 22.913197 22.869801 22.913197 22.652805 22.479206 22.327305 22.001804 21.784809 21.698002 21.524403 21.437595 21.437595 21.502705 21.654606 21.589497 21.763096 21.936695 22.218800 22.327305 22.392399 22.435810 22.479206 22.565998 22.435810 22.327305 22.262196 22.110310 21.893299 21.676304 21.524403 21.459309 21.481007 21.524403 21.394199 21.611210 21.698002 21.849903 21.980106 22.262196 22.305607 22.370701 22.305607 22.457508 22.479206 22.414097 22.305607 22.262196 22.023502 21.828205 21.719700 21.676304 21.611210 21.546101 21.415897 21.415897 21.307407 21.263996 21.329105 21.242298 21.263996 21.198902 21.090397 20.960209 20.743198 19.983707 19.701603 19.224201 18.464710 17.987309 17.943897 17.943897 17.943897 
17.965595 17.857105 17.857105 17.857105 17.835407 17.748600 17.791996 17.791996 17.748600 17.661808 17.726902 17.683506 17.726902 17.770298 17.791996 17.726902 17.748600 17.661808 17.640110 17.661808 17.705204 17.618397 17.596699 17.575001 17.640110 17.618397 17.553303 17.553303 17.596699 17.575001 17.553303 17.553303 17.575001 17.596699 17.640110 17.791996 17.878803 17.922199 17.943897 17.987309 17.922199 17.922199 17.987309 17.943897 18.139210 18.464710 18.573200 18.855305 18.985508 18.898701 19.093998 19.441196 19.571400 19.918598 20.113895 20.396000 20.569599 20.786610 20.981907 21.220600 21.589497 21.871601 21.914997 21.980106 22.088596 22.088596 22.175404 22.218800 22.153706 21.980106 21.828205 21.676304 21.546101 21.415897 21.415897 21.372501 21.394199 21.394199 21.415897 21.502705 21.676304 21.806507 22.132008 22.370701 22.609409 22.761295 22.848103 22.804707 22.891499 22.934910 22.891499 22.717899 22.457508 22.349003 22.023502 21.784809 21.589497 21.502705 21.372501 21.350803 21.394199 21.546101 21.676304 21.719700 21.914997 22.132008 22.327305 22.414097 22.457508 22.522602 22.479206 22.435810 22.370701 22.240498 22.110310 21.871601 21.611210 21.459309 21.502705 21.459309 21.546101 21.394199 21.524403 21.719700 21.806507 22.066898 22.240498 22.327305 22.370701 22.435810 22.435810 22.500904 22.544300 22.392399 22.305607 22.023502 21.849903 21.763096 21.698002 21.654606 21.611210 21.481007 21.459309 21.350803 21.285709 21.263996 21.263996 21.263996 21.242298 21.112110 20.895100 20.786610 20.027103 19.723301 19.180805 18.421299 18.074100 17.987309 17.900501 17.857105 
18.030704 17.791996 17.878803 17.835407 17.857105 17.748600 17.791996 17.748600 17.791996 17.726902 17.640110 17.748600 17.661808 17.726902 17.770298 17.661808 17.705204 17.683506 17.683506 17.596699 17.596699 17.575001 17.618397 17.553303 17.618397 17.640110 17.575001 17.683506 17.640110 17.683506 17.640110 17.575001 17.640110 17.705204 17.705204 17.726902 17.835407 17.922199 17.900501 18.030704 17.943897 17.965595 17.922199 17.965595 18.009007 18.421299 18.616596 18.855305 18.898701 19.028904 19.137409 19.528004 19.636509 19.896900 20.113895 20.439396 20.634708 20.895100 21.133808 21.307407 21.632908 21.849903 21.914997 22.001804 22.153706 22.132008 22.218800 22.218800 22.197102 22.066898 21.980106 21.719700 21.589497 21.459309 21.415897 21.350803 21.350803 21.415897 21.459309 21.589497 21.741398 21.958408 22.153706 22.305607 22.674503 22.717899 22.804707 22.913197 22.848103 22.869801 22.891499 22.739597 22.479206 22.414097 22.066898 21.784809 21.567799 21.546101 21.502705 21.372501 21.394199 21.567799 21.676304 21.763096 22.001804 22.175404 22.305607 22.392399 22.435810 22.349003 22.479206 22.435810 22.370701 22.305607 22.045200 21.871601 21.611210 21.546101 21.459309 21.372501 21.415897 21.372501 21.437595 21.611210 21.828205 22.023502 22.240498 22.305607 22.349003 22.414097 22.435810 22.522602 22.565998 22.479206 22.283909 22.045200 21.893299 21.784809 21.719700 21.741398 21.763096 21.546101 21.415897 21.350803 21.307407 21.394199 21.329105 21.285709 21.307407 21.155506 20.981907 20.764896 20.092197 19.723301 19.202503 18.464710 18.030704 18.052402 17.900501 17.922199 
17.987309 17.835407 17.922199 17.922199 17.791996 17.791996 17.705204 17.705204 17.770298 17.683506 17.726902 17.791996 17.683506 17.705204 17.791996 17.683506 17.748600 17.661808 17.661808 17.683506 17.618397 17.640110 17.596699 17.618397 17.661808 17.661808 17.640110 17.596699 17.596699 17.531605 17.575001 17.575001 17.683506 17.705204 17.726902 17.813709 17.878803 18.009007 17.922199 17.943897 17.922199 17.900501 17.987309 17.987309 18.095798 18.421299 18.660007 18.855305 18.963810 19.050602 19.224201 19.528004 19.701603 19.896900 20.157307 20.352604 20.504505 20.873402 21.112110 21.329105 21.611210 21.871601 21.893299 21.980106 22.066898 22.153706 22.197102 22.153706 22.132008 22.132008 21.980106 21.763096 21.698002 21.546101 21.567799 21.459309 21.394199 21.437595 21.546101 21.654606 21.763096 21.980106 22.153706 22.392399 22.609409 22.696201 22.804707 22.913197 22.934910 22.891499 22.761295 22.739597 22.500904 22.414097 22.045200 21.806507 21.654606 21.524403 21.437595 21.459309 21.502705 21.589497 21.719700 21.763096 22.066898 22.197102 22.327305 22.435810 22.370701 22.327305 22.414097 22.414097 22.414097 22.262196 22.045200 21.828205 21.611210 21.459309 21.415897 21.350803 21.415897 21.350803 21.415897 21.632908 21.828205 22.066898 22.218800 22.240498 22.349003 22.392399 22.457508 22.522602 22.414097 22.349003 22.305607 22.132008 21.828205 21.828205 21.784809 21.871601 21.741398 21.502705 21.437595 21.350803 21.350803 21.307407 21.350803 21.307407 21.350803 21.112110 21.025303 20.743198 20.113895 19.701603 19.202503 18.594898 17.987309 17.987309 17.965595 17.878803 
17.987309 17.835407 17.922199 17.835407 17.813709 17.791996 17.640110 17.661808 17.683506 17.705204 17.726902 17.748600 17.726902 17.683506 17.726902 17.683506 17.705204 17.726902 17.683506 17.640110 17.683506 17.618397 17.618397 17.618397 17.640110 17.683506 17.661808 17.640110 17.661808 17.596699 17.618397 17.683506 17.683506 17.726902 17.705204 17.813709 17.943897 17.900501 17.987309 17.965595 17.987309 18.030704 18.009007 17.987309 18.095798 18.421299 18.681705 18.877003 18.963810 19.028904 19.267597 19.614796 19.636509 19.875202 20.113895 20.417698 20.808308 20.938496 21.133808 21.329105 21.567799 21.828205 21.958408 22.023502 22.045200 22.132008 22.197102 22.218800 22.218800 22.153706 22.088596 21.871601 21.828205 21.567799 21.632908 21.524403 21.502705 21.611210 21.589497 21.806507 21.914997 22.110310 22.262196 22.435810 22.587696 22.739597 22.761295 22.934910 22.891499 22.783009 22.717899 22.674503 22.479206 22.414097 22.023502 21.893299 21.719700 21.698002 21.611210 21.524403 21.567799 21.589497 21.698002 21.849903 22.066898 22.110310 22.240498 22.392399 22.349003 22.349003 22.349003 22.392399 22.349003 22.175404 22.088596 21.893299 21.698002 21.546101 21.524403 21.394199 21.415897 21.481007 21.459309 21.676304 21.914997 22.045200 22.262196 22.240498 22.262196 22.327305 22.305607 22.349003 22.414097 22.349003 22.240498 22.088596 21.849903 21.958408 21.806507 21.828205 21.654606 21.481007 21.481007 21.350803 21.394199 21.307407 21.242298 21.242298 21.350803 21.133808 21.003605 20.678104 20.048801 19.679905 19.202503 18.594898 18.095798 17.943897 17.878803 17.900501 
17.922199 17.813709 17.813709 17.835407 17.813709 17.726902 17.683506 17.661808 17.748600 17.726902 17.791996 17.705204 17.705204 17.705204 17.748600 17.618397 17.661808 17.683506 17.683506 17.683506 17.748600 17.640110 17.683506 17.618397 17.553303 17.640110 17.596699 17.683506 17.596699 17.640110 17.509907 17.640110 17.575001 17.683506 17.705204 17.791996 17.900501 17.922199 17.943897 18.030704 17.987309 17.943897 18.009007 18.009007 18.117496 18.464710 18.660007 18.855305 19.007206 19.007206 19.245899 19.506306 19.679905 19.940296 20.244099 20.482807 20.678104 20.960209 21.133808 21.285709 21.567799 21.741398 21.828205 21.893299 21.958408 22.001804 22.066898 22.175404 22.132008 22.175404 22.132008 21.914997 21.828205 21.741398 21.806507 21.611210 21.654606 21.654606 21.784809 21.806507 21.936695 22.110310 22.240498 22.370701 22.435810 22.609409 22.631107 22.696201 22.674503 22.652805 22.479206 22.435810 22.327305 22.414097 22.088596 21.958408 21.784809 21.763096 21.719700 21.632908 21.676304 21.784809 21.784809 21.893299 22.110310 22.153706 22.175404 22.175404 22.218800 22.175404 22.197102 22.197102 22.153706 22.153706 21.980106 21.871601 21.719700 21.632908 21.589497 21.611210 21.567799 21.589497 21.632908 21.784809 21.914997 22.066898 22.197102 21.980106 22.132008 22.153706 22.088596 22.197102 22.175404 22.197102 22.088596 22.001804 21.871601 21.871601 21.849903 21.784809 21.676304 21.502705 21.415897 21.329105 21.372501 21.307407 21.220600 21.285709 21.242298 21.112110 21.025303 20.808308 19.983707 19.701603 19.224201 18.464710 18.009007 17.878803 17.813709 17.770298 
18.009007 17.857105 17.835407 17.835407 17.813709 17.813709 17.683506 17.748600 17.726902 17.726902 17.726902 17.770298 17.726902 17.640110 17.683506 17.661808 17.640110 17.748600 17.661808 17.683506 17.705204 17.618397 17.683506 17.618397 17.575001 17.726902 17.661808 17.640110 17.575001 17.618397 17.596699 17.640110 17.596699 17.705204 17.726902 17.770298 17.943897 17.965595 18.052402 18.030704 18.009007 17.965595 17.987309 17.965595 18.074100 18.377903 18.638309 18.855305 18.963810 19.072300 19.245899 19.506306 19.744999 20.027103 20.200703 20.526203 20.699802 20.938496 20.981907 21.198902 21.459309 21.632908 21.676304 21.784809 21.719700 21.871601 21.958408 21.980106 22.001804 22.153706 22.045200 22.088596 21.980106 21.936695 21.936695 21.893299 21.806507 21.849903 21.980106 21.980106 22.110310 22.132008 22.218800 22.218800 22.283909 22.414097 22.457508 22.587696 22.479206 22.392399 22.262196 22.218800 22.175404 22.349003 22.218800 22.175404 22.001804 22.023502 21.936695 21.828205 21.871601 21.936695 21.936695 21.958408 22.088596 22.001804 22.045200 21.980106 21.980106 21.936695 22.001804 22.066898 21.893299 21.914997 21.849903 21.849903 21.806507 21.763096 21.828205 21.871601 21.828205 21.871601 21.828205 21.980106 22.023502 22.045200 22.045200 21.980106 21.893299 21.980106 21.980106 21.893299 21.958408 21.980106 21.914997 21.871601 21.849903 21.676304 21.763096 21.828205 21.698002 21.567799 21.394199 21.307407 21.437595 21.285709 21.263996 21.307407 21.242298 21.090397 20.938496 20.764896 20.070499 19.679905 19.311008 18.508106 18.030704 17.965595 17.900501 17.900501 
17.965595 17.791996 17.791996 17.726902 17.813709 17.726902 17.726902 17.683506 17.726902 17.748600 17.791996 17.683506 17.618397 17.683506 17.748600 17.726902 17.726902 17.640110 17.640110 17.618397 17.640110 17.596699 17.683506 17.640110 17.618397 17.596699 17.553303 17.596699 17.661808 17.596699 17.575001 17.618397 17.531605 17.640110 17.726902 17.770298 17.857105 17.965595 17.922199 18.052402 18.074100 18.009007 18.009007 18.030704 17.965595 18.442997 18.616596 18.855305 19.072300 19.050602 19.202503 19.484608 19.658207 19.962009 20.179005 20.482807 20.612995 20.916798 21.003605 21.090397 21.285709 21.415897 21.524403 21.524403 21.546101 21.589497 21.741398 21.849903 21.849903 21.958408 22.023502 21.936695 22.153706 22.110310 22.197102 22.153706 22.153706 22.132008 22.175404 22.110310 22.218800 22.153706 22.175404 22.045200 22.066898 22.197102 22.197102 22.262196 22.110310 22.110310 22.088596 22.045200 22.023502 22.240498 22.218800 22.240498 22.197102 22.132008 22.153706 22.045200 22.110310 22.066898 22.175404 22.001804 22.001804 21.871601 21.893299 21.849903 21.719700 21.654606 21.806507 21.763096 21.806507 21.784809 21.806507 21.849903 21.828205 21.893299 21.980106 22.023502 22.001804 22.001804 22.045200 22.088596 22.132008 22.001804 21.936695 21.828205 21.741398 21.741398 21.828205 21.719700 21.763096 21.828205 21.849903 21.763096 21.698002 21.654606 21.611210 21.589497 21.567799 21.437595 21.415897 21.350803 21.350803 21.307407 21.285709 21.329105 21.155506 21.003605 20.786610 20.591297 20.070499 19.701603 19.311008 18.573200 18.182606 18.160908 18.269398 18.117496 
17.943897 17.878803 17.835407 17.878803 17.791996 17.770298 17.726902 17.748600 17.705204 17.683506 17.748600 17.683506 17.705204 17.791996 17.813709 17.705204 17.661808 17.705204 17.618397 17.705204 17.661808 17.661808 17.726902 17.661808 17.575001 17.683506 17.640110 17.661808 17.661808 17.683506 17.705204 17.640110 17.618397 17.726902 17.791996 17.835407 17.835407 18.009007 17.922199 18.030704 18.030704 18.009007 18.117496 18.009007 18.117496 18.442997 18.660007 18.811909 19.028904 19.093998 19.311008 19.571400 19.723301 19.918598 20.222401 20.439396 20.678104 20.851704 20.916798 21.090397 21.242298 21.350803 21.372501 21.415897 21.437595 21.502705 21.611210 21.676304 21.806507 21.914997 21.980106 22.023502 22.262196 22.305607 22.392399 22.349003 22.305607 22.218800 22.327305 22.218800 22.327305 22.327305 22.175404 22.045200 22.001804 22.045200 22.066898 21.980106 22.001804 21.893299 21.871601 21.828205 21.958408 22.262196 22.218800 22.327305 22.349003 22.414097 22.327305 22.262196 22.262196 22.240498 22.283909 22.110310 22.023502 21.784809 21.763096 21.741398 21.632908 21.567799 21.567799 21.546101 21.676304 21.654606 21.719700 21.806507 21.914997 21.958408 22.045200 22.175404 22.197102 22.066898 22.110310 22.327305 22.305607 22.023502 21.914997 21.698002 21.698002 21.698002 21.719700 21.632908 21.676304 21.763096 21.611210 21.632908 21.567799 21.502705 21.546101 21.632908 21.546101 21.437595 21.394199 21.285709 21.307407 21.285709 21.177204 21.242298 21.112110 21.025303 20.808308 20.591297 20.070499 19.810108 19.267597 18.681705 18.139210 18.160908 18.529804 18.573200 
17.965595 17.791996 17.878803 17.835407 17.835407 17.770298 17.770298 17.770298 17.726902 17.705204 17.791996 17.726902 17.661808 17.683506 17.726902 17.683506 17.683506 17.705204 17.705204 17.705204 17.683506 17.661808 17.705204 17.575001 17.640110 17.683506 17.596699 17.618397 17.683506 17.661808 17.661808 17.618397 17.748600 17.683506 17.813709 17.748600 17.900501 17.965595 17.987309 17.965595 18.009007 18.074100 18.095798 17.987309 18.052402 18.334507 18.616596 18.855305 19.050602 19.137409 19.267597 19.593098 19.701603 19.918598 20.179005 20.417698 20.591297 20.873402 20.916798 20.981907 21.155506 21.307407 21.242298 21.350803 21.437595 21.459309 21.502705 21.611210 21.741398 21.849903 21.980106 22.197102 22.392399 22.349003 22.500904 22.457508 22.500904 22.392399 22.392399 22.414097 22.435810 22.262196 22.110310 22.045200 21.893299 22.045200 21.828205 21.828205 21.698002 21.698002 21.676304 21.676304 21.828205 22.175404 22.218800 22.392399 22.414097 22.522602 22.392399 22.392399 22.522602 22.435810 22.349003 22.132008 22.132008 21.763096 21.676304 21.524403 21.459309 21.459309 21.437595 21.459309 21.546101 21.567799 21.654606 21.806507 21.893299 22.045200 22.132008 22.218800 22.197102 22.283909 22.262196 22.349003 22.305607 22.066898 21.914997 21.676304 21.632908 21.611210 21.567799 21.502705 21.546101 21.589497 21.546101 21.481007 21.372501 21.459309 21.524403 21.632908 21.546101 21.415897 21.372501 21.307407 21.285709 21.263996 21.133808 21.133808 21.090397 20.851704 20.721500 20.656406 20.135609 19.701603 19.332706 18.725101 18.074100 18.095798 18.204304 18.399601 
17.965595 17.857105 17.878803 17.900501 17.791996 17.813709 17.813709 17.770298 17.770298 17.683506 17.683506 17.661808 17.705204 17.705204 17.770298 17.726902 17.661808 17.770298 17.640110 17.618397 17.726902 17.618397 17.683506 17.618397 17.661808 17.575001 17.596699 17.661808 17.618397 17.596699 17.596699 17.618397 17.748600 17.726902 17.726902 17.791996 17.878803 17.900501 17.965595 17.987309 18.009007 18.074100 18.030704 18.009007 18.095798 18.334507 18.529804 18.725101 18.985508 19.072300 19.224201 19.484608 19.701603 19.940296 20.179005 20.417698 20.526203 20.743198 20.851704 20.938496 21.025303 21.242298 21.133808 21.177204 21.307407 21.307407 21.415897 21.459309 21.654606 21.784809 21.893299 22.197102 22.392399 22.392399 22.565998 22.631107 22.565998 22.457508 22.544300 22.522602 22.370701 22.218800 22.110310 21.871601 21.871601 21.806507 21.654606 21.632908 21.611210 21.524403 21.546101 21.632908 21.719700 22.088596 22.240498 22.414097 22.457508 22.479206 22.500904 22.479206 22.479206 22.522602 22.392399 22.175404 22.045200 21.632908 21.546101 21.350803 21.415897 21.307407 21.329105 21.437595 21.459309 21.611210 21.632908 21.784809 21.958408 22.066898 22.197102 22.283909 22.262196 22.305607 22.392399 22.349003 22.414097 22.110310 21.958408 21.676304 21.567799 21.524403 21.524403 21.546101 21.481007 21.481007 21.350803 21.372501 21.394199 21.350803 21.524403 21.524403 21.481007 21.394199 21.242298 21.155506 21.155506 21.112110 21.090397 21.068699 21.068699 20.916798 20.808308 20.526203 19.983707 19.658207 19.289295 18.725101 18.160908 17.943897 18.074100 17.965595 
17.943897 17.813709 17.878803 17.835407 17.835407 17.770298 17.748600 17.791996 17.770298 17.726902 17.726902 17.683506 17.705204 17.791996 17.813709 17.748600 17.661808 17.791996 17.683506 17.726902 17.683506 17.661808 17.640110 17.618397 17.640110 17.661808 17.618397 17.683506 17.683506 17.618397 17.640110 17.640110 17.661808 17.705204 17.791996 17.791996 17.943897 17.878803 17.965595 18.052402 18.009007 18.139210 18.074100 18.052402 18.139210 18.377903 18.529804 18.768497 18.877003 19.007206 19.224201 19.484608 19.593098 19.853504 20.092197 20.396000 20.504505 20.656406 20.851704 20.938496 21.003605 21.177204 21.198902 21.220600 21.285709 21.242298 21.372501 21.437595 21.698002 21.763096 21.914997 22.218800 22.435810 22.609409 22.631107 22.522602 22.587696 22.587696 22.652805 22.522602 22.500904 22.283909 22.153706 21.936695 21.871601 21.849903 21.654606 21.589497 21.546101 21.502705 21.524403 21.567799 21.654606 22.023502 22.283909 22.457508 22.414097 22.500904 22.565998 22.522602 22.565998 22.500904 22.435810 22.240498 21.936695 21.676304 21.415897 21.307407 21.350803 21.350803 21.329105 21.350803 21.415897 21.589497 21.589497 21.719700 21.936695 22.153706 22.218800 22.283909 22.327305 22.349003 22.414097 22.414097 22.392399 22.132008 21.936695 21.698002 21.567799 21.589497 21.502705 21.437595 21.459309 21.307407 21.307407 21.329105 21.285709 21.329105 21.415897 21.459309 21.481007 21.329105 21.263996 21.155506 21.047001 21.068699 21.068699 21.068699 20.916798 20.916798 20.873402 20.634708 19.983707 19.614796 19.332706 18.768497 18.160908 17.922199 18.009007 17.922199 
17.987309 17.791996 17.878803 17.770298 17.770298 17.705204 17.640110 17.640110 17.640110 17.661808 17.683506 17.705204 17.683506 17.726902 17.726902 17.640110 17.683506 17.683506 17.618397 17.661808 17.640110 17.661808 17.661808 17.553303 17.618397 17.661808 17.596699 17.683506 17.618397 17.575001 17.596699 17.705204 17.618397 17.640110 17.683506 17.857105 17.900501 17.943897 18.009007 17.965595 18.074100 18.117496 18.030704 17.987309 17.965595 18.377903 18.486408 18.768497 18.898701 18.942097 19.180805 19.397800 19.658207 19.810108 20.113895 20.265797 20.396000 20.699802 20.808308 20.830006 21.003605 21.068699 21.090397 21.220600 21.242298 21.242298 21.415897 21.415897 21.589497 21.828205 21.893299 22.110310 22.544300 22.587696 22.674503 22.587696 22.674503 22.631107 22.587696 22.522602 22.435810 22.392399 22.132008 21.849903 21.784809 21.698002 21.481007 21.415897 21.350803 21.394199 21.437595 21.481007 21.611210 21.958408 22.262196 22.370701 22.500904 22.544300 22.522602 22.500904 22.479206 22.479206 22.457508 22.262196 22.066898 21.611210 21.372501 21.285709 21.198902 21.198902 21.285709 21.329105 21.502705 21.589497 21.611210 21.698002 21.849903 22.110310 22.197102 22.283909 22.327305 22.370701 22.327305 22.370701 22.370701 22.197102 21.936695 21.719700 21.546101 21.502705 21.415897 21.415897 21.372501 21.285709 21.242298 21.285709 21.242298 21.329105 21.415897 21.459309 21.459309 21.220600 21.177204 21.155506 21.090397 21.025303 20.916798 20.938496 21.025303 20.830006 20.678104 20.569599 20.027103 19.679905 19.332706 18.833607 18.139210 17.922199 17.922199 17.835407 
17.900501 17.857105 17.748600 17.748600 17.791996 17.705204 17.705204 17.705204 17.661808 17.640110 17.726902 17.726902 17.661808 17.726902 17.683506 17.618397 17.770298 17.835407 17.726902 17.640110 17.683506 17.640110 17.553303 17.553303 17.661808 17.661808 17.640110 17.640110 17.618397 17.575001 17.618397 17.661808 17.640110 17.661808 17.705204 17.770298 17.878803 17.857105 17.965595 18.009007 18.009007 18.074100 18.074100 18.030704 18.052402 18.291096 18.486408 18.768497 18.942097 19.007206 19.093998 19.419498 19.506306 19.744999 20.070499 20.330906 20.504505 20.699802 20.873402 20.895100 21.025303 21.047001 21.177204 21.177204 21.198902 21.263996 21.285709 21.481007 21.611210 21.763096 21.914997 22.132008 22.479206 22.587696 22.674503 22.761295 22.717899 22.652805 22.717899 22.565998 22.565998 22.435810 22.153706 21.893299 21.741398 21.654606 21.459309 21.437595 21.372501 21.307407 21.350803 21.437595 21.611210 21.958408 22.218800 22.414097 22.565998 22.544300 22.500904 22.479206 22.479206 22.565998 22.414097 22.197102 22.001804 21.632908 21.415897 21.350803 21.307407 21.285709 21.198902 21.350803 21.459309 21.524403 21.654606 21.741398 21.828205 22.045200 22.218800 22.327305 22.305607 22.370701 22.370701 22.327305 22.349003 22.197102 21.914997 21.676304 21.611210 21.502705 21.524403 21.415897 21.481007 21.372501 21.285709 21.285709 21.263996 21.437595 21.415897 21.567799 21.415897 21.263996 21.198902 21.068699 21.090397 21.047001 20.981907 20.960209 21.047001 20.873402 20.721500 20.678104 20.027103 19.766697 19.419498 18.811909 18.160908 17.965595 17.943897 17.900501 
17.943897 17.900501 17.813709 17.770298 17.726902 17.748600 17.683506 17.683506 17.661808 17.683506 17.683506 17.705204 17.770298 17.726902 17.748600 17.705204 17.726902 17.726902 17.640110 17.705204 17.618397 17.705204 17.618397 17.596699 17.596699 17.618397 17.596699 17.640110 17.618397 17.618397 17.575001 17.618397 17.683506 17.726902 17.748600 17.770298 17.791996 17.878803 17.965595 17.965595 18.009007 17.965595 18.009007 18.030704 18.009007 18.269398 18.421299 18.616596 18.833607 18.963810 19.072300 19.441196 19.549702 19.810108 20.070499 20.396000 20.461109 20.656406 20.895100 20.938496 21.068699 21.242298 21.155506 21.263996 21.285709 21.329105 21.437595 21.481007 21.589497 21.784809 21.958408 22.283909 22.544300 22.609409 22.717899 22.717899 22.696201 22.652805 22.652805 22.522602 22.544300 22.349003 22.088596 21.893299 21.719700 21.632908 21.546101 21.415897 21.329105 21.350803 21.350803 21.459309 21.632908 21.893299 22.175404 22.435810 22.457508 22.457508 22.522602 22.414097 22.457508 22.457508 22.349003 22.240498 22.001804 21.611210 21.546101 21.350803 21.307407 21.285709 21.372501 21.329105 21.546101 21.589497 21.611210 21.806507 21.871601 22.088596 22.218800 22.283909 22.370701 22.370701 22.305607 22.414097 22.262196 22.088596 21.958408 21.741398 21.676304 21.546101 21.481007 21.524403 21.394199 21.394199 21.350803 21.307407 21.285709 21.459309 21.394199 21.567799 21.459309 21.329105 21.285709 21.155506 21.003605 21.003605 20.895100 21.090397 21.025303 20.895100 20.743198 20.634708 20.179005 19.744999 19.506306 18.855305 18.160908 18.030704 17.987309 17.900501 
17.987309 17.813709 17.770298 17.835407 17.748600 17.705204 17.661808 17.770298 17.661808 17.683506 17.791996 17.770298 17.791996 17.705204 17.770298 17.640110 17.748600 17.683506 17.748600 17.683506 17.683506 17.705204 17.618397 17.596699 17.640110 17.683506 17.683506 17.640110 17.618397 17.640110 17.575001 17.683506 17.618397 17.596699 17.683506 17.683506 17.748600 17.857105 17.857105 17.922199 17.987309 17.965595 18.074100 17.965595 17.987309 18.356205 18.442997 18.638309 18.768497 18.833607 18.963810 19.419498 19.549702 19.810108 20.135609 20.330906 20.591297 20.764896 20.895100 20.981907 21.112110 21.242298 21.372501 21.350803 21.307407 21.437595 21.415897 21.524403 21.676304 21.806507 22.023502 22.218800 22.565998 22.631107 22.761295 22.761295 22.717899 22.717899 22.652805 22.544300 22.479206 22.349003 22.110310 21.936695 21.698002 21.719700 21.502705 21.415897 21.350803 21.437595 21.372501 21.459309 21.546101 21.914997 22.197102 22.283909 22.479206 22.414097 22.479206 22.392399 22.457508 22.392399 22.392399 22.175404 22.023502 21.741398 21.546101 21.437595 21.437595 21.394199 21.394199 21.459309 21.546101 21.611210 21.654606 21.849903 21.980106 22.066898 22.175404 22.153706 22.175404 22.327305 22.349003 22.262196 22.175404 22.110310 21.936695 21.763096 21.698002 21.676304 21.654606 21.589497 21.546101 21.481007 21.415897 21.437595 21.329105 21.502705 21.459309 21.546101 21.524403 21.285709 21.198902 21.090397 20.981907 21.003605 20.981907 21.068699 21.090397 20.895100 20.873402 20.612995 20.070499 19.766697 19.441196 18.790195 18.139210 18.117496 18.009007 17.987309 
17.943897 17.770298 17.748600 17.770298 17.726902 17.726902 17.748600 17.748600 17.640110 17.618397 17.683506 17.726902 17.726902 17.726902 17.835407 17.661808 17.726902 17.748600 17.661808 17.596699 17.661808 17.683506 17.640110 17.575001 17.640110 17.661808 17.575001 17.553303 17.509907 17.509907 17.553303 17.531605 17.531605 17.618397 17.640110 17.596699 17.705204 17.835407 17.922199 17.922199 17.987309 17.965595 18.009007 17.943897 18.009007 18.291096 18.442997 18.638309 18.790195 18.855305 18.985508 19.332706 19.462910 19.875202 20.135609 20.396000 20.569599 20.743198 20.938496 21.112110 21.198902 21.372501 21.394199 21.481007 21.415897 21.632908 21.589497 21.719700 21.828205 21.828205 22.001804 22.240498 22.435810 22.587696 22.609409 22.674503 22.587696 22.631107 22.500904 22.479206 22.414097 22.262196 22.066898 21.936695 21.806507 21.741398 21.546101 21.546101 21.502705 21.481007 21.502705 21.524403 21.698002 21.871601 22.153706 22.197102 22.305607 22.305607 22.283909 22.283909 22.305607 22.262196 22.327305 22.132008 21.980106 21.698002 21.676304 21.567799 21.567799 21.567799 21.524403 21.632908 21.676304 21.784809 21.719700 21.871601 21.958408 21.958408 22.001804 21.980106 22.132008 22.132008 22.153706 22.132008 22.045200 22.045200 21.936695 21.914997 21.828205 21.849903 21.784809 21.806507 21.741398 21.741398 21.654606 21.546101 21.437595 21.546101 21.459309 21.546101 21.481007 21.285709 21.112110 21.068699 21.003605 21.003605 20.938496 21.047001 21.155506 21.047001 20.851704 20.678104 20.157307 19.766697 19.376102 18.963810 18.226002 18.074100 17.987309 17.835407 
17.943897 17.748600 17.726902 17.705204 17.726902 17.683506 17.770298 17.531605 17.553303 17.661808 17.618397 17.683506 17.640110 17.683506 17.683506 17.683506 17.726902 17.661808 17.683506 17.661808 17.640110 17.683506 17.596699 17.618397 17.705204 17.661808 17.640110 17.466496 17.379704 17.249500 17.314610 17.466496 17.553303 17.466496 17.553303 17.575001 17.618397 17.791996 17.835407 17.835407 17.835407 17.965595 17.922199 17.943897 17.943897 18.139210 18.356205 18.594898 18.855305 18.811909 18.942097 19.311008 19.484608 19.723301 20.048801 20.374302 20.547901 20.808308 21.003605 21.177204 21.285709 21.546101 21.611210 21.632908 21.763096 21.719700 21.719700 21.763096 21.849903 21.958408 22.045200 22.218800 22.392399 22.544300 22.544300 22.500904 22.457508 22.392399 22.370701 22.262196 22.240498 22.153706 22.023502 21.871601 21.828205 21.806507 21.698002 21.741398 21.654606 21.567799 21.589497 21.698002 21.719700 21.893299 22.197102 22.023502 22.110310 22.088596 22.110310 22.066898 22.066898 22.045200 22.088596 22.045200 22.001804 21.828205 21.763096 21.698002 21.698002 21.698002 21.784809 21.871601 21.893299 21.871601 21.828205 21.784809 21.828205 21.806507 21.741398 21.828205 21.741398 21.849903 21.958408 21.914997 21.893299 21.958408 21.893299 22.001804 21.936695 21.958408 21.914997 21.914997 21.871601 21.806507 21.719700 21.546101 21.459309 21.502705 21.502705 21.437595 21.372501 21.220600 21.047001 21.090397 20.938496 20.960209 20.873402 20.960209 21.003605 20.960209 20.830006 20.634708 20.048801 19.831806 19.332706 18.942097 18.247700 17.943897 18.009007 17.965595 
17.835407 17.726902 17.748600 17.661808 17.748600 17.661808 17.705204 17.596699 17.770298 17.661808 17.661808 17.661808 17.683506 17.705204 17.813709 17.661808 17.683506 17.705204 17.705204 17.618397 17.748600 17.596699 17.618397 17.640110 17.705204 17.553303 17.575001 17.531605 17.531605 17.401402 17.336308 17.336308 17.314610 17.488209 17.531605 17.531605 17.575001 17.705204 17.791996 17.878803 17.900501 17.857105 17.965595 17.922199 17.943897 18.074100 18.247700 18.551502 18.811909 18.811909 18.877003 19.245899 19.506306 19.723301 20.157307 20.417698 20.634708 20.830006 21.112110 21.263996 21.481007 21.763096 21.871601 21.980106 22.023502 21.936695 22.088596 22.153706 22.045200 22.262196 22.175404 22.175404 22.305607 22.327305 22.305607 22.262196 22.349003 22.218800 22.197102 22.132008 22.110310 22.066898 22.023502 21.936695 22.066898 22.066898 21.849903 21.936695 21.806507 21.763096 21.828205 21.741398 21.849903 21.936695 21.936695 21.806507 21.806507 21.784809 21.784809 21.784809 21.849903 21.893299 21.980106 21.914997 21.936695 21.980106 21.958408 21.871601 21.893299 21.936695 22.001804 22.023502 22.023502 21.980106 21.980106 21.828205 21.806507 21.719700 21.654606 21.719700 21.676304 21.676304 21.698002 21.741398 21.698002 21.893299 22.045200 22.045200 22.045200 22.110310 22.023502 22.066898 22.023502 22.045200 21.806507 21.654606 21.502705 21.481007 21.372501 21.263996 21.198902 21.155506 21.047001 21.025303 21.003605 20.938496 20.830006 20.960209 21.025303 21.003605 20.916798 20.612995 20.048801 19.853504 19.441196 18.833607 18.247700 17.987309 17.965595 17.900501 
17.965595 17.726902 17.835407 17.748600 17.813709 17.748600 17.748600 17.770298 17.748600 17.683506 17.705204 17.770298 17.683506 17.748600 17.813709 17.726902 17.748600 17.726902 17.661808 17.640110 17.640110 17.683506 17.748600 17.683506 17.770298 17.661808 17.531605 17.596699 17.509907 17.466496 17.444798 17.509907 17.292896 17.336308 17.488209 17.575001 17.553303 17.683506 17.813709 17.835407 17.900501 17.922199 17.987309 17.922199 17.965595 18.160908 18.312809 18.551502 18.746799 18.811909 18.920399 19.289295 19.506306 19.962009 20.200703 20.504505 20.743198 21.025303 21.263996 21.481007 21.698002 22.045200 22.088596 22.153706 22.218800 22.197102 22.305607 22.240498 22.283909 22.327305 22.283909 22.283909 22.327305 22.218800 22.218800 22.153706 22.132008 22.045200 22.045200 22.045200 22.023502 22.088596 22.045200 22.132008 22.153706 22.218800 22.110310 22.197102 22.001804 22.045200 22.001804 21.893299 21.914997 21.914997 21.784809 21.784809 21.654606 21.632908 21.632908 21.632908 21.719700 21.763096 21.849903 21.893299 21.980106 22.023502 22.175404 22.132008 22.132008 22.175404 22.283909 22.305607 22.262196 22.153706 22.110310 21.849903 21.698002 21.611210 21.698002 21.589497 21.589497 21.481007 21.589497 21.589497 21.698002 21.871601 22.001804 22.153706 22.132008 22.153706 22.175404 22.218800 22.175404 22.218800 22.045200 21.849903 21.589497 21.459309 21.415897 21.329105 21.285709 21.155506 21.090397 21.112110 21.047001 21.025303 20.938496 21.090397 21.112110 21.025303 20.873402 20.678104 20.222401 19.810108 19.506306 19.007206 18.399601 18.052402 18.009007 18.052402 
17.835407 17.661808 17.726902 17.726902 17.770298 17.726902 17.705204 17.683506 17.748600 17.683506 17.640110 17.726902 17.618397 17.683506 17.726902 17.661808 17.705204 17.770298 17.618397 17.640110 17.683506 17.791996 17.661808 17.705204 17.640110 17.618397 17.618397 17.575001 17.553303 17.509907 17.509907 17.575001 17.488209 17.358006 17.336308 17.336308 17.466496 17.596699 17.618397 17.857105 17.770298 17.857105 17.922199 17.813709 17.878803 18.117496 18.182606 18.442997 18.616596 18.703403 18.877003 19.267597 19.441196 19.831806 20.222401 20.569599 20.743198 21.025303 21.285709 21.524403 21.849903 22.110310 22.218800 22.327305 22.435810 22.414097 22.414097 22.370701 22.370701 22.457508 22.414097 22.262196 22.175404 22.132008 22.110310 22.045200 21.980106 21.980106 21.871601 21.893299 21.936695 21.936695 21.958408 22.132008 22.175404 22.175404 22.132008 22.240498 22.045200 22.110310 22.045200 21.936695 21.871601 21.958408 21.698002 21.524403 21.546101 21.459309 21.459309 21.546101 21.567799 21.611210 21.741398 21.828205 21.980106 22.088596 22.153706 22.262196 22.218800 22.283909 22.370701 22.327305 22.370701 22.240498 22.066898 21.849903 21.654606 21.546101 21.546101 21.502705 21.459309 21.481007 21.415897 21.437595 21.589497 21.806507 22.023502 22.066898 22.175404 22.262196 22.218800 22.218800 22.240498 22.218800 22.023502 21.828205 21.632908 21.481007 21.372501 21.198902 21.198902 21.155506 21.068699 21.068699 20.895100 20.916798 20.981907 21.047001 21.003605 20.981907 20.938496 20.634708 20.027103 19.831806 19.462910 18.898701 18.334507 18.009007 17.922199 17.943897 
17.922199 17.770298 17.791996 17.791996 17.835407 17.726902 17.683506 17.705204 17.640110 17.640110 17.705204 17.531605 17.444798 17.509907 17.444798 17.575001 17.705204 17.705204 17.640110 17.683506 17.770298 17.705204 17.661808 17.596699 17.705204 17.575001 17.531605 17.553303 17.509907 17.509907 17.509907 17.509907 17.401402 17.466496 17.423100 17.444798 17.379704 17.423100 17.531605 17.640110 17.748600 17.791996 17.900501 17.857105 17.900501 18.052402 18.139210 18.312809 18.573200 18.660007 18.833607 19.180805 19.462910 19.788410 20.244099 20.526203 20.699802 21.090397 21.415897 21.611210 21.828205 22.240498 22.305607 22.414097 22.414097 22.392399 22.457508 22.435810 22.457508 22.435810 22.392399 22.283909 22.132008 22.066898 21.980106 21.958408 21.914997 21.806507 21.784809 21.806507 21.784809 21.849903 21.893299 22.023502 22.132008 22.327305 22.240498 22.262196 22.218800 22.262196 22.132008 22.066898 21.871601 21.893299 21.611210 21.502705 21.394199 21.394199 21.350803 21.307407 21.459309 21.481007 21.546101 21.719700 21.958408 22.045200 22.240498 22.327305 22.327305 22.370701 22.414097 22.327305 22.370701 22.283909 22.045200 21.849903 21.654606 21.481007 21.524403 21.459309 21.329105 21.263996 21.350803 21.372501 21.524403 21.849903 21.936695 22.066898 22.175404 22.218800 22.153706 22.327305 22.240498 22.197102 21.980106 21.828205 21.632908 21.415897 21.285709 21.198902 21.155506 21.068699 21.047001 20.938496 20.938496 20.916798 20.981907 20.960209 21.090397 21.047001 20.830006 20.612995 20.048801 19.744999 19.484608 18.855305 18.334507 18.074100 17.987309 17.857105 
17.922199 17.791996 17.835407 17.791996 17.705204 17.683506 17.748600 17.683506 17.683506 17.661808 17.640110 17.444798 17.358006 17.314610 17.358006 17.509907 17.705204 17.726902 17.683506 17.683506 17.683506 17.661808 17.661808 17.726902 17.683506 17.661808 17.618397 17.640110 17.596699 17.575001 17.575001 17.596699 17.596699 17.596699 17.531605 17.531605 17.466496 17.401402 17.509907 17.509907 17.640110 17.705204 17.857105 17.835407 17.857105 18.052402 18.009007 18.421299 18.486408 18.703403 18.790195 19.093998 19.462910 19.831806 20.222401 20.569599 20.830006 21.068699 21.415897 21.654606 21.893299 22.132008 22.370701 22.479206 22.544300 22.479206 22.457508 22.457508 22.522602 22.522602 22.370701 22.240498 22.132008 21.980106 21.893299 21.828205 21.828205 21.719700 21.741398 21.719700 21.741398 21.784809 21.980106 22.132008 22.218800 22.262196 22.175404 22.218800 22.283909 22.218800 22.153706 22.175404 22.001804 21.741398 21.546101 21.415897 21.285709 21.372501 21.350803 21.307407 21.372501 21.459309 21.502705 21.719700 21.980106 22.132008 22.218800 22.370701 22.392399 22.414097 22.392399 22.457508 22.392399 22.240498 22.110310 21.871601 21.632908 21.546101 21.481007 21.285709 21.263996 21.242298 21.307407 21.350803 21.589497 21.741398 21.914997 22.045200 22.197102 22.262196 22.305607 22.305607 22.370701 22.240498 22.088596 21.958408 21.589497 21.437595 21.242298 21.133808 21.198902 21.112110 21.047001 20.916798 20.960209 20.873402 20.938496 21.025303 21.177204 21.090397 20.916798 20.591297 20.027103 19.788410 19.419498 18.985508 18.291096 18.052402 18.009007 18.074100 
17.922199 17.835407 17.813709 17.813709 17.770298 17.857105 17.748600 17.770298 17.726902 17.661808 17.683506 17.379704 17.379704 17.227802 17.444798 17.488209 17.575001 17.683506 17.683506 17.640110 17.683506 17.726902 17.813709 17.726902 17.705204 17.748600 17.705204 17.618397 17.661808 17.640110 17.509907 17.661808 17.575001 17.553303 17.575001 17.553303 17.509907 17.509907 17.531605 17.509907 17.618397 17.596699 17.726902 17.618397 17.770298 17.965595 17.965595 18.291096 18.508106 18.594898 18.681705 19.072300 19.376102 19.810108 20.244099 20.482807 20.764896 21.133808 21.437595 21.676304 21.914997 22.262196 22.305607 22.414097 22.522602 22.500904 22.457508 22.565998 22.565998 22.457508 22.414097 22.175404 22.110310 21.980106 21.958408 21.806507 21.806507 21.676304 21.676304 21.676304 21.741398 21.806507 21.958408 22.066898 22.197102 22.240498 22.283909 22.327305 22.370701 22.305607 22.218800 22.088596 22.001804 21.828205 21.567799 21.437595 21.307407 21.263996 21.263996 21.242298 21.285709 21.394199 21.524403 21.611210 21.914997 22.175404 22.283909 22.435810 22.414097 22.435810 22.414097 22.500904 22.414097 22.305607 22.110310 21.893299 21.719700 21.589497 21.481007 21.372501 21.307407 21.263996 21.285709 21.394199 21.524403 21.611210 21.980106 22.045200 22.218800 22.262196 22.283909 22.327305 22.218800 22.262196 22.023502 21.893299 21.481007 21.415897 21.155506 21.177204 21.090397 21.025303 20.938496 20.916798 20.916798 20.960209 20.981907 20.960209 21.025303 20.916798 20.895100 20.569599 20.027103 19.766697 19.441196 18.985508 18.421299 18.117496 18.009007 17.900501 
17.878803 17.791996 17.835407 17.878803 17.813709 17.857105 17.791996 17.813709 17.791996 17.791996 17.748600 17.379704 17.227802 17.227802 17.401402 17.553303 17.596699 17.683506 17.705204 17.683506 17.770298 17.857105 17.813709 17.726902 17.770298 17.726902 17.705204 17.791996 17.705204 17.770298 17.683506 17.770298 17.683506 17.575001 17.618397 17.575001 17.444798 17.596699 17.596699 17.661808 17.683506 17.618397 17.618397 17.575001 17.640110 17.835407 17.878803 18.095798 18.399601 18.573200 18.703403 19.137409 19.419498 19.810108 20.200703 20.547901 20.916798 21.155506 21.502705 21.741398 22.001804 22.283909 22.370701 22.500904 22.522602 22.565998 22.500904 22.565998 22.500904 22.544300 22.392399 22.262196 22.175404 22.066898 21.893299 21.806507 21.784809 21.698002 21.632908 21.611210 21.719700 21.806507 21.893299 22.153706 22.197102 22.283909 22.283909 22.305607 22.283909 22.305607 22.283909 22.197102 22.001804 21.828205 21.589497 21.394199 21.329105 21.285709 21.263996 21.329105 21.285709 21.502705 21.546101 21.654606 21.893299 22.175404 22.283909 22.349003 22.457508 22.457508 22.479206 22.479206 22.414097 22.392399 22.153706 21.893299 21.741398 21.611210 21.481007 21.372501 21.307407 21.263996 21.307407 21.394199 21.502705 21.676304 21.893299 22.088596 22.197102 22.240498 22.262196 22.218800 22.283909 22.218800 22.066898 21.849903 21.589497 21.350803 21.090397 21.025303 20.960209 21.003605 20.981907 21.003605 20.960209 20.895100 20.916798 21.025303 21.133808 21.090397 20.830006 20.612995 20.070499 19.853504 19.549702 19.050602 18.377903 18.226002 18.139210 18.095798 
17.922199 17.857105 17.835407 17.878803 17.900501 17.813709 17.835407 17.770298 17.835407 17.726902 17.661808 17.488209 17.249500 17.292896 17.292896 17.466496 17.683506 17.813709 17.770298 17.748600 17.748600 17.726902 17.791996 17.683506 17.791996 17.683506 17.813709 17.748600 17.683506 17.705204 17.661808 17.661808 17.661808 17.553303 17.553303 17.423100 17.423100 17.509907 17.596699 17.661808 17.640110 17.705204 17.705204 17.596699 17.575001 17.683506 17.705204 18.139210 18.334507 18.442997 18.703403 19.028904 19.311008 19.788410 20.179005 20.504505 20.699802 21.112110 21.437595 21.654606 21.980106 22.240498 22.370701 22.435810 22.392399 22.479206 22.435810 22.457508 22.479206 22.457508 22.392399 22.175404 22.110310 22.066898 21.936695 21.849903 21.784809 21.698002 21.632908 21.567799 21.741398 21.763096 21.936695 22.001804 22.197102 22.197102 22.218800 22.305607 22.327305 22.305607 22.262196 22.110310 21.849903 21.849903 21.654606 21.394199 21.307407 21.177204 21.242298 21.263996 21.329105 21.394199 21.459309 21.611210 21.914997 22.045200 22.262196 22.370701 22.370701 22.500904 22.414097 22.479206 22.327305 22.349003 22.001804 21.936695 21.741398 21.654606 21.589497 21.459309 21.394199 21.285709 21.372501 21.481007 21.611210 21.719700 21.893299 22.045200 22.066898 22.132008 22.132008 22.197102 22.045200 22.045200 21.958408 21.611210 21.459309 21.220600 21.047001 20.938496 20.873402 20.830006 20.916798 20.916798 20.851704 20.895100 20.960209 21.068699 21.198902 21.090397 20.808308 20.569599 20.113895 19.896900 19.593098 18.985508 18.464710 18.074100 18.052402 18.052402 
17.987309 17.835407 17.791996 17.835407 17.900501 17.878803 17.726902 17.791996 17.835407 17.705204 17.661808 17.488209 17.336308 17.271198 17.314610 17.401402 17.640110 17.683506 17.770298 17.770298 17.748600 17.748600 17.770298 17.705204 17.770298 17.791996 17.791996 17.683506 17.661808 17.748600 17.596699 17.618397 17.683506 17.553303 17.553303 17.531605 17.444798 17.423100 17.553303 17.705204 17.661808 17.791996 17.726902 17.683506 17.726902 17.726902 17.726902 18.030704 18.204304 18.442997 18.594898 18.920399 19.202503 19.658207 20.005405 20.461109 20.678104 21.047001 21.372501 21.589497 21.893299 22.197102 22.218800 22.327305 22.370701 22.327305 22.435810 22.370701 22.414097 22.479206 22.370701 22.262196 22.218800 21.958408 21.980106 21.849903 21.806507 21.654606 21.676304 21.611210 21.632908 21.828205 21.893299 21.936695 22.001804 22.218800 22.175404 22.305607 22.283909 22.262196 22.197102 21.980106 21.849903 21.828205 21.567799 21.481007 21.394199 21.285709 21.285709 21.263996 21.307407 21.502705 21.502705 21.611210 21.936695 22.023502 22.153706 22.283909 22.262196 22.370701 22.305607 22.370701 22.327305 22.262196 22.132008 21.936695 21.806507 21.741398 21.632908 21.589497 21.524403 21.415897 21.459309 21.632908 21.698002 21.828205 21.914997 22.001804 21.936695 21.980106 22.045200 22.001804 21.849903 21.828205 21.676304 21.589497 21.263996 21.090397 20.960209 20.895100 20.895100 20.895100 20.851704 20.960209 20.764896 20.873402 20.960209 21.047001 21.112110 20.960209 20.699802 20.526203 20.005405 19.853504 19.549702 18.963810 18.486408 18.095798 18.139210 18.030704 
18.030704 17.813709 17.922199 17.835407 17.900501 17.835407 17.726902 17.683506 17.726902 17.705204 17.618397 17.466496 17.271198 17.336308 17.249500 17.379704 17.509907 17.726902 17.726902 17.726902 17.748600 17.705204 17.770298 17.618397 17.791996 17.791996 17.596699 17.726902 17.705204 17.705204 17.683506 17.640110 17.596699 17.553303 17.444798 17.423100 17.423100 17.379704 17.531605 17.618397 17.618397 17.661808 17.748600 17.705204 17.661808 17.748600 17.705204 17.965595 18.226002 18.377903 18.464710 18.811909 19.115696 19.679905 19.983707 20.396000 20.634708 20.916798 21.307407 21.524403 21.763096 22.023502 22.153706 22.175404 22.262196 22.240498 22.262196 22.218800 22.327305 22.305607 22.283909 22.197102 22.175404 22.175404 22.088596 22.023502 21.914997 21.806507 21.806507 21.719700 21.741398 21.741398 21.828205 21.936695 21.958408 22.066898 22.045200 22.153706 22.132008 22.175404 22.132008 22.110310 21.893299 21.784809 21.698002 21.502705 21.481007 21.415897 21.481007 21.437595 21.459309 21.589497 21.676304 21.654606 21.936695 22.001804 22.066898 22.001804 22.197102 22.175404 22.153706 22.305607 22.218800 22.110310 22.023502 21.936695 21.893299 21.828205 21.784809 21.741398 21.676304 21.676304 21.611210 21.719700 21.828205 21.741398 21.893299 21.828205 21.784809 21.849903 21.893299 21.719700 21.719700 21.654606 21.502705 21.394199 21.133808 21.112110 20.851704 20.743198 20.830006 20.721500 20.830006 20.764896 20.916798 20.960209 21.025303 21.047001 21.003605 20.938496 20.830006 20.656406 20.048801 19.810108 19.549702 19.007206 18.421299 18.117496 18.052402 18.009007 
18.009007 17.835407 17.813709 17.900501 17.965595 17.835407 17.770298 17.705204 17.705204 17.683506 17.661808 17.640110 17.379704 17.336308 17.358006 17.358006 17.488209 17.705204 17.748600 17.770298 17.726902 17.705204 17.661808 17.770298 17.748600 17.705204 17.705204 17.705204 17.705204 17.640110 17.661808 17.770298 17.618397 17.553303 17.488209 17.488209 17.401402 17.509907 17.553303 17.618397 17.575001 17.661808 17.683506 17.705204 17.683506 17.770298 17.705204 17.965595 18.160908 18.421299 18.529804 18.833607 19.159107 19.549702 19.962009 20.287510 20.504505 20.873402 21.198902 21.437595 21.719700 21.849903 21.828205 21.958408 22.001804 22.023502 22.045200 22.066898 22.045200 22.175404 22.262196 22.262196 22.370701 22.283909 22.197102 22.132008 22.110310 22.001804 21.893299 21.806507 21.849903 21.763096 21.828205 21.871601 21.806507 21.914997 21.958408 22.001804 22.023502 21.980106 22.001804 21.893299 21.849903 21.849903 21.784809 21.698002 21.546101 21.589497 21.567799 21.567799 21.698002 21.719700 21.784809 21.806507 21.980106 21.893299 21.914997 21.849903 21.980106 21.893299 22.066898 22.045200 21.958408 21.914997 21.980106 21.958408 22.066898 22.023502 21.980106 21.958408 21.914997 21.914997 21.893299 21.958408 21.893299 21.849903 21.763096 21.676304 21.589497 21.611210 21.632908 21.567799 21.524403 21.394199 21.459309 21.242298 21.068699 20.981907 20.830006 20.743198 20.786610 20.764896 20.808308 20.895100 20.873402 20.938496 20.960209 21.068699 21.047001 20.960209 20.786610 20.504505 19.962009 19.918598 19.571400 19.072300 18.442997 18.291096 18.074100 18.030704 
18.009007 17.857105 17.813709 17.791996 17.835407 17.857105 17.835407 17.705204 17.748600 17.726902 17.683506 17.705204 17.401402 17.314610 17.271198 17.336308 17.466496 17.661808 17.661808 17.726902 17.726902 17.748600 17.791996 17.770298 17.770298 17.813709 17.661808 17.770298 17.705204 17.726902 17.661808 17.661808 17.661808 17.553303 17.596699 17.488209 17.379704 17.379704 17.509907 17.661808 17.575001 17.661808 17.661808 17.705204 17.770298 17.791996 17.705204 17.878803 18.095798 18.291096 18.464710 18.768497 18.963810 19.484608 19.918598 20.309208 20.526203 20.808308 21.112110 21.285709 21.502705 21.589497 21.524403 21.741398 21.698002 21.806507 21.849903 21.849903 21.893299 22.045200 22.045200 22.240498 22.457508 22.544300 22.392399 22.370701 22.305607 22.175404 22.132008 22.001804 21.980106 21.828205 21.936695 21.698002 21.741398 21.828205 21.763096 21.763096 21.719700 21.806507 21.806507 21.828205 21.719700 21.828205 21.849903 21.871601 21.871601 21.806507 21.849903 21.849903 21.871601 22.110310 21.958408 21.893299 21.958408 21.849903 21.784809 21.806507 21.763096 21.828205 21.849903 21.806507 21.806507 21.914997 21.893299 22.066898 22.066898 22.088596 22.132008 22.240498 22.175404 22.066898 22.088596 22.175404 22.045200 21.828205 21.654606 21.459309 21.481007 21.437595 21.502705 21.459309 21.437595 21.285709 21.198902 21.133808 20.960209 20.873402 20.743198 20.764896 20.764896 20.786610 20.851704 20.851704 20.873402 20.851704 21.003605 21.047001 21.177204 21.047001 20.786610 20.547901 19.962009 19.875202 19.441196 19.007206 18.551502 18.160908 18.095798 18.052402 
17.922199 17.748600 17.791996 17.770298 17.835407 17.726902 17.791996 17.791996 17.726902 17.705204 17.661808 17.683506 17.509907 17.336308 17.249500 17.292896 17.401402 17.553303 17.726902 17.770298 17.748600 17.683506 17.683506 17.683506 17.726902 17.726902 17.640110 17.857105 17.683506 17.683506 17.640110 17.618397 17.640110 17.661808 17.640110 17.509907 17.423100 17.423100 17.488209 17.596699 17.553303 17.618397 17.683506 17.748600 17.661808 17.705204 17.661808 17.835407 18.052402 18.204304 18.421299 18.681705 18.898701 19.419498 19.788410 20.092197 20.352604 20.786610 20.981907 21.112110 21.285709 21.415897 21.350803 21.481007 21.502705 21.611210 21.567799 21.698002 21.763096 21.828205 22.023502 22.262196 22.370701 22.522602 22.565998 22.500904 22.392399 22.283909 22.153706 22.110310 22.066898 21.958408 21.806507 21.676304 21.459309 21.524403 21.524403 21.611210 21.502705 21.567799 21.632908 21.654606 21.546101 21.871601 21.958408 22.023502 21.914997 21.980106 22.110310 22.001804 22.088596 22.066898 22.110310 22.088596 21.828205 21.763096 21.698002 21.676304 21.611210 21.654606 21.611210 21.654606 21.632908 21.654606 21.871601 21.958408 22.066898 22.175404 22.197102 22.240498 22.327305 22.197102 22.262196 22.175404 22.045200 21.763096 21.567799 21.437595 21.350803 21.372501 21.220600 21.220600 21.177204 21.220600 21.112110 21.003605 20.938496 20.851704 20.699802 20.721500 20.764896 20.678104 20.764896 20.721500 20.808308 20.873402 21.047001 21.068699 21.155506 20.960209 20.808308 20.569599 19.962009 19.853504 19.549702 19.007206 18.529804 18.074100 18.052402 18.052402 
17.987309 17.857105 17.770298 17.857105 17.835407 17.770298 17.748600 17.835407 17.770298 17.770298 17.705204 17.726902 17.509907 17.358006 17.227802 17.314610 17.358006 17.531605 17.661808 17.726902 17.813709 17.705204 17.705204 17.770298 17.791996 17.683506 17.705204 17.748600 17.726902 17.726902 17.726902 17.726902 17.618397 17.661808 17.575001 17.553303 17.401402 17.423100 17.466496 17.596699 17.553303 17.575001 17.596699 17.596699 17.661808 17.748600 17.596699 17.683506 17.987309 18.182606 18.377903 18.594898 18.898701 19.311008 19.766697 19.983707 20.287510 20.526203 20.851704 20.938496 21.177204 21.242298 21.263996 21.372501 21.372501 21.459309 21.502705 21.415897 21.632908 21.719700 21.980106 22.175404 22.457508 22.544300 22.479206 22.565998 22.500904 22.349003 22.283909 22.153706 22.175404 21.936695 21.806507 21.589497 21.415897 21.437595 21.437595 21.415897 21.437595 21.502705 21.567799 21.481007 21.481007 21.828205 22.066898 22.045200 22.153706 22.110310 22.197102 22.197102 22.132008 22.218800 22.110310 22.045200 21.914997 21.676304 21.589497 21.524403 21.481007 21.415897 21.459309 21.459309 21.502705 21.632908 21.763096 22.001804 22.088596 22.392399 22.327305 22.327305 22.392399 22.327305 22.305607 22.175404 22.088596 21.806507 21.524403 21.372501 21.220600 21.263996 21.177204 21.155506 21.155506 21.068699 21.047001 20.938496 20.895100 20.808308 20.699802 20.591297 20.808308 20.656406 20.830006 20.743198 20.851704 20.916798 20.960209 21.003605 21.112110 21.025303 20.786610 20.612995 20.027103 19.918598 19.441196 18.963810 18.551502 18.204304 18.095798 18.030704 
17.987309 17.878803 17.857105 17.835407 17.791996 17.791996 17.770298 17.726902 17.835407 17.661808 17.770298 17.705204 17.640110 17.336308 17.314610 17.271198 17.314610 17.509907 17.618397 17.705204 17.791996 17.770298 17.770298 17.770298 17.791996 17.791996 17.791996 17.748600 17.748600 17.726902 17.705204 17.726902 17.683506 17.596699 17.596699 17.553303 17.379704 17.379704 17.509907 17.575001 17.618397 17.640110 17.705204 17.705204 17.575001 17.705204 17.683506 17.770298 17.900501 18.160908 18.312809 18.594898 18.833607 19.267597 19.723301 20.048801 20.352604 20.461109 20.743198 20.873402 21.003605 21.090397 21.112110 21.307407 21.394199 21.415897 21.481007 21.524403 21.546101 21.676304 21.893299 22.240498 22.457508 22.609409 22.522602 22.544300 22.500904 22.392399 22.349003 22.240498 22.088596 21.936695 21.763096 21.546101 21.394199 21.350803 21.285709 21.263996 21.307407 21.329105 21.437595 21.437595 21.481007 21.806507 21.958408 22.240498 22.197102 22.218800 22.283909 22.283909 22.327305 22.305607 22.240498 22.153706 21.893299 21.632908 21.524403 21.394199 21.329105 21.329105 21.372501 21.350803 21.481007 21.567799 21.719700 21.958408 22.153706 22.218800 22.392399 22.392399 22.414097 22.457508 22.392399 22.240498 22.132008 21.806507 21.546101 21.307407 21.285709 21.155506 21.133808 20.960209 20.981907 21.003605 20.981907 20.916798 20.808308 20.764896 20.678104 20.764896 20.743198 20.830006 20.851704 20.830006 20.916798 20.981907 21.133808 21.133808 21.003605 21.003605 20.916798 20.612995 20.048801 19.875202 19.462910 19.028904 18.529804 18.204304 18.095798 18.117496 
18.009007 17.857105 17.878803 17.835407 17.791996 17.726902 17.791996 17.726902 17.813709 17.835407 17.791996 17.770298 17.683506 17.553303 17.314610 17.206104 17.249500 17.444798 17.618397 17.683506 17.661808 17.726902 17.705204 17.661808 17.683506 17.726902 17.770298 17.813709 17.791996 17.726902 17.705204 17.748600 17.683506 17.661808 17.640110 17.531605 17.401402 17.423100 17.488209 17.488209 17.640110 17.661808 17.661808 17.661808 17.661808 17.748600 17.596699 17.726902 17.900501 18.139210 18.269398 18.508106 18.725101 19.224201 19.701603 19.940296 20.113895 20.439396 20.721500 20.851704 20.938496 21.068699 21.003605 21.198902 21.329105 21.329105 21.350803 21.502705 21.524403 21.654606 21.980106 22.175404 22.500904 22.544300 22.587696 22.587696 22.565998 22.435810 22.370701 22.240498 22.153706 21.958408 21.741398 21.459309 21.307407 21.198902 21.133808 21.285709 21.285709 21.242298 21.415897 21.350803 21.437595 21.784809 22.023502 22.132008 22.197102 22.218800 22.283909 22.392399 22.327305 22.305607 22.240498 22.088596 21.849903 21.676304 21.481007 21.415897 21.285709 21.263996 21.372501 21.285709 21.372501 21.611210 21.719700 21.914997 22.132008 22.240498 22.392399 22.435810 22.479206 22.435810 22.327305 22.218800 22.066898 21.741398 21.589497 21.263996 21.220600 21.090397 21.003605 21.047001 20.960209 20.938496 20.938496 20.895100 20.808308 20.743198 20.678104 20.699802 20.743198 20.743198 20.895100 20.830006 20.873402 21.003605 21.025303 21.047001 21.090397 20.895100 20.873402 20.612995 20.092197 19.875202 19.441196 19.093998 18.594898 18.160908 18.204304 18.009007 
18.030704 17.922199 17.900501 17.791996 17.835407 17.900501 17.835407 17.770298 17.791996 17.748600 17.770298 17.813709 17.618397 17.466496 17.358006 17.379704 17.358006 17.379704 17.553303 17.705204 17.770298 17.770298 17.813709 17.683506 17.748600 17.813709 17.770298 17.791996 17.857105 17.748600 17.661808 17.683506 17.705204 17.705204 17.661808 17.553303 17.466496 17.488209 17.596699 17.661808 17.640110 17.661808 17.661808 17.683506 17.661808 17.726902 17.683506 17.705204 17.922199 18.160908 18.291096 18.573200 18.638309 19.159107 19.549702 19.983707 20.222401 20.374302 20.743198 20.786610 20.851704 21.003605 21.090397 21.242298 21.307407 21.394199 21.437595 21.437595 21.567799 21.654606 21.806507 22.110310 22.457508 22.479206 22.652805 22.544300 22.544300 22.522602 22.414097 22.283909 22.197102 21.936695 21.654606 21.437595 21.263996 21.242298 21.263996 21.242298 21.177204 21.242298 21.220600 21.459309 21.372501 21.763096 21.914997 22.132008 22.240498 22.327305 22.457508 22.479206 22.435810 22.457508 22.305607 22.132008 21.936695 21.632908 21.437595 21.372501 21.285709 21.242298 21.307407 21.307407 21.437595 21.654606 21.698002 22.066898 22.240498 22.305607 22.392399 22.500904 22.500904 22.457508 22.349003 22.197102 22.001804 21.654606 21.502705 21.263996 21.112110 21.047001 20.981907 20.960209 20.960209 20.873402 20.895100 20.895100 20.743198 20.764896 20.764896 20.612995 20.743198 20.764896 20.851704 20.916798 21.003605 21.068699 21.003605 21.133808 21.068699 20.981907 20.830006 20.634708 20.113895 19.831806 19.528004 19.180805 18.638309 18.226002 18.160908 18.139210 
18.030704 17.791996 17.726902 17.900501 17.770298 17.748600 17.813709 17.791996 17.857105 17.770298 17.726902 17.770298 17.683506 17.553303 17.271198 17.206104 17.336308 17.336308 17.531605 17.640110 17.857105 17.770298 17.683506 17.748600 17.770298 17.748600 17.813709 17.748600 17.835407 17.661808 17.770298 17.813709 17.705204 17.705204 17.618397 17.531605 17.401402 17.444798 17.531605 17.618397 17.575001 17.640110 17.661808 17.661808 17.618397 17.683506 17.661808 17.596699 17.857105 18.030704 18.160908 18.486408 18.638309 19.028904 19.484608 19.896900 20.092197 20.374302 20.612995 20.808308 20.938496 21.047001 21.090397 21.198902 21.307407 21.263996 21.372501 21.415897 21.567799 21.632908 21.871601 22.001804 22.327305 22.392399 22.479206 22.500904 22.522602 22.392399 22.283909 22.197102 22.197102 21.871601 21.676304 21.372501 21.242298 21.198902 21.047001 21.133808 21.155506 21.133808 21.220600 21.329105 21.415897 21.784809 21.958408 22.066898 22.305607 22.283909 22.457508 22.414097 22.457508 22.414097 22.305607 22.197102 21.849903 21.611210 21.459309 21.372501 21.285709 21.220600 21.198902 21.285709 21.372501 21.524403 21.741398 22.066898 22.218800 22.240498 22.414097 22.414097 22.435810 22.327305 22.327305 22.262196 21.980106 21.611210 21.415897 21.177204 21.047001 21.003605 20.938496 20.938496 20.895100 20.808308 20.721500 20.808308 20.764896 20.764896 20.721500 20.678104 20.786610 20.786610 20.873402 20.916798 20.981907 21.068699 21.155506 21.090397 21.177204 20.981907 20.873402 20.656406 20.070499 19.788410 19.549702 19.115696 18.638309 18.312809 18.074100 18.074100 
17.922199 17.726902 17.770298 17.813709 17.813709 17.791996 17.770298 17.791996 17.791996 17.683506 17.770298 17.726902 17.705204 17.618397 17.379704 17.249500 17.271198 17.379704 17.531605 17.640110 17.726902 17.791996 17.813709 17.683506 17.726902 17.770298 17.791996 17.813709 17.857105 17.813709 17.813709 17.726902 17.813709 17.748600 17.705204 17.661808 17.531605 17.466496 17.575001 17.575001 17.575001 17.661808 17.618397 17.596699 17.575001 17.640110 17.553303 17.661808 17.748600 17.987309 18.139210 18.421299 18.508106 18.963810 19.462910 19.918598 20.070499 20.396000 20.656406 20.830006 20.938496 21.025303 21.090397 21.198902 21.242298 21.263996 21.350803 21.415897 21.481007 21.611210 21.849903 21.936695 22.197102 22.305607 22.435810 22.435810 22.435810 22.370701 22.240498 22.240498 22.066898 21.849903 21.567799 21.372501 21.155506 21.155506 21.003605 21.112110 21.047001 21.068699 21.133808 21.329105 21.307407 21.741398 21.936695 22.088596 22.197102 22.240498 22.392399 22.500904 22.479206 22.392399 22.240498 22.088596 21.828205 21.459309 21.415897 21.285709 21.263996 21.263996 21.263996 21.307407 21.437595 21.589497 21.763096 22.001804 22.218800 22.175404 22.305607 22.370701 22.283909 22.283909 22.283909 22.132008 21.871601 21.632908 21.307407 21.090397 20.960209 21.025303 20.873402 20.808308 20.699802 20.764896 20.764896 20.743198 20.786610 20.830006 20.678104 20.743198 20.808308 20.786610 20.851704 20.960209 21.047001 21.155506 21.220600 21.177204 21.242298 21.047001 20.830006 20.721500 20.179005 19.896900 19.549702 19.115696 18.616596 18.269398 18.074100 17.965595 
17.813709 17.791996 17.835407 17.748600 17.922199 17.748600 17.748600 17.683506 17.813709 17.748600 17.791996 17.770298 17.770298 17.705204 17.509907 17.227802 17.271198 17.271198 17.466496 17.618397 17.791996 17.813709 17.705204 17.791996 17.791996 17.813709 17.770298 17.857105 17.878803 17.705204 17.835407 17.835407 17.748600 17.791996 17.726902 17.640110 17.444798 17.509907 17.531605 17.596699 17.531605 17.683506 17.683506 17.596699 17.640110 17.726902 17.553303 17.553303 17.748600 18.030704 18.095798 18.442997 18.508106 18.942097 19.441196 19.766697 20.027103 20.352604 20.569599 20.743198 20.981907 21.047001 21.025303 21.133808 21.177204 21.155506 21.242298 21.329105 21.437595 21.654606 21.784809 21.871601 22.197102 22.240498 22.349003 22.349003 22.327305 22.327305 22.218800 22.088596 21.958408 21.871601 21.567799 21.437595 21.133808 21.133808 20.981907 21.003605 21.047001 21.047001 21.068699 21.220600 21.285709 21.676304 21.871601 21.958408 22.153706 22.218800 22.392399 22.327305 22.435810 22.283909 22.262196 22.023502 21.698002 21.567799 21.307407 21.372501 21.220600 21.133808 21.220600 21.285709 21.459309 21.589497 21.784809 21.936695 22.088596 22.175404 22.283909 22.305607 22.218800 22.132008 22.023502 21.914997 21.676304 21.589497 21.263996 21.068699 20.873402 20.981907 20.873402 20.830006 20.764896 20.743198 20.721500 20.678104 20.743198 20.851704 20.721500 20.678104 20.830006 20.851704 20.916798 21.025303 21.133808 21.177204 21.220600 21.263996 21.263996 20.981907 20.830006 20.678104 20.113895 19.831806 19.549702 19.159107 18.703403 18.269398 18.052402 18.074100 
17.943897 17.770298 17.922199 17.857105 17.835407 17.770298 17.813709 17.726902 17.726902 17.683506 17.813709 17.770298 17.770298 17.726902 17.553303 17.401402 17.249500 17.292896 17.379704 17.531605 17.726902 17.748600 17.857105 17.770298 17.791996 17.726902 17.661808 17.791996 17.813709 17.857105 17.770298 17.857105 17.878803 17.770298 17.770298 17.596699 17.509907 17.488209 17.509907 17.575001 17.683506 17.661808 17.705204 17.596699 17.531605 17.748600 17.575001 17.575001 17.726902 17.900501 18.074100 18.356205 18.551502 18.811909 19.397800 19.766697 19.983707 20.244099 20.526203 20.721500 20.808308 20.938496 21.068699 21.025303 21.155506 21.068699 21.177204 21.198902 21.350803 21.437595 21.676304 21.806507 22.023502 22.110310 22.218800 22.197102 22.218800 22.110310 22.001804 22.001804 21.849903 21.763096 21.481007 21.372501 21.133808 21.025303 20.938496 21.003605 20.938496 20.960209 21.068699 21.112110 21.242298 21.567799 21.741398 21.806507 22.023502 22.175404 22.262196 22.197102 22.262196 22.132008 22.001804 21.893299 21.676304 21.415897 21.329105 21.307407 21.285709 21.263996 21.220600 21.263996 21.415897 21.567799 21.741398 21.849903 21.806507 22.001804 22.023502 21.958408 21.980106 21.914997 21.806507 21.719700 21.654606 21.394199 21.112110 20.960209 20.916798 20.916798 20.830006 20.721500 20.743198 20.634708 20.786610 20.786610 20.808308 20.764896 20.721500 20.699802 20.873402 20.830006 20.960209 21.047001 21.177204 21.090397 21.242298 21.220600 21.220600 21.112110 20.808308 20.721500 20.200703 19.831806 19.636509 19.050602 18.681705 18.160908 18.160908 17.987309 
17.943897 17.943897 17.835407 17.748600 17.813709 17.813709 17.835407 17.726902 17.878803 17.748600 17.878803 17.813709 17.726902 17.748600 17.596699 17.271198 17.227802 17.314610 17.314610 17.423100 17.618397 17.748600 17.791996 17.661808 17.791996 17.791996 17.748600 17.835407 17.857105 17.835407 17.770298 17.813709 17.770298 17.813709 17.705204 17.640110 17.531605 17.444798 17.531605 17.553303 17.575001 17.640110 17.618397 17.553303 17.596699 17.640110 17.596699 17.661808 17.770298 17.922199 18.009007 18.377903 18.508106 18.811909 19.419498 19.679905 19.918598 20.157307 20.374302 20.591297 20.743198 20.916798 20.851704 21.003605 21.025303 21.068699 21.112110 21.133808 21.242298 21.372501 21.481007 21.589497 21.914997 21.958408 22.023502 22.066898 22.001804 21.893299 21.849903 21.763096 21.632908 21.481007 21.437595 21.307407 21.068699 21.003605 20.960209 20.981907 20.916798 20.851704 20.960209 21.068699 21.133808 21.329105 21.502705 21.589497 21.828205 21.871601 22.023502 21.958408 21.980106 21.980106 21.784809 21.632908 21.567799 21.372501 21.198902 21.263996 21.198902 21.220600 21.198902 21.307407 21.394199 21.437595 21.502705 21.611210 21.698002 21.763096 21.828205 21.828205 21.741398 21.611210 21.524403 21.524403 21.350803 21.198902 21.155506 20.895100 20.764896 20.895100 20.743198 20.786610 20.786610 20.612995 20.743198 20.808308 20.764896 20.764896 20.678104 20.634708 20.808308 20.808308 20.830006 20.938496 21.068699 21.133808 21.220600 21.220600 21.198902 20.981907 20.873402 20.699802 20.157307 19.766697 19.614796 19.137409 18.638309 18.226002 18.074100 18.009007 
