# Supplementary material for: Food Image Segmentation Using Multi-Modal Imaging Sensors with Color and Thermal Data
Source: Sensors (Basel). 2023 Jan 4;23(2):560. doi: 10.3390/s23020560 (PMC9860575; doi:10.3390/s23020560)
Supplement: Supplementary file 1 [file sensors-23-00560-s001.zip › Combined Data/Calibration/Calibration thermal/rgb49.txt]

17.227802 17.140995 17.206104 17.314610 17.358006 17.271198 17.292896 17.271198 17.097599 17.184406 17.162708 17.206104 17.162708 17.227802 17.162708 17.184406 17.162708 17.249500 17.292896 17.184406 17.314610 17.140995 17.162708 17.184406 17.271198 17.249500 17.227802 17.336308 17.423100 17.358006 17.271198 17.271198 17.336308 17.401402 17.379704 17.423100 17.401402 17.358006 17.488209 17.444798 17.423100 17.379704 17.444798 17.314610 17.292896 17.314610 17.271198 17.249500 17.162708 17.271198 17.162708 17.097599 17.184406 17.488209 17.705204 17.857105 18.030704 18.269398 18.356205 18.442997 18.464710 18.486408 18.573200 18.638309 18.725101 18.790195 18.942097 19.093998 19.137409 19.093998 19.050602 19.159107 19.137409 19.159107 19.202503 19.289295 19.289295 19.397800 19.441196 19.528004 19.636509 19.810108 19.896900 19.918598 19.962009 20.005405 20.200703 20.179005 20.222401 20.157307 20.200703 19.983707 20.005405 20.092197 19.896900 20.179005 20.200703 20.179005 20.330906 20.569599 20.461109 20.504505 20.678104 20.634708 20.808308 20.808308 20.895100 21.003605 20.873402 20.960209 20.938496 20.981907 20.981907 21.133808 20.938496 21.025303 21.068699 21.155506 21.133808 21.025303 21.090397 21.025303 21.003605 20.960209 21.068699 21.047001 21.025303 20.981907 20.916798 20.916798 20.851704 20.721500 20.612995 20.591297 20.352604 20.179005 20.070499 20.005405 19.810108 19.484608 19.506306 19.354404 18.898701 18.529804 18.160908 17.922199 17.748600 17.488209 17.466496 17.292896 17.314610 17.488209 17.184406 17.358006 17.379704 17.488209 17.444798 17.488209 17.618397 17.791996 
17.379704 17.249500 17.314610 17.206104 17.292896 17.358006 17.358006 17.292896 17.271198 17.292896 17.379704 17.423100 17.249500 17.227802 17.249500 17.271198 17.249500 17.271198 17.271198 17.336308 17.249500 17.314610 17.271198 17.336308 17.314610 17.423100 17.423100 17.336308 17.358006 17.358006 17.314610 17.336308 17.379704 17.488209 17.423100 17.553303 17.423100 17.423100 17.401402 17.444798 17.466496 17.292896 17.379704 17.509907 17.401402 17.358006 17.227802 17.162708 17.206104 17.206104 17.140995 17.336308 17.531605 17.683506 17.965595 18.009007 18.182606 18.464710 18.508106 18.464710 18.486408 18.551502 18.638309 18.616596 18.703403 18.811909 18.898701 18.985508 19.093998 18.963810 19.115696 19.115696 19.115696 19.245899 19.267597 19.311008 19.354404 19.397800 19.354404 19.571400 19.549702 19.549702 19.766697 19.788410 19.810108 19.918598 20.005405 20.070499 20.092197 20.070499 20.048801 19.918598 20.005405 20.027103 19.853504 19.940296 20.005405 19.875202 20.005405 20.027103 19.918598 19.983707 20.113895 20.113895 20.309208 20.265797 20.439396 20.656406 20.612995 20.612995 20.634708 20.504505 20.569599 20.699802 20.786610 20.960209 20.895100 20.851704 20.938496 20.873402 20.895100 20.830006 20.786610 20.808308 20.656406 20.808308 20.830006 20.851704 20.895100 20.938496 20.895100 20.873402 20.851704 20.830006 20.764896 20.569599 20.417698 20.265797 20.374302 20.027103 19.940296 19.723301 19.289295 18.920399 18.312809 18.030704 17.640110 17.509907 17.618397 17.358006 17.292896 17.488209 17.314610 17.444798 17.553303 17.661808 17.466496 17.618397 17.509907 17.683506 
17.227802 17.249500 17.466496 17.466496 17.444798 17.488209 17.271198 17.271198 17.227802 17.314610 17.423100 17.423100 17.336308 17.227802 17.336308 17.227802 17.358006 17.249500 17.292896 17.292896 17.271198 17.336308 17.336308 17.271198 17.292896 17.358006 17.444798 17.401402 17.466496 17.379704 17.379704 17.379704 17.444798 17.423100 17.401402 17.531605 17.444798 17.401402 17.444798 17.466496 17.379704 17.162708 17.097599 17.140995 17.206104 17.140995 17.032505 17.054203 17.032505 17.119297 17.162708 17.423100 17.640110 17.922199 18.009007 17.943897 18.160908 18.442997 18.356205 18.377903 18.486408 18.616596 18.660007 18.573200 18.703403 18.768497 18.877003 18.942097 19.028904 19.028904 19.093998 19.137409 19.159107 19.311008 19.224201 19.311008 19.397800 19.419498 19.484608 19.593098 19.614796 19.723301 19.744999 19.810108 19.875202 19.875202 20.070499 20.113895 20.157307 20.092197 20.092197 20.027103 20.048801 19.983707 20.005405 19.962009 19.983707 19.983707 19.983707 19.983707 20.005405 19.940296 20.027103 20.005405 20.135609 20.048801 20.113895 20.200703 20.244099 20.309208 20.265797 20.265797 20.265797 20.417698 20.526203 20.612995 20.634708 20.569599 20.634708 20.591297 20.547901 20.417698 20.265797 20.157307 20.200703 20.157307 20.265797 20.396000 20.461109 20.612995 20.764896 20.699802 20.721500 20.808308 20.764896 20.656406 20.612995 20.547901 20.461109 20.287510 20.200703 19.983707 19.658207 19.202503 18.529804 18.074100 17.705204 17.640110 17.509907 17.336308 17.444798 17.509907 17.292896 17.358006 17.596699 17.596699 17.531605 17.748600 17.770298 17.726902 
17.292896 17.336308 17.358006 17.271198 17.358006 17.358006 17.292896 17.227802 17.358006 17.271198 17.292896 17.314610 17.162708 17.249500 17.227802 17.379704 17.314610 17.358006 17.249500 17.336308 17.314610 17.292896 17.271198 17.206104 17.401402 17.444798 17.336308 17.379704 17.292896 17.249500 17.292896 17.358006 17.466496 17.488209 17.379704 17.575001 17.358006 17.379704 17.401402 17.401402 17.292896 17.054203 17.054203 17.032505 16.989109 17.054203 17.054203 17.075901 17.054203 17.097599 17.140995 17.531605 17.791996 18.074100 18.117496 18.095798 18.095798 18.182606 18.399601 18.356205 18.421299 18.464710 18.551502 18.594898 18.746799 18.811909 18.768497 18.855305 18.963810 18.920399 19.050602 19.050602 19.093998 19.202503 19.224201 19.267597 19.332706 19.311008 19.462910 19.528004 19.549702 19.701603 19.831806 19.896900 19.918598 19.896900 19.983707 20.113895 20.200703 20.157307 20.200703 20.113895 20.048801 20.113895 20.027103 20.005405 19.940296 19.962009 19.983707 19.962009 20.048801 19.983707 20.048801 20.070499 20.135609 20.092197 20.179005 20.179005 20.179005 20.157307 20.265797 20.265797 20.244099 20.374302 20.352604 20.417698 20.482807 20.504505 20.591297 20.547901 20.482807 20.374302 20.200703 20.157307 20.092197 20.048801 20.048801 20.092197 20.113895 20.330906 20.482807 20.417698 20.417698 20.461109 20.482807 20.526203 20.417698 20.461109 20.417698 20.309208 20.244099 20.265797 19.766697 19.397800 18.681705 18.160908 17.683506 17.596699 17.509907 17.314610 17.423100 17.488209 17.314610 17.488209 17.466496 17.640110 17.509907 17.640110 17.726902 17.640110 
17.336308 17.314610 17.292896 17.336308 17.358006 17.358006 17.271198 17.162708 17.314610 17.292896 17.466496 17.292896 17.314610 17.292896 17.292896 17.314610 17.292896 17.314610 17.336308 17.271198 17.292896 17.292896 17.314610 17.336308 17.336308 17.379704 17.423100 17.314610 17.292896 17.292896 17.358006 17.423100 17.401402 17.444798 17.444798 17.336308 17.336308 17.488209 17.466496 17.488209 17.249500 17.075901 17.162708 17.184406 17.119297 17.162708 17.140995 17.097599 17.097599 17.097599 17.249500 17.705204 17.943897 18.160908 18.226002 18.160908 18.291096 18.377903 18.377903 18.399601 18.399601 18.486408 18.529804 18.529804 18.660007 18.768497 18.790195 18.790195 18.920399 18.877003 18.920399 18.985508 19.050602 19.159107 19.180805 19.224201 19.311008 19.397800 19.289295 19.484608 19.679905 19.636509 19.788410 19.875202 19.940296 20.027103 20.157307 20.157307 20.309208 20.244099 20.200703 20.113895 20.157307 20.157307 20.092197 20.048801 20.005405 20.048801 20.070499 20.027103 20.135609 20.135609 20.135609 20.157307 20.222401 20.157307 20.265797 20.265797 20.352604 20.309208 20.287510 20.374302 20.396000 20.439396 20.417698 20.482807 20.461109 20.526203 20.569599 20.569599 20.504505 20.374302 20.113895 20.048801 20.113895 20.113895 20.113895 20.113895 20.092197 20.179005 20.330906 20.244099 20.330906 20.352604 20.374302 20.374302 20.417698 20.396000 20.330906 20.330906 20.309208 20.222401 20.027103 19.593098 18.898701 18.182606 17.726902 17.618397 17.553303 17.336308 17.444798 17.444798 17.271198 17.423100 17.553303 17.661808 17.553303 17.640110 17.726902 17.575001 
17.249500 17.249500 17.336308 17.379704 17.401402 17.401402 17.379704 17.227802 17.336308 17.271198 17.358006 17.423100 17.314610 17.271198 17.379704 17.336308 17.336308 17.314610 17.249500 17.336308 17.271198 17.379704 17.336308 17.314610 17.249500 17.336308 17.444798 17.401402 17.314610 17.314610 17.292896 17.401402 17.466496 17.488209 17.358006 17.401402 17.379704 17.444798 17.596699 17.466496 17.314610 17.097599 17.249500 17.140995 17.162708 17.227802 17.249500 17.206104 17.140995 17.206104 17.271198 17.770298 18.074100 18.334507 18.334507 18.291096 18.312809 18.442997 18.442997 18.486408 18.508106 18.508106 18.508106 18.573200 18.616596 18.638309 18.725101 18.746799 18.833607 18.855305 18.877003 19.028904 19.007206 19.137409 19.137409 19.180805 19.245899 19.289295 19.441196 19.441196 19.549702 19.744999 19.723301 19.918598 20.005405 19.940296 20.135609 20.113895 20.265797 20.265797 20.200703 20.157307 20.244099 20.287510 20.113895 20.113895 20.092197 20.113895 20.113895 20.179005 20.179005 20.179005 20.222401 20.265797 20.330906 20.200703 20.352604 20.330906 20.330906 20.352604 20.396000 20.461109 20.504505 20.547901 20.526203 20.482807 20.547901 20.569599 20.656406 20.526203 20.612995 20.352604 20.222401 20.027103 20.222401 20.135609 20.070499 20.092197 20.135609 20.113895 20.244099 20.179005 20.309208 20.244099 20.330906 20.244099 20.309208 20.265797 20.309208 20.330906 20.330906 20.330906 20.157307 19.571400 19.072300 18.464710 17.835407 17.618397 17.596699 17.379704 17.401402 17.488209 17.336308 17.314610 17.531605 17.640110 17.488209 17.553303 17.618397 17.618397 
17.336308 17.336308 17.314610 17.488209 17.379704 17.336308 17.401402 17.292896 17.314610 17.358006 17.401402 17.379704 17.358006 17.314610 17.401402 17.466496 17.423100 17.227802 17.314610 17.314610 17.314610 17.227802 17.336308 17.314610 17.379704 17.336308 17.488209 17.379704 17.358006 17.336308 17.423100 17.509907 17.466496 17.509907 17.444798 17.444798 17.509907 17.466496 17.596699 17.466496 17.379704 17.184406 17.271198 17.292896 17.184406 17.227802 17.271198 17.162708 17.206104 17.292896 17.444798 18.009007 18.160908 18.529804 18.508106 18.464710 18.464710 18.638309 18.703403 18.638309 18.638309 18.660007 18.681705 18.594898 18.703403 18.725101 18.768497 18.725101 18.833607 18.833607 18.920399 19.050602 18.942097 19.115696 19.202503 19.180805 19.311008 19.311008 19.462910 19.528004 19.571400 19.744999 19.940296 20.070499 20.244099 20.113895 20.179005 20.200703 20.265797 20.352604 20.265797 20.287510 20.330906 20.330906 20.265797 20.330906 20.330906 20.244099 20.222401 20.330906 20.352604 20.330906 20.330906 20.396000 20.482807 20.309208 20.352604 20.439396 20.504505 20.439396 20.504505 20.482807 20.526203 20.547901 20.634708 20.569599 20.612995 20.743198 20.721500 20.699802 20.721500 20.526203 20.526203 20.222401 20.309208 20.244099 20.287510 20.200703 20.287510 20.309208 20.244099 20.287510 20.396000 20.374302 20.352604 20.265797 20.396000 20.352604 20.309208 20.287510 20.330906 20.330906 20.309208 19.962009 19.180805 18.594898 17.943897 17.726902 17.705204 17.466496 17.423100 17.509907 17.444798 17.531605 17.553303 17.661808 17.488209 17.705204 17.661808 17.640110 
17.488209 17.314610 17.358006 17.466496 17.401402 17.358006 17.336308 17.336308 17.271198 17.314610 17.444798 17.401402 17.314610 17.379704 17.444798 17.379704 17.314610 17.314610 17.358006 17.271198 17.401402 17.314610 17.358006 17.379704 17.358006 17.444798 17.401402 17.336308 17.423100 17.401402 17.358006 17.444798 17.488209 17.488209 17.444798 17.661808 17.531605 17.596699 17.618397 17.618397 17.379704 17.075901 17.249500 17.292896 17.140995 17.206104 17.314610 17.206104 17.249500 17.336308 17.683506 18.030704 18.334507 18.594898 18.638309 18.594898 18.681705 18.660007 18.811909 18.768497 18.746799 18.790195 18.725101 18.703403 18.746799 18.746799 18.833607 18.790195 18.898701 18.877003 18.898701 18.985508 18.985508 19.137409 19.137409 19.115696 19.311008 19.376102 19.311008 19.506306 19.528004 19.788410 19.940296 20.070499 20.157307 20.092197 20.265797 20.287510 20.330906 20.461109 20.439396 20.461109 20.417698 20.396000 20.309208 20.439396 20.439396 20.330906 20.417698 20.396000 20.417698 20.417698 20.504505 20.526203 20.504505 20.482807 20.504505 20.634708 20.591297 20.656406 20.634708 20.547901 20.678104 20.721500 20.721500 20.764896 20.786610 20.786610 20.851704 20.743198 20.764896 20.743198 20.547901 20.461109 20.309208 20.374302 20.287510 20.287510 20.287510 20.352604 20.309208 20.352604 20.374302 20.374302 20.352604 20.352604 20.352604 20.309208 20.309208 20.396000 20.222401 20.330906 20.352604 19.896900 19.441196 18.725101 18.160908 17.726902 17.683506 17.444798 17.596699 17.661808 17.596699 17.596699 17.553303 17.640110 17.466496 17.618397 17.661808 17.683506 
17.423100 17.271198 17.292896 17.401402 17.401402 17.314610 17.249500 17.249500 17.336308 17.292896 17.358006 17.358006 17.444798 17.314610 17.358006 17.292896 17.379704 17.314610 17.358006 17.336308 17.206104 17.358006 17.292896 17.227802 17.379704 17.401402 17.292896 17.401402 17.379704 17.401402 17.423100 17.336308 17.466496 17.509907 17.444798 17.640110 17.596699 17.553303 17.596699 17.553303 17.314610 17.184406 17.271198 17.271198 17.140995 17.271198 17.227802 17.271198 17.271198 17.488209 17.640110 18.117496 18.334507 18.681705 18.681705 18.746799 18.703403 18.855305 18.898701 18.833607 18.855305 18.790195 18.790195 18.877003 18.790195 18.811909 18.898701 18.855305 18.877003 18.898701 18.920399 18.963810 19.050602 19.050602 19.072300 19.224201 19.289295 19.245899 19.462910 19.528004 19.593098 19.679905 19.831806 19.940296 20.092197 20.179005 20.287510 20.330906 20.461109 20.504505 20.461109 20.482807 20.417698 20.482807 20.461109 20.504505 20.547901 20.526203 20.504505 20.547901 20.569599 20.591297 20.634708 20.678104 20.786610 20.569599 20.656406 20.699802 20.743198 20.721500 20.743198 20.786610 20.830006 20.938496 20.808308 20.873402 20.960209 20.916798 20.895100 20.808308 20.808308 20.764896 20.634708 20.656406 20.526203 20.461109 20.374302 20.417698 20.374302 20.461109 20.482807 20.439396 20.482807 20.417698 20.461109 20.461109 20.439396 20.287510 20.396000 20.287510 20.244099 20.396000 20.374302 20.027103 19.419498 18.920399 18.312809 17.813709 17.726902 17.509907 17.509907 17.640110 17.423100 17.575001 17.488209 17.509907 17.466496 17.618397 17.726902 17.640110 
17.379704 17.292896 17.379704 17.423100 17.401402 17.271198 17.271198 17.292896 17.336308 17.314610 17.206104 17.336308 17.336308 17.358006 17.401402 17.423100 17.401402 17.314610 17.271198 17.358006 17.336308 17.358006 17.358006 17.292896 17.314610 17.466496 17.336308 17.314610 17.466496 17.444798 17.509907 17.488209 17.444798 17.488209 17.531605 17.575001 17.466496 17.466496 17.488209 17.488209 17.249500 17.140995 17.227802 17.249500 17.336308 17.271198 17.271198 17.292896 17.358006 17.401402 17.748600 18.269398 18.486408 18.811909 18.877003 18.811909 18.811909 18.942097 19.028904 18.963810 18.963810 18.898701 18.985508 18.920399 18.898701 18.985508 18.942097 18.963810 18.963810 18.963810 18.942097 19.115696 19.137409 19.159107 19.115696 19.245899 19.267597 19.311008 19.441196 19.506306 19.593098 19.723301 19.896900 19.918598 19.983707 20.287510 20.396000 20.417698 20.526203 20.591297 20.547901 20.526203 20.547901 20.569599 20.439396 20.612995 20.612995 20.721500 20.569599 20.591297 20.699802 20.721500 20.764896 20.830006 20.873402 20.764896 20.895100 20.960209 20.938496 20.960209 20.960209 20.960209 20.960209 21.047001 21.025303 21.047001 21.047001 21.068699 21.025303 21.090397 20.916798 21.025303 20.851704 20.743198 20.743198 20.678104 20.591297 20.526203 20.504505 20.591297 20.612995 20.591297 20.612995 20.591297 20.634708 20.396000 20.417698 20.374302 20.482807 20.309208 20.287510 20.309208 20.396000 20.179005 19.549702 18.985508 18.377903 17.748600 17.661808 17.596699 17.531605 17.661808 17.444798 17.596699 17.575001 17.509907 17.596699 17.618397 17.770298 17.770298 
17.423100 17.292896 17.401402 17.444798 17.336308 17.227802 17.249500 17.358006 17.336308 17.292896 17.227802 17.401402 17.358006 17.292896 17.271198 17.358006 17.379704 17.379704 17.271198 17.336308 17.379704 17.314610 17.271198 17.336308 17.271198 17.336308 17.379704 17.358006 17.401402 17.358006 17.444798 17.423100 17.509907 17.444798 17.466496 17.640110 17.575001 17.509907 17.531605 17.509907 17.292896 17.227802 17.336308 17.292896 17.271198 17.358006 17.292896 17.271198 17.466496 17.466496 17.683506 18.269398 18.486408 18.746799 18.942097 18.920399 18.942097 19.159107 19.093998 19.115696 19.050602 19.050602 19.072300 18.898701 19.028904 18.985508 19.028904 19.115696 19.115696 19.115696 19.050602 19.115696 19.159107 19.202503 19.180805 19.267597 19.267597 19.354404 19.376102 19.484608 19.571400 19.723301 19.875202 19.962009 20.135609 20.222401 20.417698 20.461109 20.656406 20.612995 20.526203 20.569599 20.547901 20.526203 20.569599 20.612995 20.678104 20.656406 20.634708 20.656406 20.721500 20.612995 20.743198 20.786610 20.938496 20.916798 20.895100 21.047001 21.025303 21.025303 20.981907 21.025303 21.112110 21.133808 21.133808 21.112110 21.177204 21.242298 21.112110 20.981907 21.047001 21.025303 20.960209 20.938496 20.808308 20.721500 20.721500 20.612995 20.678104 20.721500 20.786610 20.678104 20.656406 20.786610 20.699802 20.634708 20.526203 20.482807 20.482807 20.417698 20.330906 20.352604 20.439396 20.265797 19.810108 19.332706 18.486408 17.791996 17.770298 17.575001 17.596699 17.509907 17.401402 17.596699 17.466496 17.531605 17.444798 17.509907 17.813709 17.683506 
17.423100 17.249500 17.358006 17.336308 17.292896 17.336308 17.358006 17.271198 17.358006 17.292896 17.227802 17.379704 17.488209 17.379704 17.271198 17.292896 17.314610 17.314610 17.358006 17.379704 17.336308 17.249500 17.379704 17.292896 17.314610 17.379704 17.292896 17.401402 17.358006 17.423100 17.423100 17.423100 17.423100 17.509907 17.423100 17.575001 17.553303 17.509907 17.509907 17.466496 17.358006 17.249500 17.271198 17.184406 17.206104 17.271198 17.184406 17.314610 17.336308 17.401402 17.770298 18.291096 18.573200 18.811909 18.985508 19.007206 19.072300 19.224201 19.289295 19.159107 19.159107 19.072300 19.093998 19.093998 19.115696 19.093998 19.245899 19.159107 19.224201 19.267597 19.245899 19.180805 19.137409 19.311008 19.311008 19.289295 19.332706 19.419498 19.441196 19.528004 19.571400 19.766697 19.853504 19.962009 20.179005 20.330906 20.396000 20.547901 20.569599 20.591297 20.569599 20.591297 20.656406 20.591297 20.439396 20.612995 20.612995 20.612995 20.612995 20.612995 20.569599 20.656406 20.699802 20.808308 20.873402 20.895100 20.938496 21.025303 21.025303 20.960209 21.047001 21.068699 20.960209 21.155506 21.068699 20.981907 21.047001 21.112110 21.047001 21.090397 21.090397 21.025303 21.025303 20.916798 20.873402 20.808308 20.743198 20.808308 20.721500 20.786610 20.699802 20.721500 20.851704 20.895100 20.938496 20.786610 20.721500 20.634708 20.526203 20.396000 20.374302 20.417698 20.439396 20.330906 19.875202 19.311008 18.616596 17.900501 17.770298 17.531605 17.553303 17.596699 17.401402 17.423100 17.488209 17.553303 17.401402 17.596699 17.640110 17.683506 
17.401402 17.358006 17.423100 17.423100 17.358006 17.249500 17.271198 17.379704 17.379704 17.379704 17.358006 17.379704 17.358006 17.358006 17.379704 17.292896 17.423100 17.358006 17.336308 17.314610 17.336308 17.358006 17.314610 17.314610 17.379704 17.444798 17.358006 17.444798 17.509907 17.379704 17.423100 17.423100 17.466496 17.531605 17.531605 17.553303 17.444798 17.444798 17.531605 17.466496 17.292896 17.119297 17.292896 17.271198 17.227802 17.314610 17.358006 17.358006 17.292896 17.379704 17.770298 18.399601 18.681705 18.920399 19.050602 19.072300 19.267597 19.224201 19.397800 19.311008 19.376102 19.332706 19.311008 19.245899 19.376102 19.311008 19.397800 19.354404 19.506306 19.397800 19.332706 19.245899 19.224201 19.267597 19.397800 19.332706 19.441196 19.462910 19.593098 19.701603 19.744999 19.810108 19.962009 20.157307 20.309208 20.417698 20.482807 20.656406 20.743198 20.764896 20.678104 20.699802 20.699802 20.612995 20.591297 20.569599 20.547901 20.526203 20.504505 20.526203 20.591297 20.547901 20.764896 20.808308 20.895100 20.938496 21.047001 21.133808 21.003605 21.003605 21.047001 21.025303 20.981907 21.025303 21.025303 21.068699 21.068699 21.112110 21.047001 21.047001 20.981907 20.981907 20.938496 20.960209 20.916798 20.916798 20.895100 20.851704 20.808308 20.873402 20.764896 20.808308 20.873402 20.960209 21.003605 20.873402 20.721500 20.634708 20.656406 20.504505 20.482807 20.330906 20.417698 20.504505 20.092197 19.506306 18.790195 17.943897 17.878803 17.661808 17.553303 17.705204 17.423100 17.575001 17.575001 17.575001 17.553303 17.661808 17.770298 17.770298 
17.488209 17.336308 17.488209 17.379704 17.444798 17.336308 17.401402 17.401402 17.444798 17.444798 17.444798 17.401402 17.488209 17.336308 17.271198 17.423100 17.466496 17.444798 17.466496 17.444798 17.423100 17.379704 17.401402 17.379704 17.401402 17.423100 17.466496 17.423100 17.466496 17.401402 17.444798 17.466496 17.509907 17.531605 17.488209 17.683506 17.640110 17.466496 17.488209 17.488209 17.358006 17.249500 17.292896 17.227802 17.271198 17.336308 17.358006 17.401402 17.401402 17.531605 17.922199 18.486408 18.725101 19.028904 19.159107 19.159107 19.311008 19.332706 19.506306 19.419498 19.484608 19.593098 19.549702 19.462910 19.549702 19.658207 19.658207 19.614796 19.701603 19.636509 19.571400 19.484608 19.376102 19.462910 19.549702 19.441196 19.528004 19.571400 19.636509 19.658207 19.766697 19.940296 20.113895 20.330906 20.547901 20.612995 20.873402 20.895100 21.003605 20.851704 20.916798 20.895100 20.764896 20.808308 20.612995 20.764896 20.569599 20.591297 20.504505 20.547901 20.526203 20.504505 20.808308 20.786610 21.047001 21.068699 21.177204 21.285709 21.242298 21.133808 21.155506 21.155506 21.133808 21.112110 21.047001 20.981907 21.025303 20.981907 21.003605 20.938496 20.895100 20.895100 20.938496 20.981907 21.090397 20.981907 20.895100 20.916798 20.851704 20.960209 20.851704 20.895100 20.764896 21.003605 21.025303 21.025303 20.743198 20.678104 20.612995 20.569599 20.482807 20.526203 20.591297 20.504505 20.048801 19.636509 19.072300 18.095798 17.748600 17.661808 17.596699 17.596699 17.509907 17.575001 17.618397 17.596699 17.553303 17.705204 17.770298 17.813709 
17.444798 17.336308 17.358006 17.358006 17.271198 17.423100 17.444798 17.401402 17.531605 17.379704 17.379704 17.292896 17.444798 17.401402 17.379704 17.358006 17.379704 17.358006 17.314610 17.358006 17.358006 17.271198 17.423100 17.466496 17.379704 17.423100 17.466496 17.466496 17.444798 17.466496 17.466496 17.444798 17.575001 17.488209 17.423100 17.640110 17.553303 17.401402 17.466496 17.423100 17.292896 17.184406 17.271198 17.271198 17.162708 17.379704 17.358006 17.271198 17.379704 17.423100 18.052402 18.508106 18.660007 19.050602 19.159107 19.267597 19.354404 19.506306 19.571400 19.549702 19.658207 19.658207 19.701603 19.810108 19.853504 19.896900 19.853504 19.896900 19.853504 19.831806 19.744999 19.701603 19.462910 19.593098 19.506306 19.528004 19.593098 19.614796 19.593098 19.636509 19.810108 20.048801 20.374302 20.547901 20.764896 20.786610 21.025303 21.047001 21.155506 21.090397 21.025303 20.981907 20.916798 20.808308 20.699802 20.678104 20.569599 20.547901 20.417698 20.396000 20.461109 20.634708 20.873402 21.047001 21.198902 21.220600 21.372501 21.372501 21.437595 21.394199 21.437595 21.307407 21.177204 21.177204 21.133808 20.938496 21.047001 21.003605 21.047001 20.895100 20.916798 20.873402 20.960209 21.155506 21.047001 21.068699 21.025303 21.003605 20.938496 20.981907 20.960209 20.873402 20.916798 20.851704 20.873402 20.938496 20.830006 20.656406 20.547901 20.504505 20.547901 20.547901 20.569599 20.396000 20.092197 19.744999 18.942097 18.269398 17.791996 17.726902 17.596699 17.640110 17.466496 17.553303 17.509907 17.531605 17.553303 17.705204 17.726902 17.705204 
17.444798 17.271198 17.314610 17.379704 17.379704 17.379704 17.358006 17.466496 17.423100 17.423100 17.292896 17.379704 17.423100 17.336308 17.292896 17.336308 17.358006 17.401402 17.314610 17.249500 17.358006 17.336308 17.336308 17.336308 17.379704 17.379704 17.314610 17.423100 17.423100 17.401402 17.488209 17.401402 17.509907 17.423100 17.466496 17.575001 17.509907 17.401402 17.509907 17.423100 17.249500 17.206104 17.292896 17.314610 17.292896 17.314610 17.379704 17.314610 17.379704 17.531605 17.943897 18.660007 18.833607 19.072300 19.202503 19.376102 19.332706 19.506306 19.658207 19.593098 19.701603 19.766697 19.896900 20.005405 20.048801 20.048801 20.048801 20.092197 20.027103 20.005405 19.896900 19.744999 19.614796 19.701603 19.614796 19.593098 19.614796 19.658207 19.679905 19.810108 19.918598 20.157307 20.417698 20.699802 21.003605 20.960209 21.133808 21.285709 21.372501 21.329105 21.220600 21.090397 20.938496 20.764896 20.612995 20.612995 20.591297 20.547901 20.504505 20.504505 20.547901 20.699802 21.003605 21.090397 21.329105 21.329105 21.481007 21.654606 21.524403 21.654606 21.611210 21.524403 21.329105 21.263996 21.155506 21.003605 21.047001 21.047001 21.025303 20.938496 20.938496 20.981907 21.112110 21.198902 21.263996 21.307407 21.220600 21.242298 21.263996 21.285709 21.133808 21.047001 21.025303 20.916798 20.873402 20.895100 20.721500 20.656406 20.526203 20.526203 20.526203 20.526203 20.656406 20.569599 20.092197 19.766697 19.093998 18.442997 17.813709 17.618397 17.661808 17.726902 17.509907 17.509907 17.509907 17.596699 17.488209 17.705204 17.726902 17.791996 
17.466496 17.358006 17.336308 17.423100 17.444798 17.423100 17.401402 17.488209 17.575001 17.379704 17.488209 17.466496 17.531605 17.401402 17.401402 17.423100 17.379704 17.444798 17.466496 17.358006 17.358006 17.423100 17.444798 17.358006 17.466496 17.488209 17.509907 17.466496 17.509907 17.509907 17.488209 17.466496 17.466496 17.575001 17.553303 17.726902 17.531605 17.509907 17.553303 17.444798 17.358006 17.292896 17.379704 17.444798 17.314610 17.336308 17.401402 17.358006 17.401402 17.640110 18.052402 18.660007 18.920399 19.202503 19.289295 19.419498 19.462910 19.636509 19.744999 19.701603 19.788410 19.918598 20.157307 20.200703 20.222401 20.265797 20.330906 20.309208 20.287510 20.200703 20.135609 19.940296 19.701603 19.766697 19.788410 19.679905 19.744999 19.810108 19.810108 19.896900 20.027103 20.374302 20.569599 20.743198 21.025303 21.242298 21.329105 21.415897 21.481007 21.437595 21.415897 21.307407 21.068699 20.895100 20.678104 20.656406 20.612995 20.547901 20.612995 20.634708 20.612995 20.916798 21.003605 21.263996 21.611210 21.589497 21.676304 21.741398 21.806507 21.893299 21.719700 21.719700 21.394199 21.437595 21.285709 21.155506 21.220600 21.198902 21.133808 21.047001 21.047001 21.133808 21.329105 21.459309 21.459309 21.502705 21.481007 21.546101 21.415897 21.481007 21.350803 21.242298 21.198902 21.025303 21.025303 20.938496 20.895100 20.764896 20.721500 20.656406 20.591297 20.678104 20.699802 20.678104 20.374302 19.962009 19.376102 18.681705 18.030704 17.770298 17.748600 17.813709 17.683506 17.618397 17.683506 17.683506 17.661808 17.770298 17.835407 17.922199 
17.336308 17.358006 17.466496 17.444798 17.358006 17.401402 17.466496 17.466496 17.358006 17.401402 17.444798 17.466496 17.423100 17.336308 17.379704 17.401402 17.466496 17.444798 17.423100 17.401402 17.401402 17.488209 17.401402 17.423100 17.358006 17.531605 17.466496 17.466496 17.531605 17.466496 17.466496 17.401402 17.509907 17.531605 17.488209 17.705204 17.553303 17.423100 17.640110 17.423100 17.249500 17.271198 17.358006 17.358006 17.358006 17.423100 17.358006 17.379704 17.379704 17.575001 18.009007 18.681705 18.898701 19.224201 19.289295 19.419498 19.593098 19.658207 19.744999 19.788410 19.896900 20.005405 20.244099 20.222401 20.287510 20.330906 20.352604 20.417698 20.417698 20.287510 20.222401 20.048801 19.853504 19.940296 19.788410 19.744999 19.853504 19.810108 19.875202 19.962009 20.005405 20.287510 20.743198 20.916798 21.003605 21.263996 21.329105 21.394199 21.437595 21.502705 21.394199 21.372501 21.242298 20.895100 20.764896 20.656406 20.591297 20.569599 20.699802 20.591297 20.699802 20.830006 21.047001 21.263996 21.654606 21.676304 21.828205 21.806507 21.871601 21.936695 21.849903 21.719700 21.546101 21.481007 21.285709 21.242298 21.198902 21.155506 21.133808 21.133808 21.133808 21.242298 21.329105 21.524403 21.546101 21.632908 21.632908 21.676304 21.567799 21.589497 21.524403 21.329105 21.285709 21.112110 21.068699 20.895100 20.808308 20.699802 20.721500 20.612995 20.569599 20.634708 20.830006 20.656406 20.461109 20.027103 19.571400 18.768497 18.182606 17.791996 17.661808 17.878803 17.553303 17.640110 17.553303 17.618397 17.640110 17.770298 17.726902 17.857105 
17.401402 17.314610 17.358006 17.423100 17.423100 17.379704 17.444798 17.379704 17.379704 17.444798 17.401402 17.423100 17.292896 17.336308 17.379704 17.401402 17.444798 17.444798 17.444798 17.509907 17.336308 17.292896 17.379704 17.358006 17.336308 17.531605 17.466496 17.466496 17.531605 17.444798 17.531605 17.531605 17.488209 17.553303 17.596699 17.683506 17.553303 17.488209 17.575001 17.358006 17.292896 17.184406 17.336308 17.314610 17.336308 17.314610 17.358006 17.444798 17.423100 17.705204 18.052402 18.681705 19.028904 19.137409 19.332706 19.419498 19.614796 19.679905 19.831806 19.744999 19.853504 20.048801 20.244099 20.222401 20.374302 20.417698 20.504505 20.504505 20.439396 20.374302 20.287510 20.070499 19.896900 19.983707 19.831806 19.875202 19.875202 19.875202 19.853504 20.048801 20.113895 20.504505 20.895100 20.981907 21.242298 21.220600 21.437595 21.394199 21.459309 21.502705 21.459309 21.372501 21.307407 21.090397 20.808308 20.808308 20.678104 20.656406 20.678104 20.678104 20.678104 20.721500 21.220600 21.437595 21.676304 21.632908 21.849903 21.914997 21.914997 21.914997 21.893299 21.763096 21.546101 21.437595 21.329105 21.329105 21.263996 21.155506 21.198902 21.155506 21.198902 21.307407 21.437595 21.546101 21.611210 21.719700 21.654606 21.719700 21.632908 21.741398 21.524403 21.481007 21.285709 21.198902 21.047001 20.960209 20.981907 20.764896 20.721500 20.591297 20.656406 20.699802 20.721500 20.721500 20.591297 20.244099 19.484608 18.963810 18.182606 17.987309 17.726902 17.857105 17.748600 17.705204 17.596699 17.661808 17.640110 17.705204 17.726902 17.813709 
17.423100 17.314610 17.466496 17.444798 17.423100 17.379704 17.509907 17.423100 17.379704 17.379704 17.444798 17.401402 17.509907 17.444798 17.466496 17.401402 17.379704 17.466496 17.531605 17.466496 17.509907 17.444798 17.444798 17.509907 17.444798 17.466496 17.488209 17.466496 17.531605 17.488209 17.575001 17.509907 17.488209 17.575001 17.596699 17.596699 17.466496 17.444798 17.575001 17.444798 17.271198 17.292896 17.336308 17.336308 17.379704 17.336308 17.423100 17.379704 17.444798 17.596699 18.117496 18.746799 19.028904 19.245899 19.441196 19.462910 19.549702 19.788410 19.810108 19.853504 20.070499 20.287510 20.374302 20.374302 20.439396 20.504505 20.461109 20.569599 20.482807 20.461109 20.374302 20.135609 19.940296 19.940296 19.918598 19.896900 19.940296 19.940296 20.048801 20.157307 20.244099 20.439396 20.873402 21.090397 21.350803 21.177204 21.329105 21.437595 21.481007 21.567799 21.481007 21.481007 21.307407 21.198902 20.960209 20.873402 20.786610 20.743198 20.764896 20.743198 20.743198 20.981907 21.263996 21.437595 21.676304 21.719700 21.763096 21.806507 21.828205 21.893299 21.893299 21.893299 21.632908 21.546101 21.350803 21.285709 21.285709 21.263996 21.242298 21.220600 21.242298 21.415897 21.632908 21.567799 21.654606 21.698002 21.698002 21.828205 21.676304 21.763096 21.741398 21.394199 21.372501 21.198902 21.112110 21.068699 20.895100 20.764896 20.721500 20.591297 20.591297 20.678104 20.721500 20.808308 20.526203 20.309208 19.636509 19.072300 18.399601 17.943897 17.965595 17.900501 17.640110 17.705204 17.661808 17.748600 17.661808 17.770298 17.726902 17.791996 
17.444798 17.466496 17.509907 17.488209 17.509907 17.466496 17.401402 17.444798 17.336308 17.401402 17.379704 17.531605 17.531605 17.444798 17.423100 17.444798 17.423100 17.553303 17.509907 17.466496 17.379704 17.379704 17.379704 17.401402 17.488209 17.553303 17.444798 17.509907 17.509907 17.531605 17.531605 17.596699 17.618397 17.553303 17.466496 17.575001 17.553303 17.596699 17.553303 17.423100 17.314610 17.423100 17.401402 17.444798 17.358006 17.336308 17.401402 17.466496 17.466496 17.618397 18.204304 18.790195 18.920399 19.289295 19.549702 19.528004 19.614796 19.788410 19.918598 19.983707 20.113895 20.374302 20.330906 20.482807 20.547901 20.482807 20.482807 20.461109 20.461109 20.461109 20.461109 20.352604 20.005405 20.157307 20.048801 20.005405 20.070499 20.048801 20.179005 20.179005 20.374302 20.612995 20.981907 21.133808 21.285709 21.394199 21.394199 21.372501 21.459309 21.481007 21.459309 21.394199 21.350803 21.242298 21.068699 20.960209 20.916798 20.808308 20.851704 20.851704 20.938496 21.003605 21.263996 21.502705 21.806507 21.719700 21.784809 21.806507 21.828205 21.936695 21.871601 21.806507 21.654606 21.567799 21.350803 21.307407 21.372501 21.372501 21.307407 21.220600 21.285709 21.415897 21.654606 21.698002 21.676304 21.719700 21.698002 21.828205 21.698002 21.806507 21.698002 21.524403 21.372501 21.263996 21.220600 21.047001 20.895100 20.764896 20.743198 20.569599 20.569599 20.656406 20.721500 20.830006 20.699802 20.374302 19.962009 19.224201 18.594898 18.204304 18.247700 17.922199 17.683506 17.726902 17.726902 17.705204 17.726902 17.748600 17.900501 17.770298 
17.423100 17.444798 17.596699 17.531605 17.531605 17.401402 17.379704 17.401402 17.314610 17.271198 17.423100 17.444798 17.553303 17.488209 17.379704 17.379704 17.531605 17.575001 17.401402 17.379704 17.444798 17.336308 17.379704 17.358006 17.423100 17.531605 17.509907 17.553303 17.596699 17.423100 17.466496 17.444798 17.466496 17.444798 17.488209 17.596699 17.466496 17.444798 17.553303 17.379704 17.271198 17.444798 17.358006 17.401402 17.336308 17.401402 17.423100 17.444798 17.488209 17.661808 18.160908 18.746799 19.007206 19.289295 19.528004 19.571400 19.658207 19.723301 19.940296 19.962009 20.113895 20.352604 20.482807 20.417698 20.504505 20.396000 20.482807 20.417698 20.439396 20.439396 20.374302 20.396000 20.092197 20.157307 20.222401 20.200703 20.265797 20.222401 20.287510 20.374302 20.439396 20.678104 21.025303 21.177204 21.263996 21.285709 21.263996 21.350803 21.415897 21.415897 21.481007 21.372501 21.285709 21.307407 21.242298 21.155506 21.047001 20.981907 20.981907 20.938496 20.981907 21.090397 21.329105 21.481007 21.676304 21.567799 21.784809 21.763096 21.958408 21.893299 21.784809 21.654606 21.676304 21.567799 21.394199 21.307407 21.415897 21.415897 21.437595 21.242298 21.329105 21.437595 21.481007 21.654606 21.698002 21.763096 21.741398 21.741398 21.676304 21.784809 21.741398 21.567799 21.372501 21.220600 21.155506 21.090397 20.916798 20.808308 20.764896 20.569599 20.612995 20.721500 20.743198 20.699802 20.764896 20.461109 20.027103 19.397800 18.681705 18.291096 18.204304 17.943897 17.791996 17.748600 17.770298 17.705204 17.683506 17.726902 17.835407 17.878803 
17.488209 17.488209 17.553303 17.575001 17.509907 17.444798 17.379704 17.423100 17.444798 17.379704 17.466496 17.401402 17.423100 17.466496 17.423100 17.379704 17.444798 17.401402 17.379704 17.379704 17.423100 17.444798 17.423100 17.379704 17.466496 17.444798 17.444798 17.466496 17.531605 17.531605 17.488209 17.444798 17.488209 17.488209 17.401402 17.531605 17.466496 17.509907 17.575001 17.314610 17.358006 17.358006 17.292896 17.401402 17.423100 17.401402 17.466496 17.379704 17.466496 17.791996 18.182606 18.790195 18.963810 19.397800 19.506306 19.593098 19.658207 19.788410 19.940296 20.027103 20.070499 20.222401 20.287510 20.417698 20.374302 20.374302 20.352604 20.439396 20.396000 20.352604 20.287510 20.374302 20.330906 20.309208 20.330906 20.330906 20.504505 20.504505 20.547901 20.634708 20.808308 20.830006 20.960209 21.068699 21.155506 21.198902 21.220600 21.263996 21.220600 21.155506 21.329105 21.394199 21.177204 21.285709 21.307407 21.350803 21.285709 21.242298 21.177204 21.263996 21.198902 21.350803 21.459309 21.567799 21.611210 21.546101 21.567799 21.676304 21.741398 21.719700 21.676304 21.589497 21.611210 21.567799 21.481007 21.459309 21.481007 21.502705 21.524403 21.415897 21.502705 21.481007 21.546101 21.589497 21.654606 21.698002 21.654606 21.719700 21.611210 21.719700 21.654606 21.502705 21.437595 21.285709 21.112110 21.068699 20.960209 20.895100 20.743198 20.612995 20.547901 20.699802 20.786610 20.786610 20.699802 20.569599 20.157307 19.462910 18.833607 18.312809 18.247700 18.160908 17.878803 17.900501 17.835407 17.748600 17.683506 17.835407 17.835407 17.791996 
17.358006 17.444798 17.531605 17.553303 17.466496 17.488209 17.444798 17.444798 17.444798 17.509907 17.423100 17.488209 17.423100 17.509907 17.379704 17.336308 17.401402 17.444798 17.336308 17.379704 17.336308 17.466496 17.531605 17.379704 17.423100 17.358006 17.401402 17.488209 17.531605 17.531605 17.531605 17.553303 17.531605 17.466496 17.379704 17.575001 17.466496 17.488209 17.509907 17.444798 17.358006 17.292896 17.271198 17.423100 17.358006 17.401402 17.401402 17.358006 17.488209 17.791996 18.204304 18.768497 19.093998 19.419498 19.528004 19.419498 19.679905 19.875202 19.918598 20.005405 20.005405 20.200703 20.179005 20.200703 20.265797 20.222401 20.222401 20.244099 20.200703 20.222401 20.330906 20.374302 20.504505 20.526203 20.591297 20.699802 20.721500 20.851704 20.764896 20.851704 20.873402 20.938496 21.003605 21.112110 20.981907 21.068699 20.916798 20.981907 20.960209 20.960209 21.090397 21.155506 21.220600 21.242298 21.329105 21.524403 21.589497 21.524403 21.524403 21.459309 21.415897 21.437595 21.632908 21.611210 21.589497 21.394199 21.459309 21.437595 21.394199 21.415897 21.589497 21.502705 21.437595 21.546101 21.546101 21.632908 21.654606 21.741398 21.654606 21.654606 21.784809 21.589497 21.567799 21.611210 21.632908 21.611210 21.481007 21.524403 21.437595 21.481007 21.502705 21.481007 21.329105 21.198902 21.242298 21.133808 21.112110 20.960209 20.808308 20.612995 20.612995 20.634708 20.721500 20.764896 20.786610 20.656406 20.309208 19.614796 19.050602 18.356205 18.226002 18.095798 17.791996 17.878803 17.835407 17.791996 17.661808 17.770298 17.770298 17.770298 
17.509907 17.358006 17.640110 17.640110 17.423100 17.466496 17.423100 17.358006 17.401402 17.466496 17.488209 17.488209 17.509907 17.401402 17.379704 17.401402 17.423100 17.488209 17.509907 17.444798 17.423100 17.423100 17.401402 17.423100 17.336308 17.423100 17.488209 17.509907 17.488209 17.466496 17.509907 17.531605 17.640110 17.509907 17.509907 17.531605 17.509907 17.509907 17.444798 17.358006 17.336308 17.358006 17.336308 17.379704 17.423100 17.358006 17.423100 17.401402 17.553303 17.835407 18.312809 18.811909 19.072300 19.397800 19.571400 19.571400 19.744999 20.070499 20.027103 20.070499 20.048801 20.157307 20.070499 20.027103 20.048801 20.070499 20.005405 20.070499 20.200703 20.222401 20.265797 20.461109 20.591297 20.786610 20.895100 20.873402 20.916798 21.025303 21.068699 21.068699 21.133808 21.112110 21.068699 21.112110 20.895100 20.830006 20.830006 20.808308 20.699802 20.743198 20.895100 20.960209 21.198902 21.502705 21.459309 21.589497 21.741398 21.719700 21.828205 21.698002 21.719700 21.589497 21.567799 21.567799 21.502705 21.220600 21.198902 21.177204 21.198902 21.285709 21.350803 21.481007 21.546101 21.676304 21.676304 21.784809 21.828205 21.914997 21.914997 21.828205 21.936695 21.806507 21.698002 21.632908 21.459309 21.372501 21.350803 21.242298 21.329105 21.350803 21.220600 21.198902 21.198902 21.155506 21.155506 21.068699 21.090397 20.981907 20.873402 20.743198 20.547901 20.569599 20.786610 20.808308 20.764896 20.634708 20.287510 19.788410 19.137409 18.377903 18.399601 18.247700 17.878803 17.987309 17.878803 17.791996 17.726902 17.835407 17.878803 17.878803 
17.466496 17.509907 17.575001 17.553303 17.553303 17.466496 17.444798 17.379704 17.444798 17.531605 17.488209 17.488209 17.488209 17.466496 17.401402 17.444798 17.423100 17.553303 17.444798 17.488209 17.444798 17.444798 17.444798 17.379704 17.488209 17.423100 17.553303 17.575001 17.575001 17.423100 17.466496 17.509907 17.596699 17.596699 17.444798 17.553303 17.509907 17.509907 17.444798 17.336308 17.271198 17.423100 17.444798 17.444798 17.336308 17.379704 17.466496 17.423100 17.575001 17.922199 18.334507 18.877003 19.137409 19.419498 19.571400 19.593098 19.810108 19.962009 20.027103 20.027103 20.027103 20.070499 20.135609 20.027103 20.070499 20.113895 19.940296 20.005405 20.092197 20.179005 20.309208 20.504505 20.678104 20.938496 20.981907 21.025303 21.198902 21.177204 21.263996 21.307407 21.177204 21.177204 21.090397 21.003605 20.873402 20.808308 20.786610 20.678104 20.612995 20.612995 20.678104 20.938496 21.155506 21.459309 21.632908 21.676304 21.698002 21.893299 21.893299 21.980106 21.849903 21.806507 21.676304 21.437595 21.329105 21.220600 21.090397 21.068699 21.047001 21.155506 21.198902 21.263996 21.546101 21.698002 21.784809 21.980106 21.980106 22.110310 22.045200 22.045200 22.023502 21.806507 21.676304 21.611210 21.502705 21.372501 21.242298 21.112110 21.068699 21.025303 21.047001 21.025303 20.981907 21.025303 21.025303 21.090397 21.242298 21.025303 20.960209 20.764896 20.656406 20.591297 20.721500 20.764896 20.721500 20.721500 20.439396 19.701603 19.202503 18.486408 18.269398 18.226002 17.857105 17.922199 17.813709 17.813709 17.683506 17.770298 17.857105 17.878803 
17.488209 17.531605 17.553303 17.553303 17.509907 17.488209 17.336308 17.488209 17.444798 17.466496 17.401402 17.423100 17.444798 17.423100 17.466496 17.401402 17.444798 17.488209 17.466496 17.488209 17.401402 17.488209 17.444798 17.423100 17.466496 17.466496 17.531605 17.488209 17.466496 17.401402 17.509907 17.401402 17.488209 17.618397 17.531605 17.553303 17.488209 17.488209 17.444798 17.336308 17.379704 17.336308 17.358006 17.423100 17.423100 17.379704 17.466496 17.379704 17.575001 18.009007 18.204304 18.898701 19.093998 19.289295 19.528004 19.593098 19.788410 19.896900 20.048801 20.092197 20.113895 20.157307 20.070499 20.027103 20.048801 19.983707 20.048801 19.962009 19.983707 20.092197 20.352604 20.591297 20.851704 21.112110 21.025303 21.198902 21.307407 21.350803 21.350803 21.415897 21.329105 21.329105 21.133808 21.025303 20.873402 20.830006 20.764896 20.656406 20.612995 20.569599 20.526203 20.873402 21.112110 21.481007 21.632908 21.806507 21.806507 21.871601 21.980106 22.023502 22.001804 21.893299 21.806507 21.350803 21.350803 21.177204 21.025303 21.025303 21.003605 21.003605 21.090397 21.242298 21.437595 21.784809 21.958408 22.045200 22.088596 22.088596 22.175404 22.088596 22.197102 21.980106 21.719700 21.567799 21.437595 21.350803 21.220600 21.068699 21.047001 21.068699 20.938496 20.916798 20.981907 20.960209 20.960209 21.003605 21.068699 20.981907 20.851704 20.764896 20.678104 20.569599 20.699802 20.699802 20.678104 20.721500 20.547901 20.048801 19.289295 18.573200 18.377903 18.377903 17.987309 18.009007 17.878803 17.835407 17.748600 17.770298 17.813709 17.813709 
17.531605 17.596699 17.466496 17.596699 17.401402 17.466496 17.401402 17.423100 17.379704 17.509907 17.466496 17.509907 17.423100 17.423100 17.379704 17.423100 17.423100 17.358006 17.444798 17.488209 17.444798 17.423100 17.466496 17.423100 17.401402 17.401402 17.466496 17.509907 17.509907 17.466496 17.423100 17.488209 17.553303 17.509907 17.488209 17.531605 17.553303 17.379704 17.444798 17.227802 17.314610 17.271198 17.379704 17.336308 17.401402 17.336308 17.444798 17.379704 17.531605 17.965595 18.334507 18.920399 19.159107 19.441196 19.571400 19.658207 19.810108 19.896900 20.048801 20.092197 20.113895 20.135609 20.135609 20.070499 20.048801 19.983707 19.918598 19.918598 19.983707 20.092197 20.265797 20.612995 20.830006 21.090397 21.133808 21.307407 21.307407 21.394199 21.415897 21.459309 21.459309 21.372501 21.263996 21.025303 20.916798 20.743198 20.721500 20.591297 20.526203 20.612995 20.547901 20.808308 21.047001 21.502705 21.676304 21.741398 21.806507 21.914997 21.914997 22.066898 22.066898 21.936695 21.763096 21.329105 21.459309 21.177204 21.025303 21.068699 20.895100 20.873402 21.047001 21.220600 21.372501 21.763096 21.806507 22.001804 22.175404 22.110310 22.175404 22.218800 22.218800 22.023502 21.763096 21.437595 21.437595 21.350803 21.198902 20.981907 21.068699 20.938496 20.895100 20.830006 20.873402 20.895100 20.938496 20.981907 21.047001 21.025303 20.895100 20.764896 20.721500 20.612995 20.634708 20.634708 20.699802 20.786610 20.482807 19.831806 19.419498 18.616596 18.486408 18.399601 17.965595 17.987309 17.900501 17.835407 17.813709 17.857105 17.900501 17.878803 
17.531605 17.553303 17.596699 17.596699 17.444798 17.531605 17.466496 17.423100 17.466496 17.444798 17.466496 17.444798 17.358006 17.466496 17.531605 17.531605 17.379704 17.466496 17.444798 17.531605 17.423100 17.401402 17.466496 17.444798 17.379704 17.379704 17.423100 17.488209 17.618397 17.466496 17.444798 17.553303 17.553303 17.531605 17.423100 17.596699 17.553303 17.531605 17.488209 17.271198 17.271198 17.379704 17.379704 17.358006 17.379704 17.336308 17.423100 17.423100 17.466496 17.878803 18.334507 18.811909 19.093998 19.506306 19.636509 19.679905 19.766697 20.005405 20.070499 20.092197 20.265797 20.244099 20.135609 20.070499 20.113895 20.113895 20.027103 20.048801 20.027103 20.179005 20.309208 20.656406 20.895100 21.133808 21.177204 21.263996 21.415897 21.524403 21.459309 21.524403 21.567799 21.415897 21.198902 21.090397 20.938496 20.851704 20.743198 20.721500 20.612995 20.547901 20.569599 20.678104 21.177204 21.481007 21.654606 21.741398 21.828205 21.849903 22.023502 22.066898 22.045200 21.914997 21.849903 21.459309 21.350803 21.112110 21.090397 21.003605 20.981907 20.981907 20.960209 21.177204 21.394199 21.784809 21.828205 21.958408 22.110310 22.153706 22.240498 22.240498 22.262196 22.197102 21.676304 21.589497 21.394199 21.329105 21.177204 21.003605 20.981907 20.960209 20.851704 20.873402 20.830006 20.938496 20.960209 21.003605 20.981907 21.003605 20.830006 20.678104 20.764896 20.656406 20.721500 20.743198 20.786610 20.808308 20.634708 20.113895 19.614796 18.703403 18.421299 18.399601 18.009007 18.052402 17.922199 17.813709 17.726902 17.813709 17.770298 17.878803 
17.466496 17.466496 17.618397 17.575001 17.575001 17.466496 17.466496 17.423100 17.401402 17.423100 17.336308 17.401402 17.509907 17.466496 17.575001 17.466496 17.466496 17.423100 17.488209 17.401402 17.358006 17.509907 17.466496 17.488209 17.444798 17.401402 17.401402 17.358006 17.553303 17.531605 17.466496 17.509907 17.575001 17.509907 17.488209 17.640110 17.575001 17.509907 17.488209 17.206104 17.336308 17.466496 17.488209 17.423100 17.401402 17.314610 17.401402 17.401402 17.575001 17.813709 18.356205 18.963810 19.180805 19.484608 19.701603 19.679905 19.831806 19.983707 20.135609 20.222401 20.244099 20.179005 20.157307 20.092197 20.135609 20.048801 20.135609 20.113895 20.135609 20.287510 20.396000 20.678104 20.938496 21.112110 21.177204 21.307407 21.481007 21.459309 21.459309 21.459309 21.459309 21.459309 21.329105 21.263996 20.938496 20.830006 20.830006 20.764896 20.678104 20.699802 20.656406 20.786610 21.177204 21.546101 21.589497 21.763096 21.784809 21.914997 22.023502 22.110310 22.066898 22.045200 21.893299 21.481007 21.502705 21.263996 21.068699 21.155506 21.068699 20.981907 21.025303 21.133808 21.329105 21.676304 21.806507 21.958408 22.066898 22.197102 22.175404 22.153706 22.240498 22.110310 21.871601 21.589497 21.437595 21.329105 21.177204 21.068699 20.960209 20.960209 20.916798 20.873402 20.851704 20.895100 20.916798 20.981907 21.025303 21.003605 20.895100 20.764896 20.699802 20.721500 20.721500 20.743198 20.743198 20.830006 20.699802 20.265797 19.636509 18.725101 18.660007 18.486408 18.074100 18.052402 17.965595 17.791996 17.770298 17.943897 17.813709 17.878803 
17.466496 17.531605 17.596699 17.661808 17.488209 17.466496 17.401402 17.488209 17.444798 17.423100 17.423100 17.488209 17.531605 17.488209 17.531605 17.509907 17.531605 17.488209 17.488209 17.575001 17.379704 17.444798 17.488209 17.423100 17.531605 17.466496 17.423100 17.466496 17.553303 17.466496 17.531605 17.509907 17.466496 17.466496 17.488209 17.661808 17.575001 17.575001 17.531605 17.292896 17.358006 17.466496 17.423100 17.488209 17.444798 17.401402 17.509907 17.488209 17.531605 17.791996 18.399601 19.007206 19.050602 19.549702 19.744999 19.831806 19.962009 20.005405 20.222401 20.244099 20.222401 20.330906 20.265797 20.265797 20.179005 20.135609 20.200703 20.330906 20.352604 20.352604 20.569599 20.721500 21.003605 21.242298 21.285709 21.394199 21.459309 21.502705 21.524403 21.437595 21.502705 21.415897 21.394199 21.285709 21.090397 20.981907 20.960209 20.830006 20.830006 20.786610 20.743198 20.808308 21.198902 21.567799 21.654606 21.676304 21.806507 22.001804 22.066898 22.132008 22.045200 22.110310 21.936695 21.589497 21.524403 21.263996 21.242298 21.177204 21.133808 21.133808 21.198902 21.220600 21.437595 21.698002 21.893299 22.023502 22.153706 22.110310 22.197102 22.218800 22.218800 22.066898 21.849903 21.719700 21.502705 21.415897 21.285709 21.112110 21.025303 21.025303 21.047001 21.047001 21.047001 20.895100 20.981907 20.960209 21.090397 21.068699 20.938496 20.786610 20.764896 20.743198 20.743198 20.743198 20.808308 20.808308 20.830006 20.309208 19.744999 18.942097 18.768497 18.464710 18.095798 18.052402 17.965595 17.878803 17.813709 17.857105 17.965595 17.900501 
17.336308 17.488209 17.618397 17.618397 17.488209 17.553303 17.509907 17.509907 17.423100 17.379704 17.444798 17.509907 17.423100 17.444798 17.596699 17.531605 17.531605 17.488209 17.531605 17.488209 17.466496 17.575001 17.553303 17.466496 17.553303 17.423100 17.509907 17.444798 17.553303 17.444798 17.618397 17.444798 17.488209 17.575001 17.509907 17.531605 17.488209 17.509907 17.444798 17.271198 17.379704 17.444798 17.423100 17.358006 17.379704 17.488209 17.531605 17.423100 17.553303 17.900501 18.399601 18.877003 19.245899 19.549702 19.788410 19.744999 19.875202 20.048801 20.157307 20.287510 20.330906 20.526203 20.439396 20.439396 20.330906 20.330906 20.439396 20.482807 20.547901 20.591297 20.678104 20.743198 21.003605 21.242298 21.242298 21.350803 21.372501 21.437595 21.437595 21.415897 21.394199 21.394199 21.329105 21.263996 21.242298 21.112110 20.981907 21.003605 21.025303 20.873402 20.895100 20.830006 21.177204 21.481007 21.415897 21.654606 21.676304 21.871601 22.023502 22.175404 22.066898 21.914997 22.001804 21.719700 21.654606 21.459309 21.350803 21.307407 21.242298 21.285709 21.263996 21.329105 21.459309 21.676304 21.871601 22.023502 22.023502 22.023502 21.980106 22.023502 22.218800 22.175404 21.914997 21.806507 21.632908 21.567799 21.350803 21.198902 21.133808 21.177204 21.133808 21.003605 21.133808 21.025303 20.960209 21.003605 20.981907 21.090397 21.003605 20.851704 20.743198 20.699802 20.808308 20.678104 20.808308 20.895100 20.916798 20.287510 19.701603 19.050602 18.681705 18.551502 18.095798 18.160908 18.030704 17.900501 17.835407 17.922199 17.943897 17.900501 
17.249500 17.401402 17.488209 17.466496 17.531605 17.553303 17.488209 17.423100 17.336308 17.401402 17.401402 17.379704 17.531605 17.444798 17.488209 17.531605 17.488209 17.466496 17.466496 17.488209 17.466496 17.531605 17.531605 17.401402 17.423100 17.488209 17.488209 17.444798 17.488209 17.553303 17.488209 17.379704 17.379704 17.444798 17.401402 17.466496 17.466496 17.488209 17.401402 17.249500 17.336308 17.314610 17.488209 17.444798 17.444798 17.423100 17.466496 17.553303 17.509907 18.009007 18.421299 19.050602 19.202503 19.528004 19.723301 19.810108 19.940296 20.200703 20.244099 20.396000 20.396000 20.634708 20.591297 20.547901 20.482807 20.569599 20.656406 20.634708 20.721500 20.786610 20.808308 20.830006 20.981907 21.003605 20.981907 21.090397 21.242298 21.329105 21.220600 21.307407 21.372501 21.415897 21.329105 21.437595 21.394199 21.350803 21.329105 21.090397 21.177204 21.090397 21.112110 21.025303 21.198902 21.372501 21.350803 21.524403 21.502705 21.567799 21.784809 22.001804 21.958408 21.828205 21.871601 21.806507 21.676304 21.632908 21.611210 21.502705 21.459309 21.502705 21.481007 21.502705 21.546101 21.676304 21.763096 21.741398 21.893299 21.914997 21.871601 21.914997 22.023502 21.936695 21.936695 21.828205 21.784809 21.611210 21.437595 21.394199 21.329105 21.285709 21.307407 21.133808 21.133808 21.047001 21.025303 21.068699 21.133808 21.198902 21.090397 20.873402 20.808308 20.764896 20.678104 20.699802 20.764896 20.895100 20.830006 20.374302 19.766697 19.007206 18.681705 18.551502 18.247700 18.160908 18.030704 17.900501 17.857105 17.900501 18.009007 17.922199 
17.140995 17.292896 17.401402 17.466496 17.401402 17.509907 17.423100 17.401402 17.314610 17.401402 17.423100 17.596699 17.553303 17.379704 17.553303 17.531605 17.423100 17.401402 17.553303 17.575001 17.466496 17.488209 17.553303 17.379704 17.423100 17.488209 17.466496 17.444798 17.509907 17.444798 17.358006 17.336308 17.292896 17.358006 17.314610 17.575001 17.661808 17.466496 17.444798 17.292896 17.379704 17.423100 17.444798 17.466496 17.444798 17.423100 17.509907 17.466496 17.640110 17.987309 18.529804 19.007206 19.159107 19.571400 19.766697 19.853504 19.940296 20.135609 20.330906 20.439396 20.547901 20.656406 20.786610 20.786610 20.764896 20.743198 20.721500 20.916798 20.873402 20.938496 20.960209 20.981907 20.938496 20.808308 20.830006 20.960209 21.003605 20.960209 20.938496 21.047001 21.133808 21.394199 21.437595 21.611210 21.589497 21.567799 21.567799 21.437595 21.481007 21.307407 21.263996 21.177204 21.263996 21.198902 21.242298 21.263996 21.242298 21.502705 21.654606 21.936695 21.698002 21.698002 21.719700 21.719700 21.806507 21.741398 21.741398 21.763096 21.611210 21.654606 21.719700 21.654606 21.719700 21.763096 21.719700 21.719700 21.719700 21.763096 21.698002 21.698002 21.806507 21.828205 21.828205 21.893299 21.871601 21.784809 21.654606 21.589497 21.437595 21.546101 21.437595 21.307407 21.307407 21.155506 21.025303 21.090397 21.112110 21.198902 21.047001 20.916798 20.851704 20.808308 20.786610 20.786610 20.808308 20.873402 20.851704 20.309208 19.853504 19.137409 18.768497 18.573200 18.160908 18.095798 18.030704 17.922199 17.857105 17.900501 17.922199 17.922199 
17.227802 17.206104 17.444798 17.531605 17.401402 17.488209 17.379704 17.358006 17.379704 17.466496 17.509907 17.661808 17.531605 17.509907 17.553303 17.575001 17.466496 17.466496 17.423100 17.444798 17.444798 17.509907 17.444798 17.488209 17.466496 17.466496 17.509907 17.509907 17.553303 17.488209 17.444798 17.379704 17.466496 17.379704 17.336308 17.618397 17.640110 17.509907 17.379704 17.271198 17.314610 17.401402 17.444798 17.358006 17.358006 17.444798 17.444798 17.575001 17.770298 18.117496 18.486408 18.985508 19.332706 19.658207 19.810108 19.831806 19.962009 20.244099 20.352604 20.461109 20.612995 20.786610 20.938496 20.981907 21.003605 20.960209 20.895100 21.047001 20.981907 21.090397 20.981907 20.960209 20.851704 20.721500 20.699802 20.721500 20.808308 20.895100 20.938496 20.938496 21.090397 21.350803 21.481007 21.632908 21.741398 21.719700 21.806507 21.849903 21.719700 21.546101 21.437595 21.394199 21.372501 21.242298 21.047001 21.068699 21.090397 21.263996 21.481007 21.676304 21.589497 21.524403 21.632908 21.719700 21.849903 21.719700 21.828205 21.849903 21.828205 21.871601 21.893299 21.914997 21.849903 21.893299 21.698002 21.632908 21.611210 21.546101 21.502705 21.546101 21.654606 21.784809 21.698002 21.828205 21.893299 21.980106 21.893299 21.784809 21.654606 21.719700 21.698002 21.546101 21.524403 21.372501 21.198902 21.177204 21.220600 21.220600 21.133808 21.003605 20.851704 20.786610 20.808308 20.786610 20.851704 20.938496 20.981907 20.482807 19.962009 19.376102 18.811909 18.551502 18.226002 18.160908 17.965595 17.987309 17.943897 18.009007 17.965595 18.009007 
17.097599 17.097599 17.379704 17.488209 17.488209 17.423100 17.423100 17.444798 17.423100 17.466496 17.509907 17.575001 17.509907 17.531605 17.509907 17.661808 17.618397 17.553303 17.531605 17.553303 17.444798 17.596699 17.509907 17.488209 17.466496 17.466496 17.488209 17.575001 17.575001 17.618397 17.531605 17.423100 17.466496 17.466496 17.401402 17.596699 17.531605 17.423100 17.444798 17.249500 17.358006 17.401402 17.423100 17.401402 17.379704 17.444798 17.466496 17.466496 17.878803 18.204304 18.551502 18.985508 19.267597 19.788410 19.810108 19.853504 20.113895 20.330906 20.439396 20.569599 20.634708 20.851704 21.025303 21.068699 21.112110 21.090397 21.112110 21.068699 21.133808 21.090397 21.025303 20.916798 20.699802 20.721500 20.656406 20.591297 20.634708 20.721500 20.808308 20.916798 20.938496 21.242298 21.524403 21.763096 21.893299 21.849903 21.958408 21.893299 21.914997 21.763096 21.611210 21.459309 21.415897 21.220600 21.047001 20.981907 21.025303 21.112110 21.350803 21.502705 21.372501 21.459309 21.546101 21.784809 21.871601 21.828205 21.980106 21.914997 21.893299 22.045200 22.045200 21.958408 21.893299 21.828205 21.676304 21.589497 21.546101 21.437595 21.329105 21.481007 21.481007 21.567799 21.676304 21.849903 21.936695 22.023502 22.023502 22.023502 21.980106 21.958408 21.871601 21.806507 21.698002 21.502705 21.263996 21.263996 21.350803 21.263996 21.177204 21.025303 20.916798 20.851704 20.743198 20.808308 20.699802 20.916798 20.960209 20.526203 20.048801 19.376102 18.920399 18.660007 18.182606 18.204304 18.052402 18.009007 17.857105 17.987309 17.965595 18.052402 
17.097599 17.227802 17.271198 17.444798 17.401402 17.401402 17.444798 17.444798 17.488209 17.531605 17.531605 17.661808 17.553303 17.466496 17.466496 17.575001 17.531605 17.423100 17.509907 17.531605 17.488209 17.531605 17.488209 17.466496 17.553303 17.575001 17.509907 17.466496 17.575001 17.575001 17.509907 17.553303 17.509907 17.509907 17.444798 17.618397 17.553303 17.466496 17.401402 17.314610 17.358006 17.423100 17.466496 17.423100 17.401402 17.466496 17.488209 17.531605 17.900501 18.160908 18.529804 18.877003 19.332706 19.571400 19.810108 19.940296 19.983707 20.309208 20.439396 20.526203 20.830006 20.981907 20.981907 21.112110 21.155506 21.198902 21.285709 21.220600 21.242298 21.112110 21.177204 20.916798 20.743198 20.721500 20.634708 20.634708 20.634708 20.678104 20.764896 20.830006 21.025303 21.112110 21.632908 21.784809 22.088596 21.958408 21.936695 22.001804 22.023502 21.914997 21.698002 21.524403 21.481007 21.220600 21.090397 20.960209 21.003605 21.025303 21.198902 21.350803 21.307407 21.285709 21.502705 21.719700 21.763096 21.871601 21.936695 22.066898 21.958408 22.088596 22.110310 22.023502 21.849903 21.893299 21.567799 21.524403 21.481007 21.329105 21.242298 21.285709 21.263996 21.459309 21.654606 21.784809 22.153706 22.218800 22.153706 22.066898 22.088596 22.066898 22.001804 21.893299 21.741398 21.567799 21.502705 21.329105 21.350803 21.329105 21.177204 21.003605 20.938496 20.851704 20.808308 20.851704 20.786610 20.981907 20.981907 20.526203 20.092197 19.484608 19.050602 18.746799 18.312809 18.226002 18.052402 17.943897 17.835407 18.009007 18.052402 17.987309 
17.184406 17.184406 17.314610 17.444798 17.531605 17.488209 17.444798 17.444798 17.466496 17.596699 17.553303 17.596699 17.553303 17.531605 17.661808 17.575001 17.509907 17.618397 17.466496 17.509907 17.488209 17.575001 17.596699 17.509907 17.509907 17.553303 17.531605 17.553303 17.596699 17.423100 17.488209 17.488209 17.466496 17.488209 17.488209 17.596699 17.553303 17.553303 17.423100 17.292896 17.401402 17.401402 17.401402 17.488209 17.444798 17.401402 17.466496 17.553303 17.770298 18.291096 18.551502 18.942097 19.267597 19.484608 19.766697 19.896900 19.918598 20.222401 20.417698 20.526203 20.786610 20.938496 21.025303 21.133808 21.133808 21.220600 21.285709 21.285709 21.285709 21.177204 21.090397 20.981907 20.699802 20.764896 20.656406 20.526203 20.504505 20.634708 20.678104 20.721500 21.090397 21.242298 21.589497 21.763096 21.958408 22.001804 22.023502 22.045200 22.110310 21.958408 21.828205 21.654606 21.437595 21.350803 21.047001 21.025303 21.090397 21.003605 21.112110 21.177204 21.242298 21.220600 21.502705 21.567799 21.784809 21.936695 22.066898 22.001804 22.088596 22.132008 22.175404 22.132008 21.980106 21.806507 21.611210 21.524403 21.372501 21.307407 21.242298 21.220600 21.307407 21.502705 21.567799 21.828205 21.936695 22.110310 22.153706 22.175404 22.175404 22.023502 22.045200 21.871601 21.828205 21.611210 21.437595 21.350803 21.350803 21.307407 21.112110 21.025303 20.960209 20.786610 20.830006 20.830006 20.808308 20.916798 20.938496 20.591297 20.157307 19.528004 18.985508 18.660007 18.312809 18.247700 18.009007 17.922199 17.943897 17.965595 18.009007 18.030704 
17.097599 17.097599 17.444798 17.444798 17.575001 17.531605 17.575001 17.488209 17.444798 17.466496 17.553303 17.661808 17.618397 17.596699 17.553303 17.596699 17.509907 17.531605 17.596699 17.575001 17.423100 17.575001 17.509907 17.444798 17.575001 17.531605 17.575001 17.488209 17.683506 17.509907 17.531605 17.379704 17.423100 17.509907 17.509907 17.531605 17.509907 17.531605 17.488209 17.379704 17.358006 17.423100 17.466496 17.379704 17.358006 17.423100 17.466496 17.444798 17.943897 18.269398 18.486408 18.963810 19.202503 19.506306 19.614796 19.744999 19.983707 20.200703 20.396000 20.526203 20.699802 20.981907 21.090397 21.155506 21.263996 21.242298 21.263996 21.220600 21.329105 21.263996 21.090397 20.851704 20.699802 20.656406 20.634708 20.591297 20.612995 20.656406 20.699802 20.678104 20.981907 21.198902 21.567799 21.828205 21.936695 21.893299 22.001804 21.980106 22.045200 22.023502 21.893299 21.654606 21.459309 21.263996 21.068699 21.047001 21.025303 21.047001 21.133808 21.220600 21.155506 21.133808 21.220600 21.459309 21.741398 21.784809 22.001804 21.980106 22.088596 22.153706 22.175404 22.088596 21.893299 21.806507 21.524403 21.415897 21.307407 21.242298 21.155506 21.133808 21.242298 21.307407 21.502705 21.806507 22.066898 22.153706 22.132008 22.023502 22.110310 22.023502 21.958408 21.914997 21.828205 21.676304 21.546101 21.394199 21.394199 21.329105 21.133808 20.960209 20.895100 20.786610 20.786610 20.808308 20.786610 20.851704 20.960209 20.569599 20.309208 19.701603 18.985508 18.660007 18.291096 18.247700 18.117496 18.095798 17.922199 18.030704 18.009007 17.943897 
17.140995 17.119297 17.336308 17.531605 17.661808 17.575001 17.509907 17.531605 17.488209 17.553303 17.618397 17.596699 17.575001 17.531605 17.575001 17.531605 17.531605 17.466496 17.488209 17.575001 17.401402 17.661808 17.531605 17.466496 17.509907 17.531605 17.509907 17.466496 17.553303 17.531605 17.466496 17.553303 17.488209 17.575001 17.553303 17.618397 17.488209 17.509907 17.509907 17.336308 17.379704 17.509907 17.444798 17.444798 17.423100 17.423100 17.379704 17.553303 17.878803 18.269398 18.529804 18.768497 19.180805 19.528004 19.593098 19.723301 20.048801 20.092197 20.309208 20.591297 20.808308 21.025303 21.068699 21.112110 21.155506 21.198902 21.198902 21.198902 21.242298 21.263996 21.068699 20.981907 20.764896 20.743198 20.656406 20.699802 20.764896 20.764896 20.699802 20.873402 21.047001 21.263996 21.589497 21.849903 21.958408 22.045200 22.001804 22.001804 21.980106 21.936695 21.980106 21.719700 21.567799 21.350803 21.177204 21.177204 21.133808 21.177204 21.177204 21.112110 21.133808 21.090397 21.155506 21.372501 21.698002 21.719700 21.958408 22.023502 22.045200 22.066898 22.088596 22.023502 21.936695 21.806507 21.502705 21.329105 21.437595 21.220600 21.198902 21.155506 21.177204 21.372501 21.546101 21.741398 22.110310 22.110310 22.023502 22.066898 22.110310 22.001804 22.045200 21.893299 21.893299 21.654606 21.546101 21.350803 21.372501 21.198902 21.112110 20.981907 20.916798 20.699802 20.786610 20.721500 20.764896 20.830006 20.938496 20.634708 20.309208 19.593098 19.072300 18.746799 18.356205 18.269398 18.139210 17.965595 17.878803 18.030704 18.139210 17.965595 
17.184406 17.162708 17.358006 17.726902 17.575001 17.596699 17.531605 17.618397 17.466496 17.531605 17.575001 17.596699 17.509907 17.553303 17.575001 17.553303 17.466496 17.575001 17.488209 17.488209 17.444798 17.575001 17.596699 17.509907 17.488209 17.531605 17.575001 17.509907 17.509907 17.444798 17.553303 17.531605 17.553303 17.509907 17.553303 17.509907 17.575001 17.531605 17.423100 17.271198 17.379704 17.509907 17.488209 17.531605 17.444798 17.423100 17.466496 17.618397 18.009007 18.269398 18.508106 18.855305 19.093998 19.484608 19.636509 19.788410 19.962009 20.135609 20.309208 20.526203 20.743198 21.025303 21.003605 21.090397 21.068699 21.068699 21.155506 21.220600 21.242298 21.155506 21.133808 21.003605 20.786610 20.830006 20.764896 20.808308 20.895100 20.895100 20.830006 20.873402 21.068699 21.372501 21.632908 21.806507 21.893299 21.914997 22.001804 21.958408 21.958408 21.958408 21.893299 21.828205 21.567799 21.459309 21.263996 21.350803 21.285709 21.242298 21.307407 21.242298 21.155506 21.112110 21.155506 21.415897 21.676304 21.763096 21.849903 21.936695 21.980106 22.023502 22.023502 22.110310 21.980106 21.871601 21.632908 21.459309 21.350803 21.350803 21.263996 21.198902 21.155506 21.415897 21.546101 21.828205 22.023502 22.132008 22.023502 22.045200 22.001804 21.936695 21.893299 21.806507 21.806507 21.654606 21.524403 21.415897 21.285709 21.263996 21.112110 21.003605 20.938496 20.743198 20.830006 20.699802 20.764896 20.851704 20.895100 20.786610 20.287510 19.658207 19.159107 18.833607 18.356205 18.334507 18.160908 18.074100 17.878803 18.052402 18.117496 18.030704 
17.184406 17.184406 17.292896 17.596699 17.488209 17.531605 17.488209 17.531605 17.553303 17.466496 17.531605 17.575001 17.596699 17.596699 17.531605 17.575001 17.531605 17.531605 17.509907 17.553303 17.423100 17.423100 17.488209 17.618397 17.553303 17.466496 17.488209 17.488209 17.509907 17.444798 17.466496 17.509907 17.575001 17.618397 17.488209 17.401402 17.509907 17.466496 17.249500 17.314610 17.379704 17.488209 17.488209 17.466496 17.531605 17.444798 17.358006 17.575001 18.009007 18.204304 18.464710 18.790195 19.072300 19.354404 19.549702 19.766697 19.940296 20.070499 20.287510 20.374302 20.743198 20.764896 20.960209 20.938496 20.916798 20.960209 21.025303 21.220600 21.090397 21.068699 21.090397 21.003605 20.960209 20.873402 20.808308 20.916798 20.916798 20.981907 21.025303 21.090397 21.090397 21.285709 21.567799 21.719700 21.828205 21.849903 21.914997 21.936695 21.958408 21.914997 21.828205 21.849903 21.719700 21.567799 21.415897 21.372501 21.307407 21.329105 21.307407 21.329105 21.220600 21.198902 21.263996 21.307407 21.676304 21.698002 21.806507 21.849903 21.849903 21.828205 21.914997 21.958408 21.936695 21.980106 21.698002 21.524403 21.502705 21.285709 21.263996 21.220600 21.242298 21.372501 21.502705 21.763096 21.936695 21.958408 21.936695 21.936695 21.849903 21.806507 21.849903 21.763096 21.589497 21.502705 21.372501 21.220600 21.242298 21.177204 21.025303 20.786610 20.830006 20.547901 20.699802 20.721500 20.634708 20.851704 20.786610 20.656406 20.309208 19.636509 19.159107 18.855305 18.334507 18.334507 18.052402 18.030704 17.900501 18.009007 17.987309 17.900501 
17.119297 17.097599 17.162708 17.553303 17.575001 17.553303 17.444798 17.575001 17.575001 17.531605 17.596699 17.640110 17.618397 17.553303 17.531605 17.596699 17.553303 17.531605 17.531605 17.531605 17.423100 17.553303 17.575001 17.488209 17.466496 17.553303 17.596699 17.488209 17.444798 17.466496 17.509907 17.531605 17.444798 17.531605 17.509907 17.466496 17.575001 17.423100 17.358006 17.358006 17.401402 17.401402 17.531605 17.401402 17.466496 17.509907 17.401402 17.683506 18.009007 18.269398 18.399601 18.790195 19.137409 19.484608 19.528004 19.679905 19.875202 20.048801 20.309208 20.330906 20.591297 20.699802 20.851704 20.830006 20.808308 20.808308 20.830006 21.047001 21.003605 21.025303 20.981907 21.025303 21.068699 21.090397 21.025303 21.003605 21.155506 21.177204 21.263996 21.285709 21.307407 21.394199 21.437595 21.567799 21.611210 21.676304 21.806507 21.784809 21.828205 21.806507 21.741398 21.632908 21.589497 21.698002 21.546101 21.611210 21.611210 21.632908 21.567799 21.567799 21.415897 21.350803 21.329105 21.372501 21.589497 21.567799 21.654606 21.763096 21.763096 21.849903 21.893299 21.893299 21.741398 21.828205 21.654606 21.589497 21.589497 21.502705 21.481007 21.415897 21.481007 21.459309 21.524403 21.698002 21.871601 21.893299 21.806507 21.763096 21.676304 21.698002 21.676304 21.546101 21.632908 21.567799 21.263996 21.068699 21.112110 21.112110 21.003605 20.786610 20.830006 20.721500 20.634708 20.569599 20.612995 20.699802 20.678104 20.612995 20.396000 19.744999 19.354404 18.898701 18.442997 18.334507 18.052402 18.117496 17.922199 18.074100 18.074100 18.074100 
17.249500 17.206104 17.206104 17.444798 17.509907 17.553303 17.509907 17.596699 17.466496 17.596699 17.618397 17.661808 17.683506 17.575001 17.553303 17.640110 17.553303 17.596699 17.596699 17.466496 17.423100 17.553303 17.509907 17.488209 17.553303 17.531605 17.466496 17.444798 17.509907 17.509907 17.488209 17.553303 17.509907 17.596699 17.575001 17.575001 17.509907 17.488209 17.379704 17.401402 17.444798 17.423100 17.531605 17.466496 17.466496 17.488209 17.444798 17.683506 18.009007 18.247700 18.442997 18.746799 19.137409 19.484608 19.484608 19.679905 19.853504 20.048801 20.222401 20.244099 20.482807 20.482807 20.526203 20.569599 20.678104 20.634708 20.591297 20.830006 20.873402 20.830006 20.895100 21.047001 21.090397 21.263996 21.198902 21.263996 21.372501 21.329105 21.481007 21.481007 21.437595 21.524403 21.502705 21.437595 21.524403 21.502705 21.481007 21.459309 21.611210 21.654606 21.611210 21.611210 21.611210 21.871601 21.893299 21.828205 21.849903 21.914997 21.914997 21.849903 21.741398 21.632908 21.502705 21.611210 21.481007 21.394199 21.394199 21.481007 21.589497 21.654606 21.784809 21.719700 21.589497 21.698002 21.784809 21.763096 21.763096 21.654606 21.654606 21.698002 21.741398 21.784809 21.784809 21.763096 21.893299 21.828205 21.741398 21.589497 21.567799 21.459309 21.481007 21.394199 21.459309 21.285709 21.220600 20.960209 21.047001 21.090397 21.003605 20.851704 20.764896 20.656406 20.612995 20.591297 20.482807 20.612995 20.591297 20.547901 20.200703 19.723301 19.419498 18.898701 18.399601 18.312809 18.182606 18.074100 17.878803 18.095798 18.030704 18.052402 
17.249500 17.119297 17.227802 17.509907 17.444798 17.488209 17.488209 17.531605 17.488209 17.596699 17.618397 17.726902 17.705204 17.509907 17.553303 17.531605 17.488209 17.575001 17.466496 17.531605 17.488209 17.444798 17.509907 17.488209 17.531605 17.553303 17.553303 17.488209 17.553303 17.553303 17.509907 17.531605 17.509907 17.553303 17.553303 17.640110 17.553303 17.444798 17.401402 17.336308 17.401402 17.553303 17.575001 17.444798 17.466496 17.358006 17.336308 17.748600 18.095798 18.269398 18.486408 18.790195 19.093998 19.441196 19.549702 19.723301 19.918598 20.027103 20.135609 20.265797 20.417698 20.504505 20.504505 20.482807 20.374302 20.439396 20.504505 20.591297 20.699802 20.743198 20.873402 21.025303 21.112110 21.307407 21.350803 21.415897 21.481007 21.567799 21.567799 21.589497 21.632908 21.589497 21.502705 21.415897 21.350803 21.350803 21.350803 21.350803 21.415897 21.415897 21.502705 21.632908 21.763096 21.849903 21.936695 22.023502 22.088596 22.197102 22.153706 22.132008 21.914997 21.871601 21.698002 21.546101 21.567799 21.415897 21.350803 21.329105 21.415897 21.546101 21.567799 21.611210 21.654606 21.741398 21.719700 21.784809 22.001804 21.849903 21.871601 22.023502 22.045200 22.023502 21.871601 21.958408 21.849903 21.719700 21.524403 21.350803 21.263996 21.285709 21.263996 21.263996 21.177204 21.133808 21.047001 21.068699 21.003605 20.960209 20.981907 20.916798 20.830006 20.699802 20.678104 20.634708 20.591297 20.634708 20.656406 20.569599 20.352604 19.831806 19.462910 19.007206 18.399601 18.291096 18.095798 18.009007 18.009007 18.030704 18.030704 18.095798 
17.184406 17.075901 17.271198 17.336308 17.444798 17.531605 17.509907 17.488209 17.423100 17.488209 17.553303 17.575001 17.596699 17.531605 17.531605 17.531605 17.444798 17.488209 17.488209 17.531605 17.466496 17.444798 17.423100 17.401402 17.423100 17.358006 17.379704 17.509907 17.444798 17.531605 17.531605 17.531605 17.531605 17.531605 17.509907 17.509907 17.488209 17.488209 17.336308 17.271198 17.444798 17.444798 17.466496 17.423100 17.444798 17.401402 17.444798 17.748600 18.117496 18.247700 18.399601 18.790195 19.007206 19.441196 19.636509 19.593098 19.875202 20.092197 20.200703 20.222401 20.330906 20.417698 20.439396 20.287510 20.222401 20.330906 20.352604 20.396000 20.547901 20.526203 20.743198 20.960209 21.090397 21.307407 21.459309 21.502705 21.567799 21.611210 21.676304 21.654606 21.611210 21.524403 21.546101 21.329105 21.242298 21.090397 21.177204 21.177204 21.242298 21.394199 21.415897 21.481007 21.806507 21.958408 22.066898 22.153706 22.175404 22.197102 22.197102 22.218800 22.110310 21.914997 21.719700 21.632908 21.502705 21.263996 21.112110 21.198902 21.242298 21.350803 21.415897 21.437595 21.459309 21.676304 21.763096 21.936695 21.980106 21.936695 22.001804 22.001804 22.001804 22.110310 21.958408 21.914997 21.741398 21.546101 21.459309 21.198902 21.133808 21.155506 21.003605 21.003605 20.960209 21.003605 20.981907 20.851704 20.895100 20.938496 20.960209 20.743198 20.699802 20.656406 20.678104 20.634708 20.634708 20.634708 20.547901 20.482807 20.287510 19.788410 19.506306 18.898701 18.377903 18.247700 18.160908 18.074100 17.943897 18.030704 18.095798 18.095798 
17.162708 17.119297 17.271198 17.292896 17.509907 17.553303 17.531605 17.531605 17.553303 17.553303 17.640110 17.618397 17.553303 17.596699 17.596699 17.488209 17.553303 17.531605 17.618397 17.531605 17.423100 17.401402 17.336308 17.444798 17.488209 17.466496 17.488209 17.509907 17.531605 17.488209 17.466496 17.488209 17.553303 17.553303 17.553303 17.596699 17.488209 17.423100 17.336308 17.358006 17.444798 17.509907 17.575001 17.488209 17.488209 17.444798 17.401402 17.857105 18.117496 18.204304 18.399601 18.811909 19.093998 19.354404 19.549702 19.723301 19.962009 20.070499 20.265797 20.287510 20.417698 20.352604 20.374302 20.309208 20.265797 20.352604 20.374302 20.417698 20.482807 20.482807 20.873402 21.068699 21.177204 21.350803 21.437595 21.524403 21.611210 21.698002 21.763096 21.741398 21.763096 21.654606 21.546101 21.329105 21.198902 21.112110 21.133808 21.220600 21.220600 21.350803 21.329105 21.567799 21.632908 21.980106 22.110310 22.175404 22.240498 22.197102 22.327305 22.370701 22.327305 22.066898 21.958408 21.632908 21.524403 21.372501 21.198902 21.133808 21.112110 21.177204 21.263996 21.307407 21.329105 21.654606 21.849903 21.958408 22.045200 22.023502 22.001804 22.045200 22.066898 22.110310 22.023502 21.893299 21.719700 21.546101 21.285709 21.198902 21.068699 20.981907 20.960209 20.830006 20.873402 20.895100 20.851704 20.786610 20.895100 20.851704 20.938496 20.743198 20.699802 20.656406 20.612995 20.656406 20.547901 20.612995 20.699802 20.591297 20.374302 19.896900 19.528004 19.050602 18.551502 18.377903 18.160908 18.074100 17.922199 17.987309 18.160908 18.117496 
17.271198 17.119297 17.162708 17.379704 17.379704 17.531605 17.531605 17.531605 17.509907 17.553303 17.618397 17.640110 17.618397 17.618397 17.596699 17.531605 17.531605 17.531605 17.444798 17.488209 17.488209 17.488209 17.401402 17.488209 17.488209 17.531605 17.423100 17.488209 17.618397 17.509907 17.466496 17.531605 17.553303 17.618397 17.596699 17.444798 17.466496 17.531605 17.379704 17.336308 17.423100 17.509907 17.531605 17.509907 17.488209 17.379704 17.596699 17.813709 18.182606 18.291096 18.377903 18.768497 19.093998 19.419498 19.679905 19.744999 20.027103 20.070499 20.244099 20.330906 20.352604 20.396000 20.374302 20.287510 20.330906 20.330906 20.352604 20.374302 20.526203 20.504505 20.830006 21.025303 21.177204 21.415897 21.481007 21.567799 21.698002 21.849903 21.893299 21.828205 21.806507 21.741398 21.567799 21.350803 21.177204 21.068699 21.090397 21.155506 21.177204 21.307407 21.459309 21.394199 21.741398 21.980106 22.088596 22.175404 22.175404 22.175404 22.283909 22.327305 22.370701 22.197102 22.023502 21.784809 21.567799 21.307407 21.220600 21.090397 20.981907 21.090397 21.177204 21.220600 21.220600 21.632908 21.784809 21.893299 22.110310 21.980106 22.066898 22.045200 22.262196 22.175404 22.045200 21.936695 21.698002 21.502705 21.285709 21.003605 20.895100 20.916798 20.851704 20.764896 20.743198 20.764896 20.830006 20.786610 20.851704 20.916798 20.960209 20.830006 20.786610 20.634708 20.678104 20.591297 20.547901 20.764896 20.699802 20.569599 20.526203 19.918598 19.593098 19.180805 18.638309 18.399601 18.247700 18.182606 18.009007 18.182606 18.095798 18.160908 
17.249500 17.119297 17.097599 17.271198 17.379704 17.553303 17.596699 17.575001 17.575001 17.618397 17.575001 17.553303 17.640110 17.618397 17.509907 17.596699 17.531605 17.531605 17.553303 17.488209 17.444798 17.488209 17.488209 17.444798 17.640110 17.575001 17.531605 17.509907 17.596699 17.488209 17.488209 17.509907 17.553303 17.640110 17.661808 17.553303 17.575001 17.466496 17.358006 17.379704 17.401402 17.488209 17.575001 17.531605 17.509907 17.444798 17.466496 17.748600 18.030704 18.226002 18.312809 18.703403 19.028904 19.441196 19.593098 19.744999 19.983707 20.135609 20.200703 20.244099 20.330906 20.330906 20.287510 20.330906 20.309208 20.309208 20.417698 20.374302 20.526203 20.569599 20.764896 21.047001 21.220600 21.437595 21.502705 21.698002 21.763096 21.849903 21.914997 21.849903 21.763096 21.676304 21.394199 21.350803 21.220600 21.155506 21.133808 21.133808 21.198902 21.285709 21.415897 21.502705 21.698002 21.893299 22.110310 22.088596 22.153706 22.088596 22.327305 22.435810 22.349003 22.240498 22.132008 21.763096 21.698002 21.350803 21.242298 21.068699 21.090397 21.003605 21.047001 21.047001 21.133808 21.524403 21.698002 21.763096 22.023502 21.936695 22.088596 22.088596 22.110310 22.088596 22.066898 21.893299 21.632908 21.394199 21.220600 21.068699 20.895100 20.786610 20.764896 20.678104 20.764896 20.764896 20.808308 20.786610 20.808308 20.938496 20.916798 20.786610 20.699802 20.678104 20.699802 20.678104 20.612995 20.569599 20.699802 20.656406 20.526203 20.005405 19.593098 19.245899 18.551502 18.508106 18.182606 18.204304 18.009007 18.095798 18.182606 18.204304 
17.249500 17.140995 17.140995 17.184406 17.401402 17.531605 17.553303 17.575001 17.531605 17.683506 17.575001 17.661808 17.596699 17.553303 17.640110 17.596699 17.488209 17.575001 17.553303 17.531605 17.488209 17.488209 17.509907 17.509907 17.618397 17.640110 17.575001 17.575001 17.575001 17.575001 17.509907 17.596699 17.553303 17.596699 17.596699 17.575001 17.488209 17.509907 17.336308 17.292896 17.444798 17.488209 17.531605 17.488209 17.466496 17.444798 17.423100 17.770298 17.987309 18.139210 18.399601 18.616596 18.985508 19.376102 19.701603 19.636509 20.027103 20.070499 20.244099 20.287510 20.374302 20.287510 20.352604 20.330906 20.330906 20.417698 20.461109 20.396000 20.526203 20.569599 20.851704 21.090397 21.329105 21.481007 21.676304 21.763096 21.849903 21.936695 21.958408 21.893299 21.763096 21.654606 21.567799 21.437595 21.263996 21.133808 21.133808 21.198902 21.242298 21.220600 21.437595 21.459309 21.698002 21.893299 21.958408 22.023502 22.088596 22.132008 22.218800 22.435810 22.414097 22.305607 22.132008 21.784809 21.524403 21.307407 21.220600 21.090397 21.047001 21.003605 21.003605 20.938496 21.047001 21.502705 21.524403 21.893299 21.980106 21.958408 22.132008 22.045200 22.088596 22.132008 22.045200 21.849903 21.676304 21.372501 21.198902 21.047001 20.808308 20.808308 20.786610 20.764896 20.743198 20.721500 20.830006 20.830006 20.764896 20.786610 20.830006 20.851704 20.721500 20.678104 20.699802 20.656406 20.569599 20.634708 20.656406 20.634708 20.461109 19.918598 19.593098 19.245899 18.551502 18.421299 18.226002 18.095798 18.009007 18.095798 18.160908 18.095798 
17.314610 17.075901 17.184406 17.162708 17.379704 17.444798 17.553303 17.509907 17.531605 17.640110 17.661808 17.640110 17.575001 17.596699 17.575001 17.575001 17.575001 17.531605 17.640110 17.466496 17.509907 17.531605 17.466496 17.531605 17.444798 17.575001 17.531605 17.553303 17.575001 17.618397 17.531605 17.488209 17.553303 17.553303 17.531605 17.553303 17.444798 17.401402 17.314610 17.314610 17.444798 17.444798 17.553303 17.466496 17.531605 17.379704 17.488209 17.835407 18.009007 18.204304 18.399601 18.811909 19.028904 19.311008 19.528004 19.679905 19.918598 20.222401 20.222401 20.244099 20.330906 20.374302 20.330906 20.309208 20.330906 20.352604 20.417698 20.439396 20.482807 20.612995 20.808308 21.220600 21.329105 21.567799 21.698002 21.806507 21.980106 21.980106 22.001804 21.914997 21.871601 21.719700 21.676304 21.437595 21.372501 21.220600 21.242298 21.285709 21.263996 21.263996 21.329105 21.481007 21.632908 21.784809 21.871601 22.132008 22.066898 22.088596 22.262196 22.392399 22.349003 22.327305 22.088596 21.763096 21.719700 21.285709 21.177204 21.177204 21.133808 21.047001 21.047001 21.068699 21.112110 21.459309 21.676304 21.914997 22.066898 21.936695 22.088596 22.023502 22.023502 22.001804 21.980106 21.849903 21.632908 21.394199 21.155506 21.112110 20.830006 20.808308 20.786610 20.786610 20.786610 20.786610 20.721500 20.721500 20.764896 20.786610 20.916798 20.808308 20.764896 20.634708 20.634708 20.612995 20.482807 20.612995 20.591297 20.504505 20.612995 20.113895 19.614796 19.245899 18.660007 18.334507 18.182606 18.074100 18.074100 18.139210 18.095798 18.009007 
17.444798 17.206104 17.162708 17.206104 17.271198 17.509907 17.575001 17.553303 17.553303 17.575001 17.683506 17.575001 17.575001 17.618397 17.596699 17.531605 17.596699 17.553303 17.596699 17.531605 17.575001 17.575001 17.488209 17.488209 17.423100 17.531605 17.509907 17.488209 17.553303 17.553303 17.531605 17.553303 17.488209 17.575001 17.575001 17.553303 17.509907 17.444798 17.358006 17.379704 17.466496 17.423100 17.531605 17.509907 17.531605 17.444798 17.531605 17.922199 18.052402 18.226002 18.377903 18.725101 18.942097 19.137409 19.528004 19.744999 19.940296 20.027103 20.157307 20.200703 20.352604 20.439396 20.396000 20.417698 20.396000 20.417698 20.504505 20.504505 20.569599 20.678104 20.916798 21.242298 21.502705 21.654606 21.763096 21.893299 21.936695 22.001804 21.980106 21.914997 21.849903 21.828205 21.676304 21.589497 21.459309 21.285709 21.307407 21.415897 21.481007 21.415897 21.437595 21.415897 21.632908 21.676304 21.784809 21.936695 22.001804 22.153706 22.218800 22.370701 22.218800 22.110310 22.132008 21.871601 21.741398 21.394199 21.307407 21.263996 21.220600 21.198902 21.155506 21.112110 21.177204 21.394199 21.719700 21.914997 22.023502 21.980106 22.001804 21.849903 22.001804 22.001804 21.893299 21.871601 21.654606 21.415897 21.329105 21.220600 20.960209 20.808308 20.873402 20.764896 20.873402 20.786610 20.873402 20.873402 20.895100 20.873402 21.047001 20.830006 20.786610 20.656406 20.634708 20.634708 20.547901 20.612995 20.656406 20.591297 20.678104 20.135609 19.701603 19.289295 18.746799 18.464710 18.182606 18.139210 18.095798 18.030704 18.052402 18.139210 
17.488209 17.206104 17.097599 17.184406 17.271198 17.596699 17.531605 17.531605 17.531605 17.575001 17.596699 17.705204 17.509907 17.531605 17.640110 17.553303 17.596699 17.553303 17.575001 17.509907 17.466496 17.423100 17.531605 17.444798 17.509907 17.553303 17.531605 17.509907 17.509907 17.553303 17.596699 17.531605 17.531605 17.553303 17.488209 17.509907 17.423100 17.401402 17.358006 17.358006 17.466496 17.509907 17.466496 17.509907 17.466496 17.379704 17.596699 17.857105 18.204304 18.269398 18.377903 18.746799 18.985508 19.397800 19.506306 19.549702 19.875202 19.983707 20.222401 20.330906 20.396000 20.461109 20.569599 20.569599 20.526203 20.591297 20.591297 20.612995 20.743198 20.808308 21.003605 21.220600 21.415897 21.676304 21.828205 21.719700 21.914997 21.936695 21.828205 21.741398 21.741398 21.654606 21.719700 21.611210 21.589497 21.546101 21.459309 21.546101 21.567799 21.524403 21.437595 21.459309 21.524403 21.676304 21.632908 21.893299 21.980106 22.045200 22.283909 22.240498 22.240498 22.132008 22.023502 21.893299 21.871601 21.502705 21.372501 21.394199 21.307407 21.329105 21.242298 21.285709 21.263996 21.459309 21.654606 21.828205 21.936695 21.871601 21.914997 21.828205 21.893299 21.914997 21.849903 21.849903 21.763096 21.524403 21.415897 21.285709 21.047001 20.981907 20.960209 21.003605 20.938496 20.916798 20.830006 20.851704 20.938496 20.960209 20.938496 20.830006 20.808308 20.764896 20.786610 20.678104 20.591297 20.591297 20.634708 20.678104 20.634708 20.070499 19.723301 19.593098 18.790195 18.442997 18.182606 18.204304 18.030704 18.095798 18.117496 18.160908 
17.596699 17.206104 17.075901 17.206104 17.184406 17.488209 17.531605 17.618397 17.640110 17.618397 17.596699 17.705204 17.640110 17.575001 17.531605 17.618397 17.553303 17.466496 17.618397 17.553303 17.531605 17.531605 17.509907 17.466496 17.531605 17.531605 17.488209 17.509907 17.531605 17.553303 17.531605 17.488209 17.466496 17.575001 17.553303 17.423100 17.444798 17.292896 17.271198 17.336308 17.444798 17.553303 17.531605 17.488209 17.531605 17.401402 17.640110 17.987309 18.095798 18.312809 18.377903 18.638309 19.007206 19.332706 19.441196 19.679905 19.853504 20.027103 20.179005 20.287510 20.569599 20.678104 20.656406 20.786610 20.721500 20.721500 20.721500 20.895100 20.960209 21.025303 21.090397 21.220600 21.394199 21.502705 21.524403 21.719700 21.763096 21.784809 21.676304 21.611210 21.589497 21.632908 21.632908 21.676304 21.698002 21.654606 21.741398 21.719700 21.719700 21.632908 21.546101 21.481007 21.502705 21.546101 21.654606 21.719700 21.698002 21.849903 21.958408 22.153706 22.088596 21.893299 21.849903 21.763096 21.849903 21.611210 21.589497 21.481007 21.481007 21.437595 21.524403 21.437595 21.546101 21.611210 21.546101 21.676304 21.806507 21.676304 21.698002 21.611210 21.741398 21.719700 21.741398 21.741398 21.719700 21.632908 21.546101 21.437595 21.198902 21.112110 21.112110 21.177204 21.047001 20.981907 20.960209 20.916798 20.916798 20.916798 20.960209 20.873402 20.808308 20.743198 20.808308 20.591297 20.612995 20.634708 20.699802 20.656406 20.656406 20.157307 19.744999 19.571400 18.638309 18.442997 18.226002 18.139210 18.074100 18.139210 18.117496 18.074100 
17.553303 17.184406 17.184406 17.206104 17.206104 17.509907 17.596699 17.705204 17.596699 17.683506 17.726902 17.705204 17.575001 17.596699 17.575001 17.683506 17.618397 17.509907 17.553303 17.575001 17.531605 17.596699 17.575001 17.575001 17.596699 17.618397 17.553303 17.553303 17.596699 17.488209 17.531605 17.553303 17.596699 17.618397 17.509907 17.531605 17.379704 17.249500 17.162708 17.292896 17.466496 17.444798 17.531605 17.531605 17.553303 17.488209 17.705204 18.030704 18.247700 18.356205 18.356205 18.616596 18.942097 19.332706 19.571400 19.658207 19.853504 20.135609 20.265797 20.504505 20.634708 20.743198 20.808308 20.808308 20.808308 20.851704 20.873402 20.895100 21.090397 21.155506 21.285709 21.329105 21.394199 21.415897 21.394199 21.415897 21.524403 21.502705 21.459309 21.415897 21.481007 21.481007 21.763096 21.741398 21.763096 21.828205 21.914997 21.893299 21.828205 21.741398 21.698002 21.632908 21.611210 21.589497 21.415897 21.481007 21.611210 21.611210 21.741398 21.893299 21.741398 21.611210 21.676304 21.784809 21.849903 21.698002 21.828205 21.784809 21.719700 21.676304 21.676304 21.676304 21.611210 21.676304 21.654606 21.589497 21.589497 21.524403 21.415897 21.350803 21.481007 21.567799 21.502705 21.676304 21.654606 21.654606 21.632908 21.502705 21.437595 21.394199 21.220600 21.285709 21.307407 21.220600 21.155506 20.960209 21.047001 20.981907 21.068699 20.960209 20.851704 20.743198 20.786610 20.656406 20.634708 20.591297 20.612995 20.461109 20.699802 20.113895 19.701603 19.658207 18.746799 18.442997 18.291096 18.182606 18.074100 18.117496 18.052402 18.095798 
17.553303 17.184406 17.075901 17.119297 17.249500 17.488209 17.618397 17.596699 17.575001 17.553303 17.661808 17.596699 17.509907 17.596699 17.661808 17.618397 17.575001 17.531605 17.596699 17.596699 17.596699 17.575001 17.705204 17.553303 17.488209 17.553303 17.531605 17.553303 17.488209 17.531605 17.509907 17.531605 17.509907 17.575001 17.444798 17.423100 17.379704 17.206104 17.314610 17.292896 17.379704 17.314610 17.444798 17.423100 17.509907 17.488209 17.726902 18.182606 18.291096 18.464710 18.399601 18.681705 18.942097 19.376102 19.636509 19.701603 19.875202 20.135609 20.287510 20.482807 20.678104 20.743198 20.895100 20.938496 21.025303 21.047001 21.133808 21.155506 21.177204 21.263996 21.263996 21.437595 21.307407 21.350803 21.307407 21.285709 21.177204 21.263996 21.177204 21.198902 21.329105 21.481007 21.719700 21.849903 21.849903 21.871601 21.914997 21.914997 21.958408 21.828205 21.871601 21.763096 21.719700 21.589497 21.415897 21.459309 21.524403 21.502705 21.546101 21.654606 21.546101 21.394199 21.567799 21.698002 21.849903 21.806507 21.849903 21.849903 21.763096 21.871601 21.849903 21.871601 21.784809 21.828205 21.632908 21.415897 21.350803 21.307407 21.242298 21.177204 21.307407 21.394199 21.394199 21.481007 21.654606 21.763096 21.719700 21.719700 21.524403 21.546101 21.459309 21.481007 21.459309 21.372501 21.177204 21.068699 21.133808 21.025303 21.090397 20.981907 20.895100 20.786610 20.786610 20.764896 20.678104 20.656406 20.591297 20.526203 20.721500 20.352604 19.810108 19.701603 18.746799 18.594898 18.247700 18.204304 17.987309 18.160908 18.117496 18.139210 
17.618397 17.292896 17.184406 17.097599 17.184406 17.488209 17.618397 17.618397 17.575001 17.640110 17.575001 17.575001 17.640110 17.553303 17.618397 17.618397 17.596699 17.575001 17.531605 17.423100 17.596699 17.596699 17.640110 17.531605 17.509907 17.531605 17.444798 17.531605 17.531605 17.444798 17.531605 17.575001 17.444798 17.509907 17.509907 17.401402 17.358006 17.162708 17.249500 17.401402 17.444798 17.401402 17.401402 17.336308 17.423100 17.509907 17.726902 18.139210 18.312809 18.421299 18.334507 18.660007 18.920399 19.311008 19.506306 19.658207 19.875202 19.983707 20.244099 20.439396 20.612995 20.808308 20.938496 21.025303 21.133808 21.285709 21.350803 21.437595 21.415897 21.394199 21.394199 21.415897 21.329105 21.307407 21.198902 21.133808 21.133808 21.068699 21.068699 21.047001 21.220600 21.415897 21.632908 21.828205 21.893299 21.806507 21.914997 22.045200 22.001804 21.936695 21.914997 21.828205 21.741398 21.546101 21.502705 21.459309 21.372501 21.459309 21.350803 21.437595 21.415897 21.263996 21.459309 21.654606 21.849903 21.806507 21.784809 22.001804 21.893299 21.914997 21.958408 21.936695 21.806507 21.784809 21.546101 21.220600 21.220600 21.133808 21.133808 21.090397 21.155506 21.198902 21.329105 21.415897 21.567799 21.632908 21.632908 21.741398 21.589497 21.632908 21.546101 21.611210 21.611210 21.589497 21.307407 21.112110 21.068699 21.112110 21.155506 21.068699 20.981907 20.830006 20.830006 20.743198 20.634708 20.808308 20.634708 20.504505 20.612995 20.265797 19.788410 19.571400 18.898701 18.334507 18.291096 18.139210 18.052402 18.074100 18.030704 18.030704 
17.575001 17.206104 17.119297 17.206104 17.162708 17.401402 17.596699 17.575001 17.640110 17.531605 17.640110 17.640110 17.531605 17.488209 17.596699 17.575001 17.575001 17.553303 17.553303 17.553303 17.509907 17.466496 17.640110 17.596699 17.488209 17.531605 17.531605 17.531605 17.596699 17.531605 17.553303 17.466496 17.466496 17.488209 17.509907 17.444798 17.271198 17.184406 17.292896 17.292896 17.379704 17.401402 17.423100 17.358006 17.444798 17.596699 17.813709 18.182606 18.421299 18.551502 18.442997 18.703403 18.920399 19.332706 19.571400 19.636509 19.831806 20.113895 20.309208 20.569599 20.699802 20.873402 21.025303 21.155506 21.242298 21.372501 21.415897 21.415897 21.459309 21.459309 21.415897 21.307407 21.307407 21.220600 21.112110 21.090397 21.068699 21.090397 21.003605 21.025303 21.220600 21.459309 21.611210 21.849903 21.849903 21.849903 21.936695 22.066898 22.066898 22.066898 22.023502 21.936695 21.806507 21.567799 21.524403 21.524403 21.372501 21.372501 21.329105 21.307407 21.307407 21.242298 21.394199 21.481007 21.914997 21.806507 21.893299 21.980106 21.958408 22.045200 22.001804 22.023502 21.849903 21.828205 21.502705 21.263996 21.263996 21.047001 20.981907 20.960209 21.068699 21.090397 21.242298 21.415897 21.589497 21.698002 21.676304 21.719700 21.676304 21.698002 21.741398 21.676304 21.719700 21.524403 21.350803 21.220600 21.242298 21.112110 21.198902 21.003605 20.873402 20.938496 20.764896 20.808308 20.678104 20.634708 20.612995 20.569599 20.612995 20.352604 20.005405 19.593098 18.963810 18.529804 18.377903 18.204304 18.030704 18.095798 18.052402 18.160908 
17.618397 17.358006 17.119297 17.162708 17.075901 17.292896 17.488209 17.553303 17.553303 17.488209 17.618397 17.661808 17.531605 17.488209 17.553303 17.596699 17.575001 17.575001 17.401402 17.575001 17.466496 17.575001 17.531605 17.401402 17.553303 17.466496 17.444798 17.553303 17.488209 17.401402 17.553303 17.488209 17.401402 17.466496 17.379704 17.379704 17.206104 17.206104 17.336308 17.379704 17.336308 17.379704 17.401402 17.379704 17.531605 17.531605 17.813709 18.269398 18.399601 18.464710 18.551502 18.725101 18.942097 19.376102 19.549702 19.636509 19.853504 20.113895 20.330906 20.504505 20.786610 20.981907 21.112110 21.242298 21.415897 21.459309 21.546101 21.481007 21.546101 21.502705 21.481007 21.372501 21.242298 21.242298 21.068699 21.025303 21.003605 21.003605 20.960209 20.938496 20.981907 21.329105 21.567799 21.784809 21.871601 21.914997 21.958408 22.045200 22.045200 22.088596 22.023502 21.958408 21.806507 21.611210 21.502705 21.415897 21.459309 21.394199 21.307407 21.307407 21.220600 21.242298 21.285709 21.524403 21.784809 21.849903 21.914997 22.023502 22.066898 22.110310 22.045200 22.045200 21.849903 21.828205 21.546101 21.220600 21.242298 20.960209 21.003605 20.960209 21.003605 21.025303 21.090397 21.177204 21.415897 21.611210 21.698002 21.611210 21.676304 21.676304 21.698002 21.632908 21.654606 21.502705 21.329105 21.133808 21.242298 21.155506 21.198902 20.981907 21.003605 20.895100 20.830006 20.764896 20.656406 20.699802 20.656406 20.482807 20.591297 20.309208 19.853504 19.506306 19.028904 18.594898 18.312809 18.204304 18.052402 18.052402 18.095798 17.987309 
17.683506 17.401402 17.184406 17.206104 17.075901 17.184406 17.575001 17.575001 17.553303 17.575001 17.553303 17.553303 17.488209 17.531605 17.531605 17.553303 17.575001 17.575001 17.553303 17.531605 17.509907 17.488209 17.509907 17.488209 17.509907 17.509907 17.488209 17.509907 17.488209 17.444798 17.423100 17.423100 17.531605 17.466496 17.336308 17.358006 17.140995 17.162708 17.227802 17.336308 17.358006 17.379704 17.444798 17.379704 17.466496 17.553303 17.900501 18.226002 18.508106 18.464710 18.508106 18.746799 19.050602 19.419498 19.571400 19.723301 20.005405 20.092197 20.374302 20.569599 20.851704 21.112110 21.177204 21.372501 21.372501 21.481007 21.567799 21.502705 21.567799 21.567799 21.415897 21.372501 21.307407 21.155506 21.090397 20.960209 21.003605 20.981907 20.938496 20.960209 21.047001 21.350803 21.611210 21.784809 21.806507 21.914997 21.980106 22.110310 22.132008 22.066898 22.110310 22.066898 21.893299 21.654606 21.481007 21.394199 21.350803 21.372501 21.350803 21.329105 21.242298 21.242298 21.285709 21.394199 21.828205 21.784809 22.066898 22.066898 22.066898 22.045200 22.175404 22.045200 21.914997 21.806507 21.459309 21.220600 21.112110 21.003605 21.003605 20.895100 20.916798 20.981907 21.090397 21.285709 21.372501 21.437595 21.676304 21.676304 21.719700 21.654606 21.676304 21.589497 21.654606 21.611210 21.394199 21.220600 21.220600 21.177204 21.177204 21.025303 20.960209 20.851704 20.830006 20.764896 20.743198 20.764896 20.634708 20.612995 20.547901 20.352604 19.983707 19.571400 19.202503 18.660007 18.377903 18.226002 18.074100 18.052402 18.095798 18.009007 
17.618397 17.488209 17.140995 17.184406 17.162708 17.184406 17.423100 17.553303 17.553303 17.575001 17.640110 17.531605 17.531605 17.596699 17.661808 17.640110 17.596699 17.553303 17.575001 17.618397 17.509907 17.488209 17.488209 17.488209 17.509907 17.509907 17.509907 17.488209 17.423100 17.488209 17.531605 17.401402 17.466496 17.444798 17.379704 17.314610 17.140995 17.227802 17.358006 17.314610 17.401402 17.336308 17.423100 17.531605 17.575001 17.596699 17.900501 18.399601 18.551502 18.486408 18.573200 18.855305 19.072300 19.462910 19.658207 19.679905 19.875202 20.222401 20.526203 20.699802 21.003605 21.155506 21.263996 21.394199 21.502705 21.481007 21.546101 21.546101 21.524403 21.524403 21.459309 21.350803 21.329105 21.112110 21.090397 21.003605 20.938496 20.938496 20.895100 21.003605 21.090397 21.285709 21.611210 21.784809 21.936695 21.958408 22.045200 22.088596 22.088596 22.088596 22.153706 22.153706 22.001804 21.698002 21.481007 21.459309 21.415897 21.415897 21.285709 21.329105 21.285709 21.263996 21.372501 21.415897 21.676304 21.828205 21.893299 22.045200 22.088596 22.175404 22.132008 22.066898 21.914997 21.828205 21.394199 21.307407 21.177204 20.960209 21.003605 20.981907 21.068699 21.047001 21.112110 21.242298 21.394199 21.589497 21.676304 21.632908 21.741398 21.698002 21.654606 21.654606 21.654606 21.502705 21.502705 21.329105 21.198902 21.133808 21.242298 21.090397 20.981907 20.895100 20.873402 20.743198 20.743198 20.786610 20.678104 20.547901 20.482807 20.461109 19.918598 19.723301 18.963810 18.746799 18.377903 18.182606 18.030704 18.052402 18.095798 18.052402 
17.596699 17.531605 17.401402 17.292896 17.184406 17.314610 17.423100 17.466496 17.575001 17.466496 17.575001 17.705204 17.596699 17.466496 17.618397 17.531605 17.553303 17.553303 17.575001 17.618397 17.488209 17.488209 17.553303 17.531605 17.553303 17.618397 17.553303 17.509907 17.575001 17.509907 17.444798 17.423100 17.423100 17.379704 17.379704 17.227802 17.119297 17.249500 17.379704 17.401402 17.379704 17.401402 17.531605 17.553303 17.531605 17.553303 18.009007 18.377903 18.529804 18.508106 18.616596 18.877003 19.137409 19.462910 19.614796 19.679905 20.005405 20.352604 20.591297 20.808308 21.025303 21.198902 21.285709 21.415897 21.437595 21.437595 21.459309 21.546101 21.546101 21.437595 21.394199 21.415897 21.263996 21.307407 21.177204 21.133808 20.981907 20.981907 21.047001 21.047001 21.177204 21.394199 21.654606 21.871601 21.914997 21.871601 22.023502 22.066898 22.045200 21.980106 22.132008 22.088596 22.110310 21.741398 21.654606 21.502705 21.524403 21.415897 21.372501 21.372501 21.285709 21.329105 21.350803 21.459309 21.654606 21.719700 21.936695 22.066898 22.110310 22.110310 22.132008 22.066898 21.871601 21.784809 21.524403 21.307407 21.198902 21.090397 20.981907 20.960209 21.003605 21.090397 21.177204 21.263996 21.437595 21.589497 21.611210 21.567799 21.676304 21.654606 21.654606 21.611210 21.611210 21.524403 21.394199 21.220600 21.242298 21.133808 21.198902 21.155506 21.025303 20.981907 20.916798 20.851704 20.743198 20.873402 20.699802 20.526203 20.591297 20.396000 20.005405 19.723301 19.137409 18.725101 18.356205 18.291096 18.030704 18.139210 18.030704 18.160908 
17.683506 17.618397 17.575001 17.553303 17.423100 17.401402 17.531605 17.509907 17.509907 17.575001 17.553303 17.640110 17.596699 17.509907 17.596699 17.575001 17.575001 17.640110 17.466496 17.553303 17.509907 17.488209 17.488209 17.401402 17.509907 17.488209 17.466496 17.488209 17.466496 17.444798 17.466496 17.466496 17.423100 17.444798 17.379704 17.227802 17.119297 17.249500 17.336308 17.379704 17.423100 17.423100 17.618397 17.531605 17.575001 17.596699 17.965595 18.377903 18.442997 18.486408 18.638309 18.855305 19.180805 19.397800 19.636509 19.810108 20.048801 20.330906 20.656406 20.830006 21.112110 21.307407 21.263996 21.307407 21.372501 21.372501 21.329105 21.372501 21.415897 21.372501 21.459309 21.372501 21.415897 21.307407 21.155506 21.112110 21.133808 21.133808 21.133808 21.220600 21.263996 21.394199 21.632908 21.719700 21.828205 21.806507 21.828205 21.936695 21.958408 21.893299 21.914997 22.001804 22.001804 21.849903 21.698002 21.589497 21.481007 21.502705 21.459309 21.372501 21.285709 21.242298 21.415897 21.415897 21.546101 21.632908 21.828205 21.871601 22.001804 22.001804 21.958408 22.001804 21.784809 21.806507 21.589497 21.285709 21.307407 21.112110 21.025303 21.025303 21.025303 21.133808 21.220600 21.263996 21.372501 21.567799 21.567799 21.524403 21.546101 21.611210 21.567799 21.546101 21.502705 21.524403 21.372501 21.263996 21.263996 21.112110 21.177204 21.112110 21.090397 20.938496 20.895100 20.743198 20.656406 20.764896 20.656406 20.569599 20.591297 20.374302 20.027103 19.788410 19.180805 18.681705 18.399601 18.291096 18.139210 18.160908 18.095798 18.117496 
17.748600 17.596699 17.683506 17.705204 17.488209 17.531605 17.509907 17.401402 17.466496 17.488209 17.596699 17.509907 17.488209 17.553303 17.553303 17.509907 17.553303 17.596699 17.553303 17.553303 17.575001 17.553303 17.509907 17.488209 17.423100 17.509907 17.466496 17.401402 17.401402 17.444798 17.553303 17.423100 17.336308 17.336308 17.314610 17.206104 17.227802 17.292896 17.358006 17.401402 17.423100 17.531605 17.618397 17.618397 17.575001 17.553303 17.943897 18.334507 18.529804 18.529804 18.638309 18.833607 19.007206 19.419498 19.658207 19.788410 20.070499 20.352604 20.569599 20.808308 21.047001 21.177204 21.220600 21.242298 21.285709 21.263996 21.307407 21.307407 21.350803 21.263996 21.307407 21.394199 21.437595 21.415897 21.372501 21.285709 21.263996 21.307407 21.350803 21.372501 21.350803 21.437595 21.567799 21.719700 21.763096 21.763096 21.741398 21.806507 21.763096 21.871601 21.893299 21.828205 22.023502 21.871601 21.741398 21.698002 21.698002 21.632908 21.524403 21.459309 21.437595 21.394199 21.394199 21.459309 21.567799 21.502705 21.806507 21.871601 21.871601 21.936695 21.871601 21.849903 21.849903 21.741398 21.589497 21.350803 21.350803 21.242298 21.177204 21.155506 21.198902 21.242298 21.263996 21.350803 21.394199 21.437595 21.502705 21.481007 21.459309 21.459309 21.437595 21.394199 21.350803 21.329105 21.263996 21.155506 21.198902 21.003605 21.155506 21.090397 21.025303 20.960209 20.960209 20.764896 20.743198 20.721500 20.743198 20.612995 20.569599 20.417698 20.135609 19.788410 19.245899 18.725101 18.421299 18.139210 18.139210 18.117496 18.052402 18.030704 
17.726902 17.553303 17.705204 17.661808 17.575001 17.509907 17.531605 17.466496 17.509907 17.444798 17.575001 17.553303 17.423100 17.488209 17.444798 17.531605 17.618397 17.531605 17.488209 17.553303 17.531605 17.553303 17.444798 17.466496 17.488209 17.553303 17.509907 17.444798 17.401402 17.444798 17.488209 17.488209 17.336308 17.336308 17.314610 17.249500 17.206104 17.336308 17.379704 17.423100 17.553303 17.596699 17.726902 17.661808 17.575001 17.509907 18.009007 18.334507 18.594898 18.529804 18.594898 18.877003 19.202503 19.528004 19.701603 19.810108 20.048801 20.244099 20.482807 20.721500 20.916798 21.003605 21.047001 21.112110 21.133808 21.155506 21.090397 21.198902 21.220600 21.177204 21.394199 21.437595 21.481007 21.589497 21.546101 21.502705 21.481007 21.546101 21.502705 21.502705 21.459309 21.437595 21.502705 21.589497 21.546101 21.654606 21.654606 21.611210 21.654606 21.698002 21.698002 21.763096 21.806507 21.871601 21.914997 21.806507 21.828205 21.741398 21.784809 21.632908 21.611210 21.546101 21.459309 21.459309 21.502705 21.502705 21.589497 21.654606 21.784809 21.828205 21.741398 21.719700 21.719700 21.698002 21.589497 21.459309 21.394199 21.285709 21.372501 21.329105 21.329105 21.350803 21.350803 21.459309 21.394199 21.459309 21.329105 21.350803 21.394199 21.263996 21.329105 21.198902 21.263996 21.155506 21.177204 21.133808 21.112110 21.090397 21.090397 21.112110 21.068699 20.938496 20.851704 20.851704 20.656406 20.678104 20.656406 20.504505 20.634708 20.417698 20.092197 19.723301 19.224201 18.833607 18.508106 18.182606 17.987309 18.095798 18.074100 18.052402 
17.683506 17.640110 17.640110 17.705204 17.575001 17.575001 17.618397 17.531605 17.575001 17.575001 17.640110 17.618397 17.531605 17.466496 17.488209 17.488209 17.509907 17.488209 17.488209 17.423100 17.444798 17.509907 17.466496 17.531605 17.509907 17.553303 17.401402 17.488209 17.358006 17.488209 17.444798 17.401402 17.401402 17.379704 17.358006 17.314610 17.271198 17.379704 17.444798 17.509907 17.640110 17.618397 17.748600 17.726902 17.640110 17.596699 17.965595 18.356205 18.442997 18.529804 18.594898 18.790195 19.137409 19.528004 19.679905 19.831806 20.048801 20.330906 20.504505 20.612995 20.830006 20.830006 20.873402 20.895100 21.003605 20.981907 21.025303 21.090397 21.177204 21.198902 21.307407 21.415897 21.589497 21.784809 21.676304 21.806507 21.676304 21.676304 21.589497 21.589497 21.589497 21.546101 21.546101 21.524403 21.546101 21.459309 21.415897 21.394199 21.372501 21.546101 21.589497 21.676304 21.763096 21.849903 21.958408 22.088596 22.045200 22.023502 22.001804 21.936695 21.784809 21.676304 21.654606 21.502705 21.481007 21.459309 21.481007 21.524403 21.524403 21.589497 21.589497 21.502705 21.502705 21.481007 21.394199 21.481007 21.502705 21.437595 21.437595 21.459309 21.481007 21.589497 21.524403 21.481007 21.459309 21.394199 21.285709 21.198902 21.177204 21.177204 21.177204 21.155506 21.133808 21.025303 21.003605 21.025303 21.047001 21.025303 21.112110 21.112110 21.047001 21.047001 20.960209 20.808308 20.786610 20.699802 20.612995 20.547901 20.612995 20.482807 20.244099 19.679905 19.224201 18.898701 18.486408 18.312809 18.052402 18.074100 18.139210 18.117496 
17.705204 17.618397 17.661808 17.726902 17.575001 17.661808 17.683506 17.596699 17.553303 17.509907 17.640110 17.553303 17.661808 17.444798 17.488209 17.531605 17.531605 17.444798 17.444798 17.466496 17.401402 17.423100 17.509907 17.423100 17.509907 17.466496 17.358006 17.444798 17.379704 17.401402 17.358006 17.336308 17.358006 17.379704 17.314610 17.314610 17.401402 17.423100 17.553303 17.553303 17.661808 17.705204 17.726902 17.705204 17.661808 17.575001 17.965595 18.312809 18.508106 18.377903 18.529804 18.877003 19.202503 19.441196 19.766697 19.788410 19.983707 20.200703 20.482807 20.482807 20.764896 20.699802 20.808308 20.786610 20.851704 20.960209 20.916798 20.895100 21.090397 21.133808 21.198902 21.415897 21.567799 21.763096 21.784809 21.806507 21.893299 21.828205 21.871601 21.676304 21.719700 21.654606 21.589497 21.502705 21.459309 21.415897 21.263996 21.285709 21.263996 21.307407 21.459309 21.546101 21.763096 22.001804 22.066898 22.197102 22.240498 22.132008 22.132008 22.132008 21.936695 21.914997 21.784809 21.567799 21.502705 21.394199 21.372501 21.459309 21.394199 21.459309 21.437595 21.307407 21.350803 21.329105 21.307407 21.329105 21.459309 21.524403 21.589497 21.459309 21.546101 21.567799 21.611210 21.611210 21.394199 21.350803 21.220600 21.177204 21.025303 21.068699 21.025303 20.960209 20.916798 20.938496 20.873402 20.960209 20.916798 21.003605 21.112110 21.068699 21.068699 20.895100 20.851704 20.764896 20.656406 20.612995 20.547901 20.591297 20.721500 20.547901 20.157307 19.810108 19.267597 18.898701 18.529804 18.247700 18.074100 18.160908 18.117496 18.052402 
17.705204 17.683506 17.640110 17.661808 17.661808 17.705204 17.618397 17.618397 17.596699 17.596699 17.640110 17.726902 17.575001 17.531605 17.531605 17.575001 17.553303 17.488209 17.444798 17.444798 17.379704 17.488209 17.444798 17.444798 17.466496 17.379704 17.488209 17.401402 17.423100 17.379704 17.379704 17.336308 17.271198 17.314610 17.336308 17.423100 17.444798 17.531605 17.575001 17.683506 17.726902 17.705204 17.683506 17.618397 17.705204 17.553303 18.009007 18.226002 18.399601 18.464710 18.529804 18.898701 19.137409 19.549702 19.723301 19.744999 19.983707 20.244099 20.374302 20.547901 20.656406 20.743198 20.743198 20.678104 20.786610 20.808308 20.808308 20.916798 21.068699 21.068699 21.242298 21.437595 21.741398 21.763096 21.828205 22.001804 21.914997 21.849903 21.893299 21.763096 21.719700 21.632908 21.546101 21.481007 21.350803 21.307407 21.198902 21.198902 21.155506 21.220600 21.329105 21.502705 21.741398 21.980106 22.110310 22.197102 22.262196 22.262196 22.197102 22.175404 22.088596 21.980106 21.784809 21.698002 21.437595 21.394199 21.350803 21.437595 21.415897 21.350803 21.263996 21.285709 21.263996 21.285709 21.307407 21.372501 21.546101 21.546101 21.632908 21.654606 21.676304 21.719700 21.611210 21.611210 21.546101 21.329105 21.155506 21.025303 21.003605 20.981907 21.025303 20.851704 20.938496 20.764896 20.851704 20.916798 20.981907 20.916798 21.003605 21.090397 21.003605 20.873402 20.851704 20.721500 20.678104 20.591297 20.569599 20.678104 20.743198 20.591297 20.265797 19.853504 19.397800 19.137409 18.442997 18.269398 18.030704 18.139210 18.009007 18.074100 
17.705204 17.640110 17.748600 17.618397 17.640110 17.618397 17.618397 17.553303 17.531605 17.575001 17.640110 17.596699 17.553303 17.488209 17.531605 17.488209 17.553303 17.509907 17.466496 17.466496 17.401402 17.466496 17.444798 17.401402 17.379704 17.444798 17.358006 17.336308 17.336308 17.292896 17.379704 17.292896 17.184406 17.206104 17.379704 17.401402 17.466496 17.575001 17.683506 17.596699 17.683506 17.791996 17.705204 17.661808 17.618397 17.596699 17.943897 18.312809 18.312809 18.269398 18.573200 18.833607 19.093998 19.484608 19.614796 19.679905 19.875202 20.179005 20.352604 20.461109 20.569599 20.591297 20.591297 20.656406 20.743198 20.786610 20.895100 20.960209 21.112110 21.090397 21.242298 21.415897 21.654606 21.871601 21.914997 21.980106 22.001804 22.023502 21.980106 21.828205 21.741398 21.676304 21.567799 21.481007 21.372501 21.285709 21.198902 21.133808 21.177204 21.155506 21.220600 21.437595 21.654606 22.001804 22.153706 22.283909 22.327305 22.327305 22.262196 22.197102 22.023502 21.958408 21.936695 21.719700 21.567799 21.307407 21.307407 21.285709 21.307407 21.307407 21.372501 21.155506 21.155506 21.198902 21.285709 21.394199 21.546101 21.502705 21.654606 21.676304 21.763096 21.763096 21.698002 21.676304 21.546101 21.329105 21.133808 21.047001 21.025303 20.895100 20.830006 20.743198 20.830006 20.743198 20.764896 20.830006 20.764896 20.851704 20.916798 21.068699 21.025303 20.938496 20.786610 20.678104 20.591297 20.569599 20.547901 20.678104 20.721500 20.591297 20.244099 19.875202 19.332706 19.028904 18.464710 18.182606 18.052402 18.074100 18.052402 18.052402 
17.791996 17.661808 17.791996 17.813709 17.705204 17.640110 17.661808 17.596699 17.640110 17.596699 17.726902 17.640110 17.661808 17.661808 17.575001 17.575001 17.596699 17.596699 17.618397 17.596699 17.488209 17.531605 17.444798 17.444798 17.379704 17.466496 17.531605 17.358006 17.292896 17.271198 17.379704 17.314610 17.184406 17.227802 17.358006 17.509907 17.531605 17.640110 17.661808 17.726902 17.640110 17.791996 17.748600 17.770298 17.770298 17.683506 17.943897 18.291096 18.399601 18.377903 18.573200 18.985508 19.202503 19.441196 19.636509 19.723301 19.831806 20.244099 20.265797 20.417698 20.482807 20.612995 20.547901 20.612995 20.678104 20.786610 20.851704 20.916798 21.133808 21.133808 21.242298 21.502705 21.654606 21.893299 21.893299 22.001804 22.023502 22.023502 22.023502 21.893299 21.828205 21.806507 21.611210 21.567799 21.372501 21.198902 21.090397 21.133808 21.112110 21.155506 21.263996 21.459309 21.763096 21.914997 22.197102 22.262196 22.305607 22.262196 22.283909 22.283909 22.153706 22.045200 21.980106 21.719700 21.611210 21.372501 21.394199 21.415897 21.285709 21.242298 21.177204 21.177204 21.133808 21.220600 21.350803 21.481007 21.567799 21.502705 21.654606 21.719700 21.763096 21.806507 21.698002 21.741398 21.589497 21.372501 21.198902 21.003605 20.916798 20.873402 20.851704 20.786610 20.764896 20.721500 20.743198 20.678104 20.743198 20.786610 20.981907 20.938496 20.981907 20.830006 20.851704 20.656406 20.612995 20.721500 20.612995 20.634708 20.764896 20.526203 20.200703 19.918598 19.441196 19.159107 18.616596 18.442997 18.052402 18.095798 18.052402 17.987309 
17.791996 17.770298 17.770298 17.835407 17.748600 17.705204 17.618397 17.618397 17.661808 17.640110 17.640110 17.683506 17.575001 17.596699 17.575001 17.575001 17.596699 17.618397 17.553303 17.596699 17.509907 17.509907 17.531605 17.444798 17.401402 17.444798 17.466496 17.423100 17.401402 17.314610 17.401402 17.358006 17.423100 17.379704 17.401402 17.531605 17.596699 17.640110 17.661808 17.748600 17.791996 17.748600 17.813709 17.661808 17.770298 17.575001 18.117496 18.356205 18.421299 18.421299 18.551502 18.942097 19.180805 19.484608 19.593098 19.636509 19.962009 20.135609 20.417698 20.417698 20.547901 20.612995 20.591297 20.591297 20.678104 20.808308 20.895100 20.938496 21.047001 21.112110 21.263996 21.459309 21.806507 21.828205 21.958408 22.001804 21.958408 22.001804 22.023502 21.980106 21.936695 21.784809 21.524403 21.459309 21.394199 21.220600 21.025303 21.090397 21.047001 21.155506 21.220600 21.394199 21.654606 21.871601 22.153706 22.153706 22.262196 22.283909 22.305607 22.175404 22.262196 22.132008 22.066898 21.784809 21.676304 21.437595 21.350803 21.372501 21.242298 21.198902 21.133808 21.090397 21.112110 21.090397 21.285709 21.481007 21.589497 21.611210 21.632908 21.763096 21.763096 21.719700 21.676304 21.719700 21.589497 21.437595 21.133808 21.047001 20.916798 20.895100 20.830006 20.743198 20.851704 20.634708 20.699802 20.678104 20.764896 20.873402 20.895100 21.003605 20.830006 20.895100 20.743198 20.699802 20.656406 20.612995 20.634708 20.591297 20.808308 20.612995 20.265797 19.940296 19.441196 19.137409 18.573200 18.334507 18.117496 18.030704 18.030704 18.052402 
17.791996 17.726902 17.770298 17.640110 17.705204 17.640110 17.683506 17.640110 17.618397 17.596699 17.596699 17.683506 17.683506 17.575001 17.596699 17.618397 17.683506 17.575001 17.640110 17.596699 17.488209 17.509907 17.488209 17.466496 17.509907 17.509907 17.444798 17.423100 17.423100 17.423100 17.466496 17.401402 17.423100 17.444798 17.401402 17.509907 17.596699 17.748600 17.791996 17.705204 17.791996 17.770298 17.857105 17.661808 17.618397 17.683506 17.965595 18.247700 18.421299 18.312809 18.681705 18.877003 19.180805 19.462910 19.636509 19.658207 19.918598 20.157307 20.439396 20.439396 20.526203 20.612995 20.656406 20.526203 20.743198 20.808308 20.916798 21.047001 21.090397 21.177204 21.350803 21.567799 21.763096 21.849903 21.958408 21.980106 22.001804 21.980106 22.045200 21.958408 21.871601 21.719700 21.589497 21.546101 21.372501 21.242298 21.112110 21.177204 21.133808 21.112110 21.177204 21.372501 21.589497 21.914997 22.023502 22.132008 22.218800 22.218800 22.218800 22.175404 22.110310 22.088596 21.980106 21.828205 21.611210 21.437595 21.285709 21.242298 21.263996 21.220600 21.198902 21.112110 21.047001 21.133808 21.220600 21.459309 21.524403 21.546101 21.654606 21.741398 21.784809 21.654606 21.676304 21.654606 21.546101 21.394199 21.177204 21.155506 20.981907 20.916798 20.830006 20.808308 20.764896 20.764896 20.721500 20.786610 20.764896 20.808308 20.830006 20.873402 20.895100 20.895100 20.764896 20.721500 20.678104 20.656406 20.547901 20.678104 20.699802 20.612995 20.330906 19.875202 19.506306 19.180805 18.616596 18.312809 18.074100 18.074100 18.009007 18.030704 
17.683506 17.640110 17.813709 17.640110 17.791996 17.683506 17.661808 17.553303 17.596699 17.618397 17.618397 17.640110 17.618397 17.618397 17.575001 17.661808 17.640110 17.618397 17.509907 17.553303 17.531605 17.575001 17.575001 17.466496 17.531605 17.531605 17.488209 17.488209 17.423100 17.379704 17.423100 17.401402 17.466496 17.488209 17.509907 17.531605 17.618397 17.705204 17.813709 17.791996 17.878803 17.813709 17.791996 17.726902 17.705204 17.835407 18.182606 18.269398 18.377903 18.442997 18.681705 18.920399 19.159107 19.506306 19.679905 19.788410 19.918598 20.157307 20.439396 20.417698 20.439396 20.569599 20.591297 20.656406 20.808308 20.830006 20.981907 21.090397 21.112110 21.263996 21.372501 21.524403 21.763096 21.806507 21.936695 21.893299 21.958408 21.958408 21.936695 21.936695 21.893299 21.784809 21.589497 21.546101 21.415897 21.350803 21.220600 21.220600 21.220600 21.242298 21.263996 21.394199 21.567799 21.849903 21.958408 22.110310 22.262196 22.175404 22.132008 22.132008 22.045200 21.980106 21.936695 21.784809 21.632908 21.394199 21.307407 21.329105 21.198902 21.220600 21.155506 21.112110 21.090397 21.155506 21.307407 21.329105 21.481007 21.524403 21.589497 21.698002 21.784809 21.698002 21.654606 21.567799 21.481007 21.329105 21.263996 21.068699 20.960209 20.895100 20.830006 20.743198 20.764896 20.851704 20.743198 20.699802 20.743198 20.764896 20.830006 20.895100 20.830006 20.851704 20.743198 20.634708 20.591297 20.569599 20.591297 20.656406 20.699802 20.634708 20.352604 19.940296 19.397800 19.093998 18.594898 18.312809 17.987309 18.052402 17.965595 18.030704 
17.748600 17.683506 17.726902 17.640110 17.640110 17.726902 17.618397 17.596699 17.553303 17.618397 17.553303 17.596699 17.618397 17.596699 17.640110 17.640110 17.575001 17.575001 17.553303 17.575001 17.531605 17.553303 17.423100 17.423100 17.509907 17.488209 17.488209 17.466496 17.444798 17.444798 17.401402 17.423100 17.488209 17.509907 17.444798 17.553303 17.640110 17.770298 17.791996 17.748600 17.813709 17.835407 17.900501 17.705204 17.770298 17.813709 18.269398 18.334507 18.334507 18.442997 18.681705 18.855305 19.159107 19.636509 19.679905 19.788410 20.027103 20.135609 20.352604 20.461109 20.634708 20.591297 20.721500 20.699802 20.786610 20.916798 21.112110 21.155506 21.242298 21.285709 21.394199 21.524403 21.632908 21.741398 21.849903 21.828205 21.871601 21.914997 21.893299 21.958408 21.784809 21.741398 21.654606 21.676304 21.524403 21.415897 21.329105 21.263996 21.285709 21.307407 21.350803 21.394199 21.611210 21.741398 21.806507 21.958408 22.045200 22.066898 21.914997 21.936695 21.936695 21.871601 21.914997 21.719700 21.632908 21.372501 21.372501 21.350803 21.329105 21.263996 21.198902 21.155506 21.068699 21.177204 21.242298 21.329105 21.502705 21.481007 21.589497 21.632908 21.676304 21.632908 21.611210 21.502705 21.502705 21.329105 21.263996 21.133808 21.025303 20.981907 20.938496 20.873402 20.808308 20.721500 20.786610 20.786610 20.743198 20.873402 20.851704 20.895100 20.873402 20.830006 20.678104 20.634708 20.547901 20.634708 20.591297 20.612995 20.634708 20.591297 20.287510 19.896900 19.484608 19.159107 18.573200 18.334507 17.965595 18.009007 17.987309 18.030704 
17.770298 17.661808 17.705204 17.791996 17.770298 17.661808 17.640110 17.640110 17.726902 17.705204 17.726902 17.683506 17.640110 17.575001 17.705204 17.575001 17.596699 17.575001 17.596699 17.531605 17.553303 17.596699 17.553303 17.423100 17.444798 17.444798 17.488209 17.444798 17.488209 17.466496 17.509907 17.444798 17.488209 17.531605 17.553303 17.640110 17.705204 17.770298 17.835407 17.878803 17.857105 17.857105 17.835407 17.835407 17.791996 17.943897 18.312809 18.421299 18.421299 18.508106 18.703403 19.028904 19.224201 19.593098 19.744999 19.875202 20.070499 20.157307 20.439396 20.526203 20.786610 20.764896 20.851704 20.830006 21.068699 20.981907 21.220600 21.198902 21.329105 21.350803 21.415897 21.459309 21.632908 21.654606 21.719700 21.741398 21.763096 21.784809 21.763096 21.784809 21.654606 21.676304 21.676304 21.611210 21.698002 21.567799 21.502705 21.502705 21.415897 21.481007 21.524403 21.567799 21.719700 21.784809 21.849903 21.784809 21.806507 21.893299 21.828205 21.893299 21.784809 21.741398 21.784809 21.654606 21.546101 21.415897 21.372501 21.415897 21.329105 21.372501 21.263996 21.198902 21.155506 21.285709 21.198902 21.329105 21.329105 21.394199 21.372501 21.502705 21.589497 21.524403 21.481007 21.481007 21.546101 21.415897 21.263996 21.198902 21.155506 21.047001 21.047001 21.090397 21.003605 20.938496 20.895100 20.808308 20.873402 20.916798 20.938496 20.960209 20.938496 20.764896 20.743198 20.634708 20.591297 20.656406 20.612995 20.591297 20.699802 20.526203 20.482807 20.005405 19.354404 19.202503 18.616596 18.334507 17.987309 18.009007 17.987309 18.009007 
17.878803 17.661808 17.726902 17.705204 17.618397 17.705204 17.683506 17.640110 17.640110 17.640110 17.705204 17.640110 17.596699 17.575001 17.618397 17.683506 17.683506 17.531605 17.618397 17.553303 17.466496 17.509907 17.575001 17.531605 17.509907 17.509907 17.379704 17.488209 17.488209 17.423100 17.531605 17.488209 17.488209 17.488209 17.575001 17.596699 17.726902 17.748600 17.813709 17.857105 17.791996 17.857105 17.922199 17.791996 17.878803 17.965595 18.291096 18.421299 18.399601 18.442997 18.703403 19.007206 19.289295 19.571400 19.723301 19.853504 20.092197 20.179005 20.439396 20.547901 20.830006 20.938496 21.003605 20.960209 21.155506 21.242298 21.394199 21.394199 21.459309 21.372501 21.394199 21.437595 21.394199 21.459309 21.481007 21.502705 21.502705 21.546101 21.567799 21.632908 21.567799 21.632908 21.676304 21.719700 21.741398 21.806507 21.698002 21.654606 21.589497 21.654606 21.719700 21.806507 21.828205 21.763096 21.676304 21.589497 21.632908 21.676304 21.589497 21.589497 21.611210 21.567799 21.524403 21.546101 21.611210 21.481007 21.502705 21.567799 21.546101 21.502705 21.437595 21.350803 21.263996 21.372501 21.329105 21.220600 21.307407 21.198902 21.329105 21.350803 21.437595 21.415897 21.394199 21.437595 21.437595 21.524403 21.481007 21.394199 21.350803 21.307407 21.329105 21.177204 21.177204 21.198902 21.133808 20.938496 20.938496 20.938496 20.916798 21.047001 20.981907 20.786610 20.764896 20.699802 20.634708 20.678104 20.547901 20.591297 20.678104 20.482807 20.309208 19.896900 19.419498 19.093998 18.508106 18.269398 17.943897 18.052402 18.009007 17.900501 
17.683506 17.748600 17.705204 17.770298 17.596699 17.683506 17.683506 17.618397 17.661808 17.618397 17.618397 17.705204 17.596699 17.683506 17.618397 17.596699 17.683506 17.618397 17.640110 17.531605 17.531605 17.488209 17.575001 17.553303 17.488209 17.531605 17.531605 17.509907 17.531605 17.423100 17.466496 17.488209 17.553303 17.553303 17.488209 17.640110 17.683506 17.748600 17.857105 17.878803 17.857105 17.835407 17.922199 17.791996 17.835407 18.074100 18.312809 18.421299 18.442997 18.508106 18.746799 18.963810 19.376102 19.571400 19.766697 19.918598 20.092197 20.244099 20.504505 20.699802 20.895100 21.025303 21.177204 21.220600 21.285709 21.415897 21.502705 21.546101 21.524403 21.437595 21.524403 21.394199 21.372501 21.307407 21.263996 21.307407 21.350803 21.437595 21.481007 21.481007 21.459309 21.676304 21.676304 21.741398 21.871601 21.871601 21.784809 21.806507 21.893299 21.806507 21.871601 21.828205 21.806507 21.698002 21.589497 21.502705 21.394199 21.350803 21.415897 21.567799 21.502705 21.459309 21.481007 21.459309 21.632908 21.524403 21.698002 21.763096 21.741398 21.698002 21.632908 21.524403 21.459309 21.394199 21.285709 21.220600 21.155506 21.177204 21.263996 21.350803 21.329105 21.350803 21.329105 21.372501 21.415897 21.437595 21.502705 21.654606 21.567799 21.459309 21.567799 21.481007 21.394199 21.329105 21.285709 21.025303 20.916798 21.003605 21.068699 21.133808 21.003605 20.851704 20.851704 20.786610 20.634708 20.721500 20.569599 20.547901 20.526203 20.482807 20.330906 19.940296 19.332706 19.072300 18.529804 18.269398 17.943897 17.965595 17.965595 17.857105 
17.813709 17.748600 17.748600 17.770298 17.726902 17.748600 17.748600 17.683506 17.553303 17.618397 17.705204 17.726902 17.661808 17.640110 17.640110 17.640110 17.661808 17.683506 17.596699 17.488209 17.531605 17.553303 17.509907 17.509907 17.488209 17.531605 17.531605 17.575001 17.596699 17.488209 17.553303 17.575001 17.575001 17.553303 17.575001 17.640110 17.791996 17.857105 17.922199 17.900501 17.922199 17.857105 17.943897 17.791996 17.987309 18.226002 18.421299 18.421299 18.464710 18.529804 18.855305 19.137409 19.311008 19.701603 19.853504 19.983707 20.244099 20.374302 20.591297 20.808308 21.090397 21.133808 21.285709 21.307407 21.437595 21.502705 21.546101 21.632908 21.524403 21.502705 21.437595 21.329105 21.242298 21.220600 21.285709 21.198902 21.220600 21.329105 21.307407 21.329105 21.481007 21.698002 21.914997 22.045200 22.066898 21.936695 22.001804 22.023502 21.958408 22.001804 22.001804 22.001804 21.893299 21.763096 21.546101 21.415897 21.372501 21.285709 21.285709 21.437595 21.394199 21.372501 21.307407 21.394199 21.676304 21.654606 21.784809 21.828205 21.828205 21.806507 21.741398 21.676304 21.589497 21.502705 21.350803 21.177204 21.133808 21.112110 21.090397 21.177204 21.263996 21.263996 21.220600 21.307407 21.459309 21.502705 21.632908 21.698002 21.654606 21.654606 21.676304 21.567799 21.632908 21.415897 21.415897 21.155506 21.047001 21.090397 21.112110 21.090397 21.003605 20.895100 20.808308 20.678104 20.721500 20.764896 20.634708 20.591297 20.591297 20.461109 20.265797 20.092197 19.528004 19.115696 18.681705 18.312809 18.009007 17.987309 17.857105 17.943897 
17.770298 17.661808 17.705204 17.726902 17.813709 17.770298 17.705204 17.770298 17.705204 17.661808 17.770298 17.661808 17.683506 17.640110 17.683506 17.618397 17.661808 17.683506 17.640110 17.575001 17.553303 17.553303 17.531605 17.488209 17.488209 17.596699 17.531605 17.531605 17.596699 17.509907 17.640110 17.553303 17.531605 17.640110 17.596699 17.770298 17.770298 17.770298 17.878803 17.943897 17.965595 17.900501 17.922199 17.878803 18.052402 18.269398 18.421299 18.638309 18.529804 18.638309 18.855305 19.180805 19.484608 19.744999 19.896900 20.048801 20.179005 20.569599 20.699802 20.873402 21.047001 21.307407 21.459309 21.415897 21.546101 21.589497 21.698002 21.611210 21.611210 21.546101 21.437595 21.242298 21.242298 21.177204 21.155506 21.155506 21.263996 21.242298 21.242298 21.285709 21.350803 21.632908 21.741398 21.980106 22.023502 22.110310 22.088596 22.110310 22.066898 22.088596 22.066898 22.023502 21.849903 21.676304 21.437595 21.372501 21.242298 21.198902 21.220600 21.220600 21.329105 21.220600 21.285709 21.394199 21.676304 21.676304 21.828205 21.893299 21.828205 21.806507 21.763096 21.676304 21.611210 21.546101 21.415897 21.177204 21.068699 21.068699 21.155506 21.155506 21.198902 21.177204 21.220600 21.285709 21.415897 21.676304 21.611210 21.654606 21.698002 21.763096 21.763096 21.719700 21.698002 21.567799 21.524403 21.285709 21.155506 21.090397 21.177204 21.112110 21.068699 20.873402 20.895100 20.764896 20.743198 20.678104 20.699802 20.699802 20.634708 20.417698 20.287510 19.853504 19.376102 19.028904 18.638309 18.291096 17.987309 17.943897 17.943897 17.900501 
17.705204 17.726902 17.748600 17.748600 17.770298 17.813709 17.705204 17.661808 17.791996 17.661808 17.770298 17.748600 17.726902 17.705204 17.553303 17.640110 17.683506 17.661808 17.770298 17.553303 17.596699 17.618397 17.509907 17.553303 17.531605 17.596699 17.553303 17.596699 17.531605 17.705204 17.661808 17.640110 17.618397 17.575001 17.553303 17.705204 17.791996 17.791996 17.965595 17.922199 17.987309 17.965595 17.943897 17.922199 18.139210 18.442997 18.529804 18.638309 18.573200 18.703403 19.028904 19.224201 19.462910 19.788410 20.005405 20.005405 20.330906 20.569599 20.764896 20.981907 21.177204 21.415897 21.524403 21.567799 21.611210 21.698002 21.698002 21.654606 21.589497 21.567799 21.415897 21.285709 21.133808 21.155506 21.112110 21.133808 21.133808 21.177204 21.198902 21.263996 21.329105 21.611210 21.806507 22.023502 22.132008 22.110310 22.110310 22.197102 22.153706 22.110310 22.132008 22.066898 21.936695 21.719700 21.350803 21.394199 21.177204 21.133808 21.068699 21.155506 21.155506 21.155506 21.285709 21.329105 21.632908 21.719700 21.871601 22.001804 21.936695 21.849903 21.806507 21.741398 21.654606 21.698002 21.394199 21.242298 21.112110 20.981907 21.025303 21.068699 21.112110 21.263996 21.155506 21.198902 21.437595 21.654606 21.741398 21.741398 21.806507 21.676304 21.893299 21.871601 21.893299 21.654606 21.546101 21.350803 21.198902 21.177204 21.263996 21.198902 21.155506 21.025303 20.960209 20.916798 20.830006 20.743198 20.721500 20.656406 20.656406 20.396000 20.374302 20.048801 19.376102 19.137409 18.638309 18.269398 17.965595 18.009007 17.878803 17.943897 
17.661808 17.705204 17.726902 17.748600 17.705204 17.748600 17.748600 17.618397 17.683506 17.683506 17.726902 17.705204 17.683506 17.596699 17.618397 17.596699 17.618397 17.640110 17.661808 17.575001 17.531605 17.531605 17.575001 17.575001 17.488209 17.488209 17.553303 17.531605 17.531605 17.575001 17.596699 17.575001 17.640110 17.596699 17.553303 17.770298 17.835407 17.813709 17.878803 17.965595 18.030704 17.965595 17.965595 17.922199 18.095798 18.486408 18.594898 18.616596 18.638309 18.725101 19.050602 19.289295 19.484608 19.853504 19.940296 20.135609 20.352604 20.569599 20.895100 21.003605 21.329105 21.502705 21.567799 21.611210 21.611210 21.719700 21.784809 21.719700 21.806507 21.567799 21.394199 21.263996 21.220600 21.155506 21.068699 21.090397 21.047001 21.068699 21.090397 21.263996 21.437595 21.502705 21.849903 22.088596 22.153706 22.197102 22.132008 22.218800 22.153706 22.262196 22.153706 22.001804 21.828205 21.676304 21.285709 21.220600 21.090397 21.133808 21.068699 21.025303 21.090397 21.133808 21.242298 21.307407 21.524403 21.698002 21.849903 21.871601 21.849903 21.871601 21.828205 21.741398 21.676304 21.654606 21.437595 21.198902 21.090397 21.025303 21.068699 21.047001 21.047001 21.068699 21.112110 21.285709 21.437595 21.611210 21.828205 21.741398 21.784809 21.763096 21.893299 21.893299 21.893299 21.698002 21.632908 21.394199 21.263996 21.198902 21.198902 21.242298 21.155506 21.025303 21.003605 20.851704 20.764896 20.808308 20.808308 20.678104 20.678104 20.374302 20.222401 19.962009 19.484608 19.137409 18.746799 18.204304 17.943897 18.009007 17.943897 17.900501 
17.770298 17.726902 17.748600 17.857105 17.791996 17.705204 17.683506 17.726902 17.661808 17.531605 17.683506 17.661808 17.661808 17.640110 17.640110 17.661808 17.618397 17.661808 17.553303 17.596699 17.553303 17.575001 17.640110 17.531605 17.531605 17.596699 17.509907 17.466496 17.553303 17.531605 17.575001 17.553303 17.596699 17.596699 17.553303 17.748600 17.770298 17.857105 17.965595 17.943897 17.943897 17.987309 18.009007 17.943897 18.204304 18.551502 18.529804 18.725101 18.725101 18.790195 19.050602 19.289295 19.528004 19.918598 20.027103 20.092197 20.352604 20.634708 20.764896 21.068699 21.329105 21.481007 21.437595 21.502705 21.632908 21.719700 21.741398 21.784809 21.741398 21.611210 21.459309 21.329105 21.177204 21.155506 21.112110 21.090397 21.090397 21.047001 21.177204 21.263996 21.329105 21.567799 21.828205 22.088596 22.153706 22.153706 22.197102 22.153706 22.132008 22.175404 22.175404 22.001804 21.806507 21.546101 21.350803 21.198902 21.133808 21.025303 21.003605 21.047001 21.025303 21.133808 21.329105 21.242298 21.502705 21.698002 21.806507 21.871601 21.893299 21.893299 21.871601 21.763096 21.654606 21.589497 21.372501 21.198902 21.047001 21.003605 21.068699 21.025303 21.047001 21.068699 21.112110 21.177204 21.415897 21.632908 21.719700 21.698002 21.741398 21.849903 21.936695 21.914997 22.001804 21.828205 21.676304 21.415897 21.285709 21.177204 21.285709 21.307407 21.198902 21.068699 21.025303 20.830006 20.830006 20.830006 20.786610 20.721500 20.634708 20.417698 20.113895 19.962009 19.376102 19.180805 18.616596 18.269398 18.009007 17.965595 17.900501 17.813709 
17.835407 17.618397 17.791996 17.835407 17.791996 17.683506 17.705204 17.705204 17.640110 17.661808 17.553303 17.705204 17.726902 17.575001 17.618397 17.618397 17.596699 17.596699 17.661808 17.661808 17.575001 17.575001 17.618397 17.488209 17.575001 17.575001 17.640110 17.509907 17.509907 17.618397 17.640110 17.575001 17.575001 17.640110 17.618397 17.748600 17.813709 17.857105 17.922199 18.009007 17.965595 17.943897 17.965595 17.987309 18.182606 18.508106 18.616596 18.725101 18.746799 18.833607 18.985508 19.311008 19.549702 19.896900 20.048801 20.309208 20.569599 20.721500 21.025303 21.090397 21.415897 21.654606 21.654606 21.676304 21.741398 21.806507 21.741398 21.849903 21.828205 21.719700 21.524403 21.437595 21.198902 21.198902 21.155506 21.112110 21.133808 21.177204 21.177204 21.350803 21.415897 21.654606 21.871601 22.088596 22.305607 22.262196 22.283909 22.262196 22.218800 22.132008 22.088596 22.023502 21.871601 21.654606 21.372501 21.350803 21.112110 21.112110 21.025303 21.068699 21.112110 21.155506 21.350803 21.329105 21.567799 21.698002 21.871601 21.806507 21.914997 21.828205 21.784809 21.784809 21.654606 21.676304 21.394199 21.242298 21.090397 21.047001 21.068699 20.981907 21.003605 21.025303 21.112110 21.263996 21.481007 21.719700 21.784809 21.763096 21.784809 21.893299 21.893299 21.914997 21.980106 21.958408 21.676304 21.415897 21.415897 21.242298 21.350803 21.350803 21.263996 21.112110 20.938496 20.938496 20.786610 20.938496 20.786610 20.786610 20.656406 20.439396 20.309208 19.962009 19.397800 19.137409 18.616596 18.312809 18.030704 17.943897 17.922199 17.835407 
17.770298 17.770298 17.857105 18.009007 17.748600 17.748600 17.748600 17.705204 17.705204 17.618397 17.705204 17.748600 17.661808 17.726902 17.661808 17.661808 17.640110 17.575001 17.640110 17.705204 17.575001 17.553303 17.618397 17.596699 17.596699 17.618397 17.683506 17.531605 17.423100 17.466496 17.640110 17.509907 17.661808 17.683506 17.618397 17.791996 17.900501 18.009007 17.943897 17.965595 17.943897 17.965595 18.052402 18.074100 18.269398 18.508106 18.681705 18.811909 18.811909 18.898701 19.245899 19.528004 19.679905 20.048801 20.157307 20.265797 20.612995 20.851704 21.047001 21.155506 21.459309 21.546101 21.654606 21.589497 21.719700 21.828205 21.828205 21.806507 21.763096 21.741398 21.589497 21.415897 21.372501 21.350803 21.263996 21.177204 21.198902 21.220600 21.285709 21.394199 21.502705 21.698002 21.980106 22.218800 22.327305 22.262196 22.197102 22.262196 22.218800 22.175404 22.066898 22.023502 21.806507 21.698002 21.459309 21.329105 21.242298 21.177204 21.047001 21.090397 21.177204 21.133808 21.415897 21.350803 21.589497 21.654606 21.763096 21.828205 21.806507 21.784809 21.784809 21.763096 21.719700 21.654606 21.415897 21.220600 21.068699 21.047001 21.068699 21.047001 21.025303 21.133808 21.155506 21.198902 21.481007 21.676304 21.763096 21.741398 21.806507 21.763096 21.914997 21.893299 21.893299 21.784809 21.763096 21.524403 21.394199 21.285709 21.459309 21.437595 21.220600 20.981907 20.938496 20.960209 20.851704 20.916798 20.895100 20.786610 20.743198 20.417698 20.179005 19.962009 19.397800 19.137409 18.638309 18.377903 17.878803 17.987309 17.922199 17.878803 
17.791996 17.726902 17.835407 17.813709 17.726902 17.748600 17.661808 17.618397 17.553303 17.618397 17.683506 17.618397 17.705204 17.640110 17.596699 17.661808 17.640110 17.553303 17.531605 17.640110 17.618397 17.553303 17.553303 17.553303 17.553303 17.640110 17.618397 17.531605 17.444798 17.575001 17.705204 17.596699 17.640110 17.683506 17.640110 17.791996 17.900501 17.922199 17.987309 18.009007 17.943897 18.074100 18.030704 18.052402 18.182606 18.464710 18.703403 18.811909 18.833607 18.985508 19.137409 19.441196 19.679905 19.918598 20.113895 20.222401 20.634708 20.830006 20.960209 21.133808 21.329105 21.502705 21.589497 21.589497 21.698002 21.806507 21.763096 21.828205 21.806507 21.741398 21.698002 21.524403 21.415897 21.372501 21.329105 21.263996 21.329105 21.415897 21.372501 21.524403 21.546101 21.871601 22.001804 22.110310 22.262196 22.153706 22.088596 22.197102 22.175404 22.045200 22.045200 21.980106 21.893299 21.719700 21.394199 21.329105 21.220600 21.155506 21.112110 21.133808 21.220600 21.177204 21.329105 21.415897 21.632908 21.632908 21.719700 21.784809 21.784809 21.719700 21.698002 21.741398 21.611210 21.567799 21.437595 21.263996 21.133808 21.090397 21.133808 21.112110 21.025303 21.112110 21.155506 21.220600 21.415897 21.632908 21.632908 21.698002 21.741398 21.719700 21.806507 21.784809 21.784809 21.763096 21.632908 21.524403 21.394199 21.459309 21.437595 21.394199 21.177204 21.047001 20.981907 20.981907 20.786610 20.895100 20.851704 20.721500 20.678104 20.287510 20.179005 19.983707 19.289295 19.093998 18.616596 18.291096 17.965595 17.878803 17.878803 17.900501 
17.705204 17.618397 17.813709 17.813709 17.661808 17.683506 17.705204 17.661808 17.596699 17.770298 17.683506 17.705204 17.640110 17.661808 17.661808 17.596699 17.640110 17.596699 17.553303 17.683506 17.683506 17.531605 17.640110 17.575001 17.509907 17.596699 17.618397 17.531605 17.423100 17.553303 17.531605 17.596699 17.596699 17.618397 17.705204 17.813709 17.900501 17.857105 17.878803 17.965595 18.030704 17.965595 18.160908 18.139210 18.226002 18.529804 18.725101 18.768497 18.855305 19.007206 19.267597 19.484608 19.744999 19.983707 20.244099 20.265797 20.547901 20.764896 20.873402 21.155506 21.394199 21.394199 21.481007 21.502705 21.502705 21.654606 21.676304 21.784809 21.698002 21.719700 21.698002 21.589497 21.437595 21.524403 21.546101 21.350803 21.415897 21.481007 21.546101 21.546101 21.654606 21.806507 21.871601 21.980106 22.023502 22.045200 22.001804 22.066898 22.023502 21.914997 21.871601 21.763096 21.828205 21.784809 21.502705 21.394199 21.350803 21.329105 21.285709 21.242298 21.242298 21.307407 21.415897 21.524403 21.611210 21.546101 21.632908 21.611210 21.632908 21.589497 21.589497 21.611210 21.567799 21.567799 21.372501 21.307407 21.242298 21.198902 21.242298 21.133808 21.068699 21.220600 21.285709 21.415897 21.481007 21.524403 21.632908 21.502705 21.676304 21.589497 21.589497 21.632908 21.698002 21.611210 21.524403 21.437595 21.481007 21.329105 21.437595 21.285709 21.198902 21.090397 21.047001 20.938496 20.916798 20.916798 20.830006 20.699802 20.678104 20.330906 20.287510 20.027103 19.267597 19.159107 18.681705 18.312809 17.922199 17.900501 17.900501 17.857105 
17.726902 17.683506 17.748600 17.683506 17.791996 17.683506 17.661808 17.683506 17.683506 17.661808 17.661808 17.770298 17.705204 17.596699 17.596699 17.596699 17.596699 17.705204 17.596699 17.661808 17.683506 17.488209 17.553303 17.618397 17.509907 17.640110 17.596699 17.596699 17.575001 17.596699 17.509907 17.575001 17.575001 17.618397 17.596699 17.770298 17.900501 17.900501 18.009007 17.987309 18.009007 17.965595 18.074100 17.965595 18.247700 18.573200 18.746799 18.833607 18.877003 18.942097 19.245899 19.484608 19.701603 20.113895 20.265797 20.330906 20.569599 20.764896 20.873402 20.938496 21.220600 21.263996 21.242298 21.329105 21.437595 21.502705 21.567799 21.654606 21.654606 21.632908 21.632908 21.784809 21.611210 21.763096 21.632908 21.611210 21.611210 21.698002 21.654606 21.719700 21.806507 21.806507 21.828205 21.849903 21.849903 21.849903 21.828205 21.871601 21.849903 21.763096 21.676304 21.611210 21.741398 21.784809 21.632908 21.589497 21.394199 21.524403 21.437595 21.372501 21.437595 21.437595 21.459309 21.524403 21.611210 21.481007 21.502705 21.459309 21.481007 21.372501 21.437595 21.437595 21.437595 21.394199 21.329105 21.394199 21.307407 21.350803 21.329105 21.394199 21.285709 21.459309 21.481007 21.589497 21.567799 21.589497 21.546101 21.481007 21.437595 21.437595 21.481007 21.481007 21.524403 21.481007 21.437595 21.394199 21.394199 21.263996 21.415897 21.372501 21.112110 21.068699 20.981907 20.851704 20.895100 20.895100 20.764896 20.743198 20.612995 20.461109 20.179005 19.983707 19.419498 19.072300 18.638309 18.356205 18.009007 17.943897 17.943897 17.943897 
17.748600 17.618397 17.640110 17.726902 17.705204 17.661808 17.683506 17.661808 17.661808 17.618397 17.726902 17.661808 17.575001 17.488209 17.618397 17.596699 17.596699 17.596699 17.553303 17.509907 17.488209 17.509907 17.531605 17.531605 17.553303 17.553303 17.553303 17.596699 17.640110 17.553303 17.575001 17.575001 17.553303 17.596699 17.575001 17.791996 17.791996 17.943897 17.900501 17.965595 18.009007 17.987309 18.052402 18.074100 18.247700 18.616596 18.681705 18.811909 18.963810 18.920399 19.289295 19.528004 19.636509 20.070499 20.265797 20.309208 20.439396 20.678104 20.764896 20.873402 21.025303 21.090397 21.112110 21.177204 21.242298 21.329105 21.329105 21.437595 21.502705 21.546101 21.611210 21.654606 21.828205 21.828205 21.893299 21.828205 21.828205 21.849903 21.893299 21.806507 21.849903 21.806507 21.763096 21.719700 21.632908 21.632908 21.632908 21.676304 21.524403 21.481007 21.502705 21.502705 21.632908 21.676304 21.741398 21.698002 21.676304 21.589497 21.632908 21.546101 21.502705 21.524403 21.611210 21.481007 21.546101 21.394199 21.372501 21.394199 21.285709 21.263996 21.242298 21.242298 21.307407 21.350803 21.263996 21.372501 21.372501 21.459309 21.567799 21.546101 21.546101 21.546101 21.589497 21.632908 21.611210 21.567799 21.459309 21.372501 21.329105 21.263996 21.307407 21.329105 21.372501 21.372501 21.394199 21.329105 21.242298 21.198902 21.329105 21.242298 21.090397 20.960209 21.003605 20.916798 20.938496 20.851704 20.873402 20.721500 20.612995 20.396000 20.070499 19.962009 19.354404 19.072300 18.660007 18.399601 18.117496 18.160908 18.247700 18.095798 
17.748600 17.726902 17.748600 17.791996 17.791996 17.705204 17.618397 17.661808 17.640110 17.640110 17.661808 17.661808 17.618397 17.575001 17.683506 17.640110 17.596699 17.596699 17.488209 17.618397 17.575001 17.575001 17.596699 17.509907 17.509907 17.596699 17.661808 17.596699 17.640110 17.640110 17.661808 17.596699 17.618397 17.661808 17.748600 17.835407 17.770298 17.965595 17.943897 17.965595 18.030704 18.052402 18.204304 18.182606 18.399601 18.594898 18.811909 18.898701 18.920399 18.985508 19.267597 19.549702 19.679905 19.983707 20.244099 20.222401 20.417698 20.678104 20.743198 20.808308 21.025303 21.003605 21.025303 20.981907 21.133808 21.242298 21.198902 21.350803 21.524403 21.567799 21.698002 21.741398 21.893299 21.980106 21.980106 22.001804 22.001804 21.958408 22.001804 21.893299 21.936695 21.871601 21.741398 21.632908 21.567799 21.459309 21.459309 21.415897 21.372501 21.307407 21.350803 21.437595 21.567799 21.763096 21.741398 21.741398 21.828205 21.893299 21.784809 21.741398 21.676304 21.654606 21.632908 21.524403 21.459309 21.307407 21.263996 21.329105 21.220600 21.133808 21.112110 21.068699 21.220600 21.177204 21.242298 21.350803 21.459309 21.502705 21.589497 21.632908 21.719700 21.589497 21.676304 21.828205 21.719700 21.524403 21.437595 21.329105 21.285709 21.242298 21.263996 21.242298 21.242298 21.329105 21.198902 21.220600 21.133808 21.133808 21.198902 21.220600 21.112110 21.025303 20.938496 20.830006 20.808308 20.873402 20.678104 20.678104 20.634708 20.374302 20.157307 19.940296 19.419498 19.159107 18.660007 18.399601 17.987309 18.095798 18.529804 18.573200 
17.726902 17.618397 17.857105 17.770298 17.726902 17.683506 17.748600 17.661808 17.661808 17.640110 17.726902 17.661808 17.618397 17.553303 17.640110 17.640110 17.640110 17.661808 17.640110 17.531605 17.596699 17.553303 17.531605 17.509907 17.553303 17.618397 17.596699 17.553303 17.531605 17.531605 17.661808 17.596699 17.661808 17.640110 17.748600 17.791996 17.835407 17.965595 17.965595 17.922199 18.052402 18.052402 18.139210 18.052402 18.399601 18.616596 18.638309 18.920399 18.877003 18.898701 19.202503 19.484608 19.658207 19.940296 20.179005 20.200703 20.461109 20.547901 20.699802 20.786610 20.916798 20.960209 20.938496 20.960209 21.003605 21.068699 21.133808 21.285709 21.459309 21.589497 21.676304 21.914997 21.980106 22.088596 22.132008 22.132008 22.110310 22.066898 22.045200 22.001804 21.958408 21.828205 21.589497 21.611210 21.437595 21.394199 21.285709 21.220600 21.220600 21.198902 21.177204 21.329105 21.502705 21.698002 21.741398 21.849903 21.871601 21.914997 21.828205 21.871601 21.828205 21.784809 21.719700 21.415897 21.415897 21.242298 21.242298 21.112110 21.112110 21.090397 21.090397 21.047001 21.133808 21.198902 21.220600 21.394199 21.502705 21.546101 21.676304 21.719700 21.719700 21.741398 21.806507 21.828205 21.741398 21.546101 21.415897 21.242298 21.307407 21.198902 21.242298 21.112110 21.198902 21.177204 21.090397 21.047001 21.003605 21.068699 21.198902 21.285709 21.133808 21.003605 20.938496 20.916798 20.830006 20.830006 20.721500 20.634708 20.504505 20.244099 20.070499 19.940296 19.376102 19.224201 18.768497 18.508106 17.987309 18.095798 18.160908 18.356205 
17.770298 17.683506 17.726902 17.813709 17.661808 17.726902 17.683506 17.726902 17.683506 17.640110 17.683506 17.661808 17.683506 17.596699 17.661808 17.683506 17.618397 17.705204 17.618397 17.640110 17.575001 17.596699 17.596699 17.509907 17.553303 17.509907 17.596699 17.575001 17.444798 17.531605 17.596699 17.553303 17.683506 17.640110 17.640110 17.770298 17.835407 17.900501 17.965595 17.965595 18.009007 18.030704 18.052402 18.095798 18.356205 18.616596 18.703403 18.768497 18.811909 18.920399 19.137409 19.441196 19.614796 19.940296 20.157307 20.222401 20.374302 20.547901 20.656406 20.721500 20.851704 20.895100 20.895100 20.851704 20.895100 21.047001 21.133808 21.155506 21.394199 21.415897 21.611210 21.849903 22.045200 22.132008 22.110310 22.240498 22.175404 22.088596 22.153706 21.958408 21.849903 21.719700 21.524403 21.481007 21.415897 21.307407 21.112110 21.090397 21.090397 21.090397 21.090397 21.263996 21.394199 21.719700 21.806507 21.849903 21.958408 21.958408 21.958408 21.936695 21.849903 21.806507 21.698002 21.459309 21.394199 21.155506 21.090397 21.155506 20.960209 21.003605 20.960209 21.047001 21.003605 21.177204 21.112110 21.394199 21.546101 21.567799 21.676304 21.719700 21.741398 21.784809 21.893299 21.849903 21.763096 21.524403 21.437595 21.198902 21.198902 21.112110 21.220600 21.177204 21.133808 21.112110 20.916798 20.960209 20.960209 21.003605 21.220600 21.155506 21.047001 21.025303 20.786610 20.786610 20.678104 20.808308 20.612995 20.547901 20.417698 20.179005 20.048801 19.831806 19.376102 19.180805 18.746799 18.377903 18.052402 17.943897 18.074100 17.943897 
17.813709 17.726902 17.748600 17.770298 17.748600 17.661808 17.683506 17.640110 17.683506 17.661808 17.618397 17.596699 17.661808 17.683506 17.661808 17.640110 17.618397 17.813709 17.640110 17.618397 17.488209 17.596699 17.553303 17.531605 17.618397 17.575001 17.618397 17.618397 17.596699 17.531605 17.575001 17.531605 17.596699 17.618397 17.726902 17.770298 17.900501 17.835407 17.922199 18.030704 18.009007 18.095798 18.117496 18.074100 18.312809 18.660007 18.725101 18.855305 18.811909 18.963810 19.137409 19.397800 19.549702 19.853504 20.244099 20.200703 20.309208 20.526203 20.634708 20.721500 20.721500 20.808308 20.808308 20.851704 20.895100 20.916798 21.068699 21.177204 21.394199 21.437595 21.567799 21.828205 22.023502 22.218800 22.132008 22.110310 22.153706 22.175404 22.023502 21.893299 21.914997 21.611210 21.437595 21.415897 21.437595 21.220600 21.025303 21.003605 21.003605 21.003605 21.068699 21.242298 21.285709 21.632908 21.849903 21.871601 21.849903 21.914997 21.871601 21.893299 21.914997 21.741398 21.632908 21.437595 21.263996 21.112110 21.090397 21.025303 20.981907 21.025303 20.981907 20.981907 20.960209 21.133808 21.133808 21.394199 21.567799 21.676304 21.741398 21.763096 21.784809 21.806507 21.871601 21.914997 21.784809 21.611210 21.459309 21.242298 21.155506 21.155506 21.155506 21.025303 21.068699 20.938496 20.916798 20.916798 20.960209 20.981907 21.155506 21.090397 21.047001 20.938496 20.873402 20.699802 20.612995 20.678104 20.482807 20.547901 20.417698 20.157307 20.287510 19.918598 19.289295 19.115696 18.790195 18.486408 18.009007 17.943897 17.943897 18.009007 
17.835407 17.618397 17.791996 17.683506 17.640110 17.640110 17.596699 17.553303 17.661808 17.661808 17.640110 17.618397 17.618397 17.640110 17.553303 17.575001 17.705204 17.618397 17.596699 17.596699 17.531605 17.553303 17.553303 17.466496 17.509907 17.618397 17.531605 17.531605 17.531605 17.531605 17.553303 17.575001 17.531605 17.575001 17.575001 17.857105 17.857105 17.900501 17.943897 18.009007 18.074100 18.030704 18.139210 18.139210 18.247700 18.573200 18.638309 18.833607 18.833607 18.877003 19.137409 19.332706 19.593098 19.918598 20.200703 20.244099 20.352604 20.612995 20.591297 20.569599 20.764896 20.721500 20.743198 20.895100 20.895100 20.981907 21.090397 21.177204 21.285709 21.567799 21.611210 21.784809 22.088596 22.197102 22.218800 22.197102 22.218800 22.197102 21.980106 21.936695 21.849903 21.676304 21.546101 21.415897 21.394199 21.220600 20.960209 20.938496 20.895100 20.960209 20.981907 21.090397 21.415897 21.546101 21.698002 21.849903 21.893299 21.849903 21.849903 21.828205 21.828205 21.719700 21.741398 21.437595 21.459309 21.133808 21.047001 21.003605 20.938496 20.916798 20.916798 20.960209 21.068699 21.155506 21.220600 21.459309 21.546101 21.719700 21.763096 21.784809 21.849903 21.849903 21.828205 21.849903 21.806507 21.698002 21.415897 21.263996 21.068699 21.090397 21.155506 21.068699 21.003605 20.938496 20.916798 20.895100 20.873402 20.916798 21.112110 21.090397 21.025303 20.895100 20.743198 20.721500 20.612995 20.678104 20.526203 20.504505 20.461109 20.200703 20.005405 19.831806 19.419498 19.115696 18.746799 18.464710 18.009007 17.878803 17.922199 17.900501 
17.705204 17.705204 17.683506 17.705204 17.640110 17.575001 17.596699 17.596699 17.640110 17.661808 17.661808 17.640110 17.618397 17.640110 17.596699 17.575001 17.640110 17.726902 17.661808 17.596699 17.575001 17.553303 17.509907 17.488209 17.575001 17.575001 17.640110 17.575001 17.466496 17.596699 17.661808 17.575001 17.640110 17.596699 17.553303 17.683506 17.791996 17.791996 17.922199 18.030704 18.030704 18.030704 18.074100 18.074100 18.247700 18.508106 18.616596 18.811909 18.768497 18.768497 19.007206 19.376102 19.528004 19.918598 20.113895 20.179005 20.439396 20.612995 20.678104 20.656406 20.699802 20.743198 20.851704 20.764896 20.873402 20.981907 21.025303 21.155506 21.372501 21.524403 21.589497 21.871601 22.045200 22.153706 22.197102 22.218800 22.240498 22.197102 22.088596 21.914997 21.893299 21.741398 21.567799 21.437595 21.307407 21.090397 20.938496 20.938496 20.916798 20.960209 20.960209 21.112110 21.372501 21.524403 21.741398 21.828205 22.001804 21.914997 21.893299 21.871601 21.893299 21.763096 21.698002 21.524403 21.307407 21.133808 21.047001 21.047001 21.003605 20.960209 20.916798 21.047001 21.003605 21.155506 21.285709 21.459309 21.567799 21.567799 21.763096 21.828205 21.806507 21.893299 21.828205 21.806507 21.676304 21.654606 21.372501 21.220600 21.155506 21.068699 21.133808 21.003605 21.025303 20.895100 20.938496 20.916798 20.981907 21.047001 21.090397 21.133808 21.047001 20.895100 20.830006 20.634708 20.612995 20.612995 20.547901 20.504505 20.482807 20.222401 20.113895 19.940296 19.376102 19.159107 18.811909 18.508106 18.009007 17.965595 17.943897 17.878803 
17.683506 17.748600 17.705204 17.705204 17.661808 17.618397 17.618397 17.553303 17.661808 17.618397 17.640110 17.575001 17.640110 17.575001 17.596699 17.575001 17.661808 17.748600 17.661808 17.596699 17.509907 17.661808 17.575001 17.531605 17.531605 17.531605 17.509907 17.553303 17.488209 17.531605 17.575001 17.531605 17.575001 17.640110 17.509907 17.705204 17.770298 17.791996 17.943897 17.922199 17.987309 17.878803 18.009007 18.009007 18.269398 18.508106 18.616596 18.725101 18.725101 18.855305 19.072300 19.419498 19.593098 19.918598 20.135609 20.222401 20.352604 20.482807 20.699802 20.699802 20.786610 20.808308 20.960209 20.938496 20.938496 21.090397 21.133808 21.220600 21.329105 21.437595 21.654606 21.914997 22.001804 22.197102 22.283909 22.240498 22.218800 22.197102 22.088596 21.893299 21.784809 21.719700 21.502705 21.415897 21.350803 21.112110 21.025303 20.895100 20.873402 20.960209 20.938496 21.133808 21.329105 21.524403 21.589497 21.871601 21.893299 21.828205 21.806507 21.849903 21.828205 21.784809 21.676304 21.481007 21.372501 21.198902 21.090397 21.047001 20.981907 20.981907 20.960209 20.981907 21.133808 21.177204 21.263996 21.350803 21.481007 21.589497 21.763096 21.763096 21.806507 21.806507 21.784809 21.741398 21.632908 21.524403 21.350803 21.242298 21.155506 21.133808 21.155506 21.133808 20.981907 20.960209 20.960209 20.916798 20.960209 21.025303 21.068699 21.133808 21.047001 20.916798 20.895100 20.699802 20.612995 20.656406 20.504505 20.569599 20.547901 20.222401 20.092197 19.983707 19.549702 19.159107 18.877003 18.508106 18.095798 17.987309 17.922199 17.922199 
17.661808 17.661808 17.661808 17.791996 17.683506 17.618397 17.553303 17.618397 17.531605 17.575001 17.683506 17.726902 17.661808 17.596699 17.618397 17.531605 17.683506 17.705204 17.661808 17.596699 17.618397 17.661808 17.553303 17.509907 17.531605 17.705204 17.596699 17.553303 17.596699 17.509907 17.531605 17.531605 17.553303 17.488209 17.553303 17.726902 17.705204 17.878803 17.922199 17.878803 17.943897 17.900501 17.965595 18.052402 18.182606 18.551502 18.660007 18.725101 18.725101 18.790195 19.050602 19.441196 19.658207 19.962009 20.222401 20.309208 20.461109 20.612995 20.743198 20.786610 20.916798 20.895100 21.025303 20.960209 21.025303 21.112110 21.198902 21.285709 21.415897 21.524403 21.676304 21.980106 22.153706 22.175404 22.218800 22.197102 22.175404 22.153706 22.066898 21.958408 21.828205 21.611210 21.459309 21.415897 21.307407 21.220600 20.960209 20.938496 20.916798 20.960209 21.047001 21.155506 21.307407 21.546101 21.632908 21.828205 21.806507 21.806507 21.784809 21.871601 21.763096 21.806507 21.698002 21.481007 21.437595 21.263996 21.112110 21.133808 21.112110 21.090397 21.047001 21.155506 21.155506 21.198902 21.220600 21.415897 21.481007 21.502705 21.632908 21.632908 21.698002 21.741398 21.676304 21.654606 21.611210 21.481007 21.394199 21.198902 21.242298 21.198902 21.285709 21.155506 21.133808 20.938496 21.047001 21.003605 21.003605 21.025303 21.112110 21.068699 21.090397 20.830006 20.851704 20.743198 20.591297 20.656406 20.439396 20.547901 20.504505 20.244099 20.222401 19.853504 19.419498 19.202503 18.855305 18.464710 18.074100 18.074100 18.009007 17.857105 
17.813709 17.683506 17.683506 17.813709 17.661808 17.661808 17.618397 17.640110 17.618397 17.553303 17.661808 17.726902 17.770298 17.618397 17.596699 17.553303 17.705204 17.705204 17.748600 17.596699 17.575001 17.575001 17.575001 17.444798 17.575001 17.640110 17.640110 17.640110 17.509907 17.336308 17.466496 17.401402 17.466496 17.488209 17.661808 17.683506 17.661808 17.857105 17.922199 17.857105 17.922199 17.965595 18.009007 18.052402 18.226002 18.464710 18.768497 18.811909 18.746799 18.811909 19.115696 19.332706 19.614796 20.113895 20.222401 20.265797 20.526203 20.699802 20.873402 20.938496 21.047001 21.068699 21.112110 21.025303 21.198902 21.263996 21.285709 21.459309 21.546101 21.524403 21.611210 21.849903 21.914997 22.132008 22.132008 22.088596 22.023502 22.045200 21.893299 21.958408 21.828205 21.741398 21.524403 21.459309 21.415897 21.285709 21.112110 21.133808 21.025303 21.068699 21.068699 21.263996 21.459309 21.459309 21.611210 21.698002 21.698002 21.763096 21.741398 21.849903 21.763096 21.676304 21.763096 21.589497 21.437595 21.242298 21.329105 21.307407 21.242298 21.220600 21.177204 21.285709 21.198902 21.285709 21.285709 21.350803 21.372501 21.415897 21.524403 21.481007 21.611210 21.546101 21.502705 21.459309 21.415897 21.481007 21.329105 21.415897 21.307407 21.329105 21.394199 21.329105 21.242298 21.220600 21.133808 21.047001 20.981907 21.112110 21.133808 21.177204 21.047001 20.895100 20.830006 20.699802 20.656406 20.678104 20.526203 20.591297 20.591297 20.265797 20.092197 19.940296 19.506306 19.115696 18.855305 18.573200 18.160908 18.052402 17.965595 17.857105 
17.770298 17.618397 17.726902 17.705204 17.683506 17.683506 17.770298 17.640110 17.531605 17.618397 17.661808 17.553303 17.618397 17.683506 17.661808 17.618397 17.705204 17.575001 17.726902 17.683506 17.575001 17.509907 17.596699 17.575001 17.509907 17.596699 17.640110 17.509907 17.553303 17.184406 17.314610 17.314610 17.466496 17.358006 17.509907 17.683506 17.596699 17.791996 17.835407 17.748600 17.900501 17.878803 17.987309 17.965595 18.160908 18.464710 18.660007 18.725101 18.768497 18.768497 19.093998 19.332706 19.571400 19.875202 20.179005 20.330906 20.482807 20.634708 20.938496 21.112110 21.220600 21.220600 21.394199 21.350803 21.394199 21.415897 21.524403 21.502705 21.632908 21.567799 21.676304 21.828205 21.914997 22.045200 21.980106 21.893299 21.893299 21.936695 21.871601 21.741398 21.763096 21.632908 21.567799 21.567799 21.524403 21.415897 21.307407 21.329105 21.198902 21.242298 21.242298 21.415897 21.415897 21.459309 21.589497 21.524403 21.524403 21.632908 21.611210 21.632908 21.632908 21.502705 21.546101 21.546101 21.459309 21.394199 21.394199 21.394199 21.350803 21.394199 21.459309 21.437595 21.329105 21.350803 21.307407 21.263996 21.263996 21.177204 21.242298 21.220600 21.307407 21.350803 21.285709 21.307407 21.415897 21.502705 21.394199 21.502705 21.415897 21.437595 21.481007 21.481007 21.394199 21.307407 21.198902 21.025303 21.003605 21.090397 21.155506 21.090397 21.025303 20.873402 20.743198 20.743198 20.634708 20.678104 20.591297 20.569599 20.634708 20.396000 20.157307 20.005405 19.354404 19.267597 18.790195 18.551502 18.095798 18.052402 17.987309 17.965595 
17.770298 17.661808 17.683506 17.640110 17.726902 17.705204 17.661808 17.618397 17.683506 17.596699 17.640110 17.575001 17.661808 17.575001 17.683506 17.640110 17.596699 17.683506 17.726902 17.596699 17.640110 17.553303 17.596699 17.640110 17.618397 17.553303 17.575001 17.509907 17.531605 17.423100 17.336308 17.292896 17.336308 17.444798 17.423100 17.575001 17.509907 17.618397 17.770298 17.835407 17.878803 17.857105 17.987309 18.009007 18.160908 18.421299 18.594898 18.660007 18.681705 18.768497 19.050602 19.267597 19.701603 19.983707 20.179005 20.352604 20.656406 20.808308 21.047001 21.198902 21.329105 21.481007 21.524403 21.524403 21.567799 21.524403 21.632908 21.763096 21.763096 21.806507 21.719700 21.763096 21.763096 21.849903 21.741398 21.784809 21.828205 21.741398 21.632908 21.632908 21.632908 21.676304 21.676304 21.611210 21.654606 21.502705 21.546101 21.481007 21.372501 21.415897 21.437595 21.394199 21.481007 21.437595 21.394199 21.307407 21.394199 21.329105 21.350803 21.502705 21.394199 21.394199 21.589497 21.459309 21.524403 21.546101 21.524403 21.524403 21.546101 21.567799 21.546101 21.524403 21.502705 21.502705 21.502705 21.263996 21.220600 21.198902 21.133808 21.198902 21.198902 21.220600 21.155506 21.198902 21.242298 21.481007 21.589497 21.632908 21.524403 21.589497 21.546101 21.567799 21.546101 21.459309 21.329105 21.198902 21.003605 21.003605 21.047001 20.895100 20.851704 20.830006 20.764896 20.678104 20.612995 20.656406 20.569599 20.656406 20.591297 20.439396 20.244099 19.962009 19.506306 19.202503 18.855305 18.486408 18.052402 17.965595 17.987309 17.943897 
17.770298 17.661808 17.748600 17.661808 17.770298 17.705204 17.748600 17.726902 17.618397 17.618397 17.618397 17.683506 17.618397 17.661808 17.661808 17.640110 17.618397 17.661808 17.683506 17.596699 17.596699 17.683506 17.748600 17.618397 17.705204 17.661808 17.575001 17.596699 17.575001 17.488209 17.488209 17.401402 17.379704 17.423100 17.444798 17.575001 17.488209 17.640110 17.726902 17.748600 17.857105 17.878803 18.009007 18.052402 18.117496 18.421299 18.638309 18.681705 18.660007 18.833607 19.007206 19.245899 19.658207 20.027103 20.265797 20.482807 20.699802 20.916798 21.112110 21.242298 21.437595 21.589497 21.741398 21.741398 21.698002 21.741398 21.784809 21.763096 21.914997 21.741398 21.741398 21.698002 21.741398 21.763096 21.698002 21.654606 21.676304 21.611210 21.611210 21.589497 21.589497 21.698002 21.741398 21.719700 21.763096 21.741398 21.632908 21.676304 21.611210 21.546101 21.567799 21.524403 21.546101 21.481007 21.285709 21.242298 21.242298 21.198902 21.220600 21.307407 21.285709 21.329105 21.372501 21.524403 21.589497 21.676304 21.676304 21.698002 21.632908 21.632908 21.741398 21.698002 21.632908 21.546101 21.546101 21.242298 21.242298 21.090397 21.112110 21.068699 21.047001 21.003605 21.090397 21.155506 21.263996 21.502705 21.546101 21.611210 21.567799 21.567799 21.698002 21.654606 21.654606 21.589497 21.459309 21.285709 21.090397 20.960209 21.068699 20.960209 20.938496 20.786610 20.743198 20.764896 20.764896 20.678104 20.634708 20.656406 20.656406 20.417698 20.070499 20.048801 19.528004 19.267597 18.790195 18.594898 18.139210 18.052402 17.965595 17.987309 
17.661808 17.575001 17.596699 17.683506 17.640110 17.705204 17.618397 17.618397 17.618397 17.618397 17.575001 17.705204 17.596699 17.553303 17.509907 17.618397 17.596699 17.726902 17.553303 17.640110 17.531605 17.661808 17.596699 17.596699 17.618397 17.596699 17.575001 17.531605 17.553303 17.509907 17.466496 17.509907 17.509907 17.444798 17.358006 17.423100 17.401402 17.553303 17.661808 17.748600 17.705204 17.835407 17.922199 17.900501 18.052402 18.334507 18.442997 18.529804 18.573200 18.616596 18.920399 19.224201 19.549702 20.005405 20.244099 20.352604 20.678104 20.873402 21.090397 21.329105 21.567799 21.741398 21.784809 21.784809 21.871601 21.849903 21.828205 21.806507 21.849903 21.828205 21.676304 21.611210 21.567799 21.611210 21.524403 21.589497 21.524403 21.567799 21.502705 21.524403 21.524403 21.654606 21.676304 21.763096 21.784809 21.632908 21.698002 21.719700 21.567799 21.632908 21.589497 21.524403 21.524403 21.502705 21.133808 21.133808 21.068699 20.981907 20.960209 21.220600 21.198902 21.133808 21.350803 21.372501 21.654606 21.719700 21.719700 21.763096 21.741398 21.784809 21.828205 21.763096 21.654606 21.524403 21.394199 21.177204 21.133808 21.047001 21.047001 20.895100 20.960209 20.960209 20.916798 20.873402 21.177204 21.372501 21.589497 21.502705 21.546101 21.654606 21.676304 21.654606 21.676304 21.632908 21.415897 21.285709 21.025303 20.938496 20.981907 20.830006 20.786610 20.743198 20.721500 20.721500 20.569599 20.678104 20.634708 20.569599 20.526203 20.417698 20.179005 19.962009 19.397800 19.202503 18.746799 18.551502 18.139210 18.052402 17.922199 17.987309 
17.596699 17.596699 17.683506 17.661808 17.683506 17.575001 17.618397 17.575001 17.531605 17.596699 17.618397 17.444798 17.379704 17.314610 17.249500 17.509907 17.640110 17.618397 17.640110 17.575001 17.618397 17.618397 17.596699 17.553303 17.618397 17.509907 17.531605 17.553303 17.509907 17.466496 17.509907 17.423100 17.401402 17.531605 17.488209 17.488209 17.379704 17.358006 17.488209 17.596699 17.683506 17.726902 17.813709 17.878803 18.030704 18.226002 18.442997 18.464710 18.421299 18.638309 18.833607 19.137409 19.528004 19.918598 20.222401 20.287510 20.526203 20.960209 21.133808 21.415897 21.611210 21.828205 21.828205 21.806507 21.828205 21.828205 21.849903 21.828205 21.806507 21.828205 21.676304 21.611210 21.524403 21.502705 21.415897 21.415897 21.437595 21.437595 21.481007 21.481007 21.437595 21.589497 21.741398 21.763096 21.784809 21.741398 21.676304 21.676304 21.698002 21.763096 21.676304 21.611210 21.502705 21.415897 21.112110 21.068699 21.025303 20.960209 20.916798 20.981907 21.133808 21.068699 21.285709 21.394199 21.806507 21.654606 21.806507 21.828205 21.828205 21.849903 21.828205 21.763096 21.654606 21.567799 21.329105 21.177204 21.068699 21.025303 20.981907 20.873402 20.895100 20.786610 20.851704 20.895100 21.133808 21.415897 21.611210 21.589497 21.589497 21.676304 21.719700 21.719700 21.676304 21.589497 21.437595 21.198902 21.047001 20.938496 20.938496 20.895100 20.808308 20.699802 20.678104 20.656406 20.612995 20.699802 20.591297 20.526203 20.504505 20.309208 20.070499 19.788410 19.441196 19.159107 18.811909 18.529804 18.247700 18.074100 18.052402 17.878803 
17.748600 17.553303 17.683506 17.770298 17.640110 17.661808 17.705204 17.575001 17.640110 17.640110 17.575001 17.336308 17.249500 17.162708 17.249500 17.509907 17.618397 17.553303 17.596699 17.618397 17.596699 17.553303 17.553303 17.683506 17.575001 17.748600 17.509907 17.596699 17.553303 17.488209 17.553303 17.575001 17.444798 17.531605 17.444798 17.618397 17.358006 17.466496 17.553303 17.466496 17.618397 17.661808 17.770298 17.791996 17.878803 18.182606 18.226002 18.486408 18.442997 18.638309 18.768497 19.115696 19.484608 19.940296 20.265797 20.330906 20.678104 20.873402 21.155506 21.372501 21.698002 21.763096 21.849903 21.828205 21.936695 21.871601 21.828205 21.763096 21.849903 21.784809 21.698002 21.567799 21.481007 21.502705 21.394199 21.350803 21.350803 21.350803 21.394199 21.372501 21.394199 21.502705 21.698002 21.741398 21.784809 21.741398 21.763096 21.719700 21.763096 21.741398 21.676304 21.632908 21.589497 21.242298 21.133808 21.025303 20.916798 20.981907 20.938496 21.112110 21.025303 21.090397 21.263996 21.394199 21.589497 21.698002 21.784809 21.871601 21.784809 21.871601 21.893299 21.914997 21.676304 21.632908 21.350803 21.263996 21.112110 20.981907 20.938496 20.808308 20.786610 20.764896 20.851704 20.895100 21.155506 21.329105 21.589497 21.567799 21.589497 21.719700 21.719700 21.741398 21.806507 21.676304 21.524403 21.263996 21.025303 20.830006 20.938496 20.764896 20.808308 20.721500 20.743198 20.656406 20.699802 20.656406 20.656406 20.526203 20.591297 20.396000 20.135609 19.875202 19.397800 19.159107 18.877003 18.660007 18.247700 18.009007 17.965595 18.074100 
17.683506 17.726902 17.726902 17.705204 17.705204 17.748600 17.726902 17.683506 17.661808 17.640110 17.618397 17.358006 17.358006 17.140995 17.423100 17.466496 17.531605 17.575001 17.596699 17.596699 17.640110 17.661808 17.705204 17.726902 17.683506 17.683506 17.726902 17.575001 17.553303 17.553303 17.531605 17.618397 17.575001 17.531605 17.531605 17.531605 17.466496 17.531605 17.596699 17.531605 17.640110 17.531605 17.596699 17.553303 17.726902 18.052402 18.074100 18.356205 18.356205 18.551502 18.746799 19.115696 19.441196 19.983707 20.265797 20.287510 20.591297 20.960209 21.155506 21.394199 21.654606 21.763096 21.849903 21.828205 21.849903 21.893299 21.806507 21.871601 21.828205 21.763096 21.654606 21.524403 21.524403 21.524403 21.415897 21.329105 21.307407 21.329105 21.329105 21.307407 21.394199 21.524403 21.698002 21.784809 21.806507 21.676304 21.806507 21.806507 21.763096 21.784809 21.719700 21.567799 21.481007 21.198902 21.068699 21.003605 21.003605 20.960209 20.895100 21.003605 20.981907 21.047001 21.307407 21.394199 21.632908 21.806507 21.849903 21.849903 21.893299 21.828205 21.828205 21.871601 21.741398 21.676304 21.372501 21.133808 21.133808 21.068699 20.938496 20.830006 20.808308 20.743198 20.786610 20.916798 21.133808 21.350803 21.546101 21.589497 21.632908 21.719700 21.741398 21.741398 21.719700 21.698002 21.372501 21.220600 21.003605 20.960209 20.808308 20.808308 20.743198 20.678104 20.634708 20.656406 20.569599 20.656406 20.678104 20.547901 20.482807 20.287510 20.070499 19.896900 19.376102 19.267597 18.920399 18.594898 18.226002 18.095798 18.009007 17.987309 
17.770298 17.748600 17.791996 17.922199 17.857105 17.900501 17.770298 17.748600 17.791996 17.705204 17.661808 17.358006 17.206104 17.140995 17.271198 17.488209 17.618397 17.596699 17.553303 17.683506 17.726902 17.835407 17.683506 17.705204 17.748600 17.748600 17.640110 17.683506 17.705204 17.726902 17.553303 17.640110 17.661808 17.575001 17.596699 17.791996 17.488209 17.575001 17.683506 17.661808 17.770298 17.726902 17.770298 17.596699 17.575001 17.835407 17.943897 18.204304 18.334507 18.573200 18.811909 19.072300 19.462910 19.983707 20.222401 20.330906 20.678104 20.960209 21.263996 21.481007 21.654606 21.741398 21.741398 21.806507 21.806507 21.914997 21.849903 21.893299 21.806507 21.806507 21.676304 21.567799 21.481007 21.502705 21.372501 21.329105 21.372501 21.394199 21.285709 21.198902 21.372501 21.502705 21.676304 21.871601 21.828205 21.741398 21.784809 21.828205 21.806507 21.784809 21.698002 21.611210 21.502705 21.198902 21.068699 21.025303 21.047001 20.981907 20.916798 21.068699 20.960209 21.198902 21.242298 21.350803 21.611210 21.828205 21.958408 21.936695 21.893299 21.914997 21.849903 21.828205 21.719700 21.654606 21.394199 21.242298 21.220600 21.068699 20.981907 20.851704 20.981907 20.873402 20.830006 20.981907 21.155506 21.415897 21.415897 21.611210 21.676304 21.698002 21.632908 21.676304 21.784809 21.654606 21.481007 21.198902 21.025303 20.830006 20.721500 20.764896 20.678104 20.634708 20.764896 20.591297 20.504505 20.634708 20.678104 20.634708 20.612995 20.352604 20.113895 19.896900 19.419498 19.354404 19.028904 18.638309 18.226002 18.117496 18.074100 18.030704 
17.878803 17.748600 17.857105 17.878803 17.900501 17.791996 17.857105 17.683506 17.770298 17.640110 17.661808 17.509907 17.249500 17.075901 17.162708 17.466496 17.661808 17.813709 17.726902 17.726902 17.640110 17.683506 17.661808 17.683506 17.726902 17.640110 17.748600 17.726902 17.683506 17.683506 17.596699 17.596699 17.640110 17.596699 17.575001 17.575001 17.488209 17.531605 17.618397 17.683506 17.705204 17.748600 17.813709 17.748600 17.683506 17.813709 17.965595 18.291096 18.377903 18.486408 18.811909 19.093998 19.462910 19.983707 20.222401 20.330906 20.526203 20.960209 21.242298 21.459309 21.589497 21.676304 21.763096 21.763096 21.763096 21.828205 21.806507 21.763096 21.806507 21.763096 21.611210 21.567799 21.524403 21.524403 21.415897 21.350803 21.329105 21.350803 21.177204 21.220600 21.415897 21.502705 21.567799 21.676304 21.698002 21.741398 21.741398 21.784809 21.763096 21.763096 21.719700 21.567799 21.459309 21.220600 21.090397 20.981907 20.938496 20.895100 20.938496 20.960209 21.025303 21.112110 21.177204 21.350803 21.741398 21.698002 21.828205 21.936695 21.914997 21.871601 21.849903 21.719700 21.698002 21.589497 21.350803 21.329105 21.220600 21.047001 21.068699 20.960209 20.916798 20.873402 20.938496 21.068699 21.177204 21.350803 21.459309 21.481007 21.611210 21.611210 21.632908 21.698002 21.567799 21.611210 21.372501 21.003605 20.916798 20.786610 20.634708 20.656406 20.526203 20.612995 20.591297 20.569599 20.461109 20.612995 20.656406 20.656406 20.612995 20.439396 20.200703 19.918598 19.571400 19.332706 18.898701 18.660007 18.247700 18.030704 18.009007 18.009007 
17.813709 17.791996 17.813709 17.900501 17.857105 17.857105 17.770298 17.770298 17.661808 17.683506 17.683506 17.509907 17.314610 17.184406 17.227802 17.292896 17.640110 17.726902 17.770298 17.726902 17.596699 17.705204 17.705204 17.596699 17.726902 17.770298 17.726902 17.683506 17.640110 17.596699 17.596699 17.596699 17.661808 17.618397 17.509907 17.596699 17.466496 17.423100 17.531605 17.726902 17.748600 17.770298 17.813709 17.640110 17.791996 17.835407 17.922199 18.269398 18.312809 18.486408 18.638309 19.028904 19.462910 19.918598 20.113895 20.265797 20.612995 20.830006 21.177204 21.372501 21.567799 21.632908 21.611210 21.632908 21.698002 21.719700 21.719700 21.698002 21.676304 21.698002 21.611210 21.589497 21.611210 21.546101 21.481007 21.437595 21.372501 21.394199 21.329105 21.285709 21.350803 21.589497 21.654606 21.632908 21.698002 21.698002 21.676304 21.806507 21.676304 21.741398 21.654606 21.502705 21.481007 21.285709 21.090397 21.025303 21.090397 20.981907 20.981907 21.068699 21.025303 21.112110 21.220600 21.285709 21.632908 21.524403 21.893299 21.914997 21.763096 21.806507 21.632908 21.676304 21.611210 21.524403 21.394199 21.307407 21.263996 21.155506 21.133808 21.003605 20.981907 20.938496 21.025303 21.003605 21.177204 21.350803 21.415897 21.502705 21.459309 21.437595 21.567799 21.546101 21.394199 21.394199 21.198902 21.025303 20.764896 20.634708 20.678104 20.547901 20.504505 20.591297 20.547901 20.569599 20.396000 20.678104 20.656406 20.591297 20.612995 20.461109 20.092197 19.853504 19.484608 19.397800 19.050602 18.703403 18.334507 18.074100 18.117496 18.030704 
17.922199 17.791996 17.943897 17.900501 17.878803 17.813709 17.726902 17.726902 17.683506 17.661808 17.618397 17.488209 17.314610 17.184406 17.140995 17.314610 17.401402 17.748600 17.770298 17.770298 17.596699 17.640110 17.618397 17.661808 17.640110 17.791996 17.705204 17.705204 17.726902 17.640110 17.640110 17.575001 17.509907 17.575001 17.488209 17.553303 17.336308 17.423100 17.575001 17.640110 17.661808 17.683506 17.748600 17.748600 17.661808 17.770298 17.770298 18.160908 18.204304 18.312809 18.551502 19.028904 19.376102 19.962009 20.027103 20.309208 20.569599 20.808308 21.090397 21.307407 21.459309 21.502705 21.524403 21.524403 21.632908 21.676304 21.632908 21.632908 21.654606 21.567799 21.589497 21.589497 21.589497 21.698002 21.611210 21.567799 21.502705 21.524403 21.394199 21.307407 21.394199 21.502705 21.394199 21.481007 21.567799 21.481007 21.524403 21.611210 21.567799 21.632908 21.632908 21.502705 21.459309 21.263996 21.220600 21.155506 21.263996 21.133808 21.177204 21.155506 21.155506 21.198902 21.350803 21.329105 21.654606 21.611210 21.763096 21.676304 21.763096 21.589497 21.589497 21.632908 21.481007 21.481007 21.394199 21.350803 21.350803 21.242298 21.242298 21.198902 21.155506 21.090397 21.220600 21.198902 21.198902 21.285709 21.329105 21.220600 21.263996 21.263996 21.394199 21.329105 21.242298 21.220600 21.047001 20.830006 20.699802 20.699802 20.526203 20.504505 20.482807 20.526203 20.526203 20.526203 20.482807 20.656406 20.678104 20.634708 20.569599 20.417698 20.179005 19.962009 19.462910 19.376102 19.028904 18.725101 18.334507 18.139210 17.987309 18.030704 
17.900501 17.726902 17.878803 18.030704 17.813709 17.878803 17.748600 17.726902 17.705204 17.748600 17.683506 17.640110 17.358006 17.271198 17.206104 17.314610 17.379704 17.683506 17.726902 17.770298 17.683506 17.683506 17.618397 17.640110 17.661808 17.726902 17.683506 17.770298 17.640110 17.640110 17.683506 17.661808 17.640110 17.661808 17.466496 17.553303 17.358006 17.466496 17.575001 17.640110 17.683506 17.661808 17.748600 17.705204 17.726902 17.770298 17.878803 18.117496 18.291096 18.442997 18.616596 18.985508 19.354404 19.875202 20.070499 20.179005 20.504505 20.916798 20.938496 21.177204 21.329105 21.263996 21.307407 21.394199 21.394199 21.459309 21.459309 21.394199 21.415897 21.459309 21.589497 21.676304 21.763096 21.763096 21.763096 21.698002 21.632908 21.654606 21.481007 21.459309 21.415897 21.437595 21.394199 21.394199 21.329105 21.394199 21.394199 21.459309 21.459309 21.459309 21.394199 21.437595 21.415897 21.481007 21.307407 21.242298 21.263996 21.372501 21.242298 21.263996 21.350803 21.372501 21.415897 21.437595 21.567799 21.481007 21.524403 21.567799 21.524403 21.524403 21.437595 21.415897 21.415897 21.372501 21.350803 21.350803 21.459309 21.437595 21.459309 21.372501 21.350803 21.350803 21.307407 21.263996 21.394199 21.350803 21.177204 21.198902 21.025303 21.133808 21.285709 21.198902 21.047001 21.003605 20.981907 20.851704 20.634708 20.569599 20.569599 20.417698 20.526203 20.504505 20.547901 20.482807 20.482807 20.678104 20.591297 20.591297 20.547901 20.396000 20.200703 19.983707 19.593098 19.354404 19.072300 18.725101 18.312809 18.204304 18.139210 18.009007 
17.813709 17.835407 17.857105 17.878803 17.813709 17.748600 17.791996 17.705204 17.726902 17.683506 17.705204 17.596699 17.423100 17.271198 17.249500 17.292896 17.401402 17.618397 17.661808 17.640110 17.726902 17.705204 17.705204 17.791996 17.683506 17.748600 17.661808 17.683506 17.705204 17.640110 17.661808 17.640110 17.726902 17.661808 17.531605 17.575001 17.423100 17.423100 17.575001 17.683506 17.661808 17.661808 17.640110 17.705204 17.770298 17.770298 17.813709 18.009007 18.204304 18.377903 18.573200 18.985508 19.311008 19.701603 20.113895 20.157307 20.547901 20.591297 20.830006 20.938496 21.047001 21.090397 21.090397 21.155506 21.177204 21.155506 21.263996 21.263996 21.350803 21.459309 21.567799 21.719700 21.828205 21.914997 21.849903 21.871601 21.763096 21.698002 21.654606 21.524403 21.524403 21.394199 21.350803 21.307407 21.177204 21.198902 21.177204 21.177204 21.242298 21.220600 21.198902 21.350803 21.350803 21.394199 21.372501 21.415897 21.546101 21.567799 21.502705 21.524403 21.502705 21.502705 21.611210 21.546101 21.546101 21.394199 21.459309 21.394199 21.372501 21.415897 21.372501 21.242298 21.307407 21.329105 21.350803 21.524403 21.589497 21.524403 21.567799 21.546101 21.459309 21.459309 21.459309 21.502705 21.524403 21.220600 21.112110 21.003605 20.938496 20.960209 21.112110 21.090397 20.938496 20.873402 20.808308 20.743198 20.612995 20.461109 20.417698 20.482807 20.439396 20.417698 20.439396 20.504505 20.482807 20.634708 20.634708 20.569599 20.569599 20.374302 20.027103 19.940296 19.462910 19.311008 18.985508 18.703403 18.312809 18.117496 18.095798 18.030704 
17.748600 17.618397 17.791996 17.857105 17.705204 17.640110 17.683506 17.661808 17.748600 17.640110 17.640110 17.640110 17.531605 17.271198 17.184406 17.292896 17.336308 17.575001 17.618397 17.596699 17.640110 17.640110 17.618397 17.661808 17.661808 17.748600 17.748600 17.705204 17.640110 17.726902 17.705204 17.575001 17.683506 17.661808 17.661808 17.596699 17.423100 17.444798 17.553303 17.553303 17.618397 17.575001 17.770298 17.726902 17.705204 17.748600 17.661808 17.987309 18.160908 18.334507 18.442997 18.855305 19.245899 19.701603 19.918598 20.027103 20.330906 20.612995 20.786610 20.830006 20.960209 20.916798 20.895100 21.003605 21.003605 21.112110 21.112110 21.112110 21.285709 21.372501 21.589497 21.828205 21.871601 21.980106 21.958408 21.914997 21.893299 21.806507 21.654606 21.546101 21.437595 21.437595 21.263996 21.133808 20.981907 20.981907 21.003605 20.981907 20.981907 21.047001 21.112110 21.220600 21.198902 21.437595 21.502705 21.567799 21.589497 21.676304 21.719700 21.719700 21.567799 21.567799 21.719700 21.524403 21.459309 21.242298 21.285709 21.307407 21.177204 21.285709 21.220600 21.112110 21.133808 21.242298 21.285709 21.437595 21.654606 21.632908 21.654606 21.611210 21.546101 21.524403 21.611210 21.611210 21.415897 21.220600 21.025303 20.938496 20.895100 20.873402 20.830006 20.830006 20.764896 20.808308 20.656406 20.656406 20.526203 20.461109 20.439396 20.396000 20.439396 20.417698 20.504505 20.482807 20.504505 20.612995 20.547901 20.504505 20.526203 20.135609 20.092197 19.940296 19.441196 19.311008 19.050602 18.703403 18.312809 18.117496 18.052402 18.052402 
17.835407 17.813709 17.770298 17.813709 17.770298 17.813709 17.748600 17.726902 17.791996 17.748600 17.791996 17.770298 17.531605 17.206104 17.162708 17.292896 17.227802 17.488209 17.575001 17.705204 17.683506 17.618397 17.705204 17.640110 17.726902 17.640110 17.705204 17.705204 17.726902 17.661808 17.683506 17.661808 17.683506 17.683506 17.531605 17.575001 17.466496 17.488209 17.596699 17.683506 17.770298 17.640110 17.661808 17.683506 17.726902 17.726902 17.661808 17.835407 18.052402 18.247700 18.421299 18.725101 19.245899 19.766697 19.940296 20.005405 20.244099 20.439396 20.656406 20.634708 20.895100 20.808308 20.916798 20.916798 20.916798 21.025303 21.090397 20.960209 21.155506 21.481007 21.676304 21.763096 21.914997 22.023502 21.936695 21.980106 21.914997 21.784809 21.719700 21.567799 21.567799 21.415897 21.198902 21.112110 21.003605 20.938496 20.916798 20.895100 20.895100 21.003605 21.047001 21.090397 21.177204 21.437595 21.676304 21.719700 21.849903 21.763096 21.806507 21.763096 21.719700 21.784809 21.719700 21.567799 21.524403 21.307407 21.242298 21.198902 21.133808 21.177204 21.068699 21.177204 21.133808 21.329105 21.372501 21.502705 21.654606 21.719700 21.741398 21.741398 21.806507 21.741398 21.741398 21.546101 21.372501 21.307407 21.025303 20.938496 20.830006 20.873402 20.808308 20.764896 20.743198 20.764896 20.678104 20.547901 20.569599 20.396000 20.504505 20.374302 20.439396 20.396000 20.439396 20.547901 20.439396 20.656406 20.569599 20.526203 20.547901 20.244099 20.070499 20.005405 19.571400 19.419498 19.028904 18.681705 18.356205 18.204304 18.052402 18.117496 
17.835407 17.705204 17.791996 17.791996 17.813709 17.748600 17.770298 17.683506 17.791996 17.661808 17.813709 17.857105 17.575001 17.249500 17.206104 17.227802 17.227802 17.466496 17.618397 17.683506 17.748600 17.726902 17.726902 17.770298 17.726902 17.813709 17.726902 17.705204 17.705204 17.748600 17.726902 17.726902 17.618397 17.618397 17.575001 17.596699 17.444798 17.466496 17.531605 17.618397 17.683506 17.661808 17.748600 17.705204 17.640110 17.661808 17.770298 17.900501 18.009007 18.226002 18.399601 18.768497 19.137409 19.679905 19.940296 20.005405 20.179005 20.374302 20.504505 20.634708 20.656406 20.808308 20.786610 20.830006 20.981907 20.981907 21.025303 21.090397 21.133808 21.394199 21.632908 21.828205 21.849903 22.023502 21.936695 21.936695 21.958408 21.763096 21.741398 21.654606 21.459309 21.329105 21.090397 21.025303 20.938496 20.873402 20.830006 20.786610 20.743198 20.873402 21.003605 21.090397 21.220600 21.329105 21.567799 21.784809 21.806507 21.871601 21.828205 21.849903 21.849903 21.806507 21.806507 21.611210 21.459309 21.155506 21.220600 21.068699 21.003605 21.003605 20.981907 21.068699 21.198902 21.372501 21.459309 21.611210 21.676304 21.676304 21.828205 21.806507 21.828205 21.806507 21.806507 21.611210 21.350803 21.155506 21.047001 20.830006 20.830006 20.786610 20.678104 20.634708 20.699802 20.569599 20.612995 20.526203 20.482807 20.417698 20.461109 20.461109 20.374302 20.439396 20.569599 20.482807 20.569599 20.656406 20.504505 20.656406 20.526203 20.396000 20.200703 20.027103 19.484608 19.397800 19.072300 18.811909 18.356205 18.204304 18.074100 18.160908 
17.813709 17.748600 17.726902 17.857105 17.857105 17.748600 17.705204 17.683506 17.791996 17.705204 17.726902 17.791996 17.531605 17.379704 17.206104 17.140995 17.206104 17.444798 17.640110 17.596699 17.596699 17.683506 17.705204 17.531605 17.618397 17.748600 17.748600 17.705204 17.770298 17.661808 17.726902 17.705204 17.618397 17.618397 17.618397 17.661808 17.379704 17.444798 17.575001 17.509907 17.640110 17.618397 17.683506 17.683506 17.661808 17.661808 17.683506 17.878803 17.987309 18.139210 18.399601 18.594898 18.963810 19.506306 19.875202 19.831806 20.113895 20.330906 20.417698 20.547901 20.699802 20.699802 20.743198 20.721500 20.851704 20.938496 20.895100 21.047001 21.133808 21.220600 21.567799 21.741398 21.893299 21.958408 21.958408 21.936695 21.914997 21.806507 21.763096 21.611210 21.481007 21.329105 21.090397 20.960209 20.808308 20.699802 20.656406 20.743198 20.721500 20.764896 20.938496 21.003605 21.220600 21.481007 21.632908 21.806507 21.806507 21.806507 21.828205 21.893299 21.763096 21.676304 21.676304 21.481007 21.329105 21.198902 21.090397 21.025303 20.916798 20.981907 20.981907 21.025303 20.938496 21.437595 21.307407 21.524403 21.784809 21.698002 21.849903 21.914997 21.914997 21.849903 21.828205 21.524403 21.307407 21.198902 21.047001 20.786610 20.721500 20.699802 20.591297 20.634708 20.591297 20.482807 20.482807 20.591297 20.526203 20.396000 20.461109 20.374302 20.374302 20.461109 20.482807 20.526203 20.461109 20.678104 20.591297 20.504505 20.504505 20.222401 20.200703 20.048801 19.484608 19.332706 18.942097 18.768497 18.356205 18.139210 18.204304 18.074100 
17.857105 17.878803 17.878803 17.900501 17.813709 17.835407 17.726902 17.705204 17.748600 17.770298 17.813709 17.748600 17.683506 17.444798 17.292896 17.336308 17.336308 17.358006 17.509907 17.726902 17.661808 17.791996 17.813709 17.575001 17.705204 17.770298 17.813709 17.813709 17.857105 17.726902 17.726902 17.683506 17.770298 17.748600 17.683506 17.726902 17.531605 17.596699 17.640110 17.661808 17.683506 17.661808 17.661808 17.640110 17.661808 17.640110 17.705204 17.900501 18.030704 18.204304 18.247700 18.638309 18.833607 19.528004 19.766697 19.744999 20.113895 20.287510 20.461109 20.547901 20.656406 20.678104 20.764896 20.916798 20.830006 20.916798 20.938496 21.047001 21.198902 21.307407 21.524403 21.741398 21.828205 21.914997 21.958408 21.893299 21.871601 21.893299 21.698002 21.611210 21.502705 21.285709 21.090397 20.960209 20.786610 20.699802 20.699802 20.656406 20.656406 20.699802 20.764896 21.025303 21.285709 21.437595 21.611210 21.763096 21.784809 21.936695 21.936695 21.871601 21.871601 21.806507 21.741398 21.481007 21.329105 21.133808 21.047001 21.025303 20.960209 20.960209 20.960209 20.895100 21.220600 21.394199 21.437595 21.698002 21.914997 21.828205 21.849903 21.936695 21.980106 21.871601 21.828205 21.611210 21.350803 21.155506 21.047001 20.764896 20.699802 20.569599 20.569599 20.569599 20.612995 20.547901 20.547901 20.526203 20.396000 20.439396 20.461109 20.352604 20.417698 20.482807 20.569599 20.612995 20.612995 20.699802 20.569599 20.656406 20.656406 20.287510 20.135609 20.048801 19.549702 19.376102 18.963810 18.811909 18.442997 18.204304 18.160908 18.117496 
17.943897 17.705204 17.705204 17.922199 17.683506 17.726902 17.705204 17.661808 17.835407 17.726902 17.683506 17.661808 17.726902 17.509907 17.271198 17.140995 17.249500 17.249500 17.509907 17.618397 17.726902 17.791996 17.661808 17.640110 17.661808 17.705204 17.770298 17.857105 17.748600 17.705204 17.705204 17.813709 17.618397 17.705204 17.726902 17.661808 17.423100 17.553303 17.575001 17.661808 17.640110 17.640110 17.748600 17.705204 17.661808 17.705204 17.683506 17.835407 17.987309 18.160908 18.226002 18.551502 18.877003 19.397800 19.636509 19.744999 19.896900 20.287510 20.439396 20.526203 20.612995 20.699802 20.764896 20.764896 20.851704 20.808308 20.895100 21.003605 21.177204 21.307407 21.437595 21.567799 21.676304 21.871601 21.828205 21.893299 21.914997 21.763096 21.632908 21.524403 21.502705 21.263996 21.003605 20.895100 20.743198 20.634708 20.526203 20.526203 20.634708 20.612995 20.764896 20.895100 21.177204 21.459309 21.611210 21.676304 21.806507 21.828205 21.871601 21.871601 21.914997 21.763096 21.632908 21.415897 21.198902 20.960209 21.025303 20.981907 20.851704 20.895100 20.873402 20.873402 20.981907 21.329105 21.437595 21.741398 21.849903 21.763096 21.936695 21.871601 21.893299 21.828205 21.806507 21.611210 21.329105 21.068699 20.851704 20.743198 20.656406 20.569599 20.526203 20.526203 20.417698 20.417698 20.352604 20.417698 20.330906 20.374302 20.439396 20.330906 20.461109 20.417698 20.591297 20.612995 20.547901 20.721500 20.656406 20.656406 20.591297 20.287510 20.135609 20.070499 19.528004 19.289295 19.028904 18.790195 18.334507 18.247700 18.095798 18.030704 
17.813709 17.791996 17.661808 17.813709 17.813709 17.705204 17.683506 17.640110 17.857105 17.640110 17.770298 17.748600 17.705204 17.553303 17.336308 17.249500 17.292896 17.379704 17.531605 17.748600 17.661808 17.705204 17.813709 17.683506 17.705204 17.726902 17.791996 17.835407 17.813709 17.726902 17.813709 17.705204 17.791996 17.726902 17.640110 17.835407 17.466496 17.509907 17.618397 17.618397 17.618397 17.683506 17.705204 17.661808 17.618397 17.683506 17.618397 17.857105 17.878803 18.160908 18.204304 18.508106 18.942097 19.419498 19.701603 19.853504 20.027103 20.222401 20.461109 20.569599 20.591297 20.699802 20.743198 20.699802 20.786610 20.895100 20.960209 20.981907 21.177204 21.242298 21.437595 21.502705 21.654606 21.763096 21.806507 21.784809 21.871601 21.763096 21.632908 21.589497 21.415897 21.198902 20.981907 20.916798 20.721500 20.656406 20.504505 20.526203 20.526203 20.634708 20.721500 21.003605 21.090397 21.350803 21.589497 21.654606 21.654606 21.698002 21.828205 21.914997 21.893299 21.632908 21.589497 21.415897 21.177204 21.025303 21.003605 20.916798 20.960209 20.851704 20.851704 20.916798 21.003605 21.350803 21.437595 21.654606 21.893299 21.741398 21.849903 21.806507 21.763096 21.806507 21.611210 21.502705 21.242298 21.068699 20.808308 20.656406 20.591297 20.612995 20.504505 20.396000 20.374302 20.374302 20.374302 20.330906 20.374302 20.461109 20.417698 20.374302 20.417698 20.526203 20.482807 20.591297 20.634708 20.764896 20.743198 20.678104 20.656406 20.396000 20.179005 19.940296 19.571400 19.462910 19.072300 18.746799 18.377903 18.247700 18.052402 18.009007 
17.748600 17.661808 17.813709 17.748600 17.748600 17.748600 17.748600 17.705204 17.770298 17.705204 17.770298 17.770298 17.726902 17.553303 17.379704 17.227802 17.336308 17.271198 17.401402 17.553303 17.661808 17.835407 17.705204 17.726902 17.748600 17.705204 17.791996 17.857105 17.770298 17.770298 17.835407 17.791996 17.770298 17.770298 17.596699 17.640110 17.466496 17.553303 17.575001 17.661808 17.640110 17.640110 17.726902 17.661808 17.705204 17.748600 17.596699 17.835407 17.922199 18.117496 18.139210 18.551502 18.703403 19.376102 19.614796 19.636509 20.048801 20.200703 20.352604 20.461109 20.547901 20.634708 20.699802 20.678104 20.764896 20.786610 20.895100 21.003605 21.263996 21.285709 21.350803 21.502705 21.632908 21.654606 21.763096 21.719700 21.698002 21.828205 21.589497 21.437595 21.329105 21.198902 20.938496 20.916798 20.656406 20.591297 20.504505 20.547901 20.569599 20.591297 20.764896 20.873402 20.981907 21.242298 21.350803 21.567799 21.611210 21.676304 21.784809 21.806507 21.741398 21.589497 21.502705 21.350803 21.198902 20.938496 20.851704 20.938496 20.873402 20.851704 20.895100 20.916798 21.112110 21.329105 21.459309 21.632908 21.654606 21.632908 21.763096 21.698002 21.698002 21.567799 21.546101 21.329105 21.177204 21.047001 20.764896 20.721500 20.461109 20.526203 20.461109 20.396000 20.374302 20.309208 20.374302 20.222401 20.352604 20.396000 20.417698 20.374302 20.417698 20.526203 20.547901 20.699802 20.699802 20.808308 20.699802 20.721500 20.612995 20.330906 20.200703 19.983707 19.506306 19.376102 19.028904 18.833607 18.442997 18.269398 18.117496 18.052402 
17.770298 17.705204 17.770298 17.922199 17.748600 17.835407 17.791996 17.661808 17.770298 17.705204 17.770298 17.726902 17.770298 17.683506 17.401402 17.379704 17.249500 17.271198 17.336308 17.488209 17.618397 17.835407 17.791996 17.683506 17.770298 17.770298 17.726902 17.791996 17.791996 17.791996 17.791996 17.813709 17.813709 17.726902 17.748600 17.683506 17.488209 17.575001 17.640110 17.596699 17.726902 17.618397 17.770298 17.661808 17.661808 17.683506 17.596699 17.835407 17.813709 18.009007 18.182606 18.421299 18.725101 19.202503 19.528004 19.744999 19.962009 20.135609 20.287510 20.482807 20.417698 20.547901 20.699802 20.591297 20.721500 20.699802 20.830006 20.873402 21.090397 21.090397 21.285709 21.437595 21.567799 21.611210 21.632908 21.567799 21.567799 21.502705 21.415897 21.263996 21.133808 21.112110 20.916798 20.851704 20.634708 20.547901 20.547901 20.547901 20.504505 20.526203 20.656406 20.743198 20.981907 21.155506 21.285709 21.350803 21.589497 21.654606 21.654606 21.719700 21.567799 21.481007 21.307407 21.198902 21.090397 20.895100 20.830006 20.851704 20.808308 20.851704 20.916798 20.916798 21.068699 21.285709 21.285709 21.546101 21.524403 21.481007 21.524403 21.437595 21.502705 21.437595 21.285709 21.155506 21.025303 20.916798 20.678104 20.634708 20.547901 20.461109 20.439396 20.374302 20.352604 20.287510 20.309208 20.352604 20.374302 20.352604 20.504505 20.374302 20.461109 20.482807 20.656406 20.699802 20.743198 20.830006 20.699802 20.678104 20.656406 20.287510 20.244099 20.005405 19.593098 19.289295 19.093998 18.725101 18.399601 18.226002 18.160908 18.009007 
17.835407 17.770298 17.835407 17.705204 17.705204 17.748600 17.813709 17.683506 17.813709 17.726902 17.770298 17.813709 17.770298 17.618397 17.401402 17.271198 17.184406 17.206104 17.292896 17.444798 17.553303 17.770298 17.791996 17.596699 17.770298 17.791996 17.770298 17.857105 17.748600 17.770298 17.726902 17.726902 17.748600 17.791996 17.683506 17.705204 17.466496 17.488209 17.683506 17.575001 17.596699 17.640110 17.661808 17.640110 17.618397 17.640110 17.575001 17.835407 17.878803 18.074100 18.117496 18.421299 18.681705 19.115696 19.506306 19.636509 19.875202 20.244099 20.287510 20.439396 20.547901 20.547901 20.526203 20.591297 20.612995 20.678104 20.786610 20.851704 20.938496 20.895100 21.090397 21.285709 21.372501 21.502705 21.437595 21.481007 21.350803 21.307407 21.220600 21.198902 20.981907 20.895100 20.830006 20.743198 20.612995 20.526203 20.439396 20.547901 20.504505 20.504505 20.547901 20.656406 20.960209 21.090397 21.133808 21.263996 21.350803 21.459309 21.415897 21.437595 21.459309 21.350803 21.220600 21.112110 21.025303 20.764896 20.830006 20.851704 20.786610 20.895100 20.851704 20.895100 21.003605 21.133808 20.960209 21.307407 21.350803 21.329105 21.285709 21.285709 21.307407 21.220600 21.025303 21.112110 20.895100 20.851704 20.699802 20.569599 20.417698 20.547901 20.396000 20.417698 20.330906 20.265797 20.374302 20.330906 20.330906 20.374302 20.417698 20.352604 20.504505 20.504505 20.547901 20.656406 20.678104 20.830006 20.786610 20.656406 20.678104 20.309208 20.309208 19.962009 19.528004 19.332706 19.007206 18.746799 18.399601 18.269398 18.095798 18.030704 
