# Supplementary material for: Food Image Segmentation Using Multi-Modal Imaging Sensors with Color and Thermal Data
Source: Sensors (Basel). 2023 Jan 4;23(2):560. doi: 10.3390/s23020560 (PMC9860575; doi:10.3390/s23020560)
Supplement: Supplementary file 1 [file sensors-23-00560-s001.zip › Combined Data/Calibration/Calibration thermal/rgb52.txt]

20.764896 21.350803 21.741398 22.110310 22.370701 22.565998 22.717899 22.826405 22.717899 22.848103 22.869801 22.848103 22.956608 22.978306 22.891499 23.000004 23.021702 23.108509 23.108509 23.108509 23.303806 23.282108 23.238697 23.455708 23.455708 23.412296 23.368900 23.368900 23.390598 23.195301 23.151905 23.195301 23.021702 22.435810 21.177204 19.853504 19.180805 19.093998 19.115696 18.833607 18.681705 18.573200 18.703403 18.681705 18.681705 18.486408 18.529804 18.486408 18.269398 17.987309 17.813709 17.943897 17.943897 17.900501 18.009007 17.922199 17.813709 17.900501 17.835407 17.791996 17.705204 17.770298 17.726902 17.791996 17.726902 17.770298 17.813709 17.813709 17.835407 17.878803 18.009007 17.987309 17.965595 18.095798 18.052402 18.117496 18.117496 18.226002 18.226002 18.139210 18.269398 18.291096 18.442997 18.508106 18.594898 18.594898 18.725101 18.746799 18.833607 18.855305 18.833607 18.746799 18.746799 18.790195 18.811909 18.811909 18.790195 18.811909 18.790195 18.790195 18.725101 18.855305 18.898701 19.007206 19.007206 19.028904 18.877003 18.920399 18.963810 18.877003 18.942097 18.877003 18.877003 18.898701 18.855305 18.877003 18.898701 18.855305 18.920399 18.811909 18.746799 18.725101 18.638309 18.464710 18.573200 18.529804 18.529804 18.594898 18.573200 18.594898 18.594898 18.573200 18.508106 18.551502 18.638309 18.616596 18.573200 18.660007 18.442997 18.421299 18.399601 18.356205 17.965595 17.575001 17.227802 17.075901 16.837208 16.924000 16.924000 16.772099 16.880604 16.837208 16.880604 16.793797 16.967396 17.032505 17.010807 17.010807 16.967396 17.119297 
21.177204 21.741398 21.958408 22.305607 22.587696 22.652805 22.826405 22.848103 22.913197 22.783009 22.934910 22.869801 22.913197 22.913197 22.934910 23.086796 23.108509 23.065098 23.151905 23.238697 23.216999 23.325504 23.260410 23.325504 23.347202 23.520802 23.390598 23.282108 23.412296 23.260410 23.151905 22.913197 22.197102 20.873402 19.853504 19.506306 19.376102 19.658207 19.853504 19.940296 19.983707 20.027103 20.504505 20.743198 20.699802 20.678104 20.678104 20.265797 18.898701 17.987309 17.770298 17.987309 18.052402 17.965595 18.074100 18.030704 17.943897 17.965595 17.922199 17.813709 17.705204 17.748600 17.835407 17.791996 17.770298 17.813709 17.791996 17.922199 17.900501 17.813709 17.987309 17.878803 17.922199 18.074100 18.095798 18.030704 18.117496 18.139210 18.226002 18.204304 18.334507 18.312809 18.508106 18.551502 18.594898 18.616596 18.768497 18.768497 18.833607 18.877003 18.877003 18.768497 18.811909 18.855305 18.920399 18.963810 19.007206 18.898701 18.920399 18.920399 18.877003 18.963810 19.093998 19.115696 19.137409 19.050602 18.985508 19.028904 18.963810 19.028904 18.985508 18.920399 19.028904 19.007206 18.985508 19.072300 18.963810 18.920399 18.963810 18.855305 18.811909 18.768497 18.660007 18.616596 18.616596 18.660007 18.681705 18.638309 18.638309 18.594898 18.573200 18.638309 18.616596 18.616596 18.638309 18.638309 18.551502 18.616596 18.551502 18.529804 18.421299 18.356205 17.943897 17.661808 17.358006 17.075901 16.858906 16.858906 16.880604 16.728703 16.772099 16.924000 16.945698 16.880604 16.967396 16.989109 16.967396 17.010807 16.945698 17.162708 
21.394199 21.849903 22.218800 22.609409 22.631107 22.783009 22.804707 22.826405 22.804707 22.739597 22.826405 22.848103 22.848103 22.848103 22.891499 22.869801 22.978306 22.848103 22.956608 23.021702 23.151905 23.303806 23.173603 23.282108 23.303806 23.368900 23.390598 23.303806 23.390598 23.303806 23.195301 22.978306 22.631107 22.631107 22.652805 22.783009 22.934910 23.043400 23.086796 23.130207 23.216999 23.195301 23.282108 23.434010 23.303806 23.151905 23.151905 22.500904 19.983707 18.095798 17.835407 18.095798 18.052402 18.074100 18.117496 18.139210 18.030704 18.074100 18.030704 17.835407 17.878803 17.857105 17.813709 17.857105 17.857105 17.878803 17.878803 17.857105 18.030704 18.052402 18.052402 18.052402 18.030704 18.182606 18.139210 18.204304 18.182606 18.182606 18.247700 18.291096 18.291096 18.399601 18.486408 18.508106 18.529804 18.681705 18.811909 18.855305 18.877003 18.942097 18.855305 18.877003 18.877003 18.898701 19.050602 19.007206 19.050602 18.898701 19.050602 18.920399 19.007206 18.985508 19.137409 19.050602 19.202503 19.072300 19.093998 19.072300 19.093998 19.137409 19.072300 19.093998 19.115696 19.115696 19.115696 19.159107 19.050602 19.072300 19.072300 19.028904 18.963810 18.746799 18.703403 18.638309 18.746799 18.703403 18.725101 18.681705 18.725101 18.746799 18.660007 18.681705 18.681705 18.681705 18.703403 18.638309 18.660007 18.573200 18.594898 18.594898 18.529804 18.356205 18.030704 17.726902 17.401402 17.075901 16.815510 16.967396 16.858906 16.750401 16.858906 16.967396 16.793797 16.880604 17.054203 17.010807 17.010807 16.989109 17.054203 17.140995 
21.567799 22.088596 22.305607 22.544300 22.674503 22.826405 22.761295 22.804707 22.848103 22.696201 22.761295 22.739597 22.717899 22.783009 22.674503 22.804707 22.848103 22.804707 22.913197 22.934910 23.086796 23.238697 23.216999 23.216999 23.390598 23.390598 23.216999 23.282108 23.325504 23.303806 23.368900 23.585896 23.629307 23.737797 23.607609 23.564198 23.607609 23.607609 23.694401 23.564198 23.564198 23.672703 23.672703 23.585896 23.520802 23.368900 23.173603 22.500904 19.875202 17.943897 17.857105 18.030704 18.095798 18.074100 18.117496 18.117496 18.117496 18.095798 18.160908 17.943897 17.857105 17.900501 17.943897 18.009007 17.922199 18.009007 17.965595 17.987309 18.030704 18.052402 18.074100 18.117496 18.074100 18.291096 18.204304 18.182606 18.204304 18.117496 18.226002 18.312809 18.312809 18.356205 18.486408 18.529804 18.616596 18.703403 18.768497 18.833607 18.898701 18.920399 18.985508 18.963810 18.855305 18.920399 19.007206 19.072300 19.137409 19.050602 19.007206 19.007206 19.050602 19.093998 19.224201 19.224201 19.180805 19.202503 19.202503 19.159107 19.180805 19.159107 19.159107 19.245899 19.137409 19.289295 19.137409 19.159107 19.093998 19.072300 19.050602 19.050602 18.963810 19.007206 18.855305 18.877003 18.811909 18.725101 18.725101 18.660007 18.768497 18.768497 18.768497 18.725101 18.681705 18.768497 18.746799 18.703403 18.638309 18.594898 18.551502 18.442997 18.399601 18.399601 18.095798 17.770298 17.401402 17.032505 16.858906 16.880604 16.902302 16.685307 16.685307 16.772099 16.707005 16.793797 16.902302 17.140995 16.989109 16.967396 16.989109 17.097599 
21.806507 22.218800 22.565998 22.696201 22.783009 22.826405 22.913197 22.717899 22.913197 22.739597 22.717899 22.631107 22.761295 22.674503 22.674503 22.674503 22.717899 22.717899 22.913197 22.891499 23.021702 23.130207 23.173603 23.195301 23.325504 23.368900 23.303806 23.303806 23.477406 23.542500 23.542500 23.759510 23.716099 23.629307 23.629307 23.564198 23.520802 23.629307 23.607609 23.585896 23.477406 23.542500 23.455708 23.520802 23.368900 23.216999 23.108509 22.349003 19.441196 17.900501 17.878803 18.182606 18.117496 18.139210 18.226002 18.139210 18.182606 18.204304 18.160908 18.095798 18.009007 17.987309 18.074100 18.139210 18.182606 18.160908 18.160908 18.182606 18.226002 18.160908 18.226002 18.204304 18.160908 18.291096 18.226002 18.334507 18.334507 18.334507 18.377903 18.377903 18.508106 18.464710 18.594898 18.616596 18.681705 18.768497 18.855305 18.855305 18.985508 18.963810 18.942097 18.920399 18.985508 18.920399 19.050602 19.028904 19.072300 19.050602 19.050602 19.072300 19.028904 19.159107 19.289295 19.267597 19.311008 19.397800 19.289295 19.311008 19.376102 19.311008 19.267597 19.354404 19.311008 19.354404 19.311008 19.332706 19.224201 19.159107 19.224201 19.159107 19.072300 19.028904 19.007206 18.855305 18.877003 18.855305 18.898701 18.877003 18.877003 18.877003 18.877003 18.877003 18.811909 18.898701 18.811909 18.790195 18.746799 18.681705 18.638309 18.573200 18.442997 18.399601 18.204304 17.813709 17.575001 17.140995 16.924000 16.902302 16.858906 16.815510 16.837208 16.772099 16.793797 16.815510 16.967396 17.010807 17.140995 17.032505 17.097599 17.119297 
21.828205 22.349003 22.609409 22.739597 22.761295 22.848103 22.891499 22.804707 22.804707 22.717899 22.631107 22.674503 22.674503 22.652805 22.631107 22.674503 22.783009 22.804707 22.761295 22.804707 22.978306 23.130207 23.151905 23.173603 23.238697 23.368900 23.390598 23.303806 23.499104 23.477406 23.303806 23.434010 23.434010 23.455708 23.499104 23.434010 23.412296 23.347202 23.390598 23.434010 23.260410 23.303806 23.303806 23.325504 23.216999 23.151905 23.021702 22.175404 19.093998 17.878803 17.857105 18.117496 18.117496 18.139210 18.204304 18.291096 18.226002 18.247700 18.226002 18.226002 18.139210 18.182606 18.160908 18.356205 18.312809 18.291096 18.356205 18.356205 18.291096 18.377903 18.269398 18.312809 18.312809 18.291096 18.269398 18.269398 18.312809 18.291096 18.399601 18.356205 18.421299 18.508106 18.638309 18.681705 18.768497 18.811909 18.877003 18.942097 18.942097 19.007206 18.963810 18.985508 19.007206 19.028904 19.007206 19.028904 19.072300 19.050602 19.050602 19.028904 19.028904 19.115696 19.159107 19.267597 19.245899 19.311008 19.354404 19.311008 19.376102 19.267597 19.354404 19.397800 19.376102 19.311008 19.332706 19.267597 19.202503 19.245899 19.267597 19.202503 19.202503 19.093998 19.072300 18.877003 19.028904 18.985508 18.920399 18.898701 19.028904 18.942097 18.898701 18.920399 18.942097 18.963810 18.877003 18.790195 18.746799 18.703403 18.681705 18.638309 18.573200 18.464710 18.182606 17.857105 17.509907 17.184406 16.989109 16.945698 16.924000 16.772099 16.772099 16.815510 16.750401 16.880604 16.924000 17.032505 17.075901 16.967396 16.945698 17.032505 
22.132008 22.631107 22.761295 22.934910 22.891499 22.869801 22.891499 22.804707 22.717899 22.739597 22.652805 22.631107 22.631107 22.544300 22.674503 22.609409 22.674503 22.652805 22.761295 22.804707 23.000004 22.978306 23.108509 23.195301 23.434010 23.303806 23.325504 23.282108 23.325504 23.108509 23.216999 23.195301 23.282108 23.238697 23.303806 23.325504 23.260410 23.195301 23.260410 23.216999 23.130207 23.108509 23.086796 23.086796 22.869801 22.956608 22.717899 21.784809 18.681705 17.922199 17.813709 18.139210 18.182606 18.182606 18.247700 18.312809 18.312809 18.269398 18.356205 18.269398 18.334507 18.377903 18.442997 18.464710 18.464710 18.486408 18.442997 18.508106 18.529804 18.464710 18.464710 18.464710 18.312809 18.377903 18.334507 18.334507 18.356205 18.377903 18.508106 18.442997 18.486408 18.573200 18.681705 18.811909 18.877003 18.985508 19.093998 19.050602 19.115696 19.093998 19.028904 19.072300 19.050602 19.028904 18.942097 19.028904 19.093998 19.072300 19.028904 19.050602 19.050602 19.050602 19.180805 19.245899 19.289295 19.397800 19.332706 19.376102 19.441196 19.311008 19.267597 19.267597 19.332706 19.289295 19.289295 19.180805 19.245899 19.202503 19.245899 19.137409 19.180805 19.115696 19.137409 19.007206 19.093998 19.115696 19.072300 19.050602 19.050602 19.007206 18.942097 19.007206 19.093998 19.093998 19.093998 18.985508 18.920399 18.790195 18.725101 18.594898 18.573200 18.464710 18.182606 17.900501 17.596699 17.271198 16.989109 16.967396 16.989109 16.772099 16.837208 16.815510 16.728703 16.880604 16.989109 17.119297 17.075901 17.054203 16.989109 17.140995 
22.392399 22.717899 22.869801 22.848103 22.826405 22.826405 22.826405 22.804707 22.717899 22.631107 22.565998 22.609409 22.609409 22.631107 22.587696 22.457508 22.565998 22.631107 22.739597 22.739597 22.956608 23.000004 23.086796 23.216999 23.390598 23.412296 23.325504 23.216999 23.216999 23.065098 23.000004 23.043400 23.043400 23.108509 23.173603 23.086796 23.043400 22.956608 22.891499 22.804707 22.609409 22.414097 22.197102 21.914997 21.849903 21.806507 21.611210 20.634708 18.377903 17.813709 17.900501 18.139210 18.182606 18.247700 18.269398 18.334507 18.269398 18.226002 18.421299 18.442997 18.486408 18.616596 18.573200 18.660007 18.638309 18.638309 18.703403 18.616596 18.703403 18.660007 18.529804 18.508106 18.486408 18.486408 18.486408 18.312809 18.486408 18.464710 18.377903 18.508106 18.486408 18.725101 18.790195 18.877003 19.028904 19.115696 19.267597 19.267597 19.289295 19.289295 19.245899 19.202503 19.093998 19.072300 19.028904 19.093998 19.093998 18.985508 18.985508 19.028904 19.028904 19.028904 19.245899 19.354404 19.376102 19.419498 19.462910 19.397800 19.484608 19.462910 19.311008 19.289295 19.332706 19.332706 19.159107 19.224201 19.159107 19.180805 19.224201 19.093998 19.093998 19.180805 19.093998 19.115696 19.028904 19.115696 19.050602 19.115696 19.050602 19.072300 18.898701 18.985508 19.007206 19.093998 19.115696 19.072300 18.963810 18.833607 18.746799 18.746799 18.594898 18.529804 18.312809 17.965595 17.813709 17.423100 17.075901 16.967396 16.945698 16.837208 16.924000 16.837208 16.837208 16.902302 16.924000 16.989109 17.032505 17.010807 16.967396 17.162708 
22.565998 22.674503 22.804707 22.848103 22.913197 22.804707 22.783009 22.761295 22.739597 22.544300 22.587696 22.565998 22.565998 22.609409 22.565998 22.457508 22.609409 22.631107 22.717899 22.696201 22.739597 22.891499 23.065098 23.195301 23.368900 23.347202 23.260410 23.216999 23.173603 23.043400 22.978306 22.848103 22.869801 22.826405 22.674503 22.500904 22.110310 21.654606 21.307407 20.764896 20.330906 19.896900 19.593098 19.484608 19.831806 20.374302 20.222401 19.245899 17.965595 17.770298 17.900501 18.160908 18.182606 18.226002 18.269398 18.334507 18.377903 18.486408 18.399601 18.421299 18.464710 18.529804 18.616596 18.790195 18.746799 18.660007 18.703403 18.790195 18.790195 18.746799 18.746799 18.529804 18.486408 18.529804 18.486408 18.464710 18.486408 18.421299 18.529804 18.573200 18.616596 18.790195 18.898701 18.985508 19.224201 19.245899 19.354404 19.397800 19.462910 19.462910 19.419498 19.267597 19.137409 19.093998 19.115696 19.072300 18.985508 19.115696 19.007206 18.942097 19.050602 19.137409 19.354404 19.419498 19.549702 19.484608 19.593098 19.506306 19.636509 19.506306 19.441196 19.419498 19.397800 19.289295 19.202503 19.202503 19.224201 19.180805 19.115696 19.072300 19.028904 19.159107 19.137409 19.115696 19.159107 19.137409 19.115696 19.159107 19.093998 19.072300 19.007206 19.093998 19.093998 19.115696 19.202503 19.159107 18.985508 18.877003 18.811909 18.660007 18.616596 18.638309 18.377903 18.204304 17.835407 17.466496 17.206104 17.054203 17.010807 16.967396 16.902302 16.880604 16.793797 16.945698 16.989109 17.119297 17.054203 17.010807 17.032505 17.075901 
22.696201 22.869801 22.783009 22.869801 22.869801 22.761295 22.739597 22.739597 22.587696 22.609409 22.479206 22.522602 22.522602 22.544300 22.522602 22.500904 22.565998 22.587696 22.609409 22.717899 22.891499 22.891499 23.065098 23.216999 23.282108 23.282108 23.151905 23.000004 23.086796 22.934910 22.696201 22.565998 22.240498 21.350803 20.461109 19.593098 19.007206 18.725101 18.790195 18.681705 18.898701 19.419498 20.396000 21.372501 22.283909 22.565998 22.283909 20.461109 18.074100 17.770298 17.878803 18.139210 18.182606 18.291096 18.356205 18.377903 18.377903 18.442997 18.464710 18.529804 18.486408 18.746799 18.790195 18.746799 18.790195 18.833607 18.768497 18.855305 18.855305 18.877003 18.681705 18.681705 18.573200 18.573200 18.486408 18.573200 18.508106 18.486408 18.594898 18.638309 18.703403 18.833607 19.028904 19.137409 19.224201 19.354404 19.484608 19.441196 19.549702 19.462910 19.462910 19.332706 19.289295 19.180805 19.093998 19.137409 18.985508 19.137409 18.985508 18.963810 19.137409 19.202503 19.376102 19.549702 19.658207 19.701603 19.701603 19.744999 19.701603 19.701603 19.614796 19.571400 19.419498 19.354404 19.332706 19.289295 19.180805 19.224201 19.202503 19.224201 19.093998 19.159107 19.202503 19.245899 19.245899 19.376102 19.267597 19.267597 19.202503 19.202503 19.115696 19.180805 19.028904 19.115696 19.159107 19.093998 18.942097 18.855305 18.855305 18.811909 18.681705 18.681705 18.464710 18.204304 17.900501 17.423100 17.227802 17.162708 16.945698 16.858906 16.880604 17.032505 16.858906 16.902302 16.989109 17.010807 17.162708 17.054203 17.075901 17.140995 
22.869801 22.848103 22.934910 22.913197 22.956608 22.783009 22.804707 22.652805 22.739597 22.522602 22.435810 22.609409 22.479206 22.435810 22.457508 22.522602 22.500904 22.565998 22.544300 22.652805 22.739597 22.826405 23.086796 23.260410 23.238697 23.216999 23.043400 22.978306 22.869801 22.674503 22.240498 21.481007 19.918598 18.464710 18.052402 17.965595 18.182606 18.638309 19.267597 20.504505 21.828205 22.783009 23.282108 23.303806 22.934910 22.869801 22.435810 21.177204 18.182606 17.770298 17.791996 18.182606 18.182606 18.247700 18.291096 18.334507 18.399601 18.508106 18.529804 18.638309 18.573200 18.790195 18.790195 18.790195 18.855305 18.877003 18.855305 18.942097 18.942097 18.855305 18.790195 18.703403 18.638309 18.551502 18.681705 18.638309 18.594898 18.551502 18.616596 18.616596 18.746799 18.855305 19.050602 19.224201 19.332706 19.419498 19.549702 19.528004 19.614796 19.528004 19.484608 19.376102 19.245899 19.180805 19.115696 19.072300 19.072300 19.072300 19.072300 18.985508 19.093998 19.245899 19.462910 19.571400 19.658207 19.810108 19.744999 19.788410 19.744999 19.744999 19.766697 19.701603 19.571400 19.484608 19.397800 19.354404 19.289295 19.332706 19.137409 19.245899 19.137409 19.159107 19.289295 19.311008 19.354404 19.376102 19.419498 19.354404 19.354404 19.311008 19.267597 19.180805 19.028904 19.115696 19.137409 19.180805 18.963810 18.920399 18.898701 18.920399 18.811909 18.811909 18.508106 18.291096 18.009007 17.596699 17.249500 17.119297 16.989109 16.880604 16.989109 16.837208 16.880604 16.880604 16.858906 16.989109 17.097599 16.967396 17.140995 17.097599 
22.934910 22.913197 23.000004 22.891499 22.848103 22.826405 22.783009 22.674503 22.631107 22.565998 22.457508 22.544300 22.587696 22.500904 22.500904 22.414097 22.500904 22.609409 22.587696 22.652805 22.739597 22.783009 23.216999 23.260410 23.195301 23.108509 22.869801 22.674503 22.305607 21.394199 19.983707 18.660007 17.965595 17.987309 18.204304 18.464710 19.332706 20.873402 22.414097 23.282108 23.585896 23.455708 23.325504 23.195301 22.826405 22.609409 22.262196 20.547901 17.791996 17.661808 17.857105 18.226002 18.226002 18.269398 18.356205 18.399601 18.442997 18.551502 18.529804 18.551502 18.638309 18.703403 18.790195 18.855305 18.877003 18.898701 18.877003 18.920399 18.920399 18.833607 18.833607 18.746799 18.660007 18.790195 18.703403 18.660007 18.638309 18.616596 18.725101 18.703403 18.811909 18.920399 19.050602 19.289295 19.311008 19.549702 19.441196 19.593098 19.549702 19.528004 19.484608 19.397800 19.332706 19.224201 19.093998 19.159107 19.115696 19.115696 19.050602 19.007206 19.072300 19.224201 19.397800 19.571400 19.723301 19.831806 19.853504 19.896900 19.940296 19.853504 19.831806 19.788410 19.636509 19.484608 19.376102 19.311008 19.267597 19.245899 19.180805 19.180805 19.202503 19.267597 19.311008 19.397800 19.462910 19.506306 19.506306 19.549702 19.462910 19.441196 19.267597 19.267597 19.050602 19.115696 19.224201 19.137409 18.898701 18.920399 18.942097 18.811909 18.811909 18.768497 18.486408 18.312809 18.095798 17.705204 17.336308 17.162708 17.032505 16.989109 16.945698 16.902302 16.858906 16.924000 16.945698 17.010807 17.075901 17.054203 17.097599 17.227802 
22.913197 22.956608 22.978306 22.848103 22.934910 22.739597 22.783009 22.717899 22.674503 22.631107 22.544300 22.609409 22.565998 22.522602 22.479206 22.544300 22.544300 22.565998 22.631107 22.674503 22.696201 22.826405 23.368900 23.347202 23.238697 23.065098 22.761295 21.654606 19.788410 18.638309 18.030704 18.160908 18.269398 18.833607 19.701603 21.133808 22.414097 23.282108 23.607609 23.607609 23.520802 23.368900 23.260410 23.043400 22.696201 22.349003 21.828205 19.875202 17.618397 17.705204 17.857105 18.182606 18.247700 18.291096 18.442997 18.421299 18.573200 18.551502 18.508106 18.660007 18.638309 18.790195 18.898701 19.028904 19.007206 18.920399 18.985508 18.920399 19.072300 18.942097 18.855305 18.811909 18.725101 18.725101 18.768497 18.638309 18.616596 18.703403 18.768497 18.833607 18.898701 19.007206 19.137409 19.397800 19.462910 19.462910 19.614796 19.528004 19.636509 19.636509 19.528004 19.528004 19.376102 19.245899 19.137409 19.202503 19.137409 19.180805 19.137409 19.028904 19.202503 19.267597 19.462910 19.744999 19.788410 19.983707 19.940296 20.005405 19.918598 19.853504 19.810108 19.810108 19.679905 19.484608 19.419498 19.462910 19.289295 19.289295 19.289295 19.245899 19.245899 19.289295 19.419498 19.506306 19.528004 19.506306 19.636509 19.679905 19.614796 19.549702 19.419498 19.311008 19.289295 19.202503 19.180805 19.159107 19.007206 18.942097 18.963810 18.898701 18.877003 18.920399 18.573200 18.442997 18.182606 17.922199 17.379704 17.249500 17.119297 16.989109 16.945698 17.032505 16.967396 16.880604 17.032505 17.010807 17.054203 17.119297 17.162708 17.097599 
23.065098 23.043400 22.934910 22.956608 22.956608 22.869801 22.739597 22.783009 22.674503 22.674503 22.631107 22.565998 22.609409 22.544300 22.544300 22.609409 22.674503 22.674503 22.696201 22.739597 22.739597 23.151905 23.542500 23.368900 23.216999 23.086796 22.739597 20.374302 18.312809 18.399601 18.942097 19.962009 20.895100 22.001804 22.761295 23.238697 23.390598 23.412296 23.564198 23.390598 23.368900 23.151905 23.021702 22.761295 22.197102 21.567799 20.070499 18.182606 17.488209 17.813709 17.965595 18.204304 18.291096 18.334507 18.464710 18.421299 18.638309 18.573200 18.638309 18.638309 18.703403 18.811909 18.833607 18.942097 18.985508 18.920399 19.007206 18.985508 19.028904 19.007206 18.942097 18.942097 18.790195 18.877003 18.833607 18.790195 18.790195 18.790195 18.855305 18.942097 18.898701 19.093998 19.245899 19.397800 19.528004 19.484608 19.571400 19.636509 19.636509 19.636509 19.484608 19.571400 19.419498 19.311008 19.289295 19.311008 19.180805 19.245899 19.180805 19.224201 19.224201 19.311008 19.549702 19.701603 19.810108 20.005405 19.940296 20.027103 19.940296 19.940296 19.831806 19.896900 19.744999 19.528004 19.506306 19.484608 19.289295 19.354404 19.311008 19.267597 19.202503 19.311008 19.441196 19.593098 19.614796 19.636509 19.723301 19.701603 19.679905 19.723301 19.528004 19.462910 19.289295 19.397800 19.245899 19.224201 19.007206 19.028904 18.985508 18.942097 18.942097 18.877003 18.703403 18.508106 18.247700 17.943897 17.661808 17.336308 17.119297 16.989109 17.010807 17.054203 17.032505 16.989109 17.010807 17.075901 17.119297 17.075901 17.140995 17.227802 
23.043400 23.021702 22.978306 22.869801 22.913197 22.869801 22.848103 22.696201 22.739597 22.696201 22.587696 22.500904 22.609409 22.544300 22.565998 22.565998 22.609409 22.609409 22.739597 22.696201 22.826405 23.347202 23.520802 23.412296 23.390598 23.130207 22.891499 21.632908 19.744999 20.873402 22.197102 23.108509 23.325504 23.347202 23.325504 23.368900 23.303806 23.216999 23.238697 23.173603 23.108509 22.826405 22.500904 22.088596 20.851704 19.376102 18.204304 17.531605 17.575001 17.705204 17.878803 18.226002 18.182606 18.312809 18.421299 18.442997 18.551502 18.594898 18.573200 18.638309 18.681705 18.725101 18.790195 18.898701 18.898701 18.855305 18.877003 18.920399 18.877003 18.942097 18.920399 18.963810 18.877003 18.985508 18.877003 18.833607 18.898701 18.942097 18.942097 18.942097 19.028904 19.137409 19.311008 19.397800 19.462910 19.506306 19.593098 19.506306 19.571400 19.614796 19.571400 19.571400 19.484608 19.397800 19.311008 19.311008 19.245899 19.311008 19.245899 19.159107 19.289295 19.441196 19.571400 19.766697 19.810108 19.875202 19.875202 19.918598 19.983707 19.962009 19.896900 19.810108 19.679905 19.506306 19.484608 19.462910 19.376102 19.332706 19.354404 19.289295 19.332706 19.354404 19.462910 19.549702 19.571400 19.593098 19.701603 19.701603 19.636509 19.593098 19.484608 19.528004 19.397800 19.245899 19.332706 19.202503 19.028904 18.942097 18.898701 18.942097 18.898701 18.898701 18.660007 18.486408 18.377903 18.095798 17.575001 17.401402 17.140995 17.075901 16.989109 16.924000 16.902302 16.967396 16.989109 17.075901 17.075901 17.119297 17.097599 17.140995 
23.151905 23.108509 23.086796 22.956608 22.956608 22.826405 22.826405 22.783009 22.804707 22.631107 22.565998 22.565998 22.609409 22.631107 22.500904 22.544300 22.609409 22.652805 22.674503 22.674503 23.065098 23.368900 23.564198 23.455708 23.412296 23.238697 23.086796 22.869801 22.652805 23.043400 23.195301 23.238697 23.390598 23.325504 23.347202 23.216999 23.151905 23.000004 23.021702 22.804707 22.544300 22.110310 21.350803 20.135609 18.660007 18.030704 17.791996 17.488209 17.531605 17.770298 17.900501 18.182606 18.269398 18.312809 18.486408 18.508106 18.508106 18.508106 18.638309 18.573200 18.660007 18.638309 18.703403 18.790195 18.746799 18.811909 18.746799 18.768497 18.833607 18.790195 18.898701 18.898701 19.072300 19.115696 19.115696 18.985508 19.115696 19.072300 19.180805 19.180805 19.202503 19.224201 19.376102 19.376102 19.462910 19.441196 19.419498 19.506306 19.549702 19.571400 19.549702 19.441196 19.484608 19.441196 19.397800 19.419498 19.397800 19.419498 19.397800 19.354404 19.397800 19.528004 19.636509 19.788410 19.853504 19.831806 19.875202 19.896900 19.875202 19.918598 19.831806 19.810108 19.614796 19.614796 19.506306 19.462910 19.397800 19.354404 19.419498 19.332706 19.376102 19.376102 19.506306 19.528004 19.571400 19.636509 19.723301 19.766697 19.636509 19.723301 19.614796 19.528004 19.376102 19.289295 19.267597 19.311008 19.093998 19.028904 18.920399 18.877003 18.898701 18.920399 18.790195 18.660007 18.442997 18.160908 17.791996 17.444798 17.162708 17.119297 17.119297 16.967396 16.989109 17.010807 16.989109 17.032505 17.075901 17.162708 17.119297 17.271198 
23.216999 23.108509 23.065098 22.978306 23.021702 22.869801 22.869801 22.848103 22.848103 22.739597 22.674503 22.652805 22.696201 22.631107 22.565998 22.674503 22.609409 22.652805 22.696201 22.913197 23.434010 23.499104 23.607609 23.434010 23.390598 23.260410 23.216999 23.065098 23.065098 23.130207 22.978306 23.021702 23.086796 23.151905 23.130207 23.043400 22.783009 22.674503 22.435810 21.980106 21.155506 20.048801 18.985508 18.182606 17.640110 17.575001 17.488209 17.379704 17.466496 17.683506 17.965595 18.226002 18.291096 18.377903 18.442997 18.551502 18.529804 18.638309 18.486408 18.573200 18.508106 18.551502 18.551502 18.638309 18.703403 18.681705 18.681705 18.725101 18.790195 18.811909 18.833607 18.985508 19.137409 19.224201 19.267597 19.224201 19.224201 19.245899 19.311008 19.332706 19.332706 19.354404 19.332706 19.354404 19.354404 19.354404 19.332706 19.332706 19.354404 19.354404 19.376102 19.484608 19.484608 19.528004 19.506306 19.549702 19.593098 19.528004 19.549702 19.549702 19.462910 19.636509 19.766697 19.788410 19.853504 19.831806 19.810108 19.853504 19.875202 19.853504 19.788410 19.788410 19.658207 19.679905 19.593098 19.549702 19.528004 19.528004 19.484608 19.528004 19.506306 19.484608 19.462910 19.441196 19.571400 19.593098 19.679905 19.766697 19.636509 19.636509 19.614796 19.484608 19.354404 19.332706 19.354404 19.397800 19.180805 19.007206 19.007206 18.963810 18.985508 18.942097 18.768497 18.768497 18.486408 18.226002 17.878803 17.553303 17.184406 17.054203 17.075901 16.967396 16.902302 17.032505 17.054203 17.075901 17.162708 17.162708 17.227802 17.336308 
23.238697 23.216999 23.086796 23.000004 22.913197 22.934910 22.934910 22.891499 22.804707 22.826405 22.587696 22.761295 22.739597 22.674503 22.674503 22.609409 22.739597 22.739597 22.804707 23.238697 23.607609 23.434010 23.564198 23.499104 23.325504 23.325504 23.065098 22.934910 23.000004 22.913197 22.739597 22.739597 22.869801 23.043400 22.913197 22.609409 22.175404 21.698002 20.504505 19.115696 18.442997 18.030704 17.835407 17.618397 17.488209 17.466496 17.401402 17.379704 17.575001 17.791996 17.943897 18.269398 18.312809 18.377903 18.377903 18.442997 18.594898 18.508106 18.594898 18.594898 18.594898 18.573200 18.616596 18.594898 18.551502 18.529804 18.529804 18.681705 18.725101 18.768497 18.920399 19.028904 19.159107 19.397800 19.332706 19.289295 19.376102 19.419498 19.484608 19.462910 19.311008 19.376102 19.376102 19.376102 19.289295 19.224201 19.245899 19.245899 19.202503 19.311008 19.224201 19.332706 19.441196 19.528004 19.593098 19.723301 19.744999 19.723301 19.788410 19.701603 19.658207 19.723301 19.810108 19.701603 19.766697 19.788410 19.701603 19.679905 19.788410 19.744999 19.766697 19.744999 19.679905 19.723301 19.658207 19.636509 19.636509 19.679905 19.614796 19.571400 19.571400 19.549702 19.441196 19.549702 19.593098 19.593098 19.614796 19.614796 19.593098 19.528004 19.571400 19.528004 19.397800 19.289295 19.354404 19.332706 19.289295 19.137409 18.985508 18.920399 19.050602 18.963810 18.963810 18.681705 18.464710 18.226002 18.009007 17.488209 17.314610 17.119297 17.075901 17.010807 16.967396 17.075901 17.054203 17.075901 17.075901 17.184406 17.162708 17.162708 
23.195301 23.151905 23.108509 23.065098 23.065098 23.000004 23.065098 22.978306 23.000004 22.869801 22.739597 22.783009 22.652805 22.652805 22.631107 22.631107 22.761295 22.717899 23.021702 23.499104 23.542500 23.368900 23.455708 23.412296 23.238697 23.195301 22.934910 22.783009 22.804707 22.739597 22.631107 22.587696 22.652805 22.674503 22.327305 21.719700 20.526203 18.942097 18.009007 17.553303 17.640110 17.401402 17.488209 17.466496 17.314610 17.358006 17.401402 17.314610 17.509907 17.748600 17.900501 18.226002 18.377903 18.356205 18.464710 18.486408 18.529804 18.551502 18.573200 18.486408 18.486408 18.508106 18.529804 18.508106 18.594898 18.573200 18.616596 18.660007 18.725101 18.790195 18.855305 19.093998 19.245899 19.397800 19.397800 19.506306 19.441196 19.506306 19.484608 19.484608 19.528004 19.419498 19.441196 19.245899 19.180805 19.224201 19.245899 19.093998 19.137409 19.245899 19.202503 19.376102 19.506306 19.549702 19.679905 19.788410 19.853504 19.918598 19.831806 19.831806 19.853504 19.788410 19.875202 19.723301 19.679905 19.593098 19.593098 19.636509 19.636509 19.593098 19.636509 19.614796 19.723301 19.766697 19.744999 19.810108 19.723301 19.744999 19.766697 19.679905 19.658207 19.593098 19.614796 19.441196 19.549702 19.549702 19.484608 19.549702 19.549702 19.528004 19.397800 19.397800 19.332706 19.397800 19.354404 19.376102 19.311008 19.159107 19.028904 18.985508 18.963810 18.942097 18.920399 18.811909 18.681705 18.312809 18.009007 17.618397 17.336308 17.162708 17.032505 17.119297 17.032505 17.140995 17.032505 17.010807 17.184406 17.097599 17.140995 17.162708 
23.282108 23.065098 23.195301 23.195301 23.086796 23.043400 23.086796 23.065098 23.021702 22.934910 22.804707 22.739597 22.761295 22.674503 22.674503 22.696201 22.674503 22.783009 23.260410 23.542500 23.585896 23.390598 23.325504 23.412296 23.238697 23.151905 22.913197 22.652805 22.609409 22.609409 22.370701 22.218800 22.110310 21.806507 20.612995 19.007206 17.922199 17.531605 17.553303 17.509907 17.358006 17.314610 17.292896 17.358006 17.423100 17.292896 17.379704 17.336308 17.618397 17.770298 17.878803 18.312809 18.356205 18.377903 18.486408 18.508106 18.529804 18.551502 18.573200 18.508106 18.660007 18.660007 18.594898 18.551502 18.551502 18.594898 18.616596 18.660007 18.703403 18.768497 18.963810 19.050602 19.332706 19.419498 19.506306 19.462910 19.484608 19.571400 19.636509 19.636509 19.528004 19.441196 19.419498 19.332706 19.224201 19.159107 19.180805 19.159107 19.180805 19.311008 19.224201 19.267597 19.462910 19.658207 19.788410 19.896900 19.875202 19.983707 19.983707 19.983707 19.962009 19.962009 19.875202 19.701603 19.658207 19.614796 19.528004 19.506306 19.506306 19.484608 19.571400 19.614796 19.679905 19.831806 19.853504 19.896900 19.896900 19.875202 19.962009 19.810108 19.744999 19.701603 19.614796 19.506306 19.549702 19.419498 19.462910 19.419498 19.397800 19.419498 19.397800 19.354404 19.289295 19.354404 19.376102 19.397800 19.245899 19.180805 19.137409 18.963810 18.963810 18.985508 18.898701 18.985508 18.660007 18.334507 18.030704 17.791996 17.401402 17.162708 17.206104 17.206104 17.140995 17.119297 17.227802 17.184406 17.119297 17.119297 17.075901 17.271198 
23.260410 23.282108 23.173603 23.216999 23.238697 23.238697 23.195301 23.173603 23.021702 23.000004 22.717899 22.739597 22.696201 22.631107 22.609409 22.739597 22.717899 23.043400 23.564198 23.542500 23.564198 23.412296 23.303806 23.347202 23.347202 23.216999 22.783009 22.500904 22.349003 22.370701 22.066898 21.611210 20.612995 19.072300 17.987309 17.379704 17.444798 17.575001 17.466496 17.336308 17.336308 17.358006 17.314610 17.423100 17.314610 17.271198 17.292896 17.379704 17.596699 17.791996 17.943897 18.334507 18.312809 18.377903 18.486408 18.464710 18.508106 18.638309 18.594898 18.594898 18.594898 18.616596 18.573200 18.638309 18.594898 18.638309 18.616596 18.616596 18.703403 18.833607 19.007206 19.115696 19.332706 19.484608 19.528004 19.593098 19.614796 19.636509 19.701603 19.679905 19.636509 19.506306 19.354404 19.354404 19.245899 19.224201 19.224201 19.159107 19.159107 19.245899 19.332706 19.267597 19.484608 19.614796 19.810108 19.853504 19.983707 20.027103 20.070499 20.005405 20.092197 19.962009 19.875202 19.744999 19.679905 19.636509 19.462910 19.506306 19.419498 19.462910 19.484608 19.549702 19.679905 19.853504 19.875202 20.005405 20.048801 20.070499 20.048801 19.875202 19.918598 19.853504 19.744999 19.658207 19.484608 19.462910 19.332706 19.397800 19.311008 19.267597 19.245899 19.289295 19.289295 19.311008 19.354404 19.332706 19.354404 19.180805 19.072300 19.007206 19.007206 19.028904 19.007206 18.898701 18.811909 18.486408 18.095798 17.878803 17.509907 17.249500 17.314610 17.184406 17.119297 17.271198 17.249500 17.184406 17.206104 17.162708 17.227802 17.184406 
23.282108 23.195301 23.195301 23.195301 23.238697 23.282108 23.238697 23.173603 23.000004 23.043400 22.848103 22.696201 22.739597 22.631107 22.652805 22.631107 22.913197 23.368900 23.629307 23.607609 23.585896 23.368900 23.303806 23.238697 23.260410 23.108509 22.804707 22.327305 22.110310 21.741398 20.960209 19.289295 17.900501 17.488209 17.336308 17.249500 17.249500 17.358006 17.401402 17.292896 17.227802 17.336308 17.249500 17.358006 17.271198 17.314610 17.336308 17.401402 17.683506 17.770298 18.009007 18.269398 18.334507 18.442997 18.508106 18.508106 18.529804 18.551502 18.594898 18.594898 18.616596 18.681705 18.573200 18.660007 18.681705 18.594898 18.725101 18.725101 18.703403 18.877003 19.072300 19.159107 19.332706 19.419498 19.549702 19.571400 19.679905 19.679905 19.701603 19.658207 19.636509 19.528004 19.549702 19.311008 19.202503 19.245899 19.202503 19.180805 19.159107 19.245899 19.245899 19.289295 19.506306 19.723301 19.896900 19.918598 19.940296 20.048801 20.092197 20.113895 20.070499 20.005405 19.983707 19.766697 19.658207 19.528004 19.593098 19.484608 19.506306 19.506306 19.484608 19.484608 19.658207 19.831806 19.875202 19.896900 20.048801 20.070499 20.048801 19.983707 19.962009 19.918598 19.744999 19.571400 19.484608 19.506306 19.397800 19.332706 19.311008 19.332706 19.267597 19.267597 19.311008 19.267597 19.311008 19.332706 19.376102 19.093998 19.137409 19.050602 18.963810 19.180805 19.050602 18.855305 18.725101 18.508106 18.269398 17.943897 17.618397 17.379704 17.292896 17.119297 17.184406 17.206104 17.292896 17.206104 17.271198 17.119297 17.206104 17.227802 
23.303806 23.260410 23.260410 23.303806 23.260410 23.260410 23.238697 23.216999 23.065098 22.913197 22.804707 22.717899 22.696201 22.587696 22.609409 22.609409 22.913197 23.434010 23.542500 23.499104 23.499104 23.477406 23.368900 23.173603 23.238697 22.978306 22.652805 21.936695 21.285709 20.070499 18.334507 17.488209 17.206104 17.336308 17.184406 17.249500 17.249500 17.401402 17.423100 17.227802 17.249500 17.227802 17.271198 17.314610 17.314610 17.336308 17.401402 17.379704 17.596699 17.813709 17.922199 18.247700 18.377903 18.421299 18.421299 18.529804 18.616596 18.660007 18.725101 18.660007 18.573200 18.616596 18.573200 18.725101 18.703403 18.638309 18.681705 18.768497 18.855305 18.963810 19.028904 19.115696 19.376102 19.441196 19.549702 19.593098 19.723301 19.723301 19.723301 19.766697 19.744999 19.593098 19.506306 19.419498 19.311008 19.332706 19.311008 19.224201 19.311008 19.224201 19.289295 19.419498 19.636509 19.723301 19.896900 20.027103 19.983707 20.113895 20.027103 20.157307 20.070499 20.092197 19.983707 19.831806 19.679905 19.593098 19.571400 19.528004 19.593098 19.506306 19.484608 19.614796 19.614796 19.788410 19.896900 20.048801 20.027103 20.048801 20.179005 20.070499 19.983707 19.918598 19.766697 19.528004 19.441196 19.506306 19.354404 19.397800 19.245899 19.311008 19.267597 19.267597 19.289295 19.332706 19.224201 19.289295 19.354404 19.202503 19.115696 19.115696 19.093998 19.028904 18.963810 18.877003 18.768497 18.551502 18.312809 18.074100 17.553303 17.379704 17.314610 17.249500 17.119297 17.336308 17.184406 17.162708 17.249500 17.227802 17.162708 17.162708 
23.325504 23.303806 23.347202 23.325504 23.325504 23.347202 23.260410 23.195301 23.043400 23.000004 22.826405 22.804707 22.696201 22.674503 22.609409 22.652805 22.934910 23.325504 23.347202 23.455708 23.390598 23.564198 23.520802 23.216999 23.043400 22.891499 22.240498 20.895100 18.920399 17.726902 17.379704 17.314610 17.206104 17.227802 17.206104 17.249500 17.249500 17.314610 17.271198 17.314610 17.249500 17.249500 17.271198 17.358006 17.227802 17.292896 17.271198 17.314610 17.596699 17.835407 17.987309 18.226002 18.356205 18.442997 18.529804 18.573200 18.529804 18.746799 18.703403 18.725101 18.638309 18.681705 18.703403 18.746799 18.768497 18.833607 18.855305 18.833607 18.898701 18.942097 18.985508 19.159107 19.397800 19.441196 19.528004 19.614796 19.679905 19.614796 19.679905 19.679905 19.593098 19.593098 19.549702 19.441196 19.397800 19.441196 19.289295 19.311008 19.332706 19.289295 19.397800 19.311008 19.528004 19.766697 19.918598 19.940296 19.918598 20.070499 20.048801 20.048801 20.070499 20.070499 20.048801 19.831806 19.766697 19.658207 19.549702 19.528004 19.506306 19.419498 19.528004 19.528004 19.636509 19.896900 19.918598 20.070499 20.005405 20.092197 20.092197 20.070499 20.070499 20.005405 19.744999 19.636509 19.528004 19.419498 19.332706 19.332706 19.224201 19.267597 19.224201 19.289295 19.267597 19.245899 19.311008 19.311008 19.311008 19.245899 19.180805 19.072300 19.115696 19.093998 19.007206 18.963810 18.833607 18.725101 18.442997 18.204304 17.726902 17.423100 17.358006 17.206104 17.184406 17.227802 17.292896 17.206104 17.314610 17.249500 17.184406 17.227802 
23.455708 23.325504 23.368900 23.412296 23.303806 23.412296 23.390598 23.260410 23.151905 23.021702 22.869801 22.804707 22.761295 22.652805 22.631107 22.739597 23.086796 23.303806 23.412296 23.434010 23.434010 23.412296 23.390598 23.216999 23.043400 22.457508 21.589497 18.877003 17.379704 17.292896 17.314610 17.292896 17.227802 17.227802 17.206104 17.206104 17.249500 17.358006 17.271198 17.271198 17.271198 17.271198 17.271198 17.292896 17.249500 17.271198 17.292896 17.314610 17.596699 17.813709 18.009007 18.291096 18.442997 18.486408 18.573200 18.660007 18.638309 18.746799 18.725101 18.833607 18.833607 18.877003 18.811909 18.877003 18.855305 18.898701 18.898701 19.050602 19.028904 19.050602 19.093998 19.267597 19.397800 19.441196 19.462910 19.462910 19.549702 19.614796 19.701603 19.636509 19.636509 19.679905 19.506306 19.549702 19.462910 19.441196 19.484608 19.549702 19.441196 19.506306 19.441196 19.528004 19.593098 19.831806 19.831806 19.896900 20.005405 20.005405 20.135609 20.070499 20.135609 20.135609 20.027103 19.962009 19.831806 19.744999 19.636509 19.528004 19.614796 19.528004 19.549702 19.658207 19.723301 19.962009 19.962009 20.027103 20.048801 20.070499 20.113895 20.070499 20.135609 19.962009 19.875202 19.744999 19.571400 19.419498 19.376102 19.332706 19.332706 19.289295 19.245899 19.397800 19.311008 19.289295 19.376102 19.289295 19.332706 19.332706 19.202503 19.115696 19.050602 19.072300 19.050602 19.028904 19.007206 18.746799 18.594898 18.269398 17.813709 17.466496 17.423100 17.379704 17.184406 17.336308 17.314610 17.249500 17.358006 17.292896 17.206104 17.227802 
23.303806 23.390598 23.368900 23.434010 23.368900 23.303806 23.368900 23.151905 23.173603 23.021702 22.869801 22.783009 22.783009 22.804707 22.609409 22.891499 23.151905 23.303806 23.347202 23.347202 23.325504 23.347202 23.303806 23.086796 22.804707 21.849903 20.070499 17.683506 17.358006 17.140995 17.206104 17.206104 17.292896 17.358006 17.184406 17.249500 17.227802 17.336308 17.292896 17.271198 17.184406 17.249500 17.227802 17.336308 17.271198 17.314610 17.292896 17.358006 17.640110 17.813709 17.987309 18.312809 18.464710 18.508106 18.594898 18.616596 18.703403 18.746799 18.746799 18.768497 18.877003 18.898701 19.050602 19.007206 19.028904 19.093998 19.007206 19.050602 19.137409 19.202503 19.202503 19.202503 19.289295 19.397800 19.311008 19.376102 19.397800 19.462910 19.571400 19.636509 19.571400 19.571400 19.528004 19.549702 19.528004 19.614796 19.614796 19.679905 19.593098 19.528004 19.462910 19.571400 19.679905 19.744999 19.831806 19.831806 19.831806 19.918598 19.940296 20.048801 20.048801 20.070499 20.027103 19.896900 19.810108 19.810108 19.679905 19.571400 19.701603 19.679905 19.658207 19.679905 19.831806 19.831806 19.940296 20.027103 19.983707 20.027103 20.048801 20.092197 20.048801 20.048801 19.853504 19.766697 19.571400 19.571400 19.397800 19.462910 19.419498 19.311008 19.289295 19.267597 19.267597 19.332706 19.332706 19.354404 19.462910 19.289295 19.289295 19.180805 19.115696 19.137409 19.093998 19.115696 18.985508 18.790195 18.573200 18.247700 17.770298 17.509907 17.401402 17.336308 17.162708 17.271198 17.271198 17.249500 17.249500 17.292896 17.184406 17.249500 
23.368900 23.347202 23.260410 23.325504 23.368900 23.368900 23.303806 23.325504 23.108509 22.934910 22.804707 22.804707 22.869801 22.891499 22.826405 22.913197 23.151905 23.130207 23.347202 23.347202 23.303806 23.260410 23.065098 23.000004 22.414097 20.721500 18.095798 17.271198 17.206104 17.206104 17.336308 17.140995 17.184406 17.314610 17.227802 17.271198 17.184406 17.249500 17.227802 17.227802 17.249500 17.206104 17.271198 17.314610 17.379704 17.227802 17.314610 17.423100 17.596699 17.878803 17.922199 18.291096 18.377903 18.399601 18.616596 18.638309 18.725101 18.725101 18.833607 18.920399 19.028904 19.050602 19.115696 19.159107 19.137409 19.224201 19.245899 19.267597 19.267597 19.202503 19.267597 19.159107 19.202503 19.311008 19.202503 19.311008 19.376102 19.332706 19.332706 19.506306 19.462910 19.614796 19.636509 19.744999 19.744999 19.788410 19.810108 19.766697 19.744999 19.723301 19.658207 19.701603 19.658207 19.788410 19.701603 19.810108 19.766697 19.831806 19.918598 19.940296 19.983707 19.940296 20.005405 19.918598 19.875202 19.896900 19.766697 19.744999 19.788410 19.744999 19.679905 19.723301 19.788410 19.896900 19.962009 19.918598 19.940296 20.027103 19.983707 19.962009 20.048801 20.027103 19.853504 19.766697 19.679905 19.658207 19.549702 19.441196 19.549702 19.549702 19.419498 19.462910 19.376102 19.289295 19.397800 19.376102 19.441196 19.332706 19.267597 19.267597 19.202503 19.115696 19.093998 19.072300 18.942097 18.833607 18.594898 18.269398 17.770298 17.488209 17.488209 17.466496 17.292896 17.358006 17.336308 17.249500 17.206104 17.227802 17.184406 17.292896 
23.282108 23.260410 23.130207 23.195301 23.216999 23.282108 23.195301 23.216999 23.086796 23.021702 22.826405 22.826405 22.934910 23.000004 22.913197 22.869801 22.956608 22.978306 23.130207 23.195301 23.238697 23.086796 22.913197 22.500904 21.784809 19.050602 17.336308 17.206104 17.162708 17.140995 17.206104 17.292896 17.249500 17.162708 17.184406 17.227802 17.227802 17.227802 17.206104 17.097599 17.184406 17.162708 17.206104 17.314610 17.292896 17.292896 17.336308 17.466496 17.575001 17.791996 17.965595 18.247700 18.312809 18.442997 18.508106 18.594898 18.725101 18.768497 18.833607 19.007206 19.072300 19.159107 19.267597 19.311008 19.267597 19.289295 19.115696 19.224201 19.267597 19.267597 19.180805 19.137409 19.115696 19.137409 19.159107 19.224201 19.202503 19.267597 19.311008 19.332706 19.441196 19.593098 19.701603 19.831806 19.875202 19.853504 19.918598 19.831806 19.875202 19.831806 19.853504 19.679905 19.658207 19.723301 19.679905 19.593098 19.571400 19.701603 19.723301 19.788410 19.831806 19.853504 19.875202 19.962009 19.983707 19.983707 19.875202 19.875202 19.875202 19.788410 19.788410 19.788410 19.853504 19.853504 19.875202 19.831806 19.831806 19.831806 19.853504 19.940296 19.918598 19.896900 19.831806 19.744999 19.744999 19.658207 19.679905 19.571400 19.593098 19.549702 19.441196 19.462910 19.441196 19.419498 19.397800 19.441196 19.441196 19.419498 19.311008 19.224201 19.159107 19.202503 19.072300 19.050602 19.050602 18.855305 18.529804 18.269398 17.965595 17.509907 17.423100 17.444798 17.227802 17.249500 17.292896 17.162708 17.314610 17.292896 17.206104 17.271198 
23.412296 23.216999 23.216999 23.130207 23.130207 23.260410 23.130207 23.000004 23.021702 22.869801 22.891499 22.956608 22.978306 23.021702 22.956608 22.913197 22.761295 22.826405 22.956608 23.195301 23.195301 23.021702 22.717899 22.197102 21.047001 17.965595 17.162708 17.162708 17.162708 17.140995 17.184406 17.271198 17.206104 17.162708 17.184406 17.206104 17.227802 17.314610 17.227802 17.162708 17.227802 17.206104 17.249500 17.271198 17.271198 17.249500 17.336308 17.488209 17.661808 17.878803 17.965595 18.204304 18.291096 18.486408 18.508106 18.594898 18.746799 18.833607 18.942097 19.050602 19.137409 19.245899 19.289295 19.267597 19.354404 19.311008 19.289295 19.311008 19.332706 19.289295 19.202503 19.180805 19.093998 19.093998 19.050602 19.028904 19.093998 19.224201 19.267597 19.311008 19.441196 19.571400 19.679905 19.831806 19.896900 19.983707 19.962009 19.983707 19.896900 19.875202 19.875202 19.831806 19.744999 19.614796 19.549702 19.528004 19.462910 19.571400 19.614796 19.636509 19.744999 19.658207 19.875202 19.962009 19.962009 19.962009 19.962009 19.983707 19.962009 20.005405 20.005405 19.983707 19.940296 19.940296 19.766697 19.723301 19.766697 19.701603 19.744999 19.701603 19.810108 19.875202 19.875202 19.766697 19.766697 19.744999 19.831806 19.744999 19.723301 19.723301 19.593098 19.571400 19.484608 19.528004 19.549702 19.528004 19.441196 19.332706 19.354404 19.180805 19.289295 19.224201 19.159107 19.115696 19.180805 18.920399 18.616596 18.377903 17.943897 17.575001 17.466496 17.423100 17.271198 17.249500 17.314610 17.206104 17.271198 17.271198 17.184406 17.314610 
23.412296 23.216999 23.216999 23.130207 23.216999 23.065098 23.151905 23.065098 23.043400 23.021702 22.869801 22.913197 23.043400 22.934910 22.891499 22.717899 22.783009 22.761295 22.848103 22.891499 23.000004 22.956608 22.565998 21.828205 19.658207 17.466496 17.206104 17.097599 17.249500 17.206104 17.162708 17.227802 17.227802 17.227802 17.184406 17.271198 17.206104 17.358006 17.314610 17.075901 17.314610 17.314610 17.336308 17.292896 17.292896 17.162708 17.379704 17.575001 17.748600 17.791996 17.922199 18.291096 18.356205 18.486408 18.594898 18.594898 18.638309 18.855305 18.942097 19.115696 19.180805 19.245899 19.289295 19.289295 19.332706 19.376102 19.376102 19.397800 19.376102 19.397800 19.267597 19.159107 19.115696 19.115696 19.050602 19.115696 19.137409 19.159107 19.267597 19.224201 19.332706 19.506306 19.744999 19.918598 19.940296 20.027103 20.048801 20.048801 20.048801 20.027103 19.918598 19.853504 19.744999 19.723301 19.549702 19.614796 19.528004 19.484608 19.549702 19.636509 19.658207 19.723301 19.810108 19.918598 19.983707 20.070499 20.048801 20.179005 20.113895 20.005405 20.092197 19.983707 19.983707 19.853504 19.788410 19.658207 19.679905 19.679905 19.701603 19.614796 19.723301 19.744999 19.831806 19.831806 19.896900 19.962009 19.896900 19.896900 19.853504 19.853504 19.744999 19.679905 19.593098 19.571400 19.549702 19.593098 19.549702 19.484608 19.311008 19.289295 19.267597 19.245899 19.137409 19.115696 19.115696 19.028904 18.638309 18.442997 18.030704 17.553303 17.531605 17.444798 17.379704 17.336308 17.249500 17.249500 17.227802 17.271198 17.206104 17.271198 
23.347202 23.303806 23.173603 23.130207 23.086796 23.043400 23.065098 23.108509 23.086796 23.043400 22.934910 23.000004 23.000004 22.891499 22.934910 22.761295 22.848103 22.783009 22.869801 22.826405 22.913197 22.761295 22.262196 20.786610 18.095798 17.249500 17.227802 17.140995 17.227802 17.184406 17.184406 17.227802 17.075901 17.162708 17.140995 17.206104 17.184406 17.336308 17.336308 17.271198 17.227802 17.271198 17.271198 17.336308 17.292896 17.249500 17.444798 17.553303 17.640110 17.770298 17.878803 18.291096 18.356205 18.508106 18.573200 18.660007 18.811909 18.920399 19.028904 19.072300 19.224201 19.245899 19.245899 19.354404 19.332706 19.332706 19.376102 19.376102 19.397800 19.332706 19.311008 19.115696 19.137409 19.093998 19.072300 19.159107 19.072300 19.159107 19.202503 19.289295 19.311008 19.528004 19.679905 19.896900 19.962009 20.048801 20.092197 20.092197 20.113895 20.070499 20.005405 19.831806 19.831806 19.701603 19.614796 19.528004 19.484608 19.549702 19.462910 19.506306 19.549702 19.593098 19.744999 19.831806 20.048801 20.070499 20.157307 20.135609 20.135609 20.070499 20.092197 20.048801 20.048801 19.962009 19.810108 19.679905 19.658207 19.593098 19.658207 19.593098 19.614796 19.593098 19.766697 19.853504 19.918598 19.983707 20.048801 19.983707 19.983707 19.875202 19.875202 19.875202 19.788410 19.614796 19.549702 19.636509 19.636509 19.484608 19.397800 19.311008 19.267597 19.267597 19.180805 19.224201 19.159107 19.007206 18.725101 18.529804 18.074100 17.618397 17.640110 17.379704 17.379704 17.423100 17.423100 17.379704 17.336308 17.292896 17.314610 17.336308 
23.303806 23.260410 23.216999 23.195301 23.086796 23.173603 23.108509 23.086796 23.065098 23.021702 22.913197 22.978306 22.934910 22.848103 23.065098 22.869801 22.804707 22.739597 22.804707 22.674503 22.848103 22.631107 21.936695 19.397800 17.401402 17.206104 17.249500 17.184406 17.184406 17.140995 17.227802 17.119297 17.119297 17.249500 17.227802 17.227802 17.227802 17.292896 17.401402 17.249500 17.292896 17.271198 17.292896 17.249500 17.271198 17.292896 17.488209 17.531605 17.575001 17.791996 17.900501 18.269398 18.334507 18.486408 18.660007 18.660007 18.703403 18.855305 18.942097 19.050602 19.180805 19.267597 19.267597 19.397800 19.311008 19.397800 19.376102 19.462910 19.332706 19.311008 19.224201 19.115696 19.072300 19.159107 19.093998 19.115696 19.115696 19.115696 19.245899 19.289295 19.354404 19.441196 19.701603 19.788410 19.962009 20.157307 20.027103 20.135609 20.179005 20.157307 20.070499 19.918598 19.831806 19.701603 19.549702 19.549702 19.506306 19.462910 19.506306 19.528004 19.528004 19.549702 19.744999 19.853504 20.027103 20.135609 20.135609 20.113895 20.244099 20.200703 20.179005 20.179005 20.048801 19.962009 19.788410 19.701603 19.571400 19.506306 19.506306 19.549702 19.528004 19.636509 19.723301 19.831806 19.983707 20.048801 20.070499 20.135609 20.070499 20.027103 19.983707 19.853504 19.831806 19.723301 19.636509 19.679905 19.636509 19.506306 19.462910 19.376102 19.224201 19.245899 19.311008 19.159107 19.289295 19.137409 18.898701 18.638309 18.160908 17.726902 17.640110 17.553303 17.466496 17.401402 17.444798 17.314610 17.336308 17.292896 17.314610 17.423100 
23.347202 23.216999 23.195301 23.065098 23.086796 23.000004 23.065098 22.956608 22.956608 23.000004 22.869801 22.804707 22.913197 22.848103 22.913197 22.891499 22.696201 22.631107 22.609409 22.587696 22.544300 22.218800 21.198902 18.204304 17.271198 17.162708 17.184406 17.162708 17.162708 17.119297 17.032505 17.032505 17.054203 17.075901 17.097599 17.162708 17.206104 17.227802 17.206104 17.206104 17.206104 17.184406 17.336308 17.336308 17.292896 17.271198 17.423100 17.531605 17.553303 17.791996 17.857105 18.291096 18.334507 18.486408 18.551502 18.616596 18.681705 18.877003 18.920399 19.050602 19.093998 19.224201 19.245899 19.397800 19.354404 19.332706 19.332706 19.397800 19.376102 19.376102 19.224201 19.137409 19.072300 19.115696 19.072300 19.050602 19.072300 19.202503 19.202503 19.332706 19.376102 19.571400 19.636509 19.853504 19.983707 20.070499 20.113895 20.048801 20.135609 20.070499 20.048801 19.940296 19.766697 19.701603 19.528004 19.636509 19.462910 19.419498 19.528004 19.484608 19.462910 19.571400 19.679905 19.962009 19.983707 20.048801 20.179005 20.135609 20.135609 20.179005 20.157307 20.135609 20.048801 19.940296 19.766697 19.658207 19.506306 19.462910 19.484608 19.528004 19.528004 19.462910 19.636509 19.810108 20.027103 20.048801 20.048801 20.070499 20.070499 19.962009 19.983707 19.918598 19.766697 19.658207 19.679905 19.679905 19.701603 19.506306 19.354404 19.311008 19.332706 19.311008 19.180805 19.137409 19.180805 19.159107 18.855305 18.681705 18.269398 17.726902 17.596699 17.466496 17.423100 17.379704 17.423100 17.271198 17.379704 17.358006 17.336308 17.314610 
23.325504 23.173603 23.108509 23.130207 23.065098 23.065098 23.000004 23.000004 22.978306 22.956608 22.869801 22.783009 22.891499 22.696201 22.761295 22.869801 22.696201 22.587696 22.631107 22.479206 22.240498 21.806507 19.983707 17.466496 17.271198 17.206104 17.184406 17.140995 17.119297 17.097599 16.924000 17.054203 17.010807 17.097599 17.119297 17.227802 17.336308 17.249500 17.227802 17.184406 17.162708 17.206104 17.271198 17.292896 17.249500 17.314610 17.488209 17.531605 17.640110 17.705204 17.835407 18.182606 18.312809 18.486408 18.508106 18.660007 18.660007 18.768497 18.898701 18.985508 19.137409 19.224201 19.245899 19.289295 19.267597 19.289295 19.311008 19.397800 19.376102 19.311008 19.202503 19.159107 19.159107 19.115696 19.093998 19.115696 19.137409 19.180805 19.289295 19.289295 19.332706 19.528004 19.701603 19.810108 19.918598 19.918598 20.048801 20.027103 20.048801 20.005405 19.940296 19.918598 19.810108 19.658207 19.571400 19.614796 19.462910 19.462910 19.441196 19.528004 19.419498 19.528004 19.614796 19.831806 19.940296 20.070499 20.048801 20.113895 20.092197 20.135609 20.157307 20.092197 20.048801 19.875202 19.744999 19.614796 19.506306 19.441196 19.462910 19.441196 19.462910 19.462910 19.658207 19.810108 19.918598 20.070499 20.005405 20.048801 19.983707 20.005405 19.983707 19.896900 19.831806 19.744999 19.658207 19.636509 19.593098 19.441196 19.376102 19.289295 19.419498 19.354404 19.202503 19.159107 19.289295 19.137409 18.942097 18.681705 18.334507 17.835407 17.705204 17.618397 17.401402 17.401402 17.336308 17.379704 17.379704 17.358006 17.292896 17.314610 
23.216999 23.108509 23.195301 23.130207 23.130207 23.086796 23.043400 22.934910 22.934910 23.021702 22.869801 22.761295 22.674503 22.761295 22.674503 22.739597 22.544300 22.414097 22.370701 22.218800 21.849903 20.808308 18.247700 17.271198 17.184406 17.271198 17.227802 17.162708 17.184406 17.184406 17.032505 17.097599 17.097599 17.119297 17.184406 17.206104 17.336308 17.314610 17.184406 17.184406 17.162708 17.227802 17.292896 17.249500 17.249500 17.358006 17.444798 17.488209 17.683506 17.705204 17.878803 18.204304 18.247700 18.399601 18.529804 18.594898 18.660007 18.725101 18.898701 18.942097 19.115696 19.115696 19.224201 19.224201 19.202503 19.245899 19.245899 19.202503 19.245899 19.311008 19.224201 19.159107 19.159107 19.159107 19.159107 19.159107 19.137409 19.245899 19.354404 19.354404 19.376102 19.528004 19.614796 19.744999 19.962009 19.896900 19.983707 20.005405 20.048801 20.027103 19.918598 19.853504 19.810108 19.744999 19.593098 19.723301 19.614796 19.506306 19.484608 19.506306 19.484608 19.549702 19.593098 19.744999 19.875202 19.853504 19.962009 19.962009 20.048801 20.027103 20.027103 20.048801 20.005405 19.853504 19.701603 19.636509 19.484608 19.462910 19.397800 19.441196 19.462910 19.593098 19.614796 19.723301 19.853504 20.027103 20.048801 19.983707 19.983707 19.940296 19.940296 19.853504 19.831806 19.701603 19.614796 19.636509 19.614796 19.441196 19.354404 19.354404 19.289295 19.245899 19.180805 19.245899 19.245899 19.050602 18.985508 18.638309 18.334507 17.813709 17.726902 17.509907 17.444798 17.401402 17.379704 17.379704 17.466496 17.423100 17.379704 17.358006 
23.151905 23.065098 23.108509 23.086796 23.021702 22.978306 23.043400 23.021702 22.848103 22.848103 22.739597 22.696201 22.652805 22.544300 22.544300 22.631107 22.392399 22.262196 22.110310 21.914997 20.916798 18.790195 17.444798 17.162708 17.227802 17.162708 17.162708 17.206104 17.227802 17.162708 17.162708 17.119297 17.097599 17.206104 17.162708 17.162708 17.227802 17.227802 17.249500 17.184406 17.206104 17.227802 17.292896 17.314610 17.271198 17.423100 17.531605 17.509907 17.640110 17.705204 17.943897 18.204304 18.269398 18.421299 18.529804 18.529804 18.616596 18.811909 18.811909 18.920399 18.942097 19.050602 19.093998 19.159107 19.115696 19.137409 19.202503 19.137409 19.224201 19.224201 19.245899 19.245899 19.267597 19.289295 19.311008 19.267597 19.267597 19.332706 19.397800 19.419498 19.419498 19.571400 19.593098 19.701603 19.875202 19.853504 19.940296 19.875202 20.005405 19.940296 19.940296 19.853504 19.766697 19.679905 19.744999 19.679905 19.658207 19.636509 19.658207 19.571400 19.528004 19.614796 19.614796 19.723301 19.853504 19.940296 19.940296 19.875202 19.918598 20.027103 20.027103 19.962009 19.918598 19.831806 19.723301 19.701603 19.549702 19.484608 19.419498 19.506306 19.506306 19.549702 19.593098 19.679905 19.853504 19.875202 19.875202 19.983707 19.875202 19.896900 19.853504 19.831806 19.766697 19.636509 19.528004 19.528004 19.614796 19.441196 19.332706 19.332706 19.224201 19.245899 19.180805 19.202503 19.159107 19.093998 18.942097 18.681705 18.377903 17.878803 17.748600 17.553303 17.444798 17.444798 17.423100 17.336308 17.444798 17.423100 17.358006 17.423100 
23.151905 23.195301 23.021702 23.108509 22.978306 22.956608 23.000004 22.956608 22.891499 22.891499 22.804707 22.804707 22.565998 22.457508 22.414097 22.327305 22.175404 22.001804 21.741398 20.981907 18.725101 17.488209 17.249500 17.075901 17.184406 17.162708 17.119297 17.184406 17.206104 17.206104 17.010807 17.162708 17.119297 17.162708 17.140995 17.227802 17.227802 17.271198 17.206104 17.162708 17.162708 17.227802 17.314610 17.249500 17.227802 17.336308 17.509907 17.553303 17.640110 17.705204 17.857105 18.160908 18.334507 18.399601 18.442997 18.486408 18.573200 18.703403 18.768497 18.811909 19.007206 18.920399 18.963810 19.050602 19.028904 19.028904 19.093998 19.028904 19.159107 19.180805 19.376102 19.289295 19.332706 19.441196 19.419498 19.441196 19.441196 19.419498 19.528004 19.506306 19.506306 19.571400 19.679905 19.679905 19.701603 19.766697 19.766697 19.788410 19.831806 19.875202 19.831806 19.810108 19.810108 19.810108 19.853504 19.831806 19.766697 19.701603 19.723301 19.701603 19.679905 19.679905 19.679905 19.679905 19.723301 19.788410 19.810108 19.853504 19.831806 19.896900 19.940296 19.940296 19.875202 19.831806 19.788410 19.766697 19.614796 19.506306 19.549702 19.549702 19.506306 19.593098 19.658207 19.614796 19.896900 19.875202 19.896900 19.766697 19.810108 19.831806 19.766697 19.788410 19.658207 19.506306 19.549702 19.506306 19.506306 19.397800 19.332706 19.180805 19.180805 19.267597 19.180805 19.137409 19.115696 19.028904 18.920399 18.746799 18.399601 17.922199 17.726902 17.640110 17.509907 17.488209 17.444798 17.358006 17.466496 17.466496 17.466496 17.423100 
23.151905 23.130207 22.978306 23.021702 22.913197 22.934910 22.869801 22.913197 22.891499 22.956608 22.739597 22.761295 22.565998 22.305607 22.370701 22.240498 22.066898 21.784809 20.960209 18.811909 17.466496 17.206104 17.314610 17.162708 17.206104 17.140995 17.119297 17.162708 17.249500 17.097599 17.054203 17.184406 17.097599 17.184406 17.206104 17.206104 17.249500 17.444798 17.314610 17.162708 17.227802 17.271198 17.271198 17.292896 17.271198 17.379704 17.509907 17.575001 17.640110 17.770298 17.922199 18.160908 18.312809 18.421299 18.464710 18.616596 18.594898 18.725101 18.811909 18.833607 18.898701 18.855305 18.877003 18.920399 18.877003 18.920399 19.050602 19.093998 19.093998 19.202503 19.267597 19.376102 19.441196 19.614796 19.614796 19.506306 19.506306 19.593098 19.658207 19.593098 19.636509 19.571400 19.549702 19.593098 19.614796 19.614796 19.658207 19.658207 19.810108 19.701603 19.723301 19.723301 19.766697 19.875202 19.896900 19.918598 19.983707 19.918598 19.940296 19.896900 19.896900 19.853504 19.940296 19.766697 19.723301 19.744999 19.744999 19.679905 19.723301 19.810108 19.831806 19.853504 19.831806 19.831806 19.831806 19.788410 19.679905 19.723301 19.658207 19.636509 19.679905 19.679905 19.658207 19.766697 19.766697 19.896900 19.766697 19.766697 19.744999 19.701603 19.744999 19.701603 19.614796 19.484608 19.462910 19.484608 19.484608 19.376102 19.224201 19.224201 19.180805 19.072300 19.093998 19.050602 19.137409 19.007206 18.790195 18.768497 18.442997 17.965595 17.705204 17.531605 17.553303 17.509907 17.423100 17.336308 17.509907 17.401402 17.336308 17.553303 
23.108509 23.108509 23.086796 22.978306 22.891499 22.978306 23.000004 22.869801 22.956608 22.804707 22.761295 22.674503 22.500904 22.327305 22.240498 22.066898 21.676304 21.025303 19.050602 17.488209 17.140995 17.227802 17.162708 17.119297 17.206104 17.206104 17.227802 17.206104 17.184406 17.097599 17.162708 17.097599 17.140995 17.227802 17.227802 17.206104 17.271198 17.336308 17.292896 17.206104 17.206104 17.292896 17.292896 17.249500 17.184406 17.336308 17.553303 17.488209 17.683506 17.791996 17.943897 18.204304 18.269398 18.356205 18.442997 18.551502 18.616596 18.746799 18.790195 18.811909 18.746799 18.746799 18.855305 18.877003 18.877003 18.855305 18.920399 18.963810 19.028904 19.180805 19.289295 19.376102 19.528004 19.593098 19.658207 19.614796 19.658207 19.744999 19.636509 19.658207 19.636509 19.593098 19.549702 19.528004 19.593098 19.462910 19.593098 19.549702 19.636509 19.723301 19.636509 19.679905 19.788410 19.875202 19.962009 20.005405 20.027103 20.070499 20.048801 20.092197 19.962009 20.048801 19.918598 19.788410 19.723301 19.744999 19.658207 19.571400 19.571400 19.723301 19.679905 19.679905 19.636509 19.766697 19.810108 19.853504 19.810108 19.810108 19.810108 19.744999 19.810108 19.788410 19.831806 19.723301 19.766697 19.788410 19.679905 19.593098 19.658207 19.614796 19.549702 19.549702 19.549702 19.419498 19.484608 19.462910 19.376102 19.397800 19.245899 19.180805 19.137409 19.180805 19.072300 19.007206 19.137409 18.942097 18.811909 18.681705 18.529804 18.074100 17.791996 17.575001 17.488209 17.444798 17.444798 17.488209 17.379704 17.401402 17.336308 17.401402 
23.108509 23.043400 23.000004 23.000004 22.956608 22.891499 22.934910 22.869801 22.717899 22.739597 22.652805 22.522602 22.414097 22.132008 22.045200 21.741398 20.981907 19.267597 17.575001 17.227802 17.140995 17.075901 17.184406 17.119297 17.162708 17.249500 17.184406 17.119297 17.140995 17.184406 17.162708 17.119297 17.097599 17.358006 17.271198 17.379704 17.184406 17.292896 17.292896 17.119297 17.119297 17.184406 17.249500 17.227802 17.184406 17.401402 17.466496 17.596699 17.596699 17.748600 17.900501 18.160908 18.182606 18.312809 18.442997 18.508106 18.660007 18.638309 18.768497 18.746799 18.725101 18.768497 18.877003 18.855305 18.746799 18.833607 18.811909 18.963810 19.007206 19.137409 19.245899 19.462910 19.484608 19.636509 19.658207 19.679905 19.723301 19.788410 19.701603 19.679905 19.723301 19.614796 19.528004 19.376102 19.419498 19.441196 19.419498 19.462910 19.484608 19.506306 19.549702 19.614796 19.766697 19.896900 19.962009 20.092197 20.092197 20.157307 20.135609 20.070499 20.070499 19.983707 19.940296 19.896900 19.636509 19.614796 19.528004 19.484608 19.484608 19.528004 19.549702 19.528004 19.658207 19.701603 19.810108 19.810108 19.918598 19.831806 19.918598 19.831806 19.853504 19.853504 19.831806 19.723301 19.701603 19.658207 19.506306 19.462910 19.484608 19.549702 19.441196 19.376102 19.419498 19.354404 19.332706 19.311008 19.397800 19.202503 19.180805 19.202503 19.137409 19.093998 19.028904 19.028904 19.007206 18.855305 18.746799 18.681705 18.442997 18.052402 17.705204 17.596699 17.509907 17.488209 17.444798 17.358006 17.401402 17.379704 17.401402 17.466496 
23.000004 23.086796 22.978306 22.978306 22.913197 22.934910 22.891499 22.913197 22.717899 22.631107 22.565998 22.522602 22.283909 22.045200 21.654606 20.960209 19.245899 17.726902 17.227802 17.140995 17.184406 17.162708 17.184406 17.184406 17.119297 17.162708 17.249500 17.140995 17.140995 17.184406 17.206104 17.184406 17.119297 17.271198 17.271198 17.292896 17.271198 17.292896 17.227802 17.097599 17.206104 17.292896 17.336308 17.249500 17.206104 17.336308 17.575001 17.575001 17.618397 17.705204 17.922199 18.139210 18.291096 18.312809 18.399601 18.594898 18.638309 18.681705 18.681705 18.746799 18.768497 18.725101 18.746799 18.811909 18.811909 18.811909 18.877003 18.942097 19.050602 19.137409 19.245899 19.484608 19.593098 19.614796 19.766697 19.744999 19.788410 19.766697 19.744999 19.766697 19.744999 19.679905 19.462910 19.441196 19.376102 19.419498 19.419498 19.441196 19.419498 19.484608 19.484608 19.701603 19.723301 19.896900 20.005405 20.179005 20.135609 20.200703 20.200703 20.157307 20.157307 20.070499 19.962009 19.896900 19.788410 19.636509 19.462910 19.506306 19.484608 19.506306 19.528004 19.549702 19.571400 19.744999 19.853504 19.918598 19.896900 19.940296 19.962009 19.918598 19.896900 19.940296 19.896900 19.701603 19.679905 19.679905 19.528004 19.397800 19.354404 19.354404 19.376102 19.354404 19.376102 19.397800 19.311008 19.267597 19.332706 19.224201 19.267597 19.202503 19.202503 19.137409 19.115696 19.072300 19.050602 19.007206 18.768497 18.660007 18.486408 18.030704 17.770298 17.640110 17.531605 17.640110 17.553303 17.488209 17.401402 17.423100 17.466496 17.444798 
23.108509 23.043400 22.956608 22.956608 22.891499 22.913197 22.956608 22.956608 22.783009 22.631107 22.435810 22.262196 22.045200 21.632908 20.743198 19.028904 17.683506 17.227802 17.184406 17.184406 17.140995 17.162708 17.032505 17.206104 17.184406 17.075901 17.162708 17.054203 17.140995 17.097599 17.162708 17.162708 17.184406 17.271198 17.249500 17.206104 17.249500 17.206104 17.075901 17.162708 17.206104 17.227802 17.292896 17.206104 17.271198 17.336308 17.423100 17.553303 17.661808 17.661808 17.791996 18.117496 18.160908 18.269398 18.377903 18.529804 18.616596 18.594898 18.725101 18.746799 18.746799 18.790195 18.790195 18.855305 18.811909 18.811909 18.855305 18.920399 19.050602 19.180805 19.245899 19.441196 19.614796 19.679905 19.701603 19.788410 19.788410 19.875202 19.896900 19.810108 19.744999 19.636509 19.571400 19.462910 19.397800 19.397800 19.376102 19.419498 19.419498 19.528004 19.549702 19.593098 19.701603 19.962009 20.005405 20.135609 20.092197 20.157307 20.157307 20.135609 20.222401 20.092197 20.005405 19.875202 19.766697 19.658207 19.506306 19.376102 19.354404 19.397800 19.397800 19.506306 19.549702 19.679905 19.788410 19.918598 19.875202 19.940296 19.940296 19.918598 19.962009 19.962009 19.853504 19.831806 19.658207 19.571400 19.484608 19.354404 19.441196 19.267597 19.311008 19.267597 19.245899 19.267597 19.224201 19.224201 19.311008 19.224201 19.224201 19.180805 19.202503 19.028904 19.093998 19.050602 18.963810 18.898701 18.833607 18.660007 18.551502 18.095798 17.748600 17.596699 17.509907 17.509907 17.358006 17.444798 17.466496 17.423100 17.401402 17.423100 
23.065098 23.021702 22.934910 22.913197 22.934910 22.956608 22.891499 22.783009 22.804707 22.544300 22.349003 21.980106 21.611210 20.873402 18.855305 17.618397 17.271198 17.227802 17.206104 17.184406 17.162708 17.119297 17.206104 17.184406 17.119297 17.227802 17.227802 17.054203 17.054203 17.119297 17.162708 17.184406 17.119297 17.249500 17.227802 17.227802 17.249500 17.162708 17.075901 17.162708 17.162708 17.227802 17.292896 17.227802 17.184406 17.358006 17.444798 17.531605 17.618397 17.705204 17.748600 18.117496 18.182606 18.291096 18.442997 18.464710 18.638309 18.638309 18.746799 18.703403 18.768497 18.746799 18.833607 18.855305 18.811909 18.877003 18.920399 18.963810 19.050602 19.202503 19.267597 19.441196 19.571400 19.744999 19.810108 19.766697 19.896900 19.831806 19.962009 19.918598 19.875202 19.679905 19.593098 19.484608 19.419498 19.397800 19.462910 19.441196 19.462910 19.462910 19.506306 19.593098 19.744999 19.896900 19.962009 20.113895 20.157307 20.157307 20.179005 20.222401 20.265797 20.200703 20.070499 19.918598 19.788410 19.658207 19.484608 19.506306 19.376102 19.354404 19.397800 19.354404 19.397800 19.571400 19.679905 19.896900 19.918598 20.005405 20.048801 19.896900 19.940296 19.940296 19.940296 19.831806 19.658207 19.593098 19.419498 19.376102 19.311008 19.267597 19.224201 19.267597 19.289295 19.289295 19.311008 19.202503 19.267597 19.224201 19.245899 19.159107 19.159107 19.115696 19.007206 19.007206 19.093998 18.942097 18.790195 18.725101 18.594898 18.160908 17.835407 17.553303 17.596699 17.466496 17.488209 17.444798 17.444798 17.444798 17.444798 17.509907 
23.130207 23.000004 22.913197 22.891499 22.913197 22.869801 22.891499 22.869801 22.652805 22.414097 22.023502 21.524403 20.873402 18.985508 17.640110 17.379704 17.271198 17.314610 17.206104 17.119297 17.206104 17.184406 17.206104 17.140995 17.075901 17.075901 17.184406 17.032505 17.140995 17.184406 17.206104 17.184406 17.206104 17.292896 17.336308 17.227802 17.162708 17.206104 17.075901 17.184406 17.227802 17.140995 17.314610 17.336308 17.206104 17.401402 17.314610 17.466496 17.553303 17.683506 17.813709 18.074100 18.139210 18.356205 18.356205 18.486408 18.573200 18.660007 18.681705 18.616596 18.790195 18.746799 18.790195 18.790195 18.898701 18.920399 18.877003 18.963810 19.115696 19.159107 19.202503 19.506306 19.593098 19.766697 19.788410 19.896900 19.940296 19.875202 19.983707 19.875202 19.788410 19.788410 19.614796 19.484608 19.506306 19.484608 19.397800 19.376102 19.462910 19.528004 19.506306 19.636509 19.766697 19.853504 19.983707 20.027103 20.048801 20.113895 20.157307 20.200703 20.244099 20.222401 20.092197 20.005405 19.788410 19.636509 19.462910 19.462910 19.419498 19.376102 19.397800 19.397800 19.462910 19.571400 19.723301 19.810108 19.940296 19.896900 19.983707 19.962009 19.962009 19.918598 19.918598 19.766697 19.723301 19.658207 19.462910 19.376102 19.354404 19.224201 19.245899 19.180805 19.311008 19.180805 19.311008 19.224201 19.267597 19.224201 19.202503 19.202503 19.180805 19.115696 19.028904 19.072300 19.050602 19.007206 18.833607 18.725101 18.486408 18.226002 17.813709 17.640110 17.553303 17.444798 17.531605 17.466496 17.336308 17.423100 17.401402 17.488209 
23.108509 23.021702 22.978306 22.913197 22.913197 22.869801 22.869801 22.826405 22.631107 22.262196 21.437595 20.569599 18.746799 17.553303 17.336308 17.271198 17.249500 17.336308 17.162708 17.140995 17.162708 17.119297 17.140995 17.140995 17.119297 17.097599 17.162708 17.097599 17.184406 17.184406 17.119297 17.162708 17.162708 17.206104 17.162708 17.227802 17.206104 17.227802 17.119297 17.140995 17.119297 17.292896 17.227802 17.184406 17.271198 17.292896 17.423100 17.618397 17.661808 17.618397 17.748600 18.052402 18.247700 18.291096 18.421299 18.551502 18.594898 18.594898 18.638309 18.725101 18.833607 18.790195 18.855305 18.920399 18.855305 18.898701 18.898701 19.028904 19.072300 19.245899 19.311008 19.528004 19.679905 19.766697 19.831806 19.875202 19.940296 19.896900 19.918598 19.810108 19.853504 19.831806 19.614796 19.593098 19.506306 19.528004 19.506306 19.484608 19.593098 19.528004 19.571400 19.679905 19.810108 19.853504 19.896900 20.048801 20.113895 20.070499 20.200703 20.222401 20.157307 20.222401 20.179005 19.918598 19.766697 19.701603 19.549702 19.441196 19.506306 19.397800 19.397800 19.462910 19.441196 19.593098 19.723301 19.810108 19.940296 19.918598 19.918598 19.983707 19.962009 19.983707 19.896900 19.853504 19.636509 19.593098 19.376102 19.397800 19.245899 19.267597 19.245899 19.245899 19.267597 19.224201 19.289295 19.354404 19.289295 19.180805 19.224201 19.332706 19.159107 19.159107 19.072300 19.093998 19.093998 19.050602 18.790195 18.811909 18.616596 18.247700 18.052402 17.748600 17.640110 17.509907 17.509907 17.466496 17.444798 17.466496 17.379704 17.509907 
23.065098 22.934910 22.891499 22.978306 22.848103 22.804707 22.891499 22.761295 22.370701 21.654606 20.309208 18.421299 17.596699 17.336308 17.249500 17.314610 17.206104 17.162708 17.162708 17.119297 17.140995 17.097599 17.075901 17.097599 17.032505 16.989109 17.075901 17.119297 17.010807 17.140995 17.162708 17.162708 17.184406 17.227802 17.206104 17.249500 17.249500 17.271198 17.075901 17.097599 17.227802 17.227802 17.249500 17.184406 17.162708 17.336308 17.466496 17.531605 17.618397 17.553303 17.661808 18.095798 18.160908 18.334507 18.442997 18.421299 18.638309 18.703403 18.703403 18.833607 18.811909 18.811909 18.942097 18.877003 18.877003 18.963810 18.963810 19.028904 19.159107 19.267597 19.289295 19.484608 19.701603 19.658207 19.744999 19.810108 19.875202 19.875202 19.766697 19.810108 19.744999 19.679905 19.723301 19.614796 19.571400 19.506306 19.549702 19.484608 19.571400 19.571400 19.636509 19.593098 19.744999 19.853504 19.896900 19.962009 20.027103 20.048801 20.092197 20.135609 20.135609 20.092197 19.983707 19.896900 19.744999 19.658207 19.549702 19.528004 19.484608 19.462910 19.528004 19.506306 19.528004 19.549702 19.701603 19.875202 19.875202 19.896900 19.896900 19.853504 19.788410 19.940296 19.831806 19.679905 19.614796 19.593098 19.528004 19.332706 19.289295 19.311008 19.202503 19.224201 19.245899 19.224201 19.267597 19.267597 19.376102 19.289295 19.245899 19.159107 19.137409 19.137409 19.093998 19.137409 19.072300 18.985508 18.811909 18.790195 18.551502 18.269398 18.074100 17.683506 17.531605 17.466496 17.488209 17.423100 17.509907 17.358006 17.444798 17.444798 
23.043400 22.956608 22.891499 22.934910 22.891499 22.913197 22.891499 22.674503 22.110310 20.873402 18.399601 17.488209 17.336308 17.358006 17.292896 17.227802 17.206104 17.206104 17.162708 17.097599 17.119297 17.097599 17.032505 17.097599 17.097599 17.140995 17.140995 17.140995 17.140995 17.119297 17.075901 17.184406 17.292896 17.271198 17.249500 17.292896 17.184406 17.206104 17.206104 17.271198 17.271198 17.206104 17.206104 17.249500 17.271198 17.336308 17.488209 17.575001 17.661808 17.640110 17.791996 18.074100 18.139210 18.334507 18.464710 18.551502 18.616596 18.703403 18.768497 18.898701 18.877003 18.898701 18.985508 19.028904 19.050602 19.137409 19.137409 19.224201 19.245899 19.289295 19.397800 19.462910 19.614796 19.701603 19.723301 19.766697 19.744999 19.810108 19.744999 19.701603 19.831806 19.636509 19.679905 19.701603 19.658207 19.701603 19.658207 19.701603 19.723301 19.658207 19.658207 19.723301 19.744999 19.744999 19.831806 19.940296 20.005405 20.005405 20.048801 20.027103 20.070499 20.005405 20.005405 19.875202 19.810108 19.810108 19.744999 19.614796 19.636509 19.636509 19.528004 19.549702 19.506306 19.571400 19.853504 19.853504 19.810108 19.831806 19.810108 19.853504 19.853504 19.831806 19.766697 19.679905 19.658207 19.571400 19.419498 19.462910 19.354404 19.245899 19.267597 19.245899 19.311008 19.376102 19.267597 19.289295 19.311008 19.267597 19.245899 19.202503 19.180805 19.115696 19.180805 19.115696 19.050602 19.007206 18.898701 18.855305 18.660007 18.269398 17.965595 17.661808 17.596699 17.531605 17.575001 17.466496 17.509907 17.466496 17.509907 17.423100 
23.065098 22.978306 23.000004 23.065098 22.783009 22.869801 22.869801 22.544300 21.567799 19.202503 17.509907 17.423100 17.379704 17.336308 17.249500 17.206104 17.184406 17.227802 17.075901 17.119297 17.140995 17.119297 17.119297 17.119297 17.054203 17.097599 17.097599 17.075901 17.184406 17.162708 17.119297 17.162708 17.249500 17.249500 17.292896 17.206104 17.162708 17.206104 17.140995 17.227802 17.249500 17.314610 17.227802 17.206104 17.292896 17.292896 17.575001 17.618397 17.683506 17.618397 17.770298 18.052402 18.095798 18.269398 18.377903 18.573200 18.660007 18.660007 18.768497 18.942097 18.942097 19.007206 19.093998 19.202503 19.202503 19.180805 19.311008 19.311008 19.419498 19.441196 19.419498 19.484608 19.528004 19.549702 19.614796 19.506306 19.723301 19.658207 19.614796 19.593098 19.679905 19.744999 19.766697 19.766697 19.723301 19.788410 19.810108 19.831806 19.788410 19.766697 19.810108 19.636509 19.723301 19.744999 19.831806 19.788410 19.853504 19.918598 19.918598 19.853504 19.918598 19.810108 19.962009 19.875202 19.853504 19.875202 19.744999 19.723301 19.679905 19.723301 19.636509 19.614796 19.636509 19.701603 19.831806 19.810108 19.744999 19.701603 19.701603 19.723301 19.788410 19.723301 19.658207 19.636509 19.614796 19.593098 19.506306 19.441196 19.462910 19.419498 19.397800 19.441196 19.354404 19.289295 19.311008 19.376102 19.376102 19.376102 19.354404 19.267597 19.202503 19.202503 19.137409 19.072300 19.050602 19.072300 18.898701 18.811909 18.660007 18.421299 18.009007 17.813709 17.640110 17.575001 17.575001 17.553303 17.488209 17.531605 17.444798 17.575001 
23.021702 22.913197 22.891499 22.913197 22.848103 22.913197 22.761295 22.262196 20.634708 17.900501 17.401402 17.336308 17.314610 17.314610 17.162708 17.184406 17.162708 17.184406 17.206104 17.119297 17.075901 17.075901 17.119297 17.075901 17.227802 17.075901 17.162708 17.119297 17.206104 17.206104 17.140995 17.184406 17.206104 17.314610 17.206104 17.206104 17.249500 17.206104 17.119297 17.162708 17.184406 17.184406 17.227802 17.249500 17.249500 17.358006 17.596699 17.575001 17.640110 17.618397 17.661808 18.052402 18.139210 18.269398 18.377903 18.529804 18.681705 18.746799 18.833607 19.007206 19.028904 19.050602 19.115696 19.267597 19.267597 19.354404 19.441196 19.441196 19.462910 19.397800 19.397800 19.419498 19.506306 19.484608 19.506306 19.462910 19.528004 19.549702 19.528004 19.506306 19.549702 19.723301 19.723301 19.788410 19.875202 19.875202 19.918598 19.983707 19.853504 19.918598 19.788410 19.810108 19.744999 19.701603 19.723301 19.766697 19.810108 19.701603 19.766697 19.788410 19.766697 19.744999 19.918598 19.831806 20.027103 19.875202 19.962009 19.810108 19.831806 19.896900 19.810108 19.766697 19.701603 19.744999 19.744999 19.723301 19.658207 19.593098 19.593098 19.571400 19.593098 19.614796 19.593098 19.549702 19.614796 19.658207 19.658207 19.593098 19.506306 19.354404 19.441196 19.441196 19.462910 19.354404 19.354404 19.311008 19.332706 19.397800 19.354404 19.245899 19.137409 19.311008 19.115696 19.072300 19.028904 19.007206 18.833607 18.855305 18.703403 18.421299 18.160908 17.857105 17.705204 17.661808 17.553303 17.575001 17.531605 17.488209 17.553303 17.531605 
22.956608 23.000004 22.978306 22.956608 22.848103 22.826405 22.587696 21.632908 18.920399 17.466496 17.314610 17.358006 17.271198 17.227802 17.271198 17.227802 17.162708 17.206104 17.162708 17.119297 17.140995 17.032505 17.097599 17.075901 17.227802 17.140995 17.162708 17.184406 17.184406 17.162708 17.140995 17.184406 17.184406 17.271198 17.206104 17.206104 17.184406 17.249500 17.075901 17.119297 17.227802 17.184406 17.249500 17.206104 17.162708 17.358006 17.596699 17.618397 17.661808 17.640110 17.726902 18.009007 18.117496 18.269398 18.486408 18.616596 18.660007 18.746799 18.855305 18.963810 19.072300 19.050602 19.180805 19.245899 19.441196 19.397800 19.484608 19.441196 19.506306 19.441196 19.462910 19.441196 19.441196 19.441196 19.484608 19.484608 19.376102 19.397800 19.397800 19.441196 19.484608 19.679905 19.831806 19.853504 19.896900 19.918598 19.962009 19.940296 19.918598 19.853504 19.940296 19.875202 19.853504 19.701603 19.679905 19.679905 19.636509 19.571400 19.593098 19.614796 19.658207 19.614796 19.766697 19.853504 19.810108 19.918598 20.005405 19.875202 19.918598 19.962009 19.918598 19.788410 19.810108 19.810108 19.701603 19.658207 19.484608 19.441196 19.462910 19.441196 19.441196 19.484608 19.528004 19.593098 19.614796 19.679905 19.679905 19.701603 19.614796 19.571400 19.528004 19.571400 19.462910 19.462910 19.419498 19.441196 19.332706 19.289295 19.289295 19.289295 19.311008 19.202503 19.180805 19.093998 19.072300 18.985508 18.833607 18.855305 18.660007 18.421299 18.139210 17.791996 17.575001 17.618397 17.596699 17.509907 17.466496 17.509907 17.444798 17.444798 
22.978306 22.934910 22.934910 22.913197 22.891499 22.696201 22.218800 20.374302 17.726902 17.314610 17.336308 17.271198 17.271198 17.206104 17.249500 17.227802 17.206104 17.184406 17.140995 17.054203 17.075901 17.032505 17.075901 17.075901 17.032505 17.119297 17.119297 17.206104 17.162708 17.206104 17.119297 17.119297 17.162708 17.249500 17.249500 17.271198 17.184406 17.184406 17.054203 17.162708 17.227802 17.206104 17.227802 17.206104 17.206104 17.358006 17.575001 17.683506 17.661808 17.726902 17.813709 18.204304 18.160908 18.377903 18.464710 18.508106 18.681705 18.790195 18.811909 19.007206 19.093998 19.137409 19.224201 19.267597 19.332706 19.462910 19.462910 19.484608 19.462910 19.484608 19.419498 19.506306 19.419498 19.376102 19.419498 19.332706 19.419498 19.332706 19.462910 19.397800 19.441196 19.571400 19.744999 19.744999 19.940296 19.940296 19.962009 19.983707 19.962009 19.896900 19.896900 19.831806 19.766697 19.723301 19.571400 19.614796 19.571400 19.593098 19.549702 19.528004 19.549702 19.571400 19.636509 19.766697 19.940296 19.918598 19.875202 19.875202 20.027103 20.113895 20.027103 19.940296 19.896900 19.831806 19.701603 19.593098 19.462910 19.376102 19.441196 19.419498 19.397800 19.441196 19.419498 19.484608 19.549702 19.658207 19.636509 19.723301 19.593098 19.636509 19.614796 19.614796 19.549702 19.528004 19.419498 19.332706 19.397800 19.311008 19.354404 19.311008 19.245899 19.224201 19.159107 19.115696 18.963810 18.985508 18.898701 18.703403 18.681705 18.421299 18.095798 17.813709 17.596699 17.466496 17.509907 17.444798 17.531605 17.466496 17.466496 17.488209 
22.978306 22.956608 22.891499 22.978306 22.804707 22.327305 21.220600 18.356205 17.423100 17.314610 17.271198 17.249500 17.292896 17.271198 17.227802 17.184406 17.119297 17.140995 17.271198 17.140995 17.184406 17.119297 17.075901 17.054203 17.075901 17.097599 17.140995 17.119297 17.206104 17.162708 17.206104 17.119297 17.162708 17.271198 17.292896 17.184406 17.206104 17.227802 17.162708 17.184406 17.249500 17.227802 17.249500 17.162708 17.184406 17.401402 17.640110 17.661808 17.683506 17.705204 17.857105 18.139210 18.204304 18.399601 18.399601 18.594898 18.703403 18.768497 18.877003 19.028904 19.202503 19.202503 19.311008 19.397800 19.419498 19.441196 19.528004 19.549702 19.506306 19.484608 19.397800 19.354404 19.441196 19.441196 19.289295 19.332706 19.332706 19.311008 19.397800 19.419498 19.419498 19.614796 19.723301 19.853504 19.940296 19.983707 19.983707 19.983707 20.048801 20.048801 20.048801 19.962009 19.896900 19.723301 19.593098 19.571400 19.484608 19.549702 19.528004 19.506306 19.484608 19.528004 19.571400 19.766697 19.875202 19.875202 19.962009 20.005405 20.048801 20.070499 20.027103 19.983707 19.962009 19.831806 19.701603 19.593098 19.419498 19.376102 19.311008 19.267597 19.376102 19.419498 19.354404 19.484608 19.658207 19.593098 19.723301 19.723301 19.701603 19.744999 19.744999 19.636509 19.636509 19.614796 19.506306 19.419498 19.484608 19.419498 19.419498 19.245899 19.332706 19.267597 19.093998 19.072300 18.985508 18.963810 18.790195 18.811909 18.746799 18.334507 18.160908 17.857105 17.661808 17.575001 17.553303 17.553303 17.683506 17.488209 17.509907 17.553303 
22.869801 22.956608 22.891499 22.891499 22.739597 22.153706 19.831806 17.683506 17.314610 17.292896 17.206104 17.249500 17.227802 17.162708 17.184406 17.206104 17.184406 17.184406 17.162708 17.162708 17.184406 17.054203 17.075901 17.075901 17.097599 17.097599 17.119297 17.162708 17.097599 17.206104 17.162708 17.162708 17.140995 17.227802 17.249500 17.140995 17.162708 17.140995 17.075901 17.162708 17.206104 17.249500 17.184406 17.206104 17.271198 17.423100 17.531605 17.531605 17.770298 17.705204 17.770298 18.182606 18.182606 18.377903 18.486408 18.529804 18.703403 18.768497 18.920399 19.093998 19.137409 19.245899 19.376102 19.506306 19.506306 19.549702 19.528004 19.528004 19.549702 19.549702 19.376102 19.397800 19.354404 19.397800 19.311008 19.180805 19.224201 19.224201 19.332706 19.376102 19.419498 19.549702 19.723301 19.875202 19.983707 20.005405 19.983707 20.092197 20.005405 20.070499 20.070499 19.983707 19.918598 19.810108 19.549702 19.636509 19.571400 19.593098 19.549702 19.441196 19.441196 19.549702 19.549702 19.766697 19.896900 19.940296 19.962009 20.005405 20.048801 20.048801 20.005405 20.027103 19.875202 19.918598 19.701603 19.484608 19.419498 19.376102 19.354404 19.202503 19.311008 19.397800 19.376102 19.419498 19.593098 19.614796 19.701603 19.788410 19.766697 19.810108 19.744999 19.723301 19.701603 19.636509 19.484608 19.441196 19.462910 19.441196 19.441196 19.245899 19.311008 19.245899 19.245899 19.072300 19.050602 19.028904 18.833607 18.855305 18.660007 18.399601 18.139210 17.922199 17.683506 17.618397 17.553303 17.640110 17.618397 17.553303 17.444798 17.596699 
22.891499 22.934910 22.869801 22.869801 22.414097 21.285709 18.356205 17.444798 17.227802 17.314610 17.227802 17.184406 17.249500 17.184406 17.206104 17.249500 17.206104 17.206104 17.184406 17.119297 17.162708 17.162708 17.075901 17.032505 17.054203 17.075901 17.119297 17.075901 17.119297 17.054203 17.075901 17.140995 17.097599 17.271198 17.206104 17.140995 17.054203 17.097599 17.054203 17.140995 17.184406 17.206104 17.162708 17.184406 17.206104 17.401402 17.575001 17.640110 17.640110 17.705204 17.813709 18.095798 18.247700 18.377903 18.377903 18.638309 18.703403 18.811909 18.920399 19.180805 19.289295 19.332706 19.332706 19.506306 19.506306 19.528004 19.528004 19.593098 19.571400 19.506306 19.419498 19.376102 19.354404 19.397800 19.245899 19.267597 19.245899 19.267597 19.397800 19.484608 19.484608 19.658207 19.723301 19.875202 19.983707 19.962009 20.070499 20.070499 20.070499 20.005405 20.027103 20.070499 19.962009 19.831806 19.636509 19.614796 19.506306 19.441196 19.484608 19.484608 19.506306 19.506306 19.658207 19.723301 19.853504 19.940296 19.962009 20.005405 20.070499 20.048801 20.092197 20.027103 19.983707 19.853504 19.723301 19.528004 19.397800 19.376102 19.311008 19.267597 19.267597 19.311008 19.354404 19.376102 19.549702 19.636509 19.744999 19.766697 19.766697 19.788410 19.744999 19.788410 19.701603 19.636509 19.593098 19.528004 19.506306 19.441196 19.397800 19.289295 19.224201 19.159107 19.224201 19.072300 19.115696 18.920399 18.855305 18.963810 18.746799 18.464710 18.226002 17.987309 17.618397 17.575001 17.553303 17.531605 17.596699 17.509907 17.509907 17.488209 
22.978306 22.956608 22.934910 22.761295 22.240498 20.070499 17.748600 17.379704 17.314610 17.401402 17.292896 17.249500 17.379704 17.271198 17.271198 17.292896 17.184406 17.227802 17.227802 17.206104 17.206104 17.162708 17.119297 17.097599 17.054203 17.140995 17.140995 17.119297 17.184406 17.097599 17.140995 17.227802 17.184406 17.292896 17.271198 17.249500 17.162708 17.162708 16.989109 17.162708 17.227802 17.206104 17.206104 17.249500 17.292896 17.466496 17.596699 17.748600 17.748600 17.748600 17.813709 18.160908 18.291096 18.399601 18.529804 18.681705 18.725101 18.898701 19.028904 19.245899 19.332706 19.354404 19.419498 19.549702 19.571400 19.593098 19.528004 19.484608 19.636509 19.549702 19.462910 19.397800 19.441196 19.376102 19.332706 19.311008 19.332706 19.332706 19.397800 19.441196 19.506306 19.549702 19.744999 19.918598 19.896900 20.005405 20.135609 20.200703 20.113895 20.092197 20.070499 20.092197 19.940296 19.831806 19.679905 19.593098 19.593098 19.571400 19.506306 19.506306 19.528004 19.484608 19.636509 19.788410 19.918598 19.918598 20.027103 20.113895 20.157307 20.135609 20.113895 20.027103 19.962009 19.918598 19.701603 19.549702 19.376102 19.376102 19.354404 19.202503 19.267597 19.397800 19.419498 19.549702 19.528004 19.658207 19.723301 19.766697 19.831806 19.810108 19.766697 19.723301 19.723301 19.723301 19.593098 19.528004 19.528004 19.484608 19.484608 19.397800 19.332706 19.245899 19.267597 19.137409 19.159107 18.963810 18.877003 18.833607 18.833607 18.442997 18.291096 18.074100 17.705204 17.640110 17.618397 17.596699 17.618397 17.553303 17.466496 17.575001 
22.891499 22.739597 22.783009 22.587696 21.546101 18.746799 17.531605 17.314610 17.292896 17.249500 17.206104 17.162708 17.249500 17.292896 17.271198 17.249500 17.184406 17.184406 17.140995 17.097599 17.206104 17.140995 17.206104 17.097599 17.054203 17.097599 17.097599 17.119297 17.075901 17.140995 17.119297 17.227802 17.184406 17.119297 17.119297 17.097599 17.097599 17.032505 17.075901 17.010807 17.162708 17.054203 17.075901 17.162708 17.249500 17.444798 17.618397 17.726902 17.705204 17.791996 17.857105 18.226002 18.312809 18.421299 18.594898 18.681705 18.768497 19.007206 19.028904 19.202503 19.311008 19.311008 19.376102 19.441196 19.506306 19.528004 19.506306 19.506306 19.528004 19.462910 19.397800 19.441196 19.419498 19.376102 19.332706 19.397800 19.332706 19.332706 19.376102 19.397800 19.506306 19.549702 19.766697 19.896900 19.983707 19.962009 20.070499 20.070499 20.135609 20.135609 20.135609 20.113895 20.005405 19.853504 19.701603 19.701603 19.593098 19.571400 19.528004 19.571400 19.506306 19.528004 19.679905 19.744999 19.896900 19.918598 20.005405 20.027103 20.048801 20.113895 20.092197 20.048801 19.875202 19.831806 19.766697 19.528004 19.397800 19.419498 19.245899 19.311008 19.267597 19.332706 19.462910 19.376102 19.528004 19.744999 19.744999 19.831806 19.744999 19.744999 19.766697 19.679905 19.701603 19.723301 19.528004 19.506306 19.462910 19.462910 19.419498 19.441196 19.354404 19.311008 19.137409 19.180805 19.224201 19.028904 18.790195 18.811909 18.811909 18.486408 18.334507 18.117496 17.705204 17.618397 17.640110 17.509907 17.509907 17.618397 17.509907 17.596699 
22.739597 22.674503 22.652805 22.218800 20.157307 17.878803 17.509907 17.292896 17.227802 17.314610 17.097599 17.162708 17.271198 17.162708 17.206104 17.162708 17.184406 17.249500 17.184406 17.032505 17.140995 17.140995 17.119297 17.010807 17.032505 17.140995 17.119297 17.097599 17.097599 17.097599 17.119297 17.162708 17.075901 17.140995 17.140995 17.054203 17.032505 16.967396 17.010807 17.162708 17.140995 17.184406 17.075901 17.097599 17.206104 17.444798 17.618397 17.726902 17.705204 17.661808 17.705204 18.182606 18.269398 18.334507 18.508106 18.660007 18.811909 18.920399 18.985508 19.159107 19.180805 19.245899 19.354404 19.376102 19.376102 19.441196 19.441196 19.441196 19.484608 19.311008 19.376102 19.419498 19.419498 19.441196 19.397800 19.397800 19.419498 19.332706 19.462910 19.354404 19.441196 19.506306 19.701603 19.810108 19.875202 19.875202 19.940296 19.983707 19.940296 20.070499 20.005405 19.983707 19.962009 19.723301 19.744999 19.701603 19.614796 19.723301 19.571400 19.549702 19.571400 19.593098 19.701603 19.744999 19.853504 19.918598 19.896900 20.027103 20.005405 20.005405 20.027103 20.005405 19.896900 19.853504 19.658207 19.484608 19.419498 19.376102 19.332706 19.289295 19.332706 19.354404 19.462910 19.354404 19.506306 19.614796 19.658207 19.788410 19.701603 19.723301 19.679905 19.723301 19.658207 19.723301 19.593098 19.506306 19.397800 19.397800 19.376102 19.376102 19.376102 19.332706 19.180805 19.202503 19.028904 19.007206 18.898701 18.877003 18.811909 18.508106 18.247700 18.095798 17.683506 17.618397 17.640110 17.531605 17.575001 17.466496 17.379704 17.553303 
22.674503 22.609409 22.479206 21.676304 19.072300 17.661808 17.358006 17.336308 17.292896 17.271198 17.206104 17.184406 17.227802 17.206104 17.292896 17.184406 17.227802 17.249500 17.206104 17.140995 17.119297 17.097599 17.162708 17.119297 17.054203 17.097599 17.184406 17.140995 17.184406 17.184406 17.206104 17.097599 17.119297 17.119297 17.162708 17.119297 17.032505 16.902302 17.032505 17.119297 17.162708 17.227802 17.162708 17.075901 17.162708 17.509907 17.661808 17.618397 17.726902 17.726902 17.791996 18.160908 18.247700 18.377903 18.551502 18.681705 18.768497 18.898701 18.963810 19.137409 19.159107 19.202503 19.202503 19.332706 19.332706 19.397800 19.376102 19.376102 19.462910 19.397800 19.441196 19.419498 19.528004 19.549702 19.484608 19.506306 19.484608 19.549702 19.593098 19.528004 19.571400 19.679905 19.701603 19.831806 19.875202 19.810108 19.853504 19.918598 19.896900 20.005405 20.048801 19.940296 19.940296 19.831806 19.853504 19.896900 19.723301 19.788410 19.679905 19.744999 19.658207 19.701603 19.766697 19.831806 19.983707 19.962009 19.940296 20.027103 20.005405 20.027103 19.983707 20.027103 19.918598 19.788410 19.701603 19.549702 19.571400 19.462910 19.376102 19.376102 19.397800 19.419498 19.484608 19.571400 19.593098 19.766697 19.658207 19.723301 19.766697 19.766697 19.744999 19.723301 19.766697 19.593098 19.571400 19.571400 19.484608 19.506306 19.462910 19.332706 19.311008 19.311008 19.224201 19.115696 19.115696 18.985508 18.898701 18.877003 18.768497 18.529804 18.442997 18.139210 17.770298 17.618397 17.705204 17.575001 17.575001 17.575001 17.509907 17.575001 
22.696201 22.522602 22.197102 20.721500 17.791996 17.358006 17.271198 17.271198 17.249500 17.162708 17.184406 17.206104 17.249500 17.119297 17.227802 17.227802 17.184406 17.227802 16.989109 17.206104 17.162708 17.075901 17.075901 16.989109 17.162708 17.097599 17.097599 17.119297 17.140995 17.075901 17.162708 17.119297 17.010807 17.119297 17.119297 17.010807 16.924000 16.924000 17.097599 17.249500 17.271198 17.206104 17.206104 17.119297 17.249500 17.423100 17.596699 17.596699 17.575001 17.640110 17.791996 18.139210 18.226002 18.421299 18.551502 18.616596 18.790195 18.898701 18.942097 19.028904 19.093998 19.093998 19.137409 19.180805 19.245899 19.267597 19.245899 19.267597 19.462910 19.332706 19.419498 19.484608 19.658207 19.658207 19.636509 19.679905 19.614796 19.614796 19.571400 19.636509 19.571400 19.701603 19.723301 19.744999 19.788410 19.744999 19.723301 19.788410 19.810108 19.853504 19.831806 19.918598 19.875202 19.875202 19.896900 19.896900 20.027103 19.875202 19.744999 19.831806 19.679905 19.744999 19.788410 19.918598 19.875202 19.875202 19.896900 19.918598 19.918598 19.918598 19.918598 19.983707 19.831806 19.810108 19.658207 19.571400 19.549702 19.441196 19.549702 19.506306 19.528004 19.484608 19.571400 19.462910 19.549702 19.614796 19.636509 19.658207 19.636509 19.679905 19.679905 19.593098 19.571400 19.571400 19.419498 19.462910 19.441196 19.441196 19.419498 19.332706 19.311008 19.289295 19.245899 19.137409 19.093998 19.007206 18.898701 18.877003 18.768497 18.529804 18.312809 18.095798 17.770298 17.683506 17.661808 17.575001 17.553303 17.509907 17.488209 17.444798 
22.522602 22.370701 21.763096 19.506306 17.271198 17.075901 17.227802 17.206104 17.162708 17.162708 17.140995 17.184406 17.162708 17.184406 17.162708 17.140995 17.162708 17.140995 17.140995 17.097599 17.140995 17.119297 17.054203 17.075901 17.054203 17.054203 17.054203 17.032505 17.054203 17.032505 17.054203 17.054203 17.075901 17.097599 17.010807 16.989109 16.837208 16.880604 16.902302 17.119297 17.184406 17.184406 17.140995 17.097599 17.119297 17.423100 17.553303 17.531605 17.553303 17.640110 17.813709 18.139210 18.204304 18.356205 18.442997 18.573200 18.811909 18.833607 18.877003 18.942097 18.985508 18.985508 19.050602 19.137409 19.093998 19.115696 19.180805 19.159107 19.354404 19.354404 19.354404 19.549702 19.744999 19.701603 19.766697 19.744999 19.788410 19.723301 19.658207 19.679905 19.679905 19.744999 19.593098 19.679905 19.614796 19.614796 19.658207 19.593098 19.658207 19.636509 19.744999 19.788410 19.918598 19.940296 20.027103 20.027103 19.983707 19.940296 19.940296 19.918598 19.875202 19.896900 19.918598 19.875202 19.810108 19.766697 19.831806 19.788410 19.744999 19.766697 19.744999 19.744999 19.766697 19.658207 19.658207 19.571400 19.636509 19.636509 19.658207 19.614796 19.614796 19.549702 19.614796 19.636509 19.593098 19.506306 19.614796 19.506306 19.506306 19.506306 19.484608 19.462910 19.376102 19.441196 19.397800 19.484608 19.462910 19.484608 19.397800 19.332706 19.376102 19.224201 19.115696 19.093998 19.137409 19.007206 18.833607 18.942097 18.811909 18.464710 18.312809 18.139210 17.878803 17.683506 17.683506 17.596699 17.509907 17.444798 17.488209 17.423100 
21.676304 21.828205 20.851704 18.334507 16.989109 17.010807 17.162708 17.249500 17.184406 17.184406 17.206104 17.184406 17.227802 17.206104 17.249500 17.227802 17.140995 17.206104 17.140995 17.162708 17.119297 17.054203 17.119297 17.097599 17.119297 17.075901 17.010807 17.140995 17.075901 17.140995 17.119297 17.075901 17.054203 17.097599 17.032505 16.989109 16.772099 16.902302 17.032505 17.054203 17.184406 17.054203 17.097599 17.075901 17.162708 17.358006 17.509907 17.553303 17.661808 17.683506 17.791996 18.074100 18.204304 18.377903 18.464710 18.551502 18.660007 18.833607 18.898701 18.920399 18.942097 18.963810 18.985508 19.050602 19.115696 19.050602 19.180805 19.202503 19.245899 19.332706 19.397800 19.571400 19.701603 19.788410 19.810108 19.831806 19.810108 19.831806 19.744999 19.810108 19.744999 19.679905 19.614796 19.636509 19.549702 19.571400 19.636509 19.636509 19.593098 19.614796 19.679905 19.810108 19.896900 19.962009 20.027103 20.048801 20.113895 20.157307 20.005405 20.092197 20.005405 19.983707 20.027103 19.853504 19.810108 19.788410 19.723301 19.766697 19.744999 19.744999 19.679905 19.679905 19.636509 19.679905 19.679905 19.744999 19.658207 19.701603 19.766697 19.788410 19.744999 19.766697 19.723301 19.593098 19.528004 19.528004 19.528004 19.484608 19.484608 19.506306 19.441196 19.484608 19.397800 19.376102 19.419498 19.462910 19.354404 19.462910 19.484608 19.332706 19.332706 19.332706 19.202503 19.115696 19.050602 19.072300 18.942097 18.898701 18.811909 18.594898 18.334507 18.269398 17.900501 17.683506 17.618397 17.553303 17.575001 17.531605 17.509907 17.488209 
18.616596 19.245899 18.963810 17.488209 16.967396 16.989109 17.184406 17.206104 17.206104 17.119297 17.162708 17.206104 17.292896 17.184406 17.140995 17.075901 17.227802 17.206104 17.119297 17.140995 17.119297 17.032505 17.097599 17.075901 17.119297 17.140995 17.184406 17.097599 17.119297 17.097599 17.032505 17.032505 17.075901 17.054203 17.075901 16.945698 16.772099 17.010807 17.119297 17.119297 17.227802 17.184406 17.054203 17.054203 17.184406 17.401402 17.575001 17.596699 17.553303 17.661808 17.791996 18.117496 18.291096 18.356205 18.442997 18.616596 18.660007 18.746799 18.746799 18.877003 18.877003 18.898701 18.855305 19.007206 19.050602 19.072300 19.137409 19.224201 19.354404 19.224201 19.441196 19.614796 19.723301 19.831806 19.810108 19.875202 19.831806 19.896900 19.962009 19.788410 19.788410 19.723301 19.636509 19.506306 19.593098 19.484608 19.528004 19.506306 19.549702 19.571400 19.593098 19.766697 19.896900 19.918598 20.157307 20.135609 20.200703 20.113895 20.113895 20.222401 20.113895 20.048801 20.005405 19.918598 19.810108 19.723301 19.658207 19.744999 19.636509 19.701603 19.658207 19.593098 19.593098 19.679905 19.788410 19.723301 19.766697 19.853504 19.744999 19.723301 19.744999 19.766697 19.744999 19.658207 19.636509 19.571400 19.462910 19.419498 19.397800 19.462910 19.376102 19.397800 19.332706 19.224201 19.354404 19.376102 19.354404 19.376102 19.419498 19.397800 19.311008 19.332706 19.245899 19.050602 19.050602 19.050602 18.877003 18.985508 18.855305 18.616596 18.356205 18.269398 17.943897 17.640110 17.575001 17.661808 17.488209 17.553303 17.444798 17.531605 
17.423100 17.466496 17.336308 17.271198 17.054203 16.902302 17.140995 17.140995 17.097599 17.227802 17.119297 17.184406 17.206104 17.184406 17.162708 17.140995 17.206104 17.271198 17.097599 17.162708 17.119297 17.097599 17.032505 17.010807 17.119297 17.075901 17.075901 17.010807 17.119297 17.075901 17.032505 17.097599 17.097599 17.140995 17.032505 16.924000 16.815510 17.032505 17.097599 17.184406 17.227802 17.184406 17.162708 17.054203 17.140995 17.401402 17.553303 17.531605 17.596699 17.531605 17.726902 18.160908 18.291096 18.312809 18.464710 18.573200 18.660007 18.725101 18.790195 18.855305 18.877003 18.833607 18.877003 18.898701 18.942097 19.050602 19.072300 19.180805 19.202503 19.267597 19.441196 19.571400 19.744999 19.744999 19.788410 19.853504 19.918598 19.896900 19.896900 19.940296 19.810108 19.766697 19.636509 19.462910 19.506306 19.462910 19.441196 19.441196 19.484608 19.506306 19.484608 19.744999 19.766697 19.962009 20.113895 20.092197 20.092197 20.113895 20.135609 20.135609 20.070499 20.113895 20.070499 19.831806 19.810108 19.658207 19.701603 19.571400 19.593098 19.636509 19.571400 19.549702 19.484608 19.658207 19.788410 19.701603 19.766697 19.810108 19.766697 19.723301 19.723301 19.810108 19.701603 19.658207 19.549702 19.593098 19.332706 19.354404 19.354404 19.332706 19.376102 19.376102 19.289295 19.311008 19.376102 19.289295 19.332706 19.332706 19.419498 19.354404 19.419498 19.332706 19.202503 19.072300 19.007206 19.050602 18.942097 18.942097 18.898701 18.594898 18.442997 18.226002 17.965595 17.726902 17.640110 17.683506 17.640110 17.553303 17.466496 17.488209 
17.292896 17.249500 17.054203 17.054203 16.989109 17.054203 17.075901 16.880604 17.054203 17.075901 17.184406 17.075901 17.184406 17.119297 17.184406 17.119297 17.140995 17.184406 17.162708 17.075901 17.097599 17.140995 17.184406 17.032505 17.075901 17.140995 17.140995 16.967396 17.010807 17.075901 17.097599 17.075901 16.945698 17.054203 17.054203 16.880604 16.945698 17.054203 17.140995 17.184406 17.227802 17.184406 17.162708 17.097599 17.162708 17.379704 17.423100 17.575001 17.618397 17.791996 17.813709 18.139210 18.226002 18.312809 18.486408 18.529804 18.725101 18.725101 18.811909 18.746799 18.877003 18.898701 18.877003 18.898701 19.007206 19.115696 19.093998 19.159107 19.332706 19.245899 19.397800 19.593098 19.766697 19.810108 19.853504 19.853504 19.962009 19.962009 20.027103 19.918598 19.810108 19.723301 19.593098 19.506306 19.462910 19.462910 19.397800 19.462910 19.419498 19.506306 19.593098 19.658207 19.810108 19.918598 20.048801 20.135609 20.200703 20.179005 20.179005 20.200703 20.200703 20.113895 19.983707 19.940296 19.853504 19.679905 19.679905 19.658207 19.593098 19.658207 19.593098 19.549702 19.506306 19.636509 19.658207 19.701603 19.810108 19.744999 19.875202 19.831806 19.853504 19.810108 19.766697 19.701603 19.593098 19.506306 19.484608 19.354404 19.376102 19.354404 19.332706 19.267597 19.224201 19.224201 19.289295 19.332706 19.289295 19.224201 19.397800 19.332706 19.354404 19.267597 19.137409 19.007206 19.072300 19.050602 19.007206 18.942097 18.898701 18.638309 18.486408 18.377903 18.074100 17.748600 17.661808 17.553303 17.640110 17.640110 17.509907 17.466496 
17.206104 17.162708 17.097599 17.075901 17.054203 17.032505 17.010807 16.967396 17.032505 16.989109 17.010807 17.010807 17.010807 17.075901 17.054203 17.075901 17.184406 17.140995 17.054203 17.162708 17.075901 17.075901 16.989109 17.032505 17.119297 17.075901 17.162708 17.032505 16.945698 17.032505 17.032505 17.054203 16.924000 16.989109 16.945698 16.858906 16.945698 17.119297 17.184406 17.206104 17.184406 17.206104 17.271198 17.184406 17.140995 17.358006 17.488209 17.575001 17.640110 17.683506 17.791996 18.117496 18.269398 18.377903 18.486408 18.529804 18.638309 18.681705 18.768497 18.811909 18.833607 18.790195 18.833607 18.942097 18.942097 19.028904 19.028904 19.180805 19.267597 19.245899 19.441196 19.636509 19.788410 19.831806 19.875202 19.918598 19.940296 20.005405 19.983707 19.918598 19.788410 19.658207 19.549702 19.506306 19.506306 19.484608 19.462910 19.419498 19.441196 19.441196 19.549702 19.614796 19.810108 19.853504 20.070499 20.113895 20.135609 20.135609 20.200703 20.135609 20.179005 20.113895 20.005405 20.005405 19.788410 19.723301 19.636509 19.614796 19.701603 19.614796 19.593098 19.571400 19.506306 19.658207 19.723301 19.679905 19.766697 19.723301 19.896900 19.896900 19.810108 19.788410 19.723301 19.701603 19.528004 19.528004 19.419498 19.376102 19.462910 19.289295 19.354404 19.202503 19.311008 19.267597 19.332706 19.267597 19.267597 19.332706 19.289295 19.354404 19.311008 19.245899 19.137409 19.028904 19.050602 19.093998 18.985508 18.985508 18.942097 18.616596 18.508106 18.247700 18.009007 17.748600 17.770298 17.509907 17.488209 17.596699 17.488209 17.488209 
17.162708 17.140995 17.097599 17.162708 17.075901 17.010807 17.032505 17.032505 17.075901 17.097599 17.054203 17.032505 17.054203 16.945698 16.967396 16.967396 17.032505 17.075901 17.010807 17.054203 17.054203 17.054203 16.945698 17.010807 17.075901 17.140995 17.054203 16.989109 16.924000 17.032505 17.010807 17.010807 16.945698 17.054203 16.989109 16.967396 16.967396 17.097599 17.271198 17.227802 17.249500 17.249500 17.271198 17.075901 17.097599 17.401402 17.423100 17.553303 17.553303 17.618397 17.770298 18.074100 18.204304 18.312809 18.442997 18.573200 18.660007 18.725101 18.746799 18.811909 18.833607 18.725101 18.833607 18.920399 19.028904 19.007206 19.072300 19.137409 19.289295 19.311008 19.528004 19.528004 19.744999 19.853504 19.875202 19.896900 19.853504 19.896900 19.875202 19.853504 19.831806 19.658207 19.593098 19.484608 19.419498 19.419498 19.484608 19.376102 19.397800 19.484608 19.528004 19.614796 19.744999 19.896900 20.027103 20.113895 20.113895 20.113895 20.222401 20.200703 20.092197 20.048801 20.048801 19.962009 19.831806 19.744999 19.614796 19.614796 19.549702 19.549702 19.614796 19.506306 19.506306 19.571400 19.636509 19.701603 19.701603 19.766697 19.810108 19.831806 19.744999 19.853504 19.766697 19.636509 19.571400 19.484608 19.397800 19.376102 19.354404 19.267597 19.289295 19.267597 19.267597 19.267597 19.289295 19.267597 19.267597 19.332706 19.289295 19.311008 19.267597 19.245899 19.137409 19.093998 19.093998 19.028904 18.942097 19.007206 18.920399 18.660007 18.399601 18.226002 18.052402 17.813709 17.748600 17.640110 17.509907 17.553303 17.531605 17.488209 
17.119297 17.097599 17.097599 17.227802 17.162708 17.054203 17.119297 17.010807 16.989109 16.967396 17.075901 17.075901 17.097599 16.945698 17.010807 16.945698 17.032505 16.945698 16.924000 16.880604 17.010807 16.967396 17.010807 17.010807 16.989109 17.032505 16.945698 16.989109 16.902302 16.989109 17.010807 16.967396 16.989109 17.054203 16.945698 16.989109 17.119297 17.119297 17.206104 17.271198 17.271198 17.292896 17.206104 17.075901 17.140995 17.358006 17.488209 17.509907 17.683506 17.596699 17.726902 18.030704 18.204304 18.291096 18.442997 18.594898 18.616596 18.660007 18.855305 18.833607 18.877003 18.746799 18.942097 18.942097 18.985508 19.028904 19.137409 19.115696 19.267597 19.376102 19.441196 19.571400 19.744999 19.853504 19.875202 19.875202 19.875202 19.875202 19.940296 19.962009 19.810108 19.679905 19.636509 19.528004 19.484608 19.419498 19.397800 19.397800 19.462910 19.484608 19.658207 19.636509 19.788410 19.940296 19.983707 20.113895 20.113895 20.092197 20.048801 20.135609 20.070499 20.070499 19.983707 19.940296 19.810108 19.636509 19.658207 19.614796 19.614796 19.571400 19.571400 19.462910 19.484608 19.549702 19.614796 19.701603 19.701603 19.766697 19.853504 19.788410 19.766697 19.766697 19.723301 19.636509 19.528004 19.528004 19.419498 19.376102 19.289295 19.224201 19.224201 19.224201 19.224201 19.289295 19.332706 19.289295 19.245899 19.245899 19.376102 19.332706 19.332706 19.311008 19.180805 19.050602 19.115696 18.985508 18.942097 19.072300 18.942097 18.616596 18.464710 18.312809 18.052402 17.835407 17.683506 17.575001 17.531605 17.596699 17.488209 17.575001 
17.184406 17.184406 17.032505 17.097599 17.119297 17.097599 17.075901 17.032505 17.075901 17.054203 16.989109 17.075901 17.032505 16.967396 17.010807 16.945698 17.032505 17.010807 16.924000 16.945698 16.924000 16.924000 16.880604 16.924000 16.967396 16.967396 17.010807 16.967396 16.989109 16.967396 16.967396 16.989109 16.902302 16.945698 16.902302 17.032505 16.989109 17.119297 17.292896 17.249500 17.444798 17.358006 17.206104 17.032505 17.206104 17.379704 17.531605 17.488209 17.661808 17.618397 17.705204 18.009007 18.182606 18.334507 18.486408 18.529804 18.660007 18.768497 18.768497 18.920399 18.877003 18.920399 19.028904 18.963810 19.093998 19.115696 19.159107 19.224201 19.376102 19.289295 19.506306 19.506306 19.744999 19.810108 19.788410 19.918598 19.875202 19.831806 19.896900 19.831806 19.810108 19.701603 19.614796 19.614796 19.549702 19.506306 19.528004 19.549702 19.506306 19.528004 19.571400 19.766697 19.788410 19.940296 19.918598 20.005405 20.005405 20.048801 20.048801 20.092197 20.005405 20.027103 19.940296 19.940296 19.766697 19.766697 19.679905 19.679905 19.679905 19.593098 19.593098 19.549702 19.506306 19.593098 19.593098 19.679905 19.679905 19.744999 19.766697 19.810108 19.766697 19.788410 19.701603 19.593098 19.614796 19.658207 19.462910 19.376102 19.376102 19.376102 19.376102 19.267597 19.397800 19.267597 19.332706 19.354404 19.311008 19.311008 19.397800 19.354404 19.289295 19.224201 19.180805 19.137409 19.137409 18.985508 18.942097 19.028904 18.963810 18.703403 18.399601 18.312809 18.139210 17.857105 17.683506 17.596699 17.596699 17.553303 17.488209 17.618397 
17.206104 17.162708 17.206104 17.054203 17.075901 17.054203 17.032505 17.054203 16.989109 17.075901 16.989109 16.945698 17.075901 17.075901 17.010807 16.902302 16.945698 16.924000 16.902302 16.967396 16.858906 16.858906 16.858906 16.793797 16.815510 16.924000 16.902302 16.793797 17.010807 16.924000 16.945698 16.902302 16.772099 16.858906 16.967396 17.010807 17.032505 17.249500 17.358006 17.292896 17.379704 17.423100 17.206104 16.967396 17.119297 17.358006 17.358006 17.488209 17.596699 17.488209 17.770298 18.095798 18.160908 18.247700 18.464710 18.529804 18.638309 18.746799 18.811909 19.007206 18.942097 18.963810 19.028904 19.072300 19.202503 19.245899 19.311008 19.289295 19.441196 19.311008 19.462910 19.549702 19.636509 19.723301 19.766697 19.831806 19.788410 19.853504 19.810108 19.788410 19.766697 19.723301 19.614796 19.701603 19.658207 19.593098 19.636509 19.593098 19.571400 19.636509 19.593098 19.766697 19.766697 19.788410 19.853504 19.940296 19.918598 19.962009 20.005405 19.918598 19.896900 19.896900 19.962009 19.853504 19.853504 19.766697 19.723301 19.679905 19.679905 19.658207 19.701603 19.614796 19.571400 19.571400 19.679905 19.679905 19.788410 19.658207 19.810108 19.766697 19.766697 19.701603 19.723301 19.636509 19.658207 19.528004 19.506306 19.376102 19.462910 19.332706 19.354404 19.332706 19.354404 19.397800 19.311008 19.354404 19.267597 19.311008 19.376102 19.397800 19.311008 19.311008 19.180805 19.137409 19.115696 18.985508 18.963810 19.050602 18.963810 18.725101 18.529804 18.269398 18.095798 17.878803 17.661808 17.509907 17.596699 17.596699 17.466496 17.640110 
17.227802 17.119297 17.140995 17.227802 17.140995 17.075901 17.119297 17.054203 17.010807 17.032505 17.075901 17.010807 17.119297 17.119297 17.075901 16.989109 17.119297 17.054203 16.989109 16.989109 16.924000 16.967396 16.858906 16.858906 16.815510 16.945698 16.924000 16.793797 16.815510 16.815510 16.880604 16.858906 16.772099 16.793797 17.010807 17.075901 17.119297 17.271198 17.336308 17.401402 17.358006 17.358006 17.292896 17.119297 17.292896 17.358006 17.444798 17.531605 17.553303 17.618397 17.726902 18.074100 18.160908 18.226002 18.508106 18.573200 18.660007 18.790195 18.811909 19.028904 18.898701 19.072300 19.202503 19.332706 19.354404 19.376102 19.376102 19.354404 19.506306 19.462910 19.462910 19.484608 19.506306 19.593098 19.614796 19.658207 19.636509 19.744999 19.723301 19.723301 19.766697 19.723301 19.744999 19.744999 19.744999 19.744999 19.788410 19.788410 19.744999 19.788410 19.744999 19.810108 19.896900 19.810108 19.853504 19.875202 19.810108 19.788410 19.875202 19.853504 19.831806 19.831806 19.810108 19.831806 19.810108 19.723301 19.766697 19.875202 19.766697 19.679905 19.701603 19.679905 19.679905 19.614796 19.810108 19.701603 19.701603 19.549702 19.658207 19.636509 19.658207 19.658207 19.701603 19.658207 19.614796 19.636509 19.636509 19.506306 19.484608 19.484608 19.462910 19.441196 19.528004 19.506306 19.332706 19.332706 19.267597 19.311008 19.332706 19.311008 19.354404 19.289295 19.245899 19.137409 19.093998 19.093998 19.028904 18.985508 18.985508 18.681705 18.442997 18.291096 18.160908 17.857105 17.726902 17.705204 17.575001 17.553303 17.466496 17.509907 
17.140995 17.249500 17.119297 17.206104 17.119297 17.075901 17.054203 17.119297 17.032505 17.097599 16.989109 17.075901 17.075901 17.010807 16.967396 17.032505 17.054203 17.032505 16.967396 16.967396 16.880604 16.880604 16.945698 16.837208 16.837208 16.989109 16.967396 16.858906 16.880604 16.772099 16.858906 16.880604 16.880604 16.924000 16.989109 17.097599 17.097599 17.271198 17.336308 17.466496 17.423100 17.379704 17.206104 17.075901 17.249500 17.379704 17.575001 17.553303 17.640110 17.575001 17.683506 18.074100 18.139210 18.377903 18.464710 18.529804 18.638309 18.725101 18.963810 19.028904 19.093998 19.159107 19.289295 19.332706 19.332706 19.484608 19.354404 19.484608 19.419498 19.462910 19.397800 19.462910 19.441196 19.462910 19.528004 19.549702 19.593098 19.571400 19.571400 19.679905 19.701603 19.788410 19.788410 19.896900 19.918598 19.853504 19.918598 19.810108 19.810108 19.896900 19.853504 19.853504 19.766697 19.701603 19.766697 19.766697 19.744999 19.701603 19.788410 19.679905 19.701603 19.788410 19.810108 19.788410 19.853504 19.853504 19.918598 19.831806 19.875202 19.810108 19.831806 19.810108 19.723301 19.679905 19.658207 19.593098 19.528004 19.528004 19.571400 19.571400 19.549702 19.571400 19.571400 19.528004 19.571400 19.723301 19.679905 19.679905 19.593098 19.658207 19.614796 19.636509 19.571400 19.462910 19.462910 19.376102 19.376102 19.354404 19.376102 19.332706 19.289295 19.289295 19.159107 19.137409 19.137409 19.072300 19.050602 18.963810 18.920399 18.703403 18.442997 18.356205 18.160908 17.965595 17.726902 17.596699 17.596699 17.531605 17.444798 17.596699 
17.184406 17.119297 17.162708 17.075901 17.162708 17.032505 17.140995 17.054203 17.075901 17.054203 17.032505 16.989109 17.140995 17.010807 16.989109 17.032505 17.032505 17.054203 16.989109 16.989109 16.924000 16.924000 16.902302 16.880604 16.837208 16.967396 16.945698 16.837208 16.902302 16.880604 16.945698 16.902302 16.945698 17.010807 16.967396 17.054203 17.227802 17.379704 17.423100 17.401402 17.444798 17.358006 17.336308 17.119297 17.227802 17.401402 17.575001 17.488209 17.575001 17.553303 17.835407 18.117496 18.247700 18.334507 18.464710 18.551502 18.725101 18.833607 19.072300 19.159107 19.245899 19.245899 19.311008 19.441196 19.397800 19.506306 19.506306 19.528004 19.528004 19.441196 19.397800 19.462910 19.397800 19.441196 19.462910 19.484608 19.506306 19.506306 19.636509 19.636509 19.614796 19.723301 19.831806 19.896900 19.918598 19.962009 19.918598 19.940296 19.896900 19.983707 19.896900 19.896900 19.875202 19.744999 19.701603 19.636509 19.549702 19.593098 19.593098 19.549702 19.658207 19.701603 19.679905 19.766697 19.788410 19.983707 19.875202 19.918598 19.918598 19.918598 19.918598 19.875202 19.766697 19.744999 19.723301 19.549702 19.506306 19.506306 19.506306 19.484608 19.528004 19.462910 19.462910 19.571400 19.528004 19.723301 19.744999 19.701603 19.766697 19.701603 19.701603 19.658207 19.658207 19.658207 19.593098 19.484608 19.441196 19.419498 19.397800 19.397800 19.354404 19.311008 19.224201 19.180805 19.224201 19.093998 18.963810 18.985508 18.898701 18.725101 18.486408 18.334507 18.117496 17.835407 17.726902 17.596699 17.618397 17.575001 17.509907 17.575001 
17.140995 17.119297 17.162708 17.054203 17.097599 17.119297 17.119297 17.032505 16.967396 17.010807 17.010807 17.010807 17.054203 17.010807 17.010807 17.010807 17.032505 17.010807 16.989109 16.924000 16.967396 16.924000 16.945698 16.902302 16.924000 16.880604 16.902302 16.837208 16.880604 16.837208 16.924000 16.989109 16.967396 17.032505 16.989109 17.054203 17.184406 17.271198 17.488209 17.466496 17.488209 17.401402 17.314610 17.184406 17.249500 17.509907 17.575001 17.553303 17.618397 17.640110 17.770298 18.052402 18.139210 18.399601 18.508106 18.594898 18.746799 18.877003 19.072300 19.137409 19.180805 19.267597 19.397800 19.506306 19.528004 19.506306 19.506306 19.549702 19.528004 19.484608 19.354404 19.354404 19.441196 19.376102 19.462910 19.419498 19.441196 19.462910 19.506306 19.593098 19.593098 19.744999 19.788410 19.918598 19.962009 20.005405 20.048801 20.027103 20.005405 19.962009 19.983707 20.048801 19.831806 19.723301 19.614796 19.484608 19.528004 19.571400 19.593098 19.571400 19.549702 19.593098 19.614796 19.744999 19.810108 19.831806 19.918598 19.983707 19.918598 19.875202 19.918598 19.875202 19.853504 19.744999 19.723301 19.528004 19.506306 19.441196 19.441196 19.484608 19.506306 19.528004 19.462910 19.462910 19.528004 19.723301 19.788410 19.723301 19.723301 19.744999 19.744999 19.701603 19.679905 19.744999 19.571400 19.484608 19.419498 19.397800 19.441196 19.332706 19.311008 19.354404 19.180805 19.159107 19.093998 19.028904 18.963810 18.985508 18.855305 18.746799 18.508106 18.291096 17.987309 17.878803 17.683506 17.466496 17.553303 17.531605 17.401402 17.509907 
17.140995 17.206104 17.140995 17.054203 17.010807 17.075901 17.119297 17.032505 17.054203 17.075901 17.054203 17.010807 17.032505 17.075901 17.010807 17.010807 17.032505 17.054203 17.075901 17.010807 16.967396 16.967396 16.837208 16.880604 16.945698 16.815510 16.924000 16.837208 16.945698 16.880604 16.924000 16.967396 16.989109 17.075901 17.032505 17.075901 17.162708 17.379704 17.509907 17.488209 17.466496 17.444798 17.423100 17.271198 17.466496 17.509907 17.553303 17.553303 17.596699 17.640110 17.770298 18.117496 18.247700 18.442997 18.573200 18.660007 18.833607 18.898701 18.985508 19.245899 19.311008 19.289295 19.484608 19.549702 19.528004 19.614796 19.571400 19.614796 19.549702 19.506306 19.441196 19.332706 19.354404 19.419498 19.462910 19.462910 19.419498 19.441196 19.549702 19.614796 19.593098 19.658207 19.853504 19.983707 20.005405 20.027103 19.983707 20.027103 20.070499 20.048801 20.027103 19.983707 19.831806 19.744999 19.636509 19.549702 19.528004 19.593098 19.506306 19.506306 19.506306 19.571400 19.658207 19.679905 19.875202 19.940296 19.896900 19.983707 20.005405 19.940296 19.983707 19.875202 19.766697 19.831806 19.636509 19.571400 19.419498 19.397800 19.528004 19.506306 19.549702 19.571400 19.441196 19.441196 19.571400 19.810108 19.766697 19.744999 19.766697 19.875202 19.853504 19.810108 19.810108 19.723301 19.679905 19.506306 19.419498 19.419498 19.462910 19.354404 19.419498 19.332706 19.180805 19.202503 19.093998 19.093998 19.028904 18.963810 18.855305 18.660007 18.529804 18.291096 18.095798 17.857105 17.661808 17.618397 17.488209 17.509907 17.423100 17.531605 
17.271198 17.184406 17.075901 17.162708 17.206104 17.119297 17.140995 17.054203 17.075901 17.162708 17.097599 17.054203 17.075901 17.097599 17.075901 16.967396 16.989109 16.967396 16.989109 16.945698 17.010807 16.967396 16.902302 16.793797 16.902302 16.924000 16.989109 16.945698 16.945698 16.880604 16.989109 16.945698 16.989109 17.097599 17.075901 17.162708 17.227802 17.358006 17.488209 17.553303 17.488209 17.509907 17.336308 17.336308 17.466496 17.531605 17.575001 17.618397 17.726902 17.661808 17.835407 18.269398 18.291096 18.442997 18.594898 18.660007 18.833607 18.920399 19.115696 19.267597 19.376102 19.441196 19.462910 19.593098 19.614796 19.614796 19.636509 19.614796 19.571400 19.571400 19.462910 19.419498 19.462910 19.419498 19.484608 19.441196 19.462910 19.462910 19.614796 19.506306 19.549702 19.679905 19.875202 19.918598 20.070499 20.048801 20.048801 20.070499 20.135609 20.113895 20.070499 19.983707 19.918598 19.744999 19.658207 19.549702 19.397800 19.462910 19.528004 19.462910 19.506306 19.571400 19.701603 19.658207 19.810108 19.896900 20.005405 20.005405 19.983707 20.027103 19.962009 19.875202 19.788410 19.810108 19.658207 19.528004 19.419498 19.484608 19.376102 19.484608 19.484608 19.419498 19.419498 19.506306 19.614796 19.810108 19.723301 19.831806 19.831806 19.810108 19.831806 19.831806 19.853504 19.831806 19.636509 19.506306 19.506306 19.441196 19.528004 19.462910 19.441196 19.332706 19.245899 19.137409 19.115696 19.050602 18.898701 18.942097 18.833607 18.594898 18.508106 18.312809 18.030704 17.965595 17.705204 17.618397 17.531605 17.444798 17.379704 17.553303 
17.206104 17.119297 17.097599 17.162708 17.032505 17.119297 17.054203 17.032505 17.054203 17.119297 17.010807 16.989109 17.075901 17.010807 17.054203 17.032505 17.075901 16.967396 16.967396 16.967396 16.924000 16.880604 16.880604 16.945698 16.880604 16.902302 16.902302 16.945698 16.924000 16.945698 17.032505 17.010807 16.989109 17.054203 17.140995 17.227802 17.271198 17.336308 17.379704 17.444798 17.379704 17.488209 17.379704 17.358006 17.575001 17.596699 17.640110 17.640110 17.640110 17.726902 17.878803 18.247700 18.421299 18.464710 18.638309 18.725101 18.833607 18.985508 19.202503 19.289295 19.419498 19.397800 19.528004 19.528004 19.593098 19.679905 19.679905 19.723301 19.658207 19.571400 19.462910 19.506306 19.397800 19.484608 19.419498 19.484608 19.441196 19.419498 19.484608 19.679905 19.528004 19.723301 19.831806 19.940296 19.983707 20.027103 20.092197 20.027103 20.113895 20.048801 20.048801 20.005405 19.918598 19.744999 19.571400 19.571400 19.462910 19.441196 19.441196 19.441196 19.484608 19.593098 19.658207 19.701603 19.875202 19.918598 19.962009 19.983707 20.005405 20.027103 19.918598 19.896900 19.788410 19.766697 19.636509 19.528004 19.397800 19.376102 19.397800 19.354404 19.484608 19.376102 19.419498 19.419498 19.549702 19.723301 19.831806 19.766697 19.875202 19.853504 19.875202 19.788410 19.853504 19.853504 19.679905 19.549702 19.571400 19.484608 19.506306 19.441196 19.419498 19.376102 19.224201 19.180805 19.159107 19.115696 18.898701 18.898701 18.833607 18.594898 18.377903 18.269398 17.987309 17.835407 17.683506 17.509907 17.488209 17.444798 17.379704 17.466496 
17.075901 17.206104 17.140995 17.097599 17.162708 17.119297 17.119297 17.032505 17.140995 17.054203 16.967396 17.032505 16.989109 17.097599 17.097599 17.010807 17.097599 16.989109 17.010807 16.924000 17.010807 16.924000 16.924000 16.924000 16.967396 16.945698 16.945698 16.945698 16.924000 16.924000 16.989109 17.010807 17.075901 17.097599 17.119297 17.140995 17.271198 17.358006 17.444798 17.488209 17.444798 17.466496 17.401402 17.488209 17.509907 17.683506 17.705204 17.705204 17.748600 17.835407 17.900501 18.269398 18.399601 18.551502 18.681705 18.833607 18.898701 19.007206 19.245899 19.332706 19.484608 19.397800 19.506306 19.679905 19.679905 19.701603 19.679905 19.723301 19.744999 19.636509 19.549702 19.506306 19.528004 19.484608 19.441196 19.397800 19.484608 19.484608 19.549702 19.571400 19.571400 19.723301 19.853504 19.918598 20.048801 20.027103 20.048801 20.157307 20.070499 20.070499 20.027103 19.962009 19.896900 19.614796 19.593098 19.549702 19.506306 19.441196 19.484608 19.484608 19.462910 19.593098 19.636509 19.744999 19.875202 19.875202 20.027103 20.005405 20.027103 19.983707 20.005405 19.962009 19.896900 19.788410 19.658207 19.528004 19.397800 19.441196 19.462910 19.419498 19.354404 19.397800 19.441196 19.419498 19.614796 19.701603 19.723301 19.810108 19.875202 19.853504 19.831806 19.810108 19.788410 19.853504 19.679905 19.549702 19.462910 19.636509 19.484608 19.528004 19.397800 19.332706 19.202503 19.115696 19.115696 19.072300 18.963810 18.811909 18.725101 18.616596 18.421299 18.095798 17.878803 17.791996 17.661808 17.466496 17.488209 17.444798 17.336308 17.423100 
17.227802 17.249500 17.162708 17.249500 17.140995 17.140995 17.140995 17.010807 17.032505 17.075901 17.075901 17.010807 17.054203 17.010807 17.032505 17.032505 17.140995 17.097599 17.010807 16.945698 16.967396 16.924000 16.880604 16.924000 16.945698 16.902302 17.010807 17.010807 17.010807 16.945698 16.967396 17.075901 17.054203 17.075901 17.162708 17.206104 17.271198 17.466496 17.596699 17.488209 17.596699 17.553303 17.488209 17.509907 17.640110 17.726902 17.726902 17.705204 17.748600 17.835407 18.009007 18.334507 18.399601 18.616596 18.746799 18.833607 19.093998 19.093998 19.245899 19.376102 19.441196 19.462910 19.549702 19.593098 19.658207 19.788410 19.744999 19.810108 19.766697 19.679905 19.593098 19.614796 19.528004 19.549702 19.506306 19.462910 19.484608 19.484608 19.528004 19.593098 19.614796 19.766697 19.875202 20.005405 20.070499 19.983707 20.070499 20.113895 20.113895 20.157307 20.070499 19.962009 19.831806 19.701603 19.744999 19.549702 19.506306 19.549702 19.528004 19.484608 19.528004 19.593098 19.614796 19.766697 19.875202 19.940296 20.005405 19.896900 20.005405 19.983707 19.940296 19.853504 19.831806 19.744999 19.701603 19.506306 19.441196 19.506306 19.419498 19.484608 19.462910 19.462910 19.484608 19.484608 19.593098 19.723301 19.766697 19.831806 19.918598 19.940296 19.875202 19.853504 19.788410 19.766697 19.766697 19.658207 19.441196 19.549702 19.571400 19.397800 19.376102 19.311008 19.224201 19.137409 19.180805 19.028904 18.898701 18.811909 18.768497 18.529804 18.421299 18.204304 17.965595 17.835407 17.683506 17.531605 17.466496 17.466496 17.358006 17.423100 
17.249500 17.162708 17.184406 17.140995 17.206104 17.097599 17.119297 17.097599 17.097599 17.032505 17.054203 17.075901 17.075901 17.032505 17.054203 17.032505 17.032505 16.967396 16.945698 17.010807 17.097599 16.967396 16.902302 16.967396 16.902302 17.010807 17.010807 17.010807 17.010807 16.967396 17.054203 17.032505 17.032505 17.119297 17.119297 17.249500 17.314610 17.423100 17.553303 17.596699 17.575001 17.531605 17.466496 17.661808 17.791996 17.835407 17.748600 17.943897 17.835407 17.878803 18.052402 18.356205 18.529804 18.616596 18.855305 18.920399 19.007206 19.180805 19.267597 19.397800 19.397800 19.593098 19.549702 19.636509 19.658207 19.701603 19.766697 19.788410 19.810108 19.723301 19.658207 19.549702 19.571400 19.571400 19.549702 19.549702 19.549702 19.571400 19.571400 19.614796 19.723301 19.788410 19.831806 19.983707 20.005405 20.070499 20.092197 20.027103 20.070499 20.027103 19.983707 19.875202 19.831806 19.679905 19.636509 19.658207 19.593098 19.506306 19.528004 19.506306 19.528004 19.571400 19.679905 19.853504 19.962009 19.962009 20.027103 19.962009 19.962009 19.918598 19.896900 19.810108 19.875202 19.810108 19.593098 19.528004 19.462910 19.441196 19.571400 19.441196 19.462910 19.419498 19.462910 19.506306 19.636509 19.853504 19.810108 19.744999 19.788410 19.831806 19.896900 19.853504 19.788410 19.744999 19.810108 19.614796 19.528004 19.484608 19.549702 19.462910 19.376102 19.289295 19.202503 19.180805 19.115696 18.985508 18.898701 18.877003 18.746799 18.529804 18.442997 18.182606 17.943897 17.857105 17.726902 17.531605 17.531605 17.423100 17.423100 17.488209 
17.140995 17.140995 17.206104 17.119297 17.075901 17.119297 17.162708 17.119297 17.054203 17.119297 17.075901 17.119297 17.075901 17.140995 16.967396 17.010807 17.162708 17.054203 17.075901 17.032505 17.054203 17.032505 16.945698 16.989109 16.945698 17.010807 17.054203 17.032505 17.032505 17.097599 17.054203 17.119297 17.140995 17.119297 17.184406 17.206104 17.358006 17.509907 17.661808 17.575001 17.596699 17.596699 17.575001 17.748600 17.857105 17.857105 17.857105 17.922199 17.922199 18.009007 18.204304 18.464710 18.638309 18.725101 18.855305 18.920399 19.072300 19.115696 19.267597 19.376102 19.419498 19.484608 19.462910 19.571400 19.593098 19.701603 19.636509 19.679905 19.744999 19.788410 19.679905 19.701603 19.701603 19.701603 19.636509 19.679905 19.658207 19.636509 19.723301 19.744999 19.788410 19.766697 19.810108 19.875202 19.983707 19.983707 20.005405 20.027103 19.962009 19.940296 19.962009 19.940296 19.853504 19.723301 19.723301 19.723301 19.614796 19.571400 19.614796 19.571400 19.571400 19.636509 19.766697 19.788410 19.940296 19.983707 19.962009 20.048801 20.005405 19.875202 19.875202 19.744999 19.788410 19.810108 19.636509 19.484608 19.484608 19.484608 19.549702 19.484608 19.419498 19.484608 19.528004 19.549702 19.636509 19.831806 19.810108 19.831806 19.896900 19.831806 19.853504 19.896900 19.853504 19.766697 19.658207 19.614796 19.549702 19.571400 19.614796 19.462910 19.376102 19.332706 19.289295 19.159107 19.180805 19.050602 18.877003 18.877003 18.703403 18.421299 18.442997 18.226002 17.857105 17.770298 17.596699 17.531605 17.553303 17.488209 17.423100 17.488209 
17.032505 17.075901 17.184406 17.140995 17.054203 17.119297 17.097599 17.010807 17.075901 17.140995 17.075901 17.010807 17.054203 17.097599 17.010807 16.945698 17.054203 17.075901 16.967396 17.010807 16.967396 16.902302 16.902302 16.902302 16.945698 16.880604 16.945698 16.924000 16.967396 17.054203 16.989109 17.054203 17.097599 17.075901 17.075901 17.206104 17.401402 17.509907 17.466496 17.618397 17.661808 17.596699 17.618397 17.683506 17.813709 17.857105 17.922199 17.813709 17.900501 17.987309 18.247700 18.573200 18.594898 18.703403 18.811909 18.942097 19.007206 19.050602 19.202503 19.245899 19.332706 19.376102 19.441196 19.484608 19.462910 19.614796 19.614796 19.701603 19.766697 19.723301 19.723301 19.701603 19.766697 19.788410 19.701603 19.723301 19.658207 19.701603 19.744999 19.810108 19.831806 19.810108 19.831806 19.788410 19.918598 19.940296 19.896900 19.896900 19.918598 19.940296 19.853504 19.766697 19.810108 19.810108 19.723301 19.701603 19.679905 19.723301 19.636509 19.614796 19.679905 19.658207 19.744999 19.788410 19.875202 19.918598 19.853504 19.831806 19.875202 19.810108 19.788410 19.766697 19.679905 19.679905 19.636509 19.549702 19.549702 19.571400 19.506306 19.484608 19.528004 19.506306 19.506306 19.593098 19.701603 19.723301 19.744999 19.679905 19.701603 19.679905 19.658207 19.723301 19.744999 19.614796 19.614796 19.571400 19.484608 19.484608 19.419498 19.462910 19.376102 19.289295 19.224201 19.159107 19.115696 19.093998 18.898701 18.790195 18.681705 18.442997 18.377903 18.074100 17.943897 17.813709 17.596699 17.509907 17.553303 17.423100 17.314610 17.444798 
17.054203 17.140995 17.140995 17.140995 17.140995 17.075901 17.054203 17.054203 17.162708 17.075901 17.054203 17.032505 17.075901 17.140995 17.075901 17.054203 17.075901 16.945698 16.945698 16.945698 16.989109 17.010807 16.902302 16.924000 16.945698 16.945698 16.902302 16.967396 16.967396 17.010807 17.032505 17.032505 17.075901 17.032505 17.119297 17.292896 17.358006 17.531605 17.575001 17.596699 17.575001 17.575001 17.661808 17.813709 17.922199 17.943897 17.987309 17.878803 17.987309 18.074100 18.226002 18.551502 18.638309 18.768497 18.833607 18.920399 19.050602 19.028904 19.028904 19.115696 19.245899 19.289295 19.224201 19.354404 19.397800 19.462910 19.484608 19.528004 19.636509 19.701603 19.766697 19.918598 19.896900 19.962009 19.918598 19.875202 19.896900 19.853504 19.918598 19.875202 19.831806 19.810108 19.810108 19.766697 19.788410 19.853504 19.766697 19.701603 19.744999 19.788410 19.744999 19.723301 19.810108 19.766697 19.831806 19.831806 19.788410 19.723301 19.723301 19.744999 19.658207 19.788410 19.918598 19.831806 19.788410 19.853504 19.875202 19.744999 19.744999 19.723301 19.744999 19.658207 19.658207 19.679905 19.636509 19.549702 19.571400 19.636509 19.679905 19.636509 19.679905 19.614796 19.701603 19.658207 19.701603 19.723301 19.701603 19.614796 19.658207 19.636509 19.614796 19.658207 19.636509 19.571400 19.614796 19.528004 19.462910 19.419498 19.441196 19.376102 19.332706 19.289295 19.224201 19.093998 19.072300 19.028904 18.790195 18.790195 18.616596 18.442997 18.226002 18.117496 17.922199 17.857105 17.596699 17.444798 17.509907 17.444798 17.292896 17.358006 
17.140995 17.097599 17.075901 17.119297 17.075901 17.097599 17.119297 17.010807 17.054203 17.054203 16.967396 17.054203 17.097599 17.097599 17.097599 16.967396 16.989109 17.075901 17.010807 16.945698 16.967396 16.924000 16.945698 16.924000 16.924000 16.989109 16.989109 16.967396 16.989109 17.032505 17.032505 17.075901 17.097599 17.097599 17.162708 17.271198 17.358006 17.509907 17.575001 17.661808 17.618397 17.596699 17.661808 17.857105 17.857105 17.965595 17.965595 17.987309 18.074100 18.204304 18.226002 18.594898 18.725101 18.768497 18.877003 19.028904 19.050602 19.093998 19.137409 19.093998 19.180805 19.180805 19.267597 19.267597 19.376102 19.419498 19.441196 19.593098 19.658207 19.701603 19.788410 19.918598 19.918598 20.048801 20.005405 19.940296 20.005405 20.048801 20.005405 20.048801 19.853504 19.875202 19.766697 19.679905 19.744999 19.636509 19.766697 19.658207 19.614796 19.549702 19.636509 19.701603 19.723301 19.853504 19.918598 19.896900 19.875202 19.875202 19.896900 19.853504 19.810108 19.831806 19.918598 19.788410 19.788410 19.788410 19.810108 19.658207 19.614796 19.614796 19.614796 19.636509 19.636509 19.679905 19.636509 19.658207 19.636509 19.658207 19.788410 19.701603 19.701603 19.723301 19.788410 19.788410 19.744999 19.701603 19.636509 19.636509 19.614796 19.571400 19.593098 19.549702 19.571400 19.549702 19.462910 19.376102 19.462910 19.354404 19.376102 19.311008 19.376102 19.289295 19.115696 19.072300 19.050602 19.050602 18.811909 18.768497 18.638309 18.399601 18.247700 18.095798 17.835407 17.770298 17.683506 17.531605 17.509907 17.444798 17.358006 17.509907 
17.140995 17.162708 17.119297 17.249500 17.162708 17.140995 17.097599 17.075901 17.097599 17.097599 17.075901 17.162708 17.075901 17.184406 17.119297 17.010807 17.119297 16.967396 17.097599 16.967396 16.967396 16.945698 16.945698 16.967396 16.989109 17.010807 17.097599 16.967396 16.989109 16.945698 17.010807 17.032505 17.119297 17.097599 17.206104 17.227802 17.401402 17.640110 17.596699 17.618397 17.553303 17.618397 17.748600 18.030704 18.052402 17.965595 18.117496 18.030704 18.204304 18.226002 18.377903 18.638309 18.790195 18.811909 18.833607 18.942097 18.920399 19.028904 19.093998 19.072300 19.180805 19.180805 19.202503 19.245899 19.354404 19.354404 19.441196 19.528004 19.571400 19.723301 19.962009 19.918598 20.070499 20.135609 20.070499 20.113895 20.048801 20.048801 20.070499 20.027103 19.918598 19.831806 19.766697 19.701603 19.679905 19.636509 19.593098 19.614796 19.549702 19.593098 19.571400 19.658207 19.679905 19.918598 19.983707 20.005405 20.027103 20.005405 19.962009 19.962009 19.983707 19.962009 19.983707 19.788410 19.766697 19.723301 19.723301 19.614796 19.506306 19.506306 19.506306 19.528004 19.549702 19.636509 19.658207 19.658207 19.723301 19.766697 19.788410 19.788410 19.831806 19.853504 19.831806 19.788410 19.766697 19.766697 19.593098 19.571400 19.593098 19.506306 19.593098 19.593098 19.462910 19.462910 19.441196 19.397800 19.332706 19.289295 19.332706 19.397800 19.289295 19.180805 19.202503 19.115696 19.093998 18.942097 18.833607 18.790195 18.681705 18.442997 18.312809 18.139210 17.857105 17.835407 17.575001 17.509907 17.314610 17.444798 17.444798 17.423100 
17.054203 17.162708 17.184406 17.206104 17.206104 17.140995 17.010807 17.010807 17.010807 17.032505 17.010807 17.010807 17.054203 17.075901 16.989109 17.075901 17.010807 16.989109 16.989109 17.075901 16.967396 16.924000 16.924000 16.967396 16.945698 17.010807 17.032505 16.989109 16.989109 16.989109 17.054203 17.162708 17.162708 17.162708 17.206104 17.336308 17.466496 17.553303 17.553303 17.640110 17.575001 17.726902 17.770298 17.943897 17.922199 18.009007 18.095798 18.052402 18.182606 18.291096 18.399601 18.725101 18.746799 18.790195 18.877003 18.920399 19.028904 19.028904 19.072300 19.159107 19.050602 19.159107 19.245899 19.180805 19.245899 19.311008 19.354404 19.462910 19.636509 19.701603 19.962009 19.940296 20.048801 20.092197 20.157307 20.092197 20.135609 20.157307 20.070499 20.092197 19.962009 19.983707 19.744999 19.701603 19.571400 19.614796 19.484608 19.614796 19.528004 19.593098 19.571400 19.679905 19.766697 19.875202 20.005405 20.027103 20.027103 20.027103 20.027103 20.005405 20.048801 20.005405 19.940296 19.853504 19.636509 19.636509 19.593098 19.593098 19.506306 19.462910 19.462910 19.571400 19.593098 19.593098 19.701603 19.701603 19.723301 19.810108 19.788410 19.788410 19.853504 19.896900 19.896900 19.875202 19.766697 19.744999 19.614796 19.549702 19.571400 19.528004 19.528004 19.484608 19.462910 19.419498 19.419498 19.376102 19.289295 19.419498 19.354404 19.267597 19.202503 19.180805 19.180805 19.072300 19.093998 18.942097 18.877003 18.725101 18.660007 18.399601 18.291096 18.139210 17.900501 17.813709 17.553303 17.466496 17.509907 17.401402 17.358006 17.466496 
17.140995 17.010807 17.140995 17.162708 17.140995 17.075901 17.075901 16.989109 17.010807 17.140995 17.075901 16.989109 17.097599 17.119297 17.054203 16.924000 16.989109 17.032505 17.054203 16.989109 16.989109 16.989109 16.989109 16.945698 16.902302 16.924000 17.010807 16.989109 16.945698 16.967396 16.967396 17.054203 17.097599 17.119297 17.184406 17.292896 17.401402 17.466496 17.531605 17.575001 17.575001 17.640110 17.813709 18.009007 17.943897 18.074100 18.139210 18.074100 18.160908 18.291096 18.399601 18.681705 18.768497 18.790195 18.898701 18.963810 18.985508 18.963810 19.050602 19.072300 19.137409 19.115696 19.137409 19.137409 19.202503 19.289295 19.311008 19.441196 19.571400 19.701603 19.853504 19.940296 20.048801 20.113895 20.200703 20.157307 20.157307 20.179005 20.135609 20.092197 19.983707 19.918598 19.744999 19.701603 19.571400 19.571400 19.397800 19.462910 19.506306 19.484608 19.549702 19.593098 19.744999 19.918598 19.983707 20.070499 20.048801 19.983707 20.113895 19.983707 20.005405 20.048801 19.962009 19.853504 19.723301 19.636509 19.549702 19.484608 19.549702 19.441196 19.462910 19.484608 19.528004 19.614796 19.614796 19.679905 19.766697 19.810108 19.831806 19.875202 19.875202 19.896900 19.918598 19.896900 19.853504 19.679905 19.658207 19.462910 19.549702 19.462910 19.462910 19.441196 19.397800 19.354404 19.332706 19.245899 19.311008 19.289295 19.332706 19.245899 19.224201 19.137409 19.072300 19.028904 19.050602 18.898701 18.725101 18.681705 18.594898 18.464710 18.356205 18.226002 17.835407 17.835407 17.618397 17.444798 17.488209 17.379704 17.292896 17.423100 
17.140995 17.097599 17.119297 17.097599 17.140995 17.162708 16.989109 17.054203 17.097599 17.097599 16.989109 17.097599 17.140995 17.119297 17.032505 17.032505 17.010807 17.119297 17.010807 16.967396 16.989109 16.924000 16.880604 16.989109 16.945698 17.075901 17.075901 16.989109 16.967396 17.075901 17.054203 17.075901 17.054203 17.140995 17.184406 17.292896 17.444798 17.553303 17.683506 17.596699 17.596699 17.575001 17.770298 18.030704 17.943897 18.095798 18.095798 18.204304 18.182606 18.291096 18.421299 18.638309 18.790195 18.898701 18.898701 18.898701 18.898701 19.050602 18.963810 19.050602 19.093998 19.072300 19.137409 19.159107 19.289295 19.267597 19.311008 19.506306 19.549702 19.744999 19.810108 20.048801 20.048801 20.179005 20.135609 20.179005 20.135609 20.200703 20.179005 20.048801 20.027103 19.853504 19.766697 19.658207 19.636509 19.593098 19.506306 19.441196 19.528004 19.571400 19.484608 19.571400 19.701603 19.896900 19.983707 20.048801 20.027103 20.135609 20.070499 20.005405 20.092197 20.027103 20.005405 19.962009 19.853504 19.636509 19.549702 19.528004 19.462910 19.419498 19.528004 19.528004 19.506306 19.593098 19.658207 19.788410 19.766697 19.831806 19.853504 19.983707 19.940296 19.940296 19.918598 19.896900 19.766697 19.679905 19.636509 19.571400 19.549702 19.506306 19.441196 19.441196 19.354404 19.332706 19.267597 19.245899 19.332706 19.245899 19.332706 19.289295 19.224201 19.159107 19.028904 18.942097 19.007206 18.898701 18.703403 18.594898 18.573200 18.464710 18.291096 18.160908 17.900501 17.748600 17.661808 17.488209 17.466496 17.423100 17.379704 17.401402 
17.097599 17.119297 17.054203 17.075901 17.032505 17.075901 17.075901 17.032505 17.032505 17.054203 17.097599 16.945698 17.032505 17.032505 17.010807 17.032505 17.010807 16.989109 16.989109 16.945698 16.967396 16.880604 16.967396 17.010807 16.989109 16.989109 17.010807 16.967396 17.010807 16.989109 17.054203 17.054203 17.075901 17.119297 17.162708 17.358006 17.423100 17.596699 17.618397 17.596699 17.661808 17.661808 17.791996 18.009007 17.943897 18.095798 18.095798 18.160908 18.226002 18.204304 18.399601 18.638309 18.768497 18.833607 18.833607 18.942097 18.963810 19.007206 19.007206 19.028904 19.093998 19.072300 19.159107 19.159107 19.289295 19.289295 19.311008 19.397800 19.571400 19.744999 19.810108 19.962009 20.092197 20.179005 20.222401 20.244099 20.179005 20.200703 20.179005 20.027103 20.048801 19.810108 19.766697 19.636509 19.571400 19.484608 19.484608 19.441196 19.484608 19.484608 19.549702 19.614796 19.723301 19.788410 19.983707 20.070499 20.157307 20.048801 20.070499 20.048801 20.048801 20.113895 20.113895 19.896900 19.788410 19.593098 19.549702 19.506306 19.441196 19.419498 19.528004 19.571400 19.614796 19.658207 19.679905 19.831806 19.810108 19.918598 19.962009 19.940296 19.918598 19.983707 19.940296 19.853504 19.766697 19.636509 19.636509 19.571400 19.528004 19.462910 19.419498 19.397800 19.354404 19.354404 19.354404 19.376102 19.245899 19.332706 19.332706 19.180805 19.245899 19.050602 19.007206 18.985508 19.028904 18.855305 18.833607 18.746799 18.573200 18.421299 18.182606 18.117496 17.878803 17.770298 17.640110 17.488209 17.488209 17.640110 17.726902 17.661808 
17.054203 17.119297 17.162708 17.140995 17.075901 17.097599 17.097599 17.032505 17.075901 17.010807 17.054203 17.010807 17.032505 17.054203 17.140995 17.054203 16.989109 17.032505 16.945698 17.032505 16.967396 16.967396 17.010807 17.010807 16.967396 17.054203 17.054203 16.989109 17.054203 17.075901 17.119297 17.075901 17.075901 17.162708 17.292896 17.358006 17.401402 17.596699 17.661808 17.705204 17.618397 17.726902 17.813709 18.009007 18.052402 18.139210 18.204304 18.204304 18.204304 18.160908 18.399601 18.703403 18.746799 18.746799 18.898701 18.898701 18.985508 19.072300 19.115696 19.093998 19.137409 19.093998 19.202503 19.202503 19.267597 19.289295 19.354404 19.506306 19.593098 19.701603 19.875202 19.918598 20.092197 20.179005 20.179005 20.244099 20.157307 20.157307 20.179005 20.048801 19.962009 19.853504 19.701603 19.658207 19.593098 19.549702 19.549702 19.462910 19.528004 19.441196 19.549702 19.614796 19.679905 19.875202 19.940296 19.962009 20.092197 20.135609 20.092197 20.005405 20.070499 20.070499 20.005405 19.962009 19.766697 19.658207 19.549702 19.571400 19.549702 19.484608 19.484608 19.528004 19.593098 19.614796 19.701603 19.831806 19.831806 19.853504 19.940296 19.983707 20.027103 19.962009 19.940296 19.918598 19.788410 19.679905 19.658207 19.593098 19.506306 19.549702 19.506306 19.376102 19.354404 19.332706 19.311008 19.397800 19.289295 19.289295 19.289295 19.245899 19.115696 19.137409 19.028904 18.920399 18.920399 18.877003 18.746799 18.768497 18.616596 18.421299 18.226002 18.139210 17.857105 17.857105 17.661808 17.575001 17.509907 17.640110 18.139210 18.312809 
17.075901 17.075901 17.184406 17.162708 17.075901 17.206104 17.184406 17.054203 16.967396 17.010807 17.054203 16.967396 17.010807 17.054203 17.097599 17.097599 17.054203 17.119297 17.054203 16.924000 17.032505 16.989109 16.989109 16.945698 16.945698 17.097599 17.075901 17.010807 16.967396 16.967396 17.162708 17.119297 17.162708 17.119297 17.336308 17.336308 17.379704 17.531605 17.618397 17.596699 17.618397 17.705204 17.878803 17.987309 18.052402 18.095798 18.095798 18.139210 18.226002 18.204304 18.377903 18.660007 18.746799 18.811909 18.963810 18.942097 19.007206 19.050602 19.137409 19.159107 19.180805 19.137409 19.180805 19.224201 19.332706 19.354404 19.311008 19.528004 19.614796 19.744999 19.853504 19.983707 20.092197 20.135609 20.200703 20.222401 20.200703 20.113895 20.113895 20.048801 20.048801 19.831806 19.658207 19.701603 19.593098 19.571400 19.528004 19.484608 19.484608 19.484608 19.549702 19.658207 19.788410 19.940296 19.983707 20.048801 19.983707 20.135609 20.092197 20.092197 20.113895 20.070499 20.048801 19.918598 19.853504 19.701603 19.593098 19.528004 19.658207 19.571400 19.571400 19.593098 19.593098 19.679905 19.636509 19.810108 19.853504 19.853504 19.896900 20.027103 19.983707 19.983707 19.983707 19.810108 19.810108 19.701603 19.723301 19.614796 19.571400 19.462910 19.549702 19.419498 19.354404 19.354404 19.289295 19.397800 19.311008 19.311008 19.441196 19.354404 19.180805 19.137409 19.093998 19.050602 18.898701 18.877003 18.833607 18.811909 18.638309 18.421299 18.226002 18.160908 17.922199 17.770298 17.705204 17.575001 17.488209 17.531605 17.748600 18.074100 
17.075901 17.075901 17.140995 17.119297 17.075901 17.054203 17.119297 17.054203 17.032505 17.032505 17.010807 16.945698 16.967396 17.032505 17.097599 17.010807 17.054203 17.075901 16.924000 16.924000 17.032505 16.989109 16.967396 17.032505 17.032505 16.924000 17.119297 17.032505 16.989109 16.967396 17.054203 17.140995 17.206104 17.206104 17.184406 17.292896 17.379704 17.553303 17.618397 17.575001 17.640110 17.705204 17.900501 18.117496 18.074100 18.074100 18.117496 18.052402 18.226002 18.204304 18.334507 18.638309 18.746799 18.746799 18.898701 18.963810 18.985508 19.093998 19.224201 19.180805 19.202503 19.224201 19.202503 19.245899 19.354404 19.397800 19.419498 19.484608 19.636509 19.679905 19.766697 19.918598 20.048801 20.027103 20.092197 20.179005 20.070499 20.048801 20.113895 20.092197 19.940296 19.831806 19.810108 19.679905 19.636509 19.614796 19.571400 19.549702 19.549702 19.549702 19.614796 19.701603 19.744999 19.875202 20.005405 19.962009 19.983707 19.940296 20.070499 20.005405 19.962009 20.113895 20.027103 19.918598 19.810108 19.679905 19.593098 19.614796 19.571400 19.593098 19.549702 19.658207 19.571400 19.766697 19.658207 19.810108 19.853504 19.831806 19.831806 19.875202 19.983707 19.875202 19.853504 19.744999 19.766697 19.701603 19.679905 19.528004 19.571400 19.571400 19.549702 19.528004 19.397800 19.441196 19.311008 19.419498 19.376102 19.376102 19.376102 19.245899 19.202503 19.137409 18.963810 18.942097 18.877003 18.898701 18.811909 18.725101 18.616596 18.573200 18.421299 18.160908 17.965595 17.813709 17.726902 17.509907 17.531605 17.423100 17.531605 17.575001 
17.119297 17.140995 17.097599 17.075901 17.097599 17.054203 17.032505 17.054203 17.032505 17.075901 17.119297 16.967396 17.054203 17.097599 17.032505 17.032505 17.054203 17.162708 16.989109 17.010807 16.902302 16.924000 16.945698 16.945698 16.945698 17.054203 17.010807 16.967396 17.097599 16.989109 17.075901 17.075901 17.162708 17.162708 17.206104 17.271198 17.423100 17.466496 17.596699 17.618397 17.661808 17.857105 17.900501 18.074100 18.139210 18.139210 18.117496 18.160908 18.139210 18.226002 18.377903 18.681705 18.703403 18.811909 18.877003 18.942097 19.028904 19.115696 19.311008 19.289295 19.267597 19.332706 19.354404 19.397800 19.462910 19.484608 19.528004 19.614796 19.701603 19.766697 19.853504 19.918598 20.092197 20.092197 20.113895 19.940296 20.048801 20.048801 20.092197 19.962009 19.940296 19.788410 19.788410 19.723301 19.723301 19.701603 19.658207 19.679905 19.636509 19.636509 19.701603 19.766697 19.701603 19.831806 19.918598 19.918598 19.875202 19.896900 19.940296 19.983707 20.027103 20.005405 19.983707 19.940296 19.810108 19.788410 19.679905 19.744999 19.744999 19.744999 19.701603 19.744999 19.701603 19.766697 19.723301 19.788410 19.766697 19.766697 19.744999 19.788410 19.788410 19.788410 19.766697 19.679905 19.701603 19.679905 19.723301 19.701603 19.614796 19.679905 19.658207 19.549702 19.506306 19.441196 19.397800 19.462910 19.397800 19.397800 19.419498 19.332706 19.180805 19.115696 19.093998 18.920399 18.898701 18.877003 18.811909 18.855305 18.681705 18.551502 18.442997 18.226002 17.900501 17.835407 17.705204 17.531605 17.509907 17.336308 17.379704 17.444798 
17.075901 17.119297 17.119297 17.119297 17.032505 17.075901 17.054203 16.967396 17.075901 16.989109 17.032505 17.010807 17.075901 17.032505 16.967396 17.054203 17.032505 16.902302 17.010807 16.989109 16.967396 17.032505 16.967396 16.902302 16.924000 17.010807 17.032505 16.967396 16.945698 17.010807 17.032505 17.140995 17.140995 17.140995 17.184406 17.379704 17.358006 17.596699 17.618397 17.661808 17.683506 17.791996 17.878803 18.074100 18.030704 18.139210 18.052402 18.160908 18.160908 18.247700 18.334507 18.725101 18.790195 18.833607 18.920399 18.963810 19.050602 19.180805 19.311008 19.289295 19.397800 19.397800 19.484608 19.528004 19.549702 19.593098 19.614796 19.636509 19.744999 19.788410 19.788410 19.744999 19.983707 19.962009 19.896900 19.875202 19.940296 19.983707 19.983707 19.940296 19.831806 19.810108 19.875202 19.744999 19.831806 19.831806 19.766697 19.701603 19.658207 19.701603 19.788410 19.788410 19.831806 19.810108 19.831806 19.831806 19.744999 19.744999 19.810108 19.788410 19.896900 19.918598 19.962009 20.027103 19.983707 19.831806 19.853504 19.723301 19.766697 19.744999 19.831806 19.875202 19.831806 19.853504 19.744999 19.701603 19.636509 19.679905 19.723301 19.679905 19.744999 19.723301 19.636509 19.614796 19.701603 19.744999 19.788410 19.723301 19.723301 19.701603 19.701603 19.744999 19.593098 19.593098 19.462910 19.462910 19.332706 19.245899 19.332706 19.202503 19.137409 19.093998 19.050602 18.985508 18.942097 18.855305 18.768497 18.833607 18.725101 18.594898 18.377903 18.226002 17.922199 17.922199 17.661808 17.553303 17.379704 17.336308 17.271198 17.509907 
17.054203 17.162708 17.054203 17.119297 17.075901 17.032505 17.054203 16.989109 17.097599 17.097599 17.054203 17.010807 16.989109 17.140995 17.010807 16.989109 17.206104 17.054203 17.054203 16.945698 17.032505 16.967396 16.880604 16.924000 17.075901 17.010807 17.119297 17.032505 16.967396 17.032505 17.054203 17.097599 17.162708 17.140995 17.249500 17.206104 17.423100 17.509907 17.640110 17.661808 17.683506 17.813709 17.922199 18.074100 18.139210 18.030704 18.139210 18.204304 18.139210 18.182606 18.334507 18.703403 18.660007 18.790195 18.920399 18.963810 19.093998 19.267597 19.397800 19.419498 19.528004 19.528004 19.614796 19.571400 19.636509 19.701603 19.636509 19.788410 19.831806 19.831806 19.744999 19.788410 19.875202 19.831806 19.788410 19.875202 19.831806 19.810108 19.853504 19.853504 19.853504 19.788410 19.831806 19.875202 19.896900 19.875202 19.896900 19.896900 19.831806 19.853504 19.788410 19.788410 19.810108 19.744999 19.701603 19.766697 19.810108 19.701603 19.701603 19.788410 19.744999 19.896900 19.875202 19.940296 19.940296 19.962009 19.983707 19.983707 19.896900 19.962009 19.940296 20.005405 19.875202 19.875202 19.788410 19.766697 19.658207 19.658207 19.658207 19.679905 19.636509 19.636509 19.549702 19.549702 19.571400 19.766697 19.788410 19.810108 19.831806 19.788410 19.810108 19.744999 19.744999 19.636509 19.593098 19.441196 19.397800 19.397800 19.289295 19.289295 19.180805 19.159107 19.115696 18.942097 18.942097 18.942097 18.811909 18.811909 18.790195 18.594898 18.442997 18.269398 17.987309 17.878803 17.726902 17.575001 17.423100 17.423100 17.358006 17.423100 
17.097599 17.184406 17.054203 17.097599 17.075901 17.075901 17.010807 16.989109 17.010807 17.032505 17.054203 17.010807 17.054203 17.032505 16.989109 17.010807 17.075901 17.075901 16.967396 16.967396 16.967396 17.032505 17.054203 16.945698 16.989109 16.989109 16.967396 16.989109 16.989109 16.989109 16.989109 17.010807 17.184406 17.184406 17.206104 17.292896 17.314610 17.488209 17.640110 17.575001 17.661808 17.683506 17.878803 18.095798 18.117496 18.095798 18.117496 18.160908 18.139210 18.269398 18.356205 18.703403 18.725101 18.811909 18.877003 19.072300 19.159107 19.245899 19.462910 19.528004 19.614796 19.593098 19.701603 19.723301 19.679905 19.701603 19.766697 19.810108 19.831806 19.744999 19.766697 19.701603 19.744999 19.744999 19.810108 19.766697 19.744999 19.766697 19.831806 19.766697 19.701603 19.875202 19.875202 19.983707 19.940296 19.940296 19.983707 19.962009 19.875202 19.896900 19.853504 19.896900 19.788410 19.701603 19.593098 19.701603 19.636509 19.614796 19.593098 19.636509 19.679905 19.679905 19.744999 19.918598 20.027103 19.983707 20.005405 19.983707 19.983707 20.005405 20.048801 19.962009 19.983707 19.940296 19.810108 19.658207 19.636509 19.571400 19.614796 19.528004 19.506306 19.484608 19.571400 19.549702 19.614796 19.636509 19.831806 19.788410 19.810108 19.788410 19.831806 19.896900 19.766697 19.723301 19.636509 19.462910 19.419498 19.245899 19.267597 19.245899 19.137409 19.202503 19.115696 18.985508 18.942097 18.898701 18.725101 18.855305 18.746799 18.616596 18.356205 18.247700 18.009007 17.813709 17.748600 17.640110 17.401402 17.423100 17.379704 17.379704 
17.097599 17.119297 17.054203 17.075901 17.097599 17.075901 17.097599 17.097599 16.989109 17.054203 17.032505 16.989109 17.075901 17.054203 17.054203 17.032505 17.119297 17.032505 17.119297 16.989109 17.010807 17.075901 16.945698 16.967396 16.989109 17.010807 17.075901 17.032505 17.010807 17.010807 17.032505 16.989109 17.097599 17.054203 17.206104 17.292896 17.358006 17.531605 17.553303 17.596699 17.748600 17.683506 17.857105 18.009007 18.009007 18.117496 18.095798 18.117496 18.117496 18.160908 18.291096 18.703403 18.855305 18.898701 19.028904 19.093998 19.224201 19.311008 19.441196 19.593098 19.636509 19.658207 19.744999 19.766697 19.810108 19.831806 19.788410 19.788410 19.831806 19.810108 19.766697 19.766697 19.831806 19.701603 19.744999 19.723301 19.701603 19.810108 19.766697 19.788410 19.788410 19.831806 19.853504 19.962009 19.896900 19.940296 19.940296 19.940296 19.896900 19.983707 19.940296 19.853504 19.788410 19.614796 19.614796 19.614796 19.549702 19.571400 19.571400 19.593098 19.549702 19.679905 19.788410 19.831806 19.940296 20.027103 20.048801 20.005405 20.027103 20.113895 20.092197 20.092197 20.070499 19.962009 19.831806 19.766697 19.723301 19.571400 19.636509 19.614796 19.484608 19.484608 19.528004 19.462910 19.549702 19.701603 19.766697 19.810108 19.831806 19.940296 19.853504 19.810108 19.723301 19.701603 19.658207 19.528004 19.376102 19.289295 19.267597 19.245899 19.202503 19.115696 19.072300 18.963810 18.920399 18.898701 18.703403 18.877003 18.790195 18.508106 18.529804 18.204304 18.030704 17.900501 17.791996 17.509907 17.423100 17.553303 17.401402 17.423100 
17.140995 17.097599 16.967396 17.140995 17.054203 17.119297 17.075901 17.075901 17.075901 16.989109 16.967396 17.032505 17.054203 17.140995 17.032505 16.989109 17.054203 17.097599 17.010807 16.989109 17.010807 17.010807 16.989109 16.924000 17.010807 17.032505 17.097599 17.054203 17.032505 17.097599 17.032505 16.989109 16.967396 16.967396 17.075901 17.140995 17.292896 17.488209 17.596699 17.596699 17.596699 17.683506 17.835407 18.030704 18.052402 18.095798 18.139210 18.139210 18.095798 18.182606 18.291096 18.638309 18.703403 18.920399 18.963810 19.050602 19.180805 19.376102 19.484608 19.549702 19.679905 19.658207 19.744999 19.723301 19.788410 19.853504 19.788410 19.831806 19.875202 19.636509 19.614796 19.658207 19.636509 19.679905 19.636509 19.614796 19.614796 19.701603 19.723301 19.788410 19.788410 19.853504 19.896900 19.962009 19.940296 19.940296 19.940296 19.962009 19.918598 20.005405 19.962009 19.875202 19.788410 19.593098 19.614796 19.571400 19.593098 19.571400 19.549702 19.549702 19.571400 19.571400 19.744999 19.853504 19.962009 20.027103 20.113895 20.092197 20.113895 20.070499 20.092197 20.135609 20.048801 20.005405 19.853504 19.766697 19.679905 19.571400 19.614796 19.506306 19.528004 19.441196 19.462910 19.506306 19.506306 19.701603 19.831806 19.766697 19.875202 19.896900 19.875202 19.875202 19.766697 19.853504 19.636509 19.528004 19.376102 19.354404 19.180805 19.267597 19.159107 19.159107 19.072300 18.985508 19.007206 18.942097 18.725101 18.790195 18.703403 18.681705 18.377903 18.160908 18.052402 17.900501 17.705204 17.661808 17.488209 17.488209 17.379704 17.444798 
17.054203 17.010807 17.075901 17.140995 17.075901 17.032505 17.140995 16.967396 17.010807 17.075901 17.054203 16.945698 17.097599 17.097599 17.010807 16.945698 17.032505 16.945698 17.162708 17.032505 17.032505 16.967396 17.032505 17.010807 17.032505 17.075901 17.140995 17.075901 17.097599 17.010807 17.054203 17.032505 17.032505 16.924000 16.989109 17.032505 17.140995 17.271198 17.444798 17.444798 17.596699 17.575001 17.705204 17.922199 17.943897 18.030704 18.117496 18.052402 18.182606 18.139210 18.247700 18.638309 18.703403 18.855305 18.920399 18.985508 19.137409 19.267597 19.462910 19.593098 19.593098 19.701603 19.701603 19.723301 19.810108 19.831806 19.853504 19.810108 19.723301 19.658207 19.679905 19.701603 19.614796 19.679905 19.571400 19.571400 19.549702 19.658207 19.658207 19.701603 19.723301 19.788410 19.831806 19.918598 19.962009 19.940296 19.896900 20.027103 19.962009 19.983707 19.896900 19.918598 19.766697 19.593098 19.549702 19.484608 19.528004 19.528004 19.506306 19.441196 19.506306 19.549702 19.614796 19.831806 19.962009 20.070499 20.092197 20.048801 20.070499 20.092197 20.113895 20.113895 20.027103 19.983707 19.853504 19.723301 19.636509 19.549702 19.528004 19.441196 19.419498 19.354404 19.462910 19.397800 19.549702 19.658207 19.766697 19.831806 19.831806 19.831806 19.853504 19.831806 19.810108 19.701603 19.636509 19.484608 19.311008 19.354404 19.311008 19.224201 19.093998 19.159107 19.028904 18.963810 18.920399 18.898701 18.746799 18.768497 18.768497 18.660007 18.356205 18.182606 18.009007 17.922199 17.748600 17.596699 17.466496 17.401402 17.466496 17.444798 
17.075901 17.032505 17.054203 17.032505 17.119297 17.032505 17.075901 16.967396 17.054203 17.032505 17.054203 16.945698 17.054203 17.032505 17.184406 17.054203 17.097599 17.032505 16.989109 17.010807 17.054203 17.010807 16.967396 17.054203 17.140995 17.054203 17.162708 17.097599 17.140995 17.097599 17.075901 17.054203 17.054203 17.054203 17.075901 17.097599 17.119297 17.206104 17.336308 17.379704 17.466496 17.488209 17.640110 17.770298 17.813709 18.009007 18.074100 18.052402 18.160908 18.226002 18.226002 18.594898 18.746799 18.768497 18.985508 19.028904 19.180805 19.354404 19.462910 19.593098 19.701603 19.766697 19.723301 19.766697 19.766697 19.788410 19.788410 19.831806 19.788410 19.701603 19.528004 19.636509 19.636509 19.614796 19.593098 19.549702 19.571400 19.571400 19.679905 19.701603 19.723301 19.766697 19.853504 19.896900 20.027103 19.962009 19.983707 19.983707 19.918598 19.940296 20.005405 19.810108 19.723301 19.571400 19.549702 19.528004 19.484608 19.506306 19.462910 19.484608 19.549702 19.528004 19.723301 19.788410 19.918598 20.027103 20.070499 20.048801 20.092197 20.092197 20.135609 20.135609 20.005405 19.940296 19.896900 19.788410 19.701603 19.679905 19.528004 19.528004 19.462910 19.354404 19.462910 19.441196 19.528004 19.636509 19.788410 19.810108 19.831806 19.918598 19.810108 19.853504 19.766697 19.701603 19.528004 19.462910 19.289295 19.224201 19.202503 19.159107 19.050602 19.159107 18.985508 18.963810 18.898701 18.920399 18.725101 18.833607 18.768497 18.660007 18.442997 18.204304 17.965595 17.835407 17.770298 17.553303 17.466496 17.379704 17.358006 17.401402 
17.119297 17.032505 17.206104 17.054203 17.075901 17.054203 17.097599 17.097599 16.967396 16.989109 16.989109 17.010807 17.054203 17.097599 17.119297 17.054203 17.162708 17.097599 17.054203 17.075901 17.097599 17.119297 17.162708 17.162708 17.206104 17.140995 17.075901 17.119297 17.075901 17.054203 16.989109 17.010807 17.032505 17.075901 17.097599 17.206104 17.140995 17.227802 17.292896 17.249500 17.336308 17.423100 17.488209 17.726902 17.791996 18.030704 18.030704 18.095798 18.117496 18.182606 18.312809 18.508106 18.725101 18.811909 18.985508 19.093998 19.202503 19.354404 19.462910 19.614796 19.593098 19.701603 19.744999 19.788410 19.810108 19.788410 19.875202 19.831806 19.831806 19.658207 19.571400 19.549702 19.658207 19.658207 19.679905 19.571400 19.528004 19.593098 19.701603 19.723301 19.658207 19.875202 19.896900 19.918598 19.962009 19.962009 19.940296 19.983707 19.983707 19.940296 19.940296 19.875202 19.744999 19.549702 19.528004 19.528004 19.549702 19.484608 19.462910 19.506306 19.528004 19.549702 19.679905 19.788410 19.940296 20.048801 20.179005 20.070499 20.157307 20.070499 20.135609 20.222401 20.113895 20.092197 19.918598 19.831806 19.744999 19.658207 19.701603 19.571400 19.419498 19.397800 19.484608 19.462910 19.506306 19.636509 19.766697 19.831806 19.810108 19.810108 19.875202 19.788410 19.788410 19.701603 19.614796 19.441196 19.224201 19.202503 19.289295 19.202503 19.093998 19.093998 18.985508 18.898701 18.963810 18.877003 18.811909 18.920399 18.877003 18.703403 18.442997 18.269398 18.074100 17.857105 17.748600 17.683506 17.488209 17.466496 17.358006 17.488209 
17.097599 17.032505 17.054203 17.054203 16.989109 17.097599 17.010807 17.075901 17.075901 17.032505 16.945698 17.010807 17.097599 17.032505 17.054203 17.140995 17.140995 17.206104 17.075901 17.075901 17.119297 17.184406 17.075901 17.184406 17.206104 17.140995 17.206104 17.054203 17.032505 17.054203 17.032505 17.097599 17.032505 17.054203 17.054203 17.140995 17.075901 17.336308 17.314610 17.358006 17.271198 17.336308 17.336308 17.423100 17.705204 18.030704 18.030704 18.009007 18.095798 18.095798 18.182606 18.573200 18.616596 18.790195 18.942097 19.072300 19.180805 19.289295 19.484608 19.571400 19.658207 19.723301 19.679905 19.788410 19.918598 19.831806 19.788410 19.744999 19.701603 19.788410 19.658207 19.679905 19.658207 19.701603 19.593098 19.636509 19.614796 19.658207 19.679905 19.679905 19.701603 19.766697 19.744999 19.896900 19.918598 19.918598 19.853504 19.918598 19.853504 19.940296 19.896900 19.831806 19.658207 19.614796 19.571400 19.549702 19.484608 19.484608 19.419498 19.528004 19.571400 19.614796 19.701603 19.831806 20.048801 20.048801 20.048801 20.113895 20.179005 20.135609 20.179005 20.135609 20.092197 20.027103 19.962009 19.810108 19.723301 19.679905 19.723301 19.549702 19.549702 19.506306 19.462910 19.419498 19.528004 19.636509 19.744999 19.679905 19.853504 19.831806 19.810108 19.766697 19.723301 19.658207 19.506306 19.354404 19.224201 19.115696 19.202503 19.028904 19.050602 19.028904 19.072300 19.072300 18.877003 18.920399 18.811909 18.811909 18.681705 18.616596 18.312809 18.269398 18.009007 17.878803 17.791996 17.596699 17.553303 17.423100 17.423100 17.531605 
17.010807 16.989109 17.097599 17.075901 17.075901 17.054203 17.054203 17.054203 17.032505 17.054203 17.075901 16.967396 16.837208 16.815510 16.772099 16.989109 17.184406 17.249500 17.119297 17.119297 17.162708 17.119297 17.097599 17.097599 17.140995 17.097599 17.075901 17.097599 17.032505 17.054203 17.032505 17.054203 16.989109 17.075901 17.075901 17.075901 17.140995 17.227802 17.401402 17.379704 17.466496 17.379704 17.379704 17.401402 17.683506 18.030704 18.030704 17.965595 18.074100 18.074100 18.182606 18.529804 18.768497 18.833607 18.898701 19.007206 19.072300 19.332706 19.397800 19.636509 19.549702 19.636509 19.701603 19.788410 19.766697 19.679905 19.701603 19.744999 19.766697 19.679905 19.658207 19.679905 19.636509 19.701603 19.614796 19.636509 19.658207 19.658207 19.658207 19.679905 19.701603 19.636509 19.766697 19.766697 19.766697 19.918598 19.810108 19.875202 19.918598 19.896900 19.875202 19.810108 19.679905 19.636509 19.506306 19.528004 19.549702 19.506306 19.528004 19.462910 19.593098 19.636509 19.701603 19.766697 19.962009 19.940296 20.070499 19.962009 20.048801 20.070499 20.092197 20.070499 20.113895 20.027103 19.831806 19.810108 19.788410 19.723301 19.723301 19.614796 19.528004 19.441196 19.484608 19.441196 19.549702 19.701603 19.679905 19.658207 19.701603 19.744999 19.658207 19.679905 19.636509 19.484608 19.419498 19.332706 19.289295 19.159107 19.093998 19.115696 19.028904 18.985508 18.920399 18.898701 18.920399 18.877003 18.811909 18.746799 18.681705 18.594898 18.421299 18.204304 18.030704 17.878803 17.726902 17.618397 17.553303 17.423100 17.314610 17.466496 
17.075901 17.054203 17.075901 17.140995 17.032505 17.054203 17.162708 17.075901 17.184406 17.119297 17.097599 16.989109 16.837208 16.728703 16.663609 16.924000 17.206104 17.140995 17.097599 17.097599 17.097599 17.032505 17.119297 17.227802 17.162708 17.162708 17.097599 17.162708 17.054203 17.010807 17.097599 17.140995 17.010807 17.097599 17.162708 17.162708 17.119297 17.227802 17.358006 17.336308 17.553303 17.553303 17.509907 17.509907 17.770298 17.987309 17.922199 18.009007 18.030704 18.095798 18.139210 18.442997 18.746799 18.768497 18.855305 18.942097 19.072300 19.202503 19.267597 19.397800 19.528004 19.614796 19.614796 19.701603 19.723301 19.679905 19.701603 19.658207 19.744999 19.744999 19.744999 19.744999 19.744999 19.788410 19.701603 19.679905 19.679905 19.614796 19.723301 19.679905 19.679905 19.658207 19.744999 19.744999 19.744999 19.810108 19.766697 19.744999 19.831806 19.918598 19.744999 19.788410 19.766697 19.549702 19.614796 19.593098 19.571400 19.571400 19.636509 19.614796 19.571400 19.723301 19.723301 19.810108 19.918598 19.962009 19.962009 19.983707 19.983707 20.005405 19.983707 20.005405 20.027103 19.940296 19.875202 19.875202 19.853504 19.810108 19.788410 19.636509 19.614796 19.593098 19.614796 19.506306 19.679905 19.658207 19.614796 19.571400 19.679905 19.679905 19.549702 19.549702 19.528004 19.376102 19.354404 19.311008 19.159107 19.050602 19.072300 19.093998 19.007206 19.072300 19.028904 18.898701 18.963810 18.877003 18.833607 18.855305 18.790195 18.638309 18.464710 18.247700 17.965595 17.900501 17.770298 17.596699 17.488209 17.466496 17.401402 17.509907 
17.032505 17.140995 17.184406 17.097599 17.184406 17.271198 17.227802 17.227802 17.184406 17.206104 17.184406 16.902302 17.010807 16.750401 16.750401 16.858906 17.032505 17.097599 17.119297 17.054203 17.075901 17.162708 17.140995 17.249500 17.206104 17.206104 17.271198 17.140995 17.140995 17.162708 17.075901 17.162708 17.119297 17.119297 17.206104 17.140995 17.097599 17.206104 17.292896 17.379704 17.488209 17.488209 17.509907 17.488209 17.683506 17.922199 17.943897 18.052402 18.052402 18.030704 18.117496 18.551502 18.681705 18.790195 18.898701 18.920399 19.007206 19.180805 19.289295 19.376102 19.419498 19.528004 19.484608 19.549702 19.658207 19.614796 19.528004 19.636509 19.723301 19.723301 19.744999 19.853504 19.875202 19.940296 19.918598 19.788410 19.744999 19.744999 19.788410 19.788410 19.723301 19.701603 19.614796 19.679905 19.723301 19.658207 19.788410 19.853504 19.766697 19.810108 19.723301 19.701603 19.766697 19.658207 19.679905 19.658207 19.636509 19.723301 19.679905 19.636509 19.744999 19.744999 19.831806 19.853504 19.875202 19.940296 19.918598 19.831806 19.896900 19.918598 19.896900 19.896900 19.853504 19.918598 19.940296 19.853504 19.940296 19.962009 19.853504 19.810108 19.766697 19.766697 19.788410 19.701603 19.593098 19.549702 19.614796 19.528004 19.528004 19.484608 19.484608 19.506306 19.419498 19.332706 19.267597 19.267597 19.137409 19.137409 19.007206 19.115696 19.050602 19.028904 18.985508 18.920399 18.898701 18.942097 18.877003 18.833607 18.725101 18.529804 18.464710 18.269398 18.052402 17.922199 17.770298 17.683506 17.553303 17.509907 17.358006 17.509907 
17.140995 17.184406 17.292896 17.271198 17.249500 17.379704 17.271198 17.249500 17.249500 17.292896 17.206104 16.967396 16.880604 16.772099 16.707005 16.837208 17.010807 17.097599 17.119297 17.140995 17.140995 17.292896 17.227802 17.140995 17.249500 17.227802 17.227802 17.249500 17.227802 17.227802 17.184406 17.249500 17.162708 17.206104 17.206104 17.249500 17.119297 17.271198 17.358006 17.358006 17.466496 17.531605 17.575001 17.596699 17.683506 17.987309 17.965595 18.030704 18.074100 18.095798 18.182606 18.573200 18.790195 18.746799 18.877003 18.920399 19.028904 19.180805 19.224201 19.267597 19.332706 19.441196 19.354404 19.462910 19.528004 19.571400 19.528004 19.614796 19.701603 19.766697 19.810108 19.940296 19.983707 20.005405 20.005405 19.962009 19.896900 19.896900 19.831806 19.788410 19.744999 19.744999 19.593098 19.614796 19.614796 19.571400 19.636509 19.658207 19.636509 19.723301 19.701603 19.701603 19.679905 19.723301 19.744999 19.810108 19.810108 19.788410 19.853504 19.853504 19.918598 19.962009 19.831806 19.875202 19.875202 19.853504 19.788410 19.810108 19.831806 19.831806 19.831806 19.810108 19.766697 19.875202 19.940296 19.983707 20.005405 19.983707 19.983707 19.940296 19.918598 19.875202 19.875202 19.744999 19.636509 19.571400 19.484608 19.506306 19.484608 19.441196 19.462910 19.397800 19.419498 19.354404 19.354404 19.224201 19.180805 19.137409 19.028904 19.028904 19.115696 19.137409 19.093998 19.007206 18.942097 18.920399 18.790195 18.920399 18.833607 18.638309 18.421299 18.334507 18.095798 18.030704 17.878803 17.661808 17.575001 17.553303 17.466496 17.509907 
17.206104 17.314610 17.249500 17.401402 17.379704 17.379704 17.314610 17.206104 17.249500 17.227802 17.206104 16.945698 16.924000 16.793797 16.620197 16.815510 17.032505 17.184406 17.184406 17.206104 17.119297 17.206104 17.206104 17.227802 17.227802 17.206104 17.336308 17.249500 17.206104 17.271198 17.206104 17.227802 17.184406 17.162708 17.119297 17.140995 17.140995 17.227802 17.314610 17.358006 17.466496 17.401402 17.466496 17.553303 17.661808 17.922199 17.987309 18.095798 18.030704 17.987309 18.139210 18.508106 18.594898 18.660007 18.790195 18.811909 18.898701 19.050602 19.093998 19.180805 19.245899 19.332706 19.376102 19.462910 19.354404 19.484608 19.419498 19.528004 19.636509 19.810108 19.788410 20.005405 20.027103 20.092197 20.027103 20.027103 19.940296 19.940296 19.831806 19.766697 19.766697 19.614796 19.506306 19.528004 19.549702 19.484608 19.506306 19.593098 19.571400 19.593098 19.593098 19.679905 19.658207 19.744999 19.810108 19.788410 19.788410 19.810108 19.853504 19.853504 19.962009 19.875202 19.896900 19.831806 19.831806 19.766697 19.744999 19.744999 19.744999 19.701603 19.679905 19.679905 19.723301 19.896900 19.896900 19.983707 20.005405 20.048801 20.113895 20.070499 19.983707 19.875202 19.896900 19.831806 19.658207 19.549702 19.419498 19.289295 19.441196 19.376102 19.289295 19.376102 19.224201 19.224201 19.332706 19.115696 19.180805 19.028904 19.093998 19.115696 19.050602 19.007206 18.963810 18.985508 18.898701 18.898701 18.942097 18.898701 18.855305 18.638309 18.334507 18.312809 18.139210 18.074100 17.900501 17.683506 17.683506 17.444798 17.401402 17.531605 
17.314610 17.358006 17.336308 17.314610 17.314610 17.336308 17.271198 17.271198 17.336308 17.249500 17.140995 17.075901 16.945698 16.837208 16.620197 16.728703 17.075901 17.162708 17.271198 17.249500 17.206104 17.271198 17.227802 17.162708 17.249500 17.271198 17.314610 17.249500 17.206104 17.227802 17.184406 17.162708 17.227802 17.119297 17.162708 17.140995 17.054203 17.140995 17.227802 17.379704 17.444798 17.423100 17.466496 17.466496 17.683506 17.857105 17.878803 18.009007 17.900501 17.943897 18.095798 18.464710 18.573200 18.616596 18.681705 18.768497 18.920399 19.028904 19.072300 19.224201 19.202503 19.332706 19.289295 19.289295 19.354404 19.419498 19.441196 19.462910 19.593098 19.788410 19.853504 20.027103 20.092197 20.005405 20.113895 19.983707 20.005405 19.875202 19.896900 19.896900 19.744999 19.636509 19.506306 19.397800 19.332706 19.484608 19.441196 19.571400 19.506306 19.528004 19.571400 19.571400 19.679905 19.766697 19.788410 19.918598 19.853504 19.875202 19.962009 19.875202 19.918598 19.983707 19.896900 19.831806 19.896900 19.679905 19.744999 19.766697 19.679905 19.614796 19.571400 19.614796 19.701603 19.810108 19.940296 19.940296 20.048801 20.070499 20.092197 20.048801 20.005405 19.962009 19.918598 19.744999 19.658207 19.593098 19.419498 19.332706 19.289295 19.245899 19.289295 19.267597 19.093998 19.202503 19.159107 19.224201 19.115696 19.093998 19.115696 18.985508 18.985508 19.050602 19.028904 19.028904 18.877003 18.877003 18.877003 18.898701 18.811909 18.616596 18.356205 18.291096 18.160908 18.074100 17.922199 17.748600 17.661808 17.531605 17.466496 17.575001 
17.249500 17.271198 17.271198 17.271198 17.314610 17.336308 17.249500 17.292896 17.227802 17.206104 17.140995 17.010807 16.967396 16.837208 16.598499 16.750401 16.945698 17.227802 17.140995 17.227802 17.119297 17.249500 17.075901 17.184406 17.227802 17.227802 17.292896 17.140995 17.336308 17.227802 17.206104 17.162708 17.097599 17.140995 17.054203 17.054203 16.989109 17.054203 17.227802 17.271198 17.358006 17.336308 17.423100 17.488209 17.596699 17.791996 17.878803 17.922199 17.900501 17.900501 18.009007 18.356205 18.486408 18.681705 18.638309 18.855305 18.877003 18.963810 19.028904 19.115696 19.137409 19.180805 19.289295 19.267597 19.462910 19.419498 19.397800 19.484608 19.636509 19.701603 19.853504 20.070499 20.027103 20.027103 20.113895 20.070499 20.005405 19.962009 19.940296 19.744999 19.679905 19.593098 19.441196 19.419498 19.397800 19.354404 19.376102 19.397800 19.354404 19.462910 19.528004 19.636509 19.658207 19.723301 19.831806 19.896900 19.918598 19.896900 20.048801 19.896900 19.940296 19.962009 19.918598 19.853504 19.853504 19.744999 19.679905 19.593098 19.636509 19.528004 19.571400 19.614796 19.679905 19.766697 19.918598 20.027103 20.113895 20.113895 20.113895 20.048801 20.027103 19.962009 19.896900 19.810108 19.636509 19.549702 19.419498 19.311008 19.332706 19.245899 19.245899 19.159107 19.159107 19.137409 19.072300 19.050602 19.050602 19.050602 18.985508 19.072300 18.985508 19.028904 19.007206 18.942097 19.028904 18.963810 18.855305 18.790195 18.746799 18.551502 18.442997 18.312809 18.074100 17.965595 17.922199 17.726902 17.640110 17.509907 17.423100 17.575001 
17.206104 17.249500 17.227802 17.401402 17.271198 17.292896 17.292896 17.271198 17.184406 17.206104 17.184406 17.075901 16.967396 16.945698 16.728703 16.728703 16.815510 17.119297 17.140995 17.184406 17.162708 17.184406 17.184406 17.249500 17.162708 17.249500 17.336308 17.162708 17.206104 17.119297 17.249500 17.227802 17.184406 17.162708 17.162708 17.010807 17.010807 17.119297 17.162708 17.271198 17.292896 17.358006 17.423100 17.488209 17.683506 17.791996 17.857105 17.900501 17.922199 17.965595 18.095798 18.312809 18.486408 18.594898 18.638309 18.725101 18.877003 18.985508 18.985508 19.115696 19.137409 19.159107 19.224201 19.224201 19.311008 19.376102 19.376102 19.441196 19.593098 19.744999 19.875202 19.962009 20.048801 20.027103 20.027103 20.027103 19.983707 19.940296 19.918598 19.701603 19.701603 19.484608 19.441196 19.354404 19.332706 19.397800 19.332706 19.419498 19.354404 19.419498 19.484608 19.549702 19.636509 19.788410 19.788410 19.918598 19.918598 19.983707 19.983707 19.940296 19.983707 20.005405 19.962009 19.896900 19.766697 19.658207 19.593098 19.528004 19.614796 19.441196 19.571400 19.571400 19.571400 19.723301 19.875202 19.940296 20.005405 20.157307 20.135609 20.157307 20.048801 20.070499 19.918598 19.788410 19.636509 19.549702 19.354404 19.289295 19.267597 19.224201 19.267597 19.180805 18.985508 19.072300 19.115696 19.093998 19.028904 19.093998 19.007206 18.985508 19.028904 19.028904 19.028904 18.963810 18.942097 18.985508 18.833607 18.833607 18.725101 18.529804 18.508106 18.291096 18.030704 17.987309 17.857105 17.748600 17.618397 17.596699 17.509907 17.509907 
17.314610 17.292896 17.271198 17.314610 17.379704 17.249500 17.249500 17.227802 17.184406 17.227802 17.162708 17.054203 16.989109 16.924000 16.685307 16.685307 16.772099 17.054203 17.227802 17.184406 17.184406 17.206104 17.206104 17.271198 17.162708 17.292896 17.184406 17.162708 17.184406 17.249500 17.162708 17.227802 17.227802 17.184406 17.119297 17.097599 17.010807 17.097599 17.162708 17.314610 17.358006 17.358006 17.379704 17.466496 17.596699 17.791996 17.813709 17.813709 17.835407 17.813709 17.987309 18.334507 18.377903 18.616596 18.681705 18.746799 18.833607 18.920399 18.942097 19.028904 19.137409 19.180805 19.202503 19.267597 19.354404 19.462910 19.462910 19.484608 19.571400 19.766697 19.810108 19.918598 20.027103 20.070499 19.983707 20.048801 19.983707 19.940296 19.940296 19.766697 19.636509 19.506306 19.419498 19.354404 19.311008 19.354404 19.332706 19.332706 19.332706 19.397800 19.397800 19.571400 19.636509 19.766697 19.810108 19.918598 19.962009 19.983707 20.005405 19.983707 20.027103 20.070499 19.983707 19.853504 19.788410 19.744999 19.549702 19.549702 19.549702 19.549702 19.506306 19.593098 19.636509 19.744999 19.853504 20.048801 20.070499 20.157307 20.135609 20.113895 20.092197 19.962009 19.918598 19.788410 19.614796 19.462910 19.354404 19.224201 19.202503 19.159107 19.202503 19.159107 19.050602 19.115696 19.050602 19.072300 19.050602 18.942097 18.942097 19.050602 19.093998 19.028904 18.942097 19.007206 18.920399 18.985508 18.833607 18.811909 18.833607 18.660007 18.421299 18.269398 18.030704 17.965595 17.813709 17.683506 17.683506 17.531605 17.488209 17.444798 
17.249500 17.314610 17.271198 17.336308 17.336308 17.227802 17.184406 17.249500 17.249500 17.249500 17.184406 17.119297 17.075901 16.902302 16.728703 16.663609 16.707005 16.902302 17.097599 17.140995 17.162708 17.206104 17.206104 17.162708 17.184406 17.184406 17.292896 17.249500 17.206104 17.271198 17.227802 17.140995 17.271198 17.271198 17.184406 17.162708 17.032505 17.075901 17.184406 17.292896 17.292896 17.249500 17.423100 17.444798 17.553303 17.683506 17.770298 17.835407 17.791996 17.857105 17.922199 18.334507 18.399601 18.529804 18.638309 18.681705 18.725101 18.877003 19.007206 19.072300 19.115696 19.180805 19.202503 19.289295 19.354404 19.397800 19.462910 19.462910 19.571400 19.701603 19.766697 20.005405 19.983707 20.048801 20.048801 20.027103 19.940296 19.918598 19.810108 19.810108 19.636509 19.506306 19.376102 19.289295 19.267597 19.245899 19.245899 19.311008 19.289295 19.332706 19.376102 19.506306 19.636509 19.744999 19.918598 19.962009 19.983707 20.005405 20.048801 20.027103 20.005405 20.027103 20.005405 19.853504 19.679905 19.636509 19.506306 19.549702 19.528004 19.528004 19.506306 19.484608 19.658207 19.701603 19.853504 19.918598 20.027103 20.092197 20.113895 20.092197 20.135609 20.005405 19.896900 19.766697 19.571400 19.484608 19.354404 19.202503 19.224201 19.180805 19.093998 19.093998 18.985508 19.028904 19.072300 19.050602 19.007206 19.072300 18.985508 19.028904 19.093998 19.028904 18.963810 18.920399 19.007206 18.942097 18.877003 18.877003 18.725101 18.529804 18.464710 18.226002 18.009007 18.074100 17.943897 17.726902 17.575001 17.509907 17.401402 17.531605 
17.379704 17.423100 17.423100 17.249500 17.336308 17.358006 17.314610 17.249500 17.271198 17.271198 17.271198 17.184406 17.162708 16.945698 16.793797 16.598499 16.663609 16.837208 17.140995 17.184406 17.206104 17.119297 17.140995 17.249500 17.271198 17.227802 17.336308 17.162708 17.184406 17.227802 17.249500 17.271198 17.249500 17.271198 17.249500 17.162708 17.054203 17.097599 17.184406 17.314610 17.336308 17.314610 17.314610 17.444798 17.423100 17.618397 17.661808 17.726902 17.813709 17.857105 17.900501 18.269398 18.421299 18.508106 18.616596 18.768497 18.790195 18.811909 19.050602 19.050602 19.180805 19.115696 19.224201 19.332706 19.332706 19.397800 19.441196 19.397800 19.549702 19.658207 19.679905 19.918598 19.896900 19.918598 19.940296 20.027103 19.983707 19.875202 19.853504 19.723301 19.723301 19.419498 19.419498 19.332706 19.245899 19.332706 19.289295 19.245899 19.311008 19.332706 19.397800 19.462910 19.549702 19.701603 19.918598 19.896900 20.070499 20.005405 20.027103 19.962009 19.940296 19.918598 19.940296 19.766697 19.744999 19.614796 19.549702 19.484608 19.549702 19.528004 19.462910 19.549702 19.614796 19.788410 19.896900 19.962009 20.005405 20.092197 20.092197 20.113895 20.048801 19.940296 19.918598 19.679905 19.506306 19.506306 19.267597 19.245899 19.202503 19.202503 19.137409 19.050602 18.985508 19.093998 19.050602 19.007206 19.050602 18.985508 19.007206 18.963810 19.093998 19.028904 19.028904 19.028904 19.050602 19.028904 18.898701 18.790195 18.790195 18.594898 18.377903 18.356205 18.117496 18.052402 17.835407 17.726902 17.596699 17.509907 17.488209 17.509907 
17.358006 17.379704 17.314610 17.292896 17.358006 17.336308 17.379704 17.336308 17.423100 17.206104 17.249500 17.206104 17.227802 17.097599 16.858906 16.707005 16.728703 16.858906 17.032505 17.206104 17.314610 17.140995 17.292896 17.292896 17.271198 17.271198 17.314610 17.314610 17.206104 17.227802 17.271198 17.292896 17.227802 17.184406 17.292896 17.184406 17.054203 17.075901 17.162708 17.227802 17.292896 17.314610 17.379704 17.401402 17.358006 17.553303 17.661808 17.705204 17.683506 17.835407 17.835407 18.226002 18.442997 18.551502 18.660007 18.746799 18.877003 18.877003 19.028904 19.159107 19.159107 19.180805 19.159107 19.267597 19.311008 19.354404 19.397800 19.462910 19.528004 19.593098 19.723301 19.875202 19.940296 20.005405 19.918598 19.940296 19.896900 19.788410 19.788410 19.723301 19.571400 19.397800 19.354404 19.311008 19.267597 19.289295 19.267597 19.267597 19.332706 19.332706 19.376102 19.571400 19.614796 19.679905 19.810108 20.005405 19.983707 20.027103 20.005405 20.005405 19.918598 19.940296 19.918598 19.788410 19.658207 19.484608 19.528004 19.462910 19.484608 19.506306 19.549702 19.528004 19.614796 19.766697 19.810108 19.918598 19.962009 19.962009 20.070499 20.005405 19.983707 19.896900 19.918598 19.658207 19.528004 19.419498 19.354404 19.180805 19.180805 19.202503 19.115696 19.007206 19.007206 19.028904 19.028904 18.985508 18.963810 18.942097 18.963810 19.072300 19.137409 19.115696 19.072300 19.072300 19.072300 19.007206 18.877003 18.942097 18.768497 18.660007 18.529804 18.291096 18.139210 18.117496 17.922199 17.791996 17.661808 17.575001 17.444798 17.618397 
17.227802 17.227802 17.292896 17.292896 17.249500 17.271198 17.249500 17.206104 17.249500 17.292896 17.314610 17.292896 17.097599 17.119297 16.858906 16.663609 16.750401 16.815510 17.032505 17.140995 17.227802 17.140995 17.184406 17.119297 17.162708 17.271198 17.271198 17.206104 17.401402 17.314610 17.249500 17.271198 17.292896 17.206104 17.227802 17.206104 17.010807 17.010807 17.184406 17.206104 17.358006 17.271198 17.358006 17.379704 17.336308 17.509907 17.618397 17.705204 17.791996 17.748600 17.748600 18.204304 18.377903 18.486408 18.638309 18.638309 18.746799 18.920399 19.007206 19.115696 19.093998 19.137409 19.180805 19.202503 19.354404 19.376102 19.376102 19.462910 19.462910 19.462910 19.614796 19.831806 19.918598 19.940296 19.918598 19.853504 19.831806 19.788410 19.810108 19.614796 19.549702 19.376102 19.311008 19.267597 19.202503 19.202503 19.137409 19.289295 19.289295 19.332706 19.462910 19.506306 19.549702 19.679905 19.810108 19.875202 19.918598 19.918598 19.918598 19.962009 19.853504 19.701603 19.788410 19.636509 19.506306 19.506306 19.484608 19.441196 19.397800 19.419498 19.462910 19.506306 19.484608 19.723301 19.766697 19.723301 19.788410 19.831806 19.853504 19.810108 19.896900 19.701603 19.679905 19.593098 19.397800 19.311008 19.376102 19.137409 19.180805 19.159107 19.072300 19.115696 19.093998 18.942097 19.050602 19.115696 18.985508 18.833607 18.920399 19.050602 19.050602 19.115696 19.093998 19.137409 18.963810 19.028904 18.920399 18.920399 18.746799 18.594898 18.529804 18.442997 18.160908 18.074100 17.878803 17.748600 17.748600 17.531605 17.553303 17.509907 
17.336308 17.314610 17.336308 17.292896 17.271198 17.401402 17.336308 17.206104 17.336308 17.249500 17.249500 17.184406 17.140995 16.989109 16.967396 16.880604 16.728703 16.707005 16.902302 17.140995 17.206104 17.184406 17.227802 17.162708 17.162708 17.314610 17.206104 17.292896 17.444798 17.271198 17.336308 17.292896 17.249500 17.249500 17.206104 17.140995 17.054203 17.097599 17.227802 17.271198 17.292896 17.314610 17.336308 17.379704 17.314610 17.466496 17.575001 17.618397 17.726902 17.726902 17.726902 18.095798 18.312809 18.551502 18.616596 18.638309 18.811909 18.877003 19.072300 19.093998 19.093998 19.115696 19.159107 19.267597 19.354404 19.354404 19.376102 19.462910 19.462910 19.419498 19.528004 19.701603 19.744999 19.766697 19.831806 19.723301 19.723301 19.744999 19.614796 19.593098 19.484608 19.376102 19.289295 19.332706 19.267597 19.202503 19.245899 19.180805 19.224201 19.311008 19.289295 19.419498 19.506306 19.593098 19.658207 19.788410 19.831806 19.896900 19.831806 19.766697 19.810108 19.679905 19.701603 19.636509 19.484608 19.506306 19.397800 19.462910 19.397800 19.441196 19.484608 19.484608 19.593098 19.679905 19.658207 19.701603 19.723301 19.744999 19.723301 19.766697 19.701603 19.614796 19.549702 19.397800 19.289295 19.245899 19.245899 19.093998 19.115696 19.115696 19.072300 19.028904 19.093998 19.050602 19.072300 19.093998 18.942097 18.985508 19.028904 18.942097 19.028904 19.093998 19.072300 19.050602 19.115696 18.985508 18.877003 18.942097 18.790195 18.703403 18.508106 18.421299 18.095798 18.030704 17.857105 17.770298 17.683506 17.596699 17.488209 17.509907 
17.292896 17.379704 17.206104 17.401402 17.206104 17.184406 17.206104 17.162708 17.292896 17.227802 17.227802 17.162708 17.206104 17.097599 16.837208 16.728703 16.707005 16.620197 16.837208 16.945698 17.314610 17.227802 17.162708 17.227802 17.206104 17.314610 17.227802 17.249500 17.314610 17.271198 17.292896 17.314610 17.249500 17.227802 17.162708 17.140995 17.010807 17.097599 17.162708 17.271198 17.271198 17.271198 17.379704 17.358006 17.314610 17.401402 17.531605 17.488209 17.596699 17.661808 17.683506 18.117496 18.247700 18.421299 18.486408 18.638309 18.703403 18.811909 19.007206 19.137409 19.115696 19.093998 19.159107 19.202503 19.289295 19.289295 19.311008 19.332706 19.397800 19.376102 19.397800 19.506306 19.549702 19.614796 19.593098 19.571400 19.593098 19.462910 19.441196 19.419498 19.376102 19.245899 19.267597 19.159107 19.224201 19.202503 19.180805 19.224201 19.311008 19.311008 19.332706 19.441196 19.441196 19.506306 19.614796 19.593098 19.701603 19.614796 19.701603 19.723301 19.658207 19.571400 19.484608 19.528004 19.462910 19.419498 19.419498 19.354404 19.376102 19.397800 19.419498 19.441196 19.441196 19.571400 19.506306 19.593098 19.614796 19.549702 19.701603 19.593098 19.571400 19.462910 19.354404 19.397800 19.245899 19.202503 19.180805 19.093998 19.137409 19.028904 19.072300 19.072300 18.942097 18.963810 18.920399 18.985508 19.028904 18.985508 19.050602 18.942097 18.963810 19.093998 19.050602 19.050602 19.072300 18.963810 18.898701 18.898701 18.833607 18.703403 18.573200 18.334507 18.139210 17.900501 17.878803 17.748600 17.683506 17.661808 17.466496 17.488209 
17.336308 17.358006 17.249500 17.249500 17.336308 17.271198 17.292896 17.271198 17.358006 17.227802 17.249500 17.271198 17.271198 17.227802 16.967396 16.924000 16.728703 16.620197 16.793797 17.075901 17.162708 17.227802 17.206104 17.162708 17.227802 17.249500 17.358006 17.314610 17.358006 17.358006 17.314610 17.314610 17.336308 17.271198 17.292896 17.292896 17.140995 17.140995 17.314610 17.336308 17.271198 17.314610 17.271198 17.292896 17.249500 17.358006 17.423100 17.640110 17.575001 17.726902 17.726902 18.160908 18.312809 18.508106 18.681705 18.768497 18.768497 18.898701 19.072300 19.159107 19.137409 19.180805 19.245899 19.245899 19.376102 19.311008 19.376102 19.311008 19.354404 19.354404 19.441196 19.506306 19.528004 19.549702 19.614796 19.506306 19.528004 19.376102 19.354404 19.332706 19.245899 19.159107 19.245899 19.267597 19.202503 19.311008 19.159107 19.245899 19.202503 19.289295 19.332706 19.441196 19.376102 19.484608 19.614796 19.571400 19.614796 19.614796 19.679905 19.658207 19.593098 19.528004 19.528004 19.506306 19.462910 19.376102 19.441196 19.419498 19.354404 19.506306 19.441196 19.549702 19.549702 19.593098 19.571400 19.593098 19.614796 19.571400 19.571400 19.484608 19.419498 19.376102 19.376102 19.267597 19.245899 19.224201 19.137409 19.050602 19.115696 19.159107 19.028904 19.007206 18.855305 19.007206 19.028904 18.920399 19.050602 19.093998 18.985508 19.072300 19.007206 19.159107 19.072300 19.115696 19.180805 19.093998 19.072300 18.963810 18.963810 18.768497 18.508106 18.421299 18.226002 18.095798 17.965595 17.857105 17.770298 17.748600 17.444798 17.488209 
17.184406 17.292896 17.336308 17.271198 17.249500 17.227802 17.336308 17.206104 17.314610 17.184406 17.227802 17.271198 17.379704 17.140995 16.989109 16.880604 16.837208 16.707005 16.641895 16.924000 17.227802 17.292896 17.162708 17.249500 17.249500 17.292896 17.292896 17.358006 17.292896 17.271198 17.358006 17.423100 17.292896 17.379704 17.249500 17.271198 17.119297 17.119297 17.184406 17.227802 17.271198 17.336308 17.358006 17.379704 17.292896 17.358006 17.444798 17.531605 17.575001 17.683506 17.705204 18.160908 18.269398 18.551502 18.725101 18.725101 18.811909 18.855305 19.050602 19.093998 19.115696 19.159107 19.267597 19.267597 19.332706 19.245899 19.267597 19.332706 19.397800 19.397800 19.484608 19.441196 19.462910 19.397800 19.484608 19.462910 19.419498 19.397800 19.311008 19.267597 19.202503 19.202503 19.180805 19.245899 19.180805 19.267597 19.224201 19.202503 19.245899 19.224201 19.245899 19.311008 19.332706 19.354404 19.441196 19.506306 19.549702 19.528004 19.549702 19.462910 19.484608 19.441196 19.528004 19.419498 19.419498 19.397800 19.354404 19.397800 19.376102 19.354404 19.441196 19.419498 19.462910 19.571400 19.506306 19.528004 19.528004 19.419498 19.549702 19.441196 19.441196 19.311008 19.332706 19.202503 19.137409 19.245899 19.093998 19.093998 19.007206 19.072300 19.050602 18.963810 18.942097 18.985508 19.007206 19.072300 19.072300 19.115696 19.093998 19.028904 19.072300 19.115696 19.093998 19.224201 19.180805 19.202503 18.985508 19.137409 19.007206 18.725101 18.790195 18.486408 18.247700 18.074100 17.965595 17.878803 17.705204 17.640110 17.423100 17.509907 
17.292896 17.227802 17.314610 17.358006 17.336308 17.249500 17.336308 17.206104 17.206104 17.119297 17.162708 17.249500 17.271198 17.184406 17.054203 16.945698 16.772099 16.641895 16.641895 16.750401 17.054203 17.249500 17.271198 17.206104 17.227802 17.314610 17.271198 17.249500 17.271198 17.336308 17.314610 17.336308 17.249500 17.227802 17.336308 17.227802 17.097599 17.184406 17.227802 17.206104 17.336308 17.249500 17.358006 17.314610 17.162708 17.271198 17.336308 17.466496 17.531605 17.575001 17.726902 18.095798 18.291096 18.442997 18.638309 18.725101 18.811909 18.920399 18.985508 19.072300 19.072300 19.093998 19.245899 19.180805 19.267597 19.245899 19.267597 19.267597 19.311008 19.289295 19.419498 19.354404 19.376102 19.397800 19.419498 19.311008 19.354404 19.332706 19.245899 19.202503 19.072300 19.180805 19.115696 19.159107 19.093998 19.180805 19.159107 19.180805 19.180805 19.137409 19.224201 19.224201 19.267597 19.289295 19.376102 19.354404 19.462910 19.462910 19.506306 19.484608 19.419498 19.332706 19.354404 19.332706 19.354404 19.376102 19.354404 19.332706 19.397800 19.354404 19.397800 19.332706 19.419498 19.484608 19.462910 19.441196 19.354404 19.397800 19.376102 19.267597 19.332706 19.245899 19.224201 19.137409 19.137409 19.159107 18.985508 18.963810 18.942097 18.942097 18.985508 19.007206 18.898701 18.920399 18.942097 19.115696 19.180805 19.007206 19.093998 19.093998 19.072300 19.093998 19.137409 19.159107 19.224201 19.202503 19.093998 19.159107 19.050602 18.855305 18.768497 18.551502 18.356205 18.117496 18.009007 17.770298 17.596699 17.509907 17.531605 17.423100 
17.271198 17.336308 17.227802 17.249500 17.314610 17.271198 17.271198 17.271198 17.314610 17.162708 17.271198 17.314610 17.227802 17.140995 17.032505 16.880604 16.750401 16.620197 16.685307 16.707005 16.967396 17.249500 17.206104 17.097599 17.292896 17.227802 17.249500 17.358006 17.292896 17.271198 17.249500 17.292896 17.292896 17.358006 17.336308 17.271198 17.054203 16.989109 17.206104 17.140995 17.206104 17.249500 17.292896 17.292896 17.184406 17.097599 17.271198 17.401402 17.553303 17.770298 17.726902 18.269398 18.508106 18.529804 18.681705 18.703403 18.877003 18.942097 19.050602 19.050602 19.072300 19.159107 19.202503 19.224201 19.202503 19.180805 19.311008 19.332706 19.289295 19.224201 19.311008 19.441196 19.397800 19.332706 19.354404 19.397800 19.332706 19.289295 19.180805 19.180805 19.137409 19.072300 19.159107 19.224201 19.159107 19.093998 19.072300 19.137409 19.115696 19.072300 19.202503 19.202503 19.311008 19.202503 19.311008 19.419498 19.354404 19.376102 19.419498 19.354404 19.332706 19.397800 19.289295 19.332706 19.397800 19.289295 19.332706 19.354404 19.332706 19.332706 19.311008 19.419498 19.397800 19.376102 19.289295 19.311008 19.311008 19.376102 19.311008 19.332706 19.245899 19.159107 19.159107 19.180805 19.050602 18.963810 19.028904 18.833607 18.855305 18.985508 18.985508 18.920399 18.942097 18.877003 19.050602 19.137409 19.050602 19.115696 19.093998 19.028904 19.115696 19.202503 19.159107 19.224201 19.289295 19.354404 19.245899 19.202503 19.202503 18.855305 18.811909 18.551502 18.312809 18.160908 18.095798 17.791996 17.683506 17.575001 17.358006 17.401402 
