# Supplementary material for: Food Image Segmentation Using Multi-Modal Imaging Sensors with Color and Thermal Data
Source: Sensors (Basel). 2023 Jan 4;23(2):560. doi: 10.3390/s23020560 (PMC9860575; doi:10.3390/s23020560)
Supplement: Supplementary file 1 [file sensors-23-00560-s001.zip › Combined Data/Calibration/Calibration thermal/rgb55.txt]

16.272999 16.750401 16.576801 16.641895 16.707005 17.032505 17.596699 17.965595 18.746799 19.549702 20.200703 20.656406 21.350803 21.676304 22.023502 22.349003 22.544300 22.913197 22.848103 22.891499 22.956608 23.065098 23.000004 23.021702 22.934910 22.869801 22.696201 22.696201 22.565998 22.674503 22.674503 22.826405 23.021702 22.848103 22.891499 22.804707 22.934910 23.065098 22.869801 22.457508 20.808308 19.593098 18.703403 18.334507 18.095798 17.987309 17.835407 17.683506 17.661808 17.705204 17.640110 17.596699 17.596699 17.575001 17.596699 17.488209 17.444798 17.509907 17.509907 17.553303 17.423100 17.553303 17.553303 17.618397 17.596699 17.640110 17.553303 17.770298 17.726902 17.857105 17.878803 17.965595 18.030704 18.009007 18.139210 18.160908 18.139210 18.139210 18.139210 18.160908 18.312809 18.269398 18.247700 18.204304 18.269398 18.269398 18.377903 18.334507 18.312809 18.312809 18.399601 18.377903 18.442997 18.399601 18.421299 18.442997 18.421299 18.508106 18.508106 18.616596 18.464710 18.442997 18.442997 18.421299 18.508106 18.573200 18.464710 18.464710 18.421299 18.421299 18.442997 18.442997 18.421299 18.334507 18.312809 18.334507 18.377903 18.291096 18.312809 18.334507 18.247700 18.356205 18.269398 18.182606 18.160908 17.900501 17.943897 17.922199 17.813709 17.726902 17.531605 17.336308 17.097599 16.815510 16.576801 16.424900 16.381504 16.403202 16.381504 16.359806 16.381504 16.511707 16.490009 16.316410 16.294697 16.403202 16.403202 16.403202 16.511707 16.490009 16.446598 16.490009 16.424900 16.446598 16.511707 16.620197 16.555103 16.576801 16.598499 16.685307 
16.555103 16.772099 16.750401 17.054203 17.444798 18.356205 19.397800 20.157307 20.808308 21.177204 21.849903 22.175404 22.414097 22.522602 22.761295 22.804707 22.804707 22.956608 22.956608 22.891499 22.869801 22.869801 22.783009 22.696201 22.544300 22.631107 22.522602 22.479206 22.587696 22.609409 22.674503 22.869801 22.804707 22.978306 22.978306 22.956608 22.848103 23.130207 22.934910 22.783009 21.849903 20.417698 19.159107 18.616596 18.312809 18.226002 18.009007 17.791996 17.705204 17.705204 17.596699 17.575001 17.618397 17.683506 17.683506 17.618397 17.444798 17.596699 17.575001 17.531605 17.423100 17.423100 17.575001 17.596699 17.640110 17.640110 17.640110 17.770298 17.748600 17.770298 17.922199 18.009007 18.030704 18.139210 18.160908 18.160908 18.182606 18.204304 18.226002 18.291096 18.291096 18.291096 18.312809 18.312809 18.291096 18.399601 18.356205 18.464710 18.399601 18.399601 18.421299 18.442997 18.551502 18.486408 18.573200 18.529804 18.638309 18.616596 18.660007 18.681705 18.594898 18.660007 18.660007 18.594898 18.573200 18.573200 18.551502 18.529804 18.529804 18.508106 18.508106 18.464710 18.464710 18.442997 18.312809 18.464710 18.399601 18.421299 18.377903 18.399601 18.356205 18.421299 18.356205 18.269398 18.182606 17.987309 18.030704 17.987309 17.791996 17.791996 17.553303 17.488209 17.162708 16.967396 16.728703 16.511707 16.316410 16.424900 16.403202 16.403202 16.533405 16.468296 16.446598 16.316410 16.359806 16.468296 16.403202 16.338108 16.468296 16.446598 16.424900 16.468296 16.555103 16.468296 16.555103 16.663609 16.555103 16.555103 16.555103 16.707005 
16.620197 16.967396 17.358006 18.291096 19.137409 20.200703 20.786610 21.285709 21.806507 22.110310 22.500904 22.739597 22.826405 22.826405 22.934910 22.934910 22.934910 22.848103 22.696201 22.544300 22.674503 22.804707 22.587696 22.565998 22.479206 22.479206 22.479206 22.457508 22.587696 22.761295 22.696201 22.804707 23.043400 22.913197 22.978306 23.130207 22.978306 23.021702 22.891499 22.631107 21.676304 20.352604 19.137409 18.703403 18.356205 18.182606 17.965595 17.748600 17.726902 17.748600 17.640110 17.640110 17.640110 17.683506 17.596699 17.531605 17.575001 17.596699 17.531605 17.423100 17.401402 17.401402 17.531605 17.596699 17.596699 17.640110 17.661808 17.726902 17.813709 17.878803 17.900501 17.965595 18.074100 18.182606 18.074100 18.182606 18.291096 18.226002 18.204304 18.356205 18.334507 18.399601 18.291096 18.312809 18.356205 18.377903 18.529804 18.486408 18.486408 18.464710 18.442997 18.442997 18.508106 18.464710 18.681705 18.529804 18.725101 18.594898 18.768497 18.681705 18.638309 18.616596 18.638309 18.638309 18.681705 18.681705 18.594898 18.573200 18.486408 18.573200 18.551502 18.486408 18.464710 18.464710 18.442997 18.551502 18.464710 18.442997 18.486408 18.464710 18.377903 18.356205 18.421299 18.312809 18.182606 18.117496 17.987309 17.965595 17.943897 17.965595 17.791996 17.553303 17.336308 17.075901 16.902302 16.772099 16.620197 16.598499 16.793797 16.728703 16.620197 16.533405 16.424900 16.490009 16.576801 16.446598 16.403202 16.446598 16.446598 16.446598 16.490009 16.490009 16.490009 16.468296 16.598499 16.620197 16.641895 16.490009 16.728703 16.772099 
16.815510 17.726902 18.660007 19.744999 20.396000 21.112110 21.654606 22.001804 22.457508 22.652805 22.761295 22.978306 23.021702 22.978306 22.978306 22.934910 22.804707 22.652805 22.609409 22.587696 22.609409 22.652805 22.631107 22.739597 22.587696 22.544300 22.414097 22.479206 22.609409 22.739597 22.783009 22.848103 22.956608 22.934910 23.000004 23.065098 23.086796 22.869801 22.631107 22.045200 20.830006 19.723301 19.028904 18.573200 18.269398 18.182606 17.987309 17.878803 17.770298 17.661808 17.661808 17.575001 17.640110 17.640110 17.596699 17.488209 17.531605 17.596699 17.683506 17.531605 17.401402 17.466496 17.488209 17.596699 17.575001 17.640110 17.683506 17.726902 17.726902 17.813709 17.857105 18.030704 18.052402 18.117496 18.095798 18.247700 18.226002 18.182606 18.269398 18.377903 18.334507 18.399601 18.377903 18.464710 18.529804 18.529804 18.464710 18.508106 18.508106 18.551502 18.616596 18.638309 18.594898 18.573200 18.681705 18.703403 18.703403 18.703403 18.703403 18.660007 18.790195 18.746799 18.746799 18.703403 18.681705 18.573200 18.638309 18.551502 18.616596 18.464710 18.594898 18.529804 18.486408 18.660007 18.399601 18.551502 18.486408 18.464710 18.508106 18.421299 18.377903 18.377903 18.442997 18.399601 18.291096 18.117496 18.074100 18.074100 17.965595 17.965595 17.878803 17.726902 17.444798 17.184406 16.945698 16.837208 16.772099 16.707005 16.685307 16.707005 16.576801 16.620197 16.555103 16.533405 16.468296 16.424900 16.424900 16.403202 16.533405 16.468296 16.490009 16.468296 16.424900 16.511707 16.533405 16.685307 16.728703 16.533405 16.641895 16.772099 
17.531605 18.768497 19.983707 20.699802 21.242298 21.849903 22.110310 22.435810 22.717899 22.826405 22.934910 22.978306 23.043400 23.043400 22.913197 22.674503 22.587696 22.631107 22.696201 22.587696 22.565998 22.565998 22.609409 22.631107 22.500904 22.414097 22.435810 22.544300 22.457508 22.587696 22.717899 22.826405 22.848103 22.848103 23.108509 22.848103 23.021702 22.804707 22.262196 21.415897 20.048801 19.137409 18.725101 18.442997 18.226002 18.160908 18.009007 17.943897 17.857105 17.683506 17.661808 17.661808 17.748600 17.575001 17.618397 17.553303 17.531605 17.596699 17.531605 17.596699 17.466496 17.444798 17.531605 17.553303 17.661808 17.683506 17.748600 17.791996 17.857105 17.878803 17.922199 17.987309 18.095798 18.160908 18.182606 18.291096 18.312809 18.399601 18.356205 18.399601 18.551502 18.399601 18.464710 18.573200 18.573200 18.573200 18.529804 18.594898 18.551502 18.551502 18.594898 18.573200 18.660007 18.638309 18.725101 18.638309 18.725101 18.811909 18.768497 18.746799 18.725101 18.594898 18.703403 18.551502 18.660007 18.681705 18.660007 18.573200 18.594898 18.660007 18.529804 18.573200 18.594898 18.616596 18.638309 18.681705 18.594898 18.551502 18.616596 18.573200 18.442997 18.421299 18.356205 18.334507 18.291096 18.291096 18.182606 18.052402 18.030704 18.009007 17.987309 17.857105 17.575001 17.358006 17.162708 16.945698 16.880604 16.858906 16.772099 16.772099 16.707005 16.685307 16.685307 16.598499 16.533405 16.533405 16.381504 16.490009 16.511707 16.490009 16.555103 16.490009 16.403202 16.468296 16.598499 16.576801 16.707005 16.533405 16.685307 16.750401 
18.486408 19.875202 20.612995 21.329105 21.763096 22.023502 22.370701 22.587696 22.804707 22.826405 22.913197 22.978306 23.000004 22.869801 22.652805 22.457508 22.696201 22.652805 22.565998 22.674503 22.609409 22.652805 22.565998 22.565998 22.349003 22.435810 22.500904 22.457508 22.392399 22.479206 22.544300 22.674503 22.848103 22.869801 22.956608 22.934910 22.978306 22.717899 21.936695 20.851704 19.549702 18.768497 18.464710 18.269398 18.226002 18.182606 17.943897 17.835407 17.835407 17.813709 17.640110 17.661808 17.726902 17.661808 17.575001 17.596699 17.553303 17.575001 17.575001 17.618397 17.401402 17.444798 17.531605 17.618397 17.640110 17.596699 17.726902 17.770298 17.791996 17.878803 17.943897 18.074100 18.030704 18.139210 18.160908 18.291096 18.247700 18.312809 18.356205 18.464710 18.464710 18.442997 18.464710 18.377903 18.442997 18.486408 18.442997 18.442997 18.486408 18.442997 18.486408 18.594898 18.616596 18.660007 18.746799 18.725101 18.746799 18.703403 18.725101 18.790195 18.660007 18.681705 18.638309 18.616596 18.616596 18.660007 18.660007 18.529804 18.551502 18.508106 18.594898 18.725101 18.768497 18.811909 18.681705 18.790195 18.660007 18.746799 18.746799 18.616596 18.486408 18.421299 18.334507 18.312809 18.377903 18.139210 18.095798 18.095798 18.074100 18.052402 18.009007 17.813709 17.618397 17.336308 17.119297 17.032505 16.924000 16.858906 16.837208 16.837208 16.815510 16.707005 16.641895 16.685307 16.576801 16.511707 16.490009 16.490009 16.468296 16.446598 16.468296 16.468296 16.490009 16.446598 16.576801 16.620197 16.728703 16.576801 16.620197 16.837208 
19.376102 20.591297 21.198902 21.914997 22.305607 22.414097 22.435810 22.609409 22.609409 22.956608 22.826405 22.913197 22.783009 22.500904 22.522602 22.544300 22.587696 22.631107 22.674503 22.652805 22.609409 22.631107 22.522602 22.522602 22.565998 22.500904 22.479206 22.392399 22.457508 22.631107 22.652805 22.826405 22.891499 22.804707 23.021702 23.065098 22.934910 22.652805 21.546101 20.070499 19.028904 18.616596 18.399601 18.247700 18.030704 18.074100 18.095798 18.009007 17.791996 17.813709 17.705204 17.683506 17.726902 17.705204 17.640110 17.618397 17.640110 17.683506 17.618397 17.618397 17.553303 17.509907 17.575001 17.575001 17.683506 17.618397 17.705204 17.770298 17.922199 17.813709 17.965595 18.095798 18.117496 18.160908 18.226002 18.269398 18.356205 18.442997 18.442997 18.486408 18.377903 18.442997 18.399601 18.508106 18.464710 18.508106 18.464710 18.464710 18.486408 18.464710 18.486408 18.594898 18.746799 18.616596 18.898701 18.746799 18.985508 18.855305 18.833607 19.007206 18.877003 18.725101 18.681705 18.681705 18.660007 18.703403 18.616596 18.660007 18.638309 18.594898 18.681705 18.725101 18.855305 18.898701 18.833607 18.833607 18.877003 18.877003 18.855305 18.768497 18.681705 18.508106 18.442997 18.464710 18.464710 18.334507 18.160908 18.160908 18.139210 18.052402 17.943897 17.943897 17.661808 17.509907 17.292896 17.206104 17.032505 16.989109 16.858906 16.858906 16.880604 16.685307 16.815510 16.598499 16.620197 16.576801 16.533405 16.555103 16.641895 16.533405 16.490009 16.468296 16.424900 16.490009 16.533405 16.620197 16.641895 16.620197 16.641895 16.858906 
19.918598 20.938496 21.589497 22.066898 22.240498 22.392399 22.435810 22.479206 22.522602 22.739597 22.674503 22.804707 22.565998 22.479206 22.544300 22.587696 22.522602 22.609409 22.674503 22.631107 22.696201 22.631107 22.587696 22.500904 22.522602 22.587696 22.522602 22.349003 22.435810 22.587696 22.652805 22.826405 22.913197 22.891499 22.978306 22.826405 22.869801 22.370701 20.851704 19.397800 18.768497 18.508106 18.312809 18.291096 18.095798 18.095798 18.052402 17.943897 17.835407 17.835407 17.770298 17.705204 17.813709 17.748600 17.640110 17.661808 17.640110 17.575001 17.596699 17.661808 17.553303 17.618397 17.596699 17.705204 17.748600 17.640110 17.726902 17.726902 17.878803 17.922199 18.009007 18.030704 18.247700 18.247700 18.269398 18.312809 18.399601 18.529804 18.356205 18.486408 18.442997 18.508106 18.486408 18.442997 18.442997 18.486408 18.464710 18.442997 18.486408 18.486408 18.464710 18.703403 18.746799 18.768497 18.898701 18.855305 19.115696 18.898701 18.855305 19.072300 18.920399 18.811909 18.811909 18.746799 18.703403 18.703403 18.746799 18.638309 18.703403 18.660007 18.681705 18.746799 18.898701 18.942097 18.833607 18.985508 18.963810 18.942097 18.877003 18.703403 18.616596 18.594898 18.421299 18.508106 18.399601 18.291096 18.204304 18.226002 18.160908 18.117496 17.922199 17.900501 17.791996 17.553303 17.401402 17.379704 17.140995 16.945698 16.858906 16.967396 16.880604 16.837208 16.793797 16.685307 16.750401 16.685307 16.620197 16.511707 16.620197 16.533405 16.620197 16.555103 16.533405 16.533405 16.598499 16.490009 16.641895 16.598499 16.663609 16.837208 
20.092197 21.112110 21.698002 22.175404 22.262196 22.305607 22.262196 22.370701 22.392399 22.392399 22.457508 22.609409 22.544300 22.522602 22.609409 22.544300 22.717899 22.696201 22.674503 22.587696 22.522602 22.631107 22.587696 22.522602 22.587696 22.544300 22.479206 22.500904 22.435810 22.717899 22.783009 22.804707 22.739597 22.500904 22.240498 21.914997 21.263996 20.526203 19.962009 19.115696 18.573200 18.377903 18.291096 18.247700 18.139210 18.182606 18.030704 17.987309 17.943897 17.878803 17.857105 17.791996 17.791996 17.835407 17.813709 17.640110 17.661808 17.726902 17.683506 17.661808 17.553303 17.575001 17.640110 17.683506 17.726902 17.640110 17.748600 17.748600 17.835407 17.987309 18.009007 18.052402 18.226002 18.182606 18.377903 18.377903 18.377903 18.508106 18.573200 18.638309 18.508106 18.551502 18.486408 18.442997 18.464710 18.573200 18.442997 18.464710 18.421299 18.529804 18.442997 18.638309 18.660007 18.811909 19.050602 19.028904 19.050602 19.007206 19.050602 19.007206 19.028904 18.877003 18.833607 18.768497 18.833607 18.703403 18.725101 18.638309 18.681705 18.660007 18.790195 18.898701 18.877003 18.963810 18.855305 18.985508 19.028904 18.985508 18.877003 18.833607 18.660007 18.703403 18.464710 18.529804 18.442997 18.247700 18.291096 18.269398 18.226002 18.139210 18.009007 17.987309 17.878803 17.575001 17.531605 17.444798 17.227802 16.989109 16.880604 16.858906 16.880604 16.902302 16.793797 16.707005 16.707005 16.663609 16.641895 16.598499 16.555103 16.576801 16.598499 16.533405 16.424900 16.576801 16.576801 16.576801 16.490009 16.576801 16.707005 16.837208 
20.157307 21.263996 21.806507 22.132008 22.153706 22.132008 22.175404 22.392399 22.392399 22.479206 22.370701 22.500904 22.500904 22.587696 22.652805 22.609409 22.739597 22.739597 22.674503 22.631107 22.652805 22.652805 22.696201 22.565998 22.609409 22.631107 22.500904 22.479206 22.609409 22.739597 22.479206 22.088596 21.394199 20.547901 20.048801 19.679905 19.376102 19.419498 19.484608 19.007206 18.356205 18.334507 18.226002 18.269398 18.226002 18.139210 18.139210 17.987309 18.160908 17.900501 17.878803 17.857105 17.857105 17.987309 17.835407 17.835407 17.748600 17.857105 17.813709 17.813709 17.661808 17.683506 17.770298 17.705204 17.726902 17.748600 17.770298 17.835407 17.857105 18.074100 18.139210 18.226002 18.334507 18.377903 18.442997 18.638309 18.573200 18.660007 18.660007 18.746799 18.660007 18.681705 18.681705 18.486408 18.442997 18.573200 18.529804 18.464710 18.442997 18.442997 18.508106 18.746799 18.790195 18.963810 19.050602 19.115696 19.137409 19.224201 19.050602 19.072300 19.093998 19.007206 18.920399 18.855305 18.855305 18.833607 18.746799 18.725101 18.660007 18.725101 18.768497 18.898701 18.920399 18.942097 18.963810 19.028904 19.007206 19.028904 19.007206 18.985508 18.681705 18.660007 18.573200 18.486408 18.442997 18.486408 18.421299 18.399601 18.204304 18.204304 18.052402 18.095798 17.965595 17.770298 17.683506 17.575001 17.336308 17.119297 16.989109 16.924000 16.815510 16.945698 16.902302 16.858906 16.772099 16.685307 16.641895 16.728703 16.620197 16.576801 16.620197 16.707005 16.598499 16.533405 16.620197 16.490009 16.533405 16.620197 16.685307 16.858906 
20.200703 21.307407 21.871601 22.175404 22.175404 22.218800 22.349003 22.370701 22.414097 22.479206 22.414097 22.522602 22.500904 22.609409 22.674503 22.631107 22.674503 22.717899 22.631107 22.652805 22.652805 22.565998 22.674503 22.674503 22.522602 22.544300 22.565998 22.414097 22.001804 21.589497 21.025303 20.895100 21.068699 21.307407 21.698002 22.327305 22.500904 22.132008 19.983707 18.898701 18.399601 18.269398 18.226002 18.291096 18.139210 18.247700 18.117496 18.030704 18.160908 17.965595 17.857105 17.900501 18.030704 17.987309 17.878803 17.813709 17.857105 17.900501 17.943897 17.900501 17.726902 17.726902 17.748600 17.661808 17.770298 17.835407 17.835407 17.900501 17.922199 18.052402 18.117496 18.226002 18.421299 18.421299 18.725101 18.768497 18.660007 18.790195 18.768497 18.768497 18.768497 18.725101 18.594898 18.529804 18.508106 18.486408 18.486408 18.377903 18.529804 18.486408 18.508106 18.703403 18.811909 19.007206 19.115696 19.159107 19.159107 19.202503 19.159107 19.202503 19.115696 19.050602 18.920399 18.855305 18.811909 18.790195 18.768497 18.725101 18.725101 18.594898 18.746799 18.877003 18.855305 19.028904 19.028904 19.007206 19.050602 19.050602 18.920399 18.920399 18.768497 18.638309 18.594898 18.616596 18.573200 18.356205 18.464710 18.291096 18.269398 18.139210 18.160908 18.117496 17.965595 17.835407 17.791996 17.683506 17.466496 17.227802 17.032505 16.945698 16.945698 16.945698 16.924000 16.837208 16.793797 16.663609 16.750401 16.750401 16.641895 16.598499 16.620197 16.468296 16.620197 16.490009 16.533405 16.620197 16.598499 16.555103 16.793797 16.815510 
20.135609 21.329105 21.784809 22.066898 22.197102 22.327305 22.262196 22.283909 22.370701 22.522602 22.435810 22.544300 22.652805 22.674503 22.696201 22.674503 22.717899 22.739597 22.761295 22.717899 22.652805 22.587696 22.696201 22.652805 22.631107 22.609409 22.522602 22.262196 21.871601 22.414097 22.848103 22.978306 23.173603 23.173603 23.216999 23.151905 23.086796 22.522602 20.070499 18.855305 18.442997 18.356205 18.204304 18.204304 18.182606 18.247700 18.160908 18.074100 18.009007 18.030704 17.965595 18.139210 18.160908 18.117496 18.095798 18.095798 18.074100 18.052402 18.117496 18.052402 17.943897 17.813709 17.726902 17.748600 17.770298 17.770298 17.813709 17.922199 17.965595 17.965595 18.269398 18.334507 18.442997 18.616596 18.768497 18.790195 18.833607 18.898701 18.877003 18.855305 18.790195 18.790195 18.681705 18.616596 18.442997 18.529804 18.377903 18.508106 18.486408 18.464710 18.529804 18.660007 18.855305 19.050602 19.072300 19.289295 19.267597 19.245899 19.180805 19.202503 19.245899 19.072300 18.942097 18.768497 18.811909 18.811909 18.811909 18.811909 18.768497 18.703403 18.746799 18.877003 18.855305 18.963810 19.007206 18.985508 18.920399 18.985508 18.898701 19.028904 18.725101 18.703403 18.551502 18.442997 18.486408 18.442997 18.399601 18.356205 18.247700 18.204304 18.074100 18.074100 17.943897 17.878803 17.857105 17.705204 17.401402 17.314610 17.010807 16.924000 16.967396 16.924000 16.902302 16.902302 16.858906 16.772099 16.707005 16.685307 16.685307 16.663609 16.663609 16.555103 16.555103 16.555103 16.533405 16.511707 16.641895 16.641895 16.576801 16.924000 
20.330906 21.481007 21.849903 22.132008 22.327305 22.240498 22.349003 22.305607 22.435810 22.565998 22.609409 22.674503 22.674503 22.717899 22.717899 22.652805 22.696201 22.717899 22.652805 22.565998 22.587696 22.587696 22.652805 22.739597 22.696201 22.804707 22.717899 22.804707 23.282108 23.282108 23.173603 23.260410 23.216999 23.195301 23.130207 23.130207 22.913197 22.457508 20.222401 18.963810 18.442997 18.269398 18.356205 18.312809 18.226002 18.269398 18.204304 18.139210 18.030704 18.139210 18.117496 18.226002 18.247700 18.291096 18.226002 18.247700 18.356205 18.204304 18.291096 18.160908 18.095798 17.965595 17.900501 17.943897 17.878803 17.813709 17.922199 17.922199 18.095798 18.117496 18.204304 18.421299 18.551502 18.638309 18.833607 18.811909 18.898701 18.985508 18.985508 18.985508 18.920399 18.942097 18.681705 18.681705 18.529804 18.551502 18.529804 18.551502 18.508106 18.442997 18.616596 18.768497 18.963810 19.028904 19.115696 19.224201 19.202503 19.311008 19.159107 19.202503 19.137409 19.072300 18.963810 18.877003 18.877003 18.942097 18.898701 18.768497 18.790195 18.790195 18.877003 18.877003 18.963810 18.985508 18.963810 19.050602 18.985508 18.877003 18.877003 18.790195 18.681705 18.616596 18.594898 18.594898 18.551502 18.464710 18.529804 18.464710 18.269398 18.226002 18.117496 18.052402 18.139210 17.987309 17.965595 17.726902 17.575001 17.488209 17.119297 17.032505 17.075901 16.945698 16.902302 17.010807 16.858906 16.858906 16.728703 16.641895 16.707005 16.663609 16.620197 16.685307 16.641895 16.598499 16.576801 16.468296 16.620197 16.772099 16.707005 16.772099 
20.526203 21.524403 21.871601 22.110310 22.370701 22.327305 22.370701 22.435810 22.544300 22.631107 22.717899 22.652805 22.783009 22.804707 22.739597 22.848103 22.783009 22.739597 22.739597 22.587696 22.522602 22.565998 22.652805 22.587696 22.674503 22.804707 22.913197 22.913197 23.130207 23.238697 23.216999 23.195301 23.260410 23.086796 23.043400 23.086796 22.913197 22.479206 20.374302 18.963810 18.464710 18.421299 18.377903 18.269398 18.226002 18.269398 18.269398 18.139210 18.117496 18.269398 18.247700 18.291096 18.486408 18.464710 18.421299 18.399601 18.508106 18.442997 18.442997 18.291096 18.182606 18.117496 17.922199 17.900501 17.900501 17.900501 17.987309 17.965595 18.204304 18.139210 18.226002 18.421299 18.616596 18.725101 18.898701 18.942097 18.942097 19.007206 19.007206 19.007206 18.920399 18.985508 18.920399 18.746799 18.660007 18.703403 18.616596 18.594898 18.616596 18.529804 18.551502 18.746799 18.898701 19.050602 19.159107 19.332706 19.245899 19.245899 19.202503 19.267597 19.159107 19.028904 19.050602 18.985508 18.920399 19.028904 18.942097 18.920399 18.920399 18.898701 18.855305 19.050602 19.050602 18.985508 19.007206 19.007206 18.833607 18.898701 18.790195 18.768497 18.573200 18.638309 18.486408 18.573200 18.594898 18.551502 18.529804 18.551502 18.269398 18.377903 18.139210 18.182606 18.160908 18.052402 17.965595 17.835407 17.618397 17.553303 17.336308 17.162708 17.075901 17.010807 16.967396 16.967396 16.837208 16.772099 16.858906 16.728703 16.685307 16.707005 16.707005 16.663609 16.772099 16.685307 16.576801 16.576801 16.728703 16.793797 16.772099 16.945698 
20.678104 21.611210 21.871601 22.132008 22.262196 22.457508 22.479206 22.435810 22.565998 22.587696 22.652805 22.717899 22.696201 22.717899 22.783009 22.674503 22.696201 22.544300 22.522602 22.435810 22.479206 22.435810 22.414097 22.500904 22.500904 22.587696 22.696201 22.848103 23.021702 23.151905 23.130207 23.151905 23.216999 23.065098 22.978306 22.869801 22.826405 22.349003 20.482807 18.942097 18.442997 18.377903 18.312809 18.291096 18.182606 18.334507 18.334507 18.160908 18.269398 18.291096 18.226002 18.377903 18.486408 18.529804 18.529804 18.508106 18.573200 18.486408 18.442997 18.399601 18.269398 18.182606 18.052402 18.009007 17.987309 17.835407 17.922199 17.922199 18.095798 18.226002 18.312809 18.464710 18.638309 18.725101 18.877003 18.833607 18.963810 19.050602 19.050602 18.920399 18.985508 18.963810 18.963810 18.703403 18.616596 18.681705 18.681705 18.638309 18.616596 18.616596 18.660007 18.811909 18.942097 19.028904 19.115696 19.180805 19.115696 19.115696 19.137409 19.072300 19.093998 19.028904 19.007206 19.007206 18.898701 19.028904 18.985508 19.028904 19.072300 19.007206 19.028904 19.028904 19.007206 18.855305 18.855305 18.920399 18.703403 18.790195 18.725101 18.594898 18.551502 18.573200 18.464710 18.573200 18.486408 18.442997 18.486408 18.442997 18.334507 18.334507 18.095798 18.269398 18.117496 18.009007 18.052402 17.878803 17.726902 17.575001 17.249500 17.097599 17.075901 17.032505 16.967396 16.989109 16.880604 16.880604 16.750401 16.750401 16.728703 16.685307 16.685307 16.598499 16.620197 16.707005 16.663609 16.685307 16.663609 16.728703 16.793797 16.902302 
20.786610 21.589497 22.153706 22.262196 22.479206 22.414097 22.500904 22.544300 22.609409 22.652805 22.674503 22.652805 22.674503 22.804707 22.652805 22.717899 22.609409 22.587696 22.479206 22.457508 22.392399 22.392399 22.305607 22.435810 22.392399 22.544300 22.609409 22.826405 22.869801 23.043400 23.086796 23.151905 23.195301 22.956608 22.956608 22.848103 22.696201 22.370701 20.526203 18.746799 18.312809 18.226002 18.312809 18.291096 18.291096 18.377903 18.356205 18.291096 18.356205 18.334507 18.291096 18.442997 18.573200 18.551502 18.638309 18.638309 18.573200 18.551502 18.508106 18.486408 18.399601 18.247700 18.139210 18.074100 18.052402 17.922199 17.987309 18.117496 18.182606 18.204304 18.377903 18.399601 18.725101 18.811909 18.942097 18.898701 19.028904 18.963810 19.093998 19.137409 19.007206 19.007206 19.050602 18.811909 18.855305 18.746799 18.725101 18.790195 18.681705 18.746799 18.811909 18.855305 19.050602 19.093998 19.007206 19.093998 19.159107 19.093998 19.115696 19.093998 19.159107 19.050602 19.093998 19.093998 19.007206 19.093998 19.137409 19.159107 19.115696 19.180805 19.159107 19.159107 18.985508 18.942097 18.920399 18.920399 18.768497 18.725101 18.768497 18.594898 18.551502 18.508106 18.464710 18.464710 18.529804 18.529804 18.551502 18.486408 18.399601 18.421299 18.247700 18.356205 18.269398 18.117496 18.117496 18.052402 17.878803 17.726902 17.444798 17.227802 17.140995 17.162708 17.119297 17.140995 16.945698 16.880604 16.837208 16.837208 16.793797 16.685307 16.772099 16.707005 16.707005 16.707005 16.772099 16.728703 16.728703 16.750401 16.793797 16.945698 
20.786610 21.698002 22.197102 22.392399 22.631107 22.565998 22.609409 22.587696 22.652805 22.652805 22.696201 22.674503 22.652805 22.631107 22.631107 22.609409 22.631107 22.544300 22.500904 22.414097 22.349003 22.370701 22.349003 22.370701 22.414097 22.435810 22.565998 22.739597 22.891499 23.021702 22.978306 23.021702 23.108509 22.956608 22.869801 22.739597 22.761295 22.631107 20.743198 18.660007 18.291096 18.182606 18.204304 18.247700 18.139210 18.312809 18.377903 18.291096 18.356205 18.291096 18.442997 18.551502 18.660007 18.660007 18.660007 18.725101 18.725101 18.616596 18.551502 18.508106 18.269398 18.204304 18.160908 18.095798 18.117496 18.095798 18.052402 18.095798 18.160908 18.247700 18.377903 18.464710 18.790195 18.790195 18.942097 18.855305 18.855305 18.942097 18.920399 18.963810 18.963810 18.920399 19.007206 18.920399 18.898701 18.920399 18.898701 18.833607 18.855305 18.877003 18.942097 19.072300 19.093998 19.028904 19.072300 19.050602 19.028904 18.985508 18.985508 19.050602 18.898701 18.963810 19.093998 19.159107 19.202503 19.245899 19.267597 19.224201 19.224201 19.332706 19.180805 19.224201 19.072300 18.963810 19.028904 18.855305 18.725101 18.768497 18.681705 18.573200 18.529804 18.551502 18.551502 18.442997 18.551502 18.442997 18.486408 18.573200 18.399601 18.334507 18.312809 18.204304 18.226002 18.117496 18.160908 18.074100 17.943897 17.900501 17.640110 17.336308 17.184406 17.097599 17.075901 17.097599 17.097599 16.945698 16.858906 16.967396 16.902302 16.793797 16.815510 16.707005 16.750401 16.728703 16.707005 16.728703 16.815510 16.685307 16.858906 17.054203 
20.786610 21.893299 22.349003 22.457508 22.435810 22.500904 22.652805 22.652805 22.609409 22.652805 22.609409 22.717899 22.544300 22.522602 22.544300 22.522602 22.609409 22.522602 22.457508 22.240498 22.349003 22.283909 22.327305 22.349003 22.262196 22.327305 22.544300 22.739597 22.848103 22.913197 23.021702 22.956608 22.956608 22.891499 22.848103 23.000004 22.848103 22.587696 20.851704 18.442997 18.052402 18.204304 18.139210 18.226002 18.226002 18.377903 18.334507 18.291096 18.356205 18.356205 18.442997 18.573200 18.703403 18.811909 18.703403 18.660007 18.725101 18.529804 18.638309 18.508106 18.442997 18.312809 18.226002 18.095798 18.074100 18.030704 18.117496 18.117496 18.226002 18.334507 18.421299 18.508106 18.703403 18.768497 18.811909 18.746799 18.811909 18.855305 18.963810 18.877003 18.833607 18.877003 19.007206 18.920399 18.898701 18.963810 18.985508 19.072300 18.985508 18.942097 18.985508 19.115696 19.202503 18.985508 19.007206 18.963810 18.920399 18.898701 18.898701 18.920399 18.855305 18.920399 19.007206 19.028904 19.137409 19.245899 19.376102 19.376102 19.311008 19.289295 19.311008 19.354404 19.159107 19.072300 18.942097 18.855305 18.811909 18.768497 18.660007 18.638309 18.551502 18.551502 18.421299 18.421299 18.421299 18.442997 18.486408 18.529804 18.377903 18.356205 18.269398 18.269398 18.182606 18.160908 18.139210 18.074100 18.139210 17.900501 17.618397 17.336308 17.227802 17.184406 17.184406 17.075901 17.032505 16.880604 16.924000 16.902302 16.902302 16.772099 16.750401 16.685307 16.707005 16.707005 16.663609 16.663609 16.772099 16.793797 16.880604 16.858906 
20.916798 22.023502 22.414097 22.565998 22.631107 22.609409 22.696201 22.609409 22.631107 22.652805 22.565998 22.674503 22.500904 22.479206 22.522602 22.435810 22.500904 22.457508 22.479206 22.283909 22.240498 22.197102 22.240498 22.240498 22.153706 22.197102 22.457508 22.739597 22.804707 22.826405 22.717899 23.065098 23.173603 23.151905 23.043400 22.978306 23.043400 22.631107 21.025303 18.399601 18.160908 18.095798 18.182606 18.312809 18.160908 18.291096 18.399601 18.312809 18.356205 18.421299 18.464710 18.529804 18.746799 18.616596 18.811909 18.703403 18.746799 18.681705 18.660007 18.442997 18.356205 18.334507 18.291096 18.095798 18.160908 18.160908 18.226002 18.334507 18.421299 18.442997 18.551502 18.638309 18.681705 18.746799 18.790195 18.833607 18.746799 18.725101 18.746799 18.703403 18.703403 18.746799 18.942097 18.855305 18.985508 19.137409 19.180805 19.159107 19.245899 19.180805 19.202503 19.289295 19.289295 19.028904 18.920399 18.985508 18.920399 18.920399 18.811909 18.877003 18.855305 18.811909 18.963810 19.072300 19.245899 19.332706 19.419498 19.376102 19.462910 19.354404 19.397800 19.332706 19.202503 19.028904 18.942097 18.920399 18.768497 18.725101 18.681705 18.638309 18.573200 18.529804 18.551502 18.486408 18.551502 18.464710 18.464710 18.573200 18.442997 18.464710 18.291096 18.291096 18.226002 18.269398 18.160908 18.160908 18.139210 17.965595 17.748600 17.444798 17.249500 17.162708 17.162708 17.054203 17.097599 17.075901 16.945698 16.945698 16.880604 16.880604 16.728703 16.858906 16.815510 16.728703 16.728703 16.620197 16.815510 16.620197 16.793797 16.902302 
21.350803 22.110310 22.500904 22.587696 22.674503 22.631107 22.696201 22.631107 22.652805 22.696201 22.457508 22.500904 22.609409 22.544300 22.565998 22.435810 22.414097 22.435810 22.392399 22.262196 22.240498 22.262196 22.240498 22.197102 22.132008 22.262196 22.544300 22.631107 22.435810 22.435810 22.934910 23.195301 23.303806 23.195301 23.043400 22.956608 22.761295 22.305607 21.133808 18.508106 18.052402 18.095798 18.095798 18.269398 18.356205 18.312809 18.399601 18.377903 18.377903 18.334507 18.399601 18.594898 18.660007 18.660007 18.855305 18.725101 18.616596 18.551502 18.529804 18.464710 18.442997 18.442997 18.356205 18.269398 18.269398 18.291096 18.356205 18.508106 18.529804 18.551502 18.660007 18.638309 18.725101 18.746799 18.725101 18.594898 18.529804 18.594898 18.681705 18.594898 18.551502 18.725101 18.833607 18.898701 19.093998 19.093998 19.267597 19.267597 19.224201 19.289295 19.267597 19.332706 19.289295 19.137409 18.985508 18.985508 18.877003 18.855305 18.725101 18.877003 18.833607 18.877003 19.007206 19.072300 19.180805 19.397800 19.441196 19.376102 19.354404 19.397800 19.441196 19.462910 19.289295 19.159107 18.985508 18.963810 18.985508 18.855305 18.790195 18.703403 18.573200 18.594898 18.551502 18.508106 18.508106 18.442997 18.442997 18.594898 18.508106 18.551502 18.442997 18.377903 18.247700 18.204304 18.247700 18.139210 18.009007 17.943897 17.835407 17.618397 17.336308 17.206104 17.162708 17.227802 17.162708 16.945698 16.989109 16.989109 16.924000 16.880604 16.924000 16.858906 16.815510 16.685307 16.793797 16.728703 16.750401 16.728703 16.707005 16.793797 
21.611210 22.327305 22.652805 22.565998 22.739597 22.804707 22.674503 22.674503 22.652805 22.609409 22.479206 22.565998 22.739597 22.522602 22.522602 22.522602 22.479206 22.479206 22.435810 22.283909 22.392399 22.175404 22.175404 22.197102 22.153706 22.175404 22.283909 21.806507 21.914997 22.783009 23.021702 23.151905 23.216999 23.021702 23.065098 22.826405 22.631107 22.457508 21.220600 18.464710 17.987309 18.182606 18.182606 18.356205 18.226002 18.356205 18.442997 18.442997 18.399601 18.399601 18.421299 18.529804 18.594898 18.594898 18.681705 18.616596 18.594898 18.551502 18.464710 18.442997 18.334507 18.464710 18.377903 18.486408 18.442997 18.464710 18.508106 18.616596 18.616596 18.768497 18.768497 18.811909 18.833607 18.768497 18.616596 18.594898 18.638309 18.616596 18.616596 18.594898 18.638309 18.681705 18.746799 18.985508 19.093998 19.224201 19.311008 19.311008 19.376102 19.332706 19.462910 19.332706 19.354404 19.180805 19.050602 18.942097 18.963810 19.072300 18.942097 18.855305 18.942097 18.811909 18.920399 19.050602 19.267597 19.376102 19.397800 19.419498 19.484608 19.484608 19.441196 19.397800 19.354404 19.245899 19.093998 19.093998 19.028904 18.942097 18.877003 18.768497 18.746799 18.833607 18.790195 18.790195 18.660007 18.573200 18.508106 18.703403 18.551502 18.551502 18.421299 18.399601 18.377903 18.312809 18.269398 18.182606 18.117496 18.030704 17.900501 17.640110 17.466496 17.336308 17.314610 17.336308 17.401402 17.119297 17.054203 17.075901 17.075901 16.967396 17.032505 16.858906 16.837208 16.837208 16.815510 16.772099 16.924000 16.728703 16.837208 16.815510 
21.806507 22.414097 22.587696 22.609409 22.717899 22.761295 22.783009 22.717899 22.631107 22.631107 22.631107 22.587696 22.674503 22.544300 22.522602 22.544300 22.565998 22.500904 22.414097 22.327305 22.370701 22.197102 22.240498 22.110310 22.045200 21.893299 21.654606 22.197102 22.783009 22.848103 22.934910 22.934910 23.086796 22.934910 22.913197 22.739597 22.414097 22.001804 21.090397 18.486408 17.900501 18.095798 18.074100 18.334507 18.291096 18.356205 18.421299 18.399601 18.442997 18.356205 18.442997 18.486408 18.464710 18.594898 18.508106 18.508106 18.529804 18.377903 18.421299 18.356205 18.356205 18.442997 18.421299 18.464710 18.594898 18.594898 18.703403 18.746799 18.703403 18.855305 18.942097 18.811909 18.833607 18.681705 18.681705 18.594898 18.594898 18.508106 18.616596 18.573200 18.703403 18.638309 18.833607 18.898701 19.093998 19.159107 19.267597 19.354404 19.354404 19.354404 19.419498 19.441196 19.376102 19.311008 19.137409 19.007206 18.985508 18.920399 18.920399 18.920399 18.985508 18.898701 18.963810 19.028904 19.159107 19.289295 19.397800 19.397800 19.462910 19.397800 19.441196 19.419498 19.354404 19.289295 19.093998 19.115696 19.028904 19.072300 18.985508 18.920399 18.768497 18.898701 18.746799 18.746799 18.703403 18.573200 18.573200 18.616596 18.638309 18.638309 18.551502 18.551502 18.421299 18.269398 18.312809 18.269398 18.182606 18.052402 17.922199 17.791996 17.444798 17.423100 17.336308 17.206104 17.292896 17.140995 17.119297 17.054203 17.097599 17.054203 17.010807 16.837208 16.945698 16.858906 16.837208 16.858906 16.902302 16.728703 16.858906 16.858906 
22.066898 22.587696 22.631107 22.631107 22.783009 22.696201 22.848103 22.696201 22.674503 22.696201 22.609409 22.565998 22.674503 22.544300 22.631107 22.587696 22.609409 22.479206 22.544300 22.414097 22.305607 22.262196 22.218800 22.088596 22.175404 22.240498 22.457508 22.826405 22.826405 22.826405 22.674503 22.783009 22.869801 22.761295 22.761295 22.414097 22.132008 21.285709 19.723301 17.900501 17.900501 18.030704 18.117496 18.226002 18.247700 18.442997 18.399601 18.334507 18.377903 18.377903 18.399601 18.356205 18.464710 18.442997 18.442997 18.442997 18.399601 18.356205 18.399601 18.312809 18.291096 18.377903 18.399601 18.594898 18.638309 18.790195 18.790195 18.898701 18.942097 18.942097 18.898701 18.855305 18.963810 18.768497 18.660007 18.594898 18.703403 18.594898 18.594898 18.638309 18.703403 18.703403 18.768497 18.920399 19.137409 19.245899 19.332706 19.397800 19.419498 19.419498 19.376102 19.419498 19.441196 19.245899 19.137409 19.115696 19.028904 19.007206 18.898701 19.050602 18.920399 18.942097 19.028904 19.093998 19.137409 19.354404 19.419498 19.506306 19.528004 19.441196 19.376102 19.441196 19.441196 19.267597 19.137409 19.289295 19.093998 19.050602 19.072300 18.920399 18.942097 19.007206 18.855305 18.811909 18.768497 18.703403 18.638309 18.768497 18.725101 18.746799 18.508106 18.421299 18.377903 18.356205 18.269398 18.356205 18.291096 18.182606 17.965595 17.770298 17.640110 17.466496 17.314610 17.444798 17.292896 17.184406 17.206104 17.206104 17.162708 17.054203 17.054203 16.967396 16.858906 16.945698 16.902302 16.837208 16.858906 16.793797 16.837208 16.858906 
22.197102 22.652805 22.717899 22.717899 22.848103 22.783009 22.826405 22.783009 22.761295 22.783009 22.717899 22.609409 22.587696 22.565998 22.565998 22.565998 22.565998 22.500904 22.435810 22.414097 22.240498 22.327305 22.240498 22.132008 22.132008 22.631107 22.978306 22.891499 22.674503 22.609409 22.544300 22.652805 22.652805 22.631107 22.414097 21.936695 21.003605 19.028904 17.748600 17.553303 17.770298 18.117496 18.095798 18.247700 18.204304 18.399601 18.334507 18.312809 18.442997 18.442997 18.356205 18.269398 18.442997 18.464710 18.399601 18.334507 18.356205 18.377903 18.312809 18.334507 18.247700 18.442997 18.486408 18.681705 18.725101 18.790195 18.833607 18.920399 18.877003 18.942097 19.028904 18.920399 19.028904 18.833607 18.746799 18.638309 18.616596 18.573200 18.616596 18.638309 18.638309 18.703403 18.768497 18.920399 19.180805 19.245899 19.224201 19.419498 19.376102 19.397800 19.528004 19.441196 19.419498 19.311008 19.224201 19.159107 19.072300 19.050602 18.985508 18.942097 18.963810 18.985508 19.137409 19.072300 19.289295 19.354404 19.441196 19.354404 19.245899 19.224201 19.376102 19.180805 19.224201 19.354404 19.159107 19.332706 19.159107 19.267597 19.115696 19.180805 19.137409 19.115696 19.007206 19.028904 18.833607 18.790195 18.616596 18.768497 18.725101 18.725101 18.529804 18.529804 18.421299 18.334507 18.291096 18.291096 18.247700 18.269398 18.074100 17.922199 17.726902 17.466496 17.358006 17.401402 17.379704 17.336308 17.271198 17.292896 17.314610 17.075901 17.010807 17.032505 16.967396 16.967396 16.967396 16.902302 16.837208 16.793797 16.858906 16.967396 
22.327305 22.674503 22.804707 22.869801 22.783009 22.783009 22.848103 22.761295 22.804707 22.783009 22.609409 22.696201 22.674503 22.652805 22.696201 22.609409 22.652805 22.609409 22.565998 22.414097 22.370701 22.349003 22.240498 22.132008 22.305607 22.696201 22.696201 22.631107 22.522602 22.479206 22.392399 22.479206 22.327305 22.066898 21.698002 20.439396 18.594898 17.553303 17.249500 17.509907 17.726902 18.074100 18.160908 18.226002 18.269398 18.356205 18.377903 18.356205 18.399601 18.334507 18.377903 18.334507 18.464710 18.334507 18.399601 18.334507 18.377903 18.312809 18.312809 18.291096 18.334507 18.399601 18.442997 18.638309 18.746799 18.833607 18.855305 19.007206 19.028904 19.028904 19.007206 19.028904 19.028904 18.920399 18.833607 18.638309 18.573200 18.725101 18.703403 18.638309 18.703403 18.768497 18.790195 18.920399 19.115696 19.267597 19.332706 19.419498 19.419498 19.397800 19.397800 19.354404 19.397800 19.332706 19.245899 19.159107 19.137409 19.180805 19.159107 19.202503 19.115696 19.115696 19.267597 19.311008 19.289295 19.245899 19.224201 19.159107 19.245899 19.224201 19.245899 19.267597 19.202503 19.202503 19.202503 19.354404 19.354404 19.267597 19.289295 19.245899 19.289295 19.224201 19.267597 19.072300 18.942097 18.790195 18.790195 18.725101 18.768497 18.703403 18.573200 18.681705 18.464710 18.399601 18.421299 18.269398 18.312809 18.312809 18.182606 18.052402 17.813709 17.488209 17.444798 17.401402 17.466496 17.249500 17.292896 17.358006 17.249500 17.097599 17.032505 17.054203 16.902302 17.054203 16.902302 16.815510 16.945698 16.815510 16.837208 16.902302 
22.522602 22.804707 22.783009 22.783009 22.783009 22.783009 22.913197 22.739597 22.783009 22.761295 22.739597 22.587696 22.717899 22.696201 22.696201 22.717899 22.652805 22.652805 22.696201 22.414097 22.370701 22.392399 22.327305 22.153706 22.587696 22.652805 22.631107 22.609409 22.522602 22.435810 22.283909 22.045200 21.741398 21.242298 19.593098 18.030704 17.423100 17.336308 17.271198 17.423100 17.661808 18.009007 18.095798 18.269398 18.160908 18.421299 18.312809 18.399601 18.356205 18.356205 18.312809 18.247700 18.356205 18.442997 18.377903 18.291096 18.269398 18.182606 18.247700 18.226002 18.204304 18.247700 18.464710 18.638309 18.746799 18.920399 18.833607 18.942097 19.007206 19.093998 19.072300 18.963810 18.985508 18.920399 18.790195 18.746799 18.703403 18.725101 18.746799 18.768497 18.725101 18.790195 18.768497 18.920399 19.072300 19.202503 19.245899 19.311008 19.267597 19.245899 19.289295 19.354404 19.376102 19.245899 19.354404 19.159107 19.159107 19.224201 19.267597 19.245899 19.267597 19.267597 19.289295 19.267597 19.180805 19.289295 19.202503 19.137409 19.159107 19.159107 19.050602 19.093998 19.159107 19.072300 19.224201 19.397800 19.332706 19.419498 19.289295 19.376102 19.311008 19.311008 19.202503 19.224201 19.028904 18.877003 18.833607 18.790195 18.811909 18.703403 18.616596 18.616596 18.399601 18.399601 18.334507 18.291096 18.356205 18.269398 18.226002 18.117496 17.922199 17.553303 17.401402 17.488209 17.401402 17.292896 17.292896 17.271198 17.227802 17.140995 17.054203 17.010807 16.945698 16.902302 16.837208 16.837208 16.793797 16.815510 16.837208 16.902302 
22.631107 22.761295 22.717899 22.739597 22.848103 22.869801 22.761295 22.783009 22.761295 22.761295 22.609409 22.652805 22.739597 22.739597 22.826405 22.717899 22.826405 22.717899 22.696201 22.435810 22.327305 22.349003 22.175404 22.414097 22.587696 22.544300 22.500904 22.500904 22.370701 22.262196 21.914997 21.524403 20.200703 18.616596 17.466496 17.227802 17.206104 17.227802 17.249500 17.466496 17.596699 17.813709 18.009007 18.204304 18.226002 18.291096 18.356205 18.334507 18.334507 18.312809 18.182606 18.247700 18.356205 18.269398 18.356205 18.291096 18.312809 18.247700 18.226002 18.269398 18.269398 18.312809 18.421299 18.638309 18.833607 18.811909 18.963810 18.963810 18.855305 18.963810 19.093998 18.898701 18.920399 18.942097 18.833607 18.855305 18.833607 18.833607 18.768497 18.898701 18.833607 18.877003 18.833607 19.028904 19.050602 19.137409 19.180805 19.159107 19.115696 19.115696 19.202503 19.245899 19.245899 19.289295 19.224201 19.289295 19.311008 19.332706 19.311008 19.397800 19.376102 19.397800 19.441196 19.311008 19.267597 19.289295 19.137409 19.072300 18.963810 19.072300 19.007206 19.028904 19.050602 19.115696 19.245899 19.245899 19.332706 19.462910 19.441196 19.289295 19.332706 19.267597 19.180805 19.180805 19.072300 18.920399 18.855305 18.746799 18.833607 18.768497 18.529804 18.616596 18.464710 18.334507 18.356205 18.247700 18.291096 18.247700 18.204304 18.074100 17.857105 17.596699 17.444798 17.444798 17.292896 17.314610 17.249500 17.206104 17.162708 17.119297 17.140995 17.140995 16.989109 16.945698 16.945698 16.880604 16.815510 16.815510 16.858906 16.837208 
22.696201 22.869801 22.717899 22.761295 22.739597 22.848103 22.848103 22.826405 22.717899 22.826405 22.717899 22.783009 22.804707 22.804707 22.804707 22.869801 22.891499 22.674503 22.609409 22.522602 22.414097 22.327305 22.262196 22.544300 22.522602 22.457508 22.283909 22.262196 22.262196 21.871601 21.090397 19.354404 17.835407 17.314610 17.227802 17.184406 17.184406 17.227802 17.206104 17.206104 17.553303 17.791996 17.987309 18.204304 18.182606 18.334507 18.334507 18.312809 18.291096 18.334507 18.226002 18.247700 18.312809 18.399601 18.334507 18.291096 18.399601 18.312809 18.247700 18.291096 18.269398 18.334507 18.486408 18.594898 18.703403 18.768497 18.681705 18.790195 18.898701 18.963810 18.898701 18.942097 18.963810 18.985508 18.963810 18.898701 18.790195 18.985508 18.877003 19.007206 18.942097 18.920399 19.028904 18.963810 19.007206 19.007206 18.985508 18.920399 18.985508 19.050602 19.028904 19.115696 19.159107 19.137409 19.180805 19.224201 19.397800 19.419498 19.397800 19.441196 19.419498 19.419498 19.484608 19.332706 19.376102 19.267597 19.115696 19.093998 18.855305 18.963810 18.877003 18.920399 18.898701 18.942097 19.072300 19.202503 19.332706 19.397800 19.332706 19.397800 19.332706 19.245899 19.202503 19.137409 19.072300 19.007206 18.877003 18.703403 18.833607 18.746799 18.616596 18.616596 18.442997 18.312809 18.312809 18.226002 18.247700 18.226002 18.204304 18.074100 17.857105 17.618397 17.423100 17.423100 17.336308 17.314610 17.184406 17.206104 17.271198 17.184406 17.075901 17.097599 16.945698 16.902302 17.010807 16.815510 16.902302 16.815510 16.880604 16.858906 
22.717899 22.739597 22.717899 22.783009 22.783009 22.956608 22.891499 22.826405 22.934910 22.869801 22.761295 22.913197 22.848103 22.891499 22.978306 22.956608 22.717899 22.674503 22.565998 22.522602 22.435810 22.240498 22.414097 22.739597 22.500904 22.349003 22.240498 22.001804 21.632908 20.526203 18.551502 17.596699 17.271198 17.119297 17.140995 17.227802 17.227802 17.227802 17.162708 17.206104 17.423100 17.835407 18.009007 18.095798 18.182606 18.312809 18.356205 18.377903 18.334507 18.334507 18.356205 18.269398 18.356205 18.377903 18.377903 18.377903 18.356205 18.291096 18.334507 18.312809 18.421299 18.464710 18.464710 18.529804 18.703403 18.855305 18.746799 18.725101 18.898701 18.833607 18.877003 18.898701 18.963810 18.963810 18.942097 18.920399 19.028904 19.159107 19.137409 19.093998 19.180805 19.159107 19.202503 19.072300 19.050602 19.007206 18.963810 18.985508 18.877003 18.963810 19.028904 19.007206 19.028904 19.028904 19.072300 19.180805 19.267597 19.311008 19.549702 19.419498 19.484608 19.397800 19.528004 19.419498 19.376102 19.289295 19.137409 18.985508 18.920399 18.985508 18.920399 19.007206 18.963810 18.942097 18.963810 19.050602 19.245899 19.354404 19.332706 19.311008 19.311008 19.267597 19.180805 19.180805 19.115696 18.942097 18.898701 18.790195 18.790195 18.746799 18.616596 18.594898 18.399601 18.334507 18.312809 18.334507 18.269398 18.269398 18.117496 18.074100 17.943897 17.705204 17.531605 17.509907 17.466496 17.401402 17.314610 17.227802 17.336308 17.184406 17.140995 17.097599 16.924000 16.945698 16.902302 16.837208 16.880604 16.858906 16.902302 16.967396 
22.631107 22.717899 22.761295 22.826405 22.891499 23.000004 22.978306 22.891499 22.848103 22.869801 22.783009 22.761295 22.869801 22.934910 22.956608 22.826405 22.783009 22.696201 22.587696 22.392399 22.392399 22.349003 22.783009 23.043400 22.652805 22.327305 22.001804 21.220600 19.831806 18.030704 17.249500 17.206104 17.249500 17.162708 17.184406 17.227802 17.249500 17.379704 17.206104 17.119297 17.509907 17.770298 17.965595 18.117496 18.204304 18.247700 18.334507 18.269398 18.421299 18.377903 18.312809 18.377903 18.356205 18.399601 18.377903 18.356205 18.377903 18.399601 18.421299 18.529804 18.573200 18.486408 18.551502 18.594898 18.703403 18.681705 18.660007 18.681705 18.746799 18.768497 18.725101 18.811909 18.855305 18.920399 18.963810 19.137409 19.159107 19.245899 19.245899 19.267597 19.267597 19.289295 19.311008 19.289295 19.093998 19.007206 18.963810 18.920399 18.877003 18.877003 18.855305 18.877003 18.920399 19.007206 19.028904 19.245899 19.397800 19.419498 19.397800 19.506306 19.506306 19.462910 19.484608 19.397800 19.419498 19.397800 19.159107 19.115696 18.963810 18.877003 18.920399 18.877003 18.811909 18.877003 19.028904 19.093998 19.224201 19.419498 19.397800 19.245899 19.311008 19.245899 19.159107 19.311008 19.159107 18.920399 18.768497 18.746799 18.790195 18.768497 18.660007 18.551502 18.421299 18.356205 18.312809 18.247700 18.204304 18.204304 18.117496 18.095798 18.009007 17.813709 17.531605 17.553303 17.401402 17.379704 17.292896 17.271198 17.292896 17.206104 17.206104 17.184406 17.075901 17.032505 16.902302 16.815510 16.880604 16.924000 16.858906 16.945698 
22.652805 22.783009 22.783009 22.869801 22.891499 22.956608 22.934910 22.978306 23.000004 22.934910 22.804707 22.913197 22.956608 23.000004 23.021702 22.848103 22.783009 22.783009 22.652805 22.544300 22.349003 22.587696 23.151905 23.021702 22.761295 22.218800 21.394199 19.224201 17.748600 17.184406 17.184406 17.206104 17.119297 17.140995 17.075901 17.227802 17.227802 17.336308 17.206104 17.227802 17.358006 17.683506 17.835407 18.160908 18.160908 18.312809 18.334507 18.356205 18.399601 18.356205 18.334507 18.442997 18.421299 18.551502 18.529804 18.529804 18.616596 18.573200 18.616596 18.594898 18.529804 18.573200 18.594898 18.594898 18.594898 18.508106 18.594898 18.529804 18.616596 18.616596 18.638309 18.660007 18.790195 18.963810 19.028904 19.159107 19.289295 19.376102 19.354404 19.376102 19.311008 19.354404 19.289295 19.289295 19.137409 19.093998 19.007206 18.985508 18.898701 18.855305 18.963810 18.877003 18.855305 18.920399 19.093998 19.093998 19.311008 19.441196 19.419498 19.462910 19.506306 19.484608 19.376102 19.397800 19.397800 19.419498 19.224201 18.963810 18.942097 18.942097 18.920399 18.920399 18.877003 18.963810 18.963810 19.028904 19.224201 19.397800 19.332706 19.267597 19.224201 19.180805 19.180805 19.072300 19.072300 18.898701 18.768497 18.790195 18.703403 18.703403 18.594898 18.725101 18.442997 18.334507 18.334507 18.247700 18.182606 18.182606 18.139210 18.009007 18.052402 17.791996 17.575001 17.575001 17.401402 17.379704 17.314610 17.379704 17.314610 17.249500 17.227802 17.140995 17.032505 17.054203 16.967396 16.967396 16.967396 16.902302 16.924000 16.880604 
22.674503 22.848103 22.848103 22.891499 22.934910 23.043400 23.065098 23.043400 22.978306 22.826405 22.739597 22.913197 22.978306 23.043400 23.130207 22.848103 22.783009 22.783009 22.652805 22.414097 22.414097 22.869801 23.173603 22.978306 22.652805 21.893299 19.506306 17.531605 17.140995 17.075901 17.206104 17.140995 17.140995 17.140995 17.119297 17.249500 17.162708 17.184406 17.271198 17.162708 17.314610 17.661808 17.922199 18.117496 18.074100 18.334507 18.377903 18.334507 18.464710 18.377903 18.464710 18.594898 18.594898 18.573200 18.660007 18.660007 18.660007 18.660007 18.660007 18.681705 18.638309 18.703403 18.660007 18.616596 18.486408 18.529804 18.486408 18.508106 18.508106 18.573200 18.551502 18.594898 18.790195 18.898701 18.920399 19.093998 19.202503 19.245899 19.354404 19.376102 19.419498 19.376102 19.311008 19.224201 19.289295 19.224201 18.942097 18.963810 18.920399 18.920399 18.920399 18.898701 19.028904 18.855305 18.985508 19.072300 19.202503 19.419498 19.376102 19.462910 19.462910 19.419498 19.376102 19.376102 19.332706 19.311008 19.202503 18.985508 18.942097 18.963810 18.920399 18.985508 18.985508 19.028904 18.942097 19.072300 19.159107 19.224201 19.159107 19.159107 19.159107 19.180805 19.050602 19.093998 19.028904 18.833607 18.768497 18.746799 18.725101 18.594898 18.638309 18.573200 18.551502 18.334507 18.247700 18.204304 18.139210 18.160908 18.204304 18.182606 18.074100 17.835407 17.683506 17.531605 17.575001 17.401402 17.444798 17.314610 17.423100 17.227802 17.162708 17.119297 17.075901 17.010807 17.054203 16.858906 16.989109 16.858906 16.945698 17.010807 
22.826405 22.869801 22.848103 22.913197 22.869801 22.978306 23.065098 23.065098 22.913197 22.848103 22.652805 22.869801 23.021702 22.978306 23.043400 22.913197 22.783009 22.717899 22.631107 22.522602 22.500904 22.804707 22.869801 22.913197 22.587696 21.198902 18.074100 17.271198 17.097599 17.140995 17.032505 17.010807 16.989109 17.075901 17.119297 17.140995 17.249500 17.206104 17.119297 17.075901 17.292896 17.596699 17.922199 18.095798 18.139210 18.356205 18.356205 18.356205 18.377903 18.442997 18.399601 18.508106 18.573200 18.725101 18.768497 18.768497 18.877003 18.920399 18.855305 18.811909 18.768497 18.768497 18.638309 18.594898 18.508106 18.399601 18.399601 18.442997 18.508106 18.551502 18.594898 18.573200 18.725101 18.877003 18.963810 19.159107 19.180805 19.354404 19.419498 19.462910 19.484608 19.441196 19.376102 19.354404 19.267597 19.159107 19.007206 18.920399 18.877003 18.811909 18.855305 18.811909 18.833607 18.877003 18.942097 19.072300 19.159107 19.202503 19.332706 19.354404 19.354404 19.332706 19.332706 19.419498 19.311008 19.245899 19.245899 19.050602 18.920399 18.985508 18.963810 18.963810 19.028904 19.007206 18.942097 19.072300 19.093998 19.137409 19.115696 19.224201 19.093998 18.985508 18.898701 18.920399 18.942097 18.790195 18.638309 18.703403 18.638309 18.551502 18.573200 18.616596 18.421299 18.334507 18.291096 18.269398 18.139210 18.226002 18.226002 18.182606 18.160908 17.922199 17.705204 17.488209 17.423100 17.423100 17.423100 17.314610 17.358006 17.292896 17.249500 17.162708 17.184406 17.032505 17.054203 16.880604 17.010807 16.945698 16.967396 17.032505 
22.804707 22.826405 22.783009 22.956608 22.913197 23.043400 23.065098 23.065098 23.000004 22.848103 22.826405 22.869801 23.043400 22.956608 22.956608 22.848103 22.739597 22.891499 22.826405 22.652805 22.652805 22.717899 22.652805 22.652805 22.544300 21.177204 18.160908 17.184406 17.140995 17.075901 16.967396 17.010807 17.010807 17.054203 17.097599 17.314610 17.379704 17.249500 17.097599 17.119297 17.249500 17.596699 17.857105 18.095798 18.139210 18.377903 18.377903 18.312809 18.464710 18.442997 18.399601 18.508106 18.681705 18.833607 18.833607 18.833607 18.985508 18.920399 19.007206 18.833607 18.790195 18.768497 18.725101 18.616596 18.486408 18.508106 18.442997 18.486408 18.464710 18.573200 18.486408 18.508106 18.746799 18.768497 18.920399 19.072300 19.245899 19.267597 19.397800 19.397800 19.332706 19.462910 19.332706 19.245899 19.245899 19.093998 18.985508 18.898701 18.877003 18.855305 18.833607 18.942097 18.920399 18.942097 18.963810 19.050602 19.093998 19.245899 19.202503 19.311008 19.267597 19.332706 19.289295 19.311008 19.332706 19.267597 19.224201 19.202503 19.093998 19.115696 19.115696 19.115696 19.093998 19.137409 19.115696 19.202503 19.202503 19.115696 19.115696 19.072300 18.963810 18.920399 18.811909 18.877003 18.768497 18.681705 18.551502 18.660007 18.551502 18.638309 18.573200 18.594898 18.464710 18.334507 18.312809 18.269398 18.117496 18.160908 18.182606 18.052402 18.139210 18.074100 17.791996 17.596699 17.553303 17.444798 17.444798 17.358006 17.358006 17.336308 17.271198 17.162708 17.097599 17.097599 16.989109 17.075901 16.967396 16.989109 16.945698 17.032505 
22.869801 22.869801 22.913197 23.000004 22.978306 23.108509 23.065098 23.043400 22.956608 22.934910 22.761295 22.848103 22.848103 22.913197 22.826405 22.739597 22.696201 22.696201 22.761295 22.674503 22.652805 22.652805 22.370701 22.414097 22.327305 21.589497 18.529804 17.314610 17.097599 17.119297 16.967396 17.075901 17.097599 17.075901 17.097599 17.140995 17.314610 17.336308 17.097599 17.140995 17.336308 17.640110 17.770298 18.095798 18.117496 18.334507 18.312809 18.356205 18.442997 18.486408 18.486408 18.594898 18.746799 18.811909 18.898701 19.028904 18.985508 18.963810 18.942097 18.811909 18.811909 18.877003 18.768497 18.660007 18.486408 18.442997 18.399601 18.421299 18.421299 18.551502 18.486408 18.508106 18.638309 18.703403 18.855305 19.050602 19.137409 19.245899 19.332706 19.332706 19.397800 19.376102 19.441196 19.267597 19.397800 19.137409 19.028904 19.050602 18.985508 18.920399 18.898701 18.942097 18.920399 19.007206 18.855305 18.985508 19.093998 19.050602 19.180805 19.224201 19.180805 19.159107 19.267597 19.224201 19.224201 19.159107 19.245899 19.137409 19.137409 19.159107 19.180805 19.267597 19.202503 19.289295 19.224201 19.289295 19.224201 19.115696 19.007206 18.942097 18.877003 18.877003 18.768497 18.660007 18.573200 18.616596 18.594898 18.551502 18.529804 18.573200 18.529804 18.616596 18.508106 18.464710 18.312809 18.312809 18.291096 18.269398 18.160908 18.291096 18.074100 18.009007 17.878803 17.791996 17.509907 17.423100 17.466496 17.358006 17.358006 17.271198 17.314610 17.184406 17.140995 17.032505 17.075901 17.032505 16.989109 16.945698 17.032505 17.010807 
22.848103 22.913197 22.934910 22.978306 23.021702 23.021702 23.086796 23.151905 22.913197 22.739597 22.783009 22.956608 22.804707 22.761295 22.783009 22.761295 22.891499 22.869801 22.783009 22.717899 22.609409 22.609409 22.479206 22.283909 22.110310 21.763096 19.224201 17.423100 17.206104 17.184406 17.119297 17.032505 17.054203 17.162708 17.097599 17.184406 17.271198 17.206104 17.140995 17.075901 17.379704 17.553303 17.748600 18.160908 18.074100 18.312809 18.421299 18.377903 18.421299 18.508106 18.508106 18.638309 18.638309 18.920399 18.942097 18.985508 19.028904 19.028904 18.985508 18.920399 18.725101 18.855305 18.725101 18.811909 18.573200 18.486408 18.442997 18.421299 18.529804 18.421299 18.508106 18.464710 18.616596 18.703403 18.833607 18.985508 19.137409 19.224201 19.245899 19.202503 19.245899 19.332706 19.332706 19.267597 19.332706 19.159107 19.180805 19.050602 19.050602 18.920399 18.985508 19.007206 19.028904 18.963810 19.007206 18.985508 19.093998 19.028904 19.180805 19.072300 19.050602 19.093998 19.050602 19.093998 19.180805 19.224201 19.202503 19.137409 19.137409 19.224201 19.289295 19.311008 19.289295 19.332706 19.354404 19.332706 19.245899 19.159107 19.007206 18.963810 18.790195 18.811909 18.768497 18.616596 18.594898 18.573200 18.551502 18.573200 18.573200 18.573200 18.529804 18.594898 18.508106 18.421299 18.356205 18.356205 18.291096 18.291096 18.269398 18.269398 18.139210 18.095798 17.943897 17.813709 17.509907 17.466496 17.444798 17.314610 17.358006 17.358006 17.292896 17.227802 17.119297 17.054203 17.032505 16.945698 17.075901 17.010807 17.054203 17.075901 
22.848103 22.956608 22.848103 23.021702 23.086796 23.086796 23.151905 23.130207 22.956608 22.934910 22.739597 22.848103 22.739597 22.652805 22.674503 22.696201 22.717899 22.717899 22.761295 22.652805 22.609409 22.565998 22.457508 22.153706 21.914997 21.763096 19.701603 17.314610 17.119297 17.206104 17.054203 17.140995 17.075901 17.075901 17.162708 17.184406 17.249500 17.249500 17.184406 17.140995 17.423100 17.575001 17.683506 18.009007 18.074100 18.291096 18.247700 18.334507 18.399601 18.421299 18.421299 18.529804 18.746799 18.833607 18.920399 18.898701 18.963810 18.963810 18.963810 18.833607 18.942097 18.833607 18.725101 18.660007 18.594898 18.464710 18.529804 18.442997 18.486408 18.551502 18.464710 18.529804 18.681705 18.725101 18.877003 18.985508 19.072300 18.963810 19.180805 19.245899 19.224201 19.159107 19.354404 19.289295 19.267597 19.180805 19.180805 19.093998 19.202503 19.159107 19.137409 19.159107 19.202503 19.137409 19.224201 19.180805 19.050602 19.028904 19.007206 18.942097 18.985508 18.898701 18.942097 19.007206 18.942097 19.093998 19.072300 19.202503 19.180805 19.289295 19.332706 19.245899 19.332706 19.376102 19.419498 19.462910 19.289295 19.159107 19.050602 18.942097 18.703403 18.681705 18.638309 18.529804 18.638309 18.508106 18.529804 18.508106 18.508106 18.638309 18.551502 18.660007 18.551502 18.377903 18.377903 18.421299 18.312809 18.312809 18.204304 18.204304 18.182606 18.160908 18.052402 17.943897 17.596699 17.531605 17.509907 17.401402 17.401402 17.358006 17.358006 17.271198 17.206104 17.119297 17.032505 16.902302 17.010807 17.010807 17.075901 17.075901 
22.934910 23.000004 22.978306 23.043400 23.108509 23.130207 23.173603 23.108509 22.978306 22.913197 22.783009 22.913197 22.761295 22.631107 22.848103 22.717899 22.717899 22.848103 22.652805 22.609409 22.500904 22.544300 22.652805 22.218800 21.893299 21.589497 19.614796 17.336308 17.162708 17.075901 17.054203 17.206104 17.054203 17.054203 17.119297 17.292896 17.314610 17.336308 17.184406 17.227802 17.423100 17.640110 17.705204 18.009007 18.074100 18.269398 18.377903 18.356205 18.421299 18.442997 18.551502 18.573200 18.660007 18.790195 18.811909 19.028904 18.942097 19.007206 19.007206 18.877003 18.898701 18.833607 18.725101 18.746799 18.616596 18.529804 18.573200 18.594898 18.529804 18.573200 18.529804 18.573200 18.725101 18.768497 18.898701 18.920399 19.007206 19.028904 19.093998 19.028904 19.159107 19.115696 19.137409 19.202503 19.202503 19.224201 19.180805 19.202503 19.397800 19.180805 19.245899 19.245899 19.267597 19.332706 19.267597 19.224201 19.267597 19.072300 19.007206 18.833607 18.942097 18.877003 18.963810 18.985508 18.942097 19.115696 19.050602 19.093998 19.224201 19.267597 19.311008 19.441196 19.376102 19.376102 19.397800 19.419498 19.289295 19.224201 19.137409 18.920399 18.833607 18.725101 18.594898 18.573200 18.551502 18.573200 18.529804 18.529804 18.573200 18.529804 18.594898 18.681705 18.573200 18.399601 18.399601 18.334507 18.334507 18.291096 18.247700 18.269398 18.226002 18.139210 18.009007 17.857105 17.661808 17.618397 17.509907 17.444798 17.423100 17.379704 17.314610 17.227802 17.140995 17.140995 16.989109 16.902302 17.075901 17.010807 17.140995 17.162708 
22.913197 23.108509 23.086796 23.021702 23.108509 23.108509 23.216999 23.108509 22.934910 22.891499 22.848103 22.826405 22.783009 22.717899 22.739597 22.717899 22.631107 22.717899 22.696201 22.565998 22.370701 22.609409 22.414097 22.197102 21.719700 21.263996 19.072300 17.249500 17.097599 17.097599 17.119297 17.054203 17.075901 17.097599 17.119297 17.227802 17.249500 17.206104 17.162708 17.314610 17.358006 17.683506 17.596699 17.922199 17.987309 18.204304 18.204304 18.247700 18.421299 18.442997 18.529804 18.573200 18.703403 18.746799 18.877003 19.007206 18.920399 18.963810 18.985508 18.877003 18.768497 18.768497 18.811909 18.681705 18.746799 18.594898 18.594898 18.573200 18.616596 18.660007 18.594898 18.681705 18.725101 18.811909 18.898701 18.985508 18.985508 19.072300 19.028904 18.898701 18.942097 18.963810 19.115696 19.093998 19.180805 19.093998 19.245899 19.267597 19.311008 19.354404 19.376102 19.289295 19.354404 19.289295 19.289295 19.267597 19.224201 19.159107 18.963810 18.985508 18.877003 18.877003 18.833607 18.898701 18.898701 19.050602 18.963810 19.028904 19.180805 19.267597 19.332706 19.376102 19.311008 19.289295 19.397800 19.354404 19.245899 19.180805 19.050602 18.942097 18.811909 18.681705 18.746799 18.616596 18.616596 18.573200 18.594898 18.573200 18.660007 18.616596 18.573200 18.638309 18.660007 18.486408 18.486408 18.399601 18.334507 18.334507 18.269398 18.226002 18.182606 18.247700 18.117496 18.009007 17.813709 17.596699 17.488209 17.531605 17.466496 17.401402 17.379704 17.227802 17.206104 17.097599 16.989109 17.054203 16.989109 17.075901 17.032505 17.054203 
22.913197 23.086796 23.238697 23.130207 23.282108 23.238697 23.325504 23.108509 22.848103 22.869801 22.804707 22.696201 22.739597 22.696201 22.761295 22.652805 22.631107 22.696201 22.631107 22.522602 22.370701 22.392399 22.283909 22.045200 21.546101 20.808308 18.204304 17.075901 17.162708 17.097599 17.054203 17.119297 17.075901 17.249500 17.184406 17.227802 17.206104 17.206104 17.227802 17.227802 17.488209 17.575001 17.813709 17.857105 17.943897 18.247700 18.269398 18.312809 18.312809 18.399601 18.486408 18.508106 18.594898 18.681705 18.898701 18.920399 18.920399 18.877003 18.877003 18.811909 18.768497 18.746799 18.725101 18.746799 18.681705 18.638309 18.638309 18.681705 18.725101 18.811909 18.790195 18.703403 18.790195 18.898701 18.942097 18.898701 18.833607 18.985508 18.898701 18.942097 18.942097 18.985508 18.985508 18.898701 19.007206 19.072300 19.137409 19.245899 19.224201 19.224201 19.354404 19.397800 19.462910 19.397800 19.376102 19.289295 19.245899 19.159107 19.072300 18.855305 18.811909 18.746799 18.725101 18.855305 18.811909 18.833607 18.963810 19.007206 19.115696 19.332706 19.354404 19.311008 19.419498 19.397800 19.354404 19.289295 19.311008 19.289295 19.050602 18.877003 18.768497 18.746799 18.616596 18.616596 18.594898 18.551502 18.529804 18.551502 18.551502 18.681705 18.638309 18.638309 18.594898 18.529804 18.551502 18.486408 18.356205 18.269398 18.291096 18.291096 18.247700 18.160908 18.030704 17.943897 17.791996 17.553303 17.488209 17.423100 17.444798 17.336308 17.249500 17.249500 17.162708 17.097599 17.054203 17.010807 17.054203 16.967396 17.075901 17.075901 
22.913197 23.130207 23.086796 23.216999 23.238697 23.260410 23.303806 23.108509 22.804707 22.826405 22.804707 22.869801 22.717899 22.804707 22.761295 22.674503 22.609409 22.739597 22.565998 22.565998 22.327305 22.457508 22.153706 21.980106 21.350803 20.396000 17.705204 16.967396 17.097599 17.075901 17.162708 17.140995 17.140995 17.184406 17.206104 17.227802 17.292896 17.358006 17.184406 17.119297 17.401402 17.618397 17.640110 17.900501 17.943897 18.226002 18.312809 18.291096 18.356205 18.421299 18.573200 18.486408 18.551502 18.638309 18.768497 18.877003 18.877003 18.877003 18.768497 18.768497 18.660007 18.681705 18.681705 18.703403 18.725101 18.725101 18.855305 18.833607 18.877003 18.855305 18.942097 18.942097 18.942097 19.072300 19.007206 18.920399 18.898701 18.942097 18.790195 18.855305 18.877003 18.898701 18.898701 18.877003 19.072300 19.050602 19.137409 19.224201 19.332706 19.289295 19.354404 19.484608 19.419498 19.441196 19.441196 19.441196 19.332706 19.245899 19.115696 19.007206 18.790195 18.768497 18.833607 18.877003 18.790195 18.942097 18.942097 19.072300 19.159107 19.289295 19.397800 19.397800 19.289295 19.397800 19.267597 19.354404 19.245899 19.224201 19.007206 18.942097 18.855305 18.811909 18.703403 18.573200 18.681705 18.703403 18.703403 18.660007 18.551502 18.638309 18.594898 18.703403 18.660007 18.573200 18.529804 18.486408 18.399601 18.377903 18.486408 18.377903 18.291096 18.182606 18.182606 18.095798 17.878803 17.726902 17.531605 17.423100 17.401402 17.314610 17.336308 17.249500 17.227802 17.271198 17.227802 17.184406 17.119297 17.032505 17.032505 17.140995 
22.934910 23.108509 23.173603 23.260410 23.282108 23.216999 23.216999 22.978306 22.804707 22.696201 22.783009 22.717899 22.652805 22.652805 22.696201 22.717899 22.696201 22.631107 22.522602 22.522602 22.283909 22.175404 21.893299 21.784809 21.133808 19.549702 17.314610 16.989109 16.967396 17.054203 17.097599 17.140995 17.140995 17.206104 17.184406 17.140995 17.314610 17.271198 17.010807 17.206104 17.401402 17.466496 17.618397 17.770298 17.900501 18.009007 18.074100 18.160908 18.356205 18.334507 18.377903 18.442997 18.573200 18.551502 18.638309 18.746799 18.660007 18.681705 18.681705 18.573200 18.594898 18.681705 18.660007 18.660007 18.660007 18.725101 18.833607 18.942097 18.942097 19.050602 19.007206 18.963810 19.050602 19.137409 19.007206 19.007206 18.877003 18.877003 18.855305 18.833607 18.790195 18.811909 18.855305 18.811909 18.898701 19.050602 19.072300 19.202503 19.267597 19.289295 19.311008 19.441196 19.441196 19.506306 19.462910 19.441196 19.267597 19.267597 19.115696 18.985508 18.877003 18.768497 18.811909 18.811909 18.855305 18.898701 18.898701 18.985508 19.007206 19.137409 19.224201 19.311008 19.311008 19.289295 19.202503 19.267597 19.159107 19.202503 19.028904 18.985508 18.833607 18.833607 18.811909 18.811909 18.681705 18.681705 18.768497 18.746799 18.746799 18.638309 18.638309 18.573200 18.660007 18.573200 18.551502 18.464710 18.399601 18.312809 18.377903 18.356205 18.399601 18.139210 18.095798 18.117496 17.943897 17.726902 17.575001 17.379704 17.488209 17.379704 17.292896 17.206104 17.140995 17.206104 17.119297 17.097599 17.054203 16.945698 16.989109 16.989109 
23.195301 23.282108 23.282108 23.282108 23.390598 23.347202 23.151905 23.021702 22.848103 22.804707 22.783009 22.761295 22.739597 22.652805 22.739597 22.717899 22.544300 22.717899 22.544300 22.479206 22.262196 22.045200 21.958408 21.567799 20.721500 18.508106 17.249500 16.989109 16.967396 17.075901 17.184406 17.097599 17.097599 17.184406 17.184406 17.227802 17.271198 17.271198 17.054203 17.206104 17.379704 17.531605 17.553303 17.705204 17.770298 18.074100 18.139210 18.204304 18.334507 18.356205 18.269398 18.421299 18.508106 18.529804 18.681705 18.660007 18.681705 18.660007 18.616596 18.551502 18.508106 18.529804 18.616596 18.638309 18.703403 18.746799 18.920399 19.007206 19.007206 19.137409 19.050602 19.072300 19.137409 19.137409 19.007206 18.920399 18.920399 18.855305 18.855305 18.833607 18.790195 18.855305 18.855305 18.877003 18.898701 18.985508 19.137409 19.224201 19.289295 19.202503 19.376102 19.397800 19.397800 19.441196 19.376102 19.441196 19.419498 19.289295 19.072300 19.093998 18.985508 18.898701 18.855305 18.877003 18.920399 18.942097 18.942097 18.985508 19.007206 19.245899 19.289295 19.267597 19.289295 19.267597 19.180805 19.267597 19.202503 19.267597 19.093998 19.007206 18.942097 18.963810 18.877003 18.942097 18.898701 18.855305 18.811909 18.833607 18.746799 18.681705 18.616596 18.725101 18.768497 18.638309 18.573200 18.508106 18.421299 18.356205 18.421299 18.312809 18.312809 18.247700 18.095798 18.117496 17.943897 17.726902 17.683506 17.531605 17.618397 17.336308 17.336308 17.184406 17.271198 17.162708 17.162708 17.097599 17.075901 17.032505 17.075901 17.140995 
23.368900 23.477406 23.368900 23.347202 23.412296 23.173603 23.043400 22.826405 22.696201 22.717899 22.696201 22.696201 22.696201 22.674503 22.696201 22.631107 22.652805 22.609409 22.522602 22.305607 22.132008 21.980106 21.654606 21.133808 19.506306 17.444798 17.032505 16.924000 17.032505 17.140995 17.097599 17.162708 17.162708 17.249500 17.227802 17.292896 17.206104 17.227802 16.945698 17.184406 17.401402 17.488209 17.618397 17.683506 17.748600 18.095798 18.052402 18.117496 18.226002 18.312809 18.356205 18.399601 18.486408 18.464710 18.551502 18.594898 18.594898 18.573200 18.486408 18.377903 18.486408 18.486408 18.508106 18.551502 18.681705 18.833607 18.942097 18.963810 19.050602 19.050602 19.028904 19.137409 19.137409 19.159107 19.093998 18.985508 18.963810 18.855305 18.898701 18.790195 18.790195 18.898701 18.877003 18.811909 18.942097 19.072300 18.942097 19.072300 19.267597 19.245899 19.311008 19.397800 19.419498 19.419498 19.397800 19.441196 19.354404 19.245899 19.137409 18.985508 18.985508 18.920399 18.855305 19.028904 18.942097 18.963810 18.963810 19.028904 19.137409 19.224201 19.159107 19.159107 19.180805 19.115696 19.115696 19.115696 19.093998 19.050602 19.093998 19.115696 19.072300 19.093998 19.180805 18.963810 19.007206 18.877003 18.985508 19.072300 18.855305 18.746799 18.725101 18.681705 18.790195 18.616596 18.616596 18.464710 18.421299 18.442997 18.291096 18.442997 18.356205 18.377903 18.160908 18.139210 17.987309 17.835407 17.726902 17.661808 17.488209 17.444798 17.314610 17.162708 17.271198 17.162708 17.249500 17.032505 16.989109 17.032505 17.075901 17.097599 
23.282108 23.434010 23.499104 23.434010 23.368900 23.130207 23.043400 22.913197 22.696201 22.826405 22.696201 22.826405 22.717899 22.696201 22.696201 22.609409 22.522602 22.609409 22.370701 22.262196 22.045200 21.806507 21.415897 20.265797 17.878803 17.184406 17.054203 16.967396 17.119297 17.140995 17.075901 17.097599 17.140995 17.140995 17.119297 17.314610 17.206104 17.227802 17.010807 17.227802 17.358006 17.640110 17.575001 17.661808 17.770298 17.900501 18.117496 18.139210 18.312809 18.291096 18.269398 18.356205 18.486408 18.442997 18.529804 18.529804 18.616596 18.464710 18.442997 18.442997 18.486408 18.399601 18.529804 18.551502 18.594898 18.790195 18.877003 19.028904 18.985508 19.202503 19.115696 19.159107 19.224201 19.180805 19.093998 19.093998 18.985508 18.963810 18.811909 18.811909 18.811909 18.963810 18.855305 18.790195 18.898701 19.115696 19.115696 19.137409 19.245899 19.267597 19.332706 19.332706 19.441196 19.311008 19.311008 19.332706 19.332706 19.224201 19.159107 19.159107 19.007206 19.072300 19.093998 19.050602 19.028904 19.115696 19.137409 19.072300 19.180805 19.180805 19.159107 19.159107 19.093998 19.007206 18.898701 19.028904 19.050602 18.920399 19.093998 19.115696 19.093998 19.159107 19.137409 19.050602 19.093998 19.028904 19.007206 18.985508 18.855305 18.877003 18.768497 18.811909 18.768497 18.725101 18.638309 18.594898 18.551502 18.442997 18.399601 18.573200 18.464710 18.291096 18.204304 18.182606 18.052402 17.900501 17.748600 17.705204 17.596699 17.444798 17.531605 17.358006 17.271198 17.206104 17.206104 17.119297 16.989109 17.075901 17.054203 17.097599 
23.347202 23.477406 23.520802 23.412296 23.238697 23.130207 22.956608 22.783009 22.609409 22.674503 22.717899 22.717899 22.652805 22.674503 22.717899 22.609409 22.522602 22.522602 22.349003 22.088596 21.806507 21.567799 20.612995 18.486408 17.206104 16.989109 16.989109 17.010807 16.945698 17.097599 17.097599 17.140995 17.162708 17.097599 17.097599 17.206104 17.227802 17.206104 16.967396 17.032505 17.336308 17.553303 17.553303 17.726902 17.791996 17.900501 18.074100 18.074100 18.247700 18.247700 18.291096 18.334507 18.421299 18.442997 18.486408 18.399601 18.551502 18.529804 18.421299 18.486408 18.421299 18.551502 18.421299 18.486408 18.551502 18.703403 18.877003 18.920399 19.050602 19.224201 19.093998 19.093998 19.202503 19.115696 19.115696 19.050602 18.920399 18.898701 18.877003 18.833607 18.746799 18.768497 18.942097 18.855305 18.963810 18.985508 18.985508 19.093998 19.137409 19.115696 19.159107 19.267597 19.354404 19.267597 19.245899 19.289295 19.159107 19.180805 19.180805 19.180805 19.180805 19.028904 19.115696 19.072300 19.137409 19.245899 19.224201 19.202503 19.202503 19.072300 19.115696 19.007206 18.963810 18.898701 18.855305 19.007206 18.898701 18.942097 18.985508 19.093998 19.028904 19.202503 19.093998 19.028904 19.137409 19.093998 19.137409 19.028904 18.942097 18.985508 18.746799 18.746799 18.725101 18.746799 18.616596 18.529804 18.486408 18.464710 18.421299 18.377903 18.356205 18.247700 18.247700 18.334507 18.074100 17.878803 17.748600 17.618397 17.575001 17.466496 17.575001 17.271198 17.227802 17.162708 17.206104 17.140995 17.097599 16.989109 17.097599 17.075901 
23.390598 23.520802 23.499104 23.390598 23.216999 23.130207 22.913197 22.804707 22.674503 22.761295 22.717899 22.674503 22.652805 22.652805 22.717899 22.565998 22.544300 22.500904 22.305607 21.849903 21.502705 21.047001 19.159107 17.488209 17.054203 17.054203 17.010807 17.054203 17.119297 17.054203 17.054203 17.097599 17.249500 17.184406 17.184406 17.292896 17.227802 17.227802 17.032505 17.140995 17.314610 17.575001 17.575001 17.726902 17.813709 17.987309 18.095798 18.139210 18.399601 18.247700 18.291096 18.269398 18.442997 18.421299 18.486408 18.464710 18.529804 18.486408 18.421299 18.508106 18.334507 18.377903 18.377903 18.442997 18.616596 18.725101 18.898701 18.942097 19.007206 19.093998 19.093998 19.137409 19.159107 19.159107 19.137409 19.115696 19.007206 19.007206 18.898701 18.811909 18.942097 18.877003 18.898701 18.942097 19.028904 19.072300 19.007206 19.115696 19.115696 19.072300 19.224201 19.224201 19.115696 19.137409 19.093998 19.202503 19.180805 19.180805 19.245899 19.245899 19.224201 19.202503 19.267597 19.202503 19.289295 19.376102 19.311008 19.267597 19.311008 19.159107 19.050602 19.028904 18.877003 18.855305 18.963810 18.942097 18.920399 18.877003 18.898701 19.028904 19.072300 19.137409 19.028904 19.159107 19.159107 19.093998 19.093998 19.159107 18.920399 18.877003 18.790195 18.768497 18.768497 18.811909 18.594898 18.594898 18.529804 18.551502 18.486408 18.377903 18.529804 18.334507 18.247700 18.226002 18.095798 18.009007 17.813709 17.683506 17.553303 17.488209 17.401402 17.314610 17.162708 17.140995 17.206104 17.162708 17.097599 17.054203 17.162708 17.097599 
23.542500 23.542500 23.499104 23.368900 23.021702 23.043400 22.913197 22.804707 22.652805 22.696201 22.674503 22.717899 22.652805 22.631107 22.674503 22.522602 22.457508 22.457508 22.110310 21.611210 21.133808 19.918598 17.770298 17.184406 17.032505 16.989109 16.945698 17.010807 17.097599 17.119297 16.967396 17.140995 17.140995 17.162708 17.184406 17.162708 17.184406 17.162708 16.902302 17.010807 17.119297 17.531605 17.596699 17.618397 17.726902 17.878803 18.052402 18.117496 18.204304 18.204304 18.247700 18.312809 18.356205 18.421299 18.399601 18.377903 18.508106 18.399601 18.442997 18.464710 18.399601 18.399601 18.464710 18.551502 18.703403 18.660007 18.942097 18.963810 19.050602 19.115696 19.115696 19.137409 19.159107 19.072300 19.072300 19.007206 19.028904 18.985508 18.985508 18.942097 18.855305 18.963810 19.050602 19.007206 19.050602 19.115696 19.050602 19.093998 19.072300 19.050602 19.050602 19.007206 19.028904 19.007206 19.137409 19.050602 19.028904 19.072300 19.180805 19.159107 19.267597 19.202503 19.267597 19.311008 19.311008 19.441196 19.376102 19.354404 19.311008 19.224201 19.050602 18.985508 18.811909 18.811909 18.898701 18.898701 18.811909 18.833607 18.942097 19.028904 19.072300 19.245899 19.115696 19.137409 19.093998 19.072300 19.159107 19.093998 18.985508 19.028904 18.942097 18.811909 18.725101 18.768497 18.660007 18.660007 18.638309 18.594898 18.551502 18.508106 18.464710 18.269398 18.269398 18.160908 18.204304 18.052402 17.857105 17.683506 17.618397 17.531605 17.444798 17.401402 17.314610 17.227802 17.227802 17.162708 17.119297 17.054203 17.097599 17.162708 
23.412296 23.477406 23.412296 23.216999 22.978306 22.978306 22.913197 22.804707 22.652805 22.696201 22.674503 22.652805 22.565998 22.631107 22.544300 22.609409 22.522602 22.392399 22.045200 21.285709 20.179005 18.117496 17.162708 17.032505 17.075901 16.967396 16.945698 17.032505 17.097599 17.097599 17.032505 17.184406 17.206104 17.184406 17.097599 17.184406 17.249500 17.119297 16.989109 17.075901 17.140995 17.358006 17.444798 17.705204 17.683506 17.878803 18.052402 18.009007 18.139210 18.139210 18.117496 18.291096 18.269398 18.377903 18.356205 18.377903 18.442997 18.551502 18.399601 18.464710 18.399601 18.399601 18.442997 18.551502 18.616596 18.725101 18.920399 18.942097 18.985508 18.942097 18.985508 19.028904 19.093998 19.007206 19.072300 18.985508 19.093998 19.007206 19.007206 19.007206 18.963810 19.072300 19.050602 19.072300 19.180805 19.202503 19.137409 19.159107 19.050602 19.007206 19.028904 18.985508 19.007206 18.963810 18.942097 18.963810 18.963810 18.985508 19.137409 19.245899 19.224201 19.245899 19.397800 19.289295 19.462910 19.484608 19.441196 19.376102 19.267597 19.245899 19.093998 19.007206 18.725101 18.790195 18.811909 18.811909 18.811909 18.768497 18.920399 18.963810 19.007206 19.050602 19.115696 19.115696 19.159107 19.093998 19.028904 19.050602 18.920399 18.963810 18.877003 18.833607 18.877003 18.790195 18.703403 18.594898 18.594898 18.508106 18.508106 18.421299 18.399601 18.399601 18.226002 18.247700 18.139210 18.030704 17.900501 17.726902 17.596699 17.509907 17.444798 17.423100 17.292896 17.336308 17.227802 17.227802 17.162708 17.097599 17.227802 17.184406 
23.434010 23.542500 23.260410 23.086796 22.913197 22.826405 22.826405 22.717899 22.674503 22.674503 22.565998 22.609409 22.631107 22.500904 22.609409 22.544300 22.392399 22.240498 21.719700 20.612995 18.551502 17.227802 17.075901 17.054203 17.075901 16.989109 16.967396 17.054203 16.989109 17.097599 17.032505 17.119297 17.075901 17.206104 17.184406 17.227802 17.140995 17.184406 16.945698 16.967396 17.119297 17.401402 17.423100 17.531605 17.618397 17.857105 18.009007 17.987309 18.074100 18.052402 18.160908 18.204304 18.269398 18.356205 18.399601 18.377903 18.486408 18.399601 18.399601 18.442997 18.356205 18.508106 18.508106 18.529804 18.660007 18.681705 18.833607 18.833607 18.985508 18.942097 19.028904 18.963810 18.942097 18.920399 19.007206 19.028904 18.898701 19.050602 19.050602 19.050602 19.072300 19.202503 19.267597 19.137409 19.202503 19.224201 19.202503 19.180805 19.093998 18.942097 19.007206 18.898701 19.007206 18.920399 18.898701 18.942097 18.920399 19.007206 18.963810 19.137409 19.245899 19.245899 19.354404 19.311008 19.332706 19.397800 19.462910 19.332706 19.376102 19.202503 19.115696 18.985508 18.833607 18.768497 18.768497 18.768497 18.833607 18.790195 18.963810 18.942097 19.007206 19.115696 19.093998 19.093998 19.115696 19.137409 19.050602 19.072300 18.963810 18.985508 18.833607 18.877003 18.790195 18.768497 18.746799 18.681705 18.486408 18.442997 18.442997 18.573200 18.421299 18.421299 18.291096 18.247700 18.139210 18.074100 17.965595 17.705204 17.683506 17.531605 17.444798 17.336308 17.271198 17.227802 17.292896 17.097599 17.162708 17.097599 17.140995 17.119297 
23.412296 23.347202 23.260410 23.000004 22.956608 22.761295 22.783009 22.652805 22.565998 22.696201 22.674503 22.609409 22.587696 22.544300 22.587696 22.479206 22.327305 21.936695 21.242298 19.332706 17.444798 17.054203 16.924000 17.010807 16.880604 16.989109 16.989109 16.989109 16.967396 17.075901 17.032505 17.140995 17.119297 17.184406 17.162708 17.140995 17.119297 17.097599 16.989109 16.967396 17.075901 17.336308 17.444798 17.618397 17.661808 17.813709 17.900501 18.030704 18.095798 18.095798 18.204304 18.334507 18.334507 18.356205 18.377903 18.421299 18.464710 18.464710 18.442997 18.421299 18.594898 18.529804 18.486408 18.616596 18.594898 18.768497 18.768497 18.833607 18.833607 18.877003 18.877003 18.898701 18.877003 18.898701 18.855305 18.855305 18.898701 18.942097 19.115696 19.180805 19.202503 19.202503 19.332706 19.159107 19.311008 19.289295 19.267597 19.245899 19.072300 18.942097 18.920399 18.920399 18.942097 18.898701 18.898701 18.855305 18.877003 19.007206 18.942097 19.137409 19.267597 19.267597 19.354404 19.419498 19.462910 19.484608 19.441196 19.354404 19.397800 19.354404 19.137409 18.985508 18.877003 18.898701 18.746799 18.811909 18.768497 18.790195 18.963810 19.028904 19.007206 19.093998 19.050602 19.050602 19.072300 19.050602 18.985508 19.093998 19.007206 18.985508 18.898701 18.790195 18.811909 18.768497 18.725101 18.660007 18.703403 18.551502 18.551502 18.421299 18.421299 18.334507 18.269398 18.269398 18.204304 18.095798 18.030704 17.748600 17.683506 17.509907 17.423100 17.379704 17.314610 17.206104 17.206104 17.119297 17.184406 17.097599 17.184406 17.206104 
23.282108 23.303806 23.021702 23.043400 22.869801 22.783009 22.717899 22.674503 22.652805 22.652805 22.652805 22.587696 22.609409 22.565998 22.565998 22.414097 22.153706 21.524403 20.157307 17.748600 17.054203 17.032505 16.989109 17.075901 16.945698 16.967396 16.924000 16.945698 17.054203 17.140995 17.119297 17.119297 17.140995 17.140995 17.227802 17.162708 17.184406 17.119297 16.967396 16.989109 16.967396 17.336308 17.423100 17.553303 17.640110 17.791996 17.878803 17.900501 18.052402 18.074100 18.160908 18.182606 18.334507 18.399601 18.291096 18.486408 18.573200 18.529804 18.508106 18.594898 18.551502 18.573200 18.638309 18.703403 18.746799 18.746799 18.725101 18.790195 18.790195 18.790195 18.811909 18.681705 18.898701 18.811909 18.725101 18.811909 18.833607 19.028904 19.115696 19.224201 19.245899 19.245899 19.289295 19.311008 19.311008 19.311008 19.245899 19.267597 19.180805 19.050602 19.072300 19.007206 18.985508 18.877003 18.855305 18.898701 18.855305 18.985508 18.942097 19.137409 19.202503 19.224201 19.332706 19.354404 19.462910 19.397800 19.441196 19.462910 19.332706 19.311008 19.137409 19.028904 18.920399 18.877003 18.877003 18.811909 18.898701 18.811909 18.963810 18.942097 19.072300 19.180805 19.050602 19.093998 19.093998 18.942097 19.050602 18.985508 18.898701 18.855305 18.855305 18.725101 18.833607 18.703403 18.725101 18.746799 18.811909 18.681705 18.703403 18.464710 18.464710 18.421299 18.139210 18.269398 18.139210 18.160908 18.074100 17.748600 17.748600 17.596699 17.488209 17.358006 17.423100 17.314610 17.206104 17.206104 17.249500 17.097599 17.140995 17.162708 
23.216999 23.173603 23.021702 22.891499 22.826405 22.869801 22.783009 22.631107 22.652805 22.631107 22.587696 22.652805 22.544300 22.609409 22.565998 22.349003 21.936695 20.830006 18.399601 17.162708 17.032505 16.989109 16.989109 17.010807 17.010807 16.967396 16.989109 16.989109 17.054203 17.119297 17.075901 17.097599 17.162708 17.140995 17.162708 17.097599 17.119297 17.097599 16.989109 16.967396 17.010807 17.444798 17.423100 17.618397 17.618397 17.813709 17.791996 17.813709 18.117496 18.074100 18.117496 18.204304 18.312809 18.377903 18.421299 18.399601 18.616596 18.573200 18.638309 18.594898 18.573200 18.616596 18.746799 18.768497 18.746799 18.833607 18.768497 18.703403 18.746799 18.681705 18.703403 18.703403 18.768497 18.746799 18.725101 18.768497 18.768497 19.007206 19.007206 19.137409 19.311008 19.289295 19.354404 19.419498 19.397800 19.397800 19.289295 19.332706 19.202503 19.093998 19.050602 18.985508 19.072300 18.985508 18.811909 18.942097 18.963810 18.985508 19.007206 19.093998 19.159107 19.137409 19.289295 19.332706 19.462910 19.397800 19.376102 19.376102 19.441196 19.311008 19.093998 19.050602 18.877003 18.942097 18.877003 18.920399 18.942097 18.963810 19.028904 19.050602 19.050602 19.093998 19.007206 19.028904 19.072300 18.920399 19.007206 18.985508 18.833607 18.833607 18.790195 18.768497 18.746799 18.746799 18.725101 18.746799 18.725101 18.681705 18.529804 18.464710 18.464710 18.464710 18.421299 18.312809 18.160908 18.182606 18.204304 17.965595 17.726902 17.575001 17.444798 17.423100 17.314610 17.271198 17.162708 17.227802 17.271198 17.162708 17.097599 17.292896 
23.065098 23.108509 22.934910 22.891499 22.783009 22.674503 22.674503 22.674503 22.565998 22.609409 22.479206 22.652805 22.609409 22.565998 22.435810 22.283909 21.589497 19.593098 17.509907 17.119297 17.032505 17.097599 17.010807 17.010807 16.902302 17.010807 16.924000 16.989109 16.989109 16.989109 17.032505 17.119297 17.097599 17.184406 17.054203 17.075901 17.054203 16.989109 16.858906 16.924000 16.967396 17.358006 17.401402 17.596699 17.531605 17.705204 17.813709 17.878803 17.922199 18.030704 18.052402 18.095798 18.334507 18.356205 18.356205 18.421299 18.594898 18.616596 18.638309 18.703403 18.790195 18.681705 18.725101 18.833607 18.790195 18.790195 18.790195 18.877003 18.703403 18.681705 18.660007 18.594898 18.660007 18.638309 18.594898 18.768497 18.790195 18.898701 19.072300 19.159107 19.267597 19.441196 19.289295 19.332706 19.332706 19.354404 19.397800 19.376102 19.267597 19.072300 18.985508 18.963810 19.028904 18.920399 18.877003 18.898701 18.877003 18.877003 19.072300 19.007206 19.224201 19.180805 19.332706 19.224201 19.419498 19.354404 19.376102 19.332706 19.397800 19.245899 19.224201 19.115696 19.072300 18.963810 18.920399 18.920399 19.007206 18.963810 19.007206 18.985508 18.985508 18.985508 19.028904 19.007206 18.985508 18.942097 18.855305 18.811909 18.768497 18.746799 18.768497 18.746799 18.725101 18.681705 18.855305 18.703403 18.725101 18.638309 18.508106 18.464710 18.464710 18.464710 18.464710 18.334507 18.247700 18.160908 18.095798 17.922199 17.835407 17.726902 17.444798 17.444798 17.271198 17.249500 17.249500 17.184406 17.227802 17.119297 17.184406 17.184406 
22.956608 22.978306 22.913197 22.804707 22.783009 22.739597 22.674503 22.631107 22.587696 22.674503 22.631107 22.609409 22.609409 22.522602 22.457508 22.045200 20.981907 18.291096 17.249500 17.119297 16.989109 17.075901 17.032505 16.967396 16.924000 16.989109 16.945698 17.010807 17.010807 17.010807 17.119297 17.119297 17.119297 17.227802 17.119297 17.119297 17.032505 16.967396 16.772099 16.989109 17.054203 17.271198 17.444798 17.466496 17.553303 17.683506 17.726902 17.857105 17.943897 17.965595 18.009007 18.204304 18.269398 18.377903 18.508106 18.573200 18.594898 18.725101 18.681705 18.855305 18.790195 18.746799 18.833607 18.790195 18.898701 18.877003 18.811909 18.660007 18.725101 18.660007 18.660007 18.660007 18.660007 18.573200 18.638309 18.703403 18.790195 18.942097 18.963810 19.159107 19.289295 19.311008 19.376102 19.441196 19.289295 19.332706 19.441196 19.397800 19.354404 19.180805 19.137409 19.072300 19.028904 19.072300 18.920399 18.811909 18.985508 18.920399 18.942097 19.028904 19.115696 19.137409 19.202503 19.289295 19.332706 19.354404 19.332706 19.354404 19.354404 19.245899 19.224201 19.072300 19.115696 19.028904 19.028904 19.028904 19.028904 19.137409 19.137409 19.028904 19.007206 19.050602 18.898701 18.942097 18.877003 18.768497 18.833607 18.746799 18.811909 18.768497 18.746799 18.703403 18.790195 18.681705 18.768497 18.725101 18.746799 18.594898 18.551502 18.529804 18.464710 18.421299 18.399601 18.399601 18.247700 18.269398 18.117496 17.943897 17.857105 17.705204 17.401402 17.423100 17.401402 17.227802 17.184406 17.249500 17.227802 17.119297 17.184406 17.162708 
23.000004 22.869801 22.783009 22.739597 22.717899 22.696201 22.587696 22.522602 22.544300 22.565998 22.609409 22.631107 22.565998 22.522602 22.435810 21.719700 19.831806 17.509907 17.206104 17.162708 17.054203 17.032505 17.032505 16.989109 16.945698 16.924000 16.989109 16.945698 16.989109 17.032505 16.989109 17.075901 17.032505 17.097599 17.032505 16.989109 16.989109 16.967396 16.880604 16.945698 16.989109 17.162708 17.336308 17.531605 17.488209 17.640110 17.791996 17.835407 17.922199 18.009007 17.965595 18.074100 18.226002 18.399601 18.529804 18.551502 18.594898 18.811909 18.725101 18.790195 18.833607 18.811909 18.833607 18.877003 18.942097 18.833607 18.790195 18.768497 18.616596 18.660007 18.616596 18.638309 18.594898 18.616596 18.638309 18.746799 18.703403 18.942097 19.007206 19.115696 19.224201 19.267597 19.376102 19.354404 19.354404 19.332706 19.419498 19.397800 19.354404 19.245899 19.180805 19.137409 19.093998 19.007206 18.963810 18.920399 18.985508 19.050602 18.963810 19.050602 19.224201 19.115696 19.137409 19.245899 19.245899 19.267597 19.267597 19.202503 19.137409 19.180805 19.159107 19.137409 19.137409 19.180805 19.115696 19.115696 19.115696 19.180805 19.137409 19.137409 19.072300 19.007206 18.963810 18.703403 18.790195 18.768497 18.790195 18.790195 18.660007 18.660007 18.681705 18.660007 18.725101 18.681705 18.703403 18.681705 18.616596 18.660007 18.616596 18.573200 18.573200 18.573200 18.291096 18.464710 18.291096 18.226002 18.182606 17.987309 17.943897 17.791996 17.509907 17.531605 17.336308 17.336308 17.249500 17.227802 17.119297 17.206104 17.097599 17.206104 
22.891499 22.804707 22.761295 22.652805 22.696201 22.652805 22.587696 22.522602 22.457508 22.631107 22.544300 22.544300 22.587696 22.392399 22.088596 21.372501 18.790195 17.249500 17.140995 17.010807 17.010807 17.032505 16.989109 16.967396 16.945698 16.989109 16.880604 16.945698 17.010807 16.989109 17.032505 17.119297 17.010807 17.054203 17.054203 17.010807 16.924000 16.837208 16.793797 17.032505 16.967396 17.140995 17.379704 17.488209 17.509907 17.683506 17.813709 17.791996 17.857105 17.857105 17.943897 18.095798 18.247700 18.334507 18.486408 18.551502 18.660007 18.703403 18.833607 18.833607 18.768497 18.877003 18.898701 18.855305 18.855305 18.811909 18.811909 18.811909 18.725101 18.638309 18.681705 18.660007 18.638309 18.638309 18.681705 18.790195 18.725101 18.833607 19.007206 18.985508 19.159107 19.245899 19.332706 19.311008 19.332706 19.289295 19.289295 19.354404 19.180805 19.224201 19.180805 19.115696 19.245899 19.028904 19.093998 19.050602 19.115696 19.115696 19.072300 19.093998 19.093998 19.072300 19.115696 19.180805 19.115696 19.245899 19.093998 19.224201 19.159107 19.137409 19.180805 19.115696 19.137409 19.159107 19.137409 19.159107 19.202503 19.180805 19.180805 19.137409 19.093998 19.050602 18.963810 18.746799 18.746799 18.725101 18.681705 18.725101 18.660007 18.746799 18.681705 18.703403 18.725101 18.703403 18.594898 18.790195 18.594898 18.660007 18.551502 18.464710 18.464710 18.464710 18.356205 18.442997 18.291096 18.269398 18.247700 18.052402 17.900501 17.813709 17.531605 17.401402 17.358006 17.249500 17.292896 17.227802 17.227802 17.119297 17.032505 17.119297 
22.717899 22.761295 22.717899 22.717899 22.652805 22.609409 22.544300 22.544300 22.565998 22.565998 22.609409 22.522602 22.565998 22.349003 22.023502 20.634708 18.030704 17.271198 17.271198 17.119297 17.054203 17.054203 17.054203 17.032505 16.945698 16.924000 16.924000 16.945698 17.032505 17.054203 17.075901 17.010807 17.097599 17.075901 17.075901 16.989109 16.945698 16.793797 16.880604 16.924000 17.097599 17.206104 17.314610 17.466496 17.488209 17.770298 17.726902 17.748600 17.922199 17.922199 18.052402 18.139210 18.247700 18.312809 18.442997 18.486408 18.681705 18.725101 18.833607 18.855305 18.790195 18.877003 18.855305 18.898701 18.768497 18.790195 18.855305 18.746799 18.768497 18.660007 18.703403 18.660007 18.681705 18.660007 18.638309 18.725101 18.746799 18.942097 19.072300 19.115696 19.180805 19.332706 19.332706 19.267597 19.289295 19.267597 19.311008 19.289295 19.289295 19.289295 19.289295 19.311008 19.245899 19.159107 19.311008 19.224201 19.202503 19.245899 19.180805 19.267597 19.159107 19.115696 19.072300 19.115696 19.180805 19.159107 19.115696 19.093998 19.137409 19.115696 19.137409 19.159107 19.180805 19.180805 19.245899 19.202503 19.311008 19.289295 19.180805 19.224201 19.115696 19.028904 18.942097 18.942097 18.811909 18.811909 18.746799 18.725101 18.660007 18.660007 18.703403 18.681705 18.790195 18.638309 18.746799 18.811909 18.660007 18.660007 18.638309 18.551502 18.573200 18.551502 18.421299 18.399601 18.312809 18.226002 18.226002 18.030704 18.030704 17.748600 17.640110 17.509907 17.423100 17.292896 17.292896 17.184406 17.271198 17.162708 17.184406 17.206104 
22.652805 22.674503 22.631107 22.739597 22.674503 22.522602 22.522602 22.500904 22.479206 22.522602 22.500904 22.522602 22.479206 22.175404 21.611210 19.528004 17.227802 17.162708 17.010807 17.119297 17.032505 16.989109 17.010807 16.858906 16.924000 16.967396 16.880604 16.945698 16.945698 16.945698 17.097599 17.010807 16.967396 17.032505 16.989109 16.924000 16.815510 16.772099 16.793797 16.945698 16.924000 17.140995 17.336308 17.401402 17.531605 17.575001 17.748600 17.726902 17.813709 17.878803 17.987309 18.095798 18.160908 18.269398 18.421299 18.421299 18.660007 18.725101 18.877003 18.855305 18.877003 18.811909 18.768497 18.746799 18.833607 18.833607 18.790195 18.703403 18.811909 18.638309 18.681705 18.660007 18.681705 18.660007 18.703403 18.790195 18.703403 18.877003 18.898701 19.028904 19.115696 19.115696 19.245899 19.202503 19.180805 19.224201 19.115696 19.115696 19.180805 19.245899 19.245899 19.311008 19.332706 19.332706 19.289295 19.289295 19.419498 19.354404 19.224201 19.376102 19.137409 19.007206 19.050602 19.072300 19.050602 19.050602 19.093998 19.028904 18.985508 19.050602 19.115696 19.180805 19.093998 19.267597 19.180805 19.180805 19.332706 19.202503 19.224201 19.180805 19.115696 19.093998 18.920399 18.790195 18.725101 18.660007 18.768497 18.703403 18.681705 18.616596 18.703403 18.616596 18.638309 18.638309 18.573200 18.681705 18.703403 18.616596 18.551502 18.594898 18.508106 18.356205 18.421299 18.442997 18.334507 18.247700 18.182606 18.095798 17.965595 17.835407 17.705204 17.553303 17.379704 17.314610 17.227802 17.227802 17.184406 17.119297 17.119297 17.097599 
22.414097 22.522602 22.479206 22.544300 22.544300 22.435810 22.414097 22.435810 22.370701 22.500904 22.457508 22.414097 22.392399 22.023502 20.851704 18.247700 17.271198 17.140995 17.075901 17.032505 16.967396 17.010807 16.989109 16.967396 16.924000 16.902302 16.880604 16.837208 16.924000 16.967396 16.902302 16.924000 16.967396 17.054203 16.945698 16.837208 16.663609 16.707005 16.772099 16.924000 16.945698 17.054203 17.227802 17.423100 17.379704 17.488209 17.661808 17.661808 17.770298 17.922199 17.943897 18.095798 18.160908 18.226002 18.399601 18.399601 18.725101 18.725101 18.790195 18.746799 18.703403 18.768497 18.768497 18.833607 18.768497 18.768497 18.790195 18.703403 18.833607 18.746799 18.725101 18.746799 18.833607 18.790195 18.833607 18.790195 18.963810 18.877003 18.963810 18.985508 19.007206 19.159107 19.115696 19.180805 19.050602 19.093998 19.028904 18.985508 19.159107 19.093998 19.332706 19.311008 19.397800 19.397800 19.397800 19.311008 19.462910 19.549702 19.354404 19.332706 19.224201 19.137409 19.115696 19.050602 18.985508 18.963810 19.159107 18.985508 18.963810 19.007206 19.028904 19.115696 19.224201 19.224201 19.224201 19.202503 19.267597 19.267597 19.180805 19.159107 19.115696 19.050602 19.007206 18.898701 18.811909 18.660007 18.768497 18.681705 18.638309 18.594898 18.638309 18.638309 18.594898 18.638309 18.638309 18.746799 18.638309 18.746799 18.551502 18.486408 18.529804 18.486408 18.377903 18.399601 18.399601 18.334507 18.247700 18.182606 17.965595 17.770298 17.661808 17.509907 17.509907 17.358006 17.227802 17.227802 17.227802 17.184406 17.206104 17.097599 
21.632908 22.066898 22.066898 22.370701 22.370701 22.370701 22.327305 22.392399 22.349003 22.370701 22.349003 22.392399 22.240498 21.654606 19.701603 17.488209 17.184406 17.097599 17.075901 17.075901 17.032505 17.032505 16.967396 16.967396 16.924000 16.945698 16.945698 16.902302 16.858906 16.989109 17.010807 16.967396 16.967396 16.989109 16.858906 16.837208 16.641895 16.772099 16.880604 16.945698 16.967396 17.010807 17.140995 17.379704 17.444798 17.509907 17.618397 17.661808 17.791996 17.813709 17.922199 18.030704 18.160908 18.204304 18.312809 18.464710 18.573200 18.660007 18.790195 18.725101 18.660007 18.768497 18.725101 18.703403 18.746799 18.725101 18.768497 18.768497 18.746799 18.833607 18.855305 18.811909 18.898701 18.898701 18.833607 18.877003 18.920399 19.007206 18.963810 19.028904 19.050602 18.920399 19.028904 18.985508 18.942097 18.963810 19.007206 19.050602 19.028904 19.137409 19.289295 19.441196 19.506306 19.462910 19.462910 19.441196 19.484608 19.506306 19.484608 19.441196 19.245899 19.115696 19.115696 19.050602 19.007206 19.050602 19.028904 19.028904 19.028904 19.028904 19.072300 19.115696 19.202503 19.224201 19.224201 19.289295 19.267597 19.267597 19.289295 19.202503 19.267597 19.137409 18.985508 18.942097 18.877003 18.725101 18.811909 18.855305 18.725101 18.725101 18.725101 18.725101 18.725101 18.660007 18.725101 18.768497 18.703403 18.746799 18.725101 18.594898 18.594898 18.529804 18.442997 18.464710 18.356205 18.356205 18.269398 18.139210 17.965595 17.922199 17.770298 17.575001 17.379704 17.314610 17.227802 17.162708 17.140995 17.140995 17.184406 17.184406 
18.508106 19.376102 20.244099 21.112110 21.632908 21.980106 22.066898 22.240498 22.218800 22.218800 22.349003 22.349003 21.980106 21.003605 18.421299 17.010807 17.184406 17.140995 16.989109 17.032505 16.967396 16.989109 16.967396 16.924000 16.967396 16.967396 17.032505 16.902302 16.967396 16.989109 16.945698 16.945698 16.945698 16.989109 16.924000 16.858906 16.685307 16.924000 16.924000 16.967396 16.967396 17.032505 17.097599 17.184406 17.292896 17.575001 17.661808 17.640110 17.770298 17.791996 17.857105 18.052402 18.182606 18.204304 18.312809 18.399601 18.529804 18.616596 18.638309 18.638309 18.616596 18.725101 18.616596 18.703403 18.681705 18.638309 18.768497 18.790195 18.833607 18.898701 18.920399 19.028904 18.963810 19.007206 19.050602 19.072300 18.898701 19.007206 19.115696 18.963810 18.985508 18.942097 18.898701 18.942097 18.963810 18.833607 19.007206 19.072300 19.072300 19.072300 19.267597 19.441196 19.484608 19.484608 19.614796 19.593098 19.614796 19.571400 19.462910 19.441196 19.376102 19.180805 19.115696 19.072300 19.007206 19.028904 19.028904 19.028904 19.007206 19.093998 19.050602 19.072300 19.115696 19.202503 19.267597 19.267597 19.311008 19.311008 19.267597 19.224201 19.180805 19.137409 19.072300 18.942097 18.920399 18.790195 18.811909 18.790195 18.746799 18.877003 18.811909 18.920399 18.790195 18.638309 18.746799 18.681705 18.746799 18.725101 18.703403 18.790195 18.660007 18.508106 18.486408 18.551502 18.399601 18.442997 18.247700 18.160908 18.074100 17.943897 17.791996 17.596699 17.488209 17.314610 17.249500 17.336308 17.249500 17.206104 17.140995 17.227802 
17.292896 17.401402 17.596699 18.052402 18.594898 19.462910 20.504505 21.220600 21.611210 21.849903 22.066898 22.045200 21.698002 19.744999 17.444798 17.097599 17.010807 17.119297 16.967396 16.989109 17.010807 16.902302 16.924000 16.815510 16.924000 16.924000 16.902302 16.815510 16.880604 16.902302 16.880604 16.945698 16.967396 16.924000 16.880604 16.750401 16.707005 16.924000 16.858906 16.989109 16.902302 16.989109 17.075901 17.249500 17.336308 17.553303 17.575001 17.553303 17.618397 17.705204 17.835407 18.052402 18.139210 18.117496 18.291096 18.377903 18.421299 18.594898 18.616596 18.508106 18.508106 18.529804 18.594898 18.529804 18.638309 18.551502 18.616596 18.660007 18.746799 18.855305 18.963810 19.007206 19.093998 19.050602 19.028904 19.115696 19.050602 19.093998 19.093998 18.985508 18.985508 18.942097 18.920399 18.811909 18.855305 18.920399 18.811909 18.963810 18.942097 19.028904 19.137409 19.397800 19.484608 19.484608 19.462910 19.484608 19.462910 19.614796 19.441196 19.484608 19.311008 19.289295 19.180805 19.007206 19.007206 18.942097 19.072300 18.985508 19.007206 19.007206 19.007206 19.007206 19.028904 19.245899 19.397800 19.224201 19.267597 19.332706 19.224201 19.202503 19.137409 19.159107 19.072300 19.007206 18.963810 18.942097 18.920399 18.942097 18.855305 18.833607 18.855305 18.855305 18.855305 18.768497 18.811909 18.746799 18.768497 18.681705 18.703403 18.616596 18.703403 18.725101 18.464710 18.486408 18.312809 18.312809 18.247700 18.160908 18.117496 17.878803 17.791996 17.618397 17.531605 17.336308 17.271198 17.271198 17.249500 17.119297 17.184406 17.227802 
16.989109 17.097599 17.032505 17.140995 17.119297 17.271198 17.596699 18.160908 18.877003 19.679905 20.591297 20.981907 20.764896 18.421299 17.075901 17.010807 16.989109 17.097599 17.097599 17.010807 17.032505 17.119297 16.967396 16.858906 16.837208 16.967396 16.880604 16.772099 16.815510 16.902302 16.902302 16.989109 16.924000 16.858906 16.924000 16.728703 16.880604 16.880604 16.945698 16.989109 16.967396 16.858906 17.032505 17.227802 17.249500 17.401402 17.444798 17.531605 17.640110 17.791996 17.813709 18.009007 18.030704 18.117496 18.269398 18.291096 18.421299 18.508106 18.486408 18.399601 18.508106 18.529804 18.594898 18.464710 18.508106 18.573200 18.681705 18.660007 18.746799 18.877003 18.985508 19.050602 19.072300 19.137409 19.115696 19.093998 19.137409 19.115696 19.115696 18.985508 18.963810 18.920399 18.855305 18.855305 18.920399 18.898701 18.833607 18.963810 18.963810 19.050602 19.224201 19.332706 19.419498 19.549702 19.528004 19.462910 19.528004 19.571400 19.506306 19.484608 19.397800 19.289295 19.137409 19.115696 19.093998 19.028904 19.115696 19.050602 19.028904 19.115696 19.007206 18.963810 19.115696 19.180805 19.180805 19.245899 19.354404 19.267597 19.245899 19.093998 19.137409 19.137409 19.115696 19.050602 19.072300 18.920399 19.007206 19.050602 18.985508 19.050602 18.898701 18.898701 18.920399 18.790195 18.811909 18.855305 18.811909 18.725101 18.725101 18.703403 18.703403 18.594898 18.399601 18.508106 18.421299 18.334507 18.269398 18.226002 18.117496 17.922199 17.878803 17.791996 17.575001 17.336308 17.292896 17.140995 17.292896 17.206104 17.184406 17.140995 
16.924000 16.945698 16.967396 16.837208 16.989109 16.989109 17.054203 17.075901 17.162708 17.271198 17.466496 17.965595 17.987309 17.119297 16.967396 16.945698 17.054203 17.054203 17.032505 17.075901 16.967396 17.054203 16.880604 16.880604 16.858906 16.924000 16.945698 16.858906 16.837208 16.880604 16.945698 17.010807 16.772099 16.815510 16.772099 16.728703 16.815510 16.880604 17.032505 16.967396 16.902302 16.924000 17.010807 17.184406 17.249500 17.358006 17.531605 17.553303 17.596699 17.683506 17.726902 17.987309 18.009007 18.160908 18.269398 18.182606 18.399601 18.421299 18.442997 18.399601 18.421299 18.421299 18.442997 18.464710 18.573200 18.529804 18.551502 18.660007 18.746799 18.898701 19.007206 19.137409 19.050602 19.093998 19.159107 19.180805 19.093998 19.202503 19.115696 19.028904 19.007206 18.898701 18.898701 18.898701 18.898701 18.877003 18.985508 18.942097 18.963810 18.942097 19.245899 19.311008 19.419498 19.528004 19.528004 19.506306 19.484608 19.528004 19.506306 19.419498 19.441196 19.289295 19.137409 19.115696 19.072300 19.007206 19.093998 19.028904 19.115696 19.072300 19.137409 19.159107 19.093998 19.245899 19.180805 19.289295 19.224201 19.180805 19.202503 19.137409 19.159107 19.180805 19.050602 19.115696 19.072300 19.137409 19.007206 19.137409 19.202503 19.072300 19.072300 18.963810 19.028904 18.920399 18.833607 18.898701 18.855305 18.833607 18.681705 18.681705 18.681705 18.616596 18.573200 18.660007 18.399601 18.399601 18.291096 18.160908 18.182606 17.943897 17.835407 17.791996 17.575001 17.336308 17.336308 17.162708 17.140995 17.249500 17.097599 17.162708 
16.837208 16.924000 16.858906 16.837208 16.815510 16.880604 16.858906 16.858906 16.858906 16.989109 16.989109 17.032505 16.945698 16.880604 16.772099 16.793797 16.750401 16.989109 16.945698 16.902302 16.880604 17.010807 16.815510 16.858906 16.858906 16.924000 16.837208 16.815510 16.772099 16.880604 16.924000 16.880604 16.924000 16.880604 16.815510 16.750401 16.880604 16.967396 16.945698 17.010807 16.967396 16.967396 17.010807 17.140995 17.271198 17.379704 17.336308 17.444798 17.509907 17.726902 17.748600 17.965595 17.965595 18.030704 18.117496 18.291096 18.291096 18.312809 18.377903 18.312809 18.312809 18.291096 18.399601 18.377903 18.464710 18.486408 18.573200 18.681705 18.725101 18.920399 19.028904 18.985508 19.072300 19.137409 19.115696 19.202503 19.137409 19.180805 19.093998 19.093998 19.028904 18.898701 18.963810 18.898701 18.877003 18.898701 18.942097 18.920399 18.985508 18.920399 19.137409 19.354404 19.376102 19.462910 19.484608 19.484608 19.441196 19.419498 19.484608 19.441196 19.354404 19.180805 19.180805 19.137409 19.137409 19.245899 19.137409 19.180805 19.137409 19.137409 19.115696 19.115696 19.093998 19.180805 19.093998 19.137409 19.202503 19.202503 19.115696 19.137409 18.985508 19.072300 19.007206 19.072300 19.180805 19.115696 19.224201 19.224201 19.180805 19.137409 19.093998 19.224201 19.115696 18.942097 18.855305 18.877003 18.877003 18.833607 18.768497 18.681705 18.725101 18.638309 18.551502 18.486408 18.486408 18.399601 18.334507 18.247700 18.204304 18.074100 17.857105 17.705204 17.596699 17.423100 17.379704 17.249500 17.184406 17.119297 17.184406 17.162708 
16.815510 16.858906 16.728703 16.880604 16.880604 16.858906 16.858906 16.728703 16.793797 16.728703 16.880604 16.815510 16.858906 16.707005 16.793797 16.707005 16.772099 16.750401 16.750401 16.837208 16.880604 16.902302 16.902302 16.858906 16.815510 16.858906 16.793797 16.880604 16.772099 16.815510 16.815510 16.837208 16.837208 16.858906 16.815510 16.793797 16.945698 16.858906 16.902302 16.924000 17.010807 17.032505 16.924000 17.075901 17.184406 17.314610 17.423100 17.379704 17.596699 17.553303 17.705204 17.791996 17.878803 18.009007 18.095798 18.182606 18.226002 18.291096 18.334507 18.247700 18.226002 18.269398 18.334507 18.421299 18.377903 18.486408 18.660007 18.594898 18.681705 18.877003 18.985508 19.050602 19.093998 19.159107 19.137409 19.159107 19.202503 19.159107 19.245899 19.159107 19.050602 18.985508 18.963810 18.920399 18.877003 18.920399 18.877003 18.833607 18.877003 19.050602 19.159107 19.289295 19.397800 19.419498 19.397800 19.397800 19.441196 19.354404 19.354404 19.376102 19.311008 19.311008 19.267597 19.180805 19.180805 19.224201 19.224201 19.224201 19.267597 19.289295 19.245899 19.159107 19.202503 19.115696 19.007206 19.072300 19.028904 19.137409 19.050602 18.963810 19.028904 19.072300 19.007206 19.180805 19.072300 19.115696 19.245899 19.224201 19.180805 19.202503 19.115696 19.180805 19.072300 19.072300 18.942097 18.942097 18.768497 18.855305 18.898701 18.768497 18.768497 18.616596 18.529804 18.616596 18.508106 18.399601 18.291096 18.247700 18.160908 18.030704 17.878803 17.748600 17.683506 17.488209 17.401402 17.184406 17.184406 17.227802 17.140995 17.249500 
16.772099 16.902302 16.728703 16.728703 16.880604 16.793797 16.815510 16.707005 16.750401 16.750401 16.858906 16.837208 16.815510 16.663609 16.750401 16.728703 16.772099 16.837208 16.685307 16.707005 16.707005 16.815510 16.641895 16.750401 16.793797 16.793797 16.750401 16.772099 16.815510 16.837208 16.837208 16.750401 16.728703 16.772099 16.728703 16.815510 16.815510 16.880604 16.924000 16.989109 17.032505 17.054203 16.924000 17.032505 17.162708 17.140995 17.314610 17.314610 17.444798 17.466496 17.575001 17.683506 17.791996 18.009007 18.030704 18.009007 18.160908 18.269398 18.291096 18.334507 18.204304 18.269398 18.356205 18.356205 18.486408 18.508106 18.594898 18.594898 18.768497 18.920399 19.050602 19.028904 19.202503 19.137409 19.137409 19.202503 19.180805 19.224201 19.180805 19.202503 19.115696 18.985508 18.942097 18.920399 18.898701 18.877003 18.920399 18.985508 18.920399 19.050602 19.050602 19.267597 19.332706 19.397800 19.376102 19.245899 19.289295 19.311008 19.267597 19.224201 19.267597 19.289295 19.245899 19.311008 19.159107 19.332706 19.311008 19.397800 19.311008 19.289295 19.267597 19.267597 19.245899 19.115696 18.963810 19.072300 18.985508 19.007206 18.985508 19.028904 19.050602 19.007206 19.007206 19.159107 19.224201 19.202503 19.267597 19.311008 19.180805 19.267597 19.267597 19.224201 19.202503 19.093998 18.942097 18.920399 18.942097 18.942097 18.877003 18.811909 18.703403 18.638309 18.551502 18.573200 18.508106 18.399601 18.247700 18.182606 18.204304 18.139210 17.857105 17.748600 17.683506 17.509907 17.401402 17.184406 17.206104 17.206104 17.184406 17.271198 
16.815510 16.772099 16.793797 16.728703 16.750401 16.728703 16.793797 16.685307 16.663609 16.772099 16.728703 16.685307 16.728703 16.772099 16.750401 16.707005 16.685307 16.772099 16.663609 16.663609 16.663609 16.663609 16.598499 16.533405 16.620197 16.620197 16.641895 16.620197 16.685307 16.707005 16.772099 16.750401 16.663609 16.707005 16.772099 16.728703 16.772099 16.837208 16.924000 16.989109 17.010807 17.032505 16.837208 16.902302 17.032505 17.206104 17.227802 17.249500 17.314610 17.314610 17.553303 17.705204 17.835407 17.922199 17.878803 17.965595 18.160908 18.204304 18.204304 18.247700 18.182606 18.269398 18.247700 18.377903 18.399601 18.529804 18.594898 18.660007 18.768497 18.877003 19.050602 19.093998 19.072300 19.137409 19.202503 19.267597 19.180805 19.267597 19.180805 19.159107 19.050602 19.028904 18.985508 18.963810 18.920399 18.985508 19.028904 19.028904 18.963810 19.028904 19.159107 19.332706 19.332706 19.289295 19.224201 19.224201 19.245899 19.202503 19.245899 19.180805 19.180805 19.202503 19.311008 19.267597 19.376102 19.354404 19.441196 19.441196 19.419498 19.441196 19.441196 19.289295 19.202503 19.137409 19.072300 19.007206 19.028904 19.093998 19.028904 19.072300 19.007206 18.963810 19.093998 19.159107 19.245899 19.224201 19.289295 19.311008 19.354404 19.311008 19.267597 19.332706 19.224201 19.072300 18.942097 18.963810 18.877003 18.963810 18.855305 18.811909 18.725101 18.725101 18.529804 18.616596 18.464710 18.356205 18.269398 18.269398 18.182606 18.095798 18.052402 17.813709 17.618397 17.553303 17.379704 17.206104 17.292896 17.184406 17.097599 17.249500 
16.902302 16.793797 16.728703 16.837208 16.858906 16.772099 16.772099 16.750401 16.707005 16.750401 16.772099 16.772099 16.837208 16.945698 16.858906 16.815510 16.815510 16.902302 16.793797 16.772099 16.663609 16.707005 16.641895 16.663609 16.511707 16.641895 16.598499 16.468296 16.533405 16.620197 16.641895 16.685307 16.555103 16.620197 16.815510 16.750401 16.858906 16.967396 16.989109 17.054203 16.989109 17.075901 16.858906 16.924000 17.206104 17.206104 17.227802 17.227802 17.314610 17.401402 17.531605 17.705204 17.770298 17.900501 18.009007 18.009007 18.095798 18.226002 18.160908 18.226002 18.139210 18.269398 18.334507 18.421299 18.464710 18.551502 18.616596 18.660007 18.833607 18.920399 19.072300 19.115696 19.159107 19.159107 19.180805 19.224201 19.245899 19.224201 19.245899 19.202503 19.224201 19.072300 19.137409 19.072300 19.093998 19.072300 19.137409 19.202503 19.159107 19.245899 19.245899 19.311008 19.289295 19.202503 19.137409 19.180805 19.159107 19.115696 19.159107 19.245899 19.115696 19.180805 19.245899 19.332706 19.376102 19.419498 19.484608 19.549702 19.462910 19.397800 19.354404 19.354404 19.332706 19.159107 19.224201 19.072300 19.007206 18.920399 18.985508 18.963810 18.942097 19.093998 19.050602 19.180805 19.224201 19.289295 19.397800 19.441196 19.267597 19.267597 19.332706 19.354404 19.311008 19.180805 18.963810 18.985508 18.833607 19.028904 18.963810 18.898701 18.725101 18.746799 18.660007 18.529804 18.464710 18.551502 18.399601 18.356205 18.182606 18.030704 18.009007 17.813709 17.791996 17.575001 17.466496 17.292896 17.249500 17.184406 17.292896 17.227802 
16.858906 16.967396 16.793797 16.815510 16.837208 16.837208 16.728703 16.793797 16.707005 16.793797 16.707005 16.858906 16.772099 16.793797 16.707005 16.707005 16.837208 16.858906 16.772099 16.772099 16.663609 16.685307 16.707005 16.598499 16.555103 16.620197 16.598499 16.533405 16.533405 16.576801 16.641895 16.641895 16.663609 16.598499 16.728703 16.858906 16.880604 16.945698 17.032505 17.227802 17.075901 17.119297 16.880604 16.685307 16.945698 17.097599 17.292896 17.249500 17.271198 17.314610 17.444798 17.640110 17.726902 17.900501 17.943897 17.987309 18.117496 18.204304 18.269398 18.226002 18.247700 18.291096 18.399601 18.399601 18.508106 18.616596 18.573200 18.703403 18.768497 18.920399 19.050602 19.028904 19.115696 19.093998 19.180805 19.180805 19.093998 19.093998 19.137409 19.180805 19.180805 19.224201 19.159107 19.159107 19.245899 19.202503 19.245899 19.267597 19.224201 19.311008 19.354404 19.311008 19.224201 19.159107 19.180805 19.115696 19.137409 19.093998 19.093998 19.093998 19.137409 19.202503 19.267597 19.311008 19.376102 19.506306 19.549702 19.506306 19.506306 19.484608 19.462910 19.462910 19.419498 19.159107 19.115696 19.093998 19.028904 19.072300 19.028904 19.028904 18.985508 19.050602 19.007206 19.267597 19.224201 19.311008 19.376102 19.397800 19.332706 19.332706 19.311008 19.419498 19.311008 19.115696 18.985508 18.942097 18.942097 18.942097 18.898701 18.833607 18.725101 18.768497 18.529804 18.529804 18.551502 18.442997 18.399601 18.226002 18.160908 18.095798 18.009007 17.878803 17.813709 17.683506 17.444798 17.271198 17.314610 17.206104 17.162708 17.227802 
16.858906 16.815510 16.902302 16.663609 16.815510 16.641895 16.772099 16.837208 16.685307 16.815510 16.685307 16.772099 16.815510 16.772099 16.793797 16.772099 16.772099 16.815510 16.750401 16.707005 16.598499 16.728703 16.620197 16.641895 16.576801 16.598499 16.555103 16.490009 16.576801 16.576801 16.641895 16.620197 16.663609 16.728703 16.620197 16.750401 16.967396 17.032505 17.054203 17.032505 17.075901 17.032505 16.880604 16.728703 16.837208 17.032505 17.162708 17.097599 17.336308 17.206104 17.488209 17.640110 17.770298 17.748600 17.922199 17.943897 18.052402 18.204304 18.377903 18.226002 18.291096 18.247700 18.442997 18.486408 18.529804 18.529804 18.681705 18.790195 18.790195 18.898701 18.963810 19.007206 19.007206 19.007206 19.072300 19.050602 19.028904 19.137409 19.202503 19.137409 19.137409 19.224201 19.289295 19.332706 19.376102 19.397800 19.397800 19.332706 19.311008 19.419498 19.376102 19.311008 19.289295 19.202503 19.159107 18.985508 19.028904 19.072300 19.028904 18.963810 19.072300 19.115696 19.202503 19.267597 19.441196 19.506306 19.462910 19.484608 19.549702 19.484608 19.462910 19.462910 19.311008 19.245899 19.202503 19.007206 18.985508 18.898701 19.007206 18.898701 19.007206 18.920399 18.985508 19.115696 19.202503 19.245899 19.311008 19.354404 19.332706 19.311008 19.267597 19.311008 19.202503 19.137409 19.093998 19.072300 18.877003 19.007206 18.833607 18.855305 18.768497 18.703403 18.681705 18.638309 18.551502 18.464710 18.334507 18.269398 18.139210 18.095798 17.965595 17.878803 17.813709 17.705204 17.488209 17.249500 17.271198 17.162708 17.119297 17.184406 
16.707005 16.772099 16.793797 16.663609 16.750401 16.815510 16.685307 16.663609 16.533405 16.707005 16.685307 16.750401 16.772099 16.663609 16.707005 16.728703 16.728703 16.880604 16.750401 16.663609 16.641895 16.685307 16.707005 16.641895 16.641895 16.598499 16.555103 16.576801 16.555103 16.555103 16.598499 16.685307 16.728703 16.707005 16.750401 16.793797 16.924000 16.967396 17.032505 17.075901 17.140995 17.162708 16.902302 16.772099 16.750401 17.075901 17.162708 17.140995 17.140995 17.271198 17.488209 17.488209 17.596699 17.835407 17.900501 17.922199 18.052402 18.226002 18.269398 18.269398 18.182606 18.291096 18.464710 18.486408 18.660007 18.638309 18.746799 18.855305 18.833607 18.963810 18.920399 18.877003 18.898701 18.920399 18.985508 18.963810 18.963810 18.963810 19.028904 19.093998 19.115696 19.202503 19.289295 19.354404 19.419498 19.376102 19.506306 19.462910 19.462910 19.397800 19.441196 19.397800 19.267597 19.159107 19.050602 18.963810 18.963810 19.050602 19.028904 18.985508 19.007206 19.093998 19.137409 19.245899 19.397800 19.419498 19.484608 19.506306 19.484608 19.462910 19.419498 19.441196 19.397800 19.245899 19.137409 19.007206 19.050602 18.985508 18.898701 18.963810 19.007206 18.985508 18.985508 19.028904 19.180805 19.224201 19.311008 19.267597 19.245899 19.289295 19.267597 19.311008 19.093998 19.137409 18.920399 19.007206 18.833607 18.920399 18.855305 18.790195 18.681705 18.681705 18.551502 18.508106 18.442997 18.356205 18.312809 18.247700 18.160908 18.139210 17.965595 17.857105 17.661808 17.618397 17.466496 17.206104 17.249500 17.140995 17.119297 17.184406 
16.772099 16.858906 16.750401 16.685307 16.728703 16.750401 16.750401 16.728703 16.641895 16.707005 16.685307 16.707005 16.728703 16.772099 16.750401 16.728703 16.837208 16.837208 16.750401 16.707005 16.663609 16.750401 16.533405 16.555103 16.598499 16.598499 16.576801 16.533405 16.620197 16.663609 16.641895 16.663609 16.815510 16.793797 16.728703 16.772099 16.967396 17.032505 17.075901 17.032505 17.140995 17.010807 16.989109 16.793797 16.837208 17.010807 17.184406 17.162708 17.184406 17.292896 17.358006 17.488209 17.575001 17.813709 17.878803 18.009007 18.095798 18.182606 18.247700 18.291096 18.356205 18.334507 18.594898 18.660007 18.746799 18.790195 18.877003 18.920399 18.963810 18.985508 18.942097 18.811909 18.855305 18.855305 18.920399 18.985508 18.855305 18.942097 18.985508 19.093998 19.159107 19.180805 19.376102 19.441196 19.419498 19.462910 19.506306 19.506306 19.528004 19.484608 19.484608 19.397800 19.267597 19.180805 19.093998 18.985508 19.007206 19.028904 18.942097 19.007206 19.028904 19.093998 19.224201 19.180805 19.484608 19.506306 19.506306 19.593098 19.528004 19.484608 19.506306 19.462910 19.332706 19.289295 19.180805 19.180805 18.942097 18.985508 19.007206 19.028904 19.050602 19.050602 18.985508 18.963810 19.180805 19.137409 19.202503 19.289295 19.202503 19.137409 19.115696 19.224201 19.050602 18.942097 18.942097 18.855305 18.833607 18.898701 18.833607 18.768497 18.768497 18.725101 18.486408 18.508106 18.464710 18.464710 18.377903 18.269398 18.204304 18.052402 17.943897 17.835407 17.726902 17.640110 17.488209 17.249500 17.184406 17.075901 17.075901 17.140995 
16.858906 16.772099 16.772099 16.772099 16.793797 16.728703 16.707005 16.707005 16.663609 16.793797 16.772099 16.728703 16.750401 16.793797 16.815510 16.641895 16.750401 16.772099 16.707005 16.707005 16.641895 16.728703 16.598499 16.620197 16.576801 16.598499 16.685307 16.598499 16.685307 16.663609 16.728703 16.663609 16.750401 16.815510 16.858906 16.815510 17.054203 16.989109 17.075901 17.271198 17.162708 17.227802 16.967396 16.902302 16.750401 16.924000 17.075901 17.162708 17.184406 17.314610 17.314610 17.553303 17.575001 17.857105 17.857105 17.857105 18.052402 18.182606 18.269398 18.421299 18.486408 18.573200 18.616596 18.703403 18.898701 18.942097 18.985508 18.942097 18.963810 18.985508 18.877003 18.833607 18.877003 18.833607 18.833607 18.985508 18.877003 19.007206 19.007206 19.072300 19.072300 19.245899 19.376102 19.397800 19.549702 19.506306 19.636509 19.571400 19.636509 19.528004 19.549702 19.441196 19.441196 19.159107 19.159107 19.007206 18.920399 18.985508 18.963810 18.985508 19.028904 19.137409 19.311008 19.289295 19.397800 19.462910 19.528004 19.528004 19.462910 19.593098 19.484608 19.462910 19.354404 19.376102 19.180805 19.137409 19.007206 19.072300 19.007206 19.028904 19.050602 19.007206 19.072300 19.050602 19.137409 19.180805 19.093998 19.180805 19.159107 19.093998 19.072300 19.137409 19.050602 19.072300 18.963810 18.877003 18.811909 18.877003 18.898701 18.877003 18.811909 18.681705 18.573200 18.464710 18.529804 18.442997 18.334507 18.269398 18.204304 18.139210 18.052402 17.878803 17.791996 17.770298 17.640110 17.314610 17.227802 17.097599 17.097599 17.097599 
16.750401 16.750401 16.772099 16.772099 16.663609 16.793797 16.728703 16.707005 16.750401 16.793797 16.663609 16.707005 16.750401 16.750401 16.685307 16.793797 16.902302 16.750401 16.793797 16.685307 16.663609 16.663609 16.620197 16.707005 16.598499 16.685307 16.576801 16.641895 16.663609 16.641895 16.750401 16.663609 16.837208 16.793797 16.858906 16.967396 17.032505 17.054203 16.989109 17.140995 17.119297 17.119297 17.075901 16.793797 16.772099 16.924000 17.010807 17.140995 17.119297 17.227802 17.358006 17.488209 17.661808 17.705204 17.900501 17.943897 18.139210 18.204304 18.356205 18.399601 18.551502 18.594898 18.703403 18.746799 18.898701 18.963810 19.028904 19.093998 18.963810 19.028904 18.898701 18.898701 18.811909 18.768497 18.811909 18.942097 18.768497 18.833607 18.877003 19.093998 19.115696 19.159107 19.376102 19.441196 19.506306 19.484608 19.614796 19.614796 19.614796 19.441196 19.506306 19.528004 19.419498 19.245899 19.050602 19.028904 19.028904 18.985508 19.007206 18.985508 19.050602 19.137409 19.159107 19.311008 19.441196 19.593098 19.484608 19.484608 19.441196 19.506306 19.462910 19.419498 19.354404 19.332706 19.159107 19.202503 19.115696 19.093998 19.137409 19.115696 19.180805 19.159107 19.137409 19.159107 19.267597 19.115696 19.137409 19.093998 19.093998 19.028904 19.028904 19.007206 19.028904 19.028904 18.963810 18.855305 18.746799 18.681705 18.855305 18.833607 18.768497 18.725101 18.529804 18.464710 18.442997 18.464710 18.334507 18.226002 18.182606 18.095798 18.009007 17.900501 17.791996 17.640110 17.531605 17.314610 17.140995 17.075901 17.075901 17.162708 
16.728703 16.902302 16.772099 16.728703 16.707005 16.728703 16.728703 16.707005 16.750401 16.772099 16.663609 16.772099 16.707005 16.728703 16.793797 16.707005 16.815510 16.750401 16.815510 16.663609 16.663609 16.641895 16.620197 16.663609 16.663609 16.641895 16.598499 16.641895 16.620197 16.620197 16.663609 16.750401 16.837208 16.837208 16.793797 16.880604 16.989109 17.010807 17.054203 17.184406 17.162708 17.119297 17.054203 16.902302 16.707005 16.945698 17.097599 17.075901 17.140995 17.162708 17.292896 17.444798 17.661808 17.748600 17.835407 17.965595 18.117496 18.117496 18.334507 18.486408 18.594898 18.703403 18.811909 18.920399 18.942097 19.050602 19.093998 19.072300 19.028904 19.072300 18.942097 18.898701 18.833607 18.811909 18.768497 18.811909 18.833607 18.920399 18.920399 18.963810 19.050602 19.137409 19.354404 19.376102 19.528004 19.528004 19.506306 19.636509 19.614796 19.571400 19.549702 19.441196 19.397800 19.202503 19.159107 19.072300 19.050602 18.963810 19.050602 19.007206 19.093998 19.159107 19.245899 19.311008 19.376102 19.462910 19.506306 19.462910 19.462910 19.441196 19.484608 19.397800 19.376102 19.224201 19.311008 19.202503 19.180805 19.224201 19.245899 19.245899 19.159107 19.224201 19.137409 19.180805 19.267597 19.072300 19.050602 19.072300 19.028904 19.028904 19.028904 18.985508 18.985508 18.985508 18.855305 18.790195 18.681705 18.898701 18.790195 18.833607 18.768497 18.616596 18.486408 18.529804 18.399601 18.442997 18.399601 18.204304 18.139210 18.095798 18.095798 17.922199 17.748600 17.705204 17.553303 17.292896 17.184406 17.097599 17.032505 17.097599 
16.815510 16.858906 16.728703 16.750401 16.750401 16.772099 16.728703 16.685307 16.663609 16.728703 16.685307 16.707005 16.772099 16.750401 16.815510 16.750401 16.858906 16.902302 16.750401 16.685307 16.685307 16.728703 16.620197 16.663609 16.620197 16.598499 16.663609 16.620197 16.707005 16.707005 16.685307 16.750401 16.815510 16.837208 16.837208 16.880604 17.097599 17.162708 17.184406 17.206104 17.206104 17.184406 17.140995 16.858906 16.815510 16.945698 17.119297 17.097599 17.227802 17.249500 17.336308 17.509907 17.575001 17.748600 17.922199 17.943897 18.204304 18.269398 18.312809 18.529804 18.638309 18.725101 18.942097 18.877003 18.985508 19.028904 19.072300 19.137409 19.072300 19.072300 18.920399 18.942097 18.833607 18.833607 18.877003 18.833607 18.833607 18.963810 18.898701 19.115696 19.115696 19.180805 19.332706 19.441196 19.528004 19.571400 19.506306 19.636509 19.614796 19.593098 19.571400 19.441196 19.484608 19.311008 19.289295 19.137409 19.159107 19.159107 19.202503 19.159107 19.159107 19.202503 19.224201 19.354404 19.376102 19.462910 19.441196 19.419498 19.441196 19.397800 19.311008 19.224201 19.245899 19.180805 19.245899 19.180805 19.289295 19.289295 19.224201 19.267597 19.267597 19.224201 19.311008 19.245899 19.289295 19.115696 19.050602 19.115696 19.007206 19.007206 18.963810 18.985508 18.920399 18.855305 18.877003 18.811909 18.681705 18.877003 18.768497 18.811909 18.811909 18.660007 18.529804 18.486408 18.421299 18.399601 18.334507 18.204304 18.182606 18.117496 18.074100 18.030704 17.857105 17.661808 17.596699 17.314610 17.184406 17.119297 17.054203 17.054203 
16.793797 16.815510 16.772099 16.707005 16.793797 16.772099 16.772099 16.815510 16.728703 16.707005 16.728703 16.772099 16.750401 16.772099 16.793797 16.728703 16.772099 16.750401 16.750401 16.750401 16.750401 16.728703 16.685307 16.685307 16.641895 16.707005 16.663609 16.620197 16.663609 16.685307 16.815510 16.815510 16.858906 16.902302 16.858906 17.032505 17.054203 17.075901 17.119297 17.206104 17.249500 17.162708 17.054203 16.967396 16.815510 16.989109 17.075901 17.292896 17.184406 17.227802 17.292896 17.488209 17.596699 17.813709 17.922199 17.965595 18.226002 18.312809 18.421299 18.594898 18.616596 18.703403 18.920399 19.007206 19.028904 19.093998 19.115696 19.159107 19.115696 19.115696 19.072300 18.898701 18.920399 18.898701 18.963810 18.942097 18.833607 18.963810 18.920399 19.028904 19.115696 19.202503 19.397800 19.441196 19.549702 19.636509 19.571400 19.549702 19.549702 19.441196 19.528004 19.354404 19.462910 19.289295 19.267597 19.289295 19.245899 19.289295 19.267597 19.245899 19.224201 19.245899 19.332706 19.332706 19.332706 19.397800 19.419498 19.354404 19.289295 19.311008 19.202503 19.224201 19.224201 19.224201 19.137409 19.245899 19.354404 19.332706 19.376102 19.332706 19.397800 19.311008 19.289295 19.397800 19.332706 19.159107 19.115696 19.007206 18.942097 18.985508 18.985508 18.985508 18.985508 18.811909 18.898701 18.833607 18.746799 18.725101 18.790195 18.877003 18.746799 18.681705 18.573200 18.573200 18.377903 18.334507 18.312809 18.291096 18.204304 18.117496 18.052402 17.900501 17.791996 17.748600 17.531605 17.466496 17.249500 17.075901 17.097599 17.206104 
16.707005 16.837208 16.793797 16.750401 16.728703 16.707005 16.750401 16.685307 16.620197 16.772099 16.707005 16.750401 16.707005 16.880604 16.707005 16.707005 16.815510 16.793797 16.837208 16.641895 16.707005 16.750401 16.620197 16.728703 16.598499 16.663609 16.663609 16.685307 16.685307 16.815510 16.728703 16.837208 16.880604 16.837208 16.858906 17.032505 17.075901 17.119297 17.292896 17.206104 17.184406 17.227802 17.097599 17.054203 16.924000 17.032505 17.140995 17.206104 17.249500 17.227802 17.488209 17.553303 17.683506 17.791996 17.922199 18.009007 18.204304 18.269398 18.399601 18.616596 18.681705 18.811909 18.877003 19.050602 19.093998 19.093998 19.072300 19.137409 19.137409 19.137409 19.093998 19.115696 19.007206 18.920399 18.877003 19.007206 18.920399 18.963810 18.942097 19.050602 19.093998 19.180805 19.332706 19.419498 19.484608 19.549702 19.528004 19.528004 19.484608 19.462910 19.441196 19.484608 19.441196 19.354404 19.376102 19.311008 19.311008 19.289295 19.267597 19.267597 19.397800 19.419498 19.528004 19.332706 19.354404 19.332706 19.224201 19.376102 19.267597 19.224201 19.115696 19.093998 19.224201 19.202503 19.115696 19.180805 19.311008 19.311008 19.376102 19.311008 19.376102 19.462910 19.267597 19.376102 19.376102 19.224201 19.224201 19.137409 19.093998 18.942097 19.072300 19.007206 18.985508 18.768497 18.855305 18.768497 18.725101 18.833607 18.855305 18.811909 18.790195 18.790195 18.594898 18.573200 18.551502 18.356205 18.334507 18.269398 18.204304 18.139210 18.117496 18.030704 17.748600 17.748600 17.509907 17.423100 17.227802 17.162708 17.054203 17.097599 
16.685307 16.793797 16.815510 16.728703 16.772099 16.685307 16.772099 16.685307 16.641895 16.728703 16.663609 16.772099 16.620197 16.685307 16.728703 16.663609 16.793797 16.815510 16.772099 16.685307 16.707005 16.685307 16.707005 16.728703 16.663609 16.641895 16.576801 16.685307 16.685307 16.707005 16.728703 16.772099 16.902302 16.815510 16.815510 16.989109 17.140995 17.097599 17.119297 17.227802 17.358006 17.206104 17.075901 17.097599 16.902302 17.032505 17.184406 17.162708 17.184406 17.292896 17.466496 17.531605 17.640110 17.813709 17.900501 18.009007 18.182606 18.356205 18.421299 18.594898 18.725101 18.877003 18.920399 19.093998 19.072300 19.159107 19.159107 19.224201 19.202503 19.159107 19.137409 19.028904 19.007206 18.963810 18.963810 18.898701 18.920399 18.985508 19.007206 19.159107 19.202503 19.224201 19.376102 19.376102 19.397800 19.506306 19.397800 19.484608 19.441196 19.354404 19.397800 19.354404 19.419498 19.397800 19.397800 19.441196 19.397800 19.419498 19.441196 19.354404 19.397800 19.441196 19.354404 19.332706 19.289295 19.311008 19.202503 19.137409 19.180805 19.072300 19.050602 19.072300 19.093998 19.115696 19.159107 19.289295 19.354404 19.376102 19.376102 19.311008 19.376102 19.289295 19.311008 19.376102 19.311008 19.159107 19.202503 19.137409 19.050602 18.963810 18.898701 18.963810 18.942097 18.877003 18.833607 18.790195 18.790195 18.790195 18.768497 18.790195 18.811909 18.746799 18.551502 18.529804 18.421299 18.442997 18.377903 18.291096 18.247700 18.182606 18.117496 17.943897 17.835407 17.705204 17.596699 17.444798 17.227802 16.989109 17.010807 17.140995 
16.663609 16.902302 16.793797 16.772099 16.793797 16.663609 16.707005 16.707005 16.685307 16.685307 16.728703 16.685307 16.707005 16.728703 16.728703 16.750401 16.772099 16.750401 16.772099 16.685307 16.641895 16.750401 16.663609 16.728703 16.685307 16.598499 16.555103 16.598499 16.707005 16.750401 16.707005 16.815510 16.772099 16.793797 16.837208 16.967396 17.184406 17.140995 17.227802 17.271198 17.227802 17.206104 17.162708 17.140995 16.989109 17.162708 17.162708 17.162708 17.249500 17.206104 17.379704 17.488209 17.748600 17.857105 17.943897 18.095798 18.269398 18.312809 18.377903 18.573200 18.790195 18.811909 18.985508 19.093998 19.137409 19.137409 19.202503 19.289295 19.224201 19.202503 19.137409 19.159107 19.007206 19.028904 19.028904 19.093998 19.007206 19.093998 19.137409 19.137409 19.180805 19.245899 19.311008 19.332706 19.354404 19.397800 19.289295 19.289295 19.289295 19.311008 19.289295 19.224201 19.289295 19.332706 19.419498 19.462910 19.484608 19.419498 19.462910 19.484608 19.549702 19.549702 19.528004 19.462910 19.354404 19.311008 19.180805 19.137409 19.180805 19.159107 19.137409 19.050602 19.159107 19.115696 19.115696 19.245899 19.311008 19.311008 19.354404 19.419498 19.462910 19.397800 19.376102 19.332706 19.332706 19.245899 19.289295 19.137409 19.072300 19.028904 18.963810 18.985508 18.920399 18.833607 18.877003 18.725101 18.768497 18.725101 18.768497 18.790195 18.833607 18.768497 18.616596 18.616596 18.421299 18.356205 18.247700 18.356205 18.312809 18.204304 18.160908 18.009007 17.857105 17.835407 17.618397 17.444798 17.271198 17.054203 16.989109 17.032505 
16.728703 16.772099 16.793797 16.728703 16.707005 16.663609 16.728703 16.685307 16.685307 16.663609 16.620197 16.772099 16.707005 16.707005 16.707005 16.663609 16.728703 16.750401 16.707005 16.663609 16.685307 16.641895 16.707005 16.685307 16.641895 16.685307 16.641895 16.620197 16.728703 16.728703 16.772099 16.815510 16.837208 16.924000 16.837208 16.967396 17.162708 17.162708 17.140995 17.227802 17.249500 17.206104 17.140995 17.227802 16.989109 17.054203 17.206104 17.206104 17.271198 17.336308 17.314610 17.444798 17.683506 17.922199 17.987309 18.204304 18.291096 18.399601 18.508106 18.573200 18.746799 18.877003 18.985508 19.093998 19.115696 19.159107 19.159107 19.332706 19.267597 19.311008 19.245899 19.180805 19.115696 19.050602 19.093998 19.137409 19.137409 19.245899 19.224201 19.332706 19.267597 19.419498 19.311008 19.245899 19.354404 19.245899 19.354404 19.267597 19.159107 19.072300 19.137409 19.159107 19.332706 19.376102 19.419498 19.506306 19.506306 19.528004 19.549702 19.506306 19.549702 19.571400 19.593098 19.484608 19.354404 19.332706 19.224201 19.093998 19.115696 19.093998 19.007206 19.115696 19.050602 19.159107 19.093998 19.202503 19.289295 19.289295 19.419498 19.354404 19.354404 19.441196 19.441196 19.397800 19.397800 19.267597 19.224201 19.159107 19.093998 19.007206 19.007206 19.007206 19.007206 18.985508 18.898701 18.790195 18.725101 18.746799 18.746799 18.768497 18.811909 18.725101 18.594898 18.508106 18.399601 18.442997 18.377903 18.334507 18.269398 18.226002 18.204304 17.965595 17.900501 17.726902 17.661808 17.444798 17.401402 17.075901 17.010807 17.119297 
16.685307 16.837208 16.793797 16.815510 16.707005 16.793797 16.663609 16.728703 16.685307 16.685307 16.707005 16.772099 16.707005 16.707005 16.793797 16.707005 16.728703 16.728703 16.772099 16.707005 16.663609 16.685307 16.663609 16.685307 16.685307 16.685307 16.728703 16.641895 16.707005 16.685307 16.685307 16.815510 16.837208 16.880604 16.902302 17.010807 17.227802 17.249500 17.162708 17.292896 17.206104 17.271198 17.227802 17.292896 17.140995 17.162708 17.249500 17.249500 17.292896 17.379704 17.444798 17.531605 17.726902 17.965595 17.987309 18.117496 18.312809 18.464710 18.508106 18.616596 18.703403 18.920399 18.920399 19.028904 19.093998 19.159107 19.115696 19.267597 19.137409 19.289295 19.245899 19.267597 19.311008 19.289295 19.245899 19.311008 19.311008 19.332706 19.332706 19.506306 19.441196 19.462910 19.354404 19.267597 19.267597 19.180805 19.137409 19.202503 19.180805 19.137409 19.093998 19.224201 19.180805 19.332706 19.419498 19.571400 19.614796 19.593098 19.549702 19.658207 19.614796 19.593098 19.614796 19.462910 19.376102 19.332706 19.245899 19.159107 19.093998 19.093998 19.007206 19.115696 19.093998 19.159107 19.072300 19.224201 19.245899 19.311008 19.397800 19.376102 19.354404 19.462910 19.419498 19.354404 19.419498 19.202503 19.224201 19.202503 19.137409 18.985508 19.115696 19.137409 19.050602 18.942097 18.942097 18.898701 18.855305 18.746799 18.811909 18.898701 18.877003 18.768497 18.616596 18.486408 18.464710 18.421299 18.377903 18.312809 18.399601 18.204304 18.182606 18.052402 17.922199 17.791996 17.705204 17.444798 17.358006 17.119297 17.184406 17.032505 
16.685307 16.793797 16.793797 16.793797 16.728703 16.772099 16.620197 16.663609 16.620197 16.685307 16.750401 16.663609 16.728703 16.707005 16.728703 16.707005 16.772099 16.772099 16.772099 16.707005 16.728703 16.641895 16.641895 16.707005 16.685307 16.772099 16.707005 16.685307 16.707005 16.707005 16.750401 16.772099 16.837208 16.880604 16.815510 17.054203 17.184406 17.162708 17.162708 17.336308 17.227802 17.271198 17.206104 17.184406 17.054203 17.206104 17.292896 17.271198 17.292896 17.423100 17.466496 17.640110 17.770298 17.987309 18.074100 18.095798 18.464710 18.421299 18.529804 18.616596 18.703403 18.811909 18.963810 18.942097 18.963810 19.050602 19.093998 19.137409 19.159107 19.224201 19.311008 19.289295 19.397800 19.376102 19.419498 19.462910 19.462910 19.462910 19.419498 19.528004 19.419498 19.593098 19.419498 19.311008 19.267597 19.245899 19.115696 19.180805 19.093998 19.072300 19.159107 19.180805 19.245899 19.332706 19.289295 19.441196 19.506306 19.593098 19.549702 19.636509 19.549702 19.506306 19.614796 19.528004 19.376102 19.332706 19.224201 19.159107 19.137409 19.072300 19.007206 19.137409 19.137409 19.007206 19.137409 19.159107 19.245899 19.289295 19.332706 19.397800 19.311008 19.354404 19.354404 19.267597 19.245899 19.180805 19.245899 19.159107 19.115696 19.093998 19.072300 19.137409 19.202503 19.180805 19.115696 19.028904 18.920399 18.942097 18.811909 18.790195 18.725101 18.725101 18.660007 18.529804 18.508106 18.377903 18.421299 18.226002 18.312809 18.204304 18.247700 18.074100 17.900501 17.748600 17.661808 17.444798 17.444798 17.162708 16.945698 17.097599 
16.620197 16.707005 16.707005 16.707005 16.685307 16.707005 16.598499 16.663609 16.663609 16.793797 16.772099 16.707005 16.685307 16.772099 16.685307 16.598499 16.707005 16.772099 16.772099 16.707005 16.663609 16.685307 16.728703 16.685307 16.620197 16.663609 16.641895 16.641895 16.598499 16.728703 16.641895 16.772099 16.793797 16.837208 16.858906 16.989109 17.140995 17.119297 17.162708 17.292896 17.271198 17.206104 17.271198 17.249500 17.206104 17.206104 17.379704 17.314610 17.358006 17.401402 17.466496 17.596699 17.813709 17.987309 18.139210 18.139210 18.312809 18.421299 18.508106 18.551502 18.660007 18.725101 18.898701 18.855305 18.877003 19.007206 18.942097 19.007206 18.963810 19.093998 19.202503 19.289295 19.354404 19.462910 19.549702 19.614796 19.484608 19.549702 19.614796 19.549702 19.571400 19.506306 19.462910 19.267597 19.267597 19.180805 19.137409 19.180805 19.072300 18.942097 19.115696 19.093998 19.224201 19.245899 19.289295 19.376102 19.549702 19.593098 19.593098 19.528004 19.636509 19.636509 19.549702 19.593098 19.506306 19.332706 19.202503 19.115696 19.159107 19.072300 19.050602 19.093998 19.050602 19.180805 19.093998 19.267597 19.224201 19.245899 19.267597 19.289295 19.202503 19.354404 19.289295 19.245899 19.245899 19.180805 19.224201 19.115696 19.224201 19.180805 19.159107 19.224201 19.289295 19.202503 19.137409 19.093998 19.007206 18.898701 18.877003 18.746799 18.768497 18.681705 18.616596 18.660007 18.529804 18.399601 18.334507 18.247700 18.291096 18.204304 18.160908 18.095798 17.857105 17.791996 17.683506 17.509907 17.379704 17.184406 17.054203 17.010807 
16.663609 16.772099 16.685307 16.663609 16.750401 16.707005 16.620197 16.707005 16.663609 16.728703 16.663609 16.750401 16.750401 16.707005 16.685307 16.707005 16.750401 16.837208 16.793797 16.728703 16.707005 16.685307 16.685307 16.728703 16.620197 16.772099 16.685307 16.685307 16.685307 16.707005 16.750401 16.772099 16.858906 16.880604 16.945698 17.054203 17.227802 17.206104 17.227802 17.271198 17.249500 17.249500 17.162708 17.271198 17.140995 17.314610 17.336308 17.444798 17.358006 17.401402 17.531605 17.575001 17.791996 18.095798 18.139210 18.204304 18.312809 18.508106 18.464710 18.486408 18.594898 18.703403 18.746799 18.833607 18.811909 18.855305 18.920399 19.028904 19.050602 19.093998 19.224201 19.354404 19.332706 19.506306 19.506306 19.679905 19.506306 19.614796 19.658207 19.636509 19.614796 19.549702 19.462910 19.289295 19.289295 19.202503 19.115696 19.115696 18.985508 19.028904 19.028904 19.093998 19.202503 19.224201 19.441196 19.419498 19.528004 19.571400 19.636509 19.528004 19.636509 19.614796 19.614796 19.636509 19.528004 19.441196 19.245899 19.180805 19.180805 19.115696 19.180805 19.159107 19.159107 19.115696 19.137409 19.245899 19.224201 19.245899 19.180805 19.202503 19.137409 19.245899 19.137409 19.202503 19.028904 18.963810 19.159107 19.245899 19.180805 19.202503 19.245899 19.245899 19.311008 19.245899 19.224201 19.115696 19.072300 18.898701 18.833607 18.833607 18.768497 18.725101 18.638309 18.529804 18.594898 18.508106 18.356205 18.356205 18.226002 18.291096 18.139210 18.095798 18.030704 17.835407 17.770298 17.596699 17.488209 17.336308 17.119297 17.075901 
16.750401 16.772099 16.641895 16.641895 16.707005 16.707005 16.707005 16.685307 16.598499 16.750401 16.750401 16.728703 16.641895 16.598499 16.663609 16.750401 16.772099 16.750401 16.750401 16.598499 16.685307 16.685307 16.750401 16.707005 16.685307 16.663609 16.663609 16.641895 16.728703 16.663609 16.750401 16.772099 16.793797 16.858906 16.880604 17.010807 17.206104 17.271198 17.184406 17.314610 17.227802 17.249500 17.249500 17.314610 17.140995 17.249500 17.401402 17.401402 17.444798 17.466496 17.575001 17.640110 17.922199 18.052402 18.095798 18.226002 18.334507 18.377903 18.399601 18.442997 18.486408 18.594898 18.660007 18.681705 18.855305 18.790195 18.920399 18.898701 18.963810 19.072300 19.093998 19.289295 19.397800 19.528004 19.571400 19.614796 19.636509 19.658207 19.614796 19.614796 19.593098 19.484608 19.419498 19.311008 19.245899 19.115696 19.115696 19.072300 19.072300 19.028904 19.137409 19.137409 19.115696 19.224201 19.354404 19.397800 19.528004 19.571400 19.571400 19.506306 19.506306 19.593098 19.614796 19.528004 19.528004 19.419498 19.376102 19.267597 19.180805 19.159107 19.202503 19.267597 19.332706 19.224201 19.159107 19.311008 19.224201 19.224201 19.245899 19.202503 19.072300 19.137409 19.093998 19.028904 19.050602 18.985508 19.050602 19.202503 19.180805 19.202503 19.180805 19.354404 19.289295 19.289295 19.289295 19.267597 19.028904 18.877003 18.877003 18.638309 18.746799 18.725101 18.681705 18.638309 18.551502 18.421299 18.464710 18.312809 18.291096 18.247700 18.117496 18.095798 18.074100 17.813709 17.813709 17.640110 17.531605 17.531605 17.488209 17.292896 
16.728703 16.793797 16.728703 16.772099 16.750401 16.707005 16.685307 16.707005 16.641895 16.707005 16.620197 16.728703 16.663609 16.750401 16.772099 16.728703 16.685307 16.750401 16.685307 16.750401 16.772099 16.772099 16.685307 16.707005 16.620197 16.750401 16.685307 16.663609 16.793797 16.750401 16.815510 16.815510 16.815510 16.902302 16.924000 17.097599 17.162708 17.227802 17.184406 17.314610 17.292896 17.336308 17.314610 17.292896 17.227802 17.379704 17.488209 17.466496 17.509907 17.488209 17.640110 17.748600 17.857105 18.030704 18.139210 18.182606 18.377903 18.442997 18.442997 18.464710 18.486408 18.551502 18.660007 18.681705 18.768497 18.768497 18.855305 18.898701 18.898701 19.007206 19.289295 19.245899 19.332706 19.441196 19.549702 19.614796 19.528004 19.636509 19.658207 19.636509 19.593098 19.549702 19.506306 19.354404 19.224201 19.159107 19.159107 19.202503 19.072300 19.007206 19.093998 19.180805 19.115696 19.245899 19.267597 19.332706 19.506306 19.658207 19.549702 19.484608 19.441196 19.528004 19.484608 19.549702 19.419498 19.376102 19.332706 19.354404 19.354404 19.332706 19.376102 19.245899 19.311008 19.332706 19.224201 19.332706 19.202503 19.180805 19.115696 19.137409 19.093998 19.028904 19.050602 19.007206 19.072300 18.877003 18.985508 19.224201 19.137409 19.267597 19.311008 19.245899 19.289295 19.332706 19.202503 19.245899 19.093998 18.985508 18.746799 18.790195 18.638309 18.681705 18.573200 18.573200 18.529804 18.508106 18.356205 18.334507 18.334507 18.291096 18.182606 18.117496 18.030704 17.878803 17.770298 17.661808 17.618397 17.531605 17.922199 18.009007 
16.707005 16.707005 16.772099 16.685307 16.772099 16.728703 16.793797 16.685307 16.598499 16.750401 16.663609 16.663609 16.707005 16.598499 16.750401 16.750401 16.750401 16.815510 16.793797 16.707005 16.772099 16.728703 16.685307 16.685307 16.772099 16.750401 16.685307 16.663609 16.663609 16.728703 16.815510 16.837208 16.880604 16.858906 17.032505 17.097599 17.184406 17.162708 17.227802 17.249500 17.292896 17.401402 17.336308 17.271198 17.336308 17.358006 17.488209 17.553303 17.596699 17.553303 17.683506 17.791996 17.943897 18.009007 18.269398 18.247700 18.312809 18.356205 18.399601 18.442997 18.529804 18.551502 18.638309 18.703403 18.790195 18.703403 18.746799 18.898701 18.942097 19.028904 19.093998 19.245899 19.376102 19.528004 19.679905 19.614796 19.593098 19.701603 19.593098 19.614796 19.701603 19.571400 19.419498 19.354404 19.267597 19.224201 19.180805 19.180805 19.072300 19.093998 19.137409 19.180805 19.202503 19.311008 19.289295 19.441196 19.419498 19.614796 19.419498 19.528004 19.506306 19.441196 19.506306 19.441196 19.462910 19.484608 19.484608 19.311008 19.441196 19.376102 19.376102 19.397800 19.462910 19.419498 19.332706 19.419498 19.354404 19.202503 19.159107 19.115696 19.072300 19.050602 19.007206 18.920399 18.855305 18.963810 19.007206 19.093998 19.159107 19.202503 19.245899 19.224201 19.289295 19.311008 19.267597 19.245899 19.159107 19.007206 18.898701 18.811909 18.725101 18.725101 18.725101 18.638309 18.486408 18.508106 18.486408 18.377903 18.356205 18.247700 18.182606 18.204304 18.139210 17.987309 17.878803 17.791996 17.531605 17.596699 17.596699 17.726902 
16.663609 16.750401 16.685307 16.707005 16.685307 16.620197 16.707005 16.685307 16.707005 16.663609 16.663609 16.641895 16.641895 16.685307 16.707005 16.707005 16.685307 16.837208 16.707005 16.750401 16.685307 16.728703 16.685307 16.620197 16.707005 16.598499 16.663609 16.663609 16.663609 16.707005 16.750401 16.815510 16.967396 16.902302 16.967396 17.054203 17.140995 17.271198 17.292896 17.292896 17.292896 17.379704 17.271198 17.292896 17.292896 17.358006 17.488209 17.466496 17.640110 17.596699 17.683506 17.791996 17.900501 18.052402 18.226002 18.226002 18.312809 18.486408 18.464710 18.486408 18.464710 18.551502 18.616596 18.638309 18.638309 18.703403 18.768497 18.811909 18.942097 18.985508 19.115696 19.159107 19.354404 19.462910 19.614796 19.614796 19.506306 19.614796 19.636509 19.614796 19.593098 19.571400 19.528004 19.332706 19.289295 19.245899 19.159107 19.202503 19.115696 19.159107 19.159107 19.202503 19.202503 19.354404 19.376102 19.441196 19.376102 19.419498 19.462910 19.441196 19.332706 19.397800 19.311008 19.376102 19.462910 19.376102 19.397800 19.419498 19.419498 19.441196 19.441196 19.506306 19.441196 19.571400 19.397800 19.419498 19.397800 19.267597 19.159107 19.137409 19.050602 19.050602 18.942097 18.833607 18.877003 18.898701 18.985508 19.028904 19.115696 19.159107 19.202503 19.376102 19.224201 19.267597 19.267597 19.267597 19.159107 18.985508 18.877003 18.746799 18.725101 18.703403 18.551502 18.616596 18.356205 18.529804 18.421299 18.269398 18.356205 18.291096 18.356205 18.117496 18.139210 17.965595 17.878803 17.640110 17.596699 17.358006 17.358006 17.249500 
16.663609 16.815510 16.728703 16.707005 16.750401 16.728703 16.685307 16.641895 16.598499 16.750401 16.750401 16.641895 16.750401 16.707005 16.837208 16.685307 16.750401 16.880604 16.815510 16.728703 16.663609 16.728703 16.685307 16.707005 16.685307 16.685307 16.641895 16.685307 16.772099 16.728703 16.815510 16.837208 16.880604 16.924000 16.924000 17.054203 17.227802 17.140995 17.249500 17.314610 17.271198 17.466496 17.292896 17.401402 17.314610 17.379704 17.575001 17.575001 17.553303 17.640110 17.683506 17.770298 17.922199 18.052402 18.182606 18.160908 18.226002 18.442997 18.486408 18.529804 18.486408 18.616596 18.638309 18.681705 18.725101 18.725101 18.768497 18.920399 18.920399 19.007206 19.159107 19.137409 19.419498 19.484608 19.593098 19.462910 19.549702 19.636509 19.636509 19.506306 19.528004 19.506306 19.593098 19.419498 19.267597 19.332706 19.289295 19.376102 19.289295 19.245899 19.224201 19.267597 19.180805 19.354404 19.397800 19.419498 19.267597 19.354404 19.267597 19.245899 19.245899 19.224201 19.289295 19.311008 19.354404 19.376102 19.397800 19.549702 19.549702 19.636509 19.571400 19.549702 19.549702 19.571400 19.462910 19.506306 19.397800 19.289295 19.159107 19.115696 18.963810 18.963810 18.920399 18.855305 18.898701 18.898701 19.007206 19.072300 19.093998 19.245899 19.311008 19.245899 19.311008 19.245899 19.202503 19.245899 19.180805 18.985508 18.898701 18.790195 18.703403 18.638309 18.551502 18.529804 18.421299 18.486408 18.442997 18.464710 18.291096 18.291096 18.377903 18.204304 18.074100 18.052402 17.835407 17.748600 17.640110 17.444798 17.249500 17.140995 
16.728703 16.858906 16.772099 16.728703 16.663609 16.685307 16.598499 16.555103 16.555103 16.707005 16.663609 16.707005 16.641895 16.663609 16.641895 16.685307 16.750401 16.707005 16.837208 16.793797 16.685307 16.750401 16.707005 16.663609 16.663609 16.728703 16.685307 16.663609 16.663609 16.707005 16.750401 16.815510 16.793797 16.858906 16.902302 17.054203 17.097599 17.249500 17.206104 17.314610 17.314610 17.444798 17.271198 17.401402 17.227802 17.466496 17.531605 17.618397 17.618397 17.683506 17.705204 17.770298 18.009007 18.074100 18.160908 18.182606 18.291096 18.442997 18.508106 18.421299 18.529804 18.486408 18.529804 18.681705 18.725101 18.768497 18.898701 18.920399 18.942097 19.050602 19.180805 19.159107 19.354404 19.441196 19.549702 19.441196 19.506306 19.571400 19.484608 19.506306 19.484608 19.506306 19.484608 19.332706 19.376102 19.419498 19.397800 19.397800 19.267597 19.289295 19.354404 19.354404 19.441196 19.462910 19.462910 19.332706 19.289295 19.289295 19.137409 19.115696 19.180805 19.115696 19.180805 19.267597 19.267597 19.311008 19.354404 19.397800 19.528004 19.549702 19.549702 19.593098 19.679905 19.636509 19.571400 19.506306 19.354404 19.332706 19.245899 19.093998 19.050602 19.028904 18.942097 18.833607 18.877003 18.920399 18.920399 19.093998 18.985508 19.137409 19.202503 19.311008 19.245899 19.202503 19.180805 19.245899 19.137409 18.855305 18.703403 18.725101 18.681705 18.638309 18.551502 18.638309 18.486408 18.529804 18.377903 18.421299 18.442997 18.312809 18.226002 18.204304 18.139210 18.074100 17.900501 17.791996 17.705204 17.423100 17.314610 17.249500 
16.685307 16.815510 16.707005 16.685307 16.663609 16.663609 16.620197 16.685307 16.685307 16.685307 16.641895 16.663609 16.620197 16.793797 16.707005 16.663609 16.815510 16.815510 16.880604 16.707005 16.663609 16.750401 16.620197 16.685307 16.728703 16.728703 16.750401 16.772099 16.685307 16.728703 16.815510 16.837208 16.880604 16.902302 16.924000 17.054203 17.206104 17.119297 17.206104 17.292896 17.358006 17.444798 17.227802 17.314610 17.249500 17.358006 17.553303 17.596699 17.596699 17.575001 17.661808 17.791996 17.900501 17.987309 18.139210 18.182606 18.291096 18.442997 18.486408 18.508106 18.508106 18.508106 18.725101 18.638309 18.703403 18.703403 18.768497 18.963810 19.007206 19.093998 19.180805 19.224201 19.332706 19.376102 19.441196 19.484608 19.441196 19.462910 19.441196 19.441196 19.441196 19.397800 19.354404 19.332706 19.441196 19.397800 19.528004 19.528004 19.419498 19.419498 19.419498 19.419498 19.462910 19.441196 19.419498 19.376102 19.376102 19.202503 19.050602 19.159107 19.115696 19.137409 19.115696 19.137409 19.159107 19.376102 19.376102 19.484608 19.484608 19.614796 19.614796 19.679905 19.614796 19.636509 19.614796 19.528004 19.462910 19.267597 19.224201 19.180805 19.093998 19.050602 18.898701 18.855305 18.942097 18.833607 18.898701 18.942097 19.093998 19.093998 19.267597 19.180805 19.289295 19.159107 19.159107 19.159107 19.072300 19.007206 18.811909 18.725101 18.638309 18.638309 18.551502 18.464710 18.442997 18.421299 18.529804 18.399601 18.377903 18.334507 18.312809 18.247700 18.160908 18.030704 17.922199 17.770298 17.705204 17.509907 17.358006 17.206104 
16.620197 16.793797 16.685307 16.641895 16.663609 16.663609 16.598499 16.620197 16.663609 16.620197 16.663609 16.728703 16.663609 16.685307 16.750401 16.707005 16.793797 16.837208 16.772099 16.707005 16.576801 16.728703 16.750401 16.685307 16.663609 16.663609 16.620197 16.663609 16.707005 16.728703 16.707005 16.772099 16.837208 16.967396 16.945698 17.032505 17.119297 17.140995 17.206104 17.292896 17.336308 17.314610 17.314610 17.271198 17.162708 17.336308 17.531605 17.575001 17.640110 17.683506 17.640110 17.791996 17.900501 17.943897 18.182606 18.291096 18.291096 18.377903 18.486408 18.442997 18.508106 18.551502 18.746799 18.746799 18.746799 18.790195 18.898701 19.050602 19.072300 19.093998 19.332706 19.311008 19.354404 19.376102 19.419498 19.376102 19.289295 19.354404 19.354404 19.311008 19.354404 19.376102 19.311008 19.332706 19.376102 19.462910 19.506306 19.528004 19.462910 19.441196 19.441196 19.549702 19.484608 19.506306 19.419498 19.462910 19.332706 19.180805 19.093998 19.050602 19.115696 19.050602 19.050602 19.137409 19.202503 19.289295 19.332706 19.462910 19.549702 19.549702 19.658207 19.593098 19.636509 19.593098 19.571400 19.484608 19.506306 19.354404 19.267597 19.202503 19.137409 19.072300 18.985508 18.942097 18.855305 18.877003 18.898701 19.093998 19.050602 19.180805 19.137409 19.245899 19.224201 19.093998 19.072300 19.028904 18.898701 18.855305 18.768497 18.681705 18.681705 18.638309 18.594898 18.486408 18.421299 18.442997 18.377903 18.421299 18.356205 18.377903 18.312809 18.247700 18.204304 18.030704 17.987309 17.878803 17.683506 17.618397 17.466496 17.227802 
16.728703 16.750401 16.707005 16.685307 16.620197 16.641895 16.663609 16.728703 16.663609 16.685307 16.707005 16.793797 16.685307 16.663609 16.750401 16.685307 16.815510 16.815510 16.837208 16.663609 16.620197 16.793797 16.685307 16.663609 16.772099 16.728703 16.772099 16.685307 16.685307 16.750401 16.772099 16.815510 16.837208 16.815510 16.924000 17.075901 17.140995 17.206104 17.206104 17.292896 17.292896 17.292896 17.249500 17.358006 17.249500 17.358006 17.466496 17.596699 17.618397 17.618397 17.618397 17.770298 17.857105 18.009007 18.182606 18.312809 18.334507 18.399601 18.421299 18.529804 18.551502 18.594898 18.790195 18.855305 18.898701 18.942097 18.985508 19.115696 19.202503 19.245899 19.332706 19.332706 19.419498 19.311008 19.354404 19.354404 19.267597 19.441196 19.224201 19.311008 19.311008 19.267597 19.267597 19.332706 19.311008 19.441196 19.528004 19.614796 19.528004 19.528004 19.549702 19.549702 19.528004 19.593098 19.484608 19.354404 19.267597 19.202503 19.093998 19.028904 19.050602 19.007206 19.072300 19.159107 19.137409 19.289295 19.289295 19.441196 19.571400 19.593098 19.701603 19.723301 19.614796 19.593098 19.636509 19.636509 19.484608 19.441196 19.289295 19.224201 19.137409 19.137409 19.159107 19.028904 18.963810 18.920399 19.072300 19.050602 19.072300 19.202503 19.202503 19.115696 19.050602 18.942097 18.963810 18.963810 18.877003 18.855305 18.703403 18.746799 18.703403 18.573200 18.638309 18.573200 18.486408 18.508106 18.421299 18.486408 18.464710 18.421299 18.399601 18.226002 18.139210 18.117496 18.052402 17.791996 17.661808 17.640110 17.488209 17.401402 
16.728703 16.772099 16.641895 16.685307 16.728703 16.641895 16.641895 16.685307 16.663609 16.598499 16.728703 16.707005 16.663609 16.750401 16.728703 16.685307 16.793797 16.837208 16.793797 16.707005 16.707005 16.793797 16.685307 16.728703 16.772099 16.815510 16.750401 16.772099 16.772099 16.837208 16.815510 16.750401 16.793797 16.837208 16.858906 16.858906 16.989109 17.119297 17.162708 17.249500 17.271198 17.336308 17.292896 17.336308 17.271198 17.379704 17.509907 17.683506 17.640110 17.640110 17.661808 17.726902 17.857105 18.030704 18.160908 18.247700 18.334507 18.442997 18.486408 18.486408 18.573200 18.660007 18.811909 18.877003 18.942097 19.050602 19.115696 19.245899 19.311008 19.245899 19.354404 19.397800 19.354404 19.311008 19.224201 19.267597 19.159107 19.180805 19.202503 19.267597 19.224201 19.224201 19.224201 19.267597 19.397800 19.462910 19.484608 19.593098 19.506306 19.593098 19.571400 19.549702 19.593098 19.462910 19.506306 19.506306 19.332706 19.224201 19.115696 19.028904 19.137409 19.028904 19.028904 19.093998 19.093998 19.224201 19.332706 19.441196 19.441196 19.571400 19.549702 19.549702 19.593098 19.571400 19.593098 19.593098 19.462910 19.311008 19.245899 19.224201 19.224201 19.159107 19.115696 19.159107 19.050602 18.985508 19.007206 19.180805 19.093998 19.137409 19.028904 18.985508 18.963810 18.985508 18.898701 18.855305 18.768497 18.855305 18.681705 18.703403 18.660007 18.616596 18.486408 18.551502 18.464710 18.486408 18.529804 18.421299 18.442997 18.442997 18.269398 18.312809 18.182606 18.052402 18.009007 17.943897 17.791996 17.640110 17.531605 17.336308 
16.793797 16.641895 16.685307 16.641895 16.685307 16.641895 16.685307 16.576801 16.598499 16.707005 16.663609 16.576801 16.620197 16.685307 16.707005 16.641895 16.837208 16.750401 16.793797 16.772099 16.707005 16.772099 16.707005 16.793797 16.728703 16.750401 16.815510 16.772099 16.902302 16.815510 16.815510 16.793797 16.880604 16.750401 16.793797 16.837208 16.880604 16.945698 17.032505 17.140995 17.206104 17.249500 17.227802 17.314610 17.206104 17.292896 17.444798 17.596699 17.835407 17.618397 17.748600 17.661808 17.878803 17.922199 18.139210 18.139210 18.226002 18.399601 18.464710 18.486408 18.529804 18.681705 18.877003 18.963810 19.115696 19.115696 19.180805 19.267597 19.224201 19.376102 19.397800 19.376102 19.376102 19.224201 19.180805 19.202503 19.137409 19.180805 19.159107 19.137409 19.202503 19.202503 19.159107 19.311008 19.332706 19.354404 19.441196 19.701603 19.549702 19.549702 19.528004 19.571400 19.571400 19.506306 19.506306 19.462910 19.332706 19.245899 19.072300 19.093998 19.093998 18.985508 19.028904 19.180805 19.115696 19.289295 19.267597 19.397800 19.441196 19.549702 19.506306 19.528004 19.549702 19.571400 19.484608 19.419498 19.376102 19.289295 19.202503 19.245899 19.245899 19.202503 19.202503 19.202503 19.180805 19.093998 19.115696 19.332706 19.007206 19.028904 18.898701 18.963810 18.963810 18.790195 18.790195 18.746799 18.638309 18.790195 18.681705 18.594898 18.660007 18.616596 18.508106 18.508106 18.399601 18.508106 18.442997 18.442997 18.529804 18.508106 18.269398 18.312809 18.204304 18.139210 18.030704 17.965595 17.813709 17.596699 17.531605 17.314610 
16.685307 16.685307 16.663609 16.641895 16.707005 16.663609 16.663609 16.685307 16.685307 16.620197 16.707005 16.641895 16.685307 16.663609 16.772099 16.707005 16.815510 16.793797 16.815510 16.728703 16.815510 16.772099 16.772099 16.880604 16.858906 16.858906 16.880604 16.793797 16.902302 16.837208 16.837208 16.837208 16.815510 16.880604 16.793797 16.945698 16.924000 16.924000 17.010807 17.032505 17.119297 17.184406 17.140995 17.271198 17.271198 17.314610 17.358006 17.596699 17.683506 17.640110 17.683506 17.661808 17.965595 17.900501 17.987309 18.074100 18.269398 18.356205 18.442997 18.508106 18.573200 18.768497 18.833607 18.920399 19.159107 19.159107 19.332706 19.354404 19.354404 19.397800 19.354404 19.332706 19.376102 19.267597 19.180805 19.115696 19.115696 19.115696 19.137409 19.137409 19.224201 19.159107 19.159107 19.072300 19.376102 19.397800 19.441196 19.593098 19.549702 19.528004 19.571400 19.506306 19.571400 19.484608 19.528004 19.419498 19.245899 19.289295 19.115696 19.093998 19.137409 19.093998 19.180805 19.093998 19.072300 19.354404 19.245899 19.332706 19.462910 19.506306 19.528004 19.484608 19.419498 19.441196 19.419498 19.354404 19.419498 19.397800 19.245899 19.311008 19.332706 19.311008 19.397800 19.202503 19.267597 19.202503 19.311008 19.311008 19.137409 19.072300 18.877003 18.942097 18.855305 18.746799 18.681705 18.768497 18.681705 18.660007 18.660007 18.638309 18.551502 18.638309 18.529804 18.508106 18.508106 18.551502 18.399601 18.464710 18.464710 18.464710 18.399601 18.312809 18.182606 18.095798 18.139210 17.965595 17.791996 17.618397 17.596699 17.444798 
16.707005 16.707005 16.793797 16.685307 16.685307 16.707005 16.685307 16.641895 16.641895 16.663609 16.663609 16.728703 16.663609 16.728703 16.793797 16.837208 16.858906 16.967396 16.837208 16.793797 16.815510 16.902302 16.945698 16.967396 16.989109 16.902302 16.837208 16.858906 16.793797 16.793797 16.815510 16.793797 16.772099 16.793797 16.924000 16.967396 17.010807 16.989109 17.032505 16.989109 16.989109 17.119297 17.075901 17.227802 17.054203 17.227802 17.401402 17.575001 17.683506 17.640110 17.705204 17.705204 17.835407 17.900501 18.117496 18.139210 18.291096 18.356205 18.442997 18.529804 18.551502 18.746799 18.963810 19.050602 19.137409 19.245899 19.354404 19.311008 19.419498 19.484608 19.506306 19.462910 19.441196 19.289295 19.245899 19.137409 19.137409 19.137409 19.180805 19.202503 19.202503 19.224201 19.267597 19.245899 19.332706 19.441196 19.506306 19.614796 19.549702 19.506306 19.528004 19.549702 19.571400 19.571400 19.549702 19.506306 19.441196 19.332706 19.137409 19.115696 19.137409 19.072300 19.093998 19.159107 19.180805 19.311008 19.376102 19.311008 19.376102 19.376102 19.441196 19.506306 19.376102 19.376102 19.376102 19.311008 19.354404 19.289295 19.397800 19.419498 19.267597 19.397800 19.397800 19.311008 19.289295 19.267597 19.245899 19.332706 19.072300 19.007206 18.942097 18.920399 18.855305 18.746799 18.768497 18.725101 18.594898 18.681705 18.703403 18.681705 18.660007 18.594898 18.464710 18.529804 18.573200 18.486408 18.573200 18.594898 18.573200 18.486408 18.377903 18.377903 18.312809 18.139210 18.160908 17.965595 17.813709 17.726902 17.618397 17.488209 
16.707005 16.663609 16.598499 16.641895 16.598499 16.750401 16.620197 16.641895 16.641895 16.707005 16.576801 16.663609 16.598499 16.641895 16.728703 16.772099 16.902302 16.989109 16.924000 16.858906 16.880604 16.924000 16.837208 16.989109 16.945698 16.880604 16.858906 16.728703 16.815510 16.793797 16.772099 16.815510 16.880604 16.880604 16.837208 16.837208 16.902302 17.054203 16.967396 17.206104 17.075901 17.119297 16.945698 17.032505 16.945698 17.119297 17.271198 17.531605 17.618397 17.596699 17.661808 17.661808 17.661808 17.748600 17.943897 18.052402 18.204304 18.312809 18.356205 18.486408 18.551502 18.746799 18.898701 19.028904 19.202503 19.267597 19.332706 19.376102 19.332706 19.441196 19.441196 19.462910 19.376102 19.332706 19.202503 19.224201 19.115696 19.180805 19.093998 19.115696 19.202503 19.159107 19.202503 19.245899 19.245899 19.332706 19.441196 19.571400 19.484608 19.441196 19.462910 19.506306 19.441196 19.614796 19.462910 19.376102 19.332706 19.245899 19.115696 19.267597 19.202503 19.137409 19.159107 19.180805 19.311008 19.376102 19.376102 19.397800 19.332706 19.419498 19.354404 19.311008 19.224201 19.245899 19.289295 19.224201 19.245899 19.224201 19.245899 19.354404 19.419498 19.462910 19.397800 19.267597 19.354404 19.311008 19.419498 19.267597 19.072300 19.093998 18.963810 18.898701 18.811909 18.790195 18.703403 18.746799 18.638309 18.551502 18.638309 18.551502 18.573200 18.551502 18.464710 18.573200 18.464710 18.573200 18.486408 18.421299 18.442997 18.377903 18.377903 18.334507 18.160908 18.139210 18.117496 17.878803 17.878803 17.661808 17.705204 17.553303 
16.641895 16.685307 16.793797 16.707005 16.685307 16.641895 16.685307 16.663609 16.685307 16.707005 16.707005 16.685307 16.620197 16.511707 16.424900 16.663609 16.858906 16.989109 16.989109 16.902302 16.858906 16.924000 16.815510 16.945698 16.924000 16.880604 16.793797 16.793797 16.793797 16.837208 16.837208 16.772099 16.793797 16.815510 16.815510 16.880604 16.924000 16.880604 17.010807 17.097599 17.075901 17.075901 17.054203 17.054203 16.902302 17.119297 17.162708 17.401402 17.553303 17.575001 17.553303 17.553303 17.791996 17.726902 17.900501 17.987309 18.139210 18.356205 18.334507 18.486408 18.573200 18.703403 18.877003 19.072300 19.115696 19.202503 19.224201 19.397800 19.332706 19.376102 19.441196 19.419498 19.419498 19.289295 19.245899 19.093998 19.137409 19.159107 19.072300 19.137409 19.159107 19.050602 19.137409 19.137409 19.159107 19.397800 19.419498 19.484608 19.441196 19.462910 19.462910 19.419498 19.441196 19.462910 19.354404 19.397800 19.332706 19.245899 19.289295 19.159107 19.245899 19.267597 19.332706 19.311008 19.397800 19.376102 19.441196 19.332706 19.245899 19.245899 19.224201 19.202503 19.159107 19.180805 19.050602 19.159107 19.224201 19.180805 19.332706 19.354404 19.332706 19.354404 19.332706 19.311008 19.332706 19.354404 19.311008 19.267597 19.115696 19.093998 18.833607 18.920399 18.811909 18.638309 18.660007 18.660007 18.725101 18.464710 18.573200 18.464710 18.529804 18.529804 18.442997 18.464710 18.442997 18.442997 18.508106 18.421299 18.421299 18.464710 18.399601 18.356205 18.247700 18.095798 18.117496 17.922199 18.009007 17.705204 17.640110 17.596699 
16.707005 16.772099 16.772099 16.815510 16.728703 16.728703 16.815510 16.641895 16.750401 16.945698 16.793797 16.772099 16.511707 16.424900 16.424900 16.576801 16.902302 16.989109 16.924000 16.902302 16.815510 16.858906 16.902302 17.032505 16.902302 16.989109 16.837208 16.945698 16.837208 16.858906 16.837208 16.858906 16.858906 16.880604 16.880604 16.924000 16.880604 16.945698 17.119297 17.032505 17.119297 17.162708 17.140995 17.140995 17.054203 17.162708 17.054203 17.292896 17.509907 17.618397 17.553303 17.596699 17.791996 17.813709 17.857105 17.965595 18.095798 18.312809 18.377903 18.377903 18.594898 18.725101 18.833607 19.093998 19.159107 19.245899 19.245899 19.311008 19.397800 19.419498 19.441196 19.419498 19.419498 19.311008 19.224201 19.159107 19.159107 19.115696 19.224201 19.115696 19.072300 19.180805 19.202503 19.224201 19.289295 19.289295 19.376102 19.419498 19.419498 19.484608 19.311008 19.419498 19.419498 19.289295 19.376102 19.311008 19.311008 19.419498 19.528004 19.354404 19.354404 19.354404 19.332706 19.419498 19.441196 19.419498 19.441196 19.462910 19.311008 19.202503 19.180805 19.159107 19.180805 19.159107 19.137409 19.180805 19.159107 19.202503 19.245899 19.245899 19.311008 19.462910 19.462910 19.441196 19.528004 19.419498 19.332706 19.289295 19.202503 19.050602 18.833607 18.855305 18.855305 18.746799 18.681705 18.746799 18.616596 18.486408 18.529804 18.551502 18.529804 18.508106 18.486408 18.464710 18.529804 18.421299 18.442997 18.529804 18.529804 18.551502 18.464710 18.421299 18.269398 18.182606 18.074100 18.009007 17.965595 17.770298 17.640110 17.553303 
16.815510 16.815510 16.772099 16.728703 16.750401 16.858906 16.880604 16.880604 16.815510 16.924000 16.772099 16.707005 16.663609 16.403202 16.490009 16.490009 16.815510 16.902302 16.902302 16.880604 16.793797 16.945698 17.054203 17.054203 16.945698 16.989109 17.032505 16.880604 16.880604 17.032505 16.858906 16.924000 16.902302 16.924000 16.967396 16.945698 16.880604 16.924000 17.010807 17.010807 17.162708 17.162708 17.162708 17.140995 17.119297 17.140995 17.119297 17.292896 17.466496 17.488209 17.466496 17.596699 17.683506 17.726902 17.813709 17.943897 18.074100 18.291096 18.312809 18.399601 18.508106 18.703403 18.811909 19.028904 19.115696 19.202503 19.289295 19.332706 19.376102 19.441196 19.376102 19.376102 19.376102 19.376102 19.397800 19.224201 19.224201 19.202503 19.202503 19.267597 19.267597 19.245899 19.224201 19.224201 19.311008 19.224201 19.354404 19.441196 19.289295 19.354404 19.180805 19.289295 19.311008 19.267597 19.289295 19.289295 19.311008 19.397800 19.419498 19.376102 19.441196 19.462910 19.484608 19.506306 19.506306 19.571400 19.441196 19.376102 19.376102 19.224201 19.180805 19.245899 19.028904 19.093998 19.050602 19.093998 19.115696 19.137409 19.267597 19.289295 19.354404 19.462910 19.462910 19.376102 19.419498 19.311008 19.419498 19.311008 19.202503 19.093998 18.898701 18.920399 18.811909 18.703403 18.616596 18.660007 18.594898 18.529804 18.486408 18.573200 18.551502 18.573200 18.486408 18.508106 18.551502 18.529804 18.464710 18.464710 18.421299 18.529804 18.442997 18.399601 18.247700 18.204304 18.182606 18.030704 18.095798 17.878803 17.726902 17.640110 
17.162708 17.162708 16.989109 16.902302 16.924000 17.010807 16.902302 16.945698 16.945698 16.924000 16.924000 16.837208 16.533405 16.424900 16.446598 16.576801 16.750401 16.924000 16.924000 17.010807 16.945698 17.075901 17.032505 16.989109 16.989109 16.989109 16.967396 16.945698 16.945698 16.967396 16.967396 16.945698 16.989109 16.945698 16.945698 16.989109 16.880604 16.924000 17.054203 17.097599 17.097599 17.119297 17.162708 17.184406 17.140995 17.227802 17.119297 17.271198 17.358006 17.466496 17.553303 17.640110 17.726902 17.726902 17.857105 17.857105 18.160908 18.291096 18.442997 18.421299 18.464710 18.638309 18.746799 19.028904 19.093998 19.311008 19.289295 19.354404 19.289295 19.397800 19.376102 19.354404 19.354404 19.354404 19.397800 19.289295 19.397800 19.397800 19.267597 19.311008 19.376102 19.376102 19.332706 19.441196 19.397800 19.311008 19.289295 19.354404 19.159107 19.267597 19.202503 19.332706 19.224201 19.267597 19.224201 19.267597 19.332706 19.354404 19.441196 19.506306 19.528004 19.571400 19.506306 19.593098 19.549702 19.614796 19.506306 19.484608 19.462910 19.245899 19.137409 19.137409 19.028904 19.115696 19.007206 19.093998 19.093998 19.137409 19.224201 19.311008 19.462910 19.419498 19.506306 19.441196 19.506306 19.462910 19.376102 19.376102 19.245899 19.115696 18.898701 18.877003 18.877003 18.790195 18.681705 18.681705 18.660007 18.616596 18.486408 18.486408 18.594898 18.573200 18.551502 18.551502 18.464710 18.529804 18.421299 18.573200 18.529804 18.594898 18.442997 18.573200 18.421299 18.334507 18.160908 18.074100 18.074100 17.987309 17.770298 17.618397 
17.726902 17.206104 17.032505 17.010807 17.097599 17.075901 17.010807 16.945698 16.989109 16.880604 16.880604 16.772099 16.707005 16.576801 16.403202 16.511707 16.685307 17.010807 17.054203 17.010807 16.967396 17.032505 17.032505 17.032505 17.010807 16.945698 17.054203 17.032505 16.945698 17.010807 16.945698 16.989109 16.945698 16.924000 16.902302 16.858906 16.902302 16.989109 16.967396 17.010807 17.097599 17.054203 17.097599 17.119297 17.119297 17.227802 17.162708 17.206104 17.162708 17.271198 17.640110 17.553303 17.640110 17.705204 17.835407 17.791996 17.987309 18.247700 18.291096 18.399601 18.421299 18.573200 18.833607 18.920399 19.028904 19.202503 19.202503 19.267597 19.311008 19.376102 19.245899 19.354404 19.397800 19.332706 19.397800 19.376102 19.397800 19.419498 19.397800 19.397800 19.484608 19.376102 19.419498 19.376102 19.397800 19.397800 19.224201 19.202503 19.159107 19.115696 19.050602 19.180805 19.093998 19.267597 19.180805 19.224201 19.202503 19.311008 19.441196 19.311008 19.593098 19.506306 19.549702 19.636509 19.571400 19.571400 19.484608 19.397800 19.397800 19.224201 19.137409 19.115696 19.072300 19.093998 18.942097 19.072300 19.072300 19.050602 19.202503 19.311008 19.311008 19.332706 19.397800 19.419498 19.419498 19.267597 19.289295 19.289295 19.224201 19.028904 18.811909 18.985508 18.703403 18.660007 18.725101 18.551502 18.638309 18.486408 18.551502 18.529804 18.464710 18.486408 18.464710 18.551502 18.442997 18.573200 18.529804 18.529804 18.594898 18.551502 18.442997 18.421299 18.442997 18.356205 18.204304 18.182606 18.226002 17.922199 17.878803 17.726902 
17.618397 17.292896 16.945698 16.989109 16.902302 16.989109 16.945698 16.902302 16.880604 16.945698 16.837208 16.837208 16.750401 16.576801 16.359806 16.381504 16.728703 16.967396 17.075901 17.032505 16.945698 17.032505 17.010807 16.945698 16.967396 17.054203 16.989109 16.924000 16.924000 17.054203 16.924000 16.924000 16.967396 16.924000 16.924000 16.880604 16.880604 16.772099 16.924000 17.097599 17.054203 17.075901 17.010807 17.097599 17.075901 17.227802 17.054203 17.140995 17.075901 17.227802 17.423100 17.553303 17.640110 17.683506 17.705204 17.813709 18.030704 18.117496 18.182606 18.312809 18.356205 18.529804 18.616596 18.746799 18.855305 18.942097 19.115696 19.159107 19.159107 19.245899 19.245899 19.224201 19.311008 19.159107 19.354404 19.462910 19.506306 19.397800 19.484608 19.484608 19.593098 19.506306 19.462910 19.354404 19.332706 19.419498 19.224201 19.267597 19.093998 19.093998 19.028904 19.028904 19.093998 19.137409 19.093998 19.159107 19.224201 19.311008 19.354404 19.484608 19.506306 19.571400 19.549702 19.593098 19.658207 19.528004 19.528004 19.419498 19.354404 19.202503 19.050602 19.007206 19.007206 19.028904 18.942097 19.007206 19.007206 19.050602 19.137409 19.159107 19.267597 19.267597 19.397800 19.332706 19.376102 19.289295 19.180805 19.267597 19.093998 18.877003 18.833607 18.877003 18.681705 18.703403 18.551502 18.616596 18.508106 18.529804 18.529804 18.442997 18.486408 18.594898 18.464710 18.529804 18.334507 18.464710 18.529804 18.529804 18.594898 18.594898 18.421299 18.486408 18.508106 18.442997 18.464710 18.291096 18.269398 17.922199 18.074100 17.813709 
17.640110 17.227802 16.945698 16.924000 16.902302 16.945698 16.858906 16.967396 16.815510 16.902302 16.793797 16.772099 16.663609 16.620197 16.359806 16.446598 16.576801 16.945698 16.924000 16.989109 16.880604 16.989109 16.880604 16.945698 17.032505 17.010807 16.902302 16.858906 17.032505 16.989109 16.945698 16.858906 16.880604 16.837208 16.815510 16.815510 16.707005 16.728703 16.989109 16.989109 16.945698 17.032505 17.054203 17.075901 17.010807 17.119297 17.010807 17.075901 17.032505 17.054203 17.379704 17.444798 17.531605 17.661808 17.661808 17.791996 17.965595 18.095798 18.160908 18.247700 18.356205 18.464710 18.660007 18.660007 18.877003 18.942097 18.942097 18.963810 19.115696 19.115696 19.093998 19.137409 19.180805 19.159107 19.376102 19.528004 19.462910 19.484608 19.571400 19.419498 19.528004 19.462910 19.419498 19.376102 19.441196 19.332706 19.180805 19.202503 19.050602 18.963810 18.942097 19.072300 19.093998 19.050602 19.115696 19.115696 19.245899 19.376102 19.419498 19.441196 19.528004 19.462910 19.593098 19.549702 19.679905 19.636509 19.593098 19.354404 19.354404 19.180805 19.115696 19.050602 18.985508 18.855305 18.942097 19.007206 19.007206 18.985508 19.028904 19.159107 19.137409 19.180805 19.311008 19.289295 19.180805 19.202503 19.093998 19.072300 19.028904 18.877003 18.811909 18.790195 18.681705 18.594898 18.508106 18.529804 18.486408 18.529804 18.442997 18.464710 18.486408 18.529804 18.508106 18.486408 18.442997 18.573200 18.508106 18.529804 18.464710 18.616596 18.529804 18.638309 18.464710 18.442997 18.421299 18.356205 18.377903 18.074100 17.922199 17.965595 
17.444798 17.119297 16.924000 16.945698 16.902302 16.967396 16.880604 16.902302 16.880604 16.924000 16.902302 16.880604 16.728703 16.815510 16.533405 16.446598 16.533405 16.880604 16.924000 16.967396 16.880604 16.945698 16.902302 16.967396 16.989109 16.989109 16.924000 16.880604 16.902302 16.924000 16.989109 17.032505 16.945698 16.967396 16.815510 16.793797 16.750401 16.858906 16.902302 16.902302 16.924000 16.989109 17.010807 17.075901 17.032505 17.119297 17.032505 17.075901 17.054203 17.119297 17.379704 17.466496 17.575001 17.618397 17.640110 17.640110 17.922199 18.117496 18.139210 18.247700 18.291096 18.399601 18.442997 18.573200 18.594898 18.725101 18.855305 18.942097 18.942097 19.072300 19.072300 19.072300 19.159107 19.180805 19.245899 19.462910 19.549702 19.593098 19.614796 19.549702 19.636509 19.528004 19.528004 19.441196 19.397800 19.419498 19.224201 19.224201 19.115696 18.963810 19.028904 19.050602 19.007206 18.942097 19.050602 19.137409 19.159107 19.289295 19.311008 19.462910 19.528004 19.549702 19.528004 19.571400 19.571400 19.506306 19.462910 19.354404 19.289295 19.072300 19.137409 18.963810 18.898701 18.920399 18.877003 18.920399 18.963810 19.072300 19.050602 19.072300 19.028904 19.115696 19.224201 19.072300 19.137409 19.028904 18.942097 18.898701 18.942097 18.746799 18.833607 18.855305 18.638309 18.594898 18.573200 18.508106 18.551502 18.529804 18.486408 18.442997 18.551502 18.529804 18.508106 18.464710 18.421299 18.594898 18.464710 18.551502 18.442997 18.638309 18.616596 18.594898 18.594898 18.616596 18.508106 18.486408 18.442997 18.247700 18.139210 17.900501 
17.314610 17.097599 16.902302 16.924000 16.902302 16.924000 16.880604 16.858906 16.815510 16.880604 16.793797 16.880604 16.793797 16.685307 16.490009 16.403202 16.511707 16.728703 16.924000 16.858906 16.924000 17.054203 17.010807 17.010807 16.902302 17.054203 16.902302 16.880604 16.924000 16.989109 16.945698 16.989109 17.054203 16.945698 16.858906 16.880604 16.728703 16.772099 16.858906 16.967396 16.945698 17.010807 16.924000 17.054203 17.075901 17.162708 17.010807 17.075901 16.967396 17.010807 17.206104 17.423100 17.444798 17.575001 17.661808 17.683506 17.857105 18.030704 18.052402 18.247700 18.182606 18.312809 18.442997 18.551502 18.616596 18.681705 18.768497 18.877003 18.898701 19.028904 19.007206 19.007206 19.137409 19.180805 19.311008 19.419498 19.484608 19.571400 19.679905 19.636509 19.593098 19.528004 19.593098 19.528004 19.462910 19.484608 19.311008 19.137409 19.028904 18.942097 18.942097 19.072300 18.985508 19.072300 18.985508 19.115696 19.224201 19.180805 19.376102 19.397800 19.484608 19.571400 19.528004 19.549702 19.614796 19.549702 19.419498 19.311008 19.245899 19.137409 19.028904 19.007206 18.942097 18.920399 18.811909 18.985508 18.898701 18.898701 19.007206 19.072300 19.007206 18.985508 18.963810 18.985508 18.920399 18.877003 18.855305 18.855305 18.898701 18.746799 18.768497 18.768497 18.638309 18.616596 18.508106 18.616596 18.464710 18.421299 18.486408 18.529804 18.529804 18.529804 18.486408 18.573200 18.529804 18.638309 18.573200 18.551502 18.638309 18.703403 18.573200 18.638309 18.616596 18.681705 18.508106 18.529804 18.594898 18.269398 18.204304 17.987309 
17.227802 17.010807 16.924000 16.945698 16.945698 16.902302 16.793797 16.967396 16.945698 16.967396 16.880604 16.837208 16.815510 16.685307 16.511707 16.338108 16.381504 16.576801 16.902302 16.924000 16.880604 16.967396 17.010807 16.924000 16.967396 16.967396 17.010807 16.945698 16.902302 17.032505 17.010807 16.924000 17.075901 17.054203 16.967396 16.989109 16.815510 16.728703 16.880604 16.924000 16.902302 16.945698 16.924000 17.075901 17.075901 17.097599 17.010807 17.054203 16.945698 17.054203 17.206104 17.379704 17.423100 17.531605 17.640110 17.596699 17.705204 17.922199 18.030704 18.117496 18.139210 18.182606 18.291096 18.464710 18.508106 18.638309 18.725101 18.811909 18.855305 18.942097 19.028904 19.072300 19.093998 19.202503 19.224201 19.441196 19.506306 19.549702 19.593098 19.614796 19.593098 19.593098 19.549702 19.484608 19.354404 19.332706 19.311008 19.180805 19.028904 18.898701 18.877003 18.985508 19.007206 18.920399 19.028904 19.072300 19.072300 19.137409 19.245899 19.419498 19.441196 19.549702 19.571400 19.593098 19.506306 19.376102 19.354404 19.332706 19.159107 19.159107 18.942097 18.833607 18.920399 18.942097 18.833607 18.790195 18.877003 18.920399 18.877003 18.963810 18.963810 18.898701 18.855305 18.963810 18.898701 18.855305 18.768497 18.746799 18.725101 18.725101 18.660007 18.660007 18.660007 18.573200 18.486408 18.551502 18.486408 18.508106 18.551502 18.486408 18.508106 18.508106 18.486408 18.486408 18.529804 18.616596 18.616596 18.616596 18.594898 18.573200 18.638309 18.660007 18.616596 18.703403 18.725101 18.638309 18.573200 18.356205 18.269398 18.074100 
17.227802 17.097599 16.989109 16.924000 17.010807 17.032505 16.967396 16.924000 16.945698 16.989109 16.924000 16.945698 16.945698 16.793797 16.576801 16.403202 16.403202 16.598499 16.837208 16.902302 16.945698 16.924000 16.924000 16.967396 17.010807 16.967396 17.010807 16.924000 16.967396 16.989109 17.010807 17.010807 17.054203 17.032505 16.989109 16.967396 16.858906 16.750401 16.837208 16.967396 17.032505 16.945698 17.010807 17.054203 17.032505 17.162708 16.967396 16.967396 17.032505 17.010807 17.119297 17.292896 17.466496 17.531605 17.596699 17.575001 17.683506 17.770298 17.965595 18.009007 18.160908 18.139210 18.334507 18.421299 18.464710 18.594898 18.660007 18.703403 18.833607 19.050602 18.963810 19.028904 19.137409 19.115696 19.202503 19.397800 19.441196 19.571400 19.571400 19.549702 19.614796 19.593098 19.636509 19.614796 19.419498 19.484608 19.311008 19.137409 18.942097 18.963810 18.942097 18.985508 18.920399 18.898701 19.050602 18.963810 19.072300 19.137409 19.202503 19.311008 19.354404 19.419498 19.484608 19.528004 19.506306 19.354404 19.289295 19.202503 19.202503 19.137409 18.898701 18.942097 18.942097 18.963810 18.877003 19.050602 18.920399 19.028904 18.920399 18.877003 18.963810 18.833607 18.877003 18.811909 18.811909 18.877003 18.746799 18.746799 18.725101 18.725101 18.768497 18.638309 18.616596 18.573200 18.486408 18.508106 18.508106 18.486408 18.551502 18.529804 18.573200 18.573200 18.508106 18.616596 18.573200 18.594898 18.616596 18.594898 18.746799 18.638309 18.594898 18.725101 18.638309 18.703403 18.746799 18.594898 18.594898 18.421299 18.247700 18.139210 
17.227802 17.097599 16.902302 16.902302 16.945698 16.924000 16.924000 16.902302 16.924000 16.902302 16.924000 16.924000 16.902302 16.728703 16.641895 16.403202 16.403202 16.533405 16.663609 16.880604 16.967396 16.924000 16.989109 16.967396 16.989109 16.967396 16.945698 16.989109 16.989109 16.989109 16.967396 17.032505 17.010807 16.967396 16.924000 16.902302 16.772099 16.685307 16.793797 16.858906 16.924000 16.989109 16.945698 17.010807 16.967396 17.140995 17.032505 16.967396 16.902302 16.924000 17.075901 17.314610 17.358006 17.488209 17.509907 17.488209 17.618397 17.748600 17.857105 18.052402 18.095798 18.139210 18.269398 18.356205 18.464710 18.551502 18.660007 18.790195 18.725101 18.877003 18.985508 19.028904 19.093998 19.072300 19.072300 19.332706 19.397800 19.462910 19.506306 19.593098 19.484608 19.549702 19.462910 19.506306 19.484608 19.441196 19.289295 19.115696 19.050602 18.963810 18.942097 18.898701 18.920399 18.768497 18.963810 19.093998 19.050602 19.137409 19.137409 19.180805 19.180805 19.224201 19.289295 19.332706 19.376102 19.093998 19.180805 19.115696 19.050602 19.072300 18.920399 18.920399 18.855305 18.833607 18.811909 18.855305 18.920399 18.877003 18.790195 18.790195 18.790195 18.790195 18.855305 18.746799 18.811909 18.660007 18.681705 18.660007 18.725101 18.725101 18.703403 18.594898 18.638309 18.573200 18.508106 18.529804 18.464710 18.486408 18.573200 18.551502 18.594898 18.594898 18.573200 18.660007 18.594898 18.681705 18.594898 18.638309 18.529804 18.681705 18.790195 18.638309 18.681705 18.725101 18.660007 18.681705 18.551502 18.269398 18.247700 18.117496 
17.162708 17.075901 16.924000 17.032505 16.924000 16.967396 16.880604 16.880604 16.837208 16.902302 16.902302 16.945698 16.772099 16.945698 16.685307 16.338108 16.424900 16.533405 16.641895 16.793797 16.880604 16.945698 16.924000 16.902302 16.924000 16.945698 16.989109 17.010807 17.075901 17.032505 16.967396 16.989109 17.010807 16.967396 16.945698 16.945698 16.728703 16.772099 16.772099 16.837208 16.924000 16.902302 16.967396 16.989109 16.945698 17.119297 16.989109 16.945698 16.924000 16.945698 16.924000 17.119297 17.292896 17.336308 17.466496 17.379704 17.575001 17.596699 17.857105 17.965595 18.074100 18.052402 18.204304 18.291096 18.421299 18.551502 18.573200 18.746799 18.703403 18.855305 18.920399 18.963810 19.137409 19.093998 19.224201 19.267597 19.332706 19.376102 19.528004 19.506306 19.484608 19.506306 19.441196 19.376102 19.354404 19.311008 19.180805 19.180805 19.072300 18.855305 18.942097 18.942097 18.855305 18.833607 18.898701 18.920399 18.963810 19.050602 19.007206 19.115696 19.159107 19.093998 19.093998 19.159107 19.050602 19.093998 19.180805 19.115696 18.920399 18.920399 18.920399 18.920399 18.790195 18.877003 18.790195 18.768497 18.790195 18.746799 18.790195 18.790195 18.768497 18.811909 18.725101 18.681705 18.638309 18.681705 18.725101 18.594898 18.638309 18.638309 18.638309 18.703403 18.681705 18.551502 18.573200 18.594898 18.486408 18.529804 18.464710 18.529804 18.529804 18.551502 18.594898 18.703403 18.594898 18.660007 18.638309 18.573200 18.508106 18.551502 18.660007 18.681705 18.725101 18.746799 18.725101 18.529804 18.529804 18.204304 18.117496 17.987309 
17.184406 17.097599 17.032505 16.924000 16.945698 17.054203 16.945698 16.815510 16.924000 16.989109 16.880604 16.967396 16.815510 16.793797 16.793797 16.685307 16.446598 16.468296 16.555103 16.815510 16.989109 16.989109 17.032505 16.902302 16.989109 16.967396 16.924000 17.010807 17.162708 17.032505 17.010807 17.010807 17.054203 17.032505 16.967396 16.945698 16.989109 16.793797 16.902302 16.945698 16.989109 16.967396 16.945698 16.989109 16.924000 17.032505 16.989109 16.924000 16.945698 16.945698 16.858906 17.075901 17.271198 17.358006 17.401402 17.423100 17.531605 17.661808 17.878803 17.922199 17.922199 18.074100 18.139210 18.334507 18.399601 18.551502 18.638309 18.725101 18.790195 18.855305 18.898701 18.963810 19.072300 19.028904 19.180805 19.202503 19.289295 19.506306 19.441196 19.549702 19.549702 19.484608 19.376102 19.462910 19.289295 19.180805 19.137409 19.072300 18.985508 18.877003 18.811909 18.942097 18.920399 18.811909 18.790195 18.877003 18.898701 18.963810 19.007206 19.007206 19.093998 19.050602 19.180805 19.093998 19.093998 19.072300 19.072300 19.007206 18.963810 18.942097 18.898701 18.811909 18.920399 18.833607 18.703403 18.768497 18.855305 18.877003 18.768497 18.855305 18.790195 18.746799 18.768497 18.660007 18.638309 18.616596 18.681705 18.616596 18.616596 18.638309 18.594898 18.594898 18.638309 18.638309 18.551502 18.594898 18.464710 18.573200 18.638309 18.529804 18.551502 18.616596 18.616596 18.660007 18.660007 18.660007 18.594898 18.529804 18.573200 18.529804 18.638309 18.638309 18.594898 18.616596 18.529804 18.464710 18.269398 18.095798 18.117496 17.813709 
17.119297 17.010807 16.880604 16.989109 16.793797 16.880604 16.880604 16.793797 16.945698 16.989109 16.902302 16.837208 16.880604 16.772099 16.641895 16.533405 16.424900 16.403202 16.511707 16.641895 16.945698 17.075901 16.924000 16.967396 16.989109 16.945698 16.924000 16.945698 17.010807 17.010807 17.032505 17.097599 17.054203 16.989109 17.032505 16.858906 16.858906 16.793797 16.858906 16.945698 16.967396 16.945698 16.967396 17.010807 16.902302 17.054203 16.945698 16.902302 16.880604 16.924000 16.858906 17.010807 17.140995 17.336308 17.292896 17.314610 17.358006 17.531605 17.661808 17.900501 17.878803 18.009007 18.160908 18.226002 18.442997 18.464710 18.551502 18.638309 18.725101 18.790195 18.833607 18.877003 18.942097 19.007206 19.028904 19.115696 19.224201 19.224201 19.332706 19.267597 19.419498 19.332706 19.354404 19.224201 19.180805 19.137409 18.920399 19.007206 18.920399 18.811909 18.898701 18.877003 18.877003 18.855305 18.877003 18.811909 18.877003 18.898701 18.942097 18.963810 18.963810 18.985508 19.050602 19.050602 19.007206 19.028904 19.007206 18.920399 18.855305 18.898701 18.877003 18.768497 18.768497 18.768497 18.768497 18.855305 18.811909 18.725101 18.855305 18.811909 18.746799 18.703403 18.638309 18.660007 18.660007 18.616596 18.508106 18.573200 18.573200 18.551502 18.573200 18.573200 18.508106 18.529804 18.529804 18.616596 18.551502 18.508106 18.573200 18.529804 18.594898 18.529804 18.616596 18.573200 18.681705 18.486408 18.594898 18.573200 18.551502 18.442997 18.529804 18.529804 18.529804 18.334507 18.312809 18.269398 18.247700 17.987309 17.857105 17.835407 
16.989109 16.989109 16.880604 16.924000 16.945698 16.902302 16.837208 16.858906 16.945698 16.880604 16.837208 16.967396 16.902302 16.880604 16.750401 16.620197 16.555103 16.468296 16.576801 16.641895 16.858906 16.967396 17.010807 16.880604 16.902302 16.924000 16.967396 16.989109 17.032505 17.032505 17.075901 17.054203 17.140995 17.010807 17.032505 16.967396 16.902302 16.815510 16.880604 16.967396 16.924000 16.989109 16.967396 16.967396 16.880604 17.054203 16.924000 17.010807 16.858906 16.924000 16.837208 16.945698 17.097599 17.206104 17.292896 17.358006 17.358006 17.531605 17.705204 17.813709 17.857105 18.009007 18.182606 18.226002 18.421299 18.399601 18.616596 18.638309 18.746799 18.855305 18.920399 18.898701 19.028904 18.985508 19.115696 19.180805 19.180805 19.159107 19.180805 19.245899 19.245899 19.137409 19.137409 19.137409 19.007206 19.028904 18.855305 19.007206 18.855305 18.877003 18.855305 18.877003 18.811909 18.811909 18.833607 18.790195 18.855305 18.855305 18.942097 18.920399 18.963810 18.963810 19.007206 18.985508 18.985508 18.942097 19.007206 18.898701 18.877003 18.920399 18.942097 18.877003 18.877003 18.877003 18.725101 18.811909 18.855305 18.877003 18.768497 18.790195 18.638309 18.746799 18.725101 18.616596 18.638309 18.573200 18.551502 18.486408 18.616596 18.638309 18.551502 18.616596 18.508106 18.638309 18.594898 18.573200 18.681705 18.638309 18.486408 18.486408 18.573200 18.594898 18.508106 18.616596 18.573200 18.529804 18.551502 18.464710 18.508106 18.486408 18.247700 18.377903 18.269398 18.334507 18.204304 18.095798 17.943897 17.922199 17.596699 17.596699 
17.010807 16.989109 16.902302 16.858906 16.902302 16.924000 16.837208 16.858906 16.880604 16.924000 16.837208 16.880604 16.945698 16.880604 16.815510 16.620197 16.598499 16.424900 16.446598 16.511707 16.815510 17.010807 16.880604 16.967396 16.945698 16.945698 16.880604 17.054203 16.989109 17.097599 17.140995 17.162708 17.010807 17.119297 17.119297 17.010807 16.793797 16.793797 16.793797 16.880604 16.967396 16.989109 17.054203 17.054203 16.989109 17.032505 16.967396 16.902302 16.880604 16.967396 16.772099 16.902302 16.945698 17.184406 17.249500 17.162708 17.358006 17.336308 17.596699 17.726902 17.813709 17.922199 18.074100 18.334507 18.377903 18.356205 18.573200 18.681705 18.725101 18.877003 18.877003 18.877003 18.920399 18.877003 19.093998 19.028904 19.050602 19.115696 19.050602 19.137409 19.115696 19.202503 19.093998 19.028904 18.920399 18.942097 18.877003 18.920399 18.833607 18.833607 18.855305 18.811909 18.790195 18.768497 18.746799 18.746799 18.833607 18.877003 18.855305 18.898701 18.942097 18.855305 19.007206 18.942097 18.985508 18.942097 18.855305 18.920399 18.746799 18.790195 18.898701 18.898701 18.833607 18.790195 18.725101 18.725101 18.768497 18.811909 18.790195 18.811909 18.725101 18.638309 18.681705 18.616596 18.529804 18.616596 18.573200 18.681705 18.551502 18.616596 18.616596 18.638309 18.616596 18.638309 18.551502 18.573200 18.594898 18.573200 18.616596 18.529804 18.551502 18.464710 18.508106 18.529804 18.464710 18.356205 18.334507 18.377903 18.356205 18.291096 18.334507 18.226002 18.095798 17.987309 17.987309 17.965595 18.009007 17.770298 17.509907 17.379704 
16.945698 16.880604 16.989109 16.924000 16.880604 16.902302 16.924000 16.815510 16.815510 16.837208 16.772099 16.902302 16.945698 16.858906 16.858906 16.707005 16.533405 16.338108 16.359806 16.446598 16.685307 16.967396 16.967396 16.945698 16.924000 16.945698 16.924000 16.924000 16.989109 17.075901 17.010807 17.119297 17.010807 17.010807 17.032505 16.924000 16.858906 16.837208 16.880604 16.858906 16.967396 16.967396 16.945698 17.032505 16.902302 17.010807 16.858906 16.945698 16.880604 16.815510 16.772099 16.728703 16.902302 16.989109 17.206104 17.184406 17.206104 17.314610 17.444798 17.640110 17.705204 17.943897 18.117496 18.095798 18.291096 18.247700 18.464710 18.681705 18.660007 18.790195 18.920399 18.855305 18.855305 18.898701 18.985508 18.985508 18.985508 19.007206 18.920399 19.007206 18.963810 19.093998 18.985508 18.877003 18.920399 18.877003 18.833607 18.877003 18.811909 18.703403 18.768497 18.811909 18.660007 18.746799 18.703403 18.638309 18.746799 18.790195 18.790195 18.877003 18.855305 18.790195 18.877003 18.898701 18.942097 18.898701 18.877003 18.877003 18.855305 18.790195 18.855305 18.725101 18.768497 18.768497 18.790195 18.833607 18.681705 18.725101 18.703403 18.660007 18.703403 18.725101 18.594898 18.616596 18.638309 18.638309 18.551502 18.681705 18.594898 18.616596 18.594898 18.616596 18.594898 18.551502 18.573200 18.529804 18.573200 18.551502 18.464710 18.356205 18.486408 18.356205 18.508106 18.399601 18.247700 18.291096 18.117496 18.139210 18.160908 18.204304 18.052402 17.965595 17.857105 17.726902 17.813709 17.640110 17.509907 17.509907 17.509907 17.249500 
16.989109 17.054203 16.858906 16.793797 16.793797 16.945698 16.880604 16.837208 16.880604 16.902302 16.837208 16.858906 16.924000 16.902302 16.837208 16.685307 16.576801 16.468296 16.424900 16.403202 16.555103 16.902302 16.945698 16.837208 16.902302 16.989109 16.945698 16.989109 17.010807 17.032505 17.075901 17.010807 17.054203 17.054203 16.989109 17.010807 16.902302 16.750401 16.880604 16.880604 16.902302 16.945698 16.989109 16.967396 16.858906 16.967396 16.902302 16.858906 16.902302 16.815510 16.793797 16.793797 16.880604 16.967396 17.097599 17.097599 17.097599 17.271198 17.292896 17.531605 17.553303 17.878803 17.943897 18.095798 18.247700 18.291096 18.573200 18.573200 18.660007 18.790195 18.811909 18.898701 18.898701 18.898701 18.942097 18.942097 18.942097 18.963810 18.942097 18.985508 18.963810 18.985508 18.963810 18.942097 18.920399 18.877003 18.768497 18.833607 18.746799 18.703403 18.725101 18.746799 18.833607 18.660007 18.768497 18.725101 18.681705 18.681705 18.768497 18.768497 18.833607 18.877003 18.811909 18.833607 18.963810 18.898701 18.855305 18.920399 18.790195 18.811909 18.746799 18.746799 18.746799 18.660007 18.594898 18.703403 18.725101 18.855305 18.703403 18.725101 18.703403 18.725101 18.616596 18.768497 18.638309 18.638309 18.703403 18.638309 18.529804 18.660007 18.616596 18.573200 18.551502 18.486408 18.486408 18.573200 18.442997 18.508106 18.356205 18.334507 18.356205 18.356205 18.226002 18.204304 18.095798 18.117496 18.074100 18.009007 18.117496 17.987309 17.857105 17.770298 17.640110 17.444798 17.509907 17.423100 17.466496 17.336308 17.184406 17.184406 
