# Supplementary material for: Food Image Segmentation Using Multi-Modal Imaging Sensors with Color and Thermal Data
Source: Sensors (Basel). 2023 Jan 4;23(2):560. doi: 10.3390/s23020560 (PMC9860575; doi:10.3390/s23020560)
Supplement: Supplementary file 1 [file sensors-23-00560-s001.zip › Combined Data/Calibration/Calibration thermal/rgb56.txt]

16.142796 16.034306 16.207905 16.207905 16.251301 16.207905 16.164509 16.142796 16.077702 16.121098 16.099400 16.207905 16.164509 16.142796 16.272999 16.381504 16.359806 16.359806 16.251301 16.272999 16.446598 16.316410 16.381504 16.294697 16.316410 16.338108 16.446598 16.511707 16.511707 16.511707 16.511707 16.576801 16.533405 16.620197 16.793797 16.772099 16.793797 16.728703 16.663609 16.663609 16.663609 16.641895 16.663609 16.685307 16.750401 16.837208 16.685307 16.728703 16.750401 16.837208 16.880604 17.119297 17.379704 17.640110 17.661808 17.770298 17.726902 17.705204 17.791996 17.835407 17.661808 17.726902 17.640110 17.683506 17.683506 17.726902 17.791996 17.900501 17.791996 17.922199 18.030704 18.009007 18.052402 18.030704 18.139210 18.226002 18.247700 18.312809 18.291096 18.247700 18.356205 18.312809 18.377903 18.291096 18.334507 18.377903 18.399601 18.464710 18.508106 18.486408 18.486408 18.399601 18.356205 18.312809 18.312809 18.269398 18.160908 18.160908 18.074100 18.009007 18.009007 17.900501 17.878803 17.965595 17.748600 17.813709 17.618397 17.618397 17.379704 17.184406 16.728703 16.468296 16.294697 16.446598 16.403202 16.381504 16.338108 16.272999 16.359806 16.338108 16.229603 16.272999 16.316410 16.164509 16.207905 16.056004 16.251301 16.316410 16.229603 16.229603 16.142796 16.186207 16.164509 16.121098 16.121098 16.207905 16.229603 16.272999 16.164509 16.142796 16.186207 16.316410 16.316410 16.229603 16.186207 16.316410 16.316410 16.294697 16.424900 16.359806 16.359806 16.338108 16.251301 16.316410 16.359806 16.576801 16.511707 16.490009 16.490009 16.468296 
16.338108 16.121098 16.229603 16.056004 16.186207 16.229603 16.186207 16.121098 16.229603 16.164509 16.294697 16.272999 16.251301 16.294697 16.229603 16.381504 16.381504 16.381504 16.381504 16.294697 16.316410 16.468296 16.381504 16.424900 16.424900 16.446598 16.576801 16.446598 16.533405 16.511707 16.533405 16.620197 16.663609 16.707005 16.837208 16.793797 16.728703 16.707005 16.576801 16.620197 16.728703 16.620197 16.707005 16.728703 16.772099 16.750401 16.728703 16.728703 16.902302 17.119297 17.249500 17.618397 17.748600 17.770298 17.791996 17.813709 17.770298 17.813709 17.683506 17.705204 17.531605 17.575001 17.705204 17.683506 17.726902 17.791996 17.922199 17.965595 17.922199 17.900501 18.052402 18.095798 18.074100 18.247700 18.204304 18.226002 18.312809 18.312809 18.269398 18.356205 18.377903 18.312809 18.377903 18.421299 18.464710 18.508106 18.508106 18.616596 18.573200 18.551502 18.594898 18.399601 18.464710 18.356205 18.356205 18.377903 18.334507 18.139210 18.139210 18.030704 18.030704 18.009007 18.052402 18.009007 17.922199 17.835407 17.813709 17.683506 17.531605 17.379704 17.140995 16.815510 16.641895 16.641895 16.533405 16.620197 16.533405 16.490009 16.511707 16.468296 16.468296 16.381504 16.381504 16.403202 16.403202 16.272999 16.403202 16.381504 16.294697 16.251301 16.251301 16.294697 16.272999 16.207905 16.229603 16.142796 16.142796 16.207905 16.229603 16.207905 16.251301 16.294697 16.316410 16.251301 16.142796 16.316410 16.272999 16.316410 16.338108 16.403202 16.272999 16.338108 16.511707 16.424900 16.424900 16.576801 16.533405 16.468296 16.338108 16.576801 
16.316410 16.121098 16.207905 16.272999 16.316410 16.359806 16.142796 16.186207 16.164509 16.121098 16.251301 16.316410 16.403202 16.229603 16.359806 16.338108 16.403202 16.359806 16.381504 16.359806 16.446598 16.490009 16.381504 16.403202 16.446598 16.446598 16.555103 16.511707 16.490009 16.446598 16.598499 16.663609 16.620197 16.576801 16.772099 16.837208 16.815510 16.663609 16.772099 16.750401 16.728703 16.576801 16.446598 16.533405 16.685307 16.663609 16.750401 17.054203 17.336308 17.575001 17.770298 17.835407 17.791996 17.857105 17.857105 17.900501 17.705204 17.705204 17.575001 17.575001 17.618397 17.683506 17.705204 17.791996 17.791996 17.857105 17.878803 17.943897 18.030704 18.074100 18.160908 18.204304 18.204304 18.334507 18.247700 18.356205 18.334507 18.247700 18.356205 18.291096 18.356205 18.377903 18.377903 18.399601 18.399601 18.529804 18.660007 18.638309 18.681705 18.725101 18.616596 18.551502 18.508106 18.377903 18.421299 18.399601 18.377903 18.269398 18.291096 18.030704 18.117496 18.052402 18.074100 18.052402 17.987309 17.965595 17.857105 17.770298 17.661808 17.618397 17.444798 17.184406 16.793797 16.772099 16.707005 16.641895 16.511707 16.641895 16.641895 16.511707 16.555103 16.490009 16.490009 16.446598 16.468296 16.533405 16.533405 16.468296 16.424900 16.555103 16.533405 16.468296 16.424900 16.381504 16.403202 16.316410 16.359806 16.316410 16.359806 16.251301 16.424900 16.316410 16.272999 16.381504 16.272999 16.338108 16.403202 16.424900 16.316410 16.272999 16.294697 16.338108 16.381504 16.403202 16.490009 16.620197 16.620197 16.446598 16.533405 16.576801 
16.272999 16.251301 16.251301 16.164509 16.229603 16.294697 16.251301 16.121098 16.186207 16.121098 16.251301 16.338108 16.272999 16.186207 16.359806 16.381504 16.424900 16.446598 16.381504 16.403202 16.511707 16.424900 16.468296 16.490009 16.598499 16.555103 16.424900 16.424900 16.446598 16.598499 16.620197 16.620197 16.707005 16.750401 16.707005 16.815510 16.750401 16.728703 16.750401 16.772099 16.620197 16.555103 16.446598 16.511707 16.620197 16.989109 17.336308 17.466496 17.705204 17.791996 17.878803 17.835407 17.857105 17.878803 17.705204 17.683506 17.661808 17.640110 17.640110 17.726902 17.596699 17.726902 17.770298 17.791996 17.857105 17.857105 17.965595 18.030704 18.009007 17.987309 18.226002 18.247700 18.291096 18.377903 18.269398 18.356205 18.356205 18.226002 18.247700 18.247700 18.334507 18.334507 18.486408 18.486408 18.529804 18.616596 18.638309 18.703403 18.768497 18.725101 18.790195 18.616596 18.638309 18.421299 18.464710 18.486408 18.399601 18.356205 18.291096 18.182606 18.247700 18.139210 18.139210 18.139210 17.965595 17.987309 17.900501 17.900501 17.857105 17.683506 17.531605 17.379704 17.010807 16.902302 16.750401 16.663609 16.576801 16.620197 16.641895 16.598499 16.533405 16.641895 16.576801 16.490009 16.533405 16.511707 16.533405 16.533405 16.511707 16.490009 16.555103 16.555103 16.468296 16.403202 16.424900 16.403202 16.424900 16.424900 16.316410 16.381504 16.338108 16.381504 16.294697 16.446598 16.403202 16.338108 16.359806 16.294697 16.316410 16.316410 16.359806 16.338108 16.338108 16.511707 16.446598 16.685307 16.511707 16.511707 16.446598 16.663609 
16.294697 16.229603 16.272999 16.251301 16.359806 16.338108 16.164509 16.229603 16.229603 16.164509 16.381504 16.403202 16.294697 16.316410 16.403202 16.446598 16.468296 16.403202 16.511707 16.490009 16.403202 16.338108 16.490009 16.468296 16.576801 16.468296 16.490009 16.533405 16.468296 16.511707 16.555103 16.728703 16.641895 16.728703 16.815510 16.728703 16.750401 16.793797 16.793797 16.880604 16.685307 16.598499 16.620197 16.924000 17.227802 17.509907 17.705204 17.791996 17.878803 17.857105 17.943897 17.922199 17.878803 17.661808 17.575001 17.575001 17.596699 17.661808 17.661808 17.726902 17.726902 17.813709 17.770298 17.878803 18.009007 17.965595 18.030704 18.074100 18.182606 18.204304 18.312809 18.312809 18.269398 18.399601 18.312809 18.399601 18.291096 18.312809 18.312809 18.291096 18.464710 18.291096 18.508106 18.573200 18.616596 18.746799 18.746799 18.768497 18.790195 18.790195 18.746799 18.746799 18.725101 18.486408 18.573200 18.421299 18.377903 18.377903 18.334507 18.312809 18.291096 18.269398 18.226002 18.030704 18.009007 18.074100 17.987309 17.922199 17.922199 17.878803 17.770298 17.640110 17.379704 17.162708 16.880604 16.837208 16.598499 16.728703 16.772099 16.685307 16.576801 16.641895 16.598499 16.511707 16.620197 16.511707 16.663609 16.576801 16.490009 16.620197 16.641895 16.641895 16.555103 16.555103 16.490009 16.533405 16.620197 16.555103 16.446598 16.446598 16.446598 16.424900 16.381504 16.359806 16.424900 16.468296 16.272999 16.446598 16.403202 16.381504 16.403202 16.338108 16.359806 16.446598 16.468296 16.598499 16.707005 16.468296 16.620197 16.663609 
16.294697 16.164509 16.294697 16.316410 16.381504 16.403202 16.251301 16.229603 16.272999 16.229603 16.272999 16.338108 16.316410 16.294697 16.424900 16.490009 16.555103 16.490009 16.533405 16.424900 16.511707 16.359806 16.490009 16.490009 16.403202 16.403202 16.446598 16.490009 16.555103 16.576801 16.598499 16.663609 16.707005 16.772099 16.793797 16.750401 16.858906 16.837208 16.880604 16.967396 16.858906 16.728703 16.989109 17.379704 17.661808 17.857105 18.074100 17.878803 17.965595 17.900501 17.813709 17.835407 17.813709 17.640110 17.661808 17.748600 17.705204 17.726902 17.748600 17.878803 17.813709 17.878803 17.857105 17.922199 17.943897 17.965595 18.095798 18.160908 18.117496 18.182606 18.247700 18.334507 18.291096 18.291096 18.226002 18.269398 18.226002 18.269398 18.377903 18.312809 18.399601 18.377903 18.464710 18.573200 18.573200 18.638309 18.725101 18.768497 18.746799 18.746799 18.703403 18.725101 18.768497 18.594898 18.464710 18.508106 18.399601 18.312809 18.247700 18.356205 18.356205 18.334507 18.182606 18.095798 18.095798 18.074100 18.052402 17.965595 18.009007 17.922199 17.900501 17.878803 17.596699 17.444798 17.097599 16.858906 16.663609 16.707005 16.750401 16.641895 16.576801 16.555103 16.598499 16.533405 16.576801 16.490009 16.576801 16.555103 16.641895 16.555103 16.533405 16.555103 16.620197 16.490009 16.468296 16.381504 16.490009 16.533405 16.555103 16.555103 16.468296 16.490009 16.403202 16.468296 16.446598 16.381504 16.403202 16.359806 16.403202 16.359806 16.403202 16.338108 16.403202 16.533405 16.576801 16.576801 16.576801 16.511707 16.490009 16.663609 
16.294697 16.316410 16.316410 16.424900 16.381504 16.403202 16.338108 16.272999 16.294697 16.359806 16.359806 16.316410 16.359806 16.338108 16.424900 16.533405 16.446598 16.511707 16.511707 16.511707 16.468296 16.424900 16.511707 16.533405 16.533405 16.446598 16.555103 16.576801 16.598499 16.685307 16.685307 16.707005 16.750401 16.707005 16.793797 16.880604 16.880604 16.924000 16.945698 17.010807 17.075901 17.401402 17.661808 17.835407 17.943897 17.987309 18.009007 18.009007 18.009007 17.943897 17.791996 17.857105 17.791996 17.726902 17.726902 17.770298 17.705204 17.835407 17.791996 17.878803 17.857105 17.922199 17.965595 17.943897 18.052402 18.030704 18.074100 18.291096 18.204304 18.160908 18.226002 18.312809 18.160908 18.204304 18.269398 18.204304 18.312809 18.356205 18.377903 18.334507 18.399601 18.356205 18.464710 18.594898 18.660007 18.660007 18.768497 18.790195 18.790195 18.768497 18.660007 18.703403 18.638309 18.594898 18.508106 18.377903 18.442997 18.356205 18.377903 18.442997 18.312809 18.291096 18.269398 18.226002 18.095798 18.160908 18.074100 18.074100 18.074100 18.009007 17.922199 17.878803 17.791996 17.705204 17.466496 17.054203 16.837208 16.793797 16.772099 16.663609 16.750401 16.663609 16.641895 16.598499 16.663609 16.620197 16.685307 16.620197 16.685307 16.598499 16.533405 16.598499 16.598499 16.598499 16.555103 16.555103 16.576801 16.641895 16.490009 16.555103 16.533405 16.424900 16.555103 16.468296 16.424900 16.424900 16.490009 16.468296 16.576801 16.555103 16.381504 16.359806 16.403202 16.490009 16.533405 16.685307 16.620197 16.533405 16.576801 16.598499 
16.381504 16.272999 16.359806 16.251301 16.359806 16.338108 16.359806 16.359806 16.359806 16.338108 16.403202 16.403202 16.359806 16.468296 16.533405 16.490009 16.424900 16.468296 16.533405 16.424900 16.598499 16.468296 16.555103 16.468296 16.490009 16.576801 16.533405 16.598499 16.576801 16.685307 16.641895 16.750401 16.772099 16.815510 16.858906 16.945698 16.989109 17.054203 17.097599 17.336308 17.575001 17.726902 17.878803 17.922199 18.074100 18.052402 18.117496 17.922199 17.965595 17.857105 17.835407 17.813709 17.813709 17.813709 17.748600 17.791996 17.791996 17.726902 17.770298 17.943897 17.900501 17.943897 17.943897 18.030704 18.095798 18.030704 18.160908 18.334507 18.356205 18.247700 18.226002 18.269398 18.356205 18.377903 18.291096 18.269398 18.377903 18.421299 18.291096 18.377903 18.356205 18.442997 18.486408 18.399601 18.594898 18.638309 18.746799 18.768497 18.746799 18.681705 18.594898 18.660007 18.616596 18.529804 18.399601 18.421299 18.464710 18.356205 18.312809 18.399601 18.377903 18.312809 18.334507 18.291096 18.139210 18.139210 18.117496 18.009007 18.117496 18.052402 18.030704 17.943897 17.922199 17.900501 17.683506 17.336308 16.989109 16.815510 16.793797 16.555103 16.663609 16.728703 16.685307 16.728703 16.641895 16.663609 16.620197 16.750401 16.620197 16.707005 16.555103 16.598499 16.598499 16.576801 16.555103 16.598499 16.598499 16.641895 16.555103 16.685307 16.555103 16.490009 16.490009 16.490009 16.446598 16.576801 16.576801 16.468296 16.511707 16.490009 16.511707 16.424900 16.446598 16.576801 16.490009 16.663609 16.576801 16.555103 16.598499 16.620197 
16.424900 16.229603 16.338108 16.272999 16.381504 16.381504 16.294697 16.294697 16.424900 16.359806 16.403202 16.403202 16.468296 16.446598 16.511707 16.424900 16.468296 16.446598 16.555103 16.424900 16.490009 16.468296 16.468296 16.490009 16.576801 16.533405 16.598499 16.598499 16.555103 16.663609 16.685307 16.707005 16.685307 16.837208 16.880604 16.945698 16.967396 17.162708 17.401402 17.596699 17.791996 17.900501 17.987309 18.052402 18.095798 18.117496 17.900501 17.878803 18.009007 17.943897 17.987309 17.835407 17.878803 17.878803 17.857105 17.813709 17.791996 17.900501 17.813709 17.900501 17.943897 18.030704 17.965595 18.139210 18.095798 18.052402 18.160908 18.269398 18.247700 18.226002 18.247700 18.291096 18.399601 18.399601 18.421299 18.334507 18.312809 18.291096 18.421299 18.399601 18.399601 18.464710 18.486408 18.464710 18.573200 18.594898 18.638309 18.725101 18.725101 18.638309 18.660007 18.616596 18.551502 18.442997 18.377903 18.421299 18.269398 18.356205 18.226002 18.312809 18.377903 18.356205 18.377903 18.312809 18.334507 18.182606 18.074100 18.095798 18.117496 18.009007 18.074100 18.052402 17.965595 17.987309 17.748600 17.596699 17.292896 16.967396 16.880604 16.707005 16.663609 16.837208 16.707005 16.728703 16.685307 16.641895 16.641895 16.728703 16.707005 16.663609 16.620197 16.641895 16.707005 16.620197 16.641895 16.707005 16.641895 16.598499 16.555103 16.620197 16.511707 16.555103 16.598499 16.620197 16.555103 16.511707 16.555103 16.490009 16.490009 16.533405 16.468296 16.468296 16.403202 16.620197 16.533405 16.685307 16.620197 16.468296 16.620197 16.576801 
16.446598 16.294697 16.359806 16.294697 16.359806 16.381504 16.207905 16.403202 16.424900 16.403202 16.359806 16.381504 16.359806 16.511707 16.533405 16.555103 16.555103 16.446598 16.490009 16.533405 16.641895 16.533405 16.641895 16.511707 16.533405 16.598499 16.533405 16.641895 16.641895 16.707005 16.858906 16.793797 16.880604 16.880604 16.989109 17.054203 17.249500 17.444798 17.683506 17.770298 17.813709 17.965595 17.943897 18.030704 18.139210 18.052402 18.030704 18.009007 18.226002 18.009007 17.922199 18.009007 17.943897 18.009007 17.900501 17.922199 17.835407 17.900501 17.922199 17.922199 17.965595 18.030704 18.095798 18.139210 18.204304 18.160908 18.182606 18.291096 18.204304 18.356205 18.334507 18.464710 18.508106 18.508106 18.399601 18.508106 18.356205 18.399601 18.551502 18.551502 18.421299 18.486408 18.594898 18.508106 18.464710 18.638309 18.703403 18.746799 18.768497 18.638309 18.638309 18.594898 18.529804 18.421299 18.356205 18.356205 18.269398 18.421299 18.269398 18.291096 18.334507 18.442997 18.442997 18.529804 18.377903 18.356205 18.247700 18.204304 18.139210 18.160908 18.139210 18.074100 17.987309 17.943897 17.965595 17.791996 17.596699 17.314610 16.989109 16.880604 16.728703 16.815510 16.793797 16.728703 16.793797 16.793797 16.728703 16.772099 16.728703 16.772099 16.707005 16.793797 16.620197 16.663609 16.707005 16.663609 16.663609 16.620197 16.641895 16.576801 16.533405 16.685307 16.685307 16.750401 16.555103 16.533405 16.533405 16.598499 16.511707 16.555103 16.555103 16.576801 16.598499 16.598499 16.555103 16.641895 16.620197 16.598499 16.511707 16.641895 
16.533405 16.294697 16.403202 16.403202 16.381504 16.403202 16.316410 16.424900 16.533405 16.490009 16.316410 16.424900 16.424900 16.446598 16.446598 16.511707 16.576801 16.576801 16.511707 16.533405 16.620197 16.511707 16.555103 16.598499 16.511707 16.533405 16.620197 16.707005 16.685307 16.707005 16.750401 16.837208 16.880604 16.924000 17.010807 17.227802 17.509907 17.683506 17.748600 17.943897 17.965595 18.030704 18.009007 17.987309 18.009007 18.074100 18.052402 17.987309 18.204304 18.030704 17.922199 17.987309 18.009007 17.965595 17.922199 17.857105 17.835407 18.009007 17.987309 18.052402 18.030704 18.117496 18.074100 18.074100 18.160908 18.182606 18.312809 18.377903 18.312809 18.399601 18.464710 18.464710 18.551502 18.551502 18.551502 18.486408 18.442997 18.442997 18.486408 18.508106 18.508106 18.508106 18.573200 18.529804 18.573200 18.681705 18.746799 18.746799 18.811909 18.594898 18.638309 18.573200 18.529804 18.508106 18.377903 18.399601 18.377903 18.399601 18.356205 18.356205 18.377903 18.421299 18.421299 18.551502 18.399601 18.399601 18.334507 18.269398 18.226002 18.117496 18.139210 18.160908 18.009007 18.074100 17.922199 17.900501 17.748600 17.575001 17.227802 16.945698 16.880604 16.815510 16.815510 16.772099 16.750401 16.728703 16.750401 16.663609 16.750401 16.750401 16.728703 16.728703 16.620197 16.728703 16.707005 16.772099 16.707005 16.707005 16.598499 16.663609 16.685307 16.707005 16.620197 16.728703 16.555103 16.511707 16.663609 16.620197 16.511707 16.490009 16.490009 16.490009 16.620197 16.576801 16.490009 16.728703 16.620197 16.490009 16.750401 16.620197 
16.446598 16.294697 16.468296 16.338108 16.403202 16.533405 16.338108 16.338108 16.511707 16.446598 16.403202 16.446598 16.533405 16.511707 16.490009 16.490009 16.533405 16.620197 16.620197 16.641895 16.555103 16.468296 16.576801 16.533405 16.598499 16.555103 16.576801 16.663609 16.728703 16.728703 16.793797 16.793797 16.793797 16.902302 17.119297 17.444798 17.640110 17.813709 17.835407 17.835407 17.943897 18.009007 17.857105 17.943897 18.052402 18.182606 18.052402 18.030704 17.987309 18.009007 17.987309 18.074100 18.009007 18.030704 17.987309 17.943897 17.965595 18.052402 17.965595 17.965595 18.030704 17.965595 17.922199 17.987309 18.139210 18.160908 18.312809 18.377903 18.442997 18.399601 18.594898 18.638309 18.660007 18.703403 18.594898 18.660007 18.529804 18.464710 18.508106 18.508106 18.486408 18.551502 18.551502 18.573200 18.594898 18.725101 18.703403 18.725101 18.660007 18.551502 18.594898 18.486408 18.529804 18.399601 18.356205 18.442997 18.421299 18.421299 18.356205 18.356205 18.421299 18.399601 18.464710 18.508106 18.421299 18.421299 18.356205 18.312809 18.226002 18.204304 18.139210 18.074100 18.009007 18.074100 17.922199 17.900501 17.770298 17.575001 17.466496 17.162708 16.880604 16.880604 16.815510 16.663609 16.793797 16.641895 16.707005 16.728703 16.728703 16.728703 16.663609 16.728703 16.685307 16.663609 16.750401 16.707005 16.728703 16.728703 16.641895 16.598499 16.685307 16.663609 16.576801 16.663609 16.707005 16.598499 16.620197 16.620197 16.555103 16.598499 16.446598 16.424900 16.511707 16.555103 16.511707 16.576801 16.576801 16.555103 16.663609 16.772099 
16.490009 16.381504 16.403202 16.381504 16.533405 16.490009 16.490009 16.446598 16.511707 16.490009 16.403202 16.511707 16.381504 16.490009 16.468296 16.620197 16.576801 16.641895 16.620197 16.598499 16.555103 16.533405 16.598499 16.576801 16.663609 16.685307 16.641895 16.728703 16.837208 16.793797 16.837208 16.880604 16.945698 17.075901 17.292896 17.575001 17.661808 17.748600 17.791996 17.835407 17.900501 17.900501 17.965595 18.052402 18.095798 18.139210 18.095798 18.095798 18.030704 18.030704 18.074100 18.117496 18.052402 17.987309 18.009007 17.965595 18.030704 18.074100 18.030704 18.074100 17.987309 17.965595 17.943897 18.117496 18.160908 18.117496 18.399601 18.486408 18.573200 18.551502 18.616596 18.660007 18.703403 18.725101 18.681705 18.616596 18.529804 18.551502 18.551502 18.594898 18.638309 18.638309 18.616596 18.703403 18.768497 18.746799 18.811909 18.681705 18.725101 18.616596 18.616596 18.573200 18.529804 18.464710 18.399601 18.442997 18.399601 18.508106 18.421299 18.312809 18.377903 18.486408 18.486408 18.508106 18.464710 18.681705 18.399601 18.442997 18.247700 18.247700 18.204304 18.095798 18.074100 18.030704 17.987309 18.030704 17.878803 17.748600 17.618397 17.336308 16.967396 16.945698 16.924000 16.945698 16.858906 16.793797 16.837208 16.837208 16.772099 16.793797 16.641895 16.728703 16.772099 16.750401 16.772099 16.685307 16.793797 16.793797 16.728703 16.772099 16.772099 16.663609 16.641895 16.750401 16.663609 16.641895 16.576801 16.620197 16.620197 16.533405 16.533405 16.511707 16.533405 16.555103 16.555103 16.663609 16.620197 16.598499 16.663609 16.707005 
16.511707 16.468296 16.490009 16.468296 16.555103 16.576801 16.533405 16.641895 16.641895 16.533405 16.533405 16.555103 16.598499 16.576801 16.533405 16.728703 16.685307 16.663609 16.772099 16.685307 16.685307 16.685307 16.663609 16.707005 16.707005 16.685307 16.793797 16.793797 16.750401 16.793797 16.967396 17.054203 17.140995 17.314610 17.553303 17.640110 17.705204 17.661808 17.726902 17.770298 17.922199 18.009007 18.052402 18.074100 18.139210 18.182606 18.160908 18.117496 18.074100 18.139210 18.182606 18.074100 18.204304 18.052402 18.030704 18.052402 18.139210 18.160908 18.074100 18.030704 18.052402 18.009007 17.943897 17.987309 18.139210 18.226002 18.399601 18.486408 18.660007 18.573200 18.660007 18.790195 18.746799 18.811909 18.811909 18.746799 18.660007 18.616596 18.660007 18.681705 18.660007 18.725101 18.768497 18.768497 18.855305 18.942097 18.877003 18.920399 18.898701 18.725101 18.660007 18.638309 18.551502 18.551502 18.573200 18.508106 18.486408 18.529804 18.529804 18.464710 18.529804 18.573200 18.573200 18.638309 18.508106 18.681705 18.508106 18.464710 18.377903 18.312809 18.204304 18.247700 18.139210 18.095798 18.074100 17.987309 17.857105 17.813709 17.705204 17.531605 17.227802 17.097599 16.924000 16.945698 16.945698 16.945698 16.880604 16.858906 16.837208 16.967396 16.837208 16.815510 16.815510 16.858906 16.750401 16.837208 16.772099 16.858906 16.750401 16.837208 16.772099 16.685307 16.793797 16.793797 16.728703 16.685307 16.837208 16.620197 16.663609 16.620197 16.576801 16.576801 16.663609 16.663609 16.685307 16.663609 16.663609 16.685307 16.707005 16.750401 
16.598499 16.533405 16.533405 16.620197 16.641895 16.772099 16.707005 16.555103 16.620197 16.576801 16.511707 16.620197 16.685307 16.620197 16.620197 16.663609 16.728703 16.663609 16.620197 16.598499 16.620197 16.620197 16.685307 16.750401 16.707005 16.663609 16.837208 16.858906 16.793797 17.010807 17.032505 17.249500 17.423100 17.358006 17.553303 17.596699 17.596699 17.596699 17.705204 17.835407 17.943897 17.965595 18.009007 18.095798 18.030704 18.139210 18.160908 18.095798 18.139210 18.139210 18.204304 18.139210 18.117496 18.139210 18.074100 18.074100 18.160908 18.117496 18.030704 18.009007 18.052402 17.943897 17.943897 18.009007 18.095798 18.160908 18.399601 18.551502 18.573200 18.616596 18.725101 18.768497 18.768497 18.833607 18.725101 18.703403 18.725101 18.594898 18.703403 18.681705 18.681705 18.746799 18.855305 18.920399 18.942097 18.942097 18.942097 19.007206 18.920399 18.790195 18.746799 18.746799 18.681705 18.594898 18.594898 18.660007 18.594898 18.638309 18.616596 18.551502 18.573200 18.638309 18.638309 18.616596 18.529804 18.638309 18.573200 18.421299 18.377903 18.291096 18.269398 18.269398 18.160908 18.009007 18.009007 17.987309 17.878803 17.813709 17.813709 17.661808 17.444798 17.249500 17.075901 17.075901 16.902302 16.858906 16.945698 16.924000 16.793797 16.858906 16.837208 16.924000 16.837208 16.772099 16.880604 16.772099 16.750401 16.772099 16.707005 16.772099 16.772099 16.858906 16.793797 16.728703 16.707005 16.707005 16.750401 16.815510 16.641895 16.663609 16.555103 16.511707 16.555103 16.663609 16.533405 16.663609 16.707005 16.685307 16.641895 16.707005 
16.772099 16.728703 16.880604 16.750401 16.924000 16.902302 16.663609 16.772099 16.728703 16.641895 16.620197 16.641895 16.663609 16.685307 16.598499 16.685307 16.707005 16.750401 16.685307 16.620197 16.750401 16.728703 16.685307 16.685307 16.837208 16.750401 16.728703 16.858906 16.902302 17.119297 17.314610 17.358006 17.466496 17.401402 17.509907 17.618397 17.618397 17.683506 17.791996 17.835407 17.922199 17.900501 17.943897 17.987309 18.095798 18.182606 18.226002 18.139210 18.182606 18.117496 18.160908 18.095798 18.269398 18.139210 18.204304 18.182606 18.117496 18.052402 18.139210 18.074100 18.052402 17.965595 17.987309 17.987309 18.117496 18.182606 18.312809 18.573200 18.529804 18.551502 18.660007 18.725101 18.855305 18.833607 18.768497 18.746799 18.725101 18.660007 18.768497 18.703403 18.790195 18.877003 18.898701 18.920399 19.028904 19.007206 19.007206 18.985508 19.093998 18.985508 18.920399 18.703403 18.725101 18.746799 18.660007 18.703403 18.768497 18.746799 18.768497 18.725101 18.811909 18.811909 18.725101 18.660007 18.616596 18.616596 18.573200 18.594898 18.464710 18.442997 18.334507 18.269398 18.117496 18.117496 18.052402 17.987309 17.835407 17.857105 17.878803 17.770298 17.596699 17.401402 17.249500 16.967396 16.967396 16.945698 16.945698 16.902302 16.902302 16.967396 16.902302 16.880604 16.880604 16.772099 16.793797 16.902302 16.815510 16.772099 16.750401 16.858906 16.793797 16.858906 16.815510 16.880604 16.707005 16.750401 16.815510 16.772099 16.728703 16.707005 16.641895 16.663609 16.707005 16.663609 16.641895 16.641895 16.576801 16.707005 16.728703 16.815510 
17.010807 17.206104 17.683506 18.139210 18.486408 18.551502 18.117496 17.401402 17.010807 16.707005 16.793797 16.707005 16.663609 16.685307 16.663609 16.793797 16.793797 16.663609 16.728703 16.598499 16.815510 16.685307 16.772099 16.707005 16.815510 16.837208 16.902302 17.010807 17.075901 17.271198 17.292896 17.336308 17.358006 17.444798 17.531605 17.618397 17.661808 17.748600 17.813709 17.878803 18.009007 17.900501 17.943897 17.943897 18.052402 18.226002 18.139210 18.182606 18.095798 18.182606 18.247700 18.226002 18.269398 18.160908 18.139210 18.204304 18.117496 18.117496 17.987309 18.074100 17.900501 18.009007 17.943897 17.922199 18.052402 18.160908 18.334507 18.464710 18.573200 18.616596 18.703403 18.703403 18.833607 18.790195 18.833607 18.833607 18.703403 18.703403 18.725101 18.768497 18.855305 18.942097 18.942097 18.920399 19.007206 19.115696 19.050602 19.072300 19.007206 18.985508 18.985508 18.963810 18.811909 18.833607 18.768497 18.811909 18.833607 18.877003 18.877003 18.985508 18.811909 18.920399 18.877003 18.790195 18.811909 18.746799 18.616596 18.551502 18.508106 18.464710 18.356205 18.269398 18.247700 18.160908 18.095798 17.965595 17.922199 17.943897 17.922199 17.813709 17.683506 17.553303 17.488209 17.206104 17.119297 16.924000 16.945698 17.075901 16.880604 16.945698 16.880604 16.837208 16.924000 16.880604 16.902302 16.880604 16.945698 16.880604 16.880604 16.924000 16.967396 16.793797 16.815510 16.858906 16.837208 16.772099 16.772099 16.793797 16.728703 16.707005 16.750401 16.598499 16.728703 16.685307 16.663609 16.707005 16.685307 16.685307 16.728703 16.837208 
18.464710 19.224201 20.092197 20.526203 20.895100 21.220600 21.090397 20.027103 18.117496 16.989109 16.728703 16.750401 16.707005 16.728703 16.772099 16.750401 16.772099 16.750401 16.902302 16.707005 16.858906 16.772099 16.793797 16.837208 16.880604 16.924000 17.010807 17.097599 17.206104 17.292896 17.358006 17.358006 17.423100 17.509907 17.596699 17.618397 17.618397 17.640110 17.770298 17.857105 17.813709 17.900501 17.943897 17.965595 18.030704 18.204304 18.139210 18.139210 18.226002 18.226002 18.247700 18.334507 18.334507 18.269398 18.226002 18.117496 18.182606 18.009007 18.117496 18.052402 18.052402 18.074100 17.965595 18.009007 18.052402 18.074100 18.139210 18.442997 18.616596 18.594898 18.638309 18.703403 18.725101 18.790195 18.660007 18.616596 18.616596 18.660007 18.746799 18.703403 18.768497 18.833607 18.963810 19.007206 19.050602 19.159107 19.137409 19.050602 19.028904 19.007206 18.963810 18.920399 18.963810 18.833607 18.855305 18.942097 18.985508 19.028904 19.050602 18.942097 18.963810 18.942097 18.985508 18.790195 18.725101 18.616596 18.681705 18.551502 18.573200 18.508106 18.508106 18.334507 18.226002 18.204304 18.074100 18.030704 17.965595 17.900501 17.943897 17.878803 17.770298 17.726902 17.596699 17.423100 17.206104 16.945698 16.945698 17.032505 16.989109 16.945698 16.967396 16.967396 16.902302 16.815510 16.880604 16.902302 16.945698 16.902302 16.815510 16.902302 16.880604 16.858906 16.858906 16.815510 16.837208 16.793797 16.793797 16.772099 16.772099 16.750401 16.707005 16.685307 16.641895 16.707005 16.641895 16.728703 16.707005 16.707005 16.663609 16.772099 
20.612995 21.133808 21.415897 21.502705 21.828205 22.045200 21.980106 21.741398 20.591297 18.356205 17.097599 16.728703 16.641895 16.750401 16.728703 16.772099 16.858906 16.815510 16.837208 16.728703 16.750401 16.793797 16.793797 16.880604 16.902302 17.010807 17.162708 17.249500 17.292896 17.314610 17.292896 17.423100 17.553303 17.509907 17.553303 17.618397 17.748600 17.726902 17.683506 17.791996 17.835407 17.791996 17.900501 17.943897 17.987309 18.095798 18.074100 18.117496 18.160908 18.204304 18.204304 18.247700 18.312809 18.226002 18.226002 18.226002 18.204304 18.139210 18.204304 17.965595 17.943897 18.117496 17.987309 17.857105 18.030704 18.074100 18.160908 18.399601 18.508106 18.529804 18.573200 18.660007 18.660007 18.616596 18.551502 18.594898 18.508106 18.551502 18.573200 18.573200 18.660007 18.877003 18.985508 18.942097 19.028904 19.093998 19.115696 19.072300 19.072300 19.007206 19.072300 18.942097 19.007206 18.898701 18.877003 18.963810 18.942097 19.028904 19.007206 19.028904 18.963810 19.007206 19.028904 18.877003 18.855305 18.660007 18.638309 18.529804 18.594898 18.442997 18.421299 18.291096 18.291096 18.160908 18.095798 18.074100 18.009007 17.943897 17.922199 17.878803 17.770298 17.791996 17.683506 17.509907 17.358006 17.140995 17.032505 17.162708 16.924000 17.010807 16.880604 16.989109 16.902302 16.945698 16.858906 16.902302 16.967396 17.010807 16.945698 16.989109 16.858906 16.858906 16.837208 16.967396 16.945698 16.837208 16.750401 16.837208 16.880604 16.750401 16.576801 16.685307 16.815510 16.707005 16.620197 16.576801 16.663609 16.598499 16.663609 16.728703 
22.045200 21.719700 21.980106 22.045200 22.023502 22.240498 22.197102 22.218800 21.806507 20.569599 18.009007 17.032505 16.924000 16.815510 16.880604 16.858906 16.685307 16.815510 16.772099 16.728703 16.945698 16.902302 16.989109 17.119297 17.097599 17.184406 17.162708 17.358006 17.358006 17.336308 17.466496 17.379704 17.509907 17.575001 17.640110 17.683506 17.683506 17.683506 17.705204 17.770298 17.791996 17.835407 17.857105 17.922199 18.074100 18.074100 18.117496 18.182606 18.204304 18.226002 18.204304 18.334507 18.356205 18.399601 18.399601 18.377903 18.226002 18.204304 18.160908 18.117496 18.095798 18.139210 18.009007 17.965595 18.052402 18.117496 18.117496 18.421299 18.464710 18.529804 18.594898 18.594898 18.616596 18.638309 18.594898 18.464710 18.421299 18.421299 18.508106 18.594898 18.573200 18.703403 18.920399 18.963810 18.942097 18.985508 19.028904 19.050602 19.072300 18.985508 18.985508 18.942097 18.963810 18.942097 18.985508 18.963810 19.028904 19.137409 19.093998 19.050602 19.007206 19.028904 18.877003 18.855305 18.790195 18.746799 18.616596 18.486408 18.442997 18.508106 18.421299 18.399601 18.356205 18.247700 18.160908 18.074100 18.009007 17.922199 18.009007 17.900501 17.770298 17.835407 17.748600 17.575001 17.509907 17.358006 17.162708 17.162708 17.010807 17.054203 17.032505 16.989109 16.924000 16.945698 16.989109 16.967396 16.945698 17.010807 16.989109 16.967396 16.924000 16.945698 16.924000 16.967396 16.902302 16.880604 16.772099 16.880604 16.902302 16.728703 16.815510 16.815510 16.750401 16.685307 16.815510 16.750401 16.707005 16.620197 16.663609 16.772099 
22.370701 22.262196 22.283909 22.045200 22.088596 22.349003 22.327305 22.457508 22.435810 22.088596 20.070499 17.835407 17.336308 17.140995 16.989109 17.054203 16.902302 16.793797 16.858906 16.902302 17.075901 17.119297 17.075901 17.184406 17.292896 17.314610 17.336308 17.488209 17.423100 17.488209 17.531605 17.509907 17.553303 17.553303 17.748600 17.640110 17.770298 17.857105 17.748600 17.726902 17.857105 17.900501 17.922199 17.943897 17.965595 18.009007 18.117496 18.182606 18.160908 18.247700 18.269398 18.421299 18.421299 18.421299 18.508106 18.399601 18.421299 18.399601 18.247700 18.226002 18.139210 18.226002 18.030704 18.095798 18.074100 18.160908 18.182606 18.334507 18.421299 18.486408 18.638309 18.616596 18.551502 18.529804 18.442997 18.464710 18.442997 18.486408 18.508106 18.616596 18.616596 18.811909 18.877003 18.985508 18.985508 18.985508 19.028904 19.050602 18.985508 18.920399 18.963810 18.855305 18.855305 18.963810 18.985508 19.050602 19.050602 19.224201 19.093998 19.028904 19.050602 18.963810 18.985508 18.898701 18.833607 18.811909 18.638309 18.573200 18.442997 18.464710 18.442997 18.334507 18.334507 18.334507 18.204304 18.160908 18.139210 18.139210 18.030704 17.900501 17.878803 17.900501 17.900501 17.813709 17.683506 17.423100 17.271198 17.358006 17.010807 17.119297 16.967396 17.054203 17.097599 17.032505 17.010807 16.967396 17.010807 17.054203 17.032505 16.989109 17.032505 16.945698 16.967396 17.075901 17.032505 16.924000 16.924000 16.967396 16.945698 16.772099 16.902302 16.728703 16.728703 16.772099 16.707005 16.728703 16.880604 16.707005 16.750401 16.707005 
22.349003 22.197102 22.305607 22.240498 22.197102 22.349003 22.370701 22.609409 22.587696 22.565998 21.980106 20.287510 19.462910 18.421299 17.509907 17.162708 17.119297 17.227802 17.271198 17.292896 17.292896 17.271198 17.379704 17.292896 17.314610 17.379704 17.444798 17.553303 17.531605 17.488209 17.553303 17.553303 17.596699 17.575001 17.683506 17.726902 17.683506 17.770298 17.813709 17.791996 17.770298 17.813709 17.857105 17.987309 18.030704 18.052402 18.117496 18.095798 18.226002 18.291096 18.399601 18.421299 18.508106 18.616596 18.551502 18.573200 18.551502 18.377903 18.312809 18.269398 18.226002 18.160908 18.160908 18.095798 18.226002 18.117496 18.291096 18.464710 18.464710 18.551502 18.594898 18.508106 18.508106 18.399601 18.399601 18.356205 18.529804 18.377903 18.486408 18.508106 18.551502 18.660007 18.833607 18.855305 18.877003 18.963810 18.963810 18.898701 18.898701 18.790195 18.790195 18.746799 18.746799 18.898701 18.920399 19.007206 19.028904 19.050602 19.072300 19.072300 19.007206 19.007206 18.942097 18.855305 18.855305 18.746799 18.703403 18.529804 18.464710 18.464710 18.312809 18.312809 18.312809 18.291096 18.269398 18.160908 18.117496 18.117496 18.009007 17.857105 17.922199 17.965595 17.878803 17.791996 17.748600 17.553303 17.423100 17.358006 17.162708 17.184406 17.119297 17.097599 17.097599 16.989109 17.032505 16.945698 17.032505 17.032505 17.075901 17.054203 17.032505 17.097599 17.010807 17.010807 16.989109 16.945698 17.032505 17.010807 16.924000 16.989109 16.902302 16.707005 16.750401 16.837208 16.815510 16.772099 16.793797 16.728703 16.772099 16.793797 
22.544300 22.349003 22.392399 22.240498 22.175404 22.370701 22.565998 22.674503 22.783009 22.826405 22.544300 22.197102 21.980106 21.394199 19.766697 17.965595 17.618397 17.596699 17.488209 17.531605 17.444798 17.401402 17.509907 17.444798 17.509907 17.444798 17.509907 17.575001 17.596699 17.640110 17.618397 17.596699 17.640110 17.596699 17.683506 17.661808 17.813709 17.770298 17.813709 17.835407 17.857105 17.857105 17.878803 17.943897 17.987309 18.139210 18.226002 18.117496 18.291096 18.356205 18.486408 18.638309 18.594898 18.746799 18.660007 18.616596 18.638309 18.594898 18.486408 18.334507 18.204304 18.269398 18.226002 18.312809 18.291096 18.291096 18.377903 18.573200 18.725101 18.660007 18.660007 18.508106 18.594898 18.508106 18.442997 18.399601 18.442997 18.464710 18.508106 18.638309 18.681705 18.768497 18.811909 18.855305 18.898701 18.942097 18.942097 18.877003 18.833607 18.790195 18.681705 18.725101 18.703403 18.746799 18.768497 18.855305 18.920399 19.050602 18.920399 18.985508 19.028904 19.007206 18.920399 18.855305 18.703403 18.725101 18.638309 18.573200 18.551502 18.421299 18.421299 18.356205 18.356205 18.312809 18.269398 18.312809 18.160908 18.095798 18.117496 17.922199 17.900501 17.878803 17.791996 17.726902 17.857105 17.705204 17.596699 17.531605 17.314610 17.292896 17.140995 17.162708 17.075901 17.054203 16.924000 17.032505 17.097599 17.054203 16.989109 17.075901 17.119297 17.032505 17.010807 17.140995 17.032505 16.989109 17.032505 17.075901 16.945698 16.967396 16.945698 16.902302 16.858906 16.902302 16.880604 16.837208 16.815510 16.815510 16.772099 16.815510 
22.457508 22.283909 22.370701 22.283909 22.283909 22.544300 22.652805 22.804707 22.891499 22.956608 22.913197 22.848103 22.522602 22.197102 20.808308 18.681705 17.791996 17.791996 17.661808 17.813709 17.618397 17.705204 17.726902 17.596699 17.596699 17.553303 17.531605 17.575001 17.488209 17.661808 17.640110 17.661808 17.705204 17.683506 17.726902 17.791996 17.770298 17.813709 17.813709 17.835407 17.878803 17.835407 17.878803 17.965595 17.965595 18.160908 18.074100 18.160908 18.356205 18.486408 18.529804 18.616596 18.725101 18.746799 18.725101 18.594898 18.638309 18.660007 18.529804 18.486408 18.399601 18.421299 18.312809 18.377903 18.421299 18.508106 18.508106 18.703403 18.703403 18.768497 18.746799 18.660007 18.616596 18.508106 18.442997 18.508106 18.421299 18.464710 18.508106 18.594898 18.573200 18.638309 18.768497 18.877003 18.833607 18.920399 18.855305 18.855305 18.790195 18.703403 18.725101 18.638309 18.703403 18.681705 18.703403 18.790195 18.855305 18.963810 18.963810 19.007206 19.007206 18.920399 18.898701 18.703403 18.660007 18.616596 18.573200 18.529804 18.377903 18.399601 18.442997 18.399601 18.291096 18.399601 18.377903 18.377903 18.204304 18.247700 18.117496 18.009007 17.987309 18.030704 17.813709 17.900501 17.922199 17.748600 17.640110 17.575001 17.358006 17.292896 17.075901 17.140995 17.075901 17.054203 17.032505 17.054203 17.075901 17.119297 17.097599 17.119297 17.119297 17.119297 17.054203 17.162708 17.119297 17.162708 17.097599 17.227802 17.075901 16.967396 16.858906 16.837208 16.858906 16.924000 16.858906 16.880604 16.815510 16.728703 16.793797 16.815510 
22.565998 22.457508 22.500904 22.392399 22.262196 22.522602 22.696201 23.000004 23.086796 23.043400 23.065098 22.956608 22.631107 22.305607 20.786610 18.920399 18.074100 18.117496 18.095798 18.030704 18.030704 17.900501 17.857105 17.705204 17.661808 17.705204 17.596699 17.640110 17.661808 17.661808 17.705204 17.748600 17.770298 17.705204 17.813709 17.791996 17.857105 17.922199 17.857105 17.835407 17.878803 17.987309 17.922199 17.987309 18.052402 18.117496 18.160908 18.247700 18.399601 18.508106 18.529804 18.638309 18.746799 18.768497 18.811909 18.746799 18.746799 18.703403 18.638309 18.638309 18.486408 18.529804 18.377903 18.377903 18.508106 18.681705 18.681705 18.855305 18.833607 18.833607 18.855305 18.833607 18.681705 18.573200 18.551502 18.529804 18.508106 18.594898 18.703403 18.594898 18.703403 18.725101 18.833607 18.898701 18.833607 18.898701 18.898701 18.855305 18.746799 18.725101 18.703403 18.594898 18.660007 18.616596 18.660007 18.681705 18.833607 18.920399 19.050602 18.985508 19.007206 18.963810 18.833607 18.790195 18.638309 18.551502 18.464710 18.464710 18.464710 18.399601 18.421299 18.356205 18.377903 18.421299 18.464710 18.291096 18.312809 18.204304 18.182606 18.117496 18.095798 17.965595 18.030704 17.835407 17.900501 17.683506 17.813709 17.661808 17.531605 17.401402 17.162708 17.292896 17.206104 17.184406 17.097599 17.054203 17.162708 17.162708 17.075901 17.075901 17.032505 17.054203 17.075901 17.184406 17.184406 17.010807 17.075901 17.292896 17.097599 17.032505 16.967396 16.989109 16.902302 16.967396 16.902302 16.837208 16.880604 16.772099 16.772099 16.793797 
22.565998 22.522602 22.457508 22.479206 22.414097 22.544300 22.804707 23.130207 23.195301 23.173603 23.108509 23.000004 22.783009 22.652805 21.936695 19.962009 18.551502 18.573200 18.551502 18.442997 18.247700 18.052402 17.943897 17.857105 17.813709 17.683506 17.770298 17.705204 17.770298 17.726902 17.791996 17.791996 17.726902 17.770298 17.791996 17.813709 17.857105 17.791996 17.857105 17.900501 17.835407 17.922199 17.900501 17.987309 18.052402 18.182606 18.182606 18.204304 18.356205 18.442997 18.594898 18.681705 18.725101 18.811909 18.811909 18.790195 18.703403 18.660007 18.573200 18.529804 18.464710 18.464710 18.551502 18.529804 18.594898 18.768497 18.746799 18.920399 18.920399 18.920399 18.920399 18.855305 18.746799 18.833607 18.660007 18.573200 18.594898 18.594898 18.638309 18.725101 18.638309 18.746799 18.811909 18.920399 18.898701 18.963810 18.898701 18.790195 18.768497 18.594898 18.551502 18.660007 18.660007 18.703403 18.594898 18.681705 18.660007 18.790195 18.811909 18.963810 18.898701 18.855305 18.703403 18.594898 18.529804 18.551502 18.421299 18.421299 18.399601 18.399601 18.377903 18.269398 18.399601 18.334507 18.529804 18.442997 18.334507 18.377903 18.139210 18.160908 18.095798 18.052402 17.965595 17.900501 17.878803 17.726902 17.748600 17.726902 17.618397 17.423100 17.379704 17.314610 17.162708 17.184406 17.162708 17.075901 17.184406 17.075901 17.140995 17.119297 17.119297 17.075901 17.097599 17.271198 17.140995 17.097599 17.162708 17.119297 17.054203 16.967396 16.924000 16.924000 16.924000 16.902302 16.837208 16.793797 16.750401 16.772099 16.707005 16.793797 
22.652805 22.565998 22.500904 22.457508 22.457508 22.457508 22.783009 23.151905 23.195301 23.216999 23.151905 22.956608 22.783009 22.609409 22.283909 20.851704 19.354404 19.115696 18.877003 18.638309 18.356205 18.139210 18.009007 18.030704 17.922199 17.835407 17.791996 17.726902 17.791996 17.835407 17.835407 17.748600 17.705204 17.791996 17.878803 17.857105 17.878803 17.878803 17.857105 17.965595 17.965595 17.987309 17.922199 17.965595 18.074100 18.074100 18.160908 18.204304 18.312809 18.442997 18.442997 18.551502 18.681705 18.681705 18.725101 18.681705 18.681705 18.616596 18.529804 18.508106 18.486408 18.464710 18.464710 18.638309 18.681705 18.768497 18.833607 18.942097 18.877003 18.877003 18.985508 18.920399 18.855305 18.898701 18.703403 18.638309 18.681705 18.660007 18.725101 18.833607 18.811909 18.898701 18.942097 19.028904 18.985508 19.007206 18.942097 18.790195 18.811909 18.638309 18.594898 18.616596 18.508106 18.681705 18.573200 18.746799 18.660007 18.833607 18.920399 18.898701 18.877003 18.811909 18.725101 18.551502 18.508106 18.551502 18.399601 18.399601 18.356205 18.377903 18.377903 18.356205 18.356205 18.399601 18.464710 18.356205 18.356205 18.269398 18.247700 18.117496 18.095798 18.074100 17.943897 17.943897 17.922199 17.770298 17.813709 17.791996 17.726902 17.683506 17.423100 17.423100 17.249500 17.162708 17.140995 17.075901 17.184406 17.075901 17.054203 17.119297 17.162708 17.075901 17.140995 17.140995 17.119297 17.097599 17.140995 17.032505 17.032505 16.945698 16.945698 17.032505 16.945698 16.902302 16.815510 16.815510 16.750401 16.728703 16.772099 16.858906 
22.609409 22.500904 22.522602 22.544300 22.457508 22.500904 22.652805 23.151905 23.303806 23.390598 23.303806 23.043400 22.848103 22.631107 22.370701 21.394199 20.157307 19.506306 19.072300 18.898701 18.551502 18.269398 18.204304 18.074100 17.900501 17.922199 17.813709 17.813709 17.922199 17.965595 17.835407 17.878803 17.835407 17.857105 17.878803 17.900501 17.987309 17.878803 17.965595 17.922199 17.965595 17.965595 17.943897 18.074100 18.204304 18.095798 18.139210 18.204304 18.291096 18.421299 18.486408 18.508106 18.638309 18.725101 18.660007 18.616596 18.616596 18.529804 18.464710 18.442997 18.399601 18.464710 18.486408 18.551502 18.746799 18.725101 18.811909 18.920399 18.877003 18.942097 18.898701 18.963810 18.942097 18.963810 18.920399 18.833607 18.768497 18.855305 18.855305 18.833607 18.898701 18.963810 19.050602 19.115696 19.007206 19.093998 19.007206 18.768497 18.768497 18.703403 18.616596 18.616596 18.594898 18.681705 18.681705 18.703403 18.746799 18.811909 18.811909 18.877003 18.855305 18.833607 18.768497 18.638309 18.616596 18.573200 18.334507 18.334507 18.291096 18.377903 18.421299 18.312809 18.377903 18.399601 18.399601 18.377903 18.377903 18.356205 18.269398 18.226002 18.182606 18.095798 18.030704 18.009007 18.139210 17.835407 17.770298 17.748600 17.770298 17.726902 17.575001 17.444798 17.292896 17.206104 17.227802 17.140995 17.162708 17.097599 17.119297 17.162708 17.032505 17.032505 17.097599 17.119297 17.119297 17.097599 17.097599 17.054203 17.097599 17.010807 16.967396 16.989109 16.945698 16.945698 16.858906 16.750401 16.858906 16.750401 16.793797 16.772099 
22.717899 22.500904 22.631107 22.587696 22.565998 22.565998 22.587696 23.195301 23.412296 23.260410 23.216999 23.000004 22.848103 22.891499 22.500904 21.719700 20.482807 19.788410 19.245899 18.963810 18.616596 18.334507 18.269398 18.139210 17.987309 18.052402 17.943897 17.922199 17.943897 17.922199 17.922199 17.943897 17.900501 17.857105 17.922199 18.009007 18.117496 18.030704 18.009007 18.009007 17.965595 18.052402 17.965595 18.030704 18.074100 18.095798 18.139210 18.182606 18.226002 18.334507 18.464710 18.616596 18.594898 18.703403 18.703403 18.681705 18.573200 18.486408 18.312809 18.312809 18.377903 18.377903 18.334507 18.464710 18.660007 18.746799 18.855305 18.877003 18.898701 18.877003 18.985508 18.985508 18.942097 18.963810 18.877003 18.768497 18.768497 18.877003 18.855305 18.942097 19.007206 19.028904 19.093998 19.093998 19.050602 19.072300 19.007206 19.028904 18.811909 18.681705 18.638309 18.660007 18.616596 18.594898 18.616596 18.681705 18.768497 18.790195 18.898701 18.833607 18.877003 18.811909 18.790195 18.638309 18.551502 18.551502 18.421299 18.377903 18.399601 18.356205 18.399601 18.464710 18.421299 18.442997 18.356205 18.356205 18.356205 18.377903 18.312809 18.226002 18.269398 18.204304 18.139210 18.095798 18.074100 17.943897 17.922199 17.900501 17.813709 17.791996 17.640110 17.553303 17.401402 17.358006 17.249500 17.140995 17.119297 17.119297 17.119297 17.075901 17.162708 17.119297 17.097599 17.206104 17.162708 17.184406 17.140995 17.097599 17.140995 17.032505 16.989109 17.032505 16.945698 16.945698 16.815510 16.924000 16.902302 16.793797 16.728703 16.858906 
22.761295 22.587696 22.696201 22.631107 22.652805 22.500904 22.565998 23.000004 23.282108 23.260410 23.065098 22.848103 22.652805 22.674503 22.305607 21.524403 20.656406 19.788410 19.397800 18.963810 18.725101 18.399601 18.291096 18.269398 18.095798 18.074100 17.965595 17.900501 18.030704 17.943897 17.900501 17.878803 17.943897 17.943897 18.074100 18.095798 18.160908 18.182606 18.139210 18.009007 18.139210 18.182606 18.117496 18.052402 18.095798 18.074100 18.095798 18.204304 18.291096 18.247700 18.399601 18.594898 18.616596 18.660007 18.638309 18.573200 18.442997 18.399601 18.269398 18.334507 18.334507 18.334507 18.334507 18.399601 18.681705 18.725101 18.855305 18.898701 18.920399 18.942097 18.963810 18.985508 19.028904 18.963810 18.898701 18.942097 18.877003 18.898701 18.942097 18.898701 19.007206 19.093998 19.202503 19.180805 19.028904 19.072300 19.007206 19.050602 18.920399 18.877003 18.746799 18.703403 18.725101 18.768497 18.833607 18.920399 18.942097 18.985508 19.007206 18.985508 18.963810 18.898701 18.833607 18.746799 18.660007 18.703403 18.529804 18.551502 18.464710 18.421299 18.508106 18.486408 18.442997 18.442997 18.508106 18.421299 18.486408 18.486408 18.421299 18.247700 18.247700 18.204304 18.139210 18.052402 18.117496 18.009007 17.965595 17.878803 17.835407 17.791996 17.683506 17.640110 17.423100 17.379704 17.358006 17.249500 17.206104 17.162708 17.119297 17.227802 17.184406 17.162708 17.162708 17.249500 17.140995 17.162708 17.140995 17.162708 17.162708 17.119297 17.054203 17.032505 17.140995 16.989109 16.924000 16.858906 16.837208 16.815510 16.880604 16.902302 
22.652805 22.587696 22.587696 22.587696 22.674503 22.674503 22.609409 22.869801 23.130207 23.173603 23.043400 22.848103 22.414097 22.197102 22.088596 21.372501 20.526203 19.853504 19.376102 19.072300 18.681705 18.377903 18.334507 18.247700 18.269398 18.117496 18.009007 17.965595 18.009007 18.030704 18.030704 18.009007 18.074100 18.139210 18.204304 18.269398 18.421299 18.442997 18.334507 18.204304 18.117496 18.139210 18.095798 18.182606 18.160908 18.095798 18.182606 18.226002 18.291096 18.291096 18.399601 18.529804 18.573200 18.638309 18.551502 18.508106 18.421299 18.269398 18.356205 18.269398 18.269398 18.312809 18.247700 18.356205 18.529804 18.660007 18.877003 18.963810 18.898701 18.790195 18.942097 18.942097 18.942097 18.963810 18.855305 18.833607 18.898701 18.877003 19.007206 19.028904 19.007206 19.007206 19.115696 19.137409 19.093998 19.137409 19.072300 19.072300 19.028904 18.898701 18.833607 18.811909 18.898701 18.877003 19.050602 18.920399 19.007206 19.137409 19.028904 19.050602 19.072300 19.007206 18.920399 18.790195 18.703403 18.703403 18.594898 18.486408 18.421299 18.377903 18.529804 18.508106 18.573200 18.573200 18.551502 18.508106 18.529804 18.442997 18.529804 18.421299 18.334507 18.226002 18.226002 18.117496 18.117496 18.009007 18.009007 17.900501 17.857105 17.813709 17.705204 17.813709 17.683506 17.531605 17.379704 17.271198 17.358006 17.206104 17.162708 17.097599 17.184406 17.184406 17.227802 17.227802 17.206104 17.227802 17.206104 17.249500 17.162708 17.097599 17.054203 16.989109 17.097599 17.097599 16.945698 16.967396 16.924000 16.837208 16.880604 16.858906 
22.479206 22.392399 22.500904 22.392399 22.522602 22.565998 22.479206 22.826405 22.956608 23.108509 23.043400 22.869801 22.349003 21.741398 21.611210 20.916798 20.265797 19.593098 19.311008 18.985508 18.811909 18.529804 18.464710 18.291096 18.247700 18.074100 18.074100 18.052402 18.095798 18.030704 18.160908 18.139210 18.204304 18.334507 18.399601 18.421299 18.508106 18.399601 18.442997 18.377903 18.269398 18.247700 18.269398 18.160908 18.160908 18.182606 18.204304 18.182606 18.269398 18.334507 18.421299 18.486408 18.529804 18.594898 18.573200 18.442997 18.399601 18.312809 18.160908 18.117496 18.204304 18.291096 18.160908 18.269398 18.486408 18.573200 18.703403 18.942097 18.811909 18.790195 18.768497 18.811909 18.877003 18.898701 18.768497 18.703403 18.790195 18.790195 18.963810 18.920399 19.007206 18.920399 19.137409 18.985508 19.072300 19.093998 18.985508 19.072300 18.963810 18.963810 18.855305 18.877003 18.877003 18.898701 18.920399 19.028904 19.028904 19.093998 19.072300 19.028904 19.093998 18.985508 18.942097 18.811909 18.725101 18.616596 18.660007 18.573200 18.529804 18.551502 18.594898 18.703403 18.616596 18.638309 18.616596 18.551502 18.486408 18.529804 18.464710 18.442997 18.356205 18.334507 18.226002 18.095798 18.117496 18.052402 18.139210 18.052402 17.878803 17.813709 17.705204 17.748600 17.770298 17.683506 17.314610 17.336308 17.292896 17.227802 17.184406 17.206104 17.206104 17.119297 17.227802 17.227802 17.292896 17.249500 17.292896 17.227802 17.162708 17.054203 17.097599 16.967396 17.010807 16.967396 16.989109 16.902302 16.837208 16.858906 16.837208 16.902302 
22.500904 22.327305 22.435810 22.283909 22.349003 22.349003 22.457508 22.631107 22.869801 23.000004 22.913197 22.956608 22.631107 21.676304 21.220600 20.764896 19.962009 19.484608 19.289295 19.007206 18.725101 18.508106 18.399601 18.356205 18.291096 18.160908 18.074100 18.074100 18.095798 18.182606 18.182606 18.182606 18.269398 18.356205 18.486408 18.551502 18.681705 18.421299 18.464710 18.421299 18.356205 18.247700 18.247700 18.226002 18.247700 18.291096 18.226002 18.334507 18.377903 18.508106 18.442997 18.551502 18.573200 18.573200 18.486408 18.377903 18.312809 18.312809 18.160908 18.182606 18.139210 18.334507 18.160908 18.247700 18.399601 18.486408 18.638309 18.768497 18.725101 18.725101 18.681705 18.616596 18.725101 18.725101 18.660007 18.703403 18.616596 18.790195 18.855305 18.855305 18.920399 19.050602 19.072300 19.050602 19.072300 19.115696 19.072300 19.007206 18.985508 18.855305 18.898701 18.898701 18.898701 19.007206 18.985508 19.028904 18.942097 19.028904 19.007206 19.072300 19.093998 19.050602 18.985508 18.920399 18.768497 18.681705 18.746799 18.681705 18.573200 18.660007 18.660007 18.638309 18.768497 18.725101 18.725101 18.594898 18.529804 18.508106 18.508106 18.529804 18.442997 18.334507 18.291096 18.139210 18.204304 18.095798 18.009007 18.009007 17.900501 17.813709 17.748600 17.770298 17.705204 17.661808 17.553303 17.444798 17.401402 17.271198 17.249500 17.249500 17.227802 17.206104 17.162708 17.227802 17.140995 17.249500 17.271198 17.227802 17.162708 17.097599 17.162708 17.032505 17.054203 16.945698 17.010807 16.837208 16.967396 16.924000 16.924000 16.945698 
22.544300 22.262196 22.349003 22.218800 22.218800 22.197102 22.218800 22.544300 22.869801 22.978306 23.065098 23.086796 22.913197 21.828205 20.851704 20.309208 19.766697 19.376102 19.267597 18.942097 18.725101 18.594898 18.508106 18.247700 18.334507 18.182606 18.160908 18.139210 18.160908 18.182606 18.226002 18.377903 18.334507 18.421299 18.508106 18.551502 18.920399 18.638309 18.616596 18.551502 18.486408 18.356205 18.334507 18.291096 18.312809 18.312809 18.334507 18.377903 18.421299 18.508106 18.508106 18.508106 18.594898 18.616596 18.551502 18.356205 18.442997 18.226002 18.226002 18.226002 18.247700 18.269398 18.117496 18.247700 18.334507 18.442997 18.573200 18.746799 18.703403 18.594898 18.529804 18.529804 18.594898 18.551502 18.594898 18.681705 18.616596 18.616596 18.725101 18.681705 18.790195 18.942097 19.072300 18.963810 18.920399 18.898701 18.920399 18.877003 18.877003 18.790195 18.833607 18.898701 18.963810 18.942097 18.963810 19.028904 18.985508 19.050602 18.985508 19.093998 19.050602 19.093998 19.007206 18.920399 18.855305 18.898701 18.811909 18.855305 18.638309 18.811909 18.811909 18.811909 18.746799 18.833607 18.790195 18.746799 18.594898 18.529804 18.551502 18.442997 18.464710 18.377903 18.356205 18.312809 18.204304 18.182606 18.009007 17.987309 17.900501 17.943897 17.791996 17.791996 17.791996 17.705204 17.596699 17.553303 17.423100 17.314610 17.314610 17.227802 17.336308 17.206104 17.184406 17.227802 17.249500 17.271198 17.227802 17.227802 17.162708 17.119297 17.184406 17.119297 17.032505 17.054203 16.967396 16.945698 16.967396 16.837208 16.815510 16.902302 
22.457508 22.153706 22.305607 22.218800 22.153706 22.175404 22.066898 22.283909 22.783009 22.978306 22.913197 23.021702 22.696201 22.370701 20.981907 20.048801 19.571400 19.267597 19.050602 18.877003 18.681705 18.573200 18.464710 18.377903 18.312809 18.291096 18.247700 18.204304 18.312809 18.399601 18.442997 18.442997 18.486408 18.551502 18.681705 18.681705 18.877003 18.746799 18.616596 18.725101 18.594898 18.508106 18.399601 18.334507 18.377903 18.421299 18.377903 18.442997 18.616596 18.594898 18.638309 18.638309 18.681705 18.660007 18.551502 18.486408 18.399601 18.312809 18.226002 18.226002 18.247700 18.291096 18.247700 18.226002 18.442997 18.464710 18.486408 18.638309 18.573200 18.616596 18.508106 18.421299 18.486408 18.508106 18.529804 18.660007 18.529804 18.703403 18.703403 18.725101 18.768497 18.920399 18.942097 18.877003 18.985508 18.920399 18.877003 18.768497 18.811909 18.703403 18.681705 18.768497 18.855305 18.855305 18.877003 19.028904 19.028904 19.050602 19.050602 19.028904 19.007206 19.007206 19.050602 18.985508 18.811909 18.833607 18.790195 18.877003 18.833607 18.811909 18.833607 18.898701 18.833607 18.833607 18.811909 18.790195 18.660007 18.616596 18.486408 18.464710 18.464710 18.442997 18.421299 18.269398 18.226002 18.160908 18.095798 18.117496 17.943897 17.987309 17.835407 17.878803 17.813709 17.835407 17.705204 17.618397 17.596699 17.401402 17.271198 17.271198 17.206104 17.271198 17.249500 17.271198 17.227802 17.206104 17.292896 17.227802 17.140995 17.140995 17.162708 17.162708 17.119297 16.967396 17.032505 16.945698 16.945698 16.924000 16.945698 16.902302 
22.435810 22.153706 22.262196 22.197102 22.045200 22.175404 22.066898 22.349003 22.565998 22.500904 22.218800 22.587696 22.913197 22.978306 21.654606 19.983707 19.462910 19.202503 18.985508 18.855305 18.725101 18.638309 18.703403 18.442997 18.399601 18.247700 18.204304 18.334507 18.356205 18.486408 18.529804 18.551502 18.551502 18.616596 18.746799 18.703403 18.855305 18.725101 18.725101 18.725101 18.746799 18.594898 18.486408 18.529804 18.464710 18.551502 18.529804 18.594898 18.660007 18.681705 18.790195 18.790195 18.811909 18.768497 18.660007 18.486408 18.486408 18.377903 18.291096 18.334507 18.182606 18.399601 18.312809 18.334507 18.442997 18.529804 18.573200 18.638309 18.660007 18.464710 18.486408 18.421299 18.442997 18.464710 18.573200 18.529804 18.551502 18.529804 18.594898 18.616596 18.725101 18.790195 18.855305 18.877003 18.877003 18.746799 18.833607 18.681705 18.768497 18.594898 18.725101 18.703403 18.746799 18.790195 18.855305 18.920399 19.007206 19.093998 19.115696 18.963810 18.963810 19.007206 18.920399 18.920399 18.942097 18.898701 18.942097 18.877003 18.833607 18.985508 18.942097 18.942097 18.877003 18.877003 18.855305 18.855305 18.746799 18.681705 18.573200 18.616596 18.464710 18.464710 18.464710 18.334507 18.247700 18.226002 18.139210 18.052402 18.030704 17.987309 17.835407 17.878803 17.878803 17.857105 17.705204 17.683506 17.726902 17.488209 17.379704 17.466496 17.249500 17.292896 17.271198 17.314610 17.314610 17.292896 17.249500 17.271198 17.249500 17.206104 17.184406 17.119297 17.054203 17.054203 17.032505 17.010807 16.989109 16.989109 16.880604 17.054203 
22.349003 22.283909 22.262196 22.110310 22.088596 22.066898 22.110310 22.197102 21.958408 22.175404 22.349003 23.065098 23.043400 22.913197 22.305607 20.461109 19.289295 18.942097 18.811909 18.768497 18.703403 18.660007 18.638309 18.508106 18.399601 18.377903 18.334507 18.312809 18.356205 18.486408 18.464710 18.594898 18.638309 18.638309 18.725101 18.768497 18.811909 18.790195 18.833607 18.746799 18.746799 18.638309 18.594898 18.616596 18.573200 18.660007 18.725101 18.681705 18.746799 18.746799 18.790195 18.725101 18.855305 18.703403 18.681705 18.421299 18.442997 18.356205 18.334507 18.334507 18.399601 18.421299 18.421299 18.486408 18.638309 18.594898 18.725101 18.660007 18.703403 18.486408 18.486408 18.464710 18.399601 18.486408 18.442997 18.529804 18.573200 18.551502 18.638309 18.638309 18.725101 18.725101 18.877003 18.855305 18.811909 18.703403 18.638309 18.681705 18.703403 18.594898 18.551502 18.551502 18.638309 18.725101 18.833607 18.942097 18.942097 19.007206 19.007206 18.942097 18.963810 18.898701 18.877003 18.768497 18.811909 18.790195 18.877003 18.920399 18.833607 18.898701 18.898701 18.963810 18.898701 18.920399 18.877003 18.833607 18.790195 18.638309 18.638309 18.573200 18.377903 18.442997 18.421299 18.291096 18.421299 18.291096 18.269398 18.139210 18.030704 18.074100 17.922199 17.987309 17.878803 17.813709 17.813709 17.835407 17.726902 17.553303 17.488209 17.379704 17.292896 17.379704 17.271198 17.292896 17.271198 17.336308 17.336308 17.292896 17.184406 17.227802 17.184406 17.140995 17.140995 17.054203 16.989109 17.075901 16.989109 16.902302 16.945698 16.924000 
22.327305 22.218800 22.218800 22.153706 22.088596 22.132008 22.066898 22.066898 22.218800 22.934910 23.021702 23.021702 23.000004 22.674503 22.674503 21.567799 19.397800 19.072300 18.790195 18.790195 18.790195 18.725101 18.790195 18.573200 18.508106 18.464710 18.421299 18.377903 18.486408 18.442997 18.486408 18.681705 18.660007 18.703403 18.833607 18.725101 18.877003 18.920399 18.811909 18.681705 18.811909 18.638309 18.638309 18.660007 18.725101 18.660007 18.746799 18.790195 18.790195 18.833607 18.855305 18.855305 18.877003 18.833607 18.811909 18.746799 18.573200 18.529804 18.421299 18.508106 18.551502 18.594898 18.464710 18.594898 18.703403 18.703403 18.768497 18.855305 18.746799 18.594898 18.594898 18.486408 18.486408 18.486408 18.594898 18.464710 18.551502 18.638309 18.638309 18.616596 18.768497 18.790195 18.811909 18.855305 18.790195 18.681705 18.638309 18.638309 18.746799 18.529804 18.551502 18.594898 18.529804 18.725101 18.681705 18.855305 18.985508 19.050602 19.007206 18.985508 18.963810 18.877003 18.833607 18.790195 18.790195 18.811909 18.877003 18.855305 18.898701 18.898701 18.920399 18.985508 18.963810 18.877003 18.898701 18.811909 18.768497 18.703403 18.660007 18.616596 18.486408 18.442997 18.421299 18.442997 18.291096 18.312809 18.247700 18.182606 18.139210 18.052402 18.009007 18.009007 17.922199 17.857105 17.835407 17.748600 17.770298 17.748600 17.553303 17.531605 17.423100 17.249500 17.249500 17.292896 17.292896 17.358006 17.271198 17.336308 17.249500 17.206104 17.140995 17.075901 17.140995 17.162708 17.032505 17.032505 17.054203 16.945698 16.924000 16.945698 
22.349003 22.197102 22.197102 22.110310 22.001804 22.045200 22.045200 22.110310 22.631107 22.869801 22.869801 22.934910 23.000004 22.783009 22.717899 22.262196 20.113895 19.072300 18.942097 18.920399 18.768497 18.746799 18.746799 18.508106 18.399601 18.377903 18.421299 18.421299 18.464710 18.573200 18.551502 18.594898 18.703403 18.768497 18.833607 18.790195 18.855305 18.833607 18.833607 18.768497 18.725101 18.768497 18.594898 18.638309 18.746799 18.811909 18.855305 18.725101 18.898701 19.028904 18.942097 18.920399 18.898701 18.855305 18.768497 18.703403 18.703403 18.551502 18.529804 18.551502 18.594898 18.660007 18.681705 18.660007 18.790195 18.811909 18.833607 18.811909 18.746799 18.703403 18.594898 18.508106 18.529804 18.442997 18.508106 18.529804 18.616596 18.768497 18.768497 18.681705 18.725101 18.811909 18.855305 18.811909 18.746799 18.638309 18.594898 18.573200 18.573200 18.616596 18.551502 18.508106 18.551502 18.594898 18.638309 18.790195 18.920399 18.963810 18.942097 18.920399 18.855305 18.811909 18.703403 18.703403 18.703403 18.746799 18.790195 18.833607 18.877003 18.855305 18.898701 18.920399 18.855305 18.942097 18.920399 18.855305 18.725101 18.638309 18.551502 18.529804 18.464710 18.377903 18.377903 18.312809 18.421299 18.356205 18.334507 18.226002 18.226002 18.139210 18.030704 17.987309 17.965595 17.900501 17.900501 17.835407 17.813709 17.770298 17.661808 17.509907 17.358006 17.358006 17.271198 17.336308 17.336308 17.336308 17.314610 17.336308 17.314610 17.227802 17.184406 17.140995 17.140995 17.075901 16.967396 17.075901 16.989109 16.989109 16.902302 16.902302 
22.305607 22.197102 22.110310 22.088596 22.110310 22.023502 21.980106 22.153706 22.587696 22.826405 22.826405 22.717899 22.739597 22.696201 22.826405 22.500904 21.350803 19.332706 18.920399 19.007206 18.877003 18.768497 18.725101 18.486408 18.486408 18.421299 18.486408 18.377903 18.421299 18.529804 18.508106 18.551502 18.638309 18.703403 18.855305 18.877003 18.790195 18.725101 18.811909 18.594898 18.660007 18.573200 18.508106 18.529804 18.681705 18.898701 18.855305 18.898701 18.790195 18.877003 18.855305 18.811909 18.790195 18.790195 18.681705 18.746799 18.660007 18.616596 18.529804 18.594898 18.660007 18.725101 18.811909 18.811909 18.811909 18.833607 18.877003 18.920399 18.833607 18.725101 18.616596 18.573200 18.464710 18.529804 18.573200 18.638309 18.638309 18.725101 18.790195 18.855305 18.920399 18.898701 18.942097 18.790195 18.746799 18.768497 18.616596 18.551502 18.594898 18.442997 18.486408 18.529804 18.573200 18.638309 18.638309 18.790195 18.811909 18.920399 18.855305 18.833607 18.746799 18.638309 18.551502 18.594898 18.638309 18.638309 18.725101 18.768497 18.811909 18.877003 18.920399 18.833607 18.920399 18.898701 18.898701 18.703403 18.725101 18.660007 18.594898 18.442997 18.356205 18.356205 18.334507 18.291096 18.334507 18.291096 18.312809 18.312809 18.247700 18.160908 18.074100 18.009007 18.009007 18.030704 17.922199 17.922199 17.943897 17.726902 17.640110 17.661808 17.488209 17.401402 17.314610 17.292896 17.249500 17.249500 17.206104 17.249500 17.249500 17.227802 17.119297 17.140995 17.075901 17.032505 17.032505 16.989109 17.032505 16.945698 17.010807 16.945698 
22.283909 22.240498 22.283909 22.197102 22.132008 22.066898 22.023502 22.218800 22.565998 22.674503 22.804707 22.804707 22.717899 22.739597 22.717899 22.674503 22.088596 20.439396 19.159107 19.050602 18.898701 18.746799 18.660007 18.399601 18.356205 18.399601 18.399601 18.421299 18.464710 18.442997 18.529804 18.616596 18.594898 18.703403 18.833607 18.877003 18.833607 18.833607 18.681705 18.551502 18.594898 18.616596 18.616596 18.616596 18.703403 18.790195 18.855305 18.855305 18.898701 18.877003 19.007206 18.855305 18.898701 18.790195 18.660007 18.746799 18.638309 18.573200 18.573200 18.725101 18.725101 18.833607 18.790195 18.877003 18.920399 18.833607 18.898701 18.942097 18.898701 18.877003 18.746799 18.638309 18.573200 18.616596 18.681705 18.638309 18.703403 18.855305 18.877003 18.942097 19.050602 19.007206 18.985508 18.898701 18.833607 18.768497 18.681705 18.594898 18.573200 18.529804 18.529804 18.638309 18.638309 18.660007 18.660007 18.833607 18.898701 18.898701 18.811909 18.768497 18.703403 18.660007 18.638309 18.616596 18.616596 18.681705 18.660007 18.746799 18.790195 18.855305 18.898701 18.877003 18.855305 18.942097 18.942097 18.811909 18.746799 18.638309 18.551502 18.508106 18.421299 18.421299 18.356205 18.226002 18.377903 18.356205 18.377903 18.377903 18.226002 18.226002 18.117496 18.095798 18.117496 18.095798 17.987309 17.965595 17.965595 17.813709 17.748600 17.791996 17.683506 17.531605 17.379704 17.444798 17.379704 17.336308 17.336308 17.271198 17.292896 17.162708 17.184406 17.119297 17.119297 17.119297 17.075901 17.097599 17.054203 17.054203 17.010807 16.967396 
22.479206 22.262196 22.218800 22.175404 22.153706 22.088596 22.045200 22.262196 22.631107 22.696201 22.783009 22.696201 22.652805 22.544300 22.739597 22.609409 22.370701 21.698002 19.701603 19.202503 18.855305 18.464710 18.442997 18.399601 18.442997 18.334507 18.312809 18.312809 18.442997 18.442997 18.486408 18.529804 18.529804 18.703403 18.768497 18.768497 18.790195 18.660007 18.529804 18.573200 18.508106 18.486408 18.573200 18.551502 18.660007 18.681705 18.725101 18.855305 18.942097 18.833607 18.942097 18.833607 18.790195 18.746799 18.681705 18.703403 18.573200 18.529804 18.529804 18.703403 18.790195 18.811909 18.855305 18.877003 18.898701 18.942097 18.920399 18.963810 18.920399 18.855305 18.790195 18.681705 18.703403 18.703403 18.681705 18.790195 18.855305 18.963810 19.050602 19.093998 19.137409 19.137409 19.093998 18.985508 18.920399 18.855305 18.790195 18.725101 18.660007 18.616596 18.594898 18.681705 18.660007 18.768497 18.746799 18.898701 18.877003 18.920399 18.855305 18.746799 18.725101 18.616596 18.594898 18.573200 18.616596 18.638309 18.638309 18.638309 18.703403 18.790195 18.833607 18.855305 18.855305 18.790195 18.790195 18.768497 18.703403 18.573200 18.529804 18.442997 18.377903 18.334507 18.334507 18.356205 18.269398 18.269398 18.356205 18.312809 18.421299 18.204304 18.291096 18.160908 18.074100 18.009007 18.030704 17.922199 17.987309 17.791996 17.770298 17.791996 17.791996 17.488209 17.423100 17.509907 17.401402 17.271198 17.336308 17.227802 17.292896 17.227802 17.162708 17.184406 17.140995 17.097599 16.945698 17.075901 17.075901 16.924000 16.945698 16.967396 
22.370701 22.283909 22.305607 22.197102 22.175404 22.175404 22.023502 22.349003 22.826405 22.826405 22.761295 22.544300 22.587696 22.305607 22.522602 22.674503 22.674503 22.522602 20.634708 19.267597 18.703403 18.421299 18.377903 18.291096 18.356205 18.334507 18.356205 18.291096 18.356205 18.486408 18.486408 18.508106 18.486408 18.529804 18.681705 18.681705 18.703403 18.594898 18.508106 18.616596 18.486408 18.529804 18.551502 18.508106 18.594898 18.681705 18.768497 18.833607 18.963810 18.920399 18.811909 18.790195 18.725101 18.746799 18.551502 18.594898 18.508106 18.421299 18.486408 18.551502 18.725101 18.833607 18.855305 18.833607 18.920399 18.877003 18.942097 19.007206 18.898701 18.855305 18.855305 18.746799 18.681705 18.681705 18.725101 18.746799 18.942097 19.007206 19.115696 19.159107 19.180805 19.180805 19.159107 19.115696 18.963810 18.963810 18.920399 18.768497 18.725101 18.573200 18.660007 18.681705 18.790195 18.790195 18.855305 18.920399 19.007206 19.028904 18.898701 18.811909 18.703403 18.725101 18.681705 18.594898 18.725101 18.703403 18.616596 18.703403 18.725101 18.833607 18.833607 18.855305 18.877003 18.855305 18.703403 18.660007 18.681705 18.573200 18.529804 18.399601 18.421299 18.334507 18.356205 18.334507 18.377903 18.334507 18.356205 18.356205 18.334507 18.334507 18.269398 18.204304 18.160908 18.139210 18.117496 17.965595 18.074100 17.987309 17.922199 17.835407 17.791996 17.705204 17.531605 17.466496 17.444798 17.401402 17.423100 17.336308 17.358006 17.206104 17.206104 17.140995 17.206104 17.119297 17.097599 17.097599 17.054203 16.924000 16.989109 17.075901 
22.565998 22.370701 22.305607 22.305607 22.175404 22.175404 22.110310 22.435810 22.761295 22.869801 22.652805 22.392399 22.175404 21.936695 22.565998 22.717899 22.674503 22.457508 21.849903 19.506306 18.464710 18.334507 18.182606 18.139210 18.226002 18.226002 18.204304 18.182606 18.269398 18.442997 18.377903 18.508106 18.464710 18.594898 18.703403 18.638309 18.638309 18.681705 18.551502 18.573200 18.573200 18.486408 18.616596 18.573200 18.660007 18.790195 18.725101 18.811909 18.811909 18.833607 18.811909 18.746799 18.681705 18.573200 18.486408 18.442997 18.442997 18.356205 18.377903 18.399601 18.703403 18.681705 18.790195 18.790195 18.985508 18.898701 18.898701 18.963810 18.898701 18.811909 18.768497 18.746799 18.725101 18.746799 18.768497 18.920399 19.028904 19.050602 19.224201 19.202503 19.159107 19.202503 19.202503 19.115696 19.093998 19.093998 18.898701 18.746799 18.833607 18.681705 18.725101 18.811909 18.920399 18.898701 19.007206 19.072300 19.050602 19.007206 18.985508 18.855305 18.855305 18.746799 18.616596 18.638309 18.638309 18.594898 18.594898 18.703403 18.746799 18.811909 18.898701 18.790195 18.790195 18.768497 18.811909 18.681705 18.573200 18.573200 18.573200 18.486408 18.442997 18.421299 18.421299 18.291096 18.464710 18.269398 18.399601 18.334507 18.377903 18.399601 18.356205 18.291096 18.356205 18.095798 18.204304 18.009007 18.074100 18.052402 17.900501 18.009007 17.878803 17.705204 17.640110 17.575001 17.444798 17.444798 17.379704 17.314610 17.271198 17.271198 17.227802 17.184406 17.206104 17.097599 17.227802 17.097599 16.989109 16.989109 17.032505 17.032505 
22.609409 22.392399 22.327305 22.305607 22.262196 22.240498 22.175404 22.479206 22.826405 22.891499 22.544300 21.936695 21.806507 22.392399 22.826405 22.717899 22.457508 22.500904 22.132008 20.786610 18.638309 18.204304 18.095798 18.030704 18.117496 18.182606 18.247700 18.226002 18.334507 18.247700 18.291096 18.508106 18.529804 18.529804 18.551502 18.638309 18.616596 18.681705 18.594898 18.573200 18.508106 18.638309 18.551502 18.573200 18.703403 18.638309 18.681705 18.811909 18.833607 18.768497 18.703403 18.594898 18.638309 18.486408 18.377903 18.377903 18.377903 18.312809 18.247700 18.486408 18.594898 18.681705 18.703403 18.811909 18.877003 18.855305 18.877003 18.898701 18.811909 18.833607 18.768497 18.703403 18.746799 18.811909 18.833607 18.920399 19.028904 19.115696 19.072300 19.093998 19.115696 19.267597 19.311008 19.159107 19.115696 19.115696 19.028904 18.877003 18.898701 18.768497 18.811909 18.942097 19.007206 18.963810 19.007206 19.028904 19.072300 19.050602 19.072300 18.942097 18.725101 18.833607 18.855305 18.660007 18.616596 18.681705 18.660007 18.703403 18.768497 18.877003 18.877003 18.920399 18.877003 18.811909 18.725101 18.660007 18.616596 18.551502 18.573200 18.508106 18.399601 18.464710 18.421299 18.399601 18.377903 18.356205 18.291096 18.442997 18.312809 18.529804 18.464710 18.334507 18.269398 18.160908 18.160908 18.160908 18.204304 17.965595 17.965595 18.030704 17.965595 17.835407 17.748600 17.748600 17.488209 17.444798 17.379704 17.336308 17.401402 17.314610 17.358006 17.249500 17.249500 17.162708 17.140995 17.075901 16.989109 16.967396 16.945698 17.032505 
22.587696 22.435810 22.457508 22.349003 22.218800 22.262196 22.175404 22.565998 22.891499 22.826405 22.435810 22.696201 22.978306 22.848103 22.717899 22.587696 22.370701 22.392399 22.153706 21.741398 19.289295 17.965595 17.987309 17.943897 18.095798 18.030704 18.095798 18.247700 18.247700 18.269398 18.334507 18.464710 18.486408 18.377903 18.486408 18.551502 18.638309 18.660007 18.573200 18.486408 18.638309 18.616596 18.616596 18.616596 18.681705 18.703403 18.746799 18.746799 18.790195 18.746799 18.660007 18.594898 18.464710 18.442997 18.464710 18.312809 18.312809 18.334507 18.291096 18.421299 18.529804 18.573200 18.660007 18.725101 18.768497 18.811909 18.746799 18.833607 18.833607 18.790195 18.638309 18.573200 18.681705 18.616596 18.790195 18.920399 18.920399 19.050602 19.072300 19.159107 19.115696 19.093998 19.354404 19.180805 19.115696 19.093998 18.985508 18.920399 18.877003 18.855305 18.985508 18.942097 19.050602 19.028904 19.072300 19.093998 19.072300 19.137409 19.093998 19.028904 18.877003 18.833607 18.790195 18.660007 18.660007 18.703403 18.681705 18.703403 18.877003 18.942097 18.942097 18.920399 18.898701 18.790195 18.768497 18.725101 18.638309 18.638309 18.594898 18.486408 18.356205 18.551502 18.421299 18.377903 18.421299 18.464710 18.508106 18.464710 18.421299 18.573200 18.356205 18.356205 18.312809 18.269398 18.204304 18.139210 18.269398 18.095798 18.052402 17.987309 17.943897 17.835407 17.813709 17.705204 17.683506 17.509907 17.466496 17.379704 17.379704 17.292896 17.401402 17.271198 17.227802 17.119297 17.119297 17.119297 17.097599 16.945698 17.054203 17.032505 
22.609409 22.522602 22.479206 22.262196 22.305607 22.305607 22.110310 22.609409 22.913197 22.783009 22.848103 22.739597 22.869801 22.739597 22.609409 22.435810 22.327305 22.305607 22.197102 21.893299 20.612995 18.074100 17.835407 17.900501 17.987309 18.052402 18.074100 18.247700 18.312809 18.269398 18.291096 18.312809 18.377903 18.442997 18.551502 18.616596 18.660007 18.681705 18.660007 18.573200 18.616596 18.703403 18.660007 18.681705 18.746799 18.746799 18.703403 18.790195 18.790195 18.833607 18.660007 18.529804 18.486408 18.421299 18.399601 18.356205 18.334507 18.312809 18.291096 18.356205 18.421299 18.508106 18.573200 18.703403 18.746799 18.768497 18.746799 18.790195 18.660007 18.638309 18.551502 18.529804 18.638309 18.681705 18.703403 18.877003 18.942097 19.028904 19.093998 19.028904 19.159107 19.072300 19.137409 19.072300 19.115696 19.093998 19.007206 18.963810 18.920399 18.942097 18.963810 19.007206 19.050602 19.007206 19.050602 19.159107 19.224201 19.180805 19.180805 19.072300 18.942097 18.898701 18.855305 18.790195 18.746799 18.746799 18.811909 18.898701 18.963810 19.072300 18.942097 19.115696 18.963810 18.855305 18.963810 18.790195 18.703403 18.573200 18.551502 18.529804 18.529804 18.486408 18.464710 18.399601 18.486408 18.399601 18.399601 18.486408 18.421299 18.486408 18.421299 18.421299 18.399601 18.356205 18.226002 18.182606 18.204304 18.160908 18.095798 18.009007 17.922199 17.878803 17.857105 17.770298 17.705204 17.661808 17.509907 17.531605 17.401402 17.336308 17.227802 17.227802 17.162708 17.162708 17.206104 17.162708 17.010807 17.032505 17.097599 16.989109 
22.717899 22.652805 22.587696 22.500904 22.262196 22.240498 22.218800 22.717899 22.717899 22.739597 22.717899 22.739597 22.869801 22.696201 22.587696 22.370701 22.218800 22.197102 21.958408 21.763096 20.764896 18.291096 17.726902 17.770298 17.857105 18.009007 18.009007 18.095798 18.247700 18.291096 18.291096 18.334507 18.377903 18.377903 18.508106 18.529804 18.573200 18.638309 18.594898 18.681705 18.660007 18.725101 18.681705 18.703403 18.725101 18.768497 18.877003 18.833607 18.833607 18.811909 18.660007 18.551502 18.529804 18.356205 18.334507 18.334507 18.269398 18.204304 18.269398 18.334507 18.421299 18.464710 18.486408 18.594898 18.681705 18.660007 18.616596 18.638309 18.616596 18.529804 18.508106 18.529804 18.594898 18.594898 18.660007 18.660007 18.898701 18.963810 19.007206 19.007206 19.007206 19.093998 19.180805 19.007206 18.985508 18.985508 18.942097 18.877003 18.855305 18.855305 19.007206 18.942097 19.072300 19.007206 19.115696 19.072300 19.093998 19.180805 19.159107 19.115696 19.072300 18.898701 18.898701 18.833607 18.811909 18.877003 18.833607 18.963810 18.920399 19.072300 19.007206 19.028904 18.985508 18.898701 18.985508 18.811909 18.725101 18.594898 18.616596 18.551502 18.616596 18.594898 18.551502 18.486408 18.551502 18.508106 18.616596 18.508106 18.464710 18.508106 18.464710 18.464710 18.356205 18.312809 18.269398 18.226002 18.204304 18.204304 18.204304 18.117496 18.052402 17.900501 17.943897 17.813709 17.770298 17.857105 17.661808 17.444798 17.444798 17.379704 17.292896 17.292896 17.271198 17.206104 17.184406 17.140995 17.075901 17.032505 17.010807 17.075901 
22.761295 22.609409 22.609409 22.435810 22.283909 22.197102 22.283909 22.783009 22.696201 22.674503 22.696201 22.587696 22.717899 22.652805 22.500904 22.370701 22.045200 21.849903 21.502705 20.222401 18.377903 17.444798 17.509907 17.531605 17.835407 17.943897 17.922199 18.095798 18.226002 18.377903 18.269398 18.269398 18.377903 18.399601 18.464710 18.529804 18.638309 18.551502 18.660007 18.703403 18.681705 18.746799 18.725101 18.790195 18.833607 18.877003 18.942097 18.898701 18.898701 18.790195 18.638309 18.573200 18.486408 18.399601 18.312809 18.269398 18.269398 18.269398 18.247700 18.334507 18.356205 18.399601 18.508106 18.594898 18.638309 18.573200 18.594898 18.616596 18.529804 18.442997 18.399601 18.442997 18.573200 18.508106 18.660007 18.725101 18.746799 18.877003 18.963810 19.050602 19.050602 19.115696 19.028904 18.985508 18.985508 18.942097 18.855305 18.963810 18.833607 18.855305 18.942097 19.028904 18.985508 19.028904 19.115696 19.159107 19.159107 19.093998 19.115696 19.159107 19.137409 19.007206 19.007206 18.855305 18.942097 18.942097 18.942097 18.920399 19.007206 19.115696 19.072300 19.072300 19.007206 19.093998 19.007206 18.855305 18.768497 18.725101 18.660007 18.660007 18.616596 18.616596 18.594898 18.594898 18.616596 18.594898 18.703403 18.638309 18.551502 18.508106 18.464710 18.486408 18.551502 18.464710 18.334507 18.269398 18.269398 18.226002 18.226002 18.095798 18.030704 18.074100 17.922199 17.857105 17.857105 17.748600 17.683506 17.509907 17.553303 17.444798 17.336308 17.379704 17.227802 17.314610 17.140995 17.206104 17.097599 17.032505 17.162708 17.075901 
22.761295 22.674503 22.544300 22.435810 22.240498 22.283909 22.349003 22.696201 22.826405 22.631107 22.565998 22.500904 22.500904 22.479206 22.457508 22.110310 21.589497 20.678104 19.050602 17.791996 17.227802 17.184406 17.336308 17.488209 17.726902 17.878803 17.943897 18.139210 18.139210 18.247700 18.291096 18.312809 18.356205 18.356205 18.486408 18.551502 18.508106 18.638309 18.703403 18.660007 18.768497 18.811909 18.855305 18.833607 18.920399 19.007206 18.920399 18.963810 18.920399 18.855305 18.811909 18.573200 18.508106 18.442997 18.377903 18.377903 18.334507 18.226002 18.291096 18.399601 18.421299 18.442997 18.529804 18.551502 18.616596 18.573200 18.529804 18.573200 18.486408 18.377903 18.442997 18.442997 18.486408 18.551502 18.594898 18.660007 18.638309 18.855305 18.942097 18.855305 18.898701 19.007206 19.050602 18.855305 18.877003 18.811909 18.790195 18.811909 18.790195 18.725101 18.898701 19.007206 19.072300 19.072300 19.050602 19.072300 19.115696 19.159107 19.093998 19.115696 19.093998 19.007206 19.007206 18.877003 18.877003 18.898701 19.028904 18.963810 19.028904 19.093998 19.093998 19.072300 19.072300 19.007206 19.028904 18.963810 18.833607 18.746799 18.768497 18.703403 18.660007 18.725101 18.746799 18.660007 18.768497 18.703403 18.746799 18.725101 18.616596 18.573200 18.529804 18.616596 18.508106 18.529804 18.399601 18.356205 18.269398 18.182606 18.160908 18.204304 18.095798 18.030704 17.965595 17.900501 17.878803 17.748600 17.726902 17.575001 17.466496 17.444798 17.444798 17.358006 17.249500 17.292896 17.249500 17.075901 17.075901 17.097599 17.097599 17.032505 
22.826405 22.609409 22.565998 22.349003 22.283909 22.283909 22.392399 22.869801 22.891499 22.674503 22.522602 22.370701 22.240498 22.175404 21.958408 21.350803 19.679905 18.009007 17.292896 17.227802 17.140995 17.054203 17.140995 17.184406 17.358006 17.661808 17.835407 17.987309 18.117496 18.269398 18.226002 18.247700 18.312809 18.377903 18.464710 18.573200 18.551502 18.551502 18.660007 18.746799 18.811909 18.877003 18.985508 19.007206 19.028904 19.115696 18.985508 19.050602 19.007206 18.898701 18.833607 18.746799 18.638309 18.508106 18.508106 18.399601 18.334507 18.356205 18.291096 18.356205 18.442997 18.573200 18.551502 18.638309 18.660007 18.616596 18.529804 18.529804 18.377903 18.377903 18.377903 18.508106 18.508106 18.529804 18.660007 18.681705 18.703403 18.768497 18.920399 18.855305 18.920399 18.855305 18.942097 18.746799 18.790195 18.703403 18.725101 18.768497 18.660007 18.616596 18.746799 18.898701 18.942097 18.898701 19.007206 19.028904 19.072300 19.137409 19.007206 19.072300 19.007206 19.028904 18.963810 18.855305 19.007206 18.942097 18.898701 18.963810 18.985508 19.072300 19.115696 19.093998 19.050602 19.159107 19.007206 18.963810 18.833607 18.833607 18.877003 18.833607 18.768497 18.877003 18.790195 18.746799 18.811909 18.703403 18.790195 18.790195 18.638309 18.594898 18.573200 18.594898 18.551502 18.594898 18.486408 18.334507 18.356205 18.269398 18.182606 18.182606 18.095798 18.052402 18.030704 17.965595 17.835407 17.878803 17.835407 17.575001 17.596699 17.444798 17.444798 17.336308 17.227802 17.206104 17.140995 17.097599 17.140995 17.075901 17.119297 17.206104 
22.934910 22.717899 22.500904 22.457508 22.349003 22.262196 22.544300 23.065098 23.065098 23.000004 22.609409 22.349003 22.066898 21.763096 20.569599 18.877003 17.488209 17.271198 17.184406 17.184406 17.097599 17.119297 17.119297 17.249500 17.314610 17.531605 17.748600 17.922199 18.117496 18.160908 18.269398 18.247700 18.247700 18.334507 18.551502 18.486408 18.660007 18.703403 18.703403 18.811909 18.920399 19.007206 19.093998 19.115696 19.180805 19.245899 19.093998 19.093998 19.050602 19.007206 18.963810 18.703403 18.703403 18.594898 18.486408 18.529804 18.486408 18.442997 18.421299 18.529804 18.551502 18.616596 18.703403 18.681705 18.703403 18.594898 18.573200 18.529804 18.486408 18.464710 18.421299 18.421299 18.551502 18.638309 18.551502 18.746799 18.746799 18.768497 18.855305 18.855305 18.920399 18.833607 18.833607 18.790195 18.725101 18.681705 18.660007 18.703403 18.703403 18.681705 18.855305 18.877003 18.963810 18.942097 18.985508 19.050602 19.028904 19.115696 19.028904 19.050602 19.007206 18.920399 18.985508 18.920399 18.920399 18.898701 18.920399 19.028904 18.963810 19.093998 19.072300 19.093998 19.050602 19.093998 19.028904 19.007206 18.898701 18.855305 18.877003 18.877003 18.877003 18.985508 18.942097 18.898701 19.007206 18.898701 18.877003 18.898701 18.768497 18.681705 18.660007 18.594898 18.638309 18.616596 18.551502 18.508106 18.399601 18.356205 18.269398 18.160908 18.182606 18.139210 17.987309 17.987309 17.922199 17.900501 17.813709 17.791996 17.726902 17.553303 17.575001 17.336308 17.379704 17.314610 17.249500 17.314610 17.227802 17.097599 17.119297 17.227802 
22.934910 22.739597 22.609409 22.435810 22.283909 22.283909 22.848103 23.151905 23.108509 23.021702 22.587696 22.023502 21.198902 19.614796 18.117496 17.379704 17.162708 17.227802 17.010807 17.054203 17.075901 16.945698 17.032505 17.032505 17.140995 17.358006 17.683506 17.857105 17.943897 18.117496 18.204304 18.226002 18.247700 18.291096 18.508106 18.464710 18.616596 18.660007 18.703403 18.811909 18.963810 19.137409 19.093998 19.180805 19.137409 19.245899 19.072300 19.028904 19.137409 19.007206 18.920399 18.942097 18.746799 18.725101 18.638309 18.508106 18.616596 18.464710 18.508106 18.681705 18.594898 18.660007 18.725101 18.746799 18.703403 18.660007 18.594898 18.508106 18.486408 18.356205 18.442997 18.486408 18.486408 18.594898 18.681705 18.681705 18.660007 18.768497 18.811909 18.877003 18.920399 18.855305 18.855305 18.811909 18.725101 18.703403 18.638309 18.660007 18.660007 18.681705 18.725101 18.768497 18.942097 18.942097 18.833607 19.072300 19.050602 19.072300 18.985508 18.920399 18.877003 18.877003 18.877003 18.855305 18.877003 18.898701 18.942097 19.028904 19.007206 19.050602 19.007206 19.115696 18.985508 19.028904 18.985508 18.942097 18.942097 18.963810 18.898701 18.898701 18.920399 19.007206 18.920399 18.898701 19.007206 18.877003 19.007206 18.963810 18.811909 18.746799 18.681705 18.660007 18.681705 18.638309 18.573200 18.529804 18.464710 18.377903 18.204304 18.160908 18.247700 18.117496 18.139210 18.030704 17.987309 18.030704 17.987309 17.835407 17.705204 17.553303 17.575001 17.509907 17.401402 17.336308 17.249500 17.249500 17.184406 17.097599 17.054203 17.206104 
22.956608 22.696201 22.544300 22.457508 22.327305 22.305607 22.609409 23.043400 23.021702 22.913197 22.435810 21.611210 19.289295 17.596699 17.206104 17.249500 17.032505 17.010807 17.075901 17.075901 17.010807 17.097599 17.097599 17.032505 17.010807 17.162708 17.488209 17.683506 17.900501 17.987309 18.117496 18.139210 18.204304 18.291096 18.356205 18.508106 18.529804 18.594898 18.703403 18.855305 18.942097 19.137409 19.137409 19.180805 19.180805 19.159107 19.202503 19.159107 19.072300 19.072300 18.942097 18.833607 18.768497 18.725101 18.660007 18.660007 18.594898 18.573200 18.551502 18.660007 18.660007 18.725101 18.681705 18.833607 18.768497 18.746799 18.681705 18.703403 18.573200 18.464710 18.442997 18.508106 18.508106 18.573200 18.616596 18.725101 18.833607 18.790195 18.963810 18.877003 18.855305 18.942097 18.811909 18.768497 18.660007 18.681705 18.681705 18.746799 18.681705 18.681705 18.703403 18.725101 18.855305 18.898701 18.963810 18.963810 18.877003 18.898701 18.877003 18.833607 18.920399 18.790195 18.898701 18.768497 18.811909 18.877003 18.811909 18.963810 18.963810 18.985508 19.007206 19.137409 19.072300 19.050602 19.028904 18.920399 18.898701 18.877003 19.007206 18.877003 18.920399 19.007206 19.050602 18.963810 19.007206 19.028904 18.942097 19.007206 18.855305 18.811909 18.725101 18.746799 18.660007 18.616596 18.573200 18.529804 18.551502 18.399601 18.247700 18.182606 18.095798 18.117496 18.247700 17.987309 18.009007 17.987309 17.987309 17.965595 17.813709 17.748600 17.640110 17.553303 17.379704 17.379704 17.314610 17.227802 17.206104 17.075901 17.140995 17.010807 
23.043400 22.631107 22.696201 22.435810 22.370701 22.392399 22.652805 22.934910 22.978306 22.956608 22.500904 20.743198 18.095798 17.140995 17.162708 17.162708 16.989109 17.032505 17.032505 17.119297 17.010807 17.097599 17.140995 17.097599 17.075901 17.184406 17.292896 17.531605 17.835407 17.878803 18.095798 18.117496 18.204304 18.377903 18.421299 18.529804 18.551502 18.703403 18.616596 18.877003 18.985508 19.159107 19.224201 19.245899 19.289295 19.267597 19.180805 19.202503 19.072300 19.050602 18.942097 18.898701 18.811909 18.725101 18.703403 18.681705 18.725101 18.703403 18.746799 18.811909 18.768497 18.811909 18.811909 18.811909 18.855305 18.790195 18.725101 18.616596 18.616596 18.529804 18.529804 18.508106 18.616596 18.638309 18.746799 18.833607 18.877003 18.942097 18.963810 19.007206 18.963810 18.855305 18.898701 18.746799 18.660007 18.638309 18.746799 18.725101 18.725101 18.746799 18.746799 18.790195 18.963810 18.898701 18.920399 18.877003 18.898701 18.898701 18.768497 18.811909 18.855305 18.746799 18.790195 18.855305 18.746799 18.877003 18.877003 19.028904 19.007206 18.985508 19.028904 19.007206 19.007206 19.007206 18.985508 18.920399 18.811909 18.898701 18.920399 18.833607 18.898701 19.050602 19.028904 19.072300 19.050602 18.920399 18.963810 18.942097 18.942097 18.985508 18.746799 18.725101 18.681705 18.616596 18.573200 18.551502 18.573200 18.486408 18.356205 18.291096 18.204304 18.074100 18.074100 18.052402 18.009007 18.074100 18.074100 18.009007 17.900501 17.857105 17.705204 17.705204 17.640110 17.488209 17.423100 17.358006 17.227802 17.162708 17.119297 17.140995 
22.978306 22.674503 22.587696 22.392399 22.565998 22.544300 22.609409 22.587696 22.696201 22.674503 22.587696 20.678104 17.683506 17.206104 17.227802 17.119297 17.010807 17.032505 17.075901 17.054203 17.054203 17.032505 17.097599 17.010807 17.054203 17.010807 17.206104 17.444798 17.596699 17.791996 17.900501 18.030704 18.182606 18.182606 18.377903 18.486408 18.594898 18.616596 18.703403 18.746799 18.898701 19.050602 19.115696 19.159107 19.202503 19.289295 19.159107 19.245899 19.072300 19.050602 18.963810 18.942097 18.811909 18.790195 18.746799 18.681705 18.768497 18.833607 18.746799 18.811909 18.811909 18.855305 18.833607 18.898701 18.877003 18.811909 18.746799 18.746799 18.638309 18.573200 18.573200 18.594898 18.703403 18.703403 18.746799 18.877003 18.855305 18.942097 19.007206 18.985508 18.963810 18.855305 18.963810 18.746799 18.746799 18.768497 18.725101 18.811909 18.811909 18.833607 18.855305 18.855305 18.920399 18.855305 18.877003 18.920399 18.898701 18.855305 18.855305 18.855305 18.811909 18.768497 18.877003 18.811909 18.811909 18.855305 18.877003 18.920399 18.920399 19.072300 18.963810 18.942097 18.942097 19.007206 18.963810 18.898701 18.790195 18.877003 18.833607 18.877003 18.855305 18.985508 19.072300 18.963810 19.050602 19.093998 19.050602 19.050602 18.898701 18.920399 18.833607 18.768497 18.681705 18.594898 18.508106 18.529804 18.508106 18.508106 18.334507 18.356205 18.226002 18.182606 18.117496 18.117496 18.117496 18.160908 18.095798 18.009007 18.030704 17.965595 17.813709 17.878803 17.575001 17.553303 17.466496 17.379704 17.227802 17.227802 17.119297 17.140995 
22.696201 22.609409 22.587696 22.435810 22.609409 22.609409 22.500904 22.457508 22.522602 22.609409 22.479206 21.611210 18.638309 17.119297 17.119297 17.162708 16.989109 17.075901 17.010807 17.032505 17.032505 17.054203 17.097599 16.967396 17.010807 17.097599 17.054203 17.227802 17.444798 17.640110 17.857105 18.074100 18.074100 18.204304 18.356205 18.551502 18.594898 18.681705 18.703403 18.833607 18.811909 19.007206 19.050602 19.115696 19.202503 19.311008 19.137409 19.180805 19.050602 18.963810 18.833607 18.811909 18.790195 18.746799 18.638309 18.725101 18.833607 18.681705 18.833607 18.855305 18.811909 18.898701 18.877003 18.811909 18.811909 18.811909 18.833607 18.898701 18.746799 18.573200 18.681705 18.725101 18.768497 18.746799 18.920399 18.898701 18.942097 18.942097 19.093998 18.942097 19.072300 18.963810 19.028904 18.855305 18.790195 18.768497 18.746799 18.768497 18.768497 18.811909 18.898701 18.877003 19.028904 18.877003 18.985508 18.963810 18.877003 18.942097 18.746799 18.811909 18.833607 18.811909 18.811909 18.790195 18.811909 18.855305 18.790195 18.898701 18.898701 18.920399 18.920399 18.920399 18.833607 18.898701 18.898701 18.855305 18.811909 18.768497 18.768497 18.811909 18.898701 18.985508 19.137409 18.985508 19.007206 18.963810 19.028904 19.007206 18.877003 18.920399 18.811909 18.811909 18.638309 18.638309 18.486408 18.486408 18.421299 18.508106 18.421299 18.356205 18.334507 18.204304 18.182606 18.160908 18.052402 18.117496 18.117496 18.074100 18.095798 17.965595 17.943897 17.791996 17.726902 17.575001 17.640110 17.466496 17.336308 17.119297 17.075901 17.119297 
22.652805 22.609409 22.631107 22.457508 22.544300 22.565998 22.500904 22.479206 22.414097 22.327305 22.305607 21.914997 19.723301 17.314610 17.271198 17.075901 17.054203 17.010807 17.075901 17.054203 17.075901 17.075901 17.140995 17.054203 16.989109 16.989109 17.032505 17.184406 17.358006 17.531605 17.835407 17.922199 18.095798 18.247700 18.334507 18.486408 18.616596 18.573200 18.660007 18.703403 18.855305 18.963810 18.985508 19.007206 19.159107 19.332706 19.224201 19.180805 19.072300 18.963810 18.855305 18.833607 18.746799 18.703403 18.703403 18.681705 18.790195 18.768497 18.725101 18.877003 18.855305 18.855305 18.855305 18.877003 18.855305 18.855305 18.855305 18.855305 18.768497 18.660007 18.703403 18.703403 18.877003 18.920399 18.898701 18.963810 18.963810 19.093998 19.202503 19.115696 19.137409 19.115696 19.093998 18.985508 18.963810 18.877003 18.811909 18.877003 18.877003 18.898701 18.963810 19.050602 19.093998 19.093998 19.093998 19.159107 19.007206 18.942097 18.790195 18.855305 18.855305 18.833607 18.790195 18.811909 18.942097 18.920399 18.855305 18.877003 18.920399 19.007206 18.942097 18.898701 18.920399 18.855305 18.898701 18.855305 18.877003 18.898701 18.746799 18.833607 18.833607 18.942097 19.028904 19.115696 19.072300 19.028904 19.007206 18.985508 18.898701 18.833607 18.898701 18.768497 18.725101 18.616596 18.529804 18.551502 18.551502 18.573200 18.529804 18.486408 18.377903 18.334507 18.247700 18.226002 18.182606 18.160908 18.139210 18.139210 18.095798 17.922199 18.052402 17.965595 17.900501 17.726902 17.640110 17.683506 17.488209 17.379704 17.271198 17.206104 
22.565998 22.544300 22.457508 22.435810 22.435810 22.435810 22.479206 22.479206 22.392399 22.153706 22.001804 21.806507 20.200703 17.466496 17.162708 17.097599 17.075901 17.010807 16.924000 17.075901 17.054203 16.945698 17.010807 16.902302 17.010807 16.945698 17.010807 16.989109 17.184406 17.336308 17.661808 17.878803 17.943897 18.074100 18.204304 18.356205 18.421299 18.594898 18.616596 18.746799 18.790195 18.877003 18.942097 18.963810 19.115696 19.224201 19.093998 19.115696 18.920399 18.855305 18.768497 18.725101 18.638309 18.681705 18.660007 18.551502 18.725101 18.660007 18.811909 18.768497 18.877003 18.898701 18.898701 18.855305 18.898701 18.855305 18.833607 18.833607 18.833607 18.638309 18.725101 18.725101 18.855305 18.942097 18.920399 19.007206 19.028904 19.072300 19.072300 19.137409 19.115696 19.202503 19.137409 19.115696 18.963810 18.920399 18.898701 18.898701 18.985508 19.028904 19.050602 19.072300 19.159107 19.093998 19.159107 19.093998 19.115696 18.985508 18.855305 18.877003 18.790195 18.811909 18.790195 18.811909 18.855305 18.833607 18.898701 18.877003 18.920399 19.028904 18.898701 18.898701 18.833607 18.811909 18.768497 18.790195 18.768497 18.746799 18.855305 18.768497 18.790195 18.877003 18.963810 18.963810 18.942097 18.877003 19.007206 18.833607 18.811909 18.790195 18.833607 18.725101 18.681705 18.594898 18.486408 18.464710 18.551502 18.551502 18.508106 18.508106 18.377903 18.356205 18.247700 18.247700 18.139210 18.160908 18.160908 18.074100 18.117496 17.987309 17.922199 17.987309 17.922199 17.791996 17.661808 17.661808 17.488209 17.336308 17.314610 17.119297 
22.349003 22.305607 22.414097 22.327305 22.392399 22.349003 22.392399 22.414097 22.414097 22.262196 21.893299 21.546101 20.070499 17.444798 17.119297 17.097599 17.010807 16.989109 17.054203 17.032505 16.989109 16.989109 17.032505 17.075901 17.010807 16.945698 16.989109 16.945698 17.119297 17.162708 17.401402 17.596699 17.922199 18.052402 18.117496 18.269398 18.334507 18.486408 18.464710 18.616596 18.768497 18.746799 18.746799 18.898701 18.898701 19.072300 19.028904 18.920399 18.877003 18.768497 18.703403 18.616596 18.594898 18.638309 18.508106 18.551502 18.790195 18.616596 18.725101 18.768497 18.898701 18.898701 18.811909 18.877003 18.855305 18.768497 18.790195 18.681705 18.703403 18.638309 18.681705 18.725101 18.898701 18.920399 18.920399 18.963810 19.072300 19.028904 19.137409 19.115696 19.137409 19.289295 19.115696 19.115696 19.028904 19.007206 18.920399 19.007206 19.093998 19.028904 19.137409 19.267597 19.224201 19.180805 19.180805 19.137409 19.072300 19.007206 18.963810 18.855305 18.811909 18.833607 18.833607 18.855305 18.963810 18.855305 18.920399 18.898701 18.877003 18.942097 18.877003 18.942097 18.855305 18.790195 18.833607 18.746799 18.746799 18.811909 18.768497 18.768497 18.681705 18.790195 18.877003 18.963810 18.942097 18.855305 18.942097 18.833607 18.811909 18.768497 18.790195 18.725101 18.638309 18.573200 18.464710 18.464710 18.529804 18.529804 18.508106 18.486408 18.594898 18.464710 18.312809 18.269398 18.291096 18.204304 18.182606 18.160908 18.160908 18.052402 17.987309 18.052402 18.074100 17.878803 17.791996 17.726902 17.553303 17.423100 17.358006 17.162708 
21.112110 21.546101 21.849903 22.175404 22.153706 22.218800 22.262196 22.392399 22.262196 22.218800 21.871601 21.329105 19.528004 17.314610 17.119297 17.054203 17.075901 16.967396 17.032505 17.075901 16.967396 16.967396 17.054203 16.989109 16.989109 16.945698 16.967396 16.989109 16.945698 17.184406 17.358006 17.553303 17.770298 17.987309 18.095798 18.204304 18.312809 18.486408 18.508106 18.508106 18.638309 18.616596 18.703403 18.746799 18.833607 18.963810 18.920399 18.898701 18.833607 18.725101 18.681705 18.660007 18.616596 18.551502 18.660007 18.464710 18.529804 18.660007 18.725101 18.811909 18.920399 18.833607 18.811909 18.811909 18.963810 18.703403 18.725101 18.768497 18.594898 18.594898 18.638309 18.616596 18.768497 18.811909 18.898701 18.985508 19.072300 19.093998 19.137409 19.180805 19.202503 19.137409 19.202503 19.093998 19.007206 19.050602 19.050602 19.202503 19.137409 19.224201 19.180805 19.245899 19.311008 19.224201 19.267597 19.159107 19.137409 19.093998 18.942097 18.942097 18.855305 18.833607 18.877003 18.877003 18.963810 19.028904 19.028904 19.159107 19.072300 19.072300 19.050602 18.963810 18.855305 18.898701 18.746799 18.833607 18.660007 18.768497 18.811909 18.725101 18.746799 18.855305 18.877003 18.877003 18.963810 18.898701 18.877003 18.855305 18.790195 18.790195 18.746799 18.681705 18.746799 18.660007 18.551502 18.508106 18.508106 18.508106 18.573200 18.551502 18.551502 18.529804 18.377903 18.377903 18.269398 18.356205 18.269398 18.182606 18.182606 18.139210 18.009007 18.030704 17.987309 18.030704 17.857105 17.813709 17.661808 17.596699 17.531605 17.336308 
17.987309 18.638309 19.571400 20.439396 21.112110 21.632908 21.849903 22.153706 22.175404 21.958408 21.806507 21.242298 19.137409 17.206104 17.119297 16.989109 17.010807 17.032505 17.010807 17.097599 16.945698 16.924000 17.010807 16.945698 17.010807 16.989109 17.054203 16.967396 17.032505 17.097599 17.292896 17.444798 17.596699 17.813709 18.095798 18.182606 18.269398 18.486408 18.464710 18.551502 18.573200 18.768497 18.725101 18.616596 18.703403 18.898701 18.855305 18.790195 18.811909 18.660007 18.703403 18.638309 18.616596 18.594898 18.551502 18.573200 18.573200 18.573200 18.616596 18.725101 18.790195 18.855305 18.725101 18.790195 18.768497 18.703403 18.660007 18.703403 18.616596 18.464710 18.573200 18.616596 18.681705 18.877003 18.920399 19.007206 18.963810 19.072300 19.159107 19.072300 19.093998 19.137409 19.159107 19.050602 19.115696 19.007206 19.050602 19.115696 19.202503 19.180805 19.224201 19.289295 19.332706 19.224201 19.354404 19.354404 19.267597 19.137409 19.115696 19.115696 18.942097 18.898701 18.920399 18.963810 18.963810 19.115696 19.115696 19.115696 19.050602 19.159107 19.050602 19.007206 18.811909 18.920399 18.985508 18.768497 18.703403 18.811909 18.768497 18.725101 18.681705 18.768497 18.811909 18.877003 18.963810 18.898701 18.898701 18.811909 18.833607 18.790195 18.746799 18.811909 18.660007 18.551502 18.594898 18.464710 18.573200 18.508106 18.508106 18.703403 18.616596 18.573200 18.508106 18.377903 18.334507 18.377903 18.291096 18.291096 18.226002 18.204304 18.160908 18.030704 18.095798 17.965595 17.857105 17.922199 17.813709 17.813709 17.531605 17.466496 
17.184406 17.097599 17.292896 17.618397 18.095798 18.768497 19.810108 20.634708 21.155506 21.329105 21.459309 21.025303 19.007206 17.054203 17.032505 17.032505 16.924000 17.010807 16.989109 16.989109 17.032505 16.902302 16.902302 16.815510 16.945698 16.945698 16.945698 16.967396 17.032505 17.032505 17.206104 17.292896 17.509907 17.661808 17.922199 18.095798 18.117496 18.247700 18.269398 18.486408 18.529804 18.746799 18.508106 18.573200 18.703403 18.768497 18.703403 18.725101 18.638309 18.551502 18.594898 18.594898 18.594898 18.508106 18.508106 18.551502 18.529804 18.529804 18.551502 18.616596 18.725101 18.660007 18.703403 18.703403 18.703403 18.638309 18.551502 18.529804 18.464710 18.399601 18.464710 18.464710 18.681705 18.725101 18.811909 18.920399 18.963810 19.093998 19.007206 19.028904 19.050602 19.115696 19.115696 18.942097 18.898701 19.007206 18.963810 19.159107 19.224201 19.159107 19.180805 19.311008 19.289295 19.267597 19.245899 19.180805 19.202503 19.202503 19.050602 18.898701 18.963810 18.942097 19.028904 19.007206 19.137409 19.072300 19.224201 19.050602 19.115696 19.180805 19.093998 19.007206 18.855305 18.877003 18.963810 18.811909 18.768497 18.768497 18.768497 18.768497 18.681705 18.768497 18.898701 18.920399 18.985508 18.942097 18.877003 18.898701 18.790195 18.768497 18.703403 18.790195 18.703403 18.703403 18.594898 18.529804 18.573200 18.529804 18.508106 18.616596 18.638309 18.660007 18.529804 18.464710 18.356205 18.334507 18.269398 18.269398 18.247700 18.139210 18.182606 18.117496 18.139210 18.117496 18.009007 17.987309 17.857105 17.748600 17.640110 17.509907 
16.945698 16.837208 16.924000 16.989109 17.032505 17.119297 17.292896 17.553303 18.117496 18.703403 19.636509 19.788410 17.943897 17.075901 16.967396 16.989109 16.858906 16.967396 16.945698 16.967396 17.032505 16.989109 17.010807 16.858906 16.945698 16.989109 16.837208 16.880604 16.880604 16.967396 17.119297 17.336308 17.379704 17.466496 17.813709 17.943897 18.139210 18.204304 18.269398 18.399601 18.442997 18.529804 18.573200 18.551502 18.594898 18.681705 18.660007 18.681705 18.681705 18.638309 18.573200 18.573200 18.529804 18.551502 18.486408 18.464710 18.529804 18.551502 18.551502 18.573200 18.746799 18.746799 18.616596 18.573200 18.638309 18.529804 18.486408 18.399601 18.421299 18.291096 18.399601 18.464710 18.529804 18.681705 18.790195 18.855305 19.007206 18.920399 19.028904 19.028904 19.007206 18.942097 18.942097 18.877003 18.833607 18.920399 18.963810 19.093998 19.115696 19.224201 19.267597 19.267597 19.267597 19.311008 19.289295 19.202503 19.180805 19.115696 19.072300 18.963810 18.985508 19.007206 18.985508 19.007206 19.159107 19.137409 19.202503 19.180805 19.115696 19.267597 19.137409 19.028904 19.007206 18.985508 18.855305 18.855305 18.811909 18.746799 18.877003 18.746799 18.768497 18.920399 19.028904 18.985508 19.028904 18.985508 18.920399 18.920399 18.833607 18.790195 18.746799 18.746799 18.638309 18.638309 18.616596 18.616596 18.725101 18.508106 18.616596 18.594898 18.616596 18.551502 18.508106 18.442997 18.377903 18.356205 18.399601 18.291096 18.226002 18.204304 18.204304 18.182606 18.182606 18.160908 18.052402 18.009007 17.943897 17.857105 17.726902 17.618397 
16.902302 16.750401 16.902302 16.772099 16.858906 16.815510 16.902302 16.924000 16.989109 16.967396 17.140995 17.162708 16.902302 16.858906 16.837208 16.945698 16.989109 16.967396 16.945698 17.010807 17.032505 16.989109 16.880604 16.902302 16.902302 16.902302 16.967396 17.032505 16.858906 16.945698 16.989109 17.271198 17.271198 17.336308 17.596699 17.813709 17.943897 18.074100 18.226002 18.377903 18.421299 18.573200 18.486408 18.529804 18.594898 18.594898 18.616596 18.703403 18.660007 18.594898 18.573200 18.551502 18.529804 18.573200 18.594898 18.551502 18.529804 18.464710 18.529804 18.681705 18.681705 18.660007 18.660007 18.594898 18.551502 18.464710 18.356205 18.442997 18.334507 18.291096 18.377903 18.442997 18.486408 18.616596 18.703403 18.877003 18.963810 18.963810 19.007206 18.877003 18.855305 18.877003 18.811909 18.768497 18.790195 18.877003 18.920399 19.050602 19.115696 19.137409 19.224201 19.289295 19.289295 19.267597 19.289295 19.289295 19.115696 19.093998 19.093998 18.898701 19.050602 19.050602 19.028904 19.072300 19.159107 19.159107 19.245899 19.159107 19.224201 19.224201 19.202503 19.202503 19.093998 19.137409 19.072300 18.877003 18.898701 18.811909 18.920399 18.920399 18.898701 18.963810 18.985508 19.050602 19.050602 19.093998 19.007206 19.007206 18.963810 18.811909 18.768497 18.703403 18.811909 18.746799 18.768497 18.660007 18.746799 18.725101 18.638309 18.703403 18.616596 18.529804 18.616596 18.508106 18.442997 18.464710 18.421299 18.356205 18.334507 18.247700 18.291096 18.204304 18.182606 18.074100 18.160908 18.074100 17.965595 17.943897 17.791996 17.770298 
16.772099 16.707005 16.750401 16.685307 16.728703 16.772099 16.772099 16.837208 16.707005 16.837208 16.815510 16.815510 16.772099 16.728703 16.793797 16.858906 16.793797 16.880604 16.880604 16.924000 16.989109 16.989109 16.902302 16.880604 16.902302 16.945698 16.902302 16.924000 16.902302 16.902302 16.880604 17.119297 17.314610 17.423100 17.575001 17.705204 17.835407 17.943897 18.139210 18.291096 18.377903 18.399601 18.486408 18.486408 18.529804 18.638309 18.551502 18.594898 18.594898 18.616596 18.616596 18.573200 18.573200 18.638309 18.660007 18.616596 18.573200 18.573200 18.616596 18.660007 18.638309 18.638309 18.638309 18.551502 18.573200 18.421299 18.399601 18.399601 18.377903 18.356205 18.486408 18.486408 18.464710 18.573200 18.616596 18.877003 18.877003 18.855305 18.833607 18.877003 18.790195 18.768497 18.811909 18.725101 18.811909 18.811909 18.855305 18.898701 19.072300 19.159107 19.202503 19.267597 19.245899 19.180805 19.267597 19.245899 19.137409 19.072300 19.072300 18.985508 18.942097 18.963810 19.007206 19.072300 19.202503 19.245899 19.311008 19.289295 19.245899 19.245899 19.245899 19.245899 19.159107 19.115696 19.050602 18.920399 19.007206 18.985508 18.920399 18.985508 18.855305 19.050602 19.028904 18.942097 19.159107 19.115696 19.115696 19.115696 19.007206 18.877003 18.833607 18.855305 18.898701 18.833607 18.811909 18.855305 18.855305 18.768497 18.703403 18.725101 18.681705 18.573200 18.616596 18.573200 18.573200 18.442997 18.442997 18.442997 18.399601 18.356205 18.269398 18.226002 18.247700 18.269398 18.160908 18.182606 18.074100 18.009007 17.965595 17.857105 
16.880604 16.663609 16.685307 16.728703 16.772099 16.793797 16.728703 16.685307 16.685307 16.663609 16.772099 16.663609 16.793797 16.750401 16.793797 16.793797 16.707005 16.772099 16.772099 16.772099 16.858906 16.837208 16.924000 16.880604 16.858906 16.858906 16.837208 16.902302 16.902302 16.880604 16.772099 16.880604 17.206104 17.358006 17.466496 17.618397 17.748600 17.791996 18.030704 18.117496 18.182606 18.334507 18.377903 18.399601 18.486408 18.551502 18.573200 18.594898 18.594898 18.551502 18.551502 18.529804 18.616596 18.529804 18.660007 18.616596 18.616596 18.616596 18.681705 18.681705 18.725101 18.725101 18.681705 18.551502 18.464710 18.442997 18.464710 18.356205 18.356205 18.399601 18.356205 18.442997 18.486408 18.594898 18.660007 18.746799 18.811909 18.833607 18.855305 18.833607 18.790195 18.768497 18.833607 18.725101 18.703403 18.725101 18.768497 18.855305 18.898701 19.028904 19.137409 19.202503 19.180805 19.202503 19.137409 19.180805 19.072300 19.007206 18.920399 18.898701 18.963810 18.985508 19.007206 19.050602 19.224201 19.224201 19.202503 19.245899 19.267597 19.245899 19.202503 19.224201 19.159107 19.159107 19.007206 18.963810 18.985508 18.942097 19.072300 18.963810 18.985508 18.985508 19.093998 19.159107 19.093998 19.159107 19.137409 19.093998 18.963810 18.833607 18.790195 18.746799 18.811909 18.898701 18.898701 18.855305 18.898701 18.855305 18.811909 18.790195 18.703403 18.681705 18.681705 18.573200 18.551502 18.464710 18.508106 18.464710 18.421299 18.334507 18.312809 18.291096 18.291096 18.269398 18.269398 18.226002 18.160908 18.117496 18.009007 18.030704 
16.750401 16.750401 16.685307 16.620197 16.750401 16.750401 16.620197 16.707005 16.685307 16.685307 16.728703 16.663609 16.793797 16.728703 16.858906 16.750401 16.663609 16.728703 16.685307 16.728703 16.728703 16.750401 16.598499 16.728703 16.793797 16.728703 16.772099 16.815510 16.815510 16.880604 16.793797 16.750401 16.945698 17.249500 17.358006 17.553303 17.618397 17.791996 17.987309 18.030704 18.160908 18.312809 18.356205 18.312809 18.421299 18.442997 18.508106 18.464710 18.508106 18.551502 18.594898 18.551502 18.529804 18.638309 18.660007 18.681705 18.725101 18.703403 18.746799 18.768497 18.811909 18.877003 18.746799 18.746799 18.551502 18.508106 18.421299 18.464710 18.442997 18.421299 18.464710 18.442997 18.616596 18.594898 18.638309 18.833607 18.790195 18.768497 18.811909 18.725101 18.790195 18.681705 18.703403 18.725101 18.638309 18.681705 18.768497 18.833607 18.855305 18.963810 19.093998 19.180805 19.159107 19.115696 19.093998 19.028904 18.942097 18.963810 18.877003 18.855305 18.920399 18.877003 18.877003 19.028904 19.050602 19.202503 19.289295 19.354404 19.267597 19.245899 19.224201 19.245899 19.224201 19.115696 19.007206 19.007206 19.007206 19.028904 19.028904 19.007206 19.050602 19.072300 19.093998 19.050602 19.202503 19.137409 19.093998 19.137409 18.942097 18.963810 18.942097 18.898701 18.963810 18.855305 18.963810 18.963810 19.137409 18.985508 18.942097 18.877003 18.703403 18.725101 18.638309 18.616596 18.551502 18.486408 18.399601 18.464710 18.464710 18.334507 18.226002 18.291096 18.312809 18.291096 18.226002 18.204304 18.160908 18.139210 18.052402 18.117496 
16.837208 16.620197 16.815510 16.598499 16.663609 16.685307 16.598499 16.663609 16.620197 16.663609 16.685307 16.598499 16.685307 16.793797 16.750401 16.685307 16.620197 16.663609 16.663609 16.663609 16.685307 16.685307 16.598499 16.576801 16.641895 16.641895 16.641895 16.663609 16.728703 16.728703 16.728703 16.707005 16.815510 17.097599 17.401402 17.444798 17.488209 17.640110 17.857105 17.922199 17.965595 18.247700 18.247700 18.269398 18.312809 18.421299 18.442997 18.508106 18.486408 18.486408 18.573200 18.508106 18.551502 18.573200 18.660007 18.638309 18.790195 18.703403 18.725101 18.790195 18.768497 18.833607 18.681705 18.638309 18.573200 18.551502 18.529804 18.594898 18.508106 18.421299 18.508106 18.529804 18.551502 18.681705 18.768497 18.833607 18.833607 18.811909 18.811909 18.638309 18.703403 18.681705 18.681705 18.746799 18.638309 18.681705 18.790195 18.768497 18.833607 18.877003 18.985508 19.115696 19.050602 19.072300 18.963810 18.898701 18.877003 18.898701 18.833607 18.725101 18.790195 18.833607 18.877003 18.985508 19.093998 19.137409 19.159107 19.202503 19.224201 19.224201 19.267597 19.202503 19.072300 19.050602 19.028904 19.072300 19.072300 19.007206 19.093998 19.050602 19.115696 19.115696 19.159107 19.115696 19.115696 19.115696 19.115696 19.159107 19.115696 18.963810 18.942097 18.942097 19.007206 19.007206 18.985508 18.942097 18.985508 19.007206 18.942097 18.920399 18.855305 18.833607 18.703403 18.616596 18.508106 18.486408 18.508106 18.486408 18.377903 18.356205 18.334507 18.291096 18.226002 18.291096 18.247700 18.182606 18.269398 18.204304 18.139210 18.226002 
16.837208 16.620197 16.707005 16.707005 16.707005 16.707005 16.576801 16.598499 16.641895 16.685307 16.728703 16.707005 16.728703 16.858906 16.880604 16.793797 16.707005 16.750401 16.750401 16.728703 16.707005 16.772099 16.663609 16.685307 16.663609 16.685307 16.641895 16.598499 16.663609 16.620197 16.641895 16.663609 16.685307 16.945698 17.249500 17.401402 17.466496 17.553303 17.640110 17.835407 17.900501 18.139210 18.095798 18.247700 18.377903 18.442997 18.377903 18.464710 18.486408 18.508106 18.551502 18.594898 18.638309 18.660007 18.746799 18.703403 18.790195 18.790195 18.768497 18.746799 18.768497 18.855305 18.768497 18.790195 18.638309 18.573200 18.551502 18.551502 18.573200 18.486408 18.573200 18.638309 18.681705 18.746799 18.768497 18.920399 18.877003 18.920399 18.877003 18.768497 18.790195 18.725101 18.746799 18.725101 18.638309 18.703403 18.703403 18.855305 18.811909 18.898701 18.963810 19.072300 19.115696 19.028904 18.985508 18.942097 18.877003 18.811909 18.833607 18.811909 18.790195 18.877003 18.898701 18.963810 18.920399 19.115696 19.224201 19.311008 19.202503 19.180805 19.115696 19.137409 19.093998 19.007206 19.137409 19.028904 19.007206 18.985508 18.985508 19.028904 19.115696 19.159107 19.180805 19.137409 19.224201 19.137409 19.202503 19.137409 19.007206 19.007206 18.942097 18.985508 19.115696 19.072300 18.963810 19.028904 19.028904 19.007206 18.963810 19.072300 18.898701 18.811909 18.768497 18.638309 18.573200 18.573200 18.529804 18.529804 18.421299 18.356205 18.399601 18.291096 18.421299 18.334507 18.312809 18.399601 18.226002 18.182606 18.182606 18.182606 
16.728703 16.772099 16.750401 16.750401 16.750401 16.707005 16.620197 16.641895 16.620197 16.663609 16.685307 16.750401 16.663609 16.750401 16.707005 16.728703 16.707005 16.772099 16.728703 16.707005 16.685307 16.663609 16.728703 16.641895 16.576801 16.620197 16.620197 16.620197 16.641895 16.620197 16.620197 16.598499 16.620197 16.750401 17.032505 17.358006 17.401402 17.423100 17.575001 17.770298 17.857105 17.987309 18.052402 18.074100 18.334507 18.291096 18.334507 18.399601 18.399601 18.464710 18.551502 18.486408 18.681705 18.725101 18.681705 18.725101 18.833607 18.725101 18.898701 18.811909 18.855305 18.811909 18.768497 18.681705 18.660007 18.594898 18.551502 18.529804 18.573200 18.551502 18.529804 18.746799 18.790195 18.746799 18.855305 18.942097 18.898701 18.877003 18.833607 18.746799 18.790195 18.746799 18.703403 18.660007 18.638309 18.703403 18.703403 18.746799 18.790195 18.877003 18.985508 19.050602 19.050602 18.942097 18.963810 18.877003 18.833607 18.768497 18.811909 18.833607 18.790195 18.898701 18.855305 18.920399 18.920399 19.137409 19.202503 19.224201 19.267597 19.159107 19.093998 19.050602 18.942097 18.942097 18.985508 18.985508 18.920399 18.920399 19.007206 18.985508 19.072300 19.137409 19.137409 19.159107 19.115696 19.115696 19.137409 19.159107 19.028904 19.028904 18.985508 19.093998 19.093998 18.963810 18.963810 19.007206 19.072300 19.072300 19.028904 19.050602 18.920399 18.942097 18.725101 18.660007 18.660007 18.529804 18.594898 18.529804 18.486408 18.421299 18.334507 18.442997 18.356205 18.442997 18.377903 18.356205 18.356205 18.334507 18.182606 18.269398 
16.815510 16.685307 16.750401 16.641895 16.685307 16.663609 16.641895 16.620197 16.598499 16.663609 16.576801 16.685307 16.707005 16.685307 16.772099 16.728703 16.685307 16.685307 16.707005 16.685307 16.641895 16.707005 16.641895 16.641895 16.641895 16.685307 16.620197 16.576801 16.641895 16.576801 16.663609 16.620197 16.663609 16.663609 16.815510 17.075901 17.271198 17.401402 17.509907 17.575001 17.661808 17.835407 17.943897 17.965595 18.052402 18.226002 18.247700 18.269398 18.334507 18.334507 18.594898 18.551502 18.616596 18.638309 18.725101 18.768497 18.855305 18.811909 18.963810 18.877003 18.855305 18.855305 18.790195 18.746799 18.725101 18.681705 18.529804 18.660007 18.594898 18.681705 18.725101 18.768497 18.833607 18.833607 18.942097 18.985508 18.942097 18.942097 18.920399 18.811909 18.768497 18.725101 18.768497 18.681705 18.660007 18.768497 18.768497 18.811909 18.855305 18.920399 19.028904 19.050602 19.072300 19.007206 19.007206 18.877003 18.811909 18.833607 18.703403 18.660007 18.790195 18.811909 18.811909 18.877003 18.920399 19.202503 19.072300 19.137409 19.159107 19.072300 19.115696 18.963810 18.833607 18.942097 18.855305 18.855305 18.942097 18.985508 19.007206 18.963810 19.007206 19.072300 19.137409 19.137409 19.137409 19.050602 19.072300 19.115696 18.963810 18.877003 18.898701 18.985508 18.985508 19.028904 18.985508 19.050602 19.072300 19.093998 19.007206 19.093998 18.963810 19.007206 18.833607 18.703403 18.681705 18.573200 18.486408 18.551502 18.399601 18.421299 18.399601 18.399601 18.508106 18.421299 18.399601 18.399601 18.377903 18.291096 18.247700 18.269398 
16.685307 16.555103 16.750401 16.533405 16.707005 16.707005 16.576801 16.620197 16.576801 16.598499 16.641895 16.685307 16.707005 16.663609 16.707005 16.750401 16.663609 16.685307 16.641895 16.620197 16.663609 16.663609 16.707005 16.663609 16.707005 16.663609 16.598499 16.555103 16.576801 16.576801 16.641895 16.707005 16.663609 16.641895 16.793797 16.880604 17.206104 17.292896 17.336308 17.488209 17.596699 17.791996 17.813709 17.965595 18.030704 18.204304 18.182606 18.269398 18.312809 18.334507 18.529804 18.442997 18.529804 18.703403 18.725101 18.703403 18.833607 18.855305 18.855305 18.898701 18.811909 18.768497 18.768497 18.725101 18.768497 18.638309 18.529804 18.660007 18.638309 18.703403 18.790195 18.855305 18.920399 18.898701 18.963810 18.942097 18.985508 18.898701 19.007206 18.898701 18.833607 18.768497 18.790195 18.725101 18.746799 18.746799 18.877003 18.855305 18.963810 18.942097 19.028904 19.115696 19.050602 19.050602 18.963810 18.898701 18.855305 18.811909 18.790195 18.725101 18.746799 18.746799 18.790195 18.855305 18.920399 19.050602 19.093998 19.180805 19.180805 19.028904 18.963810 18.985508 18.898701 18.898701 18.855305 18.811909 18.855305 18.920399 18.942097 18.898701 19.028904 19.072300 19.137409 19.028904 19.093998 18.985508 19.028904 19.007206 18.920399 18.790195 18.811909 18.855305 18.898701 19.050602 18.963810 18.963810 19.007206 19.007206 19.007206 19.007206 19.007206 18.898701 18.877003 18.746799 18.681705 18.551502 18.486408 18.551502 18.464710 18.464710 18.421299 18.421299 18.356205 18.421299 18.399601 18.356205 18.377903 18.356205 18.334507 18.291096 
16.772099 16.663609 16.641895 16.533405 16.641895 16.620197 16.598499 16.663609 16.598499 16.620197 16.641895 16.641895 16.663609 16.707005 16.707005 16.728703 16.750401 16.663609 16.728703 16.750401 16.750401 16.750401 16.620197 16.620197 16.576801 16.555103 16.620197 16.511707 16.641895 16.685307 16.620197 16.620197 16.707005 16.707005 16.641895 16.772099 17.010807 17.162708 17.358006 17.423100 17.444798 17.596699 17.726902 17.878803 17.943897 18.095798 18.095798 18.160908 18.226002 18.334507 18.421299 18.399601 18.464710 18.681705 18.681705 18.725101 18.811909 18.725101 18.768497 18.855305 18.833607 18.768497 18.833607 18.746799 18.768497 18.660007 18.660007 18.725101 18.725101 18.790195 18.833607 18.790195 18.898701 18.942097 19.028904 19.050602 19.028904 19.007206 19.007206 18.985508 18.920399 18.855305 18.942097 18.833607 18.898701 18.855305 18.790195 18.877003 19.050602 19.050602 19.159107 19.180805 19.159107 19.115696 19.007206 18.942097 18.855305 18.920399 18.790195 18.725101 18.790195 18.811909 18.877003 18.877003 19.050602 19.050602 19.028904 19.159107 19.093998 19.007206 19.028904 18.985508 18.855305 18.877003 18.790195 18.898701 18.790195 18.855305 18.963810 18.963810 19.028904 19.093998 19.093998 19.007206 19.137409 18.963810 18.920399 18.920399 18.790195 18.811909 18.746799 18.811909 18.855305 18.877003 18.920399 18.985508 19.007206 19.050602 18.985508 19.007206 19.028904 18.877003 18.833607 18.703403 18.594898 18.551502 18.551502 18.551502 18.486408 18.399601 18.421299 18.356205 18.399601 18.377903 18.442997 18.442997 18.312809 18.334507 18.334507 18.442997 
16.858906 16.620197 16.707005 16.728703 16.707005 16.620197 16.598499 16.685307 16.598499 16.641895 16.728703 16.663609 16.707005 16.707005 16.707005 16.685307 16.750401 16.641895 16.663609 16.685307 16.707005 16.663609 16.685307 16.598499 16.598499 16.555103 16.576801 16.598499 16.620197 16.685307 16.685307 16.663609 16.707005 16.750401 16.750401 16.750401 16.945698 16.989109 17.227802 17.423100 17.379704 17.531605 17.531605 17.791996 17.900501 17.965595 18.009007 18.160908 18.139210 18.226002 18.269398 18.377903 18.377903 18.573200 18.594898 18.703403 18.790195 18.746799 18.703403 18.790195 18.811909 18.681705 18.703403 18.638309 18.703403 18.529804 18.551502 18.638309 18.660007 18.703403 18.790195 18.811909 18.898701 18.898701 18.920399 19.072300 19.072300 19.007206 19.072300 18.942097 18.920399 18.898701 18.877003 18.833607 18.877003 18.985508 19.007206 19.007206 19.115696 19.137409 19.202503 19.224201 19.245899 19.180805 19.180805 19.007206 18.898701 18.920399 18.855305 18.877003 18.811909 18.942097 18.942097 19.007206 18.942097 19.028904 19.115696 19.137409 19.072300 19.093998 18.963810 18.898701 18.855305 18.920399 18.833607 18.855305 18.811909 18.855305 18.877003 18.920399 18.985508 18.985508 18.985508 19.007206 18.963810 18.833607 18.790195 18.790195 18.768497 18.703403 18.681705 18.833607 18.811909 18.963810 18.942097 18.877003 19.072300 19.093998 18.942097 19.007206 18.942097 18.833607 18.768497 18.660007 18.594898 18.594898 18.551502 18.551502 18.508106 18.421299 18.442997 18.421299 18.399601 18.486408 18.421299 18.464710 18.399601 18.356205 18.464710 18.421299 
16.772099 16.641895 16.728703 16.772099 16.641895 16.707005 16.641895 16.663609 16.663609 16.685307 16.685307 16.620197 16.685307 16.707005 16.685307 16.750401 16.772099 16.641895 16.707005 16.641895 16.598499 16.620197 16.707005 16.663609 16.641895 16.685307 16.576801 16.641895 16.685307 16.641895 16.772099 16.685307 16.772099 16.750401 16.815510 16.858906 16.837208 16.989109 17.140995 17.292896 17.292896 17.466496 17.488209 17.575001 17.726902 17.835407 17.813709 18.030704 18.074100 18.182606 18.291096 18.291096 18.334507 18.421299 18.594898 18.660007 18.811909 18.768497 18.790195 18.746799 18.833607 18.768497 18.638309 18.616596 18.573200 18.616596 18.573200 18.725101 18.681705 18.746799 18.833607 18.811909 18.920399 18.985508 18.963810 19.093998 18.963810 18.985508 19.050602 19.028904 18.942097 18.855305 18.898701 18.942097 18.920399 19.028904 19.180805 19.115696 19.202503 19.180805 19.224201 19.311008 19.289295 19.224201 19.137409 19.072300 19.007206 18.963810 18.877003 18.833607 18.898701 18.942097 19.007206 19.050602 19.137409 19.180805 19.180805 19.202503 19.115696 19.137409 19.072300 18.963810 18.898701 18.942097 18.855305 18.920399 18.833607 18.833607 18.833607 18.855305 19.007206 19.028904 18.963810 18.920399 18.920399 18.833607 18.855305 18.768497 18.768497 18.703403 18.703403 18.660007 18.790195 19.007206 18.942097 18.920399 19.028904 19.050602 18.920399 18.942097 18.898701 18.811909 18.725101 18.616596 18.594898 18.594898 18.616596 18.529804 18.594898 18.464710 18.421299 18.464710 18.486408 18.529804 18.421299 18.551502 18.399601 18.399601 18.421299 18.442997 
16.685307 16.685307 16.685307 16.576801 16.685307 16.641895 16.620197 16.620197 16.685307 16.641895 16.576801 16.685307 16.663609 16.750401 16.815510 16.728703 16.772099 16.620197 16.793797 16.663609 16.772099 16.641895 16.598499 16.620197 16.598499 16.641895 16.598499 16.707005 16.707005 16.663609 16.663609 16.685307 16.772099 16.772099 16.815510 16.772099 16.815510 16.837208 16.989109 17.184406 17.206104 17.336308 17.444798 17.466496 17.596699 17.835407 17.857105 18.030704 17.987309 18.095798 18.182606 18.247700 18.269398 18.399601 18.399601 18.573200 18.681705 18.681705 18.703403 18.725101 18.703403 18.551502 18.616596 18.551502 18.573200 18.529804 18.508106 18.573200 18.616596 18.725101 18.833607 18.833607 18.898701 18.920399 18.942097 18.963810 19.028904 19.050602 19.115696 18.942097 18.963810 18.855305 18.855305 18.877003 18.985508 19.050602 19.028904 19.180805 19.245899 19.267597 19.311008 19.289295 19.354404 19.202503 19.224201 19.159107 19.050602 19.007206 19.050602 18.942097 19.028904 19.093998 19.072300 19.159107 19.180805 19.224201 19.332706 19.245899 19.245899 19.093998 19.115696 18.985508 18.877003 18.898701 18.920399 18.855305 18.811909 18.920399 18.985508 18.920399 18.898701 19.072300 19.007206 18.877003 18.898701 18.725101 18.811909 18.833607 18.746799 18.703403 18.681705 18.681705 18.768497 18.855305 18.855305 18.920399 18.942097 19.093998 18.855305 18.855305 18.833607 18.681705 18.681705 18.638309 18.529804 18.660007 18.573200 18.573200 18.464710 18.529804 18.486408 18.421299 18.399601 18.508106 18.442997 18.399601 18.464710 18.464710 18.421299 18.529804 
16.772099 16.707005 16.685307 16.641895 16.641895 16.707005 16.685307 16.663609 16.620197 16.620197 16.685307 16.620197 16.685307 16.663609 16.772099 16.772099 16.707005 16.750401 16.750401 16.685307 16.750401 16.685307 16.576801 16.685307 16.598499 16.620197 16.620197 16.641895 16.750401 16.685307 16.641895 16.641895 16.772099 16.772099 16.858906 16.858906 16.945698 16.967396 16.989109 17.162708 17.227802 17.401402 17.379704 17.336308 17.553303 17.661808 17.726902 17.857105 17.965595 18.009007 18.139210 18.139210 18.204304 18.334507 18.334507 18.486408 18.746799 18.638309 18.573200 18.573200 18.660007 18.616596 18.551502 18.399601 18.442997 18.464710 18.421299 18.529804 18.508106 18.681705 18.768497 18.833607 18.920399 18.920399 18.942097 18.942097 19.007206 18.963810 19.028904 18.898701 18.877003 18.920399 18.942097 18.985508 19.072300 19.050602 19.115696 19.224201 19.332706 19.224201 19.376102 19.332706 19.354404 19.289295 19.332706 19.159107 19.159107 19.115696 19.093998 19.050602 19.137409 19.159107 19.137409 19.224201 19.289295 19.311008 19.311008 19.267597 19.289295 19.267597 19.115696 18.942097 18.877003 18.898701 18.963810 18.920399 18.942097 19.050602 18.920399 19.028904 19.050602 19.137409 19.028904 18.985508 18.898701 18.790195 18.811909 18.811909 18.746799 18.703403 18.790195 18.703403 18.746799 18.725101 18.877003 18.898701 18.877003 19.007206 18.855305 18.725101 18.703403 18.681705 18.594898 18.573200 18.551502 18.660007 18.529804 18.508106 18.529804 18.508106 18.421299 18.464710 18.551502 18.551502 18.421299 18.442997 18.508106 18.464710 18.399601 18.442997 
16.728703 16.576801 16.641895 16.641895 16.707005 16.685307 16.685307 16.685307 16.663609 16.576801 16.772099 16.728703 16.685307 16.641895 16.685307 16.707005 16.707005 16.663609 16.685307 16.685307 16.772099 16.750401 16.641895 16.641895 16.641895 16.663609 16.663609 16.598499 16.685307 16.750401 16.750401 16.750401 16.772099 16.837208 16.815510 16.902302 16.989109 16.880604 16.858906 16.967396 17.184406 17.292896 17.249500 17.423100 17.553303 17.618397 17.618397 17.878803 17.835407 17.857105 17.987309 18.030704 18.117496 18.247700 18.312809 18.377903 18.442997 18.529804 18.464710 18.551502 18.529804 18.442997 18.399601 18.334507 18.377903 18.421299 18.442997 18.551502 18.486408 18.616596 18.768497 18.725101 18.833607 18.942097 18.898701 18.942097 18.942097 19.007206 18.963810 18.898701 18.855305 18.877003 18.898701 18.942097 18.985508 19.093998 19.159107 19.115696 19.354404 19.267597 19.289295 19.332706 19.311008 19.289295 19.224201 19.245899 19.224201 19.159107 19.115696 19.137409 19.245899 19.267597 19.289295 19.332706 19.311008 19.397800 19.419498 19.376102 19.267597 19.245899 19.115696 18.985508 18.898701 18.985508 18.855305 18.942097 19.028904 19.028904 19.159107 19.159107 19.159107 19.093998 19.093998 19.028904 19.028904 18.898701 18.833607 18.768497 18.681705 18.746799 18.703403 18.790195 18.768497 18.746799 18.877003 18.855305 18.942097 18.833607 18.811909 18.746799 18.551502 18.616596 18.616596 18.616596 18.486408 18.529804 18.508106 18.594898 18.508106 18.464710 18.442997 18.399601 18.464710 18.421299 18.464710 18.529804 18.486408 18.464710 18.464710 18.594898 
16.750401 16.685307 16.728703 16.663609 16.641895 16.663609 16.663609 16.685307 16.598499 16.663609 16.663609 16.620197 16.641895 16.772099 16.685307 16.685307 16.707005 16.707005 16.750401 16.620197 16.707005 16.728703 16.685307 16.685307 16.663609 16.685307 16.641895 16.663609 16.707005 16.837208 16.750401 16.793797 16.772099 16.772099 16.880604 16.967396 17.010807 16.967396 16.945698 16.880604 16.989109 17.249500 17.206104 17.336308 17.553303 17.531605 17.575001 17.791996 17.835407 17.835407 17.965595 18.052402 18.030704 18.117496 18.269398 18.312809 18.421299 18.377903 18.356205 18.421299 18.442997 18.442997 18.334507 18.312809 18.356205 18.356205 18.356205 18.442997 18.464710 18.594898 18.703403 18.768497 18.811909 18.877003 18.877003 18.920399 18.877003 18.985508 18.963810 18.790195 18.855305 18.768497 18.855305 18.877003 18.963810 19.050602 19.093998 19.180805 19.224201 19.224201 19.311008 19.419498 19.332706 19.289295 19.289295 19.311008 19.159107 19.159107 19.072300 19.202503 19.267597 19.376102 19.419498 19.311008 19.397800 19.484608 19.397800 19.528004 19.397800 19.332706 19.224201 19.093998 19.050602 19.050602 19.007206 19.050602 19.072300 19.115696 19.202503 19.245899 19.224201 19.267597 19.159107 19.115696 19.093998 18.855305 18.920399 18.855305 18.877003 18.790195 18.790195 18.855305 18.833607 18.768497 18.855305 18.920399 18.963810 18.920399 18.811909 18.768497 18.616596 18.551502 18.573200 18.638309 18.551502 18.551502 18.486408 18.464710 18.442997 18.442997 18.464710 18.464710 18.464710 18.464710 18.442997 18.464710 18.442997 18.508106 18.486408 18.551502 
16.663609 16.598499 16.641895 16.641895 16.533405 16.641895 16.685307 16.598499 16.598499 16.641895 16.598499 16.620197 16.490009 16.598499 16.685307 16.620197 16.576801 16.620197 16.685307 16.685307 16.772099 16.598499 16.641895 16.663609 16.620197 16.620197 16.555103 16.707005 16.663609 16.793797 16.707005 16.707005 16.858906 16.750401 16.815510 17.032505 17.075901 16.989109 16.924000 16.880604 17.032505 17.032505 17.184406 17.206104 17.336308 17.444798 17.553303 17.553303 17.683506 17.770298 17.900501 18.009007 17.922199 17.987309 18.117496 18.139210 18.269398 18.226002 18.226002 18.312809 18.269398 18.334507 18.269398 18.269398 18.247700 18.334507 18.399601 18.399601 18.442997 18.529804 18.551502 18.660007 18.746799 18.790195 18.811909 18.811909 18.790195 18.725101 18.746799 18.681705 18.855305 18.660007 18.811909 18.811909 18.898701 19.072300 19.137409 19.311008 19.289295 19.289295 19.354404 19.332706 19.245899 19.311008 19.180805 19.159107 19.093998 19.202503 19.137409 19.159107 19.224201 19.311008 19.332706 19.267597 19.332706 19.462910 19.354404 19.419498 19.376102 19.267597 19.245899 19.202503 19.050602 19.007206 19.050602 19.050602 19.137409 19.137409 19.137409 19.224201 19.224201 19.180805 19.137409 19.093998 19.028904 18.811909 18.920399 18.877003 18.898701 18.811909 18.811909 18.833607 18.855305 18.790195 18.833607 18.920399 18.855305 18.898701 18.703403 18.681705 18.638309 18.594898 18.594898 18.551502 18.529804 18.573200 18.573200 18.421299 18.421299 18.377903 18.421299 18.356205 18.442997 18.442997 18.399601 18.486408 18.464710 18.377903 18.464710 18.573200 
16.641895 16.598499 16.663609 16.663609 16.728703 16.576801 16.576801 16.685307 16.620197 16.511707 16.707005 16.641895 16.576801 16.728703 16.620197 16.685307 16.685307 16.620197 16.641895 16.663609 16.707005 16.663609 16.620197 16.641895 16.685307 16.663609 16.685307 16.685307 16.728703 16.728703 16.641895 16.685307 16.772099 16.707005 16.793797 16.967396 17.097599 17.140995 17.119297 17.032505 16.902302 16.880604 17.075901 17.271198 17.271198 17.379704 17.358006 17.444798 17.553303 17.575001 17.726902 17.835407 17.878803 17.965595 18.009007 18.095798 18.139210 18.095798 17.987309 18.182606 18.226002 18.182606 18.117496 18.117496 18.247700 18.226002 18.312809 18.356205 18.442997 18.508106 18.529804 18.681705 18.746799 18.877003 18.768497 18.725101 18.681705 18.660007 18.790195 18.681705 18.703403 18.703403 18.768497 18.725101 18.833607 18.963810 19.007206 19.093998 19.202503 19.289295 19.311008 19.311008 19.267597 19.202503 19.180805 19.115696 19.028904 19.007206 19.007206 19.028904 19.202503 19.354404 19.484608 19.376102 19.397800 19.506306 19.419498 19.441196 19.332706 19.354404 19.332706 19.267597 19.180805 19.093998 19.159107 19.224201 19.180805 19.202503 19.267597 19.224201 19.354404 19.311008 19.245899 19.202503 19.093998 18.877003 18.985508 18.855305 18.833607 18.898701 18.898701 18.855305 18.963810 18.877003 18.963810 18.920399 18.985508 18.855305 18.746799 18.725101 18.660007 18.660007 18.616596 18.551502 18.464710 18.464710 18.399601 18.464710 18.442997 18.356205 18.334507 18.464710 18.486408 18.573200 18.421299 18.486408 18.551502 18.464710 18.421299 18.594898 
16.750401 16.576801 16.641895 16.685307 16.598499 16.576801 16.641895 16.620197 16.620197 16.598499 16.598499 16.620197 16.620197 16.641895 16.707005 16.707005 16.620197 16.663609 16.663609 16.620197 16.728703 16.641895 16.663609 16.663609 16.641895 16.685307 16.685307 16.772099 16.750401 16.728703 16.815510 16.728703 16.793797 16.837208 16.815510 17.032505 17.075901 17.140995 17.140995 17.119297 16.902302 16.837208 16.858906 17.184406 17.227802 17.292896 17.336308 17.488209 17.509907 17.618397 17.705204 17.683506 17.770298 17.900501 17.878803 18.074100 18.117496 18.139210 18.052402 18.030704 18.139210 18.182606 18.182606 18.095798 18.226002 18.226002 18.226002 18.421299 18.486408 18.486408 18.551502 18.681705 18.681705 18.725101 18.768497 18.746799 18.725101 18.746799 18.746799 18.703403 18.703403 18.768497 18.725101 18.681705 18.811909 18.877003 19.072300 19.072300 19.180805 19.180805 19.224201 19.267597 19.180805 19.202503 19.072300 19.072300 18.985508 18.963810 19.028904 19.050602 19.137409 19.332706 19.419498 19.441196 19.462910 19.484608 19.462910 19.376102 19.354404 19.419498 19.311008 19.245899 19.202503 19.180805 19.180805 19.180805 19.267597 19.245899 19.289295 19.376102 19.267597 19.354404 19.376102 19.267597 19.202503 19.115696 19.007206 18.985508 18.963810 18.985508 18.942097 18.985508 19.007206 19.072300 19.028904 18.963810 19.072300 18.942097 18.790195 18.833607 18.725101 18.703403 18.638309 18.551502 18.508106 18.616596 18.508106 18.421299 18.399601 18.377903 18.442997 18.442997 18.464710 18.551502 18.486408 18.486408 18.616596 18.529804 18.486408 18.573200 
16.728703 16.620197 16.663609 16.641895 16.555103 16.555103 16.555103 16.663609 16.620197 16.620197 16.641895 16.707005 16.576801 16.641895 16.663609 16.641895 16.707005 16.663609 16.707005 16.576801 16.663609 16.685307 16.663609 16.685307 16.685307 16.620197 16.685307 16.663609 16.707005 16.576801 16.707005 16.663609 16.858906 16.772099 16.837208 16.989109 17.075901 17.206104 17.075901 17.097599 16.967396 16.858906 16.924000 17.119297 17.162708 17.249500 17.271198 17.336308 17.444798 17.466496 17.640110 17.661808 17.726902 17.813709 17.748600 17.922199 17.900501 18.030704 17.987309 17.965595 18.095798 18.139210 18.074100 18.117496 18.226002 18.269398 18.247700 18.421299 18.377903 18.508106 18.681705 18.660007 18.725101 18.811909 18.725101 18.703403 18.681705 18.638309 18.725101 18.681705 18.660007 18.681705 18.746799 18.681705 18.768497 18.833607 18.942097 19.028904 19.115696 19.224201 19.159107 19.267597 19.028904 19.093998 19.028904 19.072300 18.963810 18.963810 18.898701 19.050602 19.159107 19.224201 19.376102 19.311008 19.462910 19.484608 19.376102 19.332706 19.354404 19.332706 19.202503 19.202503 19.115696 19.180805 19.137409 19.202503 19.245899 19.289295 19.267597 19.289295 19.332706 19.354404 19.311008 19.202503 19.224201 19.137409 19.050602 19.007206 18.985508 18.920399 19.050602 19.093998 19.050602 19.050602 19.115696 19.072300 19.093998 19.007206 18.920399 18.942097 18.746799 18.638309 18.594898 18.594898 18.594898 18.508106 18.442997 18.464710 18.486408 18.442997 18.421299 18.486408 18.421299 18.464710 18.421299 18.464710 18.508106 18.529804 18.616596 18.551502 
16.685307 16.576801 16.707005 16.641895 16.620197 16.598499 16.511707 16.598499 16.533405 16.555103 16.641895 16.576801 16.641895 16.533405 16.598499 16.707005 16.663609 16.598499 16.620197 16.663609 16.750401 16.620197 16.620197 16.685307 16.641895 16.663609 16.641895 16.641895 16.641895 16.707005 16.728703 16.685307 16.793797 16.815510 16.837208 16.989109 17.097599 17.119297 17.119297 17.162708 17.075901 16.924000 16.902302 16.924000 17.032505 17.184406 17.249500 17.271198 17.358006 17.466496 17.531605 17.618397 17.575001 17.726902 17.726902 17.791996 18.009007 17.878803 17.922199 18.009007 18.030704 18.139210 18.139210 18.052402 18.204304 18.247700 18.291096 18.442997 18.486408 18.508106 18.616596 18.725101 18.768497 18.703403 18.746799 18.638309 18.660007 18.660007 18.725101 18.703403 18.660007 18.877003 18.746799 18.725101 18.768497 18.877003 18.877003 19.050602 19.028904 19.093998 19.093998 19.159107 19.050602 18.963810 18.942097 18.877003 18.811909 18.877003 18.833607 18.920399 19.028904 19.093998 19.245899 19.354404 19.332706 19.376102 19.376102 19.332706 19.332706 19.159107 19.159107 19.159107 19.115696 19.028904 19.180805 19.202503 19.245899 19.311008 19.267597 19.289295 19.289295 19.354404 19.332706 19.180805 19.224201 19.115696 19.028904 18.963810 19.028904 19.050602 19.050602 19.050602 19.137409 19.137409 19.137409 19.137409 19.093998 19.180805 18.963810 18.898701 18.703403 18.638309 18.660007 18.573200 18.594898 18.486408 18.486408 18.421299 18.508106 18.442997 18.421299 18.421299 18.421299 18.486408 18.442997 18.486408 18.573200 18.508106 18.464710 18.573200 
16.620197 16.511707 16.641895 16.641895 16.620197 16.598499 16.511707 16.576801 16.490009 16.620197 16.707005 16.598499 16.663609 16.641895 16.620197 16.598499 16.576801 16.663609 16.685307 16.620197 16.685307 16.641895 16.641895 16.598499 16.620197 16.555103 16.641895 16.620197 16.598499 16.707005 16.620197 16.793797 16.750401 16.793797 16.815510 16.967396 17.075901 17.075901 17.075901 17.119297 17.054203 16.989109 17.010807 16.837208 16.902302 17.075901 17.162708 17.140995 17.227802 17.292896 17.444798 17.488209 17.618397 17.640110 17.683506 17.748600 17.857105 17.813709 17.878803 17.922199 18.095798 18.009007 18.052402 18.095798 18.117496 18.182606 18.312809 18.399601 18.508106 18.551502 18.681705 18.703403 18.790195 18.790195 18.833607 18.681705 18.725101 18.703403 18.768497 18.725101 18.746799 18.833607 18.768497 18.725101 18.768497 18.855305 18.833607 19.007206 19.072300 19.050602 19.115696 19.028904 18.963810 18.985508 18.855305 18.898701 18.833607 18.833607 18.877003 18.855305 18.942097 19.093998 19.224201 19.332706 19.332706 19.289295 19.311008 19.245899 19.224201 19.093998 19.028904 19.072300 18.963810 19.093998 19.007206 19.093998 19.180805 19.267597 19.245899 19.354404 19.245899 19.224201 19.267597 19.267597 19.202503 19.050602 19.093998 18.920399 18.985508 18.963810 19.028904 19.159107 19.180805 19.115696 19.093998 19.159107 19.159107 19.115696 19.050602 18.963810 18.833607 18.703403 18.638309 18.573200 18.573200 18.486408 18.442997 18.442997 18.464710 18.421299 18.421299 18.486408 18.377903 18.529804 18.486408 18.573200 18.573200 18.573200 18.551502 18.551502 
16.707005 16.576801 16.641895 16.533405 16.641895 16.641895 16.511707 16.620197 16.641895 16.598499 16.663609 16.598499 16.620197 16.555103 16.598499 16.707005 16.641895 16.685307 16.685307 16.576801 16.641895 16.620197 16.576801 16.641895 16.555103 16.663609 16.598499 16.663609 16.663609 16.707005 16.707005 16.750401 16.750401 16.772099 16.924000 16.989109 17.140995 17.097599 17.162708 17.119297 17.119297 17.054203 17.010807 16.837208 16.837208 16.924000 16.989109 17.162708 17.119297 17.206104 17.401402 17.401402 17.466496 17.661808 17.640110 17.705204 17.748600 17.748600 17.748600 17.857105 17.965595 18.030704 17.965595 18.117496 18.117496 18.226002 18.377903 18.508106 18.616596 18.660007 18.703403 18.855305 18.833607 18.898701 18.855305 18.811909 18.703403 18.746799 18.811909 18.725101 18.746799 18.746799 18.855305 18.833607 18.833607 18.898701 18.985508 19.050602 19.093998 19.028904 18.985508 18.985508 19.007206 18.985508 18.877003 18.877003 18.811909 18.898701 18.877003 18.855305 18.985508 19.028904 19.137409 19.224201 19.311008 19.311008 19.245899 19.159107 19.050602 19.072300 19.028904 18.963810 18.920399 18.898701 19.028904 19.115696 19.137409 19.224201 19.224201 19.311008 19.289295 19.289295 19.267597 19.202503 19.159107 19.093998 19.028904 18.942097 18.963810 18.985508 19.093998 19.093998 19.159107 19.202503 19.137409 19.093998 19.137409 19.050602 19.115696 19.093998 18.855305 18.768497 18.638309 18.551502 18.551502 18.486408 18.442997 18.421299 18.464710 18.464710 18.464710 18.464710 18.486408 18.486408 18.529804 18.594898 18.594898 18.573200 18.551502 18.594898 
16.707005 16.555103 16.576801 16.576801 16.533405 16.511707 16.533405 16.576801 16.490009 16.620197 16.707005 16.598499 16.555103 16.403202 16.641895 16.685307 16.576801 16.641895 16.576801 16.533405 16.576801 16.533405 16.685307 16.576801 16.598499 16.641895 16.576801 16.598499 16.685307 16.641895 16.707005 16.685307 16.750401 16.750401 16.858906 16.989109 17.097599 17.162708 17.119297 17.162708 17.119297 17.075901 17.010807 16.989109 16.793797 16.815510 16.989109 17.054203 17.097599 17.140995 17.249500 17.336308 17.358006 17.488209 17.466496 17.575001 17.683506 17.705204 17.661808 17.726902 17.900501 17.943897 17.965595 18.052402 18.182606 18.226002 18.377903 18.573200 18.594898 18.681705 18.768497 18.790195 18.898701 18.877003 18.898701 18.855305 18.833607 18.811909 18.790195 18.768497 18.811909 18.725101 18.833607 18.768497 18.833607 18.833607 18.985508 19.115696 19.093998 19.028904 19.050602 19.093998 19.007206 18.963810 18.855305 18.833607 18.790195 18.877003 18.833607 18.833607 18.942097 19.007206 19.115696 19.093998 19.245899 19.245899 19.224201 19.137409 19.007206 18.985508 18.963810 18.920399 18.833607 18.898701 18.898701 19.050602 19.050602 19.224201 19.224201 19.267597 19.267597 19.289295 19.180805 19.137409 19.072300 18.942097 18.963810 18.920399 18.942097 18.920399 18.963810 19.050602 19.159107 19.180805 19.202503 19.159107 19.093998 19.093998 19.028904 18.963810 18.855305 18.681705 18.660007 18.594898 18.616596 18.442997 18.551502 18.486408 18.442997 18.442997 18.377903 18.442997 18.464710 18.486408 18.464710 18.594898 18.616596 18.573200 18.616596 18.464710 
16.663609 16.598499 16.707005 16.685307 16.576801 16.555103 16.555103 16.511707 16.533405 16.555103 16.641895 16.641895 16.598499 16.576801 16.685307 16.620197 16.598499 16.641895 16.511707 16.641895 16.663609 16.685307 16.707005 16.728703 16.598499 16.641895 16.641895 16.641895 16.707005 16.728703 16.793797 16.728703 16.728703 16.793797 16.967396 17.032505 17.075901 17.184406 17.097599 17.184406 17.140995 17.140995 17.075901 17.010807 16.902302 16.837208 16.924000 16.989109 17.097599 17.097599 17.271198 17.227802 17.271198 17.336308 17.423100 17.466496 17.618397 17.596699 17.661808 17.791996 17.857105 17.943897 17.965595 18.030704 18.182606 18.334507 18.421299 18.616596 18.660007 18.725101 18.811909 18.855305 18.963810 18.942097 18.920399 18.963810 18.920399 18.877003 18.877003 18.811909 18.855305 18.833607 18.920399 18.877003 18.877003 19.007206 19.115696 19.115696 19.137409 18.985508 19.072300 19.072300 18.985508 18.963810 18.833607 18.855305 18.855305 18.963810 18.877003 18.833607 18.855305 18.942097 19.072300 19.115696 19.137409 19.202503 19.115696 19.050602 19.007206 18.855305 18.877003 18.811909 18.811909 18.790195 18.833607 18.920399 18.963810 19.093998 19.137409 19.245899 19.224201 19.159107 19.093998 18.985508 19.007206 18.877003 18.898701 18.877003 18.833607 18.963810 19.007206 18.985508 19.115696 19.137409 19.072300 19.202503 19.072300 19.115696 18.898701 18.963810 18.746799 18.725101 18.660007 18.573200 18.573200 18.551502 18.334507 18.442997 18.486408 18.464710 18.421299 18.421299 18.464710 18.508106 18.442997 18.681705 18.594898 18.573200 18.551502 18.616596 
16.620197 16.555103 16.663609 16.598499 16.576801 16.641895 16.620197 16.641895 16.511707 16.533405 16.576801 16.511707 16.598499 16.555103 16.685307 16.663609 16.641895 16.663609 16.837208 16.598499 16.772099 16.663609 16.663609 16.685307 16.641895 16.750401 16.620197 16.620197 16.641895 16.663609 16.772099 16.750401 16.815510 16.772099 17.010807 17.032505 17.032505 17.162708 17.119297 17.097599 17.097599 17.162708 17.140995 17.010807 17.054203 16.837208 16.858906 16.880604 17.054203 16.967396 17.184406 17.206104 17.206104 17.249500 17.423100 17.466496 17.618397 17.553303 17.640110 17.683506 17.835407 17.943897 17.943897 18.074100 18.204304 18.312809 18.377903 18.681705 18.725101 18.768497 18.811909 18.920399 19.007206 18.985508 19.050602 18.985508 19.028904 18.920399 18.942097 18.898701 18.963810 18.942097 18.898701 18.963810 18.942097 19.115696 19.159107 19.267597 19.180805 19.115696 19.093998 19.159107 19.072300 19.072300 18.898701 18.920399 18.877003 18.963810 18.833607 18.920399 19.007206 19.050602 19.072300 19.159107 19.267597 19.180805 19.137409 18.963810 18.963810 18.963810 18.920399 18.768497 18.833607 18.833607 18.768497 18.985508 18.963810 18.985508 19.115696 19.202503 19.115696 19.224201 19.072300 18.833607 18.855305 18.833607 18.877003 18.811909 18.855305 18.855305 18.898701 18.963810 19.093998 19.115696 19.093998 19.115696 19.028904 19.007206 18.985508 18.920399 18.811909 18.703403 18.660007 18.681705 18.551502 18.529804 18.508106 18.421299 18.464710 18.399601 18.421299 18.508106 18.508106 18.551502 18.616596 18.594898 18.551502 18.573200 18.486408 18.508106 
16.685307 16.598499 16.533405 16.641895 16.468296 16.620197 16.598499 16.641895 16.576801 16.555103 16.555103 16.533405 16.555103 16.576801 16.641895 16.598499 16.576801 16.641895 16.620197 16.685307 16.641895 16.598499 16.728703 16.598499 16.685307 16.533405 16.663609 16.641895 16.685307 16.641895 16.685307 16.685307 16.880604 16.793797 16.880604 16.902302 17.054203 17.206104 17.162708 17.140995 17.140995 17.119297 17.162708 17.140995 17.140995 16.924000 16.772099 16.772099 17.010807 16.945698 17.075901 17.184406 17.119297 17.206104 17.314610 17.401402 17.444798 17.509907 17.553303 17.661808 17.791996 17.857105 17.835407 18.009007 18.160908 18.312809 18.442997 18.573200 18.725101 18.768497 18.768497 18.920399 19.028904 18.985508 19.072300 19.072300 19.072300 19.007206 19.028904 18.985508 19.007206 19.050602 19.137409 19.093998 19.115696 19.180805 19.224201 19.224201 19.267597 19.093998 19.137409 19.159107 19.093998 19.093998 18.985508 18.920399 18.855305 18.877003 18.898701 18.877003 18.985508 19.137409 19.093998 19.180805 19.202503 19.202503 19.093998 19.050602 18.963810 18.963810 18.833607 18.920399 18.855305 18.855305 18.746799 18.942097 18.985508 18.942097 19.007206 19.050602 19.072300 19.007206 19.007206 18.768497 18.877003 18.811909 18.855305 18.746799 18.725101 18.746799 18.833607 18.942097 19.007206 19.028904 18.963810 19.093998 18.985508 18.877003 18.920399 18.790195 18.811909 18.638309 18.638309 18.551502 18.421299 18.551502 18.486408 18.486408 18.486408 18.442997 18.573200 18.529804 18.486408 18.508106 18.529804 18.573200 18.616596 18.442997 18.551502 18.529804 
16.620197 16.598499 16.533405 16.555103 16.620197 16.555103 16.598499 16.620197 16.555103 16.598499 16.641895 16.576801 16.663609 16.641895 16.750401 16.685307 16.620197 16.685307 16.641895 16.707005 16.663609 16.620197 16.663609 16.641895 16.576801 16.663609 16.663609 16.707005 16.728703 16.685307 16.750401 16.728703 16.858906 16.793797 16.902302 16.989109 17.097599 17.140995 17.184406 17.206104 17.119297 17.249500 17.227802 17.162708 17.119297 17.097599 16.837208 16.772099 16.772099 16.945698 17.010807 17.162708 17.119297 17.097599 17.184406 17.271198 17.358006 17.466496 17.575001 17.661808 17.748600 17.835407 17.878803 18.030704 18.095798 18.269398 18.464710 18.703403 18.768497 18.768497 18.833607 18.811909 18.985508 19.072300 19.050602 19.007206 19.072300 19.072300 19.093998 19.050602 19.180805 19.115696 19.224201 19.224201 19.245899 19.332706 19.311008 19.376102 19.289295 19.311008 19.180805 19.180805 19.159107 19.072300 19.028904 19.028904 18.920399 18.963810 19.007206 18.985508 19.093998 19.137409 19.202503 19.245899 19.180805 19.267597 19.093998 19.072300 18.985508 18.942097 18.898701 18.920399 18.811909 18.898701 18.811909 18.898701 18.898701 19.007206 19.050602 19.007206 19.007206 18.985508 18.985508 18.811909 18.877003 18.768497 18.790195 18.790195 18.703403 18.811909 18.833607 18.790195 18.963810 19.050602 18.963810 18.985508 19.028904 18.855305 18.768497 18.746799 18.681705 18.638309 18.594898 18.573200 18.551502 18.508106 18.508106 18.551502 18.421299 18.529804 18.660007 18.594898 18.573200 18.551502 18.573200 18.551502 18.573200 18.486408 18.464710 18.529804 
16.685307 16.620197 16.685307 16.555103 16.468296 16.576801 16.511707 16.468296 16.533405 16.424900 16.576801 16.598499 16.555103 16.511707 16.555103 16.576801 16.707005 16.555103 16.685307 16.728703 16.598499 16.555103 16.707005 16.511707 16.555103 16.641895 16.620197 16.598499 16.641895 16.663609 16.685307 16.772099 16.707005 16.663609 16.837208 17.075901 17.054203 17.206104 17.140995 17.162708 17.184406 17.271198 17.097599 17.097599 17.119297 17.140995 16.924000 16.793797 16.728703 16.793797 16.837208 16.967396 17.097599 17.075901 17.097599 17.184406 17.227802 17.379704 17.466496 17.466496 17.661808 17.748600 17.748600 17.987309 18.095798 18.204304 18.442997 18.594898 18.616596 18.811909 18.833607 18.768497 19.028904 19.007206 19.050602 18.942097 19.050602 19.137409 19.072300 19.028904 19.159107 19.224201 19.245899 19.245899 19.332706 19.397800 19.289295 19.332706 19.311008 19.289295 19.311008 19.224201 19.180805 19.137409 19.093998 19.050602 18.963810 19.007206 19.007206 18.985508 19.159107 19.180805 19.289295 19.354404 19.332706 19.267597 19.245899 19.028904 18.920399 18.942097 18.898701 18.877003 18.877003 18.920399 18.898701 18.877003 18.833607 18.985508 19.072300 18.963810 18.963810 18.942097 18.898701 18.790195 18.833607 18.746799 18.681705 18.681705 18.594898 18.616596 18.725101 18.790195 18.833607 18.855305 18.855305 18.855305 18.746799 18.660007 18.681705 18.660007 18.616596 18.573200 18.594898 18.464710 18.421299 18.529804 18.442997 18.508106 18.508106 18.529804 18.573200 18.616596 18.594898 18.594898 18.486408 18.551502 18.421299 18.334507 18.291096 18.291096 
16.620197 16.620197 16.598499 16.576801 16.576801 16.576801 16.533405 16.620197 16.555103 16.555103 16.620197 16.576801 16.424900 16.620197 16.620197 16.555103 16.728703 16.685307 16.707005 16.663609 16.641895 16.663609 16.620197 16.620197 16.685307 16.576801 16.685307 16.772099 16.620197 16.707005 16.772099 16.728703 16.837208 16.793797 16.880604 16.989109 17.119297 17.075901 17.206104 17.140995 17.162708 17.227802 17.140995 17.184406 17.271198 17.140995 17.054203 16.924000 16.728703 16.663609 16.902302 16.924000 16.989109 17.032505 17.119297 17.162708 17.336308 17.358006 17.401402 17.488209 17.596699 17.705204 17.835407 17.857105 18.052402 18.226002 18.291096 18.594898 18.660007 18.768497 18.746799 18.877003 19.007206 19.050602 19.072300 19.050602 19.072300 19.093998 19.159107 19.050602 19.224201 19.159107 19.289295 19.354404 19.311008 19.397800 19.397800 19.462910 19.376102 19.354404 19.332706 19.267597 19.245899 19.072300 19.115696 19.115696 19.180805 19.137409 19.115696 19.202503 19.224201 19.354404 19.289295 19.245899 19.267597 19.289295 19.245899 19.224201 19.072300 18.985508 18.942097 19.028904 18.920399 18.920399 18.985508 18.942097 19.007206 19.072300 19.093998 19.115696 19.028904 19.028904 18.833607 18.811909 18.768497 18.703403 18.703403 18.616596 18.660007 18.681705 18.681705 18.681705 18.833607 18.855305 18.746799 18.811909 18.703403 18.725101 18.638309 18.703403 18.638309 18.616596 18.573200 18.421299 18.508106 18.508106 18.529804 18.638309 18.573200 18.616596 18.725101 18.746799 18.660007 18.638309 18.573200 18.573200 18.442997 18.312809 18.226002 18.030704 
16.641895 16.707005 16.511707 16.511707 16.533405 16.511707 16.490009 16.533405 16.598499 16.446598 16.576801 16.598499 16.511707 16.511707 16.620197 16.620197 16.641895 16.685307 16.663609 16.641895 16.555103 16.620197 16.663609 16.663609 16.663609 16.663609 16.620197 16.598499 16.641895 16.641895 16.641895 16.685307 16.793797 16.837208 16.858906 17.032505 17.032505 17.119297 17.140995 17.097599 17.184406 17.119297 17.140995 17.097599 17.140995 17.119297 17.032505 16.945698 16.815510 16.750401 16.685307 16.924000 16.880604 16.989109 16.967396 17.162708 17.249500 17.227802 17.314610 17.509907 17.553303 17.661808 17.791996 17.878803 17.987309 18.117496 18.291096 18.551502 18.660007 18.681705 18.768497 18.811909 18.963810 18.963810 19.007206 18.942097 18.963810 19.028904 18.963810 19.007206 19.050602 19.202503 19.289295 19.245899 19.311008 19.311008 19.397800 19.419498 19.354404 19.376102 19.354404 19.376102 19.224201 19.072300 19.007206 19.180805 19.159107 19.180805 19.224201 19.267597 19.332706 19.332706 19.289295 19.332706 19.332706 19.332706 19.224201 19.159107 19.202503 19.028904 19.050602 18.898701 18.942097 18.963810 19.007206 18.942097 19.050602 19.093998 19.093998 19.072300 19.072300 18.985508 18.985508 18.811909 18.811909 18.681705 18.725101 18.681705 18.616596 18.660007 18.638309 18.725101 18.703403 18.725101 18.725101 18.725101 18.551502 18.594898 18.551502 18.594898 18.551502 18.529804 18.573200 18.486408 18.421299 18.529804 18.508106 18.616596 18.529804 18.616596 18.681705 18.681705 18.660007 18.551502 18.529804 18.529804 18.291096 18.247700 18.030704 17.900501 
16.728703 16.598499 16.598499 16.555103 16.620197 16.490009 16.533405 16.620197 16.576801 16.533405 16.641895 16.598499 16.598499 16.620197 16.685307 16.641895 16.641895 16.641895 16.707005 16.663609 16.663609 16.728703 16.641895 16.641895 16.707005 16.641895 16.707005 16.663609 16.685307 16.707005 16.707005 16.707005 16.772099 16.707005 16.837208 17.010807 17.054203 17.162708 17.119297 17.097599 17.140995 17.206104 17.184406 17.119297 17.097599 17.184406 17.054203 16.967396 16.902302 16.728703 16.707005 16.815510 16.902302 16.989109 17.032505 17.097599 17.271198 17.184406 17.249500 17.401402 17.596699 17.618397 17.748600 17.813709 17.987309 18.160908 18.226002 18.486408 18.594898 18.703403 18.790195 18.833607 19.007206 18.942097 18.920399 18.963810 18.942097 19.028904 18.942097 19.050602 19.050602 19.202503 19.267597 19.311008 19.332706 19.332706 19.354404 19.397800 19.332706 19.289295 19.462910 19.311008 19.245899 19.159107 19.137409 19.137409 19.115696 19.202503 19.224201 19.311008 19.376102 19.354404 19.376102 19.267597 19.419498 19.354404 19.311008 19.202503 19.180805 19.137409 19.072300 19.072300 18.963810 19.050602 19.007206 19.093998 19.072300 19.202503 19.202503 19.224201 19.050602 19.093998 18.963810 18.877003 18.725101 18.638309 18.660007 18.660007 18.660007 18.616596 18.616596 18.681705 18.638309 18.638309 18.638309 18.660007 18.508106 18.616596 18.573200 18.594898 18.573200 18.508106 18.529804 18.551502 18.442997 18.529804 18.486408 18.616596 18.616596 18.638309 18.790195 18.638309 18.594898 18.529804 18.464710 18.356205 18.269398 18.204304 17.965595 17.683506 
16.663609 16.663609 16.555103 16.598499 16.598499 16.511707 16.468296 16.598499 16.598499 16.511707 16.576801 16.598499 16.576801 16.663609 16.707005 16.685307 16.641895 16.728703 16.707005 16.620197 16.685307 16.685307 16.641895 16.620197 16.707005 16.728703 16.728703 16.772099 16.750401 16.728703 16.750401 16.707005 16.772099 16.750401 16.837208 16.815510 16.880604 17.097599 17.097599 17.032505 17.075901 17.140995 17.097599 17.054203 17.184406 17.206104 17.097599 17.075901 17.010807 16.837208 16.750401 16.685307 16.707005 16.989109 16.902302 17.032505 17.162708 17.140995 17.119297 17.379704 17.509907 17.553303 17.661808 17.770298 17.922199 18.117496 18.160908 18.464710 18.594898 18.616596 18.638309 18.725101 18.746799 18.811909 18.790195 18.811909 18.811909 18.877003 18.877003 18.920399 19.007206 19.007206 19.224201 19.137409 19.245899 19.332706 19.311008 19.354404 19.311008 19.397800 19.289295 19.245899 19.267597 19.115696 19.159107 19.093998 19.159107 19.202503 19.245899 19.267597 19.397800 19.332706 19.354404 19.397800 19.332706 19.332706 19.332706 19.267597 19.159107 19.137409 19.093998 19.137409 19.007206 19.072300 19.202503 19.267597 19.202503 19.224201 19.224201 19.137409 19.137409 19.159107 19.028904 18.898701 18.855305 18.703403 18.616596 18.725101 18.616596 18.638309 18.573200 18.573200 18.594898 18.703403 18.551502 18.573200 18.421299 18.594898 18.442997 18.616596 18.464710 18.464710 18.421299 18.464710 18.508106 18.551502 18.573200 18.573200 18.681705 18.616596 18.573200 18.529804 18.573200 18.442997 18.334507 18.312809 18.117496 17.987309 17.618397 17.314610 
16.793797 16.511707 16.576801 16.446598 16.598499 16.555103 16.555103 16.511707 16.446598 16.555103 16.598499 16.490009 16.576801 16.663609 16.663609 16.555103 16.641895 16.598499 16.728703 16.707005 16.707005 16.641895 16.728703 16.750401 16.663609 16.707005 16.837208 16.815510 16.837208 16.793797 16.750401 16.707005 16.772099 16.598499 16.772099 16.793797 16.837208 16.924000 16.858906 16.880604 17.010807 17.010807 16.967396 17.032505 17.075901 17.119297 17.097599 17.032505 17.119297 16.880604 16.728703 16.750401 16.750401 16.750401 16.858906 16.924000 16.967396 16.967396 17.119297 17.227802 17.444798 17.509907 17.596699 17.770298 17.943897 17.965595 18.204304 18.269398 18.377903 18.508106 18.573200 18.638309 18.660007 18.746799 18.725101 18.746799 18.725101 18.811909 18.877003 18.833607 18.963810 18.985508 19.137409 19.115696 19.159107 19.202503 19.267597 19.397800 19.332706 19.224201 19.159107 19.267597 19.115696 19.028904 19.050602 19.028904 19.072300 19.267597 19.202503 19.224201 19.311008 19.332706 19.311008 19.332706 19.311008 19.289295 19.289295 19.202503 19.180805 19.137409 19.050602 19.050602 19.072300 19.224201 19.137409 19.137409 19.202503 19.202503 19.137409 19.137409 19.050602 19.028904 19.028904 18.877003 18.877003 18.725101 18.638309 18.638309 18.573200 18.551502 18.442997 18.551502 18.594898 18.573200 18.508106 18.486408 18.421299 18.573200 18.442997 18.551502 18.464710 18.464710 18.464710 18.399601 18.442997 18.508106 18.616596 18.594898 18.551502 18.638309 18.529804 18.573200 18.399601 18.356205 18.139210 18.074100 17.878803 17.618397 17.314610 17.206104 
16.663609 16.511707 16.598499 16.490009 16.620197 16.511707 16.490009 16.533405 16.620197 16.555103 16.663609 16.598499 16.555103 16.620197 16.750401 16.620197 16.685307 16.685307 16.728703 16.663609 16.750401 16.728703 16.750401 16.815510 16.924000 16.793797 16.880604 16.815510 16.880604 16.772099 16.750401 16.728703 16.663609 16.728703 16.793797 16.793797 16.815510 16.945698 16.858906 16.902302 16.880604 16.924000 17.010807 17.075901 17.075901 17.097599 17.032505 17.054203 17.032505 16.924000 16.728703 16.707005 16.685307 16.750401 16.772099 16.837208 16.967396 17.054203 17.075901 17.227802 17.358006 17.531605 17.509907 17.705204 17.791996 17.943897 18.074100 18.247700 18.312809 18.486408 18.464710 18.486408 18.638309 18.594898 18.616596 18.660007 18.703403 18.746799 18.898701 18.811909 18.920399 18.898701 19.072300 19.028904 19.159107 19.224201 19.245899 19.311008 19.224201 19.202503 19.224201 19.137409 19.115696 18.963810 19.028904 19.050602 19.072300 19.137409 19.137409 19.224201 19.289295 19.311008 19.376102 19.245899 19.267597 19.354404 19.267597 19.180805 19.137409 19.093998 19.093998 19.072300 19.072300 19.180805 19.180805 19.245899 19.224201 19.289295 19.180805 19.245899 19.137409 19.093998 19.050602 18.855305 18.833607 18.594898 18.660007 18.681705 18.529804 18.529804 18.377903 18.486408 18.529804 18.442997 18.442997 18.508106 18.421299 18.464710 18.421299 18.464710 18.356205 18.464710 18.486408 18.442997 18.508106 18.594898 18.551502 18.594898 18.660007 18.660007 18.464710 18.442997 18.312809 18.247700 18.074100 17.900501 17.705204 17.271198 17.119297 17.140995 
16.685307 16.490009 16.641895 16.490009 16.598499 16.620197 16.576801 16.576801 16.533405 16.533405 16.620197 16.598499 16.533405 16.598499 16.641895 16.728703 16.750401 16.793797 16.728703 16.707005 16.815510 16.902302 16.989109 16.924000 16.967396 16.880604 16.772099 16.837208 16.772099 16.707005 16.641895 16.663609 16.598499 16.663609 16.815510 16.880604 16.902302 16.945698 16.880604 16.880604 16.815510 16.924000 16.902302 16.967396 16.989109 17.075901 16.967396 17.119297 16.989109 16.924000 16.945698 16.772099 16.707005 16.750401 16.793797 16.902302 17.010807 16.967396 17.032505 17.140995 17.271198 17.379704 17.553303 17.683506 17.857105 17.878803 18.095798 18.182606 18.269398 18.312809 18.377903 18.464710 18.464710 18.573200 18.594898 18.681705 18.660007 18.681705 18.725101 18.768497 18.855305 18.920399 19.050602 19.007206 19.093998 19.245899 19.180805 19.245899 19.202503 19.159107 19.180805 19.072300 19.007206 18.942097 18.920399 19.050602 19.050602 19.072300 19.137409 19.202503 19.267597 19.245899 19.267597 19.311008 19.289295 19.289295 19.289295 19.137409 19.072300 19.028904 19.007206 19.093998 19.050602 19.202503 19.224201 19.267597 19.289295 19.267597 19.267597 19.289295 19.072300 19.093998 19.072300 18.898701 18.833607 18.638309 18.594898 18.594898 18.464710 18.442997 18.529804 18.421299 18.529804 18.508106 18.551502 18.486408 18.421299 18.464710 18.442997 18.464710 18.486408 18.486408 18.464710 18.573200 18.660007 18.616596 18.660007 18.681705 18.638309 18.486408 18.377903 18.356205 18.312809 18.095798 17.835407 17.705204 17.401402 17.140995 17.032505 17.162708 
16.663609 16.511707 16.533405 16.511707 16.511707 16.555103 16.468296 16.620197 16.555103 16.533405 16.555103 16.576801 16.533405 16.728703 16.728703 16.750401 16.837208 16.858906 16.837208 16.815510 16.793797 16.880604 16.837208 16.924000 16.858906 16.837208 16.902302 16.728703 16.858906 16.707005 16.707005 16.728703 16.685307 16.728703 16.815510 16.815510 16.815510 16.924000 16.924000 16.989109 16.902302 16.924000 16.793797 16.837208 16.815510 16.945698 16.902302 16.902302 16.924000 16.858906 16.880604 16.837208 16.663609 16.707005 16.772099 16.880604 17.010807 16.967396 16.967396 17.119297 17.314610 17.358006 17.466496 17.640110 17.900501 17.900501 17.987309 18.139210 18.160908 18.269398 18.356205 18.377903 18.486408 18.551502 18.486408 18.594898 18.594898 18.573200 18.725101 18.725101 18.898701 18.877003 18.963810 18.985508 19.028904 19.115696 19.115696 19.159107 19.180805 19.115696 19.072300 18.963810 18.963810 18.920399 18.942097 18.942097 18.963810 18.963810 18.985508 19.115696 19.224201 19.267597 19.332706 19.224201 19.202503 19.267597 19.137409 19.137409 19.028904 19.050602 19.028904 19.028904 18.985508 19.072300 19.267597 19.202503 19.267597 19.267597 19.267597 19.180805 19.180805 19.137409 19.050602 18.811909 18.746799 18.594898 18.660007 18.594898 18.464710 18.486408 18.486408 18.421299 18.486408 18.529804 18.486408 18.464710 18.508106 18.421299 18.442997 18.421299 18.486408 18.508106 18.464710 18.594898 18.486408 18.616596 18.573200 18.464710 18.421299 18.377903 18.269398 18.247700 18.074100 17.943897 17.618397 17.466496 17.184406 17.054203 17.032505 17.184406 
16.576801 16.533405 16.707005 16.576801 16.576801 16.598499 16.641895 16.685307 16.533405 16.598499 16.707005 16.641895 16.663609 16.858906 16.924000 16.902302 16.837208 16.880604 16.902302 16.858906 16.858906 16.793797 16.837208 16.837208 16.902302 16.815510 16.750401 16.815510 16.793797 16.793797 16.750401 16.707005 16.641895 16.707005 16.728703 16.793797 16.815510 16.815510 16.880604 16.924000 16.880604 16.989109 16.902302 16.902302 16.967396 16.924000 16.815510 16.750401 16.837208 16.750401 16.793797 16.750401 16.772099 16.728703 16.663609 16.880604 16.837208 16.967396 16.967396 17.054203 17.249500 17.271198 17.401402 17.553303 17.726902 17.726902 17.900501 18.095798 18.095798 18.182606 18.291096 18.356205 18.377903 18.464710 18.421299 18.529804 18.638309 18.573200 18.660007 18.681705 18.768497 18.746799 18.920399 18.898701 18.963810 19.028904 19.028904 19.115696 19.050602 19.050602 19.007206 18.963810 18.898701 18.963810 18.855305 18.833607 18.985508 18.942097 19.050602 18.985508 19.202503 19.202503 19.245899 19.159107 19.137409 19.050602 19.072300 18.898701 18.920399 18.920399 18.920399 18.920399 18.963810 19.093998 19.115696 19.180805 19.224201 19.267597 19.180805 19.180805 19.050602 19.028904 18.920399 18.725101 18.681705 18.616596 18.551502 18.573200 18.464710 18.508106 18.464710 18.508106 18.442997 18.464710 18.421299 18.442997 18.551502 18.464710 18.399601 18.377903 18.529804 18.486408 18.442997 18.508106 18.442997 18.486408 18.508106 18.421299 18.312809 18.291096 18.139210 18.074100 17.965595 17.661808 17.271198 17.249500 17.162708 17.032505 17.054203 17.054203 
16.663609 16.533405 16.707005 16.685307 16.598499 16.620197 16.663609 16.685307 16.707005 16.793797 16.837208 16.772099 16.793797 16.880604 16.924000 16.880604 16.815510 16.837208 16.815510 16.750401 16.858906 16.880604 16.945698 17.010807 16.924000 16.945698 16.880604 16.880604 16.793797 16.793797 16.750401 16.793797 16.728703 16.663609 16.815510 16.837208 16.772099 16.858906 16.967396 16.858906 17.010807 17.032505 16.989109 16.902302 17.032505 16.967396 16.772099 16.880604 16.772099 16.750401 16.728703 16.663609 16.772099 16.750401 16.750401 16.837208 16.880604 16.880604 16.902302 17.032505 17.162708 17.271198 17.358006 17.596699 17.683506 17.748600 17.835407 18.009007 18.030704 18.291096 18.247700 18.291096 18.377903 18.399601 18.464710 18.508106 18.573200 18.551502 18.833607 18.725101 18.703403 18.790195 18.963810 18.920399 19.072300 19.093998 19.050602 19.072300 19.115696 19.072300 18.920399 18.877003 18.877003 18.811909 18.898701 18.877003 18.855305 19.050602 19.007206 18.985508 19.007206 19.115696 19.115696 19.159107 19.028904 19.007206 18.963810 18.920399 18.811909 18.942097 18.920399 18.898701 18.877003 18.985508 19.159107 19.224201 19.159107 19.137409 19.224201 19.115696 19.007206 18.942097 18.898701 18.725101 18.703403 18.660007 18.551502 18.486408 18.508106 18.529804 18.421299 18.464710 18.508106 18.442997 18.442997 18.529804 18.529804 18.356205 18.421299 18.508106 18.464710 18.442997 18.594898 18.486408 18.486408 18.377903 18.421299 18.442997 18.334507 18.269398 18.117496 18.009007 17.748600 17.509907 17.227802 17.249500 17.140995 17.010807 17.054203 17.097599 
16.707005 16.620197 16.685307 16.598499 16.641895 16.750401 16.728703 16.793797 16.815510 16.793797 16.858906 16.728703 16.902302 16.793797 16.924000 16.924000 16.772099 16.750401 16.707005 16.837208 16.772099 16.902302 16.989109 16.989109 16.858906 16.880604 17.010807 16.837208 16.880604 16.902302 16.837208 16.858906 16.815510 16.707005 16.945698 16.858906 16.793797 16.815510 16.815510 16.837208 16.967396 16.945698 17.032505 16.902302 16.967396 17.010807 16.902302 16.967396 16.837208 16.772099 16.663609 16.663609 16.641895 16.750401 16.750401 16.772099 16.837208 16.902302 16.967396 17.032505 17.140995 17.249500 17.358006 17.466496 17.683506 17.791996 17.878803 18.009007 18.095798 18.139210 18.204304 18.204304 18.269398 18.464710 18.442997 18.508106 18.529804 18.573200 18.703403 18.725101 18.790195 18.833607 18.963810 19.072300 19.137409 19.115696 19.115696 19.115696 19.093998 19.072300 18.898701 18.898701 18.942097 18.790195 18.855305 18.877003 18.877003 18.963810 19.028904 18.942097 19.007206 19.093998 19.137409 19.028904 19.007206 19.028904 18.898701 18.877003 18.811909 18.898701 18.790195 18.833607 18.833607 18.920399 19.072300 19.072300 19.115696 19.224201 19.159107 19.137409 18.920399 18.833607 18.790195 18.725101 18.638309 18.464710 18.616596 18.551502 18.508106 18.421299 18.334507 18.421299 18.486408 18.377903 18.399601 18.508106 18.442997 18.508106 18.464710 18.551502 18.486408 18.551502 18.442997 18.529804 18.442997 18.442997 18.377903 18.334507 18.204304 18.074100 18.009007 17.705204 17.531605 17.358006 17.206104 17.292896 17.184406 17.140995 17.010807 17.162708 
16.663609 16.620197 16.772099 16.837208 16.967396 16.815510 16.793797 16.858906 16.880604 16.858906 16.837208 16.793797 16.772099 16.858906 16.858906 16.924000 16.793797 16.772099 16.880604 16.880604 16.858906 17.032505 17.010807 16.945698 16.967396 16.880604 16.902302 16.924000 16.880604 16.967396 16.902302 16.902302 16.880604 16.837208 16.924000 16.945698 16.815510 16.902302 16.858906 16.858906 16.967396 16.989109 17.075901 17.010807 16.967396 17.054203 16.945698 16.902302 16.902302 16.924000 16.858906 16.772099 16.750401 16.750401 16.707005 16.793797 16.924000 16.924000 17.010807 17.054203 17.054203 17.162708 17.271198 17.444798 17.575001 17.791996 17.878803 18.095798 18.030704 18.204304 18.160908 18.247700 18.377903 18.399601 18.442997 18.529804 18.638309 18.703403 18.725101 18.790195 18.877003 19.007206 19.072300 19.180805 19.180805 19.202503 19.115696 19.115696 19.137409 19.072300 19.028904 18.985508 18.920399 18.898701 18.920399 18.920399 18.920399 18.942097 18.942097 19.072300 19.093998 19.180805 19.007206 19.028904 18.942097 18.855305 18.920399 18.898701 18.877003 18.833607 18.790195 18.790195 18.811909 18.942097 19.007206 19.028904 19.050602 19.093998 18.963810 18.942097 18.963810 18.855305 18.790195 18.638309 18.594898 18.551502 18.551502 18.573200 18.486408 18.464710 18.486408 18.464710 18.529804 18.421299 18.508106 18.594898 18.551502 18.486408 18.334507 18.486408 18.594898 18.573200 18.464710 18.442997 18.442997 18.334507 18.312809 18.204304 18.247700 17.987309 17.791996 17.596699 17.423100 17.379704 17.271198 17.314610 17.119297 17.140995 17.054203 17.119297 
16.555103 16.685307 16.793797 16.837208 16.880604 16.880604 16.945698 16.880604 16.880604 16.815510 16.880604 16.837208 16.815510 16.815510 16.837208 16.967396 16.815510 16.945698 16.924000 16.902302 16.902302 16.902302 16.989109 16.989109 16.967396 16.880604 16.945698 17.010807 16.945698 16.989109 16.880604 16.902302 16.924000 16.793797 16.858906 16.815510 16.750401 16.858906 16.815510 16.837208 16.945698 16.880604 16.945698 16.967396 17.010807 17.075901 16.945698 17.032505 16.945698 16.837208 16.902302 16.858906 16.837208 16.750401 16.707005 16.750401 16.858906 16.902302 16.989109 17.032505 17.075901 17.075901 17.249500 17.401402 17.509907 17.705204 17.726902 17.922199 17.922199 18.074100 18.074100 18.160908 18.334507 18.421299 18.399601 18.551502 18.551502 18.660007 18.681705 18.768497 18.942097 18.942097 19.093998 19.115696 19.137409 19.180805 19.180805 19.180805 19.115696 19.093998 18.920399 19.007206 18.877003 18.877003 18.898701 18.898701 18.920399 18.942097 18.942097 18.898701 19.093998 19.093998 19.028904 18.920399 18.920399 18.855305 18.768497 18.811909 18.833607 18.811909 18.768497 18.681705 18.725101 18.811909 18.877003 19.007206 18.985508 18.920399 18.877003 18.855305 18.660007 18.746799 18.660007 18.616596 18.573200 18.442997 18.486408 18.399601 18.442997 18.399601 18.291096 18.508106 18.377903 18.421299 18.508106 18.421299 18.573200 18.486408 18.508106 18.399601 18.442997 18.421299 18.399601 18.356205 18.226002 18.226002 18.291096 18.226002 18.009007 17.791996 17.575001 17.531605 17.488209 17.401402 17.249500 17.358006 17.314610 17.032505 17.032505 17.075901 
16.424900 16.533405 16.707005 16.815510 16.793797 16.945698 16.880604 16.902302 16.815510 16.837208 16.815510 16.880604 16.815510 16.880604 16.815510 16.902302 16.902302 16.880604 17.032505 16.967396 16.858906 16.945698 16.989109 16.924000 16.902302 16.967396 16.967396 16.924000 16.902302 16.989109 16.989109 16.880604 16.858906 16.815510 16.880604 16.793797 16.750401 16.685307 16.685307 16.945698 16.902302 16.989109 16.902302 16.880604 16.989109 17.032505 16.945698 16.989109 16.880604 16.880604 16.880604 16.880604 16.815510 16.793797 16.707005 16.793797 16.880604 16.858906 16.902302 17.010807 17.119297 17.119297 17.140995 17.249500 17.444798 17.575001 17.683506 17.813709 17.878803 18.074100 18.139210 18.117496 18.377903 18.291096 18.464710 18.529804 18.573200 18.703403 18.790195 18.855305 19.007206 19.072300 19.202503 19.159107 19.093998 19.289295 19.202503 19.289295 19.137409 19.050602 18.942097 18.963810 18.942097 18.985508 18.898701 18.985508 18.963810 19.028904 19.072300 19.093998 19.072300 19.159107 19.007206 18.985508 18.985508 18.790195 18.768497 18.877003 18.790195 18.768497 18.660007 18.638309 18.703403 18.746799 18.811909 18.746799 18.877003 18.768497 18.790195 18.703403 18.681705 18.573200 18.681705 18.551502 18.529804 18.399601 18.442997 18.421299 18.399601 18.377903 18.399601 18.442997 18.421299 18.377903 18.421299 18.508106 18.464710 18.421299 18.442997 18.377903 18.377903 18.399601 18.356205 18.226002 18.074100 18.139210 18.204304 18.074100 17.770298 17.553303 17.444798 17.401402 17.444798 17.336308 17.336308 17.292896 17.206104 17.119297 17.162708 17.097599 
16.359806 16.533405 16.750401 16.815510 16.858906 16.837208 16.685307 16.880604 16.750401 16.815510 16.793797 16.728703 16.750401 16.815510 16.880604 16.902302 16.793797 16.902302 16.945698 16.967396 16.815510 16.924000 16.837208 16.858906 16.989109 16.967396 16.880604 16.880604 17.010807 17.032505 16.967396 16.858906 16.815510 16.837208 16.772099 16.728703 16.620197 16.620197 16.750401 16.793797 16.815510 16.880604 16.837208 16.902302 16.902302 16.945698 16.880604 16.945698 16.945698 16.793797 16.858906 16.837208 16.902302 16.902302 16.728703 16.815510 16.772099 16.837208 16.858906 16.924000 17.119297 17.140995 17.206104 17.184406 17.444798 17.553303 17.596699 17.770298 17.857105 17.943897 18.074100 18.117496 18.226002 18.312809 18.442997 18.508106 18.594898 18.746799 18.920399 18.898701 19.050602 19.072300 19.180805 19.180805 19.245899 19.180805 19.137409 19.202503 19.159107 19.050602 19.028904 19.050602 19.050602 18.963810 19.007206 18.985508 19.072300 19.137409 19.180805 19.115696 19.180805 19.137409 19.137409 18.985508 18.985508 18.811909 18.790195 18.746799 18.746799 18.703403 18.703403 18.703403 18.660007 18.703403 18.746799 18.660007 18.703403 18.768497 18.660007 18.594898 18.573200 18.573200 18.573200 18.594898 18.508106 18.442997 18.421299 18.442997 18.421299 18.442997 18.464710 18.356205 18.421299 18.399601 18.421299 18.399601 18.421299 18.508106 18.356205 18.377903 18.399601 18.334507 18.312809 18.182606 18.117496 18.160908 18.052402 17.683506 17.509907 17.444798 17.466496 17.488209 17.509907 17.358006 17.314610 17.292896 17.206104 17.054203 16.989109 17.075901 
16.338108 16.381504 16.663609 16.793797 16.815510 16.837208 16.707005 16.837208 16.750401 16.793797 16.837208 16.707005 16.772099 16.945698 16.924000 16.945698 16.880604 16.967396 16.902302 16.858906 16.924000 16.924000 16.902302 16.945698 16.815510 16.880604 16.902302 16.902302 16.924000 16.924000 16.967396 16.989109 16.945698 16.902302 16.793797 16.707005 16.641895 16.728703 16.772099 16.750401 16.815510 16.815510 16.858906 16.880604 16.989109 16.989109 16.945698 16.945698 16.945698 16.902302 16.902302 16.815510 16.880604 16.815510 16.772099 16.750401 16.793797 16.772099 16.858906 16.945698 17.097599 17.119297 17.097599 17.184406 17.336308 17.423100 17.575001 17.705204 17.791996 17.857105 17.987309 18.030704 18.204304 18.334507 18.356205 18.551502 18.638309 18.811909 18.877003 18.898701 19.137409 19.180805 19.202503 19.224201 19.159107 19.245899 19.224201 19.267597 19.202503 19.093998 19.007206 19.072300 19.028904 19.007206 19.028904 19.093998 19.202503 19.180805 19.137409 19.137409 19.159107 19.245899 19.137409 19.072300 18.985508 18.898701 18.768497 18.746799 18.703403 18.573200 18.681705 18.594898 18.551502 18.573200 18.681705 18.660007 18.638309 18.703403 18.638309 18.551502 18.486408 18.573200 18.508106 18.442997 18.486408 18.464710 18.377903 18.464710 18.464710 18.421299 18.464710 18.421299 18.421299 18.291096 18.399601 18.399601 18.421299 18.508106 18.334507 18.377903 18.356205 18.226002 18.117496 18.160908 18.009007 18.030704 17.661808 17.531605 17.423100 17.466496 17.423100 17.423100 17.292896 17.314610 17.227802 17.292896 17.162708 17.097599 17.184406 17.032505 
16.381504 16.424900 16.576801 16.663609 16.837208 16.837208 16.728703 16.815510 16.815510 16.815510 16.858906 16.772099 16.750401 16.902302 16.902302 16.880604 16.902302 16.902302 16.989109 16.880604 16.924000 16.880604 16.989109 16.989109 16.902302 16.967396 16.815510 16.880604 16.880604 16.967396 16.902302 16.967396 16.967396 16.858906 16.793797 16.815510 16.620197 16.750401 16.685307 16.815510 16.750401 16.837208 16.837208 16.880604 17.032505 17.032505 16.858906 16.858906 16.837208 16.772099 16.793797 16.815510 16.728703 16.772099 16.793797 16.728703 16.750401 16.750401 16.750401 16.945698 17.054203 17.119297 17.097599 17.162708 17.249500 17.401402 17.553303 17.705204 17.683506 17.878803 17.965595 18.009007 18.160908 18.269398 18.312809 18.508106 18.638309 18.746799 18.963810 18.963810 19.050602 19.137409 19.224201 19.245899 19.159107 19.267597 19.267597 19.202503 19.137409 19.115696 19.028904 19.115696 19.072300 19.137409 19.159107 19.245899 19.311008 19.311008 19.267597 19.267597 19.202503 19.289295 19.180805 19.115696 19.050602 18.985508 18.833607 18.790195 18.703403 18.616596 18.616596 18.616596 18.638309 18.616596 18.573200 18.638309 18.616596 18.486408 18.594898 18.508106 18.464710 18.421299 18.464710 18.442997 18.551502 18.377903 18.399601 18.442997 18.421299 18.421299 18.421299 18.421299 18.421299 18.377903 18.442997 18.442997 18.421299 18.356205 18.312809 18.377903 18.399601 18.247700 18.009007 18.009007 17.813709 17.683506 17.509907 17.509907 17.488209 17.488209 17.444798 17.401402 17.336308 17.292896 17.162708 17.206104 17.249500 17.010807 17.097599 17.054203 
16.294697 16.272999 16.555103 16.620197 16.772099 16.750401 16.728703 16.837208 16.815510 16.989109 16.945698 16.728703 16.815510 16.902302 16.858906 16.924000 16.750401 16.815510 16.858906 16.880604 16.880604 16.945698 16.902302 16.902302 16.924000 16.902302 16.924000 17.010807 16.924000 17.010807 16.945698 16.945698 17.010807 16.967396 16.924000 16.924000 16.685307 16.750401 16.707005 16.772099 16.837208 16.815510 16.837208 16.945698 16.945698 16.967396 16.924000 16.945698 16.815510 16.815510 16.902302 16.793797 16.728703 16.837208 16.728703 16.707005 16.641895 16.707005 16.815510 16.837208 17.032505 16.989109 17.032505 17.119297 17.140995 17.314610 17.466496 17.466496 17.596699 17.748600 17.987309 18.052402 18.074100 18.247700 18.334507 18.464710 18.616596 18.703403 18.855305 18.985508 19.050602 19.202503 19.180805 19.159107 19.072300 19.224201 19.180805 19.267597 19.115696 19.072300 18.985508 19.115696 19.093998 19.072300 19.245899 19.245899 19.245899 19.311008 19.289295 19.289295 19.311008 19.267597 19.267597 19.159107 19.007206 18.985508 18.898701 18.833607 18.638309 18.703403 18.573200 18.529804 18.573200 18.529804 18.551502 18.551502 18.508106 18.551502 18.442997 18.442997 18.399601 18.421299 18.421299 18.464710 18.464710 18.421299 18.377903 18.442997 18.399601 18.442997 18.356205 18.399601 18.399601 18.377903 18.377903 18.421299 18.377903 18.334507 18.269398 18.269398 18.204304 18.160908 18.117496 17.835407 17.553303 17.466496 17.444798 17.488209 17.379704 17.401402 17.444798 17.379704 17.184406 17.336308 17.227802 17.162708 17.119297 16.945698 17.140995 17.119297 
16.468296 16.446598 16.533405 16.685307 16.815510 16.858906 16.815510 16.837208 16.837208 16.924000 16.858906 16.880604 16.837208 16.880604 16.815510 16.924000 16.772099 16.837208 16.902302 16.772099 16.945698 16.880604 16.989109 16.967396 16.967396 16.880604 16.989109 16.880604 16.924000 17.010807 17.010807 16.945698 16.989109 16.924000 16.989109 16.924000 16.685307 16.641895 16.663609 16.728703 16.902302 16.837208 16.837208 16.837208 16.880604 16.924000 16.902302 16.837208 16.837208 16.815510 16.815510 16.772099 16.858906 16.815510 16.815510 16.772099 16.663609 16.707005 16.750401 16.750401 17.032505 16.989109 17.097599 17.075901 17.140995 17.249500 17.379704 17.444798 17.488209 17.748600 17.857105 17.965595 18.052402 18.160908 18.269398 18.464710 18.573200 18.660007 18.898701 18.898701 19.159107 19.159107 19.159107 19.159107 19.115696 19.224201 19.159107 19.137409 19.115696 19.072300 19.137409 19.093998 19.137409 19.180805 19.289295 19.245899 19.311008 19.311008 19.289295 19.202503 19.267597 19.289295 19.245899 19.180805 19.137409 19.050602 18.920399 18.855305 18.681705 18.768497 18.594898 18.681705 18.573200 18.660007 18.508106 18.508106 18.508106 18.594898 18.442997 18.421299 18.442997 18.356205 18.442997 18.421299 18.377903 18.399601 18.377903 18.442997 18.421299 18.486408 18.442997 18.442997 18.399601 18.377903 18.399601 18.356205 18.377903 18.247700 18.204304 18.160908 18.160908 18.074100 17.813709 17.575001 17.401402 17.509907 17.444798 17.488209 17.553303 17.444798 17.553303 17.488209 17.336308 17.314610 17.227802 17.184406 17.140995 17.140995 17.119297 17.054203 
16.446598 16.338108 16.598499 16.641895 16.815510 16.772099 16.772099 16.815510 16.837208 16.793797 16.924000 16.837208 16.880604 16.924000 16.858906 16.880604 16.837208 16.880604 16.880604 16.902302 17.032505 16.815510 16.967396 16.989109 16.989109 16.902302 16.967396 16.945698 16.924000 16.945698 16.989109 16.989109 16.967396 16.989109 16.945698 16.945698 16.707005 16.663609 16.728703 16.728703 16.793797 16.815510 16.772099 16.880604 16.793797 16.989109 16.880604 16.880604 16.772099 16.793797 16.772099 16.772099 16.772099 16.815510 16.837208 16.685307 16.728703 16.707005 16.663609 16.750401 16.880604 17.010807 17.054203 17.032505 17.162708 17.206104 17.206104 17.531605 17.401402 17.596699 17.748600 17.922199 17.943897 18.182606 18.160908 18.334507 18.464710 18.594898 18.768497 18.855305 18.920399 19.093998 19.115696 19.093998 19.180805 19.245899 19.180805 19.115696 19.072300 19.028904 19.072300 19.028904 19.093998 19.050602 19.159107 19.332706 19.245899 19.397800 19.289295 19.224201 19.245899 19.289295 19.202503 19.159107 19.115696 18.942097 18.920399 18.877003 18.681705 18.746799 18.638309 18.638309 18.551502 18.594898 18.529804 18.486408 18.464710 18.399601 18.356205 18.291096 18.291096 18.356205 18.442997 18.421299 18.464710 18.399601 18.486408 18.377903 18.421299 18.399601 18.334507 18.377903 18.464710 18.356205 18.291096 18.334507 18.312809 18.226002 18.074100 18.204304 18.030704 17.900501 17.553303 17.466496 17.358006 17.488209 17.423100 17.531605 17.423100 17.466496 17.509907 17.358006 17.292896 17.358006 17.206104 17.162708 17.227802 17.162708 17.162708 17.140995 
16.468296 16.359806 16.511707 16.511707 16.728703 16.728703 16.750401 16.772099 16.750401 16.750401 16.924000 16.772099 16.728703 16.858906 16.793797 16.772099 16.837208 16.924000 16.880604 16.750401 16.880604 16.858906 16.902302 16.858906 16.837208 16.945698 16.967396 16.989109 17.054203 17.032505 16.967396 16.967396 16.945698 16.837208 16.967396 16.858906 16.663609 16.707005 16.728703 16.685307 16.815510 16.750401 16.837208 16.837208 16.858906 16.924000 16.837208 16.837208 16.837208 16.793797 16.772099 16.772099 16.728703 16.750401 16.772099 16.663609 16.663609 16.598499 16.707005 16.750401 16.837208 16.880604 16.989109 17.119297 17.184406 17.162708 17.206104 17.401402 17.358006 17.401402 17.683506 17.748600 17.965595 18.117496 18.182606 18.269398 18.399601 18.529804 18.681705 18.790195 18.920399 18.985508 19.093998 19.028904 19.072300 19.115696 19.007206 19.137409 19.050602 18.898701 18.985508 18.898701 18.942097 19.093998 19.159107 19.245899 19.354404 19.311008 19.289295 19.267597 19.267597 19.289295 19.224201 19.224201 19.093998 19.007206 18.920399 18.768497 18.594898 18.681705 18.638309 18.529804 18.421299 18.529804 18.508106 18.442997 18.399601 18.291096 18.356205 18.356205 18.334507 18.356205 18.377903 18.312809 18.356205 18.377903 18.464710 18.442997 18.442997 18.442997 18.356205 18.464710 18.486408 18.291096 18.269398 18.312809 18.269398 18.139210 17.987309 18.030704 17.835407 17.444798 17.379704 17.423100 17.314610 17.488209 17.444798 17.379704 17.314610 17.423100 17.466496 17.271198 17.358006 17.292896 17.140995 17.227802 17.271198 16.989109 17.119297 17.097599 
16.598499 16.424900 16.533405 16.490009 16.707005 16.793797 16.815510 16.750401 16.837208 16.902302 16.924000 16.837208 16.685307 16.772099 16.880604 16.989109 16.924000 16.837208 16.858906 16.924000 16.989109 16.945698 16.989109 16.858906 16.945698 16.967396 16.858906 16.945698 17.054203 16.989109 16.989109 16.924000 17.032505 16.989109 16.967396 16.837208 16.750401 16.793797 16.837208 16.772099 16.793797 16.772099 16.750401 16.858906 16.837208 16.924000 16.858906 16.858906 16.815510 16.858906 16.750401 16.685307 16.728703 16.815510 16.728703 16.685307 16.685307 16.641895 16.728703 16.728703 16.815510 16.837208 16.858906 17.075901 17.140995 17.249500 17.140995 17.292896 17.292896 17.401402 17.466496 17.618397 17.791996 18.030704 18.182606 18.204304 18.377903 18.594898 18.616596 18.725101 18.898701 18.942097 18.985508 19.007206 18.985508 19.050602 19.028904 18.985508 18.920399 18.855305 18.898701 18.942097 18.963810 18.963810 19.028904 19.159107 19.267597 19.354404 19.311008 19.245899 19.267597 19.267597 19.245899 19.137409 19.050602 19.028904 18.833607 18.703403 18.638309 18.638309 18.551502 18.508106 18.551502 18.551502 18.442997 18.399601 18.356205 18.377903 18.334507 18.377903 18.356205 18.377903 18.421299 18.312809 18.312809 18.377903 18.421299 18.421299 18.442997 18.442997 18.377903 18.377903 18.551502 18.334507 18.269398 18.291096 18.095798 18.182606 17.943897 17.770298 17.488209 17.358006 17.314610 17.379704 17.379704 17.401402 17.423100 17.444798 17.401402 17.423100 17.401402 17.401402 17.271198 17.249500 17.162708 17.292896 17.162708 17.054203 17.010807 16.967396 
16.663609 16.468296 16.359806 16.555103 16.490009 16.641895 16.728703 16.707005 16.858906 16.793797 16.880604 16.772099 16.837208 16.772099 16.772099 16.815510 16.858906 16.793797 16.945698 16.815510 17.010807 16.967396 16.902302 16.858906 16.924000 16.880604 16.924000 16.989109 16.902302 16.924000 17.010807 16.989109 17.010807 16.924000 16.967396 16.902302 16.707005 16.728703 16.728703 16.815510 16.793797 16.793797 16.772099 16.837208 16.858906 16.858906 16.793797 16.707005 16.793797 16.815510 16.707005 16.707005 16.685307 16.685307 16.663609 16.707005 16.663609 16.663609 16.620197 16.728703 16.793797 16.707005 16.772099 16.989109 17.140995 17.140995 17.140995 17.227802 17.227802 17.314610 17.423100 17.509907 17.640110 17.922199 18.009007 18.095798 18.312809 18.334507 18.464710 18.508106 18.746799 18.833607 18.985508 18.855305 18.855305 18.963810 18.855305 18.833607 18.942097 18.768497 18.768497 18.920399 18.898701 19.028904 19.028904 19.050602 19.224201 19.267597 19.311008 19.224201 19.267597 19.202503 19.159107 19.093998 18.898701 18.898701 18.855305 18.638309 18.551502 18.681705 18.529804 18.442997 18.399601 18.486408 18.508106 18.486408 18.377903 18.291096 18.442997 18.291096 18.312809 18.334507 18.356205 18.421299 18.334507 18.399601 18.356205 18.377903 18.377903 18.334507 18.356205 18.334507 18.226002 18.182606 18.117496 18.139210 17.965595 17.965595 17.618397 17.423100 17.379704 17.271198 17.358006 17.379704 17.249500 17.379704 17.401402 17.358006 17.314610 17.314610 17.336308 17.314610 17.336308 17.227802 17.162708 17.184406 17.054203 17.119297 17.054203 17.032505 
16.641895 16.381504 16.424900 16.403202 16.663609 16.641895 16.663609 16.772099 16.815510 16.663609 16.663609 16.750401 16.815510 16.793797 16.902302 16.880604 16.880604 16.902302 17.010807 16.880604 16.924000 16.945698 16.945698 16.880604 16.858906 16.858906 16.989109 17.032505 16.989109 16.989109 17.032505 16.989109 17.075901 16.945698 16.989109 16.924000 16.837208 16.750401 16.815510 16.837208 16.772099 16.815510 16.728703 16.815510 16.815510 16.924000 16.837208 16.815510 16.750401 16.858906 16.815510 16.750401 16.707005 16.728703 16.707005 16.728703 16.663609 16.772099 16.728703 16.685307 16.707005 16.750401 16.750401 16.902302 17.162708 17.162708 17.184406 17.162708 17.140995 17.271198 17.401402 17.423100 17.596699 17.791996 17.922199 18.074100 18.247700 18.269398 18.377903 18.551502 18.616596 18.660007 18.768497 18.725101 18.681705 18.855305 18.746799 18.855305 18.790195 18.768497 18.855305 18.898701 18.920399 18.963810 18.985508 18.985508 19.072300 19.245899 19.224201 19.180805 19.332706 19.224201 19.115696 18.985508 18.898701 18.790195 18.746799 18.616596 18.573200 18.638309 18.486408 18.529804 18.508106 18.508106 18.508106 18.464710 18.464710 18.399601 18.377903 18.312809 18.204304 18.247700 18.312809 18.356205 18.334507 18.334507 18.312809 18.356205 18.377903 18.442997 18.226002 18.226002 18.182606 18.160908 18.160908 17.965595 17.900501 17.748600 17.379704 17.336308 17.249500 17.401402 17.292896 17.423100 17.379704 17.379704 17.509907 17.358006 17.423100 17.358006 17.184406 17.314610 17.336308 17.292896 17.206104 17.227802 17.097599 17.119297 17.010807 16.967396 
16.511707 16.403202 16.381504 16.381504 16.576801 16.663609 16.641895 16.750401 16.815510 16.750401 16.772099 16.793797 16.837208 16.772099 16.902302 16.924000 16.989109 16.880604 16.902302 16.924000 16.945698 16.945698 16.902302 16.902302 16.902302 16.902302 16.902302 17.032505 16.967396 16.945698 17.119297 17.032505 16.902302 16.989109 17.032505 16.967396 16.772099 16.750401 16.641895 16.728703 16.815510 16.815510 16.858906 16.858906 16.924000 16.967396 16.902302 16.772099 16.858906 16.902302 16.772099 16.793797 16.707005 16.685307 16.663609 16.663609 16.728703 16.598499 16.620197 16.707005 16.793797 16.663609 16.685307 16.750401 17.097599 17.075901 17.184406 17.249500 17.249500 17.292896 17.379704 17.336308 17.444798 17.575001 17.791996 18.009007 18.182606 18.247700 18.269398 18.421299 18.508106 18.616596 18.616596 18.594898 18.529804 18.681705 18.616596 18.746799 18.725101 18.746799 18.790195 18.768497 18.833607 18.855305 18.942097 19.007206 19.007206 19.072300 19.093998 19.072300 19.159107 18.963810 19.028904 18.920399 18.811909 18.768497 18.594898 18.638309 18.573200 18.551502 18.529804 18.399601 18.464710 18.486408 18.464710 18.464710 18.377903 18.377903 18.334507 18.334507 18.291096 18.356205 18.356205 18.334507 18.269398 18.312809 18.356205 18.399601 18.291096 18.269398 18.247700 18.160908 18.182606 18.052402 18.009007 17.857105 17.509907 17.488209 17.292896 17.379704 17.271198 17.271198 17.292896 17.336308 17.379704 17.379704 17.314610 17.423100 17.379704 17.292896 17.358006 17.227802 17.184406 17.184406 17.162708 17.249500 17.140995 17.075901 16.837208 16.967396 
16.576801 16.424900 16.424900 16.338108 16.359806 16.641895 16.685307 16.707005 16.707005 16.707005 16.707005 16.750401 16.750401 16.772099 16.772099 16.945698 16.793797 16.815510 16.924000 16.858906 16.858906 17.010807 17.010807 16.945698 16.880604 16.945698 16.880604 16.902302 16.967396 16.989109 17.032505 17.032505 16.945698 16.880604 17.054203 16.945698 16.728703 16.772099 16.728703 16.750401 16.837208 16.772099 16.750401 16.815510 16.793797 16.902302 16.772099 16.837208 16.815510 16.772099 16.750401 16.663609 16.663609 16.620197 16.685307 16.707005 16.641895 16.576801 16.511707 16.620197 16.576801 16.620197 16.685307 16.620197 16.902302 16.924000 17.054203 17.119297 17.162708 17.162708 17.271198 17.292896 17.336308 17.553303 17.640110 17.791996 18.009007 18.182606 18.160908 18.269398 18.269398 18.508106 18.529804 18.442997 18.421299 18.594898 18.551502 18.660007 18.638309 18.594898 18.703403 18.768497 18.790195 18.790195 18.833607 18.811909 18.942097 18.985508 19.028904 19.007206 19.028904 18.963810 18.877003 18.811909 18.725101 18.703403 18.616596 18.573200 18.594898 18.486408 18.399601 18.399601 18.421299 18.442997 18.486408 18.399601 18.269398 18.226002 18.139210 18.160908 18.291096 18.312809 18.291096 18.356205 18.334507 18.247700 18.226002 18.312809 18.291096 18.160908 18.139210 18.117496 18.030704 17.943897 17.770298 17.531605 17.379704 17.292896 17.249500 17.206104 17.227802 17.249500 17.271198 17.336308 17.379704 17.401402 17.249500 17.336308 17.249500 17.358006 17.314610 17.271198 17.249500 17.097599 17.162708 17.097599 17.119297 16.967396 17.010807 16.924000 
16.620197 16.490009 16.294697 16.186207 16.381504 16.576801 16.598499 16.663609 16.772099 16.685307 16.793797 16.750401 16.728703 16.685307 16.815510 16.772099 16.772099 16.880604 16.858906 16.837208 16.793797 16.924000 16.902302 16.772099 16.880604 16.902302 16.967396 16.989109 16.902302 16.967396 16.989109 17.010807 16.924000 16.902302 17.032505 16.989109 16.772099 16.685307 16.750401 16.728703 16.685307 16.750401 16.728703 16.728703 16.728703 16.837208 16.728703 16.750401 16.837208 16.750401 16.685307 16.707005 16.728703 16.620197 16.641895 16.663609 16.707005 16.533405 16.533405 16.576801 16.576801 16.598499 16.641895 16.772099 16.707005 16.815510 16.989109 17.249500 17.032505 17.054203 17.184406 17.162708 17.358006 17.488209 17.488209 17.683506 17.878803 18.095798 18.095798 18.247700 18.334507 18.334507 18.377903 18.421299 18.377903 18.508106 18.464710 18.594898 18.573200 18.442997 18.573200 18.660007 18.746799 18.681705 18.811909 18.811909 18.790195 18.833607 18.855305 18.898701 18.855305 18.898701 18.768497 18.703403 18.746799 18.660007 18.638309 18.573200 18.508106 18.464710 18.399601 18.486408 18.486408 18.464710 18.334507 18.356205 18.247700 18.269398 18.226002 18.182606 18.226002 18.291096 18.226002 18.291096 18.269398 18.160908 18.226002 18.139210 18.074100 18.226002 18.160908 18.182606 18.009007 17.857105 17.466496 17.292896 17.162708 17.271198 17.206104 17.184406 17.206104 17.206104 17.227802 17.314610 17.292896 17.358006 17.314610 17.271198 17.314610 17.271198 17.314610 17.184406 17.227802 17.119297 17.075901 17.162708 17.097599 17.032505 16.967396 16.837208 
