# Supplementary material for: Food Image Segmentation Using Multi-Modal Imaging Sensors with Color and Thermal Data
Source: Sensors (Basel). 2023 Jan 4;23(2):560. doi: 10.3390/s23020560 (PMC9860575; doi:10.3390/s23020560)
Supplement: Supplementary file 1 [file sensors-23-00560-s001.zip › Combined Data/Calibration/Calibration thermal/rgb57.txt]

16.424900 16.533405 16.837208 18.247700 19.853504 20.547901 21.133808 21.546101 21.958408 22.262196 22.327305 22.370701 22.479206 22.500904 22.414097 22.414097 22.544300 22.500904 22.544300 22.500904 22.479206 22.435810 22.457508 22.349003 22.457508 22.349003 22.457508 22.457508 22.609409 22.696201 22.674503 22.674503 22.587696 22.609409 22.631107 22.696201 22.891499 22.956608 22.934910 22.978306 23.086796 22.826405 22.783009 21.741398 20.721500 19.744999 19.245899 19.007206 18.638309 18.725101 18.421299 18.226002 18.160908 18.095798 18.030704 17.813709 17.705204 17.553303 17.444798 17.401402 17.227802 17.358006 17.336308 17.401402 17.292896 17.379704 17.314610 17.227802 17.206104 17.336308 17.314610 17.292896 17.292896 17.336308 17.509907 17.553303 17.531605 17.640110 17.683506 17.835407 17.726902 17.683506 17.900501 17.878803 17.900501 17.857105 17.878803 17.813709 17.965595 18.052402 17.770298 17.900501 17.965595 18.095798 17.922199 18.052402 18.052402 18.052402 18.009007 18.052402 17.987309 17.965595 18.074100 18.052402 18.074100 18.095798 18.030704 18.052402 18.117496 18.030704 17.987309 18.117496 18.052402 18.074100 17.987309 17.965595 18.117496 18.030704 17.878803 17.705204 17.791996 17.791996 17.640110 17.596699 17.748600 17.683506 17.835407 17.813709 17.813709 17.770298 17.748600 17.748600 17.553303 17.466496 17.553303 17.531605 17.553303 17.444798 17.336308 17.162708 17.097599 16.815510 16.555103 16.272999 16.316410 16.359806 16.316410 16.272999 16.272999 16.446598 16.446598 16.424900 16.403202 16.338108 16.424900 16.511707 16.641895 16.533405 16.403202 16.533405 
16.707005 16.685307 17.119297 18.703403 20.027103 20.808308 21.502705 21.763096 22.045200 22.240498 22.435810 22.457508 22.349003 22.500904 22.435810 22.392399 22.370701 22.392399 22.544300 22.609409 22.370701 22.457508 22.457508 22.522602 22.435810 22.609409 22.587696 22.522602 22.609409 22.522602 22.609409 22.674503 22.544300 22.544300 22.587696 22.696201 22.783009 22.913197 22.869801 23.000004 23.043400 22.544300 22.001804 20.786610 19.983707 19.506306 19.137409 18.790195 18.703403 18.594898 18.377903 18.356205 18.226002 18.052402 18.009007 17.835407 17.705204 17.683506 17.553303 17.466496 17.401402 17.314610 17.292896 17.292896 17.336308 17.423100 17.336308 17.314610 17.314610 17.227802 17.379704 17.249500 17.271198 17.379704 17.466496 17.466496 17.640110 17.683506 17.748600 17.835407 17.835407 17.726902 17.922199 17.943897 17.922199 17.987309 17.922199 17.965595 17.900501 17.965595 18.030704 17.922199 18.052402 18.095798 17.922199 18.095798 18.160908 18.030704 18.052402 18.117496 18.030704 18.139210 18.226002 18.139210 18.074100 18.160908 18.182606 18.160908 18.226002 18.139210 18.160908 18.139210 18.117496 17.987309 18.030704 18.117496 18.117496 18.052402 17.900501 17.835407 17.857105 17.770298 17.748600 17.683506 17.748600 17.835407 17.813709 17.900501 17.835407 17.683506 17.835407 17.791996 17.575001 17.575001 17.575001 17.553303 17.423100 17.423100 17.314610 17.206104 16.967396 16.793797 16.533405 16.533405 16.359806 16.403202 16.316410 16.251301 16.359806 16.359806 16.338108 16.359806 16.511707 16.490009 16.446598 16.620197 16.555103 16.533405 16.338108 16.533405 
16.663609 16.663609 17.444798 19.376102 20.330906 20.981907 21.502705 21.893299 22.153706 22.218800 22.349003 22.414097 22.435810 22.370701 22.414097 22.349003 22.370701 22.414097 22.565998 22.544300 22.522602 22.565998 22.392399 22.457508 22.500904 22.587696 22.609409 22.565998 22.522602 22.587696 22.674503 22.587696 22.587696 22.457508 22.392399 22.869801 22.761295 22.848103 22.913197 22.826405 22.565998 21.719700 20.699802 19.962009 19.571400 19.245899 19.028904 18.768497 18.638309 18.551502 18.442997 18.291096 18.291096 18.117496 17.965595 17.922199 17.705204 17.748600 17.553303 17.423100 17.358006 17.423100 17.292896 17.292896 17.336308 17.314610 17.336308 17.227802 17.249500 17.314610 17.358006 17.379704 17.423100 17.488209 17.401402 17.575001 17.531605 17.770298 17.813709 17.748600 17.835407 17.878803 17.943897 17.965595 17.943897 17.922199 18.030704 17.987309 17.943897 17.965595 17.900501 18.030704 18.052402 18.030704 18.095798 18.095798 18.095798 18.074100 18.182606 18.139210 18.139210 18.139210 18.356205 18.139210 18.312809 18.291096 18.247700 18.160908 18.160908 18.160908 18.074100 18.139210 18.182606 18.139210 18.030704 18.095798 18.139210 18.160908 18.095798 17.943897 17.987309 17.813709 17.835407 17.726902 17.748600 17.878803 17.857105 17.878803 17.813709 17.813709 17.987309 17.987309 17.748600 17.618397 17.640110 17.640110 17.553303 17.401402 17.292896 17.271198 17.119297 16.837208 16.620197 16.555103 16.468296 16.359806 16.359806 16.424900 16.229603 16.294697 16.424900 16.338108 16.403202 16.424900 16.620197 16.511707 16.598499 16.511707 16.598499 16.620197 
16.663609 17.097599 18.095798 19.549702 20.482807 21.242298 21.676304 21.893299 22.218800 22.218800 22.349003 22.435810 22.392399 22.370701 22.370701 22.435810 22.609409 22.392399 22.522602 22.479206 22.522602 22.565998 22.565998 22.631107 22.717899 22.587696 22.522602 22.565998 22.544300 22.544300 22.544300 22.652805 22.587696 22.522602 22.500904 22.544300 22.783009 22.761295 22.761295 22.435810 21.198902 20.439396 20.179005 19.593098 19.376102 19.137409 19.028904 18.746799 18.681705 18.508106 18.356205 18.160908 18.117496 18.095798 18.052402 17.943897 17.791996 17.726902 17.618397 17.444798 17.423100 17.401402 17.423100 17.358006 17.379704 17.336308 17.444798 17.336308 17.379704 17.184406 17.379704 17.358006 17.271198 17.488209 17.444798 17.444798 17.553303 17.661808 17.770298 17.813709 17.922199 17.878803 18.009007 18.074100 17.965595 18.009007 17.900501 18.030704 18.030704 18.052402 18.117496 18.095798 18.074100 17.943897 18.095798 18.226002 18.182606 18.095798 18.204304 18.182606 18.226002 18.160908 18.269398 18.204304 18.160908 18.291096 18.399601 18.182606 18.182606 18.052402 18.182606 18.182606 18.204304 18.160908 18.074100 18.095798 18.030704 18.074100 18.009007 18.052402 17.965595 18.030704 17.813709 17.791996 17.857105 17.943897 17.791996 17.922199 17.922199 17.900501 17.965595 18.052402 17.878803 17.683506 17.726902 17.618397 17.488209 17.358006 17.401402 17.184406 16.945698 16.945698 16.707005 16.490009 16.316410 16.316410 16.338108 16.338108 16.251301 16.251301 16.294697 16.316410 16.316410 16.359806 16.446598 16.598499 16.576801 16.533405 16.446598 16.576801 
16.793797 17.206104 18.616596 19.983707 20.895100 21.611210 21.871601 22.066898 22.392399 22.240498 22.414097 22.435810 22.565998 22.500904 22.457508 22.565998 22.544300 22.479206 22.696201 22.631107 22.522602 22.587696 22.631107 22.544300 22.544300 22.544300 22.652805 22.522602 22.522602 22.674503 22.609409 22.674503 22.587696 22.457508 22.631107 22.761295 23.043400 22.913197 22.435810 20.678104 19.093998 19.766697 19.940296 19.593098 19.289295 19.050602 18.963810 18.833607 18.660007 18.486408 18.421299 18.334507 18.160908 17.987309 17.900501 17.943897 17.813709 17.813709 17.640110 17.596699 17.509907 17.531605 17.466496 17.466496 17.531605 17.444798 17.488209 17.401402 17.444798 17.401402 17.401402 17.466496 17.423100 17.466496 17.488209 17.575001 17.661808 17.813709 17.878803 17.835407 18.009007 17.943897 18.030704 18.095798 18.030704 18.074100 18.074100 18.095798 18.030704 18.074100 18.030704 18.052402 18.139210 18.009007 18.009007 18.095798 18.117496 18.117496 18.160908 18.226002 18.226002 18.247700 18.226002 18.095798 18.204304 18.226002 18.291096 18.269398 18.247700 18.160908 18.117496 18.291096 18.226002 18.139210 18.139210 18.182606 18.074100 18.052402 18.095798 18.074100 17.987309 18.052402 17.922199 17.857105 17.900501 17.922199 17.922199 17.922199 17.900501 17.900501 18.052402 18.009007 17.857105 17.835407 17.791996 17.661808 17.640110 17.531605 17.509907 17.358006 17.206104 16.989109 16.837208 16.533405 16.598499 16.403202 16.272999 16.338108 16.316410 16.294697 16.381504 16.294697 16.381504 16.381504 16.468296 16.576801 16.641895 16.576801 16.576801 16.533405 
16.772099 17.509907 19.159107 20.330906 21.090397 21.698002 21.914997 22.001804 22.283909 22.262196 22.414097 22.500904 22.414097 22.479206 22.500904 22.479206 22.522602 22.479206 22.522602 22.522602 22.587696 22.522602 22.544300 22.544300 22.544300 22.522602 22.522602 22.479206 22.500904 22.522602 22.544300 22.587696 22.631107 22.587696 22.674503 23.000004 23.260410 23.108509 22.110310 20.287510 19.441196 19.983707 19.766697 19.441196 19.180805 19.028904 18.963810 18.746799 18.616596 18.486408 18.334507 18.334507 18.052402 18.052402 17.922199 17.878803 17.791996 17.705204 17.748600 17.661808 17.488209 17.553303 17.423100 17.531605 17.423100 17.444798 17.444798 17.466496 17.423100 17.379704 17.358006 17.423100 17.488209 17.466496 17.488209 17.509907 17.640110 17.748600 17.900501 17.857105 18.052402 18.009007 18.009007 18.052402 17.922199 17.922199 18.009007 17.943897 17.965595 17.965595 17.943897 18.074100 18.095798 18.095798 18.074100 18.139210 17.987309 18.052402 18.095798 18.226002 18.160908 18.204304 18.139210 18.139210 18.139210 18.226002 18.226002 18.160908 18.247700 18.139210 18.095798 18.312809 18.204304 18.160908 18.139210 18.074100 18.095798 18.030704 18.074100 18.052402 18.030704 17.987309 17.922199 17.900501 18.030704 18.009007 17.878803 17.965595 17.922199 17.878803 17.987309 17.878803 17.878803 17.770298 17.726902 17.531605 17.575001 17.466496 17.531605 17.227802 17.184406 17.032505 16.858906 16.685307 16.446598 16.316410 16.338108 16.316410 16.316410 16.338108 16.359806 16.294697 16.424900 16.338108 16.511707 16.555103 16.620197 16.511707 16.381504 16.533405 
17.206104 18.442997 19.701603 20.786610 21.632908 21.936695 22.023502 22.110310 22.327305 22.414097 22.414097 22.522602 22.544300 22.565998 22.522602 22.435810 22.565998 22.479206 22.479206 22.739597 22.565998 22.544300 22.717899 22.631107 22.457508 22.522602 22.500904 22.457508 22.500904 22.522602 22.631107 22.674503 22.739597 22.652805 23.000004 23.477406 23.499104 23.325504 23.238697 22.804707 22.045200 20.830006 20.222401 19.571400 19.245899 19.093998 19.093998 18.898701 18.616596 18.573200 18.356205 18.269398 18.182606 18.117496 18.074100 17.965595 17.965595 17.900501 17.943897 17.835407 17.726902 17.640110 17.596699 17.596699 17.509907 17.509907 17.509907 17.553303 17.488209 17.358006 17.423100 17.466496 17.466496 17.531605 17.683506 17.531605 17.748600 17.965595 17.987309 18.009007 17.943897 18.030704 18.160908 18.226002 18.139210 18.117496 18.139210 18.052402 18.009007 18.030704 17.965595 18.074100 17.987309 18.030704 18.074100 18.074100 18.117496 18.139210 18.247700 18.399601 18.399601 18.291096 18.312809 18.356205 18.269398 18.464710 18.442997 18.356205 18.291096 18.160908 18.204304 18.226002 18.226002 18.160908 18.139210 18.139210 18.009007 18.117496 18.074100 18.095798 18.182606 18.074100 18.009007 18.030704 18.117496 18.334507 17.987309 17.943897 18.095798 17.965595 17.878803 17.965595 17.965595 17.857105 17.791996 17.683506 17.705204 17.726902 17.553303 17.466496 17.249500 16.967396 17.119297 16.772099 16.533405 16.446598 16.490009 16.424900 16.424900 16.338108 16.359806 16.381504 16.381504 16.490009 16.511707 16.620197 16.641895 16.576801 16.490009 16.555103 
17.575001 18.985508 20.265797 21.003605 21.654606 21.914997 22.066898 22.110310 22.327305 22.435810 22.500904 22.609409 22.522602 22.717899 22.631107 22.500904 22.500904 22.457508 22.565998 22.631107 22.674503 22.522602 22.522602 22.500904 22.457508 22.479206 22.457508 22.349003 22.349003 22.392399 22.674503 22.652805 22.717899 22.739597 23.043400 23.347202 23.455708 23.368900 23.303806 23.173603 22.500904 21.003605 20.439396 19.701603 19.354404 19.115696 19.072300 18.790195 18.660007 18.725101 18.529804 18.377903 18.247700 18.204304 18.095798 18.139210 18.052402 18.009007 18.052402 17.965595 17.770298 17.791996 17.618397 17.661808 17.726902 17.488209 17.596699 17.618397 17.553303 17.509907 17.423100 17.553303 17.596699 17.618397 17.661808 17.661808 17.965595 18.030704 18.030704 18.117496 18.182606 18.291096 18.269398 18.399601 18.399601 18.334507 18.139210 18.160908 18.074100 18.052402 17.987309 18.030704 18.052402 18.009007 17.987309 18.074100 18.160908 18.160908 18.312809 18.594898 18.421299 18.486408 18.486408 18.442997 18.421299 18.529804 18.616596 18.442997 18.442997 18.312809 18.160908 18.226002 18.269398 18.139210 18.095798 18.074100 18.052402 18.074100 18.139210 18.095798 18.182606 18.291096 18.182606 18.139210 18.247700 18.356205 18.117496 18.117496 18.095798 18.030704 17.965595 18.009007 17.878803 17.791996 17.770298 17.857105 17.705204 17.683506 17.813709 17.618397 17.292896 17.206104 17.054203 16.772099 16.815510 16.533405 16.511707 16.359806 16.446598 16.424900 16.490009 16.446598 16.403202 16.424900 16.533405 16.511707 16.685307 16.663609 16.490009 16.641895 
18.204304 19.571400 20.569599 21.220600 21.849903 22.175404 22.327305 22.370701 22.349003 22.435810 22.631107 22.674503 22.652805 22.652805 22.609409 22.522602 22.500904 22.544300 22.609409 22.522602 22.479206 22.479206 22.500904 22.435810 22.414097 22.414097 22.349003 22.370701 22.262196 22.435810 22.479206 22.587696 22.674503 22.783009 23.043400 23.434010 23.455708 23.325504 23.238697 23.000004 22.283909 20.916798 20.179005 19.701603 19.289295 19.224201 18.920399 18.811909 18.681705 18.638309 18.573200 18.356205 18.269398 18.291096 18.247700 18.269398 18.226002 18.247700 18.182606 17.965595 18.030704 17.965595 17.922199 17.791996 17.791996 17.618397 17.596699 17.531605 17.488209 17.466496 17.509907 17.596699 17.596699 17.640110 17.705204 17.791996 17.922199 18.052402 18.226002 18.247700 18.312809 18.312809 18.377903 18.529804 18.486408 18.312809 18.356205 18.204304 18.095798 18.030704 18.139210 18.052402 17.987309 17.965595 18.030704 18.204304 18.095798 18.247700 18.421299 18.464710 18.551502 18.529804 18.616596 18.551502 18.681705 18.616596 18.529804 18.442997 18.464710 18.269398 18.160908 18.204304 18.312809 18.139210 18.052402 18.052402 18.095798 18.074100 18.139210 18.182606 18.269398 18.399601 18.226002 18.269398 18.399601 18.291096 18.247700 18.182606 18.074100 18.052402 17.965595 17.987309 17.965595 17.726902 17.900501 17.791996 17.726902 17.726902 17.726902 17.618397 17.358006 17.227802 16.967396 16.989109 16.815510 16.533405 16.446598 16.468296 16.446598 16.403202 16.446598 16.446598 16.424900 16.555103 16.533405 16.576801 16.707005 16.641895 16.576801 16.576801 
18.898701 20.244099 20.851704 21.632908 22.088596 22.283909 22.262196 22.522602 22.500904 22.544300 22.479206 22.696201 22.544300 22.631107 22.674503 22.522602 22.522602 22.522602 22.609409 22.652805 22.631107 22.479206 22.587696 22.435810 22.392399 22.435810 22.262196 22.240498 22.240498 22.305607 22.435810 22.500904 22.652805 22.826405 23.151905 23.260410 23.282108 23.260410 23.173603 22.913197 21.936695 20.569599 19.983707 19.462910 19.311008 19.245899 19.007206 18.833607 18.811909 18.573200 18.464710 18.421299 18.312809 18.356205 18.356205 18.442997 18.291096 18.464710 18.226002 18.074100 17.987309 18.095798 18.009007 17.965595 17.835407 17.683506 17.683506 17.575001 17.553303 17.575001 17.509907 17.618397 17.683506 17.748600 17.748600 17.878803 18.030704 18.139210 18.334507 18.377903 18.486408 18.421299 18.551502 18.551502 18.442997 18.442997 18.377903 18.247700 18.182606 18.095798 18.117496 18.052402 18.095798 18.095798 18.074100 18.139210 18.139210 18.334507 18.421299 18.508106 18.508106 18.551502 18.616596 18.703403 18.768497 18.811909 18.616596 18.551502 18.486408 18.312809 18.356205 18.334507 18.334507 18.139210 18.160908 18.139210 18.117496 18.247700 18.247700 18.399601 18.291096 18.334507 18.334507 18.334507 18.312809 18.529804 18.291096 18.312809 18.095798 18.030704 17.987309 18.030704 17.857105 17.922199 17.965595 17.813709 17.813709 17.726902 17.726902 17.640110 17.401402 17.336308 17.162708 17.010807 16.880604 16.533405 16.533405 16.511707 16.511707 16.403202 16.533405 16.576801 16.576801 16.511707 16.511707 16.641895 16.728703 16.663609 16.555103 16.555103 
19.701603 20.721500 21.198902 21.958408 22.175404 22.349003 22.435810 22.392399 22.435810 22.457508 22.500904 22.631107 22.609409 22.544300 22.587696 22.565998 22.565998 22.565998 22.392399 22.435810 22.414097 22.349003 22.435810 22.370701 22.240498 22.283909 22.197102 22.218800 22.283909 22.283909 22.283909 22.435810 22.435810 22.652805 22.934910 23.216999 23.282108 23.151905 23.086796 22.739597 21.676304 20.135609 19.679905 19.441196 19.159107 18.920399 18.811909 18.790195 18.746799 18.616596 18.399601 18.399601 18.334507 18.356205 18.247700 18.356205 18.356205 18.421299 18.312809 18.182606 18.117496 18.117496 18.052402 17.965595 17.878803 17.705204 17.705204 17.640110 17.575001 17.531605 17.509907 17.618397 17.726902 17.726902 17.813709 17.965595 18.030704 18.226002 18.312809 18.269398 18.486408 18.334507 18.529804 18.594898 18.508106 18.486408 18.291096 18.312809 18.204304 18.117496 18.030704 18.074100 17.987309 18.030704 18.074100 18.139210 18.204304 18.269398 18.421299 18.573200 18.638309 18.638309 18.660007 18.725101 18.638309 18.703403 18.616596 18.573200 18.508106 18.356205 18.312809 18.377903 18.334507 18.226002 18.074100 18.139210 18.139210 18.160908 18.204304 18.356205 18.377903 18.269398 18.334507 18.377903 18.377903 18.508106 18.421299 18.291096 18.204304 18.139210 18.117496 18.030704 17.857105 17.900501 17.900501 17.857105 17.791996 17.770298 17.770298 17.683506 17.444798 17.401402 17.227802 17.010807 16.837208 16.533405 16.576801 16.511707 16.424900 16.381504 16.468296 16.424900 16.490009 16.468296 16.424900 16.598499 16.641895 16.598499 16.663609 16.598499 
20.396000 21.047001 21.676304 22.023502 22.349003 22.392399 22.392399 22.370701 22.500904 22.544300 22.522602 22.717899 22.717899 22.739597 22.609409 22.457508 22.522602 22.631107 22.457508 22.565998 22.392399 22.197102 22.435810 22.327305 22.197102 22.262196 22.240498 22.240498 22.153706 22.218800 22.240498 22.349003 22.392399 22.674503 22.913197 23.130207 23.130207 23.086796 22.848103 22.565998 21.481007 19.875202 19.506306 19.115696 18.985508 18.768497 18.660007 18.703403 18.573200 18.529804 18.464710 18.421299 18.356205 18.356205 18.399601 18.421299 18.529804 18.464710 18.312809 18.160908 18.160908 18.117496 17.965595 17.922199 17.943897 17.791996 17.661808 17.705204 17.618397 17.509907 17.575001 17.661808 17.705204 17.726902 17.813709 17.987309 18.052402 18.204304 18.377903 18.399601 18.442997 18.486408 18.551502 18.573200 18.594898 18.529804 18.312809 18.269398 18.139210 18.095798 18.030704 18.074100 18.074100 18.139210 18.074100 18.182606 18.291096 18.356205 18.486408 18.529804 18.594898 18.594898 18.725101 18.616596 18.681705 18.746799 18.790195 18.551502 18.616596 18.312809 18.356205 18.442997 18.247700 18.356205 18.204304 18.160908 18.226002 18.269398 18.291096 18.442997 18.442997 18.421299 18.399601 18.442997 18.508106 18.551502 18.312809 18.269398 18.160908 18.095798 18.074100 18.117496 17.900501 17.813709 17.857105 17.835407 17.748600 17.748600 17.857105 17.618397 17.575001 17.379704 17.249500 16.989109 16.880604 16.641895 16.533405 16.511707 16.511707 16.555103 16.424900 16.446598 16.533405 16.490009 16.511707 16.468296 16.620197 16.576801 16.576801 16.685307 
20.851704 21.502705 21.828205 22.327305 22.587696 22.544300 22.457508 22.435810 22.414097 22.674503 22.696201 22.739597 22.696201 22.652805 22.609409 22.544300 22.500904 22.435810 22.479206 22.414097 22.392399 22.262196 22.305607 22.240498 22.175404 22.240498 22.088596 22.175404 22.262196 22.153706 22.088596 22.240498 22.283909 22.565998 22.761295 22.783009 22.717899 22.565998 22.370701 22.262196 21.459309 19.593098 19.354404 18.877003 18.725101 18.703403 18.725101 18.529804 18.442997 18.508106 18.464710 18.464710 18.377903 18.377903 18.486408 18.529804 18.551502 18.442997 18.399601 18.291096 18.182606 18.204304 18.030704 18.074100 18.030704 17.748600 17.813709 17.770298 17.748600 17.661808 17.596699 17.726902 17.748600 17.726902 17.835407 17.987309 18.052402 18.334507 18.421299 18.421299 18.551502 18.464710 18.573200 18.594898 18.551502 18.508106 18.464710 18.399601 18.269398 18.204304 18.009007 18.139210 18.139210 18.052402 18.095798 18.139210 18.226002 18.334507 18.529804 18.442997 18.703403 18.725101 18.768497 18.768497 18.768497 18.877003 18.768497 18.768497 18.660007 18.486408 18.421299 18.399601 18.399601 18.226002 18.182606 18.204304 18.204304 18.312809 18.334507 18.399601 18.421299 18.356205 18.508106 18.551502 18.551502 18.551502 18.486408 18.442997 18.334507 18.226002 18.160908 18.117496 18.074100 17.987309 17.835407 17.900501 17.813709 17.791996 17.900501 17.705204 17.618397 17.488209 17.336308 17.292896 17.140995 16.880604 16.598499 16.533405 16.576801 16.446598 16.533405 16.533405 16.533405 16.468296 16.576801 16.511707 16.641895 16.772099 16.598499 16.707005 
21.415897 21.980106 22.066898 22.479206 22.631107 22.500904 22.479206 22.544300 22.631107 22.696201 22.739597 22.652805 22.717899 22.674503 22.652805 22.652805 22.565998 22.414097 22.392399 22.565998 22.349003 22.305607 22.370701 22.283909 22.197102 22.153706 22.175404 22.088596 22.153706 22.132008 22.045200 21.980106 22.110310 21.741398 21.589497 21.415897 22.023502 21.828205 21.198902 20.591297 20.352604 19.658207 19.376102 18.898701 18.877003 18.616596 18.790195 18.551502 18.616596 18.681705 18.486408 18.377903 18.442997 18.377903 18.529804 18.508106 18.573200 18.508106 18.442997 18.312809 18.377903 18.269398 18.139210 18.074100 17.987309 17.943897 17.835407 17.791996 17.835407 17.835407 17.705204 17.857105 17.813709 17.857105 17.987309 18.074100 18.204304 18.291096 18.421299 18.551502 18.551502 18.594898 18.725101 18.660007 18.681705 18.594898 18.551502 18.529804 18.421299 18.204304 18.095798 18.182606 18.182606 18.052402 18.160908 18.291096 18.291096 18.399601 18.508106 18.638309 18.746799 18.703403 18.746799 18.768497 18.681705 18.855305 18.746799 18.790195 18.703403 18.551502 18.377903 18.442997 18.442997 18.399601 18.312809 18.334507 18.269398 18.291096 18.377903 18.464710 18.421299 18.464710 18.486408 18.573200 18.573200 18.573200 18.377903 18.399601 18.269398 18.334507 18.182606 18.269398 18.204304 18.074100 17.922199 17.965595 17.878803 17.835407 17.878803 17.813709 17.705204 17.553303 17.314610 17.379704 17.184406 16.945698 16.728703 16.598499 16.533405 16.598499 16.620197 16.663609 16.641895 16.663609 16.663609 16.620197 16.598499 16.728703 16.707005 16.685307 
21.806507 22.327305 22.370701 22.414097 22.674503 22.631107 22.565998 22.500904 22.565998 22.696201 22.696201 22.674503 22.761295 22.696201 22.674503 22.609409 22.652805 22.457508 22.457508 22.435810 22.392399 22.262196 22.349003 22.262196 22.262196 22.262196 22.283909 22.153706 22.023502 22.066898 21.936695 21.372501 20.309208 20.830006 21.698002 21.676304 21.654606 21.350803 21.133808 21.632908 21.068699 20.027103 19.571400 18.855305 18.638309 18.638309 18.638309 18.529804 18.594898 18.638309 18.464710 18.421299 18.356205 18.421299 18.594898 18.529804 18.594898 18.508106 18.421299 18.334507 18.334507 18.334507 18.117496 18.117496 18.117496 17.987309 17.943897 17.878803 17.857105 17.748600 17.791996 17.748600 17.770298 17.878803 17.965595 18.095798 18.247700 18.356205 18.399601 18.486408 18.551502 18.573200 18.768497 18.660007 18.681705 18.638309 18.486408 18.573200 18.377903 18.291096 18.204304 18.334507 18.160908 18.204304 18.117496 18.269398 18.269398 18.508106 18.529804 18.551502 18.725101 18.746799 18.833607 18.790195 18.725101 18.811909 18.746799 18.660007 18.638309 18.486408 18.508106 18.551502 18.442997 18.334507 18.377903 18.334507 18.421299 18.356205 18.464710 18.442997 18.573200 18.529804 18.529804 18.551502 18.464710 18.464710 18.486408 18.486408 18.291096 18.226002 18.182606 18.247700 18.226002 18.074100 18.052402 17.987309 17.987309 17.835407 17.791996 17.770298 17.705204 17.705204 17.488209 17.336308 17.206104 17.010807 16.663609 16.728703 16.533405 16.598499 16.598499 16.468296 16.598499 16.685307 16.707005 16.620197 16.663609 16.707005 16.598499 16.707005 
22.088596 22.435810 22.435810 22.522602 22.739597 22.565998 22.457508 22.587696 22.457508 22.522602 22.609409 22.652805 22.696201 22.631107 22.609409 22.652805 22.565998 22.479206 22.392399 22.500904 22.500904 22.370701 22.305607 22.305607 22.392399 22.197102 22.218800 22.175404 22.045200 22.066898 22.066898 22.045200 21.589497 22.088596 22.717899 22.978306 23.520802 23.195301 23.086796 22.631107 21.784809 19.896900 19.245899 18.768497 18.638309 18.616596 18.703403 18.594898 18.529804 18.638309 18.421299 18.399601 18.529804 18.464710 18.594898 18.486408 18.486408 18.508106 18.486408 18.356205 18.399601 18.334507 18.139210 18.160908 18.139210 18.030704 17.943897 18.030704 17.900501 17.813709 17.835407 17.857105 17.965595 17.965595 18.030704 18.095798 18.269398 18.442997 18.573200 18.551502 18.594898 18.638309 18.638309 18.660007 18.638309 18.616596 18.616596 18.616596 18.529804 18.442997 18.356205 18.356205 18.356205 18.442997 18.204304 18.312809 18.421299 18.529804 18.573200 18.616596 18.746799 18.725101 18.790195 18.660007 18.811909 18.681705 18.616596 18.638309 18.638309 18.573200 18.573200 18.529804 18.573200 18.442997 18.356205 18.464710 18.529804 18.442997 18.508106 18.551502 18.486408 18.508106 18.442997 18.486408 18.486408 18.508106 18.442997 18.399601 18.399601 18.269398 18.160908 18.226002 18.204304 18.139210 18.117496 18.139210 18.009007 17.835407 17.900501 17.813709 17.791996 17.705204 17.531605 17.531605 17.271198 16.989109 16.793797 16.707005 16.576801 16.707005 16.663609 16.620197 16.663609 16.641895 16.685307 16.663609 16.641895 16.728703 16.598499 16.815510 
22.349003 22.587696 22.479206 22.587696 22.696201 22.609409 22.500904 22.544300 22.696201 22.696201 22.739597 22.739597 22.739597 22.674503 22.652805 22.631107 22.631107 22.565998 22.479206 22.522602 22.565998 22.522602 22.370701 22.283909 22.327305 22.327305 22.349003 22.262196 22.175404 22.175404 22.500904 23.043400 23.216999 23.151905 23.347202 23.303806 23.238697 23.130207 22.891499 22.587696 21.437595 19.245899 19.180805 18.811909 18.442997 18.594898 18.529804 18.551502 18.442997 18.529804 18.421299 18.508106 18.464710 18.464710 18.529804 18.529804 18.573200 18.464710 18.399601 18.442997 18.247700 18.247700 18.204304 18.117496 18.182606 18.009007 18.074100 17.987309 18.052402 17.965595 18.030704 17.987309 18.074100 18.095798 18.182606 18.204304 18.291096 18.464710 18.594898 18.616596 18.594898 18.573200 18.551502 18.594898 18.594898 18.616596 18.551502 18.616596 18.573200 18.508106 18.464710 18.594898 18.464710 18.529804 18.464710 18.442997 18.486408 18.529804 18.486408 18.681705 18.486408 18.594898 18.746799 18.616596 18.746799 18.855305 18.746799 18.573200 18.703403 18.725101 18.594898 18.638309 18.681705 18.551502 18.551502 18.551502 18.660007 18.660007 18.529804 18.486408 18.464710 18.399601 18.529804 18.442997 18.486408 18.356205 18.421299 18.464710 18.269398 18.182606 18.226002 18.117496 18.247700 18.139210 18.160908 18.117496 18.095798 17.857105 17.922199 17.900501 17.900501 17.661808 17.596699 17.488209 17.358006 17.032505 16.772099 16.815510 16.641895 16.598499 16.750401 16.576801 16.663609 16.707005 16.772099 16.663609 16.728703 16.707005 16.728703 16.837208 
22.479206 22.652805 22.522602 22.565998 22.652805 22.500904 22.652805 22.652805 22.674503 22.826405 22.717899 22.804707 22.783009 22.609409 22.696201 22.565998 22.652805 22.652805 22.739597 22.674503 22.631107 22.500904 22.414097 22.370701 22.283909 22.240498 22.240498 22.175404 22.088596 22.132008 22.609409 22.978306 23.065098 22.934910 23.043400 23.173603 23.065098 23.000004 22.826405 22.414097 20.786610 18.811909 18.855305 18.464710 18.442997 18.486408 18.508106 18.464710 18.486408 18.573200 18.442997 18.508106 18.486408 18.421299 18.486408 18.529804 18.486408 18.421299 18.421299 18.399601 18.312809 18.247700 18.095798 18.160908 18.160908 18.074100 18.009007 18.074100 18.160908 18.074100 18.095798 18.117496 18.117496 18.139210 18.204304 18.247700 18.356205 18.464710 18.464710 18.486408 18.421299 18.464710 18.551502 18.551502 18.464710 18.551502 18.529804 18.508106 18.464710 18.594898 18.508106 18.573200 18.681705 18.573200 18.616596 18.638309 18.660007 18.681705 18.660007 18.616596 18.464710 18.486408 18.551502 18.486408 18.573200 18.594898 18.616596 18.551502 18.551502 18.660007 18.616596 18.746799 18.768497 18.703403 18.681705 18.746799 18.855305 18.768497 18.638309 18.508106 18.442997 18.464710 18.399601 18.399601 18.377903 18.356205 18.291096 18.334507 18.312809 18.074100 18.204304 18.247700 18.204304 18.160908 18.182606 18.160908 18.204304 17.835407 17.965595 17.900501 17.900501 17.726902 17.705204 17.575001 17.466496 17.140995 16.837208 16.793797 16.728703 16.837208 16.685307 16.598499 16.663609 16.663609 16.663609 16.685307 16.793797 16.685307 16.620197 16.707005 
22.587696 22.739597 22.565998 22.565998 22.565998 22.565998 22.609409 22.565998 22.761295 22.717899 22.696201 22.826405 22.717899 22.674503 22.717899 22.587696 22.696201 22.804707 22.674503 22.631107 22.609409 22.435810 22.392399 22.479206 22.175404 22.218800 22.197102 22.045200 22.066898 22.392399 22.934910 22.891499 22.934910 22.826405 22.717899 22.848103 22.934910 22.826405 22.652805 22.283909 20.699802 18.291096 18.551502 18.399601 18.377903 18.399601 18.486408 18.573200 18.421299 18.660007 18.421299 18.486408 18.486408 18.399601 18.421299 18.421299 18.421299 18.399601 18.377903 18.182606 18.117496 18.182606 18.139210 17.987309 18.095798 18.052402 18.095798 18.160908 18.291096 18.226002 18.139210 18.291096 18.291096 18.312809 18.334507 18.399601 18.356205 18.399601 18.421299 18.399601 18.356205 18.421299 18.464710 18.399601 18.377903 18.508106 18.486408 18.421299 18.529804 18.681705 18.725101 18.768497 18.746799 18.681705 18.616596 18.725101 18.746799 18.725101 18.616596 18.573200 18.508106 18.529804 18.464710 18.399601 18.529804 18.442997 18.594898 18.616596 18.573200 18.508106 18.660007 18.681705 18.877003 18.790195 18.725101 18.811909 18.877003 18.811909 18.660007 18.529804 18.421299 18.464710 18.399601 18.247700 18.269398 18.269398 18.226002 18.312809 18.204304 18.139210 18.074100 18.226002 18.160908 18.139210 18.052402 18.095798 18.052402 18.009007 17.943897 17.835407 17.835407 17.748600 17.705204 17.531605 17.618397 17.206104 16.880604 16.837208 16.793797 16.685307 16.707005 16.772099 16.772099 16.750401 16.707005 16.576801 16.663609 16.663609 16.663609 16.728703 
22.739597 22.565998 22.522602 22.522602 22.565998 22.565998 22.631107 22.631107 22.783009 22.739597 22.783009 22.848103 22.913197 22.696201 22.739597 22.674503 22.717899 22.804707 22.739597 22.717899 22.674503 22.544300 22.457508 22.565998 22.370701 22.218800 22.153706 22.132008 22.197102 22.739597 22.848103 22.826405 22.652805 22.696201 22.717899 22.848103 22.891499 22.652805 22.435810 22.110310 20.244099 18.226002 18.356205 18.399601 18.486408 18.377903 18.508106 18.551502 18.573200 18.551502 18.442997 18.508106 18.421299 18.442997 18.421299 18.442997 18.356205 18.269398 18.226002 18.247700 18.226002 18.226002 18.160908 18.074100 18.074100 18.182606 18.139210 18.334507 18.377903 18.247700 18.312809 18.291096 18.486408 18.399601 18.464710 18.399601 18.334507 18.486408 18.464710 18.356205 18.377903 18.269398 18.399601 18.377903 18.334507 18.312809 18.399601 18.399601 18.616596 18.703403 18.681705 18.790195 18.811909 18.877003 18.703403 18.855305 18.768497 18.833607 18.768497 18.594898 18.529804 18.442997 18.421299 18.377903 18.421299 18.573200 18.486408 18.464710 18.616596 18.616596 18.725101 18.877003 18.833607 18.877003 18.790195 18.898701 19.028904 18.790195 18.725101 18.551502 18.377903 18.334507 18.312809 18.226002 18.226002 18.139210 18.182606 18.160908 18.160908 18.182606 18.182606 18.204304 18.074100 18.139210 18.160908 18.160908 18.074100 18.030704 17.965595 17.878803 17.857105 17.791996 17.726902 17.640110 17.553303 17.227802 17.032505 16.945698 16.793797 16.793797 16.815510 16.880604 16.858906 16.663609 16.750401 16.793797 16.815510 16.772099 16.663609 16.793797 
22.696201 22.587696 22.609409 22.587696 22.674503 22.717899 22.696201 22.761295 22.804707 22.826405 22.804707 22.934910 23.000004 22.761295 22.739597 22.761295 22.783009 22.826405 22.804707 22.804707 22.717899 22.522602 22.435810 22.414097 22.370701 22.283909 22.153706 22.088596 22.435810 22.869801 22.696201 22.804707 22.631107 22.587696 22.631107 22.631107 22.652805 22.370701 22.175404 21.849903 20.222401 18.247700 18.204304 18.486408 18.356205 18.291096 18.486408 18.508106 18.464710 18.594898 18.486408 18.486408 18.442997 18.399601 18.421299 18.356205 18.377903 18.334507 18.247700 18.247700 18.182606 18.182606 18.160908 18.117496 18.139210 18.160908 18.226002 18.421299 18.421299 18.356205 18.529804 18.529804 18.616596 18.594898 18.486408 18.508106 18.464710 18.421299 18.334507 18.421299 18.269398 18.312809 18.291096 18.377903 18.269398 18.377903 18.442997 18.464710 18.594898 18.725101 18.790195 18.811909 18.898701 18.855305 18.920399 18.898701 18.855305 18.942097 18.811909 18.594898 18.421299 18.421299 18.399601 18.356205 18.421299 18.529804 18.508106 18.442997 18.551502 18.660007 18.746799 18.833607 18.942097 18.898701 18.833607 18.920399 18.985508 18.920399 18.790195 18.616596 18.464710 18.421299 18.377903 18.312809 18.356205 18.269398 18.095798 18.247700 18.160908 18.182606 18.139210 18.226002 18.160908 18.139210 18.204304 18.226002 18.139210 18.009007 18.009007 17.922199 17.878803 17.835407 17.791996 17.791996 17.596699 17.423100 17.010807 16.945698 16.945698 16.815510 16.967396 16.858906 16.728703 16.772099 16.815510 16.793797 16.880604 16.815510 16.772099 16.750401 
22.674503 22.565998 22.500904 22.522602 22.587696 22.783009 22.761295 22.848103 22.783009 22.848103 22.934910 23.043400 22.934910 22.717899 22.826405 22.826405 22.913197 22.891499 22.848103 22.783009 22.674503 22.500904 22.414097 22.392399 22.218800 22.240498 22.240498 22.392399 22.609409 22.717899 22.674503 22.587696 22.392399 22.305607 22.262196 22.110310 21.980106 21.589497 21.068699 20.070499 18.833607 17.900501 18.160908 18.377903 18.377903 18.464710 18.464710 18.529804 18.573200 18.551502 18.464710 18.377903 18.356205 18.421299 18.442997 18.356205 18.247700 18.204304 18.182606 18.182606 18.139210 18.139210 18.160908 18.052402 18.204304 18.182606 18.442997 18.529804 18.464710 18.508106 18.638309 18.616596 18.660007 18.573200 18.573200 18.508106 18.616596 18.442997 18.377903 18.356205 18.269398 18.247700 18.312809 18.226002 18.291096 18.399601 18.421299 18.573200 18.573200 18.660007 18.725101 18.855305 18.855305 19.028904 18.985508 18.877003 18.898701 18.877003 18.811909 18.681705 18.573200 18.508106 18.464710 18.399601 18.334507 18.399601 18.508106 18.464710 18.681705 18.660007 18.725101 18.811909 18.920399 18.877003 18.920399 18.833607 18.920399 18.855305 18.811909 18.638309 18.551502 18.486408 18.334507 18.247700 18.312809 18.356205 18.160908 18.139210 18.160908 18.204304 18.182606 18.291096 18.139210 18.182606 18.139210 18.117496 18.139210 18.009007 18.030704 17.857105 17.943897 18.009007 17.878803 17.770298 17.683506 17.401402 17.032505 17.010807 16.967396 16.945698 16.945698 16.663609 16.837208 16.837208 16.880604 16.858906 16.880604 16.793797 16.728703 16.793797 
22.674503 22.609409 22.544300 22.587696 22.609409 22.696201 22.783009 22.783009 22.869801 22.934910 22.956608 22.848103 22.848103 22.717899 22.783009 22.934910 23.000004 22.913197 22.913197 22.761295 22.739597 22.479206 22.414097 22.305607 22.283909 22.218800 22.197102 22.327305 22.392399 22.500904 22.327305 22.045200 21.893299 21.437595 21.025303 20.287510 19.679905 18.855305 18.139210 17.618397 17.401402 17.705204 18.095798 18.269398 18.356205 18.486408 18.486408 18.464710 18.486408 18.508106 18.442997 18.421299 18.356205 18.356205 18.291096 18.356205 18.334507 18.204304 18.226002 18.182606 18.074100 18.030704 18.052402 18.160908 18.204304 18.247700 18.377903 18.529804 18.660007 18.594898 18.551502 18.573200 18.616596 18.638309 18.616596 18.508106 18.573200 18.508106 18.464710 18.312809 18.356205 18.269398 18.291096 18.269398 18.247700 18.356205 18.399601 18.529804 18.725101 18.746799 18.833607 18.877003 18.898701 18.942097 18.920399 18.942097 18.877003 18.877003 18.811909 18.703403 18.551502 18.551502 18.508106 18.377903 18.334507 18.356205 18.529804 18.529804 18.616596 18.681705 18.725101 18.855305 18.855305 18.898701 18.855305 18.920399 18.942097 18.942097 18.833607 18.594898 18.508106 18.464710 18.334507 18.291096 18.334507 18.399601 18.117496 18.269398 18.226002 18.291096 18.160908 18.117496 18.139210 18.204304 18.117496 18.139210 18.052402 18.139210 18.009007 17.943897 17.987309 17.965595 17.813709 17.835407 17.748600 17.509907 17.249500 17.097599 16.989109 16.989109 16.945698 16.880604 16.750401 16.924000 16.924000 16.902302 16.837208 16.858906 16.707005 16.815510 
22.652805 22.674503 22.587696 22.565998 22.696201 22.761295 22.739597 22.804707 22.934910 23.000004 22.956608 22.891499 22.891499 22.783009 22.739597 22.848103 22.934910 22.934910 22.783009 22.739597 22.587696 22.565998 22.435810 22.349003 22.262196 22.435810 22.479206 22.066898 21.871601 21.741398 21.437595 20.808308 19.962009 18.790195 17.965595 17.640110 17.488209 17.162708 17.184406 17.140995 17.271198 17.575001 17.987309 18.356205 18.269398 18.442997 18.442997 18.442997 18.508106 18.551502 18.442997 18.312809 18.421299 18.356205 18.399601 18.291096 18.226002 18.226002 18.160908 18.139210 18.030704 18.139210 18.030704 18.117496 18.247700 18.312809 18.377903 18.486408 18.464710 18.573200 18.594898 18.681705 18.638309 18.573200 18.594898 18.573200 18.551502 18.508106 18.399601 18.421299 18.334507 18.160908 18.291096 18.356205 18.247700 18.377903 18.464710 18.508106 18.638309 18.768497 18.898701 18.920399 18.942097 18.920399 18.855305 18.942097 18.920399 18.833607 18.790195 18.725101 18.551502 18.616596 18.508106 18.377903 18.356205 18.442997 18.486408 18.573200 18.594898 18.616596 18.833607 18.877003 18.898701 18.985508 18.963810 18.985508 18.855305 18.942097 18.768497 18.616596 18.638309 18.573200 18.377903 18.356205 18.312809 18.312809 18.117496 18.204304 18.182606 18.204304 18.204304 18.226002 18.139210 18.095798 18.226002 18.117496 18.182606 18.204304 18.052402 17.987309 17.900501 18.009007 17.878803 17.900501 17.770298 17.640110 17.292896 17.206104 17.032505 16.967396 16.924000 16.837208 16.815510 16.815510 16.902302 16.837208 16.815510 16.815510 16.707005 16.750401 
22.783009 22.609409 22.609409 22.826405 22.739597 22.826405 22.761295 22.826405 22.913197 22.978306 22.913197 22.978306 22.826405 22.761295 22.761295 22.891499 22.978306 22.869801 22.739597 22.761295 22.631107 22.435810 22.435810 22.305607 22.717899 22.652805 22.110310 21.263996 20.374302 19.332706 18.464710 17.922199 17.553303 17.336308 17.271198 17.249500 17.227802 17.140995 17.140995 17.054203 17.249500 17.640110 17.965595 18.117496 18.312809 18.399601 18.399601 18.442997 18.464710 18.486408 18.442997 18.377903 18.377903 18.269398 18.356205 18.312809 18.247700 18.291096 18.160908 18.182606 18.074100 18.160908 18.074100 18.095798 18.160908 18.312809 18.377903 18.508106 18.529804 18.616596 18.573200 18.703403 18.638309 18.638309 18.681705 18.573200 18.464710 18.594898 18.464710 18.377903 18.377903 18.312809 18.291096 18.399601 18.377903 18.377903 18.508106 18.594898 18.703403 18.790195 18.877003 18.833607 18.942097 18.963810 18.877003 18.920399 19.007206 18.920399 18.920399 18.703403 18.594898 18.573200 18.573200 18.594898 18.486408 18.464710 18.573200 18.551502 18.638309 18.746799 18.768497 18.898701 18.963810 18.898701 18.898701 18.811909 18.942097 18.811909 18.746799 18.703403 18.681705 18.551502 18.508106 18.421299 18.356205 18.356205 18.226002 18.226002 18.291096 18.182606 18.204304 18.312809 18.182606 18.291096 18.226002 18.160908 18.226002 18.226002 18.009007 18.009007 17.922199 17.943897 17.922199 17.922199 17.900501 17.618397 17.314610 17.227802 17.097599 16.967396 16.989109 16.967396 16.858906 16.945698 16.880604 16.772099 16.902302 16.837208 16.772099 16.815510 
22.696201 22.544300 22.631107 22.739597 22.848103 22.826405 22.913197 22.869801 23.021702 23.043400 22.891499 22.913197 22.761295 22.826405 22.739597 22.783009 22.956608 22.848103 22.869801 22.674503 22.500904 22.370701 22.435810 22.587696 22.869801 22.414097 20.873402 18.746799 17.770298 17.314610 17.336308 17.249500 17.292896 17.249500 17.075901 17.097599 17.206104 17.140995 17.162708 17.119297 17.314610 17.531605 17.987309 18.226002 18.291096 18.377903 18.356205 18.421299 18.399601 18.399601 18.377903 18.421299 18.377903 18.334507 18.291096 18.291096 18.247700 18.247700 18.117496 18.160908 18.095798 18.182606 18.160908 18.160908 18.334507 18.399601 18.464710 18.508106 18.594898 18.638309 18.594898 18.573200 18.616596 18.725101 18.638309 18.594898 18.573200 18.508106 18.464710 18.464710 18.356205 18.334507 18.269398 18.421299 18.269398 18.421299 18.486408 18.638309 18.638309 18.790195 18.833607 18.920399 18.942097 18.963810 18.877003 18.920399 18.877003 18.833607 18.833607 18.790195 18.616596 18.594898 18.638309 18.529804 18.442997 18.529804 18.594898 18.529804 18.681705 18.681705 18.746799 18.811909 18.963810 18.833607 18.985508 18.920399 18.942097 18.833607 18.703403 18.725101 18.573200 18.573200 18.508106 18.508106 18.442997 18.486408 18.312809 18.334507 18.291096 18.139210 18.269398 18.204304 18.182606 18.291096 18.291096 18.204304 18.334507 18.117496 18.095798 18.030704 18.030704 18.009007 17.943897 18.030704 17.835407 17.683506 17.358006 17.162708 16.967396 17.010807 17.010807 16.924000 16.858906 16.902302 16.837208 16.815510 16.837208 16.837208 16.750401 16.815510 
22.717899 22.783009 22.652805 22.717899 22.869801 23.000004 22.978306 23.021702 23.043400 23.086796 22.869801 22.848103 22.804707 22.761295 22.739597 22.804707 22.848103 22.848103 22.826405 22.717899 22.500904 22.522602 22.500904 22.565998 22.587696 22.327305 19.983707 17.531605 17.162708 17.054203 17.206104 17.162708 17.206104 17.206104 17.075901 17.184406 17.271198 17.119297 17.227802 17.075901 17.292896 17.575001 17.857105 18.204304 18.269398 18.247700 18.442997 18.442997 18.399601 18.464710 18.291096 18.377903 18.377903 18.247700 18.334507 18.356205 18.356205 18.247700 18.204304 18.269398 18.139210 18.182606 18.182606 18.204304 18.291096 18.421299 18.486408 18.594898 18.529804 18.529804 18.616596 18.594898 18.529804 18.660007 18.638309 18.529804 18.616596 18.594898 18.573200 18.660007 18.508106 18.464710 18.421299 18.529804 18.442997 18.421299 18.508106 18.551502 18.703403 18.746799 18.768497 18.746799 18.877003 18.920399 18.833607 18.985508 18.833607 18.942097 18.877003 18.681705 18.681705 18.660007 18.660007 18.551502 18.594898 18.616596 18.573200 18.616596 18.681705 18.746799 18.811909 18.833607 18.877003 18.790195 18.985508 18.877003 18.920399 18.725101 18.746799 18.616596 18.703403 18.703403 18.529804 18.551502 18.594898 18.573200 18.399601 18.464710 18.399601 18.312809 18.204304 18.226002 18.356205 18.312809 18.356205 18.312809 18.356205 18.160908 18.074100 18.030704 18.009007 18.009007 18.095798 18.074100 17.900501 17.726902 17.401402 17.140995 16.967396 16.967396 17.097599 17.010807 16.924000 16.967396 16.945698 16.815510 16.815510 16.772099 16.793797 16.902302 
22.674503 22.696201 22.674503 22.761295 22.934910 23.043400 23.065098 22.934910 23.021702 23.086796 22.913197 22.848103 22.739597 22.739597 22.652805 22.783009 22.739597 22.717899 22.631107 22.696201 22.609409 22.609409 22.500904 22.544300 22.435810 22.088596 19.679905 17.423100 17.249500 17.119297 17.140995 17.227802 17.184406 17.075901 17.184406 17.184406 17.249500 17.097599 17.140995 16.945698 17.227802 17.379704 17.922199 18.226002 18.269398 18.182606 18.334507 18.356205 18.377903 18.377903 18.312809 18.356205 18.334507 18.356205 18.334507 18.486408 18.399601 18.399601 18.334507 18.312809 18.312809 18.247700 18.291096 18.269398 18.399601 18.356205 18.399601 18.399601 18.442997 18.551502 18.486408 18.486408 18.573200 18.551502 18.551502 18.616596 18.529804 18.638309 18.660007 18.681705 18.616596 18.551502 18.594898 18.616596 18.573200 18.529804 18.508106 18.508106 18.660007 18.746799 18.681705 18.681705 18.833607 18.877003 18.855305 18.920399 18.898701 18.855305 18.790195 18.768497 18.703403 18.811909 18.790195 18.681705 18.746799 18.746799 18.660007 18.790195 18.660007 18.703403 18.703403 18.725101 18.768497 18.811909 18.746799 18.768497 18.790195 18.790195 18.790195 18.660007 18.703403 18.746799 18.660007 18.573200 18.681705 18.725101 18.660007 18.551502 18.551502 18.377903 18.421299 18.312809 18.291096 18.269398 18.334507 18.291096 18.291096 18.204304 18.204304 18.074100 17.987309 18.030704 18.052402 17.987309 17.987309 17.813709 17.401402 17.184406 17.054203 17.010807 17.010807 17.032505 16.837208 16.924000 16.880604 16.837208 16.924000 16.902302 16.815510 16.728703 
22.783009 22.674503 22.783009 22.869801 22.934910 23.065098 23.021702 23.000004 23.151905 22.891499 22.913197 22.848103 22.631107 22.631107 22.696201 22.717899 22.565998 22.631107 22.587696 22.804707 22.587696 22.544300 22.457508 22.392399 22.283909 21.893299 20.396000 17.618397 17.184406 17.054203 17.140995 17.227802 16.989109 17.054203 17.140995 17.075901 17.227802 17.140995 17.032505 16.989109 17.271198 17.423100 17.878803 18.117496 18.074100 18.182606 18.334507 18.377903 18.377903 18.421299 18.334507 18.334507 18.356205 18.399601 18.442997 18.551502 18.464710 18.508106 18.421299 18.399601 18.464710 18.356205 18.269398 18.334507 18.442997 18.356205 18.399601 18.464710 18.464710 18.573200 18.508106 18.486408 18.508106 18.573200 18.616596 18.399601 18.486408 18.703403 18.703403 18.811909 18.768497 18.681705 18.681705 18.790195 18.616596 18.616596 18.638309 18.681705 18.573200 18.681705 18.638309 18.638309 18.638309 18.681705 18.703403 18.768497 18.811909 18.725101 18.746799 18.681705 18.725101 18.811909 18.833607 18.746799 18.790195 18.833607 18.768497 18.703403 18.725101 18.725101 18.681705 18.746799 18.703403 18.703403 18.616596 18.594898 18.703403 18.616596 18.703403 18.660007 18.790195 18.920399 18.855305 18.725101 18.768497 18.877003 18.725101 18.746799 18.681705 18.508106 18.486408 18.334507 18.312809 18.356205 18.464710 18.334507 18.247700 18.139210 18.160908 18.052402 18.052402 17.987309 18.030704 18.030704 17.987309 17.791996 17.488209 17.336308 17.206104 17.097599 17.075901 16.945698 16.902302 16.945698 16.945698 16.837208 16.945698 16.837208 16.750401 16.858906 
22.804707 22.717899 22.848103 22.869801 23.065098 22.956608 23.108509 23.065098 22.978306 23.021702 22.869801 22.717899 22.717899 22.674503 22.739597 22.631107 22.609409 22.674503 22.717899 22.674503 22.500904 22.522602 22.414097 22.370701 22.132008 21.784809 20.895100 17.705204 17.162708 17.054203 17.097599 17.184406 17.184406 17.119297 17.162708 17.227802 17.184406 17.119297 17.075901 16.945698 17.249500 17.509907 17.857105 18.160908 18.160908 18.182606 18.269398 18.291096 18.377903 18.377903 18.377903 18.399601 18.442997 18.399601 18.551502 18.551502 18.529804 18.638309 18.681705 18.573200 18.638309 18.616596 18.508106 18.442997 18.464710 18.464710 18.442997 18.529804 18.421299 18.464710 18.399601 18.442997 18.508106 18.442997 18.464710 18.529804 18.616596 18.790195 18.790195 18.768497 18.877003 18.833607 18.877003 19.028904 18.790195 18.768497 18.746799 18.768497 18.681705 18.660007 18.529804 18.638309 18.616596 18.660007 18.638309 18.790195 18.746799 18.790195 18.703403 18.855305 18.790195 18.746799 18.855305 18.877003 18.920399 18.898701 18.920399 18.942097 18.877003 18.725101 18.703403 18.790195 18.660007 18.573200 18.529804 18.616596 18.660007 18.660007 18.616596 18.616596 18.746799 18.725101 18.833607 18.746799 18.920399 18.920399 18.768497 18.833607 18.790195 18.594898 18.464710 18.464710 18.312809 18.377903 18.464710 18.377903 18.291096 18.160908 18.182606 18.074100 18.139210 18.074100 17.987309 18.095798 17.987309 17.857105 17.466496 17.401402 17.162708 17.075901 17.140995 17.010807 17.010807 17.010807 16.924000 16.880604 16.858906 16.858906 16.902302 16.793797 
22.783009 22.848103 22.826405 22.956608 23.151905 23.065098 23.065098 23.065098 23.043400 23.043400 22.761295 22.739597 22.631107 22.652805 22.717899 22.609409 22.631107 22.587696 22.609409 22.631107 22.457508 22.435810 22.435810 22.414097 22.023502 21.719700 20.591297 17.575001 17.119297 17.097599 17.206104 17.162708 17.075901 17.097599 17.184406 17.206104 17.249500 17.249500 17.140995 17.010807 17.184406 17.401402 17.791996 18.095798 18.160908 18.226002 18.334507 18.356205 18.356205 18.442997 18.421299 18.421299 18.442997 18.529804 18.594898 18.703403 18.725101 18.768497 18.746799 18.703403 18.594898 18.638309 18.486408 18.486408 18.421299 18.334507 18.464710 18.377903 18.356205 18.334507 18.334507 18.356205 18.334507 18.356205 18.442997 18.464710 18.573200 18.790195 18.811909 18.898701 18.877003 18.920399 18.877003 18.920399 18.898701 18.877003 18.790195 18.746799 18.703403 18.616596 18.573200 18.508106 18.616596 18.573200 18.660007 18.638309 18.703403 18.725101 18.703403 18.725101 18.790195 18.768497 18.942097 18.877003 18.942097 19.007206 19.072300 18.811909 18.920399 18.811909 18.703403 18.660007 18.681705 18.703403 18.594898 18.508106 18.573200 18.594898 18.616596 18.551502 18.768497 18.746799 18.833607 18.768497 18.877003 18.898701 18.768497 18.790195 18.638309 18.573200 18.660007 18.464710 18.442997 18.356205 18.442997 18.269398 18.291096 18.182606 18.095798 18.095798 18.052402 18.030704 18.030704 18.052402 18.117496 17.922199 17.553303 17.509907 17.206104 17.140995 17.162708 16.924000 16.945698 17.010807 17.032505 16.924000 16.902302 16.880604 16.837208 16.858906 
22.717899 22.934910 22.913197 23.000004 23.260410 23.238697 23.216999 23.065098 23.021702 22.934910 22.696201 22.761295 22.674503 22.565998 22.674503 22.587696 22.587696 22.565998 22.696201 22.631107 22.544300 22.522602 22.500904 22.349003 22.001804 21.502705 20.179005 17.575001 17.119297 17.119297 17.184406 17.119297 17.119297 17.119297 17.119297 17.119297 17.162708 17.097599 17.162708 17.032505 17.227802 17.466496 17.748600 18.074100 18.139210 18.204304 18.269398 18.291096 18.377903 18.464710 18.442997 18.508106 18.529804 18.573200 18.660007 18.746799 18.768497 18.833607 18.855305 18.703403 18.638309 18.638309 18.551502 18.529804 18.464710 18.421299 18.356205 18.377903 18.312809 18.269398 18.204304 18.356205 18.356205 18.399601 18.399601 18.421299 18.551502 18.681705 18.877003 18.833607 18.898701 18.855305 18.985508 18.985508 18.920399 18.963810 18.768497 18.811909 18.703403 18.551502 18.594898 18.529804 18.508106 18.442997 18.551502 18.551502 18.638309 18.616596 18.660007 18.746799 18.768497 18.768497 18.855305 18.877003 18.963810 19.050602 19.050602 18.855305 18.898701 18.855305 18.703403 18.681705 18.681705 18.508106 18.464710 18.508106 18.486408 18.529804 18.421299 18.486408 18.681705 18.833607 18.811909 18.746799 18.833607 18.833607 18.790195 18.790195 18.703403 18.660007 18.464710 18.442997 18.464710 18.356205 18.334507 18.399601 18.291096 18.182606 18.204304 18.095798 18.030704 17.987309 18.009007 18.009007 18.117496 17.922199 17.683506 17.379704 17.184406 17.140995 17.184406 17.054203 17.010807 17.032505 16.989109 16.924000 16.967396 16.924000 16.815510 16.880604 
22.913197 23.043400 23.021702 23.216999 23.282108 23.151905 23.021702 23.130207 22.913197 22.761295 22.674503 22.544300 22.652805 22.565998 22.631107 22.565998 22.479206 22.479206 22.479206 22.565998 22.370701 22.305607 22.392399 22.305607 21.914997 20.981907 19.028904 17.249500 16.989109 17.075901 17.010807 16.989109 16.989109 16.989109 17.075901 17.097599 17.271198 17.010807 17.075901 16.989109 17.140995 17.379704 17.726902 18.052402 18.139210 18.204304 18.269398 18.356205 18.377903 18.442997 18.356205 18.442997 18.529804 18.551502 18.703403 18.768497 18.877003 18.920399 18.855305 18.768497 18.616596 18.725101 18.594898 18.573200 18.573200 18.377903 18.356205 18.269398 18.291096 18.160908 18.269398 18.226002 18.269398 18.269398 18.356205 18.464710 18.464710 18.703403 18.811909 18.855305 18.920399 18.963810 18.985508 19.007206 19.007206 18.942097 18.898701 18.790195 18.660007 18.551502 18.529804 18.551502 18.464710 18.508106 18.529804 18.573200 18.529804 18.529804 18.573200 18.681705 18.898701 18.855305 18.877003 18.877003 18.855305 18.942097 19.050602 18.855305 18.833607 18.833607 18.638309 18.616596 18.638309 18.442997 18.442997 18.421299 18.464710 18.529804 18.421299 18.486408 18.638309 18.768497 18.811909 18.811909 18.877003 18.790195 18.790195 18.790195 18.703403 18.616596 18.616596 18.421299 18.334507 18.312809 18.356205 18.377903 18.291096 18.182606 18.139210 18.095798 18.052402 18.030704 17.943897 17.965595 18.030704 17.943897 17.791996 17.640110 17.249500 17.162708 17.119297 17.119297 17.140995 17.032505 16.967396 16.880604 17.140995 16.945698 16.880604 16.967396 
22.913197 23.065098 23.065098 23.108509 23.260410 23.173603 23.151905 23.043400 22.891499 22.717899 22.674503 22.500904 22.696201 22.565998 22.565998 22.435810 22.457508 22.414097 22.652805 22.587696 22.349003 22.305607 22.305607 22.066898 21.632908 20.222401 18.009007 17.162708 17.054203 17.075901 16.858906 16.945698 16.924000 17.010807 17.010807 17.140995 17.336308 17.119297 17.075901 16.989109 17.271198 17.379704 17.748600 17.987309 18.160908 18.182606 18.269398 18.312809 18.377903 18.377903 18.399601 18.399601 18.529804 18.638309 18.660007 18.725101 18.768497 18.855305 18.833607 18.725101 18.681705 18.746799 18.638309 18.616596 18.529804 18.464710 18.377903 18.399601 18.269398 18.204304 18.226002 18.269398 18.269398 18.269398 18.377903 18.486408 18.594898 18.573200 18.811909 18.855305 18.855305 18.963810 19.007206 19.072300 18.942097 18.898701 18.898701 18.877003 18.594898 18.616596 18.421299 18.464710 18.508106 18.464710 18.377903 18.529804 18.399601 18.421299 18.529804 18.638309 18.703403 18.811909 18.855305 18.877003 18.942097 19.072300 18.985508 18.920399 18.877003 18.790195 18.703403 18.551502 18.464710 18.421299 18.421299 18.421299 18.486408 18.464710 18.442997 18.399601 18.573200 18.746799 18.811909 18.833607 18.790195 18.811909 18.703403 18.725101 18.594898 18.638309 18.594898 18.442997 18.421299 18.269398 18.377903 18.312809 18.160908 18.117496 18.226002 18.030704 18.074100 18.095798 17.987309 17.987309 18.030704 17.922199 17.748600 17.596699 17.227802 17.249500 17.249500 17.032505 16.967396 17.010807 16.945698 16.945698 17.097599 17.032505 16.772099 16.880604 
23.000004 23.021702 22.956608 23.303806 23.216999 23.173603 23.065098 22.956608 22.761295 22.609409 22.609409 22.522602 22.565998 22.544300 22.544300 22.500904 22.522602 22.370701 22.435810 22.435810 22.283909 22.132008 22.045200 21.893299 21.307407 19.723301 17.531605 17.140995 17.075901 17.140995 16.967396 16.989109 16.989109 17.010807 17.032505 17.249500 17.358006 17.119297 17.054203 17.032505 17.336308 17.466496 17.770298 17.878803 18.139210 18.182606 18.291096 18.291096 18.334507 18.377903 18.377903 18.421299 18.594898 18.573200 18.681705 18.811909 18.790195 18.790195 18.790195 18.746799 18.725101 18.638309 18.660007 18.594898 18.529804 18.464710 18.334507 18.312809 18.291096 18.312809 18.160908 18.204304 18.226002 18.204304 18.312809 18.486408 18.464710 18.746799 18.855305 18.811909 18.898701 18.920399 18.920399 19.072300 19.072300 18.877003 18.811909 18.855305 18.725101 18.551502 18.464710 18.421299 18.508106 18.464710 18.399601 18.529804 18.529804 18.464710 18.551502 18.616596 18.746799 18.833607 18.898701 18.790195 18.920399 18.898701 18.898701 18.920399 18.855305 18.811909 18.681705 18.681705 18.529804 18.399601 18.464710 18.399601 18.421299 18.486408 18.377903 18.442997 18.573200 18.790195 18.833607 18.768497 18.660007 18.790195 18.703403 18.768497 18.594898 18.573200 18.486408 18.442997 18.291096 18.399601 18.334507 18.269398 18.269398 18.204304 18.117496 18.030704 18.009007 17.965595 18.009007 17.922199 17.922199 17.857105 17.770298 17.575001 17.292896 17.271198 17.271198 17.032505 17.054203 17.032505 16.989109 16.924000 16.989109 17.032505 16.945698 16.967396 
22.978306 23.108509 23.108509 23.325504 23.216999 23.151905 23.021702 22.934910 22.739597 22.631107 22.609409 22.674503 22.696201 22.587696 22.544300 22.544300 22.544300 22.370701 22.457508 22.522602 22.305607 22.023502 21.958408 21.632908 20.851704 18.942097 17.227802 17.206104 17.119297 17.162708 17.054203 16.989109 17.032505 17.162708 17.119297 17.206104 17.206104 17.119297 17.075901 17.075901 17.423100 17.466496 17.726902 18.009007 17.987309 18.247700 18.312809 18.312809 18.356205 18.421299 18.464710 18.421299 18.573200 18.725101 18.725101 18.833607 18.790195 18.855305 18.811909 18.855305 18.660007 18.725101 18.638309 18.616596 18.594898 18.421299 18.377903 18.356205 18.399601 18.291096 18.226002 18.182606 18.312809 18.247700 18.377903 18.356205 18.529804 18.660007 18.725101 18.790195 18.855305 18.920399 18.920399 19.072300 19.072300 18.920399 18.985508 18.811909 18.790195 18.594898 18.616596 18.508106 18.551502 18.399601 18.442997 18.464710 18.529804 18.464710 18.551502 18.660007 18.681705 18.833607 18.790195 18.877003 18.898701 18.963810 18.963810 18.833607 18.703403 18.920399 18.768497 18.681705 18.616596 18.573200 18.377903 18.508106 18.529804 18.399601 18.377903 18.551502 18.508106 18.703403 18.811909 18.768497 18.638309 18.725101 18.660007 18.660007 18.594898 18.508106 18.421299 18.464710 18.377903 18.291096 18.291096 18.356205 18.312809 18.160908 18.074100 18.117496 18.074100 17.987309 17.922199 17.943897 17.900501 17.900501 17.748600 17.596699 17.271198 17.227802 17.249500 17.075901 17.054203 16.989109 16.967396 16.967396 16.989109 17.032505 16.858906 16.967396 
23.173603 23.216999 23.108509 23.282108 23.173603 22.913197 22.978306 22.761295 22.609409 22.609409 22.522602 22.674503 22.544300 22.414097 22.435810 22.435810 22.435810 22.283909 22.392399 22.500904 22.088596 21.936695 21.719700 21.177204 20.070499 17.835407 17.097599 17.119297 17.119297 17.140995 17.032505 17.119297 17.054203 17.075901 17.075901 17.184406 17.184406 17.140995 17.097599 17.054203 17.423100 17.488209 17.661808 17.965595 18.030704 18.204304 18.182606 18.291096 18.312809 18.421299 18.399601 18.442997 18.573200 18.573200 18.703403 18.703403 18.746799 18.855305 18.746799 18.746799 18.725101 18.703403 18.616596 18.573200 18.551502 18.399601 18.421299 18.312809 18.356205 18.226002 18.334507 18.247700 18.291096 18.312809 18.291096 18.356205 18.551502 18.660007 18.725101 18.790195 18.855305 18.833607 18.942097 18.985508 19.007206 18.855305 18.963810 18.942097 18.833607 18.638309 18.551502 18.594898 18.594898 18.529804 18.486408 18.508106 18.486408 18.508106 18.508106 18.551502 18.660007 18.811909 18.833607 18.790195 18.833607 18.811909 18.898701 18.877003 18.703403 18.681705 18.660007 18.681705 18.638309 18.529804 18.421299 18.486408 18.486408 18.399601 18.508106 18.616596 18.529804 18.703403 18.703403 18.551502 18.703403 18.681705 18.703403 18.486408 18.551502 18.529804 18.442997 18.421299 18.334507 18.269398 18.291096 18.377903 18.356205 18.182606 18.117496 17.965595 18.052402 18.030704 17.965595 17.900501 17.878803 18.009007 17.791996 17.640110 17.401402 17.292896 17.206104 17.119297 17.140995 17.010807 17.032505 16.989109 17.010807 16.989109 16.902302 16.967396 
23.216999 23.325504 23.282108 23.303806 23.282108 22.978306 22.826405 22.717899 22.674503 22.783009 22.544300 22.696201 22.609409 22.392399 22.587696 22.522602 22.414097 22.370701 22.305607 22.240498 21.936695 21.719700 21.394199 20.547901 18.551502 17.271198 17.227802 17.184406 17.249500 17.162708 17.119297 17.162708 16.989109 17.097599 17.119297 17.271198 17.292896 17.227802 17.162708 17.097599 17.379704 17.423100 17.661808 17.900501 18.030704 18.117496 18.269398 18.399601 18.356205 18.508106 18.464710 18.551502 18.616596 18.638309 18.768497 18.877003 18.768497 18.833607 18.703403 18.790195 18.768497 18.660007 18.638309 18.616596 18.638309 18.529804 18.464710 18.529804 18.529804 18.356205 18.291096 18.312809 18.399601 18.377903 18.508106 18.377903 18.508106 18.703403 18.746799 18.790195 18.942097 18.920399 18.985508 18.920399 18.985508 18.942097 18.898701 18.898701 18.920399 18.746799 18.681705 18.703403 18.616596 18.616596 18.594898 18.638309 18.725101 18.725101 18.638309 18.660007 18.725101 18.768497 18.855305 18.790195 18.768497 18.811909 18.877003 18.811909 18.811909 18.725101 18.703403 18.768497 18.703403 18.573200 18.551502 18.660007 18.551502 18.638309 18.529804 18.616596 18.725101 18.725101 18.660007 18.725101 18.594898 18.660007 18.594898 18.573200 18.594898 18.334507 18.464710 18.399601 18.399601 18.291096 18.247700 18.334507 18.226002 18.226002 18.160908 18.074100 18.052402 17.857105 17.965595 17.922199 17.965595 17.965595 17.726902 17.705204 17.509907 17.271198 17.227802 17.054203 17.184406 17.140995 17.097599 16.880604 17.054203 17.010807 16.924000 17.075901 
23.325504 23.477406 23.303806 23.173603 23.130207 23.043400 22.783009 22.696201 22.631107 22.674503 22.652805 22.652805 22.674503 22.544300 22.457508 22.414097 22.435810 22.370701 22.283909 22.132008 21.806507 21.415897 20.721500 18.811909 17.358006 17.184406 17.184406 17.140995 17.075901 17.140995 17.162708 17.097599 17.097599 17.075901 17.184406 17.227802 17.271198 17.227802 17.140995 17.075901 17.336308 17.423100 17.726902 17.813709 17.987309 18.160908 18.204304 18.291096 18.334507 18.464710 18.464710 18.573200 18.551502 18.616596 18.660007 18.725101 18.833607 18.811909 18.746799 18.746799 18.703403 18.638309 18.551502 18.508106 18.638309 18.486408 18.508106 18.486408 18.594898 18.442997 18.442997 18.486408 18.486408 18.486408 18.551502 18.551502 18.616596 18.725101 18.790195 18.768497 18.833607 18.768497 18.898701 18.942097 18.942097 18.898701 18.790195 18.768497 18.768497 18.811909 18.768497 18.855305 18.790195 18.811909 18.833607 18.725101 18.790195 18.768497 18.790195 18.681705 18.703403 18.725101 18.703403 18.681705 18.703403 18.790195 18.790195 18.768497 18.811909 18.681705 18.681705 18.768497 18.746799 18.638309 18.681705 18.660007 18.811909 18.725101 18.703403 18.616596 18.725101 18.681705 18.681705 18.551502 18.573200 18.594898 18.529804 18.508106 18.551502 18.508106 18.291096 18.247700 18.312809 18.226002 18.334507 18.291096 18.247700 18.160908 18.160908 18.074100 18.030704 18.009007 18.009007 17.987309 18.074100 17.943897 17.857105 17.661808 17.509907 17.423100 17.249500 17.140995 17.097599 17.054203 17.010807 17.097599 16.989109 17.054203 16.902302 17.054203 
23.368900 23.390598 23.195301 23.043400 23.108509 22.804707 22.783009 22.609409 22.544300 22.522602 22.565998 22.522602 22.500904 22.435810 22.479206 22.327305 22.349003 22.088596 21.980106 21.763096 21.415897 20.634708 19.050602 17.509907 17.162708 17.097599 17.162708 17.054203 17.140995 17.119297 17.097599 17.075901 17.032505 17.206104 17.184406 17.227802 17.162708 17.119297 17.097599 16.902302 17.358006 17.249500 17.596699 17.661808 17.835407 18.095798 18.117496 18.291096 18.247700 18.421299 18.377903 18.421299 18.421299 18.486408 18.638309 18.660007 18.725101 18.638309 18.746799 18.746799 18.573200 18.638309 18.638309 18.529804 18.486408 18.486408 18.486408 18.594898 18.594898 18.529804 18.508106 18.638309 18.551502 18.551502 18.638309 18.638309 18.594898 18.703403 18.725101 18.725101 18.746799 18.725101 18.790195 18.768497 18.768497 18.790195 18.790195 18.746799 18.660007 18.725101 18.746799 18.920399 18.855305 18.898701 18.855305 18.877003 18.942097 18.942097 18.877003 18.725101 18.638309 18.616596 18.594898 18.551502 18.573200 18.573200 18.725101 18.681705 18.660007 18.660007 18.681705 18.660007 18.898701 18.746799 18.660007 18.703403 18.855305 18.703403 18.681705 18.725101 18.616596 18.594898 18.573200 18.399601 18.421299 18.421299 18.356205 18.442997 18.356205 18.356205 18.291096 18.226002 18.204304 18.117496 18.226002 18.269398 18.269398 18.074100 18.074100 18.074100 18.074100 18.009007 17.987309 17.900501 18.030704 17.922199 17.748600 17.683506 17.531605 17.336308 17.206104 17.075901 17.054203 17.140995 17.032505 16.945698 17.162708 17.032505 17.032505 17.075901 
23.347202 23.390598 23.195301 23.195301 23.021702 22.848103 22.739597 22.739597 22.544300 22.544300 22.565998 22.565998 22.435810 22.522602 22.392399 22.392399 22.218800 22.132008 21.784809 21.307407 20.656406 18.898701 17.401402 17.184406 17.054203 17.097599 16.989109 17.032505 17.119297 17.097599 17.119297 17.140995 17.119297 17.140995 17.227802 17.271198 17.227802 17.271198 17.140995 16.858906 17.379704 17.401402 17.661808 17.726902 17.900501 18.009007 18.182606 18.226002 18.334507 18.464710 18.464710 18.421299 18.464710 18.464710 18.508106 18.660007 18.660007 18.616596 18.573200 18.660007 18.442997 18.551502 18.551502 18.529804 18.508106 18.421299 18.529804 18.616596 18.660007 18.660007 18.660007 18.616596 18.703403 18.594898 18.746799 18.703403 18.681705 18.660007 18.681705 18.660007 18.768497 18.681705 18.725101 18.681705 18.703403 18.703403 18.703403 18.703403 18.594898 18.746799 18.855305 19.028904 18.898701 18.920399 18.942097 19.072300 19.007206 18.942097 18.920399 18.833607 18.660007 18.681705 18.616596 18.529804 18.551502 18.573200 18.660007 18.638309 18.551502 18.638309 18.681705 18.746799 18.833607 18.790195 18.768497 18.768497 18.855305 18.855305 18.681705 18.746799 18.725101 18.703403 18.594898 18.421299 18.464710 18.421299 18.312809 18.334507 18.291096 18.312809 18.226002 18.226002 18.226002 18.204304 18.204304 18.247700 18.182606 18.074100 18.095798 18.030704 18.095798 18.009007 18.030704 18.009007 18.074100 18.052402 17.835407 17.661808 17.575001 17.379704 17.314610 17.119297 17.075901 17.162708 17.119297 17.075901 17.097599 17.054203 16.989109 17.119297 
23.412296 23.195301 23.216999 23.043400 22.848103 22.696201 22.717899 22.609409 22.457508 22.500904 22.479206 22.544300 22.435810 22.435810 22.435810 22.370701 22.218800 21.893299 21.198902 20.396000 18.660007 17.314610 17.075901 17.184406 17.054203 17.097599 17.054203 16.989109 17.075901 17.140995 17.206104 17.162708 17.140995 17.227802 17.162708 17.206104 17.271198 17.184406 17.119297 17.032505 17.314610 17.336308 17.575001 17.705204 17.857105 18.009007 18.182606 18.247700 18.312809 18.377903 18.399601 18.377903 18.442997 18.334507 18.464710 18.594898 18.551502 18.529804 18.551502 18.573200 18.421299 18.508106 18.464710 18.421299 18.508106 18.529804 18.529804 18.746799 18.811909 18.703403 18.703403 18.768497 18.855305 18.790195 18.746799 18.725101 18.768497 18.725101 18.725101 18.768497 18.703403 18.594898 18.638309 18.660007 18.703403 18.681705 18.681705 18.768497 18.681705 18.811909 18.898701 19.093998 19.007206 19.050602 19.050602 19.093998 19.028904 19.007206 19.007206 18.811909 18.768497 18.638309 18.594898 18.508106 18.508106 18.529804 18.703403 18.508106 18.529804 18.551502 18.594898 18.790195 18.811909 18.811909 18.790195 18.877003 18.833607 18.877003 18.746799 18.790195 18.768497 18.660007 18.529804 18.529804 18.377903 18.377903 18.356205 18.334507 18.356205 18.117496 18.334507 18.226002 18.139210 18.182606 18.269398 18.139210 18.269398 18.182606 18.160908 18.074100 18.052402 17.900501 17.943897 17.987309 18.095798 17.943897 17.835407 17.705204 17.683506 17.401402 17.292896 17.184406 17.119297 17.097599 16.967396 17.119297 17.075901 16.989109 16.924000 17.097599 
23.260410 23.238697 22.956608 22.913197 22.869801 22.783009 22.544300 22.674503 22.544300 22.587696 22.479206 22.500904 22.435810 22.392399 22.370701 22.262196 21.980106 21.459309 20.027103 18.269398 17.336308 17.140995 17.249500 17.162708 17.032505 17.075901 17.162708 17.032505 17.054203 17.206104 17.206104 17.249500 17.162708 17.097599 17.206104 17.292896 17.184406 17.097599 16.989109 17.119297 17.292896 17.379704 17.575001 17.748600 17.835407 17.900501 18.052402 18.160908 18.334507 18.356205 18.334507 18.377903 18.442997 18.442997 18.486408 18.442997 18.508106 18.529804 18.529804 18.399601 18.464710 18.486408 18.508106 18.421299 18.508106 18.573200 18.638309 18.681705 18.855305 18.790195 18.768497 18.833607 18.877003 18.768497 18.833607 18.746799 18.746799 18.746799 18.703403 18.660007 18.703403 18.660007 18.529804 18.616596 18.573200 18.616596 18.725101 18.768497 18.681705 18.790195 18.920399 19.007206 18.942097 18.985508 19.093998 19.028904 19.137409 19.028904 18.985508 18.963810 18.725101 18.638309 18.703403 18.551502 18.421299 18.551502 18.529804 18.616596 18.442997 18.638309 18.660007 18.790195 18.768497 18.811909 18.790195 18.855305 18.898701 18.833607 18.833607 18.811909 18.746799 18.790195 18.594898 18.573200 18.421299 18.442997 18.269398 18.291096 18.312809 18.204304 18.247700 18.226002 18.226002 18.247700 18.226002 18.074100 18.247700 18.117496 18.160908 18.095798 18.030704 18.074100 17.943897 17.965595 18.095798 17.987309 17.857105 17.770298 17.770298 17.488209 17.358006 17.032505 17.162708 17.162708 17.119297 17.140995 17.119297 16.989109 17.010807 17.097599 
23.238697 23.238697 22.869801 22.804707 22.739597 22.739597 22.565998 22.565998 22.414097 22.479206 22.435810 22.457508 22.392399 22.283909 22.349003 22.197102 21.632908 20.482807 18.117496 17.292896 17.140995 17.097599 17.162708 17.075901 17.032505 17.054203 17.119297 16.989109 17.054203 17.140995 17.119297 17.206104 17.249500 17.184406 17.271198 17.314610 17.162708 17.184406 16.945698 17.010807 17.336308 17.314610 17.618397 17.705204 17.857105 17.965595 18.009007 18.117496 18.312809 18.399601 18.356205 18.334507 18.377903 18.421299 18.464710 18.442997 18.442997 18.377903 18.464710 18.291096 18.442997 18.377903 18.421299 18.464710 18.573200 18.551502 18.594898 18.725101 18.833607 18.811909 18.790195 18.898701 18.833607 18.811909 18.877003 18.855305 18.898701 18.790195 18.725101 18.594898 18.681705 18.594898 18.573200 18.594898 18.594898 18.681705 18.529804 18.660007 18.681705 18.877003 18.920399 19.007206 19.072300 19.050602 19.028904 19.050602 19.050602 19.028904 19.050602 18.985508 18.811909 18.681705 18.746799 18.594898 18.508106 18.508106 18.508106 18.508106 18.508106 18.486408 18.573200 18.703403 18.833607 18.790195 18.790195 18.942097 18.963810 18.877003 18.877003 18.855305 18.811909 18.811909 18.703403 18.486408 18.551502 18.442997 18.377903 18.204304 18.226002 18.204304 18.269398 18.182606 18.269398 18.139210 18.269398 18.247700 18.204304 18.182606 18.139210 18.182606 18.074100 18.009007 17.965595 17.943897 18.030704 18.052402 17.900501 17.770298 17.596699 17.575001 17.444798 17.162708 17.249500 17.097599 17.249500 17.054203 17.010807 17.075901 16.989109 17.075901 
23.151905 23.043400 22.761295 22.739597 22.739597 22.631107 22.631107 22.544300 22.500904 22.522602 22.435810 22.457508 22.457508 22.370701 22.262196 21.871601 20.851704 18.660007 17.119297 17.184406 17.075901 17.032505 17.119297 17.054203 16.989109 17.075901 17.119297 17.010807 17.162708 17.140995 17.097599 17.227802 17.119297 17.140995 17.162708 17.314610 17.227802 17.206104 16.989109 17.010807 17.271198 17.358006 17.531605 17.618397 17.791996 17.900501 18.009007 18.160908 18.291096 18.334507 18.334507 18.269398 18.442997 18.377903 18.486408 18.442997 18.421299 18.377903 18.312809 18.442997 18.464710 18.399601 18.442997 18.442997 18.508106 18.486408 18.573200 18.746799 18.855305 18.920399 18.833607 18.942097 18.963810 18.942097 18.898701 18.898701 18.920399 18.790195 18.681705 18.638309 18.529804 18.594898 18.551502 18.573200 18.529804 18.551502 18.594898 18.660007 18.811909 18.833607 18.942097 19.007206 19.180805 19.007206 19.007206 19.028904 19.137409 19.028904 19.072300 19.050602 18.811909 18.725101 18.768497 18.594898 18.508106 18.573200 18.421299 18.508106 18.377903 18.529804 18.616596 18.790195 18.725101 18.877003 18.833607 18.855305 18.920399 18.811909 18.877003 18.877003 18.746799 18.833607 18.681705 18.573200 18.464710 18.464710 18.204304 18.269398 18.204304 18.291096 18.291096 18.204304 18.226002 18.182606 18.226002 18.269398 18.291096 18.139210 18.117496 18.204304 18.139210 18.074100 17.987309 17.965595 18.052402 18.009007 17.813709 17.813709 17.618397 17.509907 17.444798 17.314610 17.206104 17.140995 17.075901 16.967396 17.075901 17.097599 16.989109 17.119297 
23.000004 22.956608 22.717899 22.804707 22.544300 22.587696 22.522602 22.457508 22.392399 22.457508 22.349003 22.305607 22.349003 22.240498 22.153706 21.459309 19.636509 17.423100 17.140995 17.162708 17.032505 16.902302 16.967396 17.010807 16.858906 16.989109 17.054203 17.032505 17.010807 17.140995 17.227802 17.140995 17.184406 17.075901 17.162708 17.292896 17.271198 17.162708 16.902302 16.924000 17.292896 17.379704 17.466496 17.618397 17.726902 17.791996 17.965595 18.095798 18.139210 18.247700 18.291096 18.312809 18.247700 18.399601 18.399601 18.312809 18.334507 18.291096 18.291096 18.377903 18.312809 18.399601 18.421299 18.377903 18.399601 18.508106 18.660007 18.768497 18.811909 18.855305 18.768497 18.833607 19.007206 18.898701 18.942097 18.963810 18.855305 18.920399 18.790195 18.703403 18.573200 18.442997 18.486408 18.486408 18.551502 18.529804 18.551502 18.638309 18.681705 18.833607 18.877003 18.942097 19.093998 18.985508 19.007206 19.093998 19.028904 19.137409 19.072300 18.855305 18.790195 18.660007 18.681705 18.573200 18.421299 18.442997 18.442997 18.442997 18.356205 18.486408 18.594898 18.660007 18.790195 18.790195 18.833607 18.920399 18.833607 18.877003 18.746799 18.790195 18.703403 18.833607 18.573200 18.442997 18.442997 18.442997 18.269398 18.247700 18.269398 18.312809 18.182606 18.204304 18.204304 18.160908 18.204304 18.139210 18.291096 18.226002 18.160908 18.009007 18.139210 18.139210 18.030704 17.965595 18.030704 17.965595 17.943897 17.791996 17.618397 17.596699 17.575001 17.249500 17.271198 17.097599 17.119297 17.054203 17.162708 16.989109 17.097599 17.054203 
22.956608 22.869801 22.739597 22.717899 22.696201 22.565998 22.565998 22.370701 22.435810 22.414097 22.435810 22.305607 22.349003 22.240498 22.001804 20.678104 18.095798 17.140995 17.075901 17.140995 17.097599 16.967396 17.010807 17.032505 16.989109 16.989109 17.032505 17.140995 17.097599 17.162708 17.119297 17.097599 17.162708 17.119297 17.227802 17.292896 17.206104 17.119297 17.032505 16.924000 17.292896 17.401402 17.444798 17.596699 17.726902 17.813709 17.943897 18.117496 18.204304 18.226002 18.269398 18.247700 18.312809 18.356205 18.464710 18.421299 18.356205 18.356205 18.312809 18.442997 18.247700 18.312809 18.399601 18.399601 18.464710 18.573200 18.616596 18.768497 18.811909 18.746799 18.855305 18.855305 18.985508 18.920399 18.963810 18.942097 18.963810 18.898701 18.790195 18.638309 18.725101 18.508106 18.529804 18.508106 18.573200 18.529804 18.616596 18.638309 18.746799 18.811909 18.855305 19.028904 18.963810 18.942097 18.985508 19.050602 19.093998 18.985508 19.093998 19.007206 18.811909 18.703403 18.638309 18.638309 18.551502 18.551502 18.551502 18.486408 18.529804 18.594898 18.551502 18.790195 18.790195 18.811909 18.920399 18.877003 18.790195 18.790195 18.746799 18.790195 18.725101 18.768497 18.529804 18.464710 18.421299 18.464710 18.312809 18.356205 18.269398 18.226002 18.226002 18.247700 18.226002 18.269398 18.247700 18.247700 18.226002 18.269398 18.226002 18.139210 18.030704 18.052402 17.987309 18.030704 18.074100 17.987309 17.943897 17.965595 17.705204 17.575001 17.423100 17.249500 17.271198 17.184406 17.162708 17.054203 17.206104 17.119297 17.140995 17.054203 
22.783009 22.869801 22.631107 22.804707 22.522602 22.500904 22.479206 22.435810 22.327305 22.370701 22.370701 22.370701 22.283909 22.023502 21.502705 19.115696 17.379704 17.227802 16.945698 17.119297 16.902302 17.032505 17.010807 16.989109 16.902302 17.032505 16.967396 17.054203 17.184406 17.162708 17.119297 17.119297 17.140995 17.162708 17.184406 17.184406 17.119297 17.162708 16.924000 16.902302 17.184406 17.358006 17.466496 17.444798 17.748600 17.748600 17.965595 18.074100 18.204304 18.204304 18.269398 18.247700 18.226002 18.269398 18.312809 18.356205 18.377903 18.247700 18.334507 18.399601 18.312809 18.312809 18.399601 18.421299 18.508106 18.529804 18.616596 18.725101 18.811909 18.833607 18.811909 18.920399 18.942097 18.790195 18.985508 18.811909 18.963810 18.877003 18.855305 18.725101 18.660007 18.551502 18.660007 18.616596 18.616596 18.573200 18.616596 18.725101 18.681705 18.855305 18.920399 18.898701 18.985508 19.007206 19.028904 19.028904 18.963810 18.942097 18.942097 18.898701 18.855305 18.790195 18.768497 18.638309 18.573200 18.681705 18.573200 18.573200 18.486408 18.551502 18.573200 18.746799 18.811909 18.855305 18.877003 18.833607 18.855305 18.768497 18.681705 18.768497 18.725101 18.681705 18.551502 18.529804 18.594898 18.486408 18.442997 18.312809 18.377903 18.334507 18.312809 18.356205 18.312809 18.182606 18.226002 18.269398 18.334507 18.312809 18.247700 18.226002 18.117496 18.074100 17.987309 18.052402 18.074100 18.009007 17.987309 17.878803 17.770298 17.705204 17.509907 17.379704 17.227802 17.184406 17.184406 17.206104 17.206104 17.162708 17.010807 17.075901 
22.848103 22.783009 22.522602 22.565998 22.544300 22.370701 22.457508 22.327305 22.327305 22.414097 22.435810 22.218800 22.240498 21.936695 20.374302 17.791996 17.206104 16.967396 17.032505 17.054203 17.010807 17.010807 17.097599 17.032505 17.075901 17.054203 17.010807 17.054203 17.206104 17.140995 17.140995 17.097599 17.162708 17.140995 17.162708 17.206104 17.206104 17.075901 16.880604 16.880604 17.162708 17.314610 17.358006 17.553303 17.726902 17.813709 17.965595 18.030704 18.117496 18.182606 18.117496 18.226002 18.226002 18.312809 18.334507 18.291096 18.334507 18.399601 18.356205 18.334507 18.291096 18.312809 18.312809 18.399601 18.486408 18.551502 18.660007 18.725101 18.811909 18.790195 18.811909 18.877003 18.942097 18.811909 18.877003 18.833607 18.811909 18.811909 18.768497 18.725101 18.616596 18.616596 18.529804 18.616596 18.616596 18.616596 18.660007 18.725101 18.768497 18.833607 18.855305 18.920399 18.898701 18.898701 18.963810 19.050602 19.028904 18.920399 18.942097 18.877003 18.790195 18.746799 18.898701 18.638309 18.746799 18.746799 18.703403 18.638309 18.638309 18.681705 18.768497 18.768497 18.898701 18.790195 18.768497 18.833607 18.703403 18.725101 18.746799 18.768497 18.681705 18.638309 18.594898 18.616596 18.594898 18.529804 18.486408 18.399601 18.464710 18.334507 18.486408 18.399601 18.356205 18.334507 18.269398 18.269398 18.269398 18.334507 18.377903 18.247700 18.052402 18.117496 18.009007 18.009007 18.052402 17.987309 17.922199 17.943897 17.726902 17.770298 17.640110 17.314610 17.271198 17.271198 17.140995 17.227802 17.206104 17.162708 17.140995 17.097599 
22.696201 22.652805 22.522602 22.522602 22.500904 22.500904 22.414097 22.305607 22.349003 22.479206 22.327305 22.327305 22.110310 21.437595 19.028904 17.271198 17.010807 16.924000 17.097599 17.032505 16.924000 16.989109 16.989109 17.032505 17.097599 17.075901 17.054203 17.162708 17.032505 17.184406 17.097599 17.162708 17.075901 17.140995 17.140995 17.162708 17.032505 17.097599 16.880604 16.858906 17.119297 17.227802 17.358006 17.509907 17.596699 17.726902 17.900501 18.009007 18.052402 18.182606 18.247700 18.182606 18.247700 18.334507 18.399601 18.399601 18.356205 18.356205 18.442997 18.399601 18.334507 18.226002 18.464710 18.377903 18.529804 18.573200 18.594898 18.746799 18.811909 18.725101 18.855305 18.790195 18.855305 18.855305 18.920399 18.811909 18.790195 18.811909 18.790195 18.703403 18.573200 18.703403 18.703403 18.703403 18.703403 18.768497 18.768497 18.790195 18.725101 18.681705 18.833607 18.898701 18.942097 18.877003 18.855305 19.007206 18.920399 18.898701 18.898701 18.811909 18.790195 18.681705 18.942097 18.746799 18.660007 18.768497 18.790195 18.681705 18.811909 18.746799 18.768497 18.703403 18.746799 18.768497 18.703403 18.681705 18.703403 18.616596 18.660007 18.638309 18.551502 18.551502 18.660007 18.638309 18.616596 18.681705 18.551502 18.486408 18.464710 18.464710 18.399601 18.551502 18.356205 18.269398 18.312809 18.356205 18.247700 18.226002 18.247700 18.204304 18.095798 18.052402 18.052402 18.095798 18.139210 18.030704 17.900501 17.878803 17.748600 17.683506 17.618397 17.292896 17.162708 17.292896 17.227802 17.075901 17.054203 17.119297 17.032505 17.097599 
22.739597 22.544300 22.587696 22.544300 22.544300 22.262196 22.392399 22.349003 22.327305 22.349003 22.305607 22.262196 21.936695 20.743198 17.965595 17.140995 17.075901 16.945698 17.097599 17.075901 16.989109 16.989109 16.924000 16.945698 16.945698 17.054203 17.075901 17.097599 17.054203 17.119297 17.097599 17.075901 17.097599 17.162708 17.140995 17.184406 17.097599 16.989109 16.902302 16.837208 17.075901 17.271198 17.379704 17.488209 17.661808 17.705204 17.813709 17.965595 18.009007 18.117496 18.204304 18.269398 18.247700 18.334507 18.334507 18.312809 18.312809 18.421299 18.421299 18.377903 18.486408 18.486408 18.464710 18.377903 18.442997 18.573200 18.638309 18.768497 18.746799 18.768497 18.790195 18.833607 18.855305 18.790195 18.855305 18.725101 18.811909 18.725101 18.811909 18.681705 18.790195 18.725101 18.833607 18.768497 18.877003 18.790195 18.855305 18.790195 18.768497 18.660007 18.768497 18.790195 18.811909 18.768497 18.855305 18.811909 18.833607 18.811909 18.768497 18.746799 18.746799 18.833607 18.877003 18.833607 18.855305 18.811909 18.768497 18.746799 18.811909 18.790195 18.768497 18.746799 18.790195 18.703403 18.573200 18.573200 18.529804 18.529804 18.594898 18.573200 18.573200 18.551502 18.529804 18.594898 18.638309 18.681705 18.508106 18.529804 18.486408 18.486408 18.529804 18.551502 18.421299 18.334507 18.356205 18.312809 18.356205 18.247700 18.312809 18.269398 18.117496 18.095798 18.052402 18.030704 18.139210 18.030704 17.900501 17.791996 17.748600 17.661808 17.553303 17.336308 17.249500 17.140995 17.184406 17.140995 17.227802 17.075901 17.075901 17.227802 
22.631107 22.652805 22.479206 22.479206 22.522602 22.305607 22.392399 22.305607 22.305607 22.305607 22.218800 22.110310 21.611210 19.419498 17.336308 17.032505 17.010807 17.032505 17.075901 17.075901 17.010807 17.075901 16.945698 17.010807 16.924000 17.010807 16.989109 17.032505 17.075901 17.184406 17.097599 17.162708 17.119297 17.097599 17.184406 17.162708 17.097599 17.097599 16.924000 16.815510 17.075901 17.249500 17.401402 17.466496 17.575001 17.640110 17.791996 17.943897 18.009007 18.160908 18.182606 18.226002 18.312809 18.377903 18.291096 18.486408 18.421299 18.464710 18.464710 18.464710 18.486408 18.573200 18.594898 18.529804 18.616596 18.508106 18.746799 18.746799 18.768497 18.746799 18.725101 18.660007 18.811909 18.746799 18.703403 18.768497 18.768497 18.790195 18.833607 18.898701 18.855305 18.898701 18.985508 18.985508 18.898701 18.790195 18.811909 18.877003 18.898701 18.790195 18.920399 18.811909 18.877003 18.768497 18.703403 18.790195 18.790195 18.746799 18.725101 18.768497 18.703403 18.811909 18.855305 18.898701 18.898701 18.811909 18.877003 18.920399 18.963810 18.920399 18.811909 18.790195 18.725101 18.660007 18.529804 18.508106 18.464710 18.377903 18.551502 18.464710 18.616596 18.616596 18.551502 18.660007 18.681705 18.616596 18.681705 18.594898 18.529804 18.442997 18.573200 18.551502 18.508106 18.399601 18.312809 18.421299 18.421299 18.291096 18.356205 18.269398 18.204304 18.160908 18.074100 18.074100 18.052402 18.052402 17.943897 17.900501 17.726902 17.683506 17.748600 17.292896 17.336308 17.249500 17.162708 17.227802 17.292896 17.162708 17.119297 17.358006 
22.631107 22.652805 22.522602 22.544300 22.479206 22.414097 22.327305 22.283909 22.305607 22.305607 22.045200 21.958408 20.743198 17.922199 17.271198 17.054203 16.924000 16.989109 17.032505 17.032505 17.054203 16.967396 16.967396 16.945698 16.924000 17.054203 17.032505 17.119297 17.054203 17.162708 17.206104 17.097599 17.162708 17.075901 17.162708 17.097599 17.119297 16.967396 16.815510 16.793797 17.010807 17.292896 17.401402 17.488209 17.596699 17.640110 17.748600 17.900501 18.052402 18.139210 18.074100 18.226002 18.182606 18.377903 18.334507 18.356205 18.464710 18.421299 18.508106 18.551502 18.508106 18.594898 18.638309 18.638309 18.638309 18.616596 18.616596 18.660007 18.681705 18.681705 18.616596 18.638309 18.594898 18.660007 18.660007 18.594898 18.660007 18.703403 18.768497 18.833607 18.942097 18.920399 18.920399 19.028904 18.963810 18.963810 18.942097 18.963810 18.833607 18.790195 18.811909 18.790195 18.811909 18.725101 18.638309 18.746799 18.768497 18.616596 18.811909 18.790195 18.681705 18.790195 18.833607 18.920399 18.942097 18.898701 18.898701 18.963810 18.963810 18.920399 18.811909 18.855305 18.660007 18.681705 18.464710 18.377903 18.464710 18.356205 18.486408 18.464710 18.486408 18.660007 18.529804 18.594898 18.703403 18.660007 18.703403 18.725101 18.551502 18.529804 18.573200 18.594898 18.464710 18.442997 18.421299 18.442997 18.442997 18.442997 18.247700 18.182606 18.291096 18.139210 18.182606 18.074100 18.095798 18.117496 17.965595 17.922199 17.791996 17.683506 17.618397 17.423100 17.292896 17.227802 17.184406 17.097599 17.184406 17.097599 17.032505 17.379704 
22.631107 22.674503 22.544300 22.457508 22.479206 22.240498 22.283909 22.262196 22.305607 22.262196 21.980106 21.502705 19.441196 17.314610 17.119297 17.054203 17.032505 16.945698 17.054203 17.054203 16.945698 16.967396 16.924000 16.945698 16.902302 16.967396 16.967396 17.010807 17.097599 17.119297 17.075901 17.097599 17.075901 17.140995 17.010807 17.075901 16.837208 16.902302 16.750401 16.815510 17.097599 17.184406 17.379704 17.444798 17.509907 17.553303 17.726902 17.922199 17.922199 18.095798 18.160908 18.160908 18.269398 18.269398 18.334507 18.464710 18.486408 18.442997 18.529804 18.594898 18.638309 18.638309 18.573200 18.703403 18.616596 18.703403 18.660007 18.703403 18.594898 18.616596 18.551502 18.442997 18.508106 18.508106 18.529804 18.616596 18.660007 18.660007 18.833607 18.877003 18.833607 19.028904 18.963810 19.050602 18.920399 18.877003 19.028904 19.028904 18.942097 18.833607 18.746799 18.703403 18.746799 18.681705 18.638309 18.616596 18.594898 18.551502 18.638309 18.703403 18.811909 18.833607 18.963810 18.833607 18.942097 18.920399 18.920399 19.007206 18.963810 18.898701 18.985508 18.877003 18.811909 18.660007 18.399601 18.486408 18.486408 18.377903 18.486408 18.442997 18.442997 18.573200 18.616596 18.594898 18.616596 18.768497 18.638309 18.660007 18.638309 18.573200 18.551502 18.638309 18.486408 18.464710 18.573200 18.486408 18.421299 18.377903 18.269398 18.226002 18.139210 18.139210 18.269398 18.074100 18.052402 17.965595 17.922199 18.052402 17.835407 17.726902 17.683506 17.444798 17.292896 17.292896 17.227802 17.162708 17.206104 17.140995 17.119297 17.184406 
22.717899 22.587696 22.609409 22.435810 22.457508 22.349003 22.349003 22.305607 22.283909 22.218800 21.958408 20.916798 18.204304 17.162708 17.119297 16.945698 16.967396 16.924000 17.010807 17.075901 17.032505 16.924000 17.097599 16.989109 16.902302 16.967396 17.032505 17.097599 17.119297 17.119297 17.119297 17.075901 17.097599 17.140995 17.097599 17.206104 16.989109 16.858906 16.641895 16.880604 17.162708 17.249500 17.423100 17.444798 17.553303 17.575001 17.791996 17.900501 17.965595 18.117496 18.052402 18.247700 18.291096 18.291096 18.377903 18.508106 18.508106 18.573200 18.681705 18.660007 18.703403 18.746799 18.703403 18.638309 18.725101 18.660007 18.681705 18.573200 18.638309 18.529804 18.529804 18.486408 18.529804 18.508106 18.573200 18.616596 18.660007 18.725101 18.811909 18.898701 18.963810 18.963810 19.007206 19.115696 18.963810 18.942097 19.028904 19.050602 19.028904 18.833607 18.833607 18.790195 18.703403 18.660007 18.594898 18.573200 18.594898 18.573200 18.529804 18.616596 18.833607 18.855305 18.898701 19.007206 18.963810 18.963810 19.072300 19.050602 19.072300 19.007206 18.920399 18.811909 18.746799 18.616596 18.486408 18.486408 18.442997 18.464710 18.464710 18.356205 18.529804 18.660007 18.616596 18.725101 18.681705 18.768497 18.746799 18.660007 18.681705 18.616596 18.573200 18.638309 18.573200 18.442997 18.356205 18.464710 18.486408 18.377903 18.334507 18.291096 18.226002 18.160908 18.226002 18.139210 18.074100 18.030704 17.987309 18.030704 17.943897 17.791996 17.683506 17.553303 17.444798 17.271198 17.227802 17.206104 17.271198 17.184406 17.119297 17.227802 
22.609409 22.500904 22.392399 22.414097 22.370701 22.305607 22.262196 22.197102 22.197102 22.023502 21.632908 19.549702 17.379704 17.119297 17.032505 17.032505 17.010807 16.989109 17.032505 17.054203 17.054203 16.989109 17.032505 16.924000 16.902302 17.010807 17.097599 17.162708 17.075901 17.032505 17.032505 17.119297 17.097599 17.010807 16.967396 17.075901 17.010807 16.772099 16.793797 16.772099 17.119297 17.097599 17.379704 17.444798 17.423100 17.509907 17.726902 17.900501 17.900501 18.074100 18.074100 18.226002 18.247700 18.356205 18.442997 18.464710 18.486408 18.681705 18.638309 18.681705 18.746799 18.746799 18.768497 18.681705 18.725101 18.681705 18.703403 18.681705 18.594898 18.573200 18.399601 18.486408 18.529804 18.421299 18.442997 18.573200 18.573200 18.725101 18.833607 18.877003 18.985508 18.898701 19.072300 19.115696 19.072300 19.007206 19.028904 19.093998 19.050602 18.963810 18.855305 18.725101 18.703403 18.616596 18.551502 18.594898 18.594898 18.616596 18.573200 18.681705 18.768497 18.811909 18.877003 19.050602 18.985508 18.985508 19.093998 19.050602 19.050602 19.180805 18.942097 18.811909 18.768497 18.703403 18.551502 18.464710 18.399601 18.464710 18.421299 18.486408 18.486408 18.594898 18.681705 18.594898 18.616596 18.833607 18.725101 18.638309 18.638309 18.594898 18.616596 18.616596 18.551502 18.464710 18.442997 18.399601 18.421299 18.464710 18.421299 18.334507 18.291096 18.312809 18.182606 18.204304 18.160908 18.074100 18.030704 17.943897 17.835407 17.791996 17.705204 17.618397 17.379704 17.336308 17.249500 17.140995 17.227802 17.206104 17.140995 17.249500 
22.587696 22.522602 22.370701 22.283909 22.392399 22.327305 22.283909 22.132008 21.936695 21.828205 20.830006 18.312809 17.249500 17.097599 16.924000 16.967396 16.989109 17.075901 16.989109 16.945698 17.032505 16.989109 17.032505 16.924000 16.967396 17.140995 17.075901 17.097599 17.075901 16.989109 17.010807 17.162708 17.097599 16.967396 16.945698 17.032505 16.945698 16.641895 16.728703 16.772099 17.054203 17.162708 17.358006 17.466496 17.444798 17.618397 17.640110 17.835407 17.943897 18.052402 18.117496 18.160908 18.312809 18.291096 18.312809 18.486408 18.551502 18.508106 18.660007 18.746799 18.681705 18.790195 18.746799 18.725101 18.703403 18.660007 18.638309 18.681705 18.616596 18.464710 18.464710 18.464710 18.399601 18.356205 18.486408 18.464710 18.529804 18.573200 18.855305 18.768497 18.942097 18.898701 19.050602 19.093998 19.072300 19.007206 19.050602 19.007206 18.963810 19.007206 18.833607 18.725101 18.703403 18.594898 18.638309 18.616596 18.486408 18.594898 18.573200 18.594898 18.746799 18.790195 18.920399 18.942097 18.877003 19.050602 19.050602 19.072300 19.007206 19.028904 18.942097 18.877003 18.833607 18.638309 18.508106 18.421299 18.421299 18.356205 18.442997 18.421299 18.508106 18.551502 18.660007 18.573200 18.594898 18.681705 18.681705 18.746799 18.616596 18.638309 18.508106 18.660007 18.508106 18.529804 18.377903 18.399601 18.421299 18.356205 18.356205 18.269398 18.334507 18.226002 18.312809 18.204304 17.987309 18.009007 17.943897 17.922199 17.813709 17.748600 17.791996 17.531605 17.423100 17.271198 17.271198 17.162708 17.206104 17.119297 17.032505 17.206104 
22.500904 22.370701 22.457508 22.327305 22.414097 22.327305 22.218800 22.088596 21.958408 21.546101 19.962009 17.596699 17.206104 17.032505 17.075901 16.967396 17.032505 16.924000 16.967396 17.032505 17.010807 16.967396 17.054203 17.075901 16.967396 16.989109 17.075901 17.119297 17.097599 17.075901 17.119297 17.119297 17.097599 17.119297 16.989109 16.967396 16.880604 16.663609 16.772099 16.772099 16.989109 17.162708 17.379704 17.401402 17.466496 17.640110 17.726902 17.835407 17.965595 18.074100 18.009007 18.160908 18.291096 18.269398 18.399601 18.442997 18.573200 18.660007 18.746799 18.768497 18.768497 18.790195 18.746799 18.811909 18.833607 18.725101 18.703403 18.573200 18.638309 18.551502 18.442997 18.356205 18.442997 18.442997 18.442997 18.442997 18.508106 18.746799 18.833607 18.920399 18.985508 19.007206 19.028904 19.137409 19.093998 19.050602 19.007206 19.093998 19.050602 19.007206 18.877003 18.833607 18.790195 18.638309 18.660007 18.703403 18.616596 18.616596 18.616596 18.725101 18.811909 18.833607 18.833607 18.963810 19.028904 19.050602 19.050602 19.050602 19.093998 19.050602 18.963810 18.985508 18.790195 18.638309 18.594898 18.551502 18.508106 18.442997 18.421299 18.464710 18.551502 18.573200 18.573200 18.725101 18.638309 18.746799 18.660007 18.725101 18.681705 18.573200 18.573200 18.529804 18.551502 18.399601 18.421299 18.442997 18.464710 18.334507 18.399601 18.377903 18.377903 18.377903 18.269398 18.226002 18.030704 17.987309 17.943897 18.030704 17.857105 17.748600 17.791996 17.596699 17.358006 17.423100 17.379704 17.271198 17.292896 17.314610 17.162708 17.336308 
22.522602 22.370701 22.218800 22.283909 22.327305 22.175404 22.110310 22.001804 21.719700 20.981907 18.551502 17.184406 17.097599 16.967396 16.967396 16.989109 16.989109 16.945698 16.880604 17.032505 16.989109 16.924000 17.010807 16.902302 16.989109 17.010807 17.075901 16.989109 17.032505 16.989109 17.054203 17.032505 16.989109 16.924000 16.967396 16.967396 16.772099 16.685307 16.815510 16.837208 17.010807 17.119297 17.336308 17.292896 17.553303 17.575001 17.618397 17.791996 17.857105 17.987309 18.095798 18.182606 18.182606 18.269398 18.356205 18.442997 18.529804 18.638309 18.703403 18.660007 18.725101 18.746799 18.725101 18.768497 18.833607 18.768497 18.746799 18.638309 18.616596 18.529804 18.421299 18.442997 18.442997 18.399601 18.421299 18.508106 18.529804 18.725101 18.746799 18.963810 18.942097 19.028904 19.028904 19.093998 19.072300 19.028904 18.985508 19.115696 19.028904 18.985508 18.855305 18.811909 18.746799 18.660007 18.616596 18.638309 18.725101 18.638309 18.594898 18.681705 18.703403 18.790195 18.811909 18.963810 18.877003 19.007206 19.007206 19.050602 19.050602 19.050602 18.963810 18.942097 18.790195 18.660007 18.573200 18.616596 18.529804 18.442997 18.551502 18.508106 18.486408 18.551502 18.681705 18.681705 18.594898 18.660007 18.638309 18.616596 18.529804 18.529804 18.594898 18.529804 18.551502 18.399601 18.312809 18.356205 18.508106 18.421299 18.377903 18.291096 18.312809 18.226002 18.182606 18.139210 18.030704 17.987309 17.965595 17.922199 17.748600 17.813709 17.683506 17.575001 17.488209 17.314610 17.271198 17.206104 17.292896 17.206104 17.140995 17.184406 
22.327305 22.240498 22.262196 22.197102 22.218800 22.045200 22.023502 21.914997 21.415897 20.005405 17.748600 17.097599 16.945698 17.054203 16.967396 17.010807 16.989109 16.967396 16.902302 16.989109 16.902302 16.967396 16.858906 16.967396 16.967396 16.924000 16.989109 16.945698 16.924000 17.032505 16.945698 16.924000 16.858906 16.924000 16.837208 16.837208 16.620197 16.620197 16.685307 16.772099 17.032505 17.097599 17.358006 17.358006 17.379704 17.488209 17.683506 17.726902 17.900501 18.030704 18.030704 18.095798 18.095798 18.269398 18.334507 18.464710 18.616596 18.638309 18.594898 18.703403 18.703403 18.746799 18.725101 18.746799 18.703403 18.703403 18.725101 18.529804 18.638309 18.594898 18.421299 18.529804 18.551502 18.377903 18.464710 18.442997 18.594898 18.681705 18.790195 18.877003 -152.770004 -152.770004 -152.770004 -152.770004 -152.770004 -152.770004 -152.770004 -152.770004 -152.770004 -152.770004 -152.770004 -152.770004 -152.770004 -152.770004 -152.770004 -152.770004 -152.770004 -152.770004 -152.770004 -152.770004 -152.770004 -152.770004 -152.770004 -152.770004 -152.770004 -152.770004 -152.770004 -152.770004 -152.770004 -152.770004 -152.770004 -152.770004 -152.770004 -152.770004 -152.770004 -152.770004 -152.770004 -152.770004 -152.770004 -152.770004 -152.770004 -152.770004 -152.770004 -152.770004 -152.770004 -152.770004 -152.770004 -152.770004 -152.770004 -152.770004 -152.770004 -152.770004 -152.770004 -152.770004 -152.770004 -152.770004 -152.770004 -152.770004 -152.770004 -152.770004 -152.770004 -152.770004 -152.770004 -152.770004 -152.770004 -152.770004 -152.770004 -152.770004 -152.770004 -152.770004 -152.770004 -152.770004 -152.770004 -152.770004 -152.770004 -152.770004 -152.770004 -152.770004 -152.770004 -152.770004 
21.372501 21.654606 21.719700 22.110310 22.023502 21.958408 21.893299 21.698002 21.285709 19.159107 17.314610 16.989109 16.902302 17.032505 16.967396 17.054203 17.032505 16.989109 16.924000 17.075901 16.945698 16.945698 16.989109 16.924000 16.924000 16.945698 17.054203 16.967396 17.010807 17.054203 17.032505 16.880604 16.945698 16.924000 16.902302 16.837208 16.641895 16.707005 16.815510 16.772099 17.010807 17.075901 17.358006 17.401402 17.423100 17.509907 17.683506 17.748600 17.900501 18.009007 18.030704 18.160908 18.204304 18.269398 18.421299 18.464710 18.551502 18.725101 18.703403 18.703403 18.703403 18.746799 18.725101 18.746799 18.768497 18.638309 18.703403 18.703403 18.616596 18.551502 18.529804 18.551502 18.551502 18.529804 18.486408 18.660007 18.660007 18.768497 18.746799 18.898701 18.920399 18.942097 19.028904 18.985508 19.007206 19.050602 19.028904 19.028904 18.942097 18.920399 18.920399 18.920399 18.963810 18.855305 18.811909 18.790195 18.855305 18.811909 18.833607 18.833607 18.746799 18.790195 18.855305 18.811909 18.920399 19.007206 18.920399 18.985508 18.942097 18.877003 18.833607 18.877003 18.855305 18.790195 18.660007 18.746799 18.746799 18.681705 18.725101 18.660007 18.681705 18.811909 18.703403 18.638309 18.551502 18.594898 18.660007 18.594898 18.508106 18.421299 18.464710 18.464710 18.421299 18.334507 18.399601 18.421299 18.399601 18.421299 18.377903 18.226002 18.226002 18.160908 18.139210 18.160908 18.095798 18.052402 18.009007 18.030704 17.878803 17.857105 17.726902 17.661808 17.488209 17.336308 17.206104 17.227802 17.249500 17.227802 17.184406 17.206104 
18.204304 18.963810 19.810108 20.721500 21.285709 21.546101 21.676304 21.350803 20.678104 18.052402 17.119297 17.032505 17.010807 17.097599 16.945698 16.967396 16.989109 17.010807 16.945698 17.032505 16.924000 16.902302 16.945698 16.902302 16.989109 17.010807 17.054203 17.032505 17.010807 17.119297 16.967396 16.924000 16.924000 16.880604 16.880604 16.793797 16.641895 16.793797 16.815510 16.837208 16.967396 17.162708 17.379704 17.271198 17.401402 17.575001 17.705204 17.770298 17.900501 17.987309 18.052402 18.139210 18.226002 18.269398 18.377903 18.442997 18.573200 18.594898 18.638309 18.660007 18.638309 18.746799 18.594898 18.703403 18.703403 18.660007 18.660007 18.725101 18.725101 18.616596 18.616596 18.703403 18.616596 18.660007 18.594898 18.725101 18.681705 18.746799 18.833607 18.833607 18.833607 18.898701 18.985508 18.963810 19.007206 18.920399 18.855305 18.942097 18.942097 18.920399 18.898701 18.985508 19.028904 18.898701 18.963810 18.985508 19.050602 18.898701 18.877003 18.963810 18.855305 18.877003 18.855305 18.877003 18.790195 18.963810 18.920399 18.942097 18.790195 18.898701 18.855305 18.855305 18.746799 18.833607 18.920399 18.768497 18.811909 18.833607 18.768497 18.703403 18.681705 18.811909 18.746799 18.616596 18.594898 18.551502 18.573200 18.508106 18.529804 18.399601 18.356205 18.486408 18.399601 18.312809 18.334507 18.312809 18.421299 18.377903 18.377903 18.377903 18.247700 18.247700 18.139210 18.117496 18.095798 18.160908 18.052402 18.074100 17.900501 17.770298 17.705204 17.618397 17.596699 17.358006 17.227802 17.249500 17.336308 17.249500 17.162708 17.249500 
17.271198 17.249500 17.292896 17.726902 18.312809 19.028904 19.940296 20.352604 19.289295 17.292896 16.945698 17.032505 16.967396 16.945698 17.010807 16.989109 16.989109 17.054203 16.880604 17.032505 17.054203 16.902302 16.902302 16.880604 16.902302 16.924000 16.967396 16.945698 16.989109 17.010807 16.945698 16.945698 16.967396 16.858906 16.815510 16.685307 16.620197 16.772099 16.772099 16.793797 17.010807 17.119297 17.271198 17.314610 17.401402 17.553303 17.640110 17.683506 17.748600 17.878803 17.987309 18.160908 18.247700 18.226002 18.334507 18.399601 18.508106 18.616596 18.551502 18.573200 18.573200 18.660007 18.703403 18.573200 18.638309 18.703403 18.616596 18.660007 18.681705 18.638309 18.746799 18.681705 18.768497 18.703403 18.703403 18.725101 18.768497 18.790195 18.790195 18.833607 18.768497 18.833607 18.898701 18.833607 18.898701 18.877003 18.746799 18.898701 18.920399 18.833607 18.920399 18.985508 19.028904 18.985508 18.942097 19.028904 18.985508 19.072300 18.985508 18.920399 18.833607 18.855305 18.920399 18.768497 18.790195 18.833607 18.898701 18.725101 18.746799 18.725101 18.833607 18.703403 18.725101 18.833607 18.898701 18.768497 18.811909 18.855305 18.790195 18.725101 18.725101 18.746799 18.681705 18.638309 18.486408 18.573200 18.508106 18.486408 18.508106 18.399601 18.291096 18.399601 18.377903 18.334507 18.399601 18.377903 18.356205 18.291096 18.377903 18.204304 18.291096 18.247700 18.160908 18.139210 18.009007 18.030704 18.052402 18.074100 18.009007 17.748600 17.748600 17.683506 17.596699 17.488209 17.271198 17.314610 17.358006 17.271198 17.162708 17.184406 
17.032505 16.967396 16.837208 16.967396 17.010807 17.054203 17.292896 17.401402 17.444798 16.750401 16.793797 16.880604 16.858906 16.924000 16.989109 16.902302 16.902302 17.010807 17.075901 16.967396 17.032505 17.010807 16.924000 16.967396 16.815510 16.945698 16.945698 16.924000 16.945698 17.010807 16.967396 16.967396 16.837208 16.707005 16.815510 16.685307 16.793797 16.728703 16.880604 16.728703 16.902302 17.075901 17.314610 17.336308 17.314610 17.401402 17.596699 17.683506 17.857105 18.009007 17.987309 18.074100 18.139210 18.204304 18.247700 18.334507 18.442997 18.486408 18.486408 18.442997 18.573200 18.616596 18.594898 18.464710 18.616596 18.660007 18.616596 18.660007 18.703403 18.725101 18.703403 18.790195 18.811909 18.768497 18.790195 18.811909 18.877003 18.768497 18.768497 18.768497 18.768497 18.725101 18.768497 18.855305 18.811909 18.768497 18.746799 18.746799 18.855305 18.877003 18.963810 19.028904 19.137409 19.115696 19.050602 19.028904 19.028904 19.137409 19.072300 19.028904 18.920399 18.985508 18.833607 18.768497 18.746799 18.790195 18.833607 18.725101 18.703403 18.768497 18.681705 18.660007 18.811909 18.811909 18.768497 18.833607 18.855305 18.833607 18.877003 18.746799 18.725101 18.790195 18.703403 18.594898 18.508106 18.508106 18.486408 18.594898 18.442997 18.312809 18.334507 18.247700 18.269398 18.204304 18.334507 18.334507 18.334507 18.204304 18.356205 18.312809 18.247700 18.182606 18.117496 18.074100 18.074100 18.052402 18.117496 18.160908 17.878803 17.791996 17.835407 17.683506 17.726902 17.488209 17.314610 17.249500 17.292896 17.249500 17.184406 17.162708 
16.989109 16.858906 16.815510 16.663609 16.815510 16.772099 16.815510 16.685307 16.707005 16.641895 16.663609 16.663609 16.685307 16.750401 16.837208 16.924000 16.880604 16.945698 16.945698 17.054203 16.989109 16.945698 16.837208 16.967396 16.945698 16.880604 16.989109 16.924000 16.837208 17.010807 16.880604 16.967396 16.728703 16.707005 16.728703 16.663609 16.793797 16.772099 16.902302 16.858906 16.924000 17.097599 17.358006 17.401402 17.314610 17.488209 17.553303 17.683506 17.791996 17.857105 17.965595 18.009007 18.160908 18.204304 18.312809 18.247700 18.334507 18.312809 18.356205 18.421299 18.399601 18.464710 18.442997 18.442997 18.486408 18.551502 18.551502 18.616596 18.660007 18.725101 18.725101 18.811909 18.833607 18.768497 18.833607 18.855305 18.855305 18.833607 18.877003 18.638309 18.660007 18.638309 18.725101 18.725101 18.681705 18.746799 18.681705 18.703403 18.811909 18.811909 18.898701 18.985508 19.093998 19.159107 19.115696 19.159107 19.115696 19.050602 19.093998 19.028904 19.028904 18.920399 18.855305 18.681705 18.638309 18.638309 18.746799 18.703403 18.725101 18.660007 18.725101 18.768497 18.725101 18.746799 18.790195 18.725101 18.877003 18.768497 18.898701 18.811909 18.811909 18.746799 18.660007 18.573200 18.464710 18.551502 18.421299 18.421299 18.399601 18.247700 18.312809 18.269398 18.334507 18.334507 18.334507 18.312809 18.312809 18.269398 18.269398 18.291096 18.291096 18.117496 18.117496 18.030704 18.074100 18.030704 18.074100 18.074100 18.030704 17.813709 17.878803 17.748600 17.705204 17.423100 17.227802 17.184406 17.227802 17.314610 17.119297 17.162708 
16.880604 16.793797 16.685307 16.728703 16.707005 16.641895 16.685307 16.685307 16.685307 16.707005 16.728703 16.707005 16.837208 16.663609 16.663609 16.663609 16.728703 16.858906 16.858906 16.924000 16.880604 16.945698 16.880604 16.967396 16.902302 16.902302 16.902302 16.945698 16.880604 16.902302 16.880604 16.837208 16.880604 16.815510 16.815510 16.750401 16.793797 16.837208 16.945698 16.902302 16.945698 17.119297 17.292896 17.358006 17.271198 17.444798 17.575001 17.683506 17.726902 17.922199 17.965595 18.074100 18.030704 18.269398 18.204304 18.269398 18.312809 18.291096 18.312809 18.312809 18.377903 18.356205 18.377903 18.377903 18.486408 18.508106 18.529804 18.616596 18.703403 18.790195 18.877003 18.746799 18.833607 18.898701 18.811909 18.877003 18.855305 18.877003 18.811909 18.790195 18.681705 18.660007 18.703403 18.660007 18.746799 18.681705 18.660007 18.703403 18.703403 18.877003 18.963810 19.072300 19.115696 19.202503 19.180805 19.267597 19.202503 19.159107 19.224201 19.159107 18.963810 18.942097 18.855305 18.768497 18.725101 18.725101 18.725101 18.703403 18.660007 18.703403 18.811909 18.790195 18.703403 18.768497 18.811909 18.790195 18.833607 18.920399 18.811909 18.855305 18.768497 18.833607 18.703403 18.573200 18.551502 18.486408 18.442997 18.464710 18.377903 18.269398 18.312809 18.291096 18.377903 18.312809 18.291096 18.334507 18.334507 18.269398 18.269398 18.291096 18.226002 18.117496 18.095798 18.074100 18.139210 18.074100 18.030704 18.095798 18.009007 18.009007 17.878803 17.683506 17.661808 17.488209 17.358006 17.379704 17.336308 17.227802 17.075901 17.292896 
16.815510 16.750401 16.598499 16.728703 16.750401 16.641895 16.641895 16.620197 16.641895 16.685307 16.750401 16.685307 16.685307 16.598499 16.707005 16.707005 16.663609 16.620197 16.728703 16.707005 16.837208 16.815510 16.837208 16.837208 16.837208 16.880604 16.837208 16.924000 16.902302 16.880604 16.815510 16.793797 16.837208 16.858906 16.750401 16.837208 16.858906 16.707005 16.815510 16.880604 16.902302 17.075901 17.184406 17.227802 17.314610 17.401402 17.488209 17.618397 17.791996 17.857105 17.943897 17.987309 18.074100 18.095798 18.226002 18.247700 18.160908 18.269398 18.312809 18.247700 18.312809 18.356205 18.399601 18.399601 18.442997 18.442997 18.638309 18.638309 18.703403 18.877003 18.811909 18.877003 18.877003 18.833607 18.898701 18.898701 18.942097 18.920399 18.898701 18.746799 18.703403 18.660007 18.703403 18.638309 18.681705 18.681705 18.616596 18.660007 18.703403 18.898701 18.963810 19.050602 19.137409 19.159107 19.159107 19.332706 19.224201 19.159107 19.159107 19.159107 19.050602 19.028904 18.942097 18.811909 18.746799 18.725101 18.660007 18.681705 18.573200 18.638309 18.768497 18.725101 18.746799 18.725101 18.833607 18.768497 18.963810 18.877003 18.898701 18.833607 18.833607 18.833607 18.768497 18.638309 18.551502 18.573200 18.508106 18.421299 18.377903 18.247700 18.226002 18.312809 18.291096 18.312809 18.269398 18.356205 18.247700 18.247700 18.312809 18.312809 18.269398 18.139210 18.117496 18.074100 18.074100 18.009007 18.095798 18.095798 18.009007 17.987309 17.791996 17.726902 17.726902 17.509907 17.379704 17.271198 17.336308 17.271198 17.162708 17.358006 
16.750401 16.772099 16.576801 16.663609 16.707005 16.641895 16.620197 16.620197 16.598499 16.598499 16.685307 16.707005 16.707005 16.641895 16.728703 16.663609 16.620197 16.641895 16.750401 16.728703 16.685307 16.728703 16.533405 16.750401 16.750401 16.772099 16.772099 16.858906 16.858906 16.858906 16.793797 16.772099 16.750401 16.707005 16.707005 16.837208 16.793797 16.728703 16.858906 16.880604 16.924000 16.967396 17.162708 17.227802 17.336308 17.314610 17.531605 17.640110 17.748600 17.857105 17.943897 17.987309 18.009007 18.139210 18.182606 18.182606 18.204304 18.247700 18.204304 18.226002 18.226002 18.399601 18.464710 18.356205 18.464710 18.464710 18.486408 18.594898 18.725101 18.855305 18.877003 18.877003 18.920399 18.920399 18.942097 19.007206 18.920399 18.855305 18.833607 18.725101 18.703403 18.594898 18.551502 18.681705 18.594898 18.616596 18.594898 18.616596 18.681705 18.833607 18.920399 19.028904 19.093998 19.137409 19.093998 19.202503 19.137409 19.137409 19.159107 19.202503 19.050602 19.007206 18.855305 18.790195 18.638309 18.703403 18.768497 18.768497 18.660007 18.616596 18.703403 18.746799 18.790195 18.768497 18.703403 18.833607 18.833607 18.855305 18.790195 18.790195 18.833607 18.833607 18.681705 18.660007 18.551502 18.573200 18.464710 18.464710 18.399601 18.269398 18.356205 18.334507 18.377903 18.247700 18.334507 18.291096 18.399601 18.334507 18.291096 18.291096 18.160908 18.182606 18.117496 18.160908 18.182606 18.095798 18.030704 18.095798 18.030704 17.943897 17.813709 17.770298 17.705204 17.553303 17.314610 17.336308 17.271198 17.249500 17.140995 17.358006 
16.858906 16.620197 16.663609 16.641895 16.750401 16.620197 16.598499 16.620197 16.641895 16.663609 16.620197 16.576801 16.620197 16.707005 16.663609 16.555103 16.576801 16.620197 16.707005 16.728703 16.620197 16.598499 16.576801 16.533405 16.533405 16.598499 16.663609 16.641895 16.641895 16.728703 16.707005 16.663609 16.707005 16.641895 16.728703 16.793797 16.750401 16.772099 16.858906 16.880604 16.815510 16.967396 17.184406 17.227802 17.271198 17.336308 17.379704 17.596699 17.683506 17.813709 17.922199 17.965595 17.965595 18.052402 18.117496 18.117496 18.160908 18.204304 18.160908 18.226002 18.226002 18.269398 18.291096 18.356205 18.421299 18.421299 18.551502 18.725101 18.790195 18.790195 18.920399 18.898701 18.920399 18.985508 18.985508 19.028904 18.942097 18.942097 18.877003 18.746799 18.681705 18.660007 18.594898 18.616596 18.573200 18.616596 18.746799 18.660007 18.725101 18.768497 18.963810 19.028904 19.093998 19.159107 19.093998 19.224201 19.093998 19.159107 19.267597 19.115696 19.050602 18.963810 18.942097 18.790195 18.703403 18.725101 18.725101 18.681705 18.660007 18.681705 18.725101 18.768497 18.703403 18.725101 18.855305 18.833607 18.877003 18.898701 18.833607 18.811909 18.790195 18.768497 18.746799 18.638309 18.638309 18.616596 18.464710 18.508106 18.529804 18.421299 18.421299 18.377903 18.399601 18.269398 18.269398 18.356205 18.312809 18.334507 18.442997 18.312809 18.226002 18.226002 18.139210 18.139210 18.117496 18.052402 18.009007 18.139210 18.074100 17.900501 17.835407 17.726902 17.683506 17.531605 17.271198 17.271198 17.336308 17.271198 17.162708 17.249500 
16.858906 16.663609 16.707005 16.728703 16.772099 16.663609 16.598499 16.555103 16.598499 16.663609 16.707005 16.620197 16.707005 16.772099 16.685307 16.728703 16.663609 16.685307 16.772099 16.728703 16.641895 16.641895 16.598499 16.685307 16.533405 16.663609 16.641895 16.620197 16.620197 16.685307 16.641895 16.685307 16.598499 16.576801 16.772099 16.815510 16.858906 16.902302 16.902302 16.945698 16.880604 16.924000 17.206104 17.271198 17.358006 17.336308 17.444798 17.661808 17.683506 17.857105 17.878803 17.987309 17.900501 18.052402 18.182606 18.139210 18.182606 18.204304 18.095798 18.204304 18.160908 18.269398 18.247700 18.399601 18.421299 18.486408 18.594898 18.681705 18.833607 18.898701 18.963810 19.007206 18.985508 18.942097 18.985508 18.985508 19.007206 19.072300 18.963810 18.877003 18.833607 18.725101 18.638309 18.638309 18.594898 18.638309 18.660007 18.790195 18.746799 18.855305 19.028904 19.007206 19.202503 19.180805 19.159107 19.159107 19.159107 19.137409 19.202503 19.180805 19.050602 18.985508 18.963810 18.855305 18.703403 18.703403 18.746799 18.833607 18.703403 18.703403 18.681705 18.768497 18.811909 18.811909 18.963810 18.790195 18.920399 18.768497 18.811909 18.768497 18.746799 18.811909 18.768497 18.725101 18.681705 18.660007 18.681705 18.660007 18.573200 18.486408 18.573200 18.508106 18.486408 18.421299 18.312809 18.356205 18.334507 18.442997 18.508106 18.312809 18.312809 18.291096 18.226002 18.160908 18.160908 18.139210 18.117496 18.117496 18.074100 17.965595 17.813709 17.683506 17.726902 17.618397 17.423100 17.423100 17.249500 17.227802 17.140995 17.249500 
16.793797 16.793797 16.663609 16.685307 16.728703 16.663609 16.576801 16.598499 16.620197 16.707005 16.663609 16.707005 16.598499 16.750401 16.620197 16.685307 16.641895 16.685307 16.663609 16.663609 16.620197 16.685307 16.598499 16.511707 16.511707 16.598499 16.663609 16.555103 16.533405 16.598499 16.663609 16.620197 16.598499 16.576801 16.728703 16.837208 16.902302 16.880604 16.924000 16.945698 16.924000 16.880604 17.032505 17.162708 17.336308 17.314610 17.466496 17.596699 17.705204 17.835407 17.835407 17.922199 17.878803 18.074100 18.052402 18.074100 18.204304 18.160908 18.204304 18.247700 18.269398 18.247700 18.312809 18.377903 18.421299 18.508106 18.529804 18.703403 18.725101 18.855305 18.833607 18.920399 18.898701 18.877003 18.963810 18.942097 18.942097 18.963810 18.942097 18.898701 18.833607 18.833607 18.638309 18.681705 18.660007 18.638309 18.703403 18.660007 18.746799 18.811909 18.963810 19.007206 19.072300 19.072300 19.180805 19.137409 19.137409 19.050602 19.115696 19.028904 18.985508 19.028904 18.985508 18.877003 18.746799 18.790195 18.790195 18.768497 18.898701 18.703403 18.703403 18.703403 18.790195 18.725101 18.811909 18.877003 18.768497 18.833607 18.811909 18.768497 18.725101 18.898701 18.703403 18.746799 18.660007 18.746799 18.594898 18.768497 18.616596 18.594898 18.638309 18.594898 18.551502 18.334507 18.377903 18.334507 18.356205 18.421299 18.464710 18.334507 18.226002 18.291096 18.204304 18.139210 18.139210 18.030704 18.009007 17.965595 17.987309 17.900501 17.748600 17.705204 17.640110 17.466496 17.358006 17.249500 17.314610 17.314610 17.162708 17.206104 
16.793797 16.750401 16.750401 16.598499 16.772099 16.555103 16.641895 16.641895 16.576801 16.641895 16.663609 16.598499 16.707005 16.707005 16.641895 16.685307 16.663609 16.598499 16.598499 16.641895 16.620197 16.663609 16.555103 16.576801 16.555103 16.620197 16.641895 16.511707 16.576801 16.598499 16.598499 16.620197 16.685307 16.663609 16.685307 16.858906 16.924000 16.989109 17.032505 16.858906 16.858906 16.880604 17.162708 17.227802 17.271198 17.314610 17.444798 17.509907 17.683506 17.705204 17.943897 17.943897 17.943897 17.987309 18.095798 18.117496 18.160908 18.204304 18.182606 18.226002 18.247700 18.247700 18.356205 18.334507 18.464710 18.442997 18.551502 18.681705 18.725101 18.855305 18.855305 18.920399 18.855305 18.877003 18.985508 18.877003 18.942097 18.920399 18.877003 18.920399 18.768497 18.790195 18.768497 18.725101 18.660007 18.725101 18.746799 18.746799 18.790195 18.855305 19.007206 18.985508 19.093998 19.093998 19.050602 19.072300 19.072300 19.050602 19.028904 18.942097 19.007206 18.963810 18.920399 18.833607 18.746799 18.811909 18.725101 18.768497 18.898701 18.811909 18.855305 18.811909 18.768497 18.768497 18.790195 18.811909 18.790195 18.811909 18.681705 18.790195 18.746799 18.725101 18.638309 18.660007 18.746799 18.790195 18.703403 18.746799 18.790195 18.594898 18.703403 18.638309 18.573200 18.442997 18.486408 18.464710 18.399601 18.421299 18.442997 18.356205 18.269398 18.312809 18.182606 18.139210 18.269398 18.095798 17.987309 17.987309 17.922199 17.922199 17.791996 17.705204 17.640110 17.509907 17.379704 17.271198 17.292896 17.184406 17.119297 17.249500 
16.793797 16.663609 16.728703 16.598499 16.685307 16.707005 16.598499 16.685307 16.490009 16.598499 16.685307 16.707005 16.685307 16.620197 16.663609 16.641895 16.663609 16.685307 16.728703 16.576801 16.598499 16.641895 16.598499 16.620197 16.663609 16.511707 16.663609 16.598499 16.490009 16.576801 16.620197 16.663609 16.707005 16.685307 16.750401 16.750401 16.858906 16.902302 16.989109 16.924000 16.945698 16.858906 17.119297 17.162708 17.162708 17.336308 17.466496 17.553303 17.640110 17.813709 17.943897 17.878803 17.900501 18.030704 18.117496 18.117496 18.117496 18.204304 18.247700 18.226002 18.160908 18.226002 18.334507 18.399601 18.442997 18.464710 18.551502 18.660007 18.746799 18.833607 18.790195 18.833607 18.942097 18.877003 18.855305 18.768497 18.855305 18.855305 18.898701 18.942097 18.877003 18.855305 18.811909 18.877003 18.811909 18.790195 18.855305 18.811909 18.877003 18.790195 18.920399 19.028904 18.985508 18.963810 18.920399 18.985508 18.942097 18.898701 18.985508 18.898701 18.877003 18.877003 18.898701 18.811909 18.833607 18.877003 18.855305 18.833607 18.942097 18.833607 18.833607 18.877003 18.920399 18.768497 18.790195 18.638309 18.725101 18.746799 18.681705 18.681705 18.746799 18.746799 18.616596 18.638309 18.725101 18.790195 18.833607 18.703403 18.746799 18.573200 18.681705 18.725101 18.594898 18.616596 18.529804 18.442997 18.399601 18.421299 18.377903 18.334507 18.291096 18.291096 18.204304 18.095798 18.160908 18.160908 18.074100 18.074100 17.900501 17.943897 17.835407 17.683506 17.618397 17.423100 17.314610 17.206104 17.292896 17.206104 17.119297 17.271198 
16.793797 16.793797 16.598499 16.533405 16.728703 16.663609 16.555103 16.620197 16.598499 16.641895 16.620197 16.663609 16.620197 16.641895 16.641895 16.663609 16.663609 16.685307 16.685307 16.641895 16.641895 16.641895 16.490009 16.598499 16.555103 16.576801 16.641895 16.576801 16.598499 16.685307 16.620197 16.728703 16.707005 16.793797 16.707005 16.837208 16.880604 16.924000 17.032505 16.967396 16.837208 16.858906 17.184406 17.227802 17.292896 17.336308 17.423100 17.531605 17.618397 17.813709 17.878803 17.922199 17.900501 18.074100 18.095798 18.182606 18.182606 18.160908 18.226002 18.312809 18.269398 18.269398 18.421299 18.486408 18.486408 18.551502 18.594898 18.768497 18.768497 18.833607 18.790195 18.811909 18.833607 18.811909 18.877003 18.877003 18.833607 18.833607 18.898701 18.963810 18.898701 18.877003 18.942097 19.028904 18.942097 18.833607 18.877003 18.898701 19.028904 18.920399 18.963810 19.007206 18.942097 18.898701 18.898701 18.877003 18.898701 18.920399 18.920399 18.811909 18.898701 18.855305 18.963810 18.942097 18.942097 19.028904 18.985508 19.007206 19.137409 18.985508 18.942097 18.920399 18.811909 18.768497 18.616596 18.703403 18.703403 18.681705 18.681705 18.725101 18.725101 18.746799 18.703403 18.638309 18.703403 18.942097 18.790195 18.811909 18.746799 18.725101 18.768497 18.790195 18.725101 18.594898 18.660007 18.464710 18.529804 18.529804 18.464710 18.399601 18.399601 18.334507 18.204304 18.095798 18.160908 18.226002 18.139210 18.030704 17.900501 17.878803 17.770298 17.683506 17.596699 17.444798 17.314610 17.292896 17.292896 17.162708 17.119297 17.140995 
17.010807 16.685307 16.685307 16.707005 16.815510 16.620197 16.620197 16.663609 16.707005 16.685307 16.728703 16.685307 16.620197 16.663609 16.685307 16.707005 16.663609 16.641895 16.685307 16.663609 16.663609 16.641895 16.555103 16.576801 16.598499 16.598499 16.685307 16.620197 16.663609 16.728703 16.750401 16.728703 16.750401 16.793797 16.772099 16.858906 16.902302 16.902302 17.010807 17.054203 16.924000 16.902302 17.032505 17.249500 17.206104 17.249500 17.466496 17.596699 17.618397 17.748600 17.857105 17.922199 17.943897 18.052402 18.074100 18.117496 18.226002 18.269398 18.312809 18.377903 18.377903 18.464710 18.551502 18.616596 18.638309 18.616596 18.638309 18.746799 18.681705 18.790195 18.746799 18.768497 18.811909 18.725101 18.746799 18.855305 18.833607 18.855305 18.833607 18.985508 18.985508 18.985508 18.963810 18.985508 19.050602 18.898701 19.007206 19.050602 19.050602 19.007206 19.028904 19.028904 18.942097 18.833607 18.811909 18.855305 18.768497 18.790195 18.790195 18.790195 18.833607 18.898701 18.963810 18.963810 18.898701 19.050602 19.050602 18.963810 19.093998 19.050602 19.007206 18.942097 18.811909 18.768497 18.725101 18.681705 18.703403 18.681705 18.660007 18.725101 18.725101 18.681705 18.616596 18.703403 18.811909 18.811909 18.855305 18.790195 18.833607 18.660007 18.768497 18.833607 18.768497 18.768497 18.703403 18.508106 18.594898 18.529804 18.464710 18.442997 18.421299 18.356205 18.269398 18.204304 18.182606 18.247700 18.052402 18.009007 17.965595 17.922199 17.857105 17.640110 17.466496 17.509907 17.401402 17.379704 17.271198 17.227802 17.184406 17.292896 
16.858906 16.772099 16.707005 16.685307 16.598499 16.641895 16.598499 16.685307 16.598499 16.707005 16.663609 16.641895 16.663609 16.685307 16.641895 16.707005 16.772099 16.576801 16.641895 16.641895 16.576801 16.641895 16.598499 16.707005 16.576801 16.641895 16.576801 16.576801 16.620197 16.663609 16.685307 16.728703 16.750401 16.663609 16.793797 16.858906 16.945698 16.924000 16.989109 17.075901 16.945698 16.880604 17.119297 17.184406 17.206104 17.314610 17.488209 17.596699 17.640110 17.748600 17.857105 17.878803 17.965595 18.009007 18.117496 18.182606 18.377903 18.356205 18.377903 18.377903 18.508106 18.573200 18.594898 18.594898 18.703403 18.703403 18.725101 18.768497 18.660007 18.660007 18.681705 18.638309 18.616596 18.681705 18.725101 18.811909 18.725101 18.790195 18.790195 18.942097 18.942097 18.963810 18.898701 19.072300 19.007206 19.050602 19.093998 19.093998 19.093998 19.007206 18.963810 19.007206 18.920399 18.768497 18.703403 18.790195 18.746799 18.746799 18.790195 18.811909 18.811909 18.833607 18.898701 18.963810 18.985508 19.050602 19.050602 19.072300 19.028904 19.093998 19.050602 18.963810 18.855305 18.855305 18.703403 18.703403 18.660007 18.573200 18.638309 18.616596 18.681705 18.681705 18.616596 18.660007 18.811909 18.920399 18.877003 18.855305 18.855305 18.811909 18.833607 18.833607 18.811909 18.746799 18.660007 18.551502 18.529804 18.529804 18.486408 18.486408 18.464710 18.356205 18.247700 18.182606 18.182606 18.226002 18.052402 18.052402 17.900501 17.857105 17.748600 17.596699 17.444798 17.444798 17.314610 17.292896 17.227802 17.140995 17.119297 17.206104 
16.728703 16.772099 16.685307 16.555103 16.663609 16.598499 16.598499 16.598499 16.663609 16.641895 16.555103 16.620197 16.576801 16.728703 16.728703 16.641895 16.728703 16.620197 16.750401 16.620197 16.641895 16.555103 16.620197 16.598499 16.533405 16.576801 16.641895 16.663609 16.620197 16.728703 16.663609 16.728703 16.728703 16.772099 16.728703 16.837208 16.967396 16.902302 17.054203 17.097599 16.945698 16.902302 17.075901 17.206104 17.162708 17.336308 17.444798 17.509907 17.640110 17.813709 17.857105 17.878803 17.943897 18.030704 18.160908 18.139210 18.226002 18.377903 18.442997 18.486408 18.486408 18.594898 18.725101 18.746799 18.768497 18.725101 18.681705 18.703403 18.681705 18.638309 18.681705 18.638309 18.638309 18.616596 18.725101 18.703403 18.703403 18.855305 18.790195 18.768497 18.963810 18.963810 19.007206 19.093998 19.115696 19.115696 19.028904 19.159107 19.115696 19.137409 18.963810 18.985508 18.855305 18.725101 18.638309 18.681705 18.660007 18.660007 18.703403 18.746799 18.746799 18.855305 18.920399 19.007206 19.007206 19.050602 19.180805 19.028904 19.072300 18.963810 19.007206 18.963810 18.920399 18.790195 18.746799 18.681705 18.616596 18.616596 18.573200 18.616596 18.573200 18.638309 18.594898 18.616596 18.811909 18.855305 18.811909 18.877003 18.920399 18.768497 18.811909 18.898701 18.790195 18.790195 18.660007 18.616596 18.464710 18.660007 18.529804 18.464710 18.421299 18.269398 18.247700 18.204304 18.117496 18.139210 18.009007 18.052402 17.857105 17.878803 17.813709 17.618397 17.466496 17.509907 17.379704 17.184406 17.140995 17.140995 17.032505 17.184406 
16.793797 16.750401 16.620197 16.685307 16.707005 16.707005 16.576801 16.641895 16.598499 16.598499 16.663609 16.620197 16.663609 16.685307 16.707005 16.685307 16.728703 16.707005 16.663609 16.598499 16.663609 16.641895 16.576801 16.641895 16.490009 16.576801 16.641895 16.685307 16.685307 16.728703 16.663609 16.728703 16.793797 16.750401 16.793797 16.880604 17.032505 17.054203 17.162708 17.054203 17.075901 16.989109 17.162708 17.227802 17.206104 17.358006 17.488209 17.531605 17.683506 17.726902 17.900501 17.943897 17.987309 18.052402 18.160908 18.226002 18.486408 18.421299 18.551502 18.508106 18.616596 18.725101 18.638309 18.768497 18.811909 18.790195 18.768497 18.746799 18.703403 18.616596 18.573200 18.660007 18.573200 18.616596 18.638309 18.616596 18.660007 18.725101 18.833607 18.877003 18.985508 19.050602 19.072300 19.224201 19.159107 19.072300 19.137409 19.180805 19.224201 19.159107 19.050602 19.028904 18.811909 18.768497 18.768497 18.660007 18.594898 18.638309 18.768497 18.725101 18.790195 18.811909 18.855305 18.963810 19.028904 19.050602 19.093998 18.985508 19.072300 19.093998 19.072300 19.007206 18.963810 18.855305 18.746799 18.681705 18.725101 18.660007 18.464710 18.616596 18.681705 18.703403 18.681705 18.725101 18.790195 18.898701 18.833607 18.963810 18.942097 18.920399 18.963810 18.898701 18.768497 18.681705 18.660007 18.594898 18.508106 18.616596 18.529804 18.421299 18.312809 18.334507 18.226002 18.204304 18.226002 18.204304 18.030704 18.052402 17.857105 17.857105 17.770298 17.661808 17.596699 17.509907 17.358006 17.227802 17.249500 17.162708 17.010807 17.119297 
16.793797 16.663609 16.620197 16.555103 16.750401 16.641895 16.598499 16.685307 16.641895 16.620197 16.663609 16.685307 16.663609 16.663609 16.620197 16.663609 16.685307 16.555103 16.598499 16.620197 16.685307 16.598499 16.576801 16.620197 16.555103 16.663609 16.750401 16.620197 16.620197 16.685307 16.772099 16.707005 16.772099 16.815510 16.815510 16.967396 16.989109 17.010807 17.075901 17.184406 17.097599 16.945698 17.140995 17.227802 17.379704 17.379704 17.379704 17.640110 17.640110 17.813709 17.878803 17.922199 18.052402 18.095798 18.182606 18.247700 18.421299 18.594898 18.681705 18.616596 18.616596 18.833607 18.790195 18.790195 18.790195 18.833607 18.790195 18.746799 18.594898 18.616596 18.551502 18.508106 18.573200 18.573200 18.638309 18.616596 18.638309 18.703403 18.768497 18.855305 19.028904 19.072300 19.072300 19.267597 19.180805 19.137409 19.159107 19.202503 19.180805 19.072300 19.028904 18.963810 18.855305 18.725101 18.594898 18.616596 18.725101 18.638309 18.703403 18.725101 18.790195 18.811909 18.942097 18.963810 19.007206 19.007206 19.115696 19.050602 19.093998 19.072300 19.050602 18.963810 18.963810 18.920399 18.660007 18.638309 18.746799 18.616596 18.616596 18.594898 18.638309 18.638309 18.681705 18.681705 18.790195 18.877003 18.790195 18.833607 18.855305 18.855305 18.920399 18.985508 18.790195 18.660007 18.768497 18.594898 18.551502 18.486408 18.486408 18.464710 18.334507 18.226002 18.182606 18.226002 18.182606 18.009007 18.009007 18.117496 17.922199 17.813709 17.791996 17.575001 17.488209 17.423100 17.314610 17.227802 17.249500 17.119297 17.097599 17.227802 
16.750401 16.685307 16.663609 16.620197 16.707005 16.620197 16.576801 16.598499 16.641895 16.707005 16.620197 16.663609 16.685307 16.772099 16.641895 16.641895 16.707005 16.707005 16.750401 16.598499 16.663609 16.641895 16.598499 16.707005 16.555103 16.641895 16.772099 16.728703 16.663609 16.772099 16.750401 16.837208 16.837208 16.750401 16.858906 16.945698 17.032505 17.010807 17.184406 17.097599 17.097599 16.989109 17.184406 17.271198 17.401402 17.379704 17.444798 17.661808 17.618397 17.748600 18.074100 17.965595 18.074100 18.117496 18.226002 18.269398 18.442997 18.594898 18.616596 18.660007 18.703403 18.855305 18.811909 18.855305 18.855305 18.811909 18.768497 18.790195 18.703403 18.594898 18.551502 18.594898 18.594898 18.594898 18.616596 18.573200 18.681705 18.746799 18.811909 18.898701 19.072300 19.050602 19.093998 19.159107 19.245899 19.202503 19.159107 19.202503 19.159107 19.072300 19.028904 19.115696 18.833607 18.768497 18.746799 18.725101 18.660007 18.681705 18.638309 18.725101 18.833607 18.898701 18.963810 18.920399 19.007206 19.093998 19.180805 19.159107 19.137409 19.072300 19.159107 19.007206 19.028904 18.898701 18.768497 18.703403 18.790195 18.660007 18.573200 18.594898 18.594898 18.681705 18.660007 18.746799 18.768497 18.877003 18.898701 18.877003 18.920399 18.790195 18.898701 18.877003 18.790195 18.660007 18.660007 18.616596 18.573200 18.594898 18.573200 18.442997 18.377903 18.269398 18.269398 18.204304 18.226002 18.182606 17.987309 18.030704 17.878803 17.748600 17.748600 17.683506 17.466496 17.423100 17.314610 17.227802 17.206104 17.227802 16.967396 17.075901 
16.663609 16.620197 16.663609 16.598499 16.728703 16.641895 16.620197 16.533405 16.641895 16.685307 16.685307 16.620197 16.555103 16.598499 16.598499 16.576801 16.685307 16.663609 16.728703 16.685307 16.641895 16.598499 16.598499 16.685307 16.620197 16.598499 16.620197 16.685307 16.641895 16.707005 16.772099 16.707005 16.793797 16.707005 16.772099 16.945698 17.010807 17.054203 16.989109 17.162708 17.140995 17.010807 17.206104 17.206104 17.336308 17.358006 17.553303 17.466496 17.683506 17.878803 17.943897 18.009007 18.030704 18.095798 18.160908 18.334507 18.464710 18.573200 18.594898 18.725101 18.746799 18.855305 18.877003 18.877003 18.855305 18.855305 18.833607 18.811909 18.725101 18.660007 18.616596 18.616596 18.616596 18.573200 18.551502 18.529804 18.660007 18.638309 18.768497 18.898701 19.050602 19.050602 19.159107 19.224201 19.159107 19.245899 19.202503 19.289295 19.202503 19.137409 19.093998 19.007206 18.920399 18.811909 18.681705 18.746799 18.681705 18.703403 18.725101 18.768497 18.833607 18.833607 18.855305 18.963810 18.985508 19.137409 19.115696 19.137409 19.028904 19.093998 19.093998 19.028904 18.855305 18.898701 18.768497 18.660007 18.768497 18.681705 18.551502 18.551502 18.573200 18.638309 18.616596 18.660007 18.790195 18.768497 18.855305 18.855305 18.833607 18.746799 18.790195 18.855305 18.703403 18.638309 18.681705 18.616596 18.594898 18.529804 18.442997 18.399601 18.356205 18.226002 18.312809 18.204304 18.204304 18.204304 18.009007 17.987309 17.900501 17.791996 17.705204 17.553303 17.488209 17.488209 17.314610 17.249500 17.227802 17.075901 16.989109 17.075901 
16.750401 16.707005 16.685307 16.641895 16.772099 16.576801 16.576801 16.620197 16.641895 16.598499 16.576801 16.620197 16.685307 16.641895 16.641895 16.598499 16.663609 16.641895 16.663609 16.598499 16.641895 16.620197 16.555103 16.598499 16.641895 16.576801 16.641895 16.707005 16.685307 16.750401 16.750401 16.663609 16.728703 16.750401 16.772099 16.967396 17.075901 17.097599 17.162708 17.162708 17.119297 16.967396 17.249500 17.336308 17.314610 17.466496 17.531605 17.618397 17.748600 17.770298 17.900501 17.943897 18.052402 18.117496 18.269398 18.312809 18.529804 18.594898 18.573200 18.660007 18.768497 18.877003 18.811909 18.855305 18.898701 18.833607 18.877003 18.833607 18.746799 18.703403 18.638309 18.725101 18.594898 18.638309 18.616596 18.616596 18.703403 18.725101 18.855305 18.898701 19.050602 19.115696 19.159107 19.159107 19.224201 19.245899 19.224201 19.224201 19.180805 19.137409 19.093998 19.007206 18.877003 18.790195 18.768497 18.768497 18.703403 18.594898 18.638309 18.725101 18.768497 18.898701 19.028904 19.007206 19.050602 19.137409 19.159107 19.093998 19.050602 19.093998 19.072300 19.007206 18.877003 18.855305 18.790195 18.768497 18.681705 18.660007 18.638309 18.638309 18.638309 18.660007 18.746799 18.746799 18.768497 18.811909 18.833607 18.768497 18.833607 18.790195 18.768497 18.746799 18.703403 18.594898 18.594898 18.594898 18.551502 18.464710 18.508106 18.334507 18.291096 18.291096 18.356205 18.204304 18.117496 18.095798 17.922199 17.965595 17.726902 17.770298 17.575001 17.640110 17.444798 17.488209 17.336308 17.184406 17.292896 17.097599 16.989109 17.075901 
16.858906 16.641895 16.685307 16.728703 16.750401 16.576801 16.598499 16.598499 16.598499 16.620197 16.576801 16.707005 16.663609 16.663609 16.641895 16.576801 16.641895 16.641895 16.641895 16.663609 16.663609 16.620197 16.685307 16.707005 16.620197 16.685307 16.707005 16.685307 16.707005 16.772099 16.815510 16.750401 16.772099 16.793797 16.858906 16.989109 17.032505 17.097599 17.162708 17.119297 17.184406 16.967396 17.249500 17.379704 17.379704 17.423100 17.575001 17.596699 17.748600 17.922199 17.943897 18.009007 18.030704 18.117496 18.312809 18.442997 18.551502 18.790195 18.746799 18.681705 18.833607 18.920399 18.920399 18.898701 18.920399 18.898701 18.855305 18.920399 18.920399 18.811909 18.725101 18.768497 18.660007 18.660007 18.660007 18.681705 18.725101 18.790195 18.877003 19.007206 19.050602 19.202503 19.159107 19.159107 19.311008 19.202503 19.332706 19.245899 19.180805 19.115696 19.115696 19.007206 18.942097 18.920399 18.855305 18.855305 18.790195 18.746799 18.855305 18.833607 18.833607 18.963810 18.963810 19.050602 19.137409 19.159107 19.159107 19.093998 19.028904 19.007206 19.028904 18.985508 18.985508 18.877003 18.790195 18.681705 18.833607 18.746799 18.660007 18.616596 18.638309 18.855305 18.811909 18.811909 18.811909 18.833607 18.855305 18.790195 18.811909 18.703403 18.790195 18.768497 18.660007 18.638309 18.551502 18.421299 18.464710 18.486408 18.421299 18.377903 18.334507 18.356205 18.291096 18.247700 18.074100 18.204304 17.965595 17.900501 17.813709 17.835407 17.748600 17.575001 17.488209 17.466496 17.336308 17.206104 17.271198 17.140995 17.010807 17.097599 
16.728703 16.728703 16.707005 16.707005 16.641895 16.620197 16.533405 16.576801 16.728703 16.641895 16.685307 16.728703 16.598499 16.685307 16.707005 16.663609 16.750401 16.641895 16.750401 16.685307 16.598499 16.620197 16.663609 16.707005 16.620197 16.663609 16.750401 16.707005 16.685307 16.685307 16.728703 16.772099 16.793797 16.815510 16.902302 16.967396 17.097599 17.271198 17.075901 17.162708 17.119297 17.054203 17.336308 17.444798 17.444798 17.423100 17.596699 17.661808 17.748600 17.857105 17.987309 18.095798 18.117496 18.247700 18.312809 18.399601 18.529804 18.746799 18.703403 18.746799 18.768497 18.920399 18.898701 18.877003 18.963810 18.920399 18.898701 18.920399 18.833607 18.833607 18.768497 18.811909 18.811909 18.768497 18.725101 18.811909 18.855305 18.790195 18.963810 19.050602 19.093998 19.072300 19.180805 19.224201 19.202503 19.224201 19.202503 19.180805 19.137409 19.137409 19.050602 19.093998 18.942097 18.942097 19.007206 18.942097 18.942097 18.942097 18.942097 19.007206 18.963810 18.985508 19.093998 19.007206 19.028904 19.093998 19.050602 19.007206 18.963810 18.942097 18.877003 18.920399 18.963810 18.942097 18.811909 18.833607 18.877003 18.768497 18.746799 18.768497 18.790195 18.855305 18.768497 18.768497 18.790195 18.768497 18.746799 18.811909 18.681705 18.594898 18.703403 18.725101 18.594898 18.551502 18.508106 18.442997 18.442997 18.356205 18.421299 18.421299 18.291096 18.226002 18.356205 18.226002 18.204304 18.160908 17.943897 18.009007 17.857105 17.791996 17.791996 17.640110 17.488209 17.423100 17.314610 17.249500 17.140995 17.119297 17.075901 17.054203 
16.728703 16.685307 16.750401 16.707005 16.663609 16.598499 16.555103 16.576801 16.620197 16.685307 16.663609 16.620197 16.663609 16.620197 16.576801 16.707005 16.707005 16.685307 16.750401 16.728703 16.707005 16.620197 16.576801 16.707005 16.641895 16.728703 16.750401 16.685307 16.685307 16.663609 16.772099 16.728703 16.772099 16.793797 16.837208 16.989109 17.162708 17.206104 17.206104 17.119297 17.227802 17.162708 17.401402 17.423100 17.423100 17.466496 17.575001 17.618397 17.726902 17.943897 17.965595 18.052402 18.204304 18.247700 18.356205 18.377903 18.616596 18.616596 18.594898 18.768497 18.746799 18.855305 18.920399 18.833607 18.855305 18.811909 18.877003 18.920399 18.942097 18.768497 18.768497 18.768497 18.877003 18.725101 18.811909 18.790195 18.920399 18.920399 18.942097 19.050602 19.028904 19.224201 19.115696 19.159107 19.137409 19.137409 19.159107 19.180805 19.093998 19.050602 19.007206 19.050602 19.072300 18.985508 18.963810 19.028904 18.963810 18.963810 18.942097 19.072300 18.942097 19.007206 19.072300 18.963810 18.963810 18.985508 19.007206 18.942097 18.920399 18.790195 18.833607 18.942097 18.942097 18.811909 18.985508 18.855305 19.050602 18.920399 18.833607 18.811909 18.855305 18.920399 18.877003 18.725101 18.768497 18.768497 18.725101 18.768497 18.638309 18.551502 18.573200 18.594898 18.529804 18.508106 18.486408 18.399601 18.377903 18.508106 18.399601 18.356205 18.204304 18.139210 18.226002 18.226002 18.139210 18.052402 17.965595 17.857105 17.791996 17.770298 17.683506 17.575001 17.423100 17.314610 17.314610 17.206104 17.249500 17.032505 16.967396 17.010807 
16.707005 16.641895 16.663609 16.685307 16.620197 16.576801 16.490009 16.533405 16.533405 16.685307 16.663609 16.663609 16.620197 16.685307 16.620197 16.533405 16.620197 16.663609 16.728703 16.663609 16.663609 16.620197 16.663609 16.598499 16.598499 16.641895 16.685307 16.750401 16.598499 16.663609 16.663609 16.793797 16.772099 16.750401 16.815510 16.967396 17.140995 17.075901 17.119297 17.097599 17.097599 17.075901 17.423100 17.423100 17.358006 17.488209 17.596699 17.553303 17.813709 17.900501 18.009007 18.074100 18.204304 18.182606 18.399601 18.421299 18.508106 18.573200 18.681705 18.681705 18.746799 18.790195 18.790195 18.746799 18.811909 18.877003 18.768497 18.898701 18.877003 18.877003 18.877003 18.920399 18.942097 18.898701 19.028904 18.942097 19.007206 19.028904 19.072300 19.050602 19.050602 19.115696 19.028904 19.072300 19.137409 19.115696 18.963810 18.963810 19.007206 18.963810 19.028904 18.985508 19.093998 19.137409 18.985508 19.137409 19.007206 18.963810 19.159107 18.963810 19.028904 19.115696 19.028904 18.985508 19.007206 18.877003 18.920399 18.855305 18.811909 18.790195 18.768497 18.855305 18.855305 18.877003 18.811909 18.898701 18.985508 18.855305 18.790195 18.833607 18.833607 18.877003 18.920399 18.833607 18.790195 18.768497 18.703403 18.551502 18.725101 18.421299 18.508106 18.551502 18.486408 18.442997 18.356205 18.377903 18.421299 18.464710 18.421299 18.312809 18.312809 18.204304 18.117496 18.160908 18.095798 17.965595 17.857105 17.878803 17.835407 17.791996 17.705204 17.661808 17.423100 17.379704 17.292896 17.249500 17.119297 17.054203 16.902302 17.010807 
16.728703 16.663609 16.555103 16.555103 16.750401 16.685307 16.468296 16.576801 16.576801 16.685307 16.576801 16.663609 16.663609 16.620197 16.576801 16.620197 16.641895 16.663609 16.620197 16.641895 16.641895 16.576801 16.555103 16.663609 16.533405 16.728703 16.707005 16.707005 16.707005 16.772099 16.750401 16.750401 16.663609 16.750401 16.967396 16.945698 17.119297 17.140995 17.206104 17.140995 17.184406 17.119297 17.271198 17.423100 17.379704 17.466496 17.575001 17.683506 17.748600 17.965595 18.074100 18.030704 18.117496 18.356205 18.421299 18.377903 18.573200 18.594898 18.616596 18.594898 18.660007 18.746799 18.703403 18.768497 18.703403 18.725101 18.811909 18.898701 18.920399 18.963810 18.877003 19.007206 18.942097 19.007206 19.028904 19.093998 19.072300 19.072300 19.159107 19.137409 19.115696 19.072300 19.050602 18.985508 19.028904 18.985508 18.942097 18.920399 18.920399 18.985508 18.985508 18.963810 19.137409 19.202503 19.137409 19.115696 19.115696 19.137409 19.202503 19.072300 19.180805 19.093998 19.007206 19.072300 18.942097 18.920399 18.898701 18.768497 18.703403 18.768497 18.811909 18.877003 18.898701 18.855305 18.920399 19.050602 19.007206 18.920399 18.833607 18.855305 18.855305 18.942097 18.898701 18.811909 18.746799 18.746799 18.725101 18.594898 18.616596 18.551502 18.551502 18.551502 18.486408 18.486408 18.377903 18.269398 18.486408 18.312809 18.399601 18.421299 18.247700 18.182606 18.182606 18.009007 18.117496 17.987309 17.900501 17.878803 17.813709 17.791996 17.705204 17.575001 17.488209 17.336308 17.249500 17.249500 17.249500 17.119297 16.967396 17.054203 
16.772099 16.685307 16.576801 16.555103 16.620197 16.576801 16.555103 16.533405 16.533405 16.641895 16.685307 16.663609 16.598499 16.533405 16.620197 16.641895 16.641895 16.641895 16.641895 16.620197 16.620197 16.598499 16.707005 16.663609 16.620197 16.641895 16.685307 16.663609 16.750401 16.707005 16.707005 16.750401 16.772099 16.772099 16.858906 17.010807 17.097599 17.162708 17.097599 17.140995 17.140995 17.140995 17.379704 17.466496 17.379704 17.553303 17.575001 17.705204 17.857105 17.943897 18.074100 18.139210 18.160908 18.226002 18.247700 18.421299 18.529804 18.486408 18.442997 18.508106 18.529804 18.594898 18.660007 18.616596 18.703403 18.790195 18.746799 18.855305 18.877003 18.985508 18.985508 19.028904 19.072300 19.115696 19.072300 19.137409 19.180805 19.202503 19.137409 19.159107 19.115696 18.963810 19.007206 18.963810 18.877003 18.855305 18.920399 18.898701 18.790195 18.898701 19.093998 19.050602 19.159107 19.180805 19.180805 19.159107 19.180805 19.180805 19.245899 19.115696 19.180805 19.137409 19.050602 18.942097 18.985508 18.920399 18.920399 18.790195 18.703403 18.768497 18.790195 18.877003 18.920399 18.811909 18.877003 18.942097 19.072300 18.963810 18.877003 18.898701 18.898701 19.072300 18.985508 18.898701 18.790195 18.790195 18.681705 18.681705 18.616596 18.594898 18.551502 18.529804 18.486408 18.486408 18.421299 18.377903 18.356205 18.356205 18.356205 18.291096 18.247700 18.182606 18.204304 18.095798 18.095798 17.943897 17.987309 17.965595 17.835407 17.791996 17.575001 17.640110 17.553303 17.401402 17.314610 17.162708 17.206104 17.227802 17.314610 17.292896 
16.707005 16.685307 16.641895 16.641895 16.728703 16.576801 16.576801 16.641895 16.555103 16.663609 16.620197 16.641895 16.641895 16.685307 16.663609 16.598499 16.576801 16.641895 16.598499 16.793797 16.641895 16.750401 16.641895 16.598499 16.576801 16.663609 16.663609 16.728703 16.728703 16.750401 16.880604 16.772099 16.858906 16.858906 16.989109 17.032505 17.032505 17.184406 17.162708 17.206104 17.184406 17.162708 17.596699 17.509907 17.401402 17.575001 17.618397 17.726902 17.857105 17.987309 18.030704 18.117496 18.139210 18.160908 18.312809 18.334507 18.442997 18.442997 18.464710 18.529804 18.508106 18.573200 18.616596 18.551502 18.681705 18.725101 18.725101 18.877003 18.942097 19.072300 19.028904 19.050602 19.180805 19.115696 19.115696 19.180805 19.224201 19.180805 19.202503 19.137409 19.093998 19.028904 18.898701 19.028904 18.877003 18.855305 18.790195 18.768497 18.833607 18.877003 19.007206 19.028904 19.115696 19.289295 19.202503 19.202503 19.224201 19.354404 19.311008 19.202503 19.159107 19.159107 19.050602 18.942097 18.811909 18.768497 18.811909 18.790195 18.703403 18.790195 18.725101 18.811909 18.833607 18.811909 18.811909 18.877003 18.920399 18.920399 18.920399 18.985508 18.963810 18.963810 18.942097 18.920399 18.790195 18.768497 18.681705 18.681705 18.638309 18.551502 18.573200 18.464710 18.421299 18.399601 18.356205 18.356205 18.377903 18.356205 18.312809 18.377903 18.269398 18.182606 18.117496 18.052402 18.052402 17.987309 17.878803 17.965595 17.813709 17.770298 17.748600 17.553303 17.423100 17.444798 17.271198 17.271198 17.358006 17.314610 17.683506 17.857105 
16.663609 16.598499 16.707005 16.598499 16.685307 16.641895 16.555103 16.598499 16.555103 16.620197 16.663609 16.641895 16.685307 16.533405 16.728703 16.707005 16.620197 16.641895 16.620197 16.641895 16.663609 16.620197 16.663609 16.685307 16.685307 16.728703 16.663609 16.750401 16.685307 16.663609 16.858906 16.837208 16.880604 16.815510 16.989109 17.010807 17.075901 17.162708 17.162708 17.162708 17.227802 17.227802 17.531605 17.509907 17.509907 17.531605 17.618397 17.726902 17.878803 18.030704 18.160908 18.160908 18.182606 18.204304 18.399601 18.377903 18.421299 18.421299 18.464710 18.529804 18.529804 18.464710 18.573200 18.508106 18.681705 18.681705 18.681705 18.920399 18.877003 19.072300 18.985508 19.202503 19.180805 19.137409 19.311008 19.224201 19.267597 19.267597 19.137409 19.159107 19.093998 18.963810 18.877003 18.898701 18.811909 18.833607 18.811909 18.855305 18.877003 18.963810 18.963810 19.072300 19.202503 19.289295 19.224201 19.267597 19.224201 19.376102 19.245899 19.245899 19.311008 19.245899 19.115696 18.963810 18.963810 18.811909 18.920399 18.746799 18.790195 18.746799 18.768497 18.746799 18.898701 18.877003 18.703403 18.985508 18.963810 19.007206 18.985508 19.028904 18.985508 19.072300 19.007206 18.877003 18.811909 18.790195 18.725101 18.660007 18.638309 18.573200 18.551502 18.508106 18.464710 18.442997 18.377903 18.399601 18.421299 18.356205 18.421299 18.442997 18.269398 18.226002 18.182606 18.117496 18.074100 17.943897 18.009007 18.030704 17.835407 17.726902 17.661808 17.596699 17.466496 17.423100 17.358006 17.292896 17.206104 17.249500 17.401402 17.661808 
16.663609 16.663609 16.663609 16.641895 16.620197 16.620197 16.576801 16.663609 16.685307 16.663609 16.555103 16.576801 16.641895 16.598499 16.641895 16.663609 16.663609 16.598499 16.533405 16.685307 16.728703 16.641895 16.598499 16.685307 16.641895 16.533405 16.663609 16.815510 16.685307 16.707005 16.815510 16.793797 16.880604 16.858906 16.858906 16.967396 17.075901 17.140995 17.184406 17.184406 17.271198 17.249500 17.488209 17.531605 17.488209 17.553303 17.618397 17.683506 17.900501 18.052402 18.139210 18.139210 18.182606 18.182606 18.334507 18.312809 18.356205 18.442997 18.399601 18.486408 18.464710 18.508106 18.551502 18.529804 18.551502 18.681705 18.660007 18.790195 18.877003 18.985508 18.985508 19.137409 19.202503 19.137409 19.224201 19.311008 19.311008 19.202503 19.202503 19.180805 19.072300 18.985508 18.963810 18.833607 18.833607 18.833607 18.790195 18.790195 18.833607 18.920399 19.007206 19.093998 19.115696 19.289295 19.224201 19.289295 19.224201 19.311008 19.311008 19.267597 19.115696 19.311008 19.072300 19.115696 18.942097 18.811909 18.790195 18.768497 18.746799 18.790195 18.681705 18.877003 18.746799 18.942097 18.768497 19.007206 19.028904 19.028904 18.920399 18.985508 18.985508 18.855305 18.920399 18.811909 18.811909 18.855305 18.725101 18.573200 18.638309 18.529804 18.660007 18.638309 18.508106 18.442997 18.356205 18.399601 18.399601 18.356205 18.442997 18.334507 18.291096 18.182606 18.095798 18.074100 17.943897 18.074100 18.009007 18.009007 17.900501 17.726902 17.900501 17.661808 17.531605 17.379704 17.379704 17.249500 17.206104 17.162708 17.184406 17.271198 
16.707005 16.663609 16.620197 16.598499 16.663609 16.620197 16.641895 16.728703 16.685307 16.685307 16.598499 16.620197 16.707005 16.620197 16.685307 16.663609 16.663609 16.772099 16.641895 16.707005 16.641895 16.576801 16.598499 16.685307 16.598499 16.707005 16.707005 16.750401 16.772099 16.641895 16.793797 16.815510 16.880604 16.858906 16.902302 16.967396 17.140995 17.097599 17.184406 17.249500 17.249500 17.292896 17.531605 17.618397 17.618397 17.618397 17.640110 17.813709 17.943897 18.052402 18.030704 18.160908 18.204304 18.182606 18.269398 18.269398 18.356205 18.356205 18.399601 18.529804 18.486408 18.508106 18.486408 18.551502 18.594898 18.594898 18.681705 18.963810 18.877003 19.050602 19.115696 19.159107 19.224201 19.245899 19.311008 19.202503 19.354404 19.332706 19.202503 19.202503 19.137409 19.007206 18.898701 18.920399 18.942097 18.877003 18.833607 18.877003 18.855305 18.898701 18.985508 19.137409 19.137409 19.267597 19.289295 19.311008 19.159107 19.332706 19.397800 19.311008 19.332706 19.245899 19.202503 19.115696 18.877003 18.855305 18.790195 18.855305 18.877003 18.920399 18.811909 18.833607 18.811909 18.985508 18.790195 18.833607 18.985508 18.963810 19.007206 18.985508 18.942097 18.942097 18.942097 18.877003 18.855305 18.833607 18.768497 18.725101 18.616596 18.681705 18.660007 18.660007 18.551502 18.551502 18.486408 18.486408 18.464710 18.356205 18.486408 18.377903 18.291096 18.182606 18.139210 18.052402 18.030704 18.052402 17.965595 18.052402 17.922199 17.922199 17.943897 17.618397 17.509907 17.444798 17.336308 17.184406 17.249500 17.184406 17.140995 17.140995 
16.772099 16.685307 16.663609 16.598499 16.533405 16.598499 16.511707 16.468296 16.598499 16.555103 16.576801 16.576801 16.641895 16.620197 16.533405 16.598499 16.641895 16.598499 16.663609 16.707005 16.598499 16.641895 16.663609 16.555103 16.576801 16.663609 16.641895 16.685307 16.750401 16.685307 16.663609 16.793797 16.750401 16.750401 16.880604 17.075901 17.054203 17.184406 17.162708 17.184406 17.336308 17.314610 17.423100 17.509907 17.488209 17.596699 17.661808 17.770298 17.878803 18.074100 18.052402 18.182606 18.204304 18.160908 18.269398 18.291096 18.312809 18.377903 18.421299 18.377903 18.399601 18.486408 18.421299 18.594898 18.529804 18.573200 18.703403 18.898701 18.898701 19.072300 19.050602 19.028904 19.289295 19.159107 19.137409 19.180805 19.267597 19.267597 19.093998 19.202503 19.115696 19.028904 18.963810 18.833607 18.920399 18.898701 18.833607 18.811909 18.811909 18.877003 19.007206 19.115696 19.159107 19.224201 19.245899 19.245899 19.180805 19.224201 19.245899 19.202503 19.224201 19.159107 19.224201 19.137409 18.963810 18.877003 18.963810 18.790195 18.811909 18.811909 18.790195 18.898701 18.898701 18.920399 18.855305 18.920399 18.898701 18.920399 18.920399 18.898701 18.877003 18.920399 18.855305 18.790195 18.855305 18.855305 18.725101 18.768497 18.725101 18.616596 18.746799 18.811909 18.616596 18.638309 18.573200 18.508106 18.356205 18.291096 18.377903 18.334507 18.247700 18.204304 18.139210 18.074100 18.009007 18.030704 17.900501 17.987309 17.943897 17.835407 17.791996 17.705204 17.466496 17.488209 17.292896 17.227802 17.162708 16.989109 17.054203 17.140995 
16.641895 16.750401 16.555103 16.620197 16.598499 16.533405 16.555103 16.555103 16.511707 16.555103 16.620197 16.576801 16.533405 16.598499 16.598499 16.576801 16.707005 16.685307 16.707005 16.641895 16.641895 16.620197 16.576801 16.598499 16.620197 16.663609 16.728703 16.772099 16.707005 16.772099 16.772099 16.793797 16.858906 16.750401 16.837208 17.032505 17.140995 17.054203 17.184406 17.140995 17.292896 17.227802 17.488209 17.596699 17.553303 17.553303 17.640110 17.791996 17.878803 17.943897 18.117496 18.182606 18.269398 18.160908 18.247700 18.291096 18.312809 18.377903 18.356205 18.486408 18.421299 18.442997 18.486408 18.464710 18.486408 18.594898 18.616596 18.877003 18.877003 19.072300 19.028904 19.093998 19.224201 19.224201 19.224201 19.267597 19.267597 19.267597 19.202503 19.224201 19.180805 19.007206 18.877003 18.877003 18.877003 18.811909 18.833607 18.963810 18.898701 18.920399 18.942097 19.050602 19.245899 19.224201 19.311008 19.332706 19.354404 19.224201 19.159107 19.267597 19.159107 19.289295 19.093998 19.050602 18.942097 18.963810 19.007206 18.963810 18.877003 18.877003 18.877003 19.007206 18.942097 18.963810 18.898701 18.942097 18.855305 18.877003 18.877003 18.963810 18.833607 18.920399 18.790195 18.703403 18.725101 18.833607 18.811909 18.790195 18.811909 18.725101 18.833607 18.877003 18.746799 18.638309 18.594898 18.551502 18.573200 18.464710 18.421299 18.421299 18.291096 18.204304 18.182606 17.943897 18.074100 18.030704 17.965595 17.987309 17.835407 17.835407 17.835407 17.770298 17.553303 17.401402 17.336308 17.292896 17.292896 17.054203 16.989109 17.119297 
16.620197 16.663609 16.598499 16.576801 16.555103 16.620197 16.490009 16.511707 16.555103 16.576801 16.533405 16.620197 16.598499 16.620197 16.598499 16.641895 16.663609 16.707005 16.663609 16.641895 16.576801 16.685307 16.641895 16.598499 16.576801 16.620197 16.641895 16.728703 16.663609 16.728703 16.728703 16.750401 16.793797 16.837208 16.837208 17.010807 17.010807 17.075901 17.184406 17.140995 17.206104 17.140995 17.466496 17.683506 17.531605 17.596699 17.683506 17.748600 17.770298 18.009007 18.095798 18.226002 18.182606 18.160908 18.291096 18.312809 18.356205 18.334507 18.377903 18.464710 18.421299 18.442997 18.551502 18.529804 18.508106 18.616596 18.660007 18.920399 18.898701 18.942097 19.050602 19.115696 19.180805 19.159107 19.202503 19.180805 19.180805 19.224201 19.115696 19.137409 19.093998 19.093998 18.963810 18.963810 18.942097 18.898701 18.963810 18.963810 18.855305 18.898701 18.920399 19.137409 19.137409 19.202503 19.224201 19.267597 19.245899 19.159107 19.137409 19.180805 19.159107 19.115696 19.115696 19.115696 18.985508 19.028904 18.963810 18.942097 19.050602 18.985508 19.007206 18.942097 19.007206 18.985508 18.898701 18.790195 18.833607 18.811909 18.833607 18.746799 18.877003 18.768497 18.768497 18.768497 18.768497 18.877003 18.898701 18.942097 18.855305 18.790195 18.877003 18.963810 18.855305 18.638309 18.725101 18.551502 18.442997 18.334507 18.356205 18.356205 18.334507 18.226002 18.204304 18.074100 18.030704 17.965595 17.813709 18.052402 17.835407 17.835407 17.878803 17.705204 17.531605 17.423100 17.401402 17.271198 17.162708 17.075901 17.032505 17.140995 
16.685307 16.598499 16.555103 16.576801 16.620197 16.533405 16.576801 16.641895 16.533405 16.576801 16.620197 16.641895 16.576801 16.598499 16.685307 16.641895 16.641895 16.576801 16.728703 16.663609 16.663609 16.707005 16.620197 16.598499 16.663609 16.728703 16.750401 16.685307 16.707005 16.750401 16.793797 16.728703 16.793797 16.750401 16.815510 16.967396 17.054203 17.119297 17.119297 17.119297 17.227802 17.162708 17.488209 17.596699 17.466496 17.575001 17.661808 17.770298 17.878803 18.009007 18.074100 18.160908 18.269398 18.269398 18.247700 18.312809 18.377903 18.377903 18.421299 18.442997 18.421299 18.486408 18.594898 18.594898 18.616596 18.681705 18.681705 18.855305 18.985508 18.942097 19.115696 19.115696 19.180805 19.137409 19.159107 19.093998 19.159107 19.245899 19.202503 19.115696 19.137409 19.093998 18.942097 19.050602 18.963810 18.942097 19.007206 19.072300 19.007206 18.985508 19.115696 19.072300 19.180805 19.180805 19.180805 19.202503 19.072300 19.050602 19.137409 19.202503 19.093998 19.072300 19.072300 19.072300 19.137409 19.137409 19.137409 19.050602 19.180805 19.137409 19.159107 19.180805 19.072300 19.072300 18.942097 18.877003 18.811909 18.811909 18.768497 18.790195 18.746799 18.768497 18.725101 18.660007 18.746799 18.811909 18.833607 18.942097 18.985508 18.898701 18.855305 18.877003 18.746799 18.725101 18.725101 18.660007 18.399601 18.356205 18.356205 18.291096 18.312809 18.226002 18.160908 18.095798 18.009007 18.074100 17.922199 18.030704 17.900501 17.857105 17.900501 17.640110 17.509907 17.509907 17.358006 17.271198 17.206104 17.162708 16.989109 17.119297 
16.728703 16.663609 16.511707 16.576801 16.685307 16.533405 16.511707 16.620197 16.598499 16.555103 16.641895 16.663609 16.663609 16.685307 16.707005 16.598499 16.685307 16.641895 16.641895 16.663609 16.707005 16.685307 16.663609 16.641895 16.663609 16.772099 16.793797 16.728703 16.750401 16.815510 16.858906 16.750401 16.772099 16.793797 16.815510 16.772099 16.902302 16.989109 17.162708 17.075901 17.162708 17.206104 17.423100 17.618397 17.618397 17.596699 17.726902 17.748600 17.878803 18.030704 18.095798 18.139210 18.182606 18.334507 18.334507 18.334507 18.377903 18.464710 18.356205 18.486408 18.464710 18.442997 18.594898 18.551502 18.594898 18.681705 18.703403 18.833607 18.963810 18.942097 19.028904 19.072300 19.072300 19.072300 19.072300 19.137409 19.159107 19.159107 19.072300 19.137409 19.093998 19.072300 19.093998 19.072300 19.093998 19.115696 19.050602 19.093998 19.093998 19.093998 19.115696 19.159107 19.202503 19.072300 19.093998 19.115696 19.115696 19.072300 19.028904 19.072300 19.093998 19.115696 19.093998 19.093998 19.137409 19.202503 19.245899 19.115696 19.224201 19.289295 19.072300 19.202503 19.137409 19.007206 19.050602 18.920399 18.855305 18.725101 18.768497 18.616596 18.768497 18.660007 18.616596 18.725101 18.725101 18.855305 18.811909 18.920399 18.985508 18.898701 18.898701 18.877003 18.790195 18.811909 18.660007 18.529804 18.486408 18.442997 18.247700 18.334507 18.334507 18.247700 18.117496 17.987309 18.052402 18.074100 18.052402 17.965595 17.835407 17.900501 17.835407 17.553303 17.531605 17.509907 17.358006 17.227802 17.162708 17.336308 17.032505 17.119297 
16.750401 16.533405 16.555103 16.446598 16.620197 16.555103 16.620197 16.555103 16.576801 16.620197 16.555103 16.533405 16.598499 16.598499 16.598499 16.555103 16.685307 16.555103 16.685307 16.663609 16.685307 16.685307 16.685307 16.772099 16.663609 16.772099 16.858906 16.815510 16.858906 16.772099 16.815510 16.793797 16.772099 16.663609 16.772099 16.815510 16.815510 16.902302 16.924000 16.924000 17.119297 17.119297 17.358006 17.553303 17.531605 17.531605 17.661808 17.661808 17.900501 17.965595 18.030704 18.204304 18.204304 18.247700 18.312809 18.356205 18.399601 18.442997 18.442997 18.529804 18.486408 18.616596 18.638309 18.681705 18.746799 18.725101 18.811909 18.833607 18.920399 18.942097 18.942097 18.985508 19.028904 18.985508 19.028904 19.007206 19.007206 19.072300 19.137409 19.028904 19.072300 19.072300 19.093998 19.115696 19.072300 19.093998 19.072300 19.180805 19.137409 19.137409 19.072300 19.137409 19.093998 19.007206 19.050602 18.942097 18.920399 19.007206 18.942097 18.920399 18.963810 18.963810 18.985508 19.028904 19.115696 19.115696 19.202503 19.159107 19.267597 19.289295 19.202503 19.202503 19.137409 19.028904 18.942097 18.855305 18.790195 18.703403 18.725101 18.660007 18.529804 18.616596 18.638309 18.616596 18.725101 18.746799 18.790195 18.920399 18.963810 18.768497 18.833607 18.898701 18.811909 18.616596 18.616596 18.529804 18.377903 18.421299 18.356205 18.291096 18.269398 18.226002 18.095798 18.030704 17.965595 17.987309 17.943897 17.900501 17.813709 17.857105 17.770298 17.683506 17.509907 17.423100 17.271198 17.184406 17.119297 17.184406 17.010807 17.010807 
16.685307 16.576801 16.576801 16.468296 16.663609 16.555103 16.533405 16.641895 16.772099 16.685307 16.620197 16.620197 16.641895 16.576801 16.685307 16.641895 16.663609 16.707005 16.815510 16.663609 16.728703 16.772099 16.728703 16.793797 16.880604 16.880604 16.924000 16.858906 16.880604 16.815510 16.815510 16.815510 16.750401 16.772099 16.728703 16.902302 16.902302 16.902302 16.945698 16.924000 17.054203 17.075901 17.488209 17.618397 17.618397 17.618397 17.618397 17.661808 17.922199 17.965595 18.052402 18.204304 18.226002 18.312809 18.356205 18.356205 18.508106 18.508106 18.573200 18.616596 18.638309 18.725101 18.746799 18.790195 18.877003 18.746799 18.920399 18.898701 18.920399 18.920399 18.811909 18.920399 18.942097 18.920399 18.920399 18.898701 18.942097 19.028904 19.115696 19.050602 19.137409 19.093998 19.159107 19.202503 19.245899 19.245899 19.289295 19.267597 19.202503 19.245899 19.289295 19.137409 19.137409 19.007206 18.985508 19.007206 18.963810 18.942097 18.942097 18.963810 19.007206 19.007206 19.050602 19.007206 19.093998 19.245899 19.245899 19.267597 19.289295 19.267597 19.245899 19.245899 19.180805 19.072300 18.942097 18.898701 18.855305 18.790195 18.660007 18.681705 18.681705 18.529804 18.660007 18.551502 18.703403 18.790195 18.811909 18.877003 18.877003 18.877003 18.855305 18.920399 18.790195 18.681705 18.594898 18.529804 18.421299 18.421299 18.356205 18.334507 18.160908 18.182606 18.095798 18.030704 18.074100 18.030704 17.878803 17.965595 17.835407 17.987309 17.835407 17.661808 17.423100 17.379704 17.249500 17.140995 17.140995 17.119297 17.010807 17.162708 
16.837208 16.576801 16.641895 16.641895 16.685307 16.468296 16.555103 16.641895 16.707005 16.641895 16.620197 16.620197 16.620197 16.663609 16.685307 16.663609 16.750401 16.880604 16.750401 16.750401 16.837208 16.880604 16.945698 16.945698 16.945698 16.902302 16.858906 16.880604 16.815510 16.772099 16.750401 16.815510 16.707005 16.750401 16.793797 16.902302 16.945698 16.945698 16.989109 16.989109 17.032505 17.162708 17.531605 17.618397 17.575001 17.596699 17.683506 17.683506 17.835407 18.030704 18.030704 18.182606 18.160908 18.247700 18.399601 18.464710 18.551502 18.508106 18.638309 18.594898 18.725101 18.790195 18.790195 18.855305 18.920399 18.877003 19.028904 18.877003 19.072300 18.877003 18.811909 18.898701 18.920399 18.790195 18.833607 18.877003 18.898701 18.942097 18.985508 19.072300 19.093998 19.202503 19.224201 19.245899 19.245899 19.289295 19.224201 19.311008 19.354404 19.159107 19.332706 19.224201 19.137409 18.985508 18.898701 18.985508 18.877003 18.877003 18.920399 18.963810 18.877003 18.963810 18.985508 19.093998 19.115696 19.245899 19.397800 19.289295 19.332706 19.354404 19.311008 19.245899 19.202503 19.137409 18.963810 18.833607 18.833607 18.746799 18.725101 18.681705 18.573200 18.573200 18.616596 18.529804 18.573200 18.768497 18.768497 18.877003 18.855305 18.768497 18.942097 18.855305 18.790195 18.703403 18.746799 18.638309 18.356205 18.291096 18.399601 18.377903 18.291096 18.269398 18.095798 18.095798 18.139210 18.009007 17.943897 18.074100 17.943897 17.922199 17.770298 17.575001 17.509907 17.444798 17.292896 17.271198 17.249500 17.032505 17.119297 17.140995 
16.663609 16.555103 16.620197 16.641895 16.685307 16.620197 16.468296 16.620197 16.663609 16.707005 16.490009 16.620197 16.598499 16.620197 16.620197 16.641895 16.924000 16.880604 16.793797 16.793797 16.793797 16.902302 16.858906 16.924000 16.880604 16.880604 16.967396 16.815510 16.815510 16.815510 16.772099 16.815510 16.815510 16.728703 16.750401 16.858906 16.837208 16.924000 17.010807 17.097599 17.075901 17.162708 17.401402 17.531605 17.531605 17.618397 17.596699 17.618397 17.770298 17.878803 17.987309 18.204304 18.139210 18.182606 18.399601 18.399601 18.551502 18.573200 18.681705 18.768497 18.855305 18.855305 18.790195 18.942097 18.985508 18.898701 18.942097 18.942097 18.833607 18.942097 18.833607 18.920399 18.811909 18.790195 18.790195 18.920399 18.920399 18.877003 18.985508 19.007206 19.072300 19.137409 19.180805 19.267597 19.245899 19.245899 19.245899 19.311008 19.354404 19.224201 19.332706 19.159107 19.072300 18.963810 18.855305 18.855305 18.811909 18.790195 18.790195 18.833607 18.855305 18.920399 19.007206 19.072300 19.115696 19.289295 19.311008 19.376102 19.267597 19.311008 19.354404 19.289295 19.202503 19.072300 18.985508 18.877003 18.790195 18.746799 18.746799 18.681705 18.660007 18.573200 18.573200 18.442997 18.638309 18.746799 18.833607 18.746799 18.855305 18.790195 18.920399 18.833607 18.768497 18.768497 18.551502 18.529804 18.421299 18.269398 18.312809 18.226002 18.204304 18.204304 18.160908 18.074100 17.943897 17.987309 18.052402 18.095798 17.878803 17.857105 17.726902 17.618397 17.531605 17.336308 17.314610 17.379704 17.249500 17.206104 17.075901 17.206104 
16.620197 16.641895 16.576801 16.641895 16.728703 16.620197 16.620197 16.685307 16.598499 16.728703 16.620197 16.576801 16.555103 16.424900 16.403202 16.641895 16.837208 16.924000 16.837208 16.793797 16.858906 16.924000 16.902302 16.858906 16.880604 16.815510 16.837208 16.815510 16.793797 16.772099 16.815510 16.772099 16.772099 16.728703 16.793797 16.837208 16.837208 16.772099 16.989109 17.075901 17.032505 17.097599 17.379704 17.531605 17.575001 17.575001 17.596699 17.596699 17.748600 17.878803 17.965595 18.117496 18.247700 18.226002 18.356205 18.486408 18.486408 18.616596 18.681705 18.811909 18.855305 18.942097 18.942097 18.963810 18.963810 18.877003 18.898701 18.920399 18.942097 18.855305 18.898701 18.877003 18.833607 18.768497 18.725101 18.811909 18.855305 18.898701 18.942097 19.007206 19.072300 19.007206 19.202503 19.202503 19.224201 19.224201 19.245899 19.332706 19.245899 19.245899 19.180805 19.224201 19.072300 19.028904 18.855305 18.833607 18.855305 18.768497 18.855305 18.746799 18.855305 18.898701 18.920399 18.985508 19.137409 19.224201 19.311008 19.267597 19.311008 19.354404 19.245899 19.245899 19.267597 19.180805 18.898701 18.877003 18.877003 18.833607 18.703403 18.725101 18.616596 18.594898 18.529804 18.573200 18.660007 18.811909 18.811909 18.811909 18.833607 18.855305 18.768497 18.855305 18.725101 18.594898 18.594898 18.508106 18.442997 18.247700 18.204304 18.139210 18.204304 18.030704 18.074100 18.009007 17.987309 17.943897 18.074100 18.009007 17.835407 17.835407 17.683506 17.509907 17.423100 17.314610 17.206104 17.184406 17.249500 17.032505 16.967396 17.119297 
16.707005 16.641895 16.641895 16.685307 16.641895 16.598499 16.620197 16.663609 16.663609 16.815510 16.620197 16.555103 16.576801 16.381504 16.381504 16.598499 16.728703 16.858906 16.815510 16.793797 16.750401 16.815510 16.858906 16.924000 16.924000 16.967396 16.902302 16.880604 16.772099 16.793797 16.837208 16.837208 16.793797 16.772099 16.815510 16.880604 16.837208 16.837208 16.967396 16.924000 17.097599 17.075901 17.292896 17.444798 17.509907 17.575001 17.531605 17.618397 17.705204 17.857105 17.922199 18.052402 18.182606 18.247700 18.399601 18.399601 18.464710 18.573200 18.660007 18.768497 18.833607 18.942097 18.963810 18.942097 18.963810 18.920399 18.942097 18.877003 18.877003 18.855305 18.811909 18.703403 18.768497 18.660007 18.681705 18.811909 18.790195 18.790195 18.985508 18.985508 19.028904 19.093998 19.245899 19.224201 19.289295 19.289295 19.224201 19.289295 19.267597 19.289295 19.159107 19.115696 19.115696 18.985508 18.920399 18.877003 18.833607 18.811909 18.877003 18.768497 18.790195 18.942097 18.898701 19.007206 19.180805 19.137409 19.311008 19.267597 19.245899 19.267597 19.289295 19.224201 19.224201 19.050602 19.007206 18.942097 18.898701 18.790195 18.746799 18.638309 18.660007 18.638309 18.573200 18.594898 18.790195 18.725101 18.811909 18.790195 18.898701 18.768497 18.746799 18.790195 18.768497 18.594898 18.551502 18.529804 18.334507 18.117496 18.139210 18.139210 18.204304 18.095798 18.117496 18.009007 18.009007 17.900501 17.900501 18.009007 17.813709 17.813709 17.748600 17.661808 17.379704 17.379704 17.206104 17.227802 17.184406 17.054203 16.924000 17.032505 
16.793797 16.685307 16.641895 16.685307 16.707005 16.793797 16.728703 16.772099 16.793797 16.837208 16.772099 16.555103 16.576801 16.381504 16.359806 16.490009 16.685307 16.772099 16.728703 16.815510 16.750401 16.858906 16.967396 16.945698 16.924000 16.945698 17.010807 16.880604 16.837208 16.858906 16.815510 16.837208 16.858906 16.750401 16.880604 16.880604 16.815510 16.837208 16.880604 16.880604 17.054203 16.989109 17.292896 17.423100 17.423100 17.596699 17.596699 17.596699 17.705204 17.835407 17.878803 18.095798 18.182606 18.291096 18.399601 18.377903 18.421299 18.638309 18.660007 18.768497 18.898701 18.963810 18.877003 18.963810 18.985508 18.898701 18.963810 18.942097 18.920399 18.877003 18.833607 18.768497 18.746799 18.681705 18.746799 18.681705 18.746799 18.790195 18.898701 18.963810 19.072300 19.115696 19.180805 19.245899 19.289295 19.224201 19.267597 19.332706 19.311008 19.267597 19.224201 19.224201 19.115696 18.942097 18.898701 18.898701 18.811909 18.855305 18.790195 18.790195 18.833607 18.942097 18.985508 19.028904 19.159107 19.289295 19.245899 19.224201 19.311008 19.267597 19.267597 19.245899 19.159107 19.072300 18.963810 18.898701 19.050602 18.942097 18.811909 18.681705 18.681705 18.638309 18.638309 18.638309 18.725101 18.660007 18.877003 18.790195 18.877003 18.660007 18.638309 18.855305 18.638309 18.529804 18.399601 18.399601 18.226002 18.204304 18.204304 18.117496 18.139210 18.052402 18.009007 18.074100 17.987309 17.987309 17.943897 17.878803 17.791996 17.748600 17.748600 17.640110 17.466496 17.292896 17.227802 17.206104 17.227802 17.162708 17.032505 17.249500 
16.772099 16.750401 16.772099 16.837208 16.858906 16.815510 16.728703 16.858906 16.858906 16.793797 16.750401 16.598499 16.446598 16.403202 16.381504 16.511707 16.685307 16.750401 16.772099 16.837208 16.880604 17.010807 16.924000 16.902302 16.924000 16.924000 16.967396 16.945698 16.858906 16.945698 16.880604 16.945698 16.902302 16.793797 16.815510 16.967396 16.837208 16.902302 16.902302 16.902302 17.010807 17.010807 17.206104 17.379704 17.379704 17.575001 17.575001 17.575001 17.748600 17.922199 17.987309 18.074100 18.182606 18.291096 18.356205 18.442997 18.551502 18.703403 18.790195 18.877003 18.855305 18.942097 18.898701 18.963810 18.985508 18.963810 18.920399 18.963810 18.942097 18.920399 18.811909 18.790195 18.833607 18.811909 18.768497 18.768497 18.877003 18.920399 18.963810 18.942097 19.050602 19.115696 19.202503 19.311008 19.332706 19.245899 19.267597 19.332706 19.267597 19.180805 19.224201 19.180805 19.072300 18.942097 18.898701 18.963810 18.963810 18.877003 18.920399 18.942097 18.920399 19.028904 18.963810 19.093998 19.137409 19.224201 19.224201 19.311008 19.354404 19.245899 19.311008 19.202503 19.180805 19.137409 19.072300 19.050602 18.942097 18.855305 18.768497 18.768497 18.790195 18.811909 18.811909 18.725101 18.725101 18.790195 18.746799 18.725101 18.681705 18.551502 18.616596 18.616596 18.660007 18.551502 18.486408 18.312809 18.334507 18.226002 18.139210 18.030704 18.204304 18.139210 18.117496 18.074100 17.987309 18.009007 17.922199 17.878803 17.791996 17.878803 17.791996 17.683506 17.466496 17.358006 17.314610 17.162708 17.206104 17.227802 17.097599 17.184406 
16.858906 16.815510 16.772099 16.793797 16.924000 16.924000 16.815510 16.924000 16.902302 16.858906 16.793797 16.663609 16.468296 16.446598 16.338108 16.511707 16.641895 16.902302 16.858906 16.967396 16.858906 16.945698 16.924000 16.945698 16.989109 16.945698 17.010807 17.010807 16.945698 16.924000 16.945698 16.945698 16.967396 16.793797 16.793797 16.815510 16.793797 16.837208 16.880604 16.880604 16.967396 16.880604 17.140995 17.206104 17.358006 17.509907 17.596699 17.661808 17.726902 17.791996 18.009007 18.074100 18.139210 18.269398 18.377903 18.421299 18.508106 18.616596 18.725101 18.833607 18.855305 18.898701 18.920399 18.898701 18.963810 18.963810 18.877003 18.942097 18.920399 18.920399 18.768497 18.811909 18.855305 18.855305 18.877003 18.768497 18.855305 18.855305 18.877003 18.898701 19.072300 19.072300 19.180805 19.202503 19.245899 19.245899 19.137409 19.224201 19.180805 19.202503 19.093998 19.115696 19.028904 19.007206 18.942097 18.920399 18.855305 18.920399 18.920399 18.855305 18.920399 19.007206 19.007206 19.028904 19.137409 19.224201 19.180805 19.202503 19.245899 19.180805 19.202503 19.137409 19.137409 19.028904 18.963810 19.115696 19.115696 18.963810 18.898701 18.898701 18.855305 18.833607 18.833607 18.898701 18.833607 18.681705 18.725101 18.638309 18.594898 18.551502 18.508106 18.638309 18.421299 18.464710 18.421299 18.269398 18.312809 18.095798 18.204304 18.117496 18.139210 18.095798 18.117496 18.052402 17.900501 17.965595 18.009007 17.943897 17.878803 17.791996 17.748600 17.618397 17.596699 17.488209 17.314610 17.140995 17.314610 17.054203 17.032505 17.227802 
16.945698 16.815510 16.815510 16.880604 16.880604 16.924000 16.728703 16.880604 16.815510 16.815510 16.772099 16.685307 16.598499 16.490009 16.338108 16.294697 16.641895 16.837208 17.032505 17.010807 16.924000 16.945698 16.924000 16.902302 16.967396 17.032505 17.097599 16.967396 16.924000 17.010807 16.989109 16.967396 16.924000 16.815510 16.793797 16.858906 16.772099 16.728703 16.772099 16.924000 16.967396 16.945698 17.075901 17.227802 17.379704 17.509907 17.531605 17.640110 17.661808 17.813709 17.835407 17.987309 18.139210 18.269398 18.334507 18.464710 18.529804 18.681705 18.660007 18.790195 18.833607 18.898701 18.942097 18.833607 18.963810 19.007206 18.985508 18.942097 18.920399 18.920399 18.877003 18.833607 18.920399 18.768497 18.855305 18.877003 18.942097 18.898701 19.050602 18.898701 18.942097 19.115696 19.159107 19.159107 19.159107 19.289295 19.245899 19.289295 19.224201 19.245899 19.159107 19.115696 19.072300 19.050602 19.028904 19.050602 18.963810 19.007206 18.985508 19.050602 18.985508 19.093998 19.159107 19.072300 19.180805 19.180805 19.159107 19.137409 19.072300 19.093998 19.072300 19.007206 19.115696 19.007206 19.007206 19.050602 19.093998 19.050602 18.985508 18.963810 18.985508 18.898701 18.920399 18.963810 18.898701 18.811909 18.660007 18.573200 18.529804 18.399601 18.399601 18.551502 18.291096 18.399601 18.226002 18.312809 18.226002 18.117496 18.204304 18.117496 18.160908 18.160908 18.117496 18.009007 17.878803 17.965595 17.965595 17.857105 17.878803 17.857105 17.705204 17.640110 17.509907 17.509907 17.444798 17.227802 17.227802 17.075901 17.097599 17.227802 
16.858906 16.902302 16.837208 16.837208 16.902302 16.815510 16.685307 16.793797 16.772099 16.793797 16.772099 16.750401 16.490009 16.468296 16.294697 16.359806 16.424900 16.837208 16.902302 16.967396 17.010807 16.945698 16.793797 16.902302 17.032505 16.902302 16.989109 16.945698 17.075901 17.075901 17.032505 16.880604 16.837208 16.793797 16.685307 16.772099 16.663609 16.663609 16.858906 16.815510 16.858906 16.880604 17.032505 17.032505 17.227802 17.379704 17.444798 17.596699 17.661808 17.726902 17.857105 17.922199 18.139210 18.312809 18.291096 18.399601 18.442997 18.703403 18.573200 18.703403 18.703403 18.746799 18.877003 18.811909 18.963810 18.985508 18.942097 18.985508 18.985508 18.942097 18.877003 18.963810 18.942097 18.811909 18.920399 19.028904 18.898701 18.963810 19.093998 19.007206 19.007206 19.072300 19.072300 19.159107 19.180805 19.115696 19.007206 19.072300 19.115696 19.159107 19.093998 19.137409 19.115696 19.093998 19.115696 19.072300 19.072300 19.007206 19.159107 19.072300 19.137409 19.180805 19.137409 19.137409 19.202503 19.072300 19.159107 19.028904 19.093998 19.007206 19.007206 19.028904 19.093998 18.985508 19.007206 18.985508 19.159107 19.115696 19.007206 18.942097 19.028904 18.985508 19.050602 18.985508 18.920399 18.768497 18.573200 18.594898 18.529804 18.421299 18.421299 18.377903 18.399601 18.312809 18.291096 18.291096 18.204304 18.139210 18.117496 18.095798 18.139210 18.095798 18.030704 18.030704 18.052402 17.987309 17.965595 17.857105 17.726902 17.813709 17.835407 17.726902 17.531605 17.575001 17.466496 17.206104 17.249500 17.097599 16.989109 17.184406 
16.880604 16.793797 16.815510 16.815510 16.858906 16.815510 16.728703 16.858906 16.815510 16.815510 16.793797 16.707005 16.620197 16.576801 16.468296 16.381504 16.403202 16.728703 16.924000 16.924000 16.989109 16.858906 16.858906 17.032505 16.967396 16.945698 16.945698 16.924000 16.967396 17.010807 17.075901 16.945698 16.924000 16.815510 16.793797 16.772099 16.728703 16.750401 16.793797 16.902302 16.815510 16.924000 17.010807 17.119297 17.314610 17.379704 17.531605 17.575001 17.640110 17.726902 17.835407 17.987309 18.052402 18.204304 18.334507 18.312809 18.421299 18.638309 18.616596 18.746799 18.703403 18.746799 18.768497 18.790195 18.811909 18.811909 18.877003 18.855305 18.898701 18.877003 18.877003 19.007206 19.050602 18.963810 19.072300 19.050602 19.072300 19.072300 19.028904 18.985508 19.028904 19.028904 19.028904 19.072300 18.985508 19.007206 19.007206 19.050602 19.028904 18.985508 19.050602 19.093998 19.028904 19.072300 19.072300 19.202503 19.180805 19.115696 19.159107 19.180805 19.137409 19.289295 19.093998 19.093998 19.072300 19.093998 19.028904 18.898701 18.985508 18.920399 18.985508 19.028904 19.028904 18.942097 19.007206 19.050602 19.115696 19.159107 19.159107 19.072300 19.050602 19.050602 18.942097 18.942097 18.790195 18.746799 18.551502 18.573200 18.573200 18.334507 18.442997 18.442997 18.269398 18.226002 18.291096 18.204304 18.117496 18.182606 18.074100 18.117496 18.160908 18.052402 18.117496 18.117496 18.052402 18.009007 17.878803 17.943897 17.748600 17.770298 17.770298 17.553303 17.553303 17.488209 17.292896 17.249500 17.206104 17.206104 17.075901 17.119297 
16.924000 16.837208 16.728703 16.815510 16.880604 16.837208 16.750401 16.837208 16.793797 16.793797 16.837208 16.728703 16.620197 16.555103 16.468296 16.338108 16.338108 16.707005 16.902302 16.880604 16.902302 16.945698 16.967396 16.989109 16.924000 16.989109 16.902302 16.924000 16.989109 16.924000 16.902302 16.945698 16.967396 16.858906 16.793797 16.815510 16.685307 16.707005 16.772099 16.902302 16.772099 16.793797 16.967396 17.010807 17.271198 17.423100 17.466496 17.553303 17.596699 17.683506 17.770298 17.965595 18.030704 18.117496 18.204304 18.269398 18.356205 18.464710 18.377903 18.551502 18.616596 18.660007 18.638309 18.703403 18.681705 18.746799 18.855305 18.855305 18.833607 18.898701 18.942097 19.072300 19.072300 19.050602 19.028904 19.115696 19.093998 19.115696 19.159107 19.137409 19.028904 19.007206 19.028904 19.007206 18.942097 18.985508 18.942097 18.833607 18.942097 18.898701 18.920399 19.115696 19.028904 19.072300 19.137409 19.224201 19.202503 19.137409 19.245899 19.202503 19.202503 19.289295 19.159107 19.093998 19.180805 19.050602 19.028904 18.877003 18.877003 18.877003 18.942097 18.898701 18.985508 19.007206 18.942097 19.072300 19.159107 19.072300 19.072300 19.093998 19.028904 19.072300 19.007206 18.963810 18.746799 18.703403 18.529804 18.573200 18.486408 18.421299 18.356205 18.442997 18.226002 18.291096 18.226002 18.269398 18.204304 18.074100 18.117496 18.117496 18.160908 18.095798 18.009007 18.074100 18.030704 17.965595 17.922199 17.922199 17.857105 17.813709 17.705204 17.575001 17.618397 17.444798 17.292896 17.162708 17.314610 17.184406 17.054203 17.054203 
16.815510 16.837208 16.793797 16.750401 16.815510 16.793797 16.728703 16.815510 16.793797 16.837208 16.837208 16.793797 16.685307 16.533405 16.468296 16.338108 16.316410 16.533405 16.793797 16.815510 16.880604 16.945698 16.793797 16.880604 16.945698 16.902302 16.989109 17.054203 16.945698 17.032505 17.032505 16.924000 17.054203 16.902302 16.924000 16.880604 16.663609 16.663609 16.772099 16.772099 16.815510 16.772099 16.945698 17.075901 17.162708 17.358006 17.444798 17.531605 17.575001 17.705204 17.813709 17.900501 17.965595 18.095798 18.139210 18.182606 18.204304 18.334507 18.334507 18.356205 18.421299 18.486408 18.529804 18.573200 18.616596 18.725101 18.725101 18.833607 18.855305 18.877003 18.985508 19.224201 19.093998 19.180805 19.159107 19.180805 19.180805 19.115696 19.072300 19.180805 19.093998 18.985508 19.007206 18.920399 18.811909 18.833607 18.855305 18.877003 18.811909 18.920399 18.877003 19.028904 19.072300 19.050602 19.159107 19.180805 19.050602 19.202503 19.289295 19.289295 19.180805 19.224201 19.202503 19.093998 19.007206 19.007206 19.007206 18.963810 18.855305 18.855305 18.811909 18.877003 18.963810 18.920399 18.920399 18.985508 19.028904 19.180805 19.115696 19.115696 19.072300 19.050602 19.028904 19.007206 18.725101 18.660007 18.529804 18.508106 18.421299 18.377903 18.291096 18.312809 18.356205 18.291096 18.269398 18.204304 18.182606 18.182606 18.095798 18.074100 18.117496 18.052402 18.030704 17.943897 18.030704 17.943897 18.074100 17.922199 17.748600 17.705204 17.705204 17.596699 17.444798 17.314610 17.379704 17.140995 17.162708 17.075901 16.989109 17.097599 
16.924000 16.815510 16.815510 16.793797 16.880604 16.902302 16.837208 16.815510 16.858906 16.902302 16.858906 16.858906 16.815510 16.533405 16.446598 16.381504 16.316410 16.490009 16.793797 16.837208 16.945698 16.815510 16.858906 16.924000 17.010807 16.902302 17.032505 16.902302 16.924000 17.010807 17.032505 17.075901 16.945698 16.967396 16.967396 16.924000 16.793797 16.707005 16.750401 16.815510 16.858906 16.772099 16.858906 17.010807 17.054203 17.292896 17.379704 17.466496 17.553303 17.661808 17.726902 17.835407 18.117496 18.182606 18.226002 18.182606 18.247700 18.291096 18.334507 18.377903 18.464710 18.464710 18.573200 18.573200 18.681705 18.681705 18.725101 18.703403 18.833607 18.920399 18.963810 19.202503 19.159107 19.180805 19.115696 19.245899 19.137409 19.180805 19.224201 19.180805 19.159107 18.985508 19.007206 18.920399 18.942097 18.855305 18.833607 18.768497 18.811909 18.920399 18.898701 19.050602 19.050602 19.115696 19.245899 19.202503 19.289295 19.289295 19.289295 19.289295 19.224201 19.245899 19.159107 19.093998 19.050602 19.072300 19.028904 18.920399 18.898701 18.877003 18.768497 18.898701 18.920399 18.920399 18.985508 19.072300 19.180805 19.202503 19.159107 19.050602 19.028904 19.050602 19.050602 18.920399 18.746799 18.768497 18.508106 18.508106 18.442997 18.377903 18.334507 18.312809 18.204304 18.160908 18.247700 18.182606 18.160908 18.139210 18.160908 18.074100 18.139210 18.117496 18.009007 18.030704 18.030704 18.095798 17.987309 17.943897 17.770298 17.770298 17.726902 17.705204 17.466496 17.444798 17.314610 17.206104 17.162708 17.140995 17.054203 17.032505 
17.032505 16.924000 16.793797 16.815510 16.880604 16.793797 16.837208 16.750401 16.967396 16.858906 16.945698 16.880604 16.707005 16.598499 16.511707 16.403202 16.338108 16.403202 16.728703 16.880604 16.989109 16.837208 16.880604 16.945698 16.989109 16.989109 17.075901 16.967396 16.902302 16.967396 16.989109 17.032505 17.010807 16.837208 16.902302 16.902302 16.728703 16.620197 16.728703 16.772099 16.793797 16.793797 16.924000 16.945698 17.054203 17.336308 17.423100 17.466496 17.488209 17.596699 17.683506 17.835407 17.943897 18.052402 18.182606 18.095798 18.204304 18.269398 18.182606 18.399601 18.356205 18.464710 18.464710 18.529804 18.594898 18.573200 18.551502 18.746799 18.746799 18.920399 18.963810 19.289295 19.202503 19.202503 19.180805 19.267597 19.202503 19.202503 19.267597 19.224201 19.007206 18.942097 18.855305 18.898701 18.855305 18.833607 18.855305 18.746799 18.681705 18.898701 18.920399 18.963810 19.050602 19.028904 19.202503 19.311008 19.267597 19.267597 19.289295 19.267597 19.245899 19.245899 19.224201 19.093998 19.028904 18.811909 18.877003 18.833607 18.790195 18.833607 18.768497 18.855305 19.007206 18.942097 18.920399 19.050602 19.202503 19.028904 19.072300 19.050602 19.007206 19.050602 18.963810 18.877003 18.790195 18.703403 18.616596 18.377903 18.377903 18.269398 18.226002 18.226002 18.269398 18.182606 18.182606 18.139210 18.095798 18.095798 18.074100 18.117496 18.160908 18.182606 18.139210 18.095798 18.117496 18.095798 17.900501 18.030704 17.857105 17.813709 17.748600 17.640110 17.466496 17.444798 17.271198 17.184406 17.249500 17.140995 16.967396 17.249500 
16.945698 16.858906 16.902302 16.880604 16.858906 16.772099 16.772099 16.793797 16.902302 16.880604 16.793797 16.837208 16.685307 16.685307 16.468296 16.294697 16.251301 16.446598 16.620197 16.750401 16.837208 16.837208 16.858906 16.837208 16.793797 16.989109 17.097599 17.054203 17.010807 17.032505 16.967396 17.032505 16.945698 16.772099 16.880604 16.858906 16.685307 16.620197 16.750401 16.685307 16.793797 16.728703 16.945698 16.880604 17.010807 17.206104 17.292896 17.488209 17.488209 17.553303 17.683506 17.726902 17.943897 17.987309 18.139210 18.139210 18.095798 18.204304 18.204304 18.356205 18.356205 18.334507 18.377903 18.464710 18.573200 18.573200 18.660007 18.725101 18.833607 18.920399 19.007206 19.159107 19.180805 19.224201 19.245899 19.311008 19.354404 19.245899 19.202503 19.137409 19.072300 18.985508 18.898701 18.855305 18.746799 18.833607 18.725101 18.855305 18.703403 18.768497 18.877003 18.898701 19.007206 19.159107 19.159107 19.245899 19.267597 19.267597 19.332706 19.419498 19.180805 19.180805 19.159107 19.115696 18.963810 18.920399 18.833607 18.877003 18.681705 18.746799 18.768497 18.833607 18.768497 18.898701 18.920399 18.898701 19.007206 18.985508 18.985508 19.028904 18.963810 18.963810 18.877003 18.811909 18.573200 18.681705 18.486408 18.377903 18.356205 18.269398 18.182606 18.269398 18.226002 18.160908 18.160908 18.139210 18.139210 17.987309 18.009007 18.074100 18.117496 18.052402 18.117496 18.074100 17.965595 18.074100 17.943897 17.900501 17.813709 17.813709 17.813709 17.661808 17.531605 17.466496 17.249500 17.162708 17.227802 16.989109 17.184406 17.227802 
16.967396 16.945698 16.793797 16.815510 16.902302 16.858906 16.858906 16.707005 16.945698 16.858906 16.772099 16.924000 16.772099 16.620197 16.533405 16.490009 16.338108 16.316410 16.490009 16.837208 16.858906 16.880604 16.902302 16.815510 16.837208 16.880604 17.032505 16.945698 17.054203 17.032505 17.010807 16.989109 16.989109 16.924000 16.902302 16.793797 16.793797 16.707005 16.750401 16.793797 16.815510 16.750401 16.837208 16.858906 16.967396 17.162708 17.271198 17.423100 17.401402 17.575001 17.596699 17.748600 17.857105 18.030704 18.160908 18.117496 18.182606 18.182606 18.269398 18.269398 18.269398 18.334507 18.312809 18.508106 18.486408 18.616596 18.594898 18.768497 18.833607 18.855305 18.942097 19.093998 19.224201 19.137409 19.289295 19.245899 19.289295 19.245899 19.180805 19.137409 19.028904 18.942097 18.833607 18.833607 18.703403 18.681705 18.746799 18.681705 18.725101 18.725101 18.855305 18.963810 19.007206 19.050602 19.072300 19.202503 19.180805 19.245899 19.376102 19.289295 19.245899 19.202503 19.180805 19.072300 18.963810 18.942097 18.898701 18.898701 18.746799 18.681705 18.746799 18.790195 18.855305 18.790195 18.833607 18.942097 19.028904 18.920399 18.877003 18.985508 18.877003 18.790195 18.746799 18.616596 18.529804 18.508106 18.399601 18.421299 18.334507 18.226002 18.247700 18.182606 18.247700 18.182606 18.160908 18.139210 18.052402 18.074100 18.139210 17.987309 18.117496 18.030704 18.074100 18.074100 18.139210 18.074100 17.943897 17.987309 17.813709 17.813709 17.661808 17.683506 17.401402 17.466496 17.227802 17.336308 17.162708 17.032505 17.010807 16.989109 
16.880604 16.837208 16.750401 16.837208 16.750401 16.750401 16.750401 16.750401 16.945698 16.837208 16.837208 16.793797 16.707005 16.663609 16.490009 16.446598 16.338108 16.338108 16.490009 16.728703 17.010807 16.924000 16.858906 16.858906 16.880604 16.924000 16.967396 16.989109 16.945698 16.967396 17.054203 17.054203 16.967396 16.902302 16.880604 16.902302 16.772099 16.663609 16.707005 16.815510 16.772099 16.598499 16.858906 16.858906 16.924000 17.206104 17.249500 17.314610 17.336308 17.531605 17.488209 17.683506 17.748600 17.922199 18.009007 18.074100 18.117496 18.182606 18.182606 18.269398 18.269398 18.269398 18.334507 18.529804 18.529804 18.529804 18.573200 18.703403 18.811909 18.898701 18.963810 19.050602 19.115696 19.180805 19.180805 19.202503 19.311008 19.224201 19.159107 19.072300 19.050602 18.920399 18.855305 18.811909 18.746799 18.811909 18.660007 18.790195 18.790195 18.768497 18.811909 18.920399 18.963810 19.028904 19.137409 19.137409 19.202503 19.159107 19.267597 19.245899 19.202503 19.159107 19.028904 19.007206 18.920399 18.898701 18.811909 18.746799 18.746799 18.725101 18.768497 18.811909 18.703403 18.790195 18.768497 18.898701 18.963810 18.855305 18.963810 18.811909 18.811909 18.681705 18.660007 18.616596 18.551502 18.464710 18.334507 18.334507 18.334507 18.204304 18.117496 18.160908 18.052402 18.095798 18.074100 18.074100 18.052402 18.030704 18.117496 18.030704 18.052402 18.095798 18.052402 18.030704 18.052402 18.009007 17.965595 17.943897 17.900501 17.791996 17.813709 17.596699 17.488209 17.423100 17.358006 17.336308 17.162708 17.119297 16.967396 16.967396 
16.902302 16.772099 16.707005 16.815510 16.815510 16.772099 16.685307 16.858906 16.858906 16.815510 16.837208 16.815510 16.793797 16.707005 16.576801 16.424900 16.381504 16.272999 16.446598 16.707005 16.815510 16.902302 16.902302 16.858906 16.902302 16.924000 17.032505 17.054203 17.010807 17.054203 17.075901 17.054203 17.119297 16.945698 16.924000 17.010807 16.880604 16.728703 16.793797 16.837208 16.750401 16.641895 16.750401 16.837208 16.902302 17.206104 17.162708 17.314610 17.292896 17.488209 17.466496 17.661808 17.705204 17.857105 17.965595 18.117496 18.074100 18.182606 18.182606 18.269398 18.247700 18.312809 18.464710 18.486408 18.529804 18.551502 18.616596 18.703403 18.746799 18.898701 19.007206 19.028904 19.115696 19.180805 19.202503 19.202503 19.224201 19.180805 19.072300 19.115696 19.007206 18.877003 18.855305 18.811909 18.681705 18.681705 18.594898 18.790195 18.725101 18.746799 18.855305 18.920399 18.942097 19.028904 19.137409 19.072300 19.137409 19.137409 19.180805 19.202503 19.202503 19.180805 19.093998 18.985508 18.920399 18.811909 18.811909 18.660007 18.746799 18.768497 18.703403 18.768497 18.811909 18.833607 18.811909 18.833607 18.942097 18.811909 18.746799 18.660007 18.638309 18.616596 18.616596 18.377903 18.377903 18.421299 18.312809 18.204304 18.421299 18.182606 18.139210 18.139210 18.030704 18.074100 18.074100 18.009007 18.117496 18.182606 18.052402 18.074100 18.139210 18.160908 18.139210 18.095798 18.160908 18.095798 18.139210 17.987309 18.009007 17.922199 17.683506 17.748600 17.553303 17.531605 17.444798 17.271198 17.162708 17.162708 17.054203 17.075901 
16.837208 16.880604 16.858906 16.793797 16.815510 16.750401 16.685307 16.750401 16.858906 16.837208 16.750401 16.837208 16.858906 16.793797 16.707005 16.511707 16.446598 16.294697 16.316410 16.511707 16.815510 16.945698 16.793797 16.880604 16.880604 16.967396 17.010807 17.097599 17.054203 17.054203 17.075901 17.075901 16.945698 16.989109 16.967396 16.967396 16.815510 16.685307 16.685307 16.728703 16.750401 16.815510 16.880604 16.858906 16.924000 17.010807 17.271198 17.227802 17.336308 17.531605 17.466496 17.618397 17.661808 17.878803 17.943897 18.009007 18.095798 18.095798 18.204304 18.269398 18.226002 18.312809 18.421299 18.464710 18.529804 18.508106 18.594898 18.768497 18.790195 18.898701 19.050602 19.050602 19.137409 19.072300 19.180805 19.159107 19.224201 19.180805 19.137409 19.137409 18.985508 18.898701 18.855305 18.790195 18.746799 18.746799 18.616596 18.746799 18.703403 18.746799 18.855305 18.833607 18.942097 18.963810 18.942097 19.050602 19.050602 19.115696 19.093998 19.093998 19.072300 19.028904 19.028904 18.963810 18.898701 18.855305 18.746799 18.746799 18.790195 18.660007 18.703403 18.660007 18.768497 18.746799 18.768497 18.703403 18.855305 18.725101 18.725101 18.725101 18.703403 18.486408 18.508106 18.442997 18.399601 18.399601 18.312809 18.312809 18.269398 18.160908 18.182606 18.117496 18.117496 18.095798 18.052402 18.009007 18.074100 18.139210 18.030704 18.030704 18.139210 18.095798 18.052402 18.182606 18.269398 18.204304 17.987309 18.117496 17.965595 17.900501 17.878803 17.835407 17.661808 17.575001 17.401402 17.379704 17.162708 17.140995 16.924000 17.032505 
16.858906 16.750401 16.967396 16.837208 16.858906 16.772099 16.750401 16.685307 16.728703 16.728703 16.728703 16.793797 16.858906 16.772099 16.663609 16.598499 16.359806 16.316410 16.316410 16.403202 16.685307 16.902302 16.858906 16.945698 16.880604 16.902302 16.902302 16.945698 16.924000 17.010807 17.010807 17.010807 16.945698 16.924000 17.054203 16.924000 16.728703 16.685307 16.707005 16.728703 16.880604 16.815510 16.858906 16.858906 16.815510 17.032505 17.054203 17.184406 17.271198 17.358006 17.466496 17.488209 17.596699 17.726902 17.943897 17.943897 18.095798 18.160908 18.052402 18.204304 18.160908 18.312809 18.421299 18.356205 18.464710 18.442997 18.486408 18.616596 18.790195 18.725101 18.963810 18.985508 19.007206 19.050602 19.115696 19.050602 19.072300 19.028904 19.028904 18.920399 18.920399 18.833607 18.855305 18.746799 18.681705 18.681705 18.573200 18.725101 18.616596 18.594898 18.703403 18.811909 18.746799 18.746799 18.855305 18.811909 18.942097 18.963810 19.007206 18.985508 18.942097 18.963810 18.877003 18.790195 18.811909 18.768497 18.725101 18.681705 18.725101 18.681705 18.681705 18.703403 18.703403 18.725101 18.616596 18.660007 18.616596 18.551502 18.551502 18.486408 18.508106 18.486408 18.486408 18.312809 18.312809 18.334507 18.139210 18.160908 18.226002 18.095798 18.117496 18.117496 18.030704 18.030704 18.009007 18.074100 18.160908 18.052402 18.074100 18.074100 18.117496 18.052402 18.074100 18.095798 18.204304 18.117496 17.987309 18.139210 18.030704 17.987309 17.943897 17.900501 17.531605 17.509907 17.336308 17.249500 17.184406 17.032505 16.967396 16.924000 
16.880604 16.924000 16.728703 16.772099 16.815510 16.793797 16.750401 16.728703 16.707005 16.772099 16.815510 16.815510 16.837208 16.728703 16.663609 16.533405 16.446598 16.316410 16.381504 16.403202 16.620197 16.815510 16.967396 16.880604 16.880604 16.902302 17.010807 17.010807 17.032505 17.054203 17.032505 16.989109 16.989109 16.924000 16.945698 16.967396 16.793797 16.620197 16.750401 16.728703 16.772099 16.707005 16.837208 16.815510 16.750401 16.880604 16.989109 17.162708 17.249500 17.336308 17.314610 17.488209 17.575001 17.726902 17.900501 17.922199 18.030704 18.117496 18.074100 18.160908 18.226002 18.312809 18.356205 18.334507 18.421299 18.377903 18.486408 18.681705 18.681705 18.725101 18.811909 18.942097 18.898701 18.985508 18.898701 18.877003 18.942097 18.942097 18.877003 18.855305 18.811909 18.681705 18.703403 18.746799 18.725101 18.681705 18.594898 18.790195 18.594898 18.573200 18.508106 18.703403 18.768497 18.638309 18.725101 18.898701 18.768497 18.725101 18.877003 18.855305 18.855305 18.877003 18.833607 18.746799 18.768497 18.790195 18.768497 18.703403 18.746799 18.638309 18.681705 18.746799 18.768497 18.660007 18.594898 18.594898 18.616596 18.594898 18.616596 18.508106 18.508106 18.377903 18.377903 18.377903 18.377903 18.356205 18.312809 18.095798 18.117496 18.182606 18.226002 18.182606 18.139210 18.074100 18.117496 18.074100 18.052402 18.074100 18.074100 18.074100 18.052402 18.095798 18.009007 18.226002 18.226002 18.247700 18.139210 18.247700 18.117496 18.074100 17.965595 17.813709 17.553303 17.596699 17.466496 17.249500 17.227802 17.097599 16.924000 16.924000 
