# Supplementary material for: Food Image Segmentation Using Multi-Modal Imaging Sensors with Color and Thermal Data
Source: Sensors (Basel). 2023 Jan 4;23(2):560. doi: 10.3390/s23020560 (PMC9860575; doi:10.3390/s23020560)
Supplement: Supplementary file 1 [file sensors-23-00560-s001.zip › Combined Data/Calibration/Calibration thermal/rgb62.txt]

16.012608 16.142796 16.164509 16.207905 16.164509 16.012608 16.012608 16.034306 16.077702 16.012608 16.034306 16.034306 16.077702 16.164509 16.012608 16.251301 16.272999 16.186207 16.142796 16.056004 16.077702 16.229603 16.186207 16.186207 16.207905 16.229603 16.316410 16.359806 16.403202 16.338108 16.533405 16.446598 16.446598 16.533405 16.576801 16.576801 16.555103 16.490009 16.533405 16.533405 16.598499 16.468296 16.446598 16.511707 16.468296 16.511707 16.381504 16.424900 16.555103 16.750401 17.075901 17.054203 16.967396 17.010807 16.989109 16.945698 16.902302 16.880604 16.945698 16.967396 16.902302 16.858906 16.924000 16.728703 16.793797 16.728703 16.880604 16.815510 16.815510 16.772099 16.793797 16.793797 16.750401 16.685307 16.772099 16.772099 16.772099 16.772099 16.750401 16.750401 16.837208 16.815510 16.858906 16.837208 16.967396 17.032505 17.010807 16.967396 17.010807 17.010807 17.032505 17.097599 17.162708 17.075901 17.097599 17.054203 17.097599 17.119297 17.032505 17.054203 17.054203 16.967396 17.054203 17.054203 17.140995 17.119297 17.032505 17.075901 17.010807 17.097599 17.119297 17.075901 17.075901 16.989109 17.075901 17.010807 17.075901 16.989109 16.967396 16.945698 16.967396 16.945698 17.010807 16.989109 17.010807 16.945698 16.924000 16.945698 16.902302 16.858906 16.858906 16.858906 16.750401 16.685307 16.620197 16.641895 16.598499 16.511707 16.468296 16.403202 16.316410 16.403202 16.207905 16.207905 16.034306 16.077702 16.186207 16.056004 16.164509 16.142796 16.207905 16.164509 16.207905 16.338108 16.338108 16.403202 16.359806 16.251301 16.229603 16.316410 
16.142796 16.077702 16.034306 16.012608 16.164509 16.121098 16.099400 16.077702 16.077702 16.034306 16.142796 16.164509 16.099400 16.142796 16.056004 16.164509 16.251301 16.164509 16.229603 16.186207 16.099400 16.272999 16.207905 16.294697 16.229603 16.381504 16.359806 16.338108 16.316410 16.424900 16.381504 16.446598 16.490009 16.490009 16.620197 16.576801 16.511707 16.555103 16.468296 16.555103 16.598499 16.424900 16.403202 16.424900 16.424900 16.533405 16.468296 16.424900 16.598499 16.837208 17.054203 17.162708 17.054203 17.032505 17.075901 17.075901 16.902302 17.054203 17.010807 16.989109 16.989109 16.902302 16.924000 16.858906 16.902302 16.880604 16.858906 16.902302 16.858906 16.815510 16.815510 16.772099 16.793797 16.772099 16.793797 16.728703 16.772099 16.837208 16.772099 16.772099 16.837208 16.837208 16.858906 16.858906 16.945698 17.054203 17.054203 17.010807 17.097599 17.075901 17.097599 17.119297 17.140995 17.119297 17.119297 17.140995 17.184406 17.162708 17.162708 17.140995 17.162708 17.206104 17.162708 17.206104 17.162708 17.206104 17.249500 17.162708 17.054203 17.227802 17.249500 17.075901 17.119297 17.162708 17.140995 17.162708 17.162708 17.054203 17.032505 16.945698 16.945698 16.858906 16.924000 16.924000 16.924000 16.924000 17.032505 17.010807 17.032505 16.902302 16.967396 16.989109 16.924000 16.837208 16.750401 16.750401 16.707005 16.533405 16.576801 16.511707 16.468296 16.446598 16.316410 16.186207 16.121098 16.207905 16.207905 16.121098 16.186207 16.121098 16.186207 16.229603 16.338108 16.272999 16.403202 16.468296 16.490009 16.294697 16.207905 16.359806 
16.164509 16.034306 16.077702 16.207905 16.164509 16.186207 15.990910 16.077702 16.012608 15.947498 16.121098 16.099400 16.099400 16.099400 16.099400 16.099400 16.229603 16.207905 16.229603 16.164509 16.207905 16.272999 16.272999 16.229603 16.294697 16.338108 16.359806 16.403202 16.338108 16.338108 16.446598 16.338108 16.403202 16.511707 16.555103 16.598499 16.576801 16.468296 16.490009 16.468296 16.511707 16.251301 16.099400 16.164509 16.316410 16.316410 16.316410 16.294697 16.598499 16.902302 17.097599 17.010807 17.075901 17.032505 17.032505 17.119297 17.010807 17.075901 16.989109 16.967396 17.032505 16.924000 16.902302 16.945698 16.924000 16.967396 16.902302 16.880604 16.858906 16.880604 16.924000 16.924000 16.728703 16.858906 16.793797 16.902302 16.837208 16.880604 16.815510 16.815510 16.793797 16.858906 16.858906 16.902302 16.967396 17.054203 17.206104 17.075901 17.119297 17.162708 17.227802 17.184406 17.140995 17.054203 17.184406 17.097599 17.206104 17.140995 17.271198 17.119297 17.119297 17.184406 17.292896 17.227802 17.292896 17.271198 17.227802 17.119297 17.075901 17.206104 17.314610 17.140995 17.140995 17.140995 17.097599 17.227802 17.097599 17.119297 17.075901 16.967396 17.032505 16.880604 16.924000 16.924000 16.967396 16.967396 16.858906 16.858906 16.989109 16.967396 16.945698 16.989109 17.032505 16.945698 16.902302 16.793797 16.772099 16.707005 16.685307 16.620197 16.620197 16.576801 16.381504 16.359806 16.229603 16.294697 16.272999 16.186207 16.142796 16.056004 16.272999 16.229603 16.229603 16.229603 16.359806 16.468296 16.490009 16.381504 16.381504 16.403202 
16.207905 16.142796 16.077702 16.099400 16.142796 16.012608 16.034306 16.034306 16.121098 16.077702 16.121098 16.121098 16.077702 16.056004 16.056004 16.229603 16.294697 16.207905 16.186207 16.186207 16.186207 16.272999 16.251301 16.359806 16.424900 16.381504 16.381504 16.359806 16.251301 16.316410 16.446598 16.359806 16.468296 16.511707 16.468296 16.533405 16.490009 16.446598 16.446598 16.533405 16.381504 16.272999 16.164509 16.121098 16.229603 16.381504 16.381504 16.403202 16.620197 16.880604 17.010807 17.075901 17.032505 17.119297 17.032505 17.075901 17.097599 17.097599 17.140995 17.097599 17.032505 17.032505 17.097599 17.010807 17.075901 17.075901 17.032505 17.010807 17.010807 17.010807 16.924000 17.032505 16.880604 16.858906 16.815510 16.924000 16.815510 16.837208 16.793797 16.858906 16.924000 16.902302 16.967396 16.945698 16.967396 17.097599 17.140995 17.097599 17.184406 17.227802 17.249500 17.336308 17.184406 17.206104 17.184406 17.227802 17.336308 17.249500 17.227802 17.206104 17.336308 17.314610 17.336308 17.358006 17.249500 17.314610 17.227802 17.184406 17.206104 17.227802 17.314610 17.184406 17.184406 17.249500 17.271198 17.206104 17.227802 17.184406 17.184406 17.162708 17.162708 17.054203 17.032505 17.032505 16.945698 16.945698 16.945698 16.880604 16.902302 16.924000 16.967396 17.032505 17.054203 16.989109 16.880604 16.858906 16.858906 16.750401 16.728703 16.728703 16.685307 16.663609 16.468296 16.446598 16.272999 16.316410 16.272999 16.186207 16.142796 16.077702 16.186207 16.229603 16.207905 16.272999 16.338108 16.424900 16.490009 16.294697 16.359806 16.338108 
16.229603 16.034306 16.099400 16.077702 16.229603 16.207905 16.034306 16.056004 16.099400 16.056004 16.164509 16.121098 16.142796 16.077702 16.099400 16.251301 16.316410 16.229603 16.272999 16.251301 16.251301 16.294697 16.294697 16.424900 16.555103 16.468296 16.424900 16.338108 16.316410 16.316410 16.533405 16.490009 16.446598 16.533405 16.620197 16.468296 16.468296 16.446598 16.511707 16.555103 16.446598 16.207905 16.229603 16.316410 16.294697 16.381504 16.403202 16.533405 16.620197 16.880604 17.054203 17.119297 17.097599 17.097599 17.119297 17.097599 17.119297 17.054203 17.054203 17.119297 17.097599 17.097599 17.206104 17.162708 17.097599 17.162708 17.249500 17.119297 17.119297 17.010807 17.097599 17.010807 16.902302 16.902302 16.945698 17.010807 16.924000 16.967396 16.858906 16.902302 17.032505 16.967396 16.967396 17.010807 17.054203 17.162708 17.271198 17.184406 17.249500 17.358006 17.314610 17.292896 17.314610 17.271198 17.206104 17.206104 17.466496 17.314610 17.292896 17.336308 17.401402 17.336308 17.466496 17.314610 17.401402 17.379704 17.314610 17.292896 17.358006 17.358006 17.314610 17.314610 17.271198 17.379704 17.314610 17.358006 17.249500 17.227802 17.292896 17.271198 17.206104 17.054203 17.119297 17.010807 17.010807 17.032505 17.097599 16.967396 16.924000 16.989109 16.945698 16.989109 17.010807 17.010807 16.924000 16.880604 17.032505 16.880604 16.880604 16.793797 16.815510 16.728703 16.641895 16.533405 16.533405 16.381504 16.207905 16.338108 16.229603 16.164509 16.251301 16.294697 16.186207 16.316410 16.381504 16.381504 16.598499 16.381504 16.359806 16.381504 
16.121098 16.099400 16.099400 16.164509 16.121098 16.207905 16.229603 16.121098 16.229603 16.056004 16.207905 16.207905 16.142796 16.121098 16.077702 16.229603 16.251301 16.272999 16.207905 16.207905 16.229603 16.316410 16.294697 16.338108 16.359806 16.316410 16.359806 16.424900 16.316410 16.359806 16.424900 16.511707 16.468296 16.533405 16.511707 16.359806 16.511707 16.490009 16.533405 16.620197 16.403202 16.251301 16.272999 16.251301 16.338108 16.446598 16.511707 16.555103 16.750401 16.902302 17.032505 17.097599 17.097599 17.032505 17.032505 17.075901 17.075901 17.119297 17.140995 17.249500 17.162708 17.162708 17.140995 17.271198 17.162708 17.119297 17.206104 17.184406 17.097599 17.162708 17.097599 17.075901 16.880604 16.967396 16.880604 16.989109 16.880604 16.902302 16.924000 16.989109 17.075901 17.032505 17.097599 17.075901 17.075901 17.162708 17.336308 17.227802 17.249500 17.249500 17.336308 17.336308 17.292896 17.292896 17.292896 17.206104 17.271198 17.292896 17.314610 17.379704 17.314610 17.379704 17.292896 17.488209 17.444798 17.466496 17.401402 17.379704 17.358006 17.379704 17.401402 17.444798 17.336308 17.423100 17.358006 17.401402 17.314610 17.314610 17.336308 17.227802 17.227802 17.097599 17.206104 17.075901 17.054203 17.075901 17.032505 17.054203 17.140995 17.075901 17.097599 17.032505 17.075901 16.989109 16.924000 16.902302 16.945698 16.902302 16.902302 16.902302 16.880604 16.858906 16.837208 16.576801 16.555103 16.294697 16.316410 16.229603 16.251301 16.164509 16.186207 16.207905 16.294697 16.229603 16.316410 16.424900 16.446598 16.424900 16.294697 16.490009 
16.164509 16.099400 16.164509 16.186207 16.186207 16.142796 16.142796 16.121098 16.164509 16.121098 16.164509 16.121098 16.142796 16.077702 16.186207 16.316410 16.294697 16.272999 16.251301 16.251301 16.294697 16.294697 16.272999 16.424900 16.381504 16.338108 16.316410 16.381504 16.338108 16.316410 16.446598 16.446598 16.576801 16.511707 16.641895 16.576801 16.576801 16.598499 16.576801 16.620197 16.446598 16.294697 16.359806 16.338108 16.403202 16.490009 16.576801 16.620197 16.837208 17.010807 17.032505 17.097599 17.075901 17.010807 17.075901 17.119297 17.119297 17.140995 17.119297 17.249500 17.227802 17.249500 17.249500 17.206104 17.227802 17.206104 17.249500 17.162708 17.249500 17.140995 17.097599 17.097599 16.880604 16.924000 16.967396 16.924000 16.902302 16.945698 16.967396 17.010807 17.097599 17.054203 17.140995 17.206104 17.206104 17.314610 17.444798 17.227802 17.401402 17.336308 17.358006 17.314610 17.292896 17.336308 17.292896 17.292896 17.466496 17.249500 17.336308 17.444798 17.336308 17.444798 17.423100 17.466496 17.531605 17.531605 17.401402 17.444798 17.423100 17.488209 17.509907 17.444798 17.444798 17.444798 17.423100 17.444798 17.423100 17.336308 17.379704 17.314610 17.292896 17.249500 17.227802 17.184406 17.184406 17.097599 17.184406 17.075901 17.162708 17.054203 17.054203 17.140995 17.010807 17.010807 17.054203 16.989109 17.097599 17.075901 16.967396 16.924000 17.054203 16.902302 16.793797 16.707005 16.598499 16.424900 16.446598 16.294697 16.381504 16.099400 16.207905 16.272999 16.207905 16.272999 16.294697 16.446598 16.403202 16.468296 16.403202 16.381504 
16.207905 16.164509 16.186207 16.207905 16.121098 16.164509 16.186207 16.099400 16.121098 16.164509 16.251301 16.164509 16.077702 16.272999 16.251301 16.272999 16.338108 16.359806 16.229603 16.207905 16.294697 16.272999 16.403202 16.381504 16.359806 16.359806 16.381504 16.338108 16.381504 16.403202 16.446598 16.511707 16.555103 16.555103 16.576801 16.598499 16.555103 16.641895 16.555103 16.598499 16.533405 16.359806 16.381504 16.359806 16.403202 16.511707 16.641895 16.620197 16.924000 16.967396 16.989109 17.075901 17.097599 17.206104 17.119297 17.227802 17.119297 17.119297 17.140995 17.249500 17.227802 17.336308 17.227802 17.292896 17.206104 17.227802 17.314610 17.314610 17.227802 17.184406 17.119297 17.119297 17.032505 17.097599 17.010807 16.967396 16.989109 17.054203 16.945698 17.054203 17.075901 17.097599 17.119297 17.249500 17.271198 17.401402 17.466496 17.401402 17.509907 17.488209 17.401402 17.423100 17.423100 17.423100 17.358006 17.292896 17.358006 17.314610 17.314610 17.401402 17.336308 17.379704 17.379704 17.466496 17.401402 17.575001 17.488209 17.488209 17.531605 17.596699 17.618397 17.509907 17.575001 17.596699 17.466496 17.531605 17.466496 17.401402 17.379704 17.336308 17.314610 17.358006 17.336308 17.314610 17.184406 17.227802 17.206104 17.227802 17.162708 17.162708 17.075901 17.140995 17.075901 17.054203 17.075901 17.184406 17.162708 17.097599 17.075901 16.989109 17.075901 17.010807 16.902302 16.707005 16.707005 16.598499 16.490009 16.403202 16.359806 16.121098 16.272999 16.272999 16.272999 16.338108 16.338108 16.446598 16.490009 16.490009 16.338108 16.424900 
16.207905 16.142796 16.142796 16.207905 16.207905 16.056004 16.142796 16.142796 16.099400 16.164509 16.207905 16.164509 16.229603 16.186207 16.229603 16.251301 16.251301 16.272999 16.294697 16.164509 16.294697 16.338108 16.359806 16.338108 16.316410 16.316410 16.294697 16.424900 16.403202 16.446598 16.511707 16.424900 16.533405 16.620197 16.598499 16.620197 16.490009 16.620197 16.598499 16.663609 16.446598 16.381504 16.446598 16.424900 16.490009 16.598499 16.598499 16.707005 16.858906 16.945698 17.162708 17.162708 17.162708 17.249500 17.184406 17.227802 17.119297 17.206104 17.206104 17.249500 17.336308 17.249500 17.206104 17.227802 17.162708 17.271198 17.206104 17.184406 17.162708 17.249500 17.162708 17.184406 17.075901 17.032505 16.967396 16.989109 16.989109 16.967396 17.097599 17.054203 17.032505 17.140995 17.206104 17.206104 17.423100 17.466496 17.466496 17.444798 17.575001 17.553303 17.444798 17.509907 17.423100 17.379704 17.358006 17.336308 17.358006 17.336308 17.358006 17.336308 17.292896 17.358006 17.444798 17.531605 17.596699 17.553303 17.575001 17.509907 17.488209 17.509907 17.575001 17.596699 17.575001 17.575001 17.509907 17.575001 17.553303 17.488209 17.444798 17.401402 17.379704 17.379704 17.358006 17.444798 17.379704 17.249500 17.292896 17.271198 17.314610 17.271198 17.206104 17.249500 17.227802 17.184406 17.140995 17.249500 17.227802 17.097599 17.119297 16.989109 17.032505 17.075901 16.924000 16.902302 16.663609 16.641895 16.490009 16.294697 16.359806 16.142796 16.359806 16.207905 16.251301 16.381504 16.359806 16.468296 16.533405 16.403202 16.424900 16.446598 
16.121098 16.207905 16.229603 16.207905 16.229603 16.142796 16.142796 16.272999 16.142796 16.186207 16.164509 16.142796 16.207905 16.207905 16.251301 16.316410 16.338108 16.229603 16.251301 16.229603 16.294697 16.294697 16.446598 16.338108 16.403202 16.403202 16.381504 16.468296 16.490009 16.490009 16.620197 16.598499 16.533405 16.641895 16.641895 16.555103 16.555103 16.641895 16.576801 16.663609 16.424900 16.338108 16.468296 16.403202 16.555103 16.533405 16.598499 16.685307 16.902302 16.945698 17.010807 17.010807 17.032505 17.162708 17.119297 17.119297 17.206104 17.206104 17.271198 17.206104 17.292896 17.314610 17.271198 17.184406 17.227802 17.227802 17.206104 17.314610 17.227802 17.249500 17.140995 17.162708 17.075901 17.054203 17.054203 17.054203 17.010807 16.989109 17.097599 17.075901 17.075901 17.184406 17.401402 17.401402 17.401402 17.531605 17.509907 17.488209 17.618397 17.553303 17.553303 17.575001 17.531605 17.531605 17.444798 17.358006 17.314610 17.336308 17.271198 17.314610 17.336308 17.336308 17.466496 17.640110 17.640110 17.618397 17.596699 17.575001 17.553303 17.553303 17.596699 17.553303 17.509907 17.466496 17.618397 17.531605 17.509907 17.531605 17.466496 17.488209 17.401402 17.466496 17.466496 17.358006 17.336308 17.379704 17.379704 17.423100 17.336308 17.358006 17.336308 17.379704 17.292896 17.227802 17.249500 17.271198 17.249500 17.140995 17.097599 17.075901 17.075901 17.032505 16.967396 16.858906 16.728703 16.641895 16.576801 16.468296 16.359806 16.207905 16.381504 16.359806 16.424900 16.338108 16.403202 16.424900 16.511707 16.446598 16.381504 16.446598 
16.229603 16.099400 16.229603 16.294697 16.207905 16.121098 16.099400 16.121098 16.251301 16.207905 16.121098 16.099400 16.142796 16.229603 16.164509 16.251301 16.359806 16.359806 16.294697 16.338108 16.338108 16.403202 16.316410 16.381504 16.359806 16.338108 16.424900 16.468296 16.446598 16.490009 16.576801 16.598499 16.620197 16.641895 16.598499 16.641895 16.685307 16.620197 16.685307 16.641895 16.533405 16.468296 16.533405 16.598499 16.598499 16.663609 16.728703 16.707005 16.837208 16.858906 16.945698 17.032505 16.989109 17.140995 16.967396 17.140995 17.097599 17.140995 17.140995 17.140995 17.184406 17.119297 17.249500 17.097599 17.227802 17.206104 17.336308 17.249500 17.249500 17.227802 17.206104 17.097599 17.032505 17.097599 17.097599 17.054203 17.032505 16.989109 17.097599 17.097599 17.227802 17.271198 17.358006 17.379704 17.509907 17.596699 17.640110 17.553303 17.640110 17.618397 17.575001 17.575001 17.596699 17.509907 17.488209 17.358006 17.379704 17.336308 17.358006 17.379704 17.444798 17.423100 17.509907 17.640110 17.596699 17.683506 17.618397 17.683506 17.661808 17.553303 17.705204 17.575001 17.509907 17.553303 17.488209 17.531605 17.531605 17.509907 17.466496 17.488209 17.575001 17.444798 17.509907 17.531605 17.466496 17.444798 17.466496 17.379704 17.401402 17.358006 17.423100 17.444798 17.336308 17.314610 17.379704 17.488209 17.358006 17.206104 17.206104 17.140995 17.206104 17.140995 16.989109 16.837208 16.750401 16.576801 16.598499 16.446598 16.403202 16.272999 16.359806 16.229603 16.424900 16.359806 16.424900 16.511707 16.533405 16.338108 16.490009 16.468296 
16.121098 16.186207 16.338108 16.164509 16.164509 16.142796 16.164509 16.121098 16.207905 16.121098 16.121098 16.251301 16.229603 16.338108 16.164509 16.272999 16.294697 16.446598 16.316410 16.381504 16.424900 16.316410 16.338108 16.359806 16.338108 16.403202 16.446598 16.511707 16.403202 16.468296 16.446598 16.576801 16.576801 16.555103 16.598499 16.555103 16.663609 16.620197 16.576801 16.576801 16.555103 16.555103 16.576801 16.576801 16.728703 16.641895 16.663609 16.728703 16.750401 16.793797 16.945698 16.945698 16.945698 17.010807 17.054203 17.010807 17.054203 17.010807 17.054203 17.032505 17.140995 17.119297 17.119297 17.162708 17.097599 17.206104 17.184406 17.227802 17.249500 17.140995 17.140995 17.184406 17.054203 17.054203 17.119297 17.097599 17.140995 17.054203 17.054203 17.140995 17.140995 17.227802 17.271198 17.401402 17.444798 17.618397 17.661808 17.618397 17.683506 17.575001 17.618397 17.575001 17.596699 17.596699 17.423100 17.336308 17.423100 17.314610 17.271198 17.423100 17.423100 17.466496 17.488209 17.661808 17.770298 17.835407 17.748600 17.748600 17.726902 17.726902 17.791996 17.705204 17.575001 17.575001 17.553303 17.531605 17.531605 17.466496 17.401402 17.423100 17.466496 17.488209 17.466496 17.423100 17.488209 17.444798 17.444798 17.509907 17.488209 17.401402 17.314610 17.531605 17.488209 17.379704 17.379704 17.466496 17.336308 17.271198 17.249500 17.227802 17.206104 17.249500 16.902302 16.945698 16.772099 16.533405 16.598499 16.468296 16.403202 16.207905 16.381504 16.338108 16.359806 16.338108 16.338108 16.403202 16.403202 16.424900 16.468296 16.576801 
16.121098 16.186207 16.229603 16.164509 16.272999 16.121098 16.099400 16.121098 16.316410 16.251301 16.294697 16.272999 16.121098 16.294697 16.207905 16.272999 16.272999 16.359806 16.338108 16.338108 16.338108 16.338108 16.424900 16.359806 16.446598 16.381504 16.403202 16.446598 16.446598 16.555103 16.533405 16.576801 16.576801 16.707005 16.598499 16.641895 16.620197 16.598499 16.598499 16.620197 16.533405 16.620197 16.620197 16.620197 16.620197 16.620197 16.620197 16.598499 16.685307 16.837208 16.880604 16.924000 16.858906 16.880604 16.945698 16.945698 17.075901 17.097599 17.075901 17.119297 17.162708 17.097599 17.119297 17.162708 17.140995 17.140995 17.206104 17.184406 17.292896 17.206104 17.140995 17.227802 17.097599 17.075901 17.140995 17.119297 17.097599 17.119297 17.140995 17.206104 17.271198 17.271198 17.336308 17.444798 17.531605 17.596699 17.640110 17.618397 17.705204 17.705204 17.618397 17.640110 17.553303 17.531605 17.423100 17.423100 17.488209 17.358006 17.423100 17.314610 17.379704 17.531605 17.553303 17.640110 17.813709 17.878803 17.813709 17.791996 17.835407 17.748600 17.857105 17.705204 17.705204 17.640110 17.596699 17.596699 17.509907 17.466496 17.466496 17.488209 17.509907 17.488209 17.488209 17.575001 17.531605 17.488209 17.553303 17.509907 17.488209 17.553303 17.423100 17.509907 17.531605 17.488209 17.444798 17.488209 17.379704 17.358006 17.271198 17.314610 17.271198 17.206104 17.097599 17.032505 16.837208 16.707005 16.620197 16.403202 16.468296 16.338108 16.359806 16.511707 16.381504 16.359806 16.446598 16.446598 16.490009 16.468296 16.468296 16.490009 
16.099400 16.251301 16.229603 16.186207 16.229603 16.142796 16.207905 16.272999 16.272999 16.316410 16.338108 16.229603 16.251301 16.338108 16.207905 16.359806 16.381504 16.424900 16.381504 16.359806 16.424900 16.446598 16.446598 16.446598 16.424900 16.468296 16.511707 16.555103 16.468296 16.576801 16.641895 16.576801 16.641895 16.598499 16.663609 16.685307 16.641895 16.620197 16.576801 16.620197 16.555103 16.685307 16.772099 16.685307 16.707005 16.598499 16.620197 16.620197 16.728703 16.815510 16.902302 16.837208 16.902302 16.967396 16.967396 16.989109 17.054203 16.989109 17.054203 17.075901 17.075901 17.054203 17.010807 17.032505 17.032505 17.075901 17.162708 17.162708 17.271198 17.206104 17.140995 17.271198 17.162708 17.271198 17.249500 17.184406 17.206104 17.184406 17.162708 17.249500 17.336308 17.444798 17.423100 17.466496 17.575001 17.683506 17.683506 17.640110 17.748600 17.726902 17.618397 17.640110 17.640110 17.553303 17.531605 17.531605 17.488209 17.401402 17.401402 17.401402 17.509907 17.596699 17.705204 17.857105 17.922199 17.987309 17.943897 17.943897 17.900501 17.878803 17.922199 17.748600 17.748600 17.661808 17.640110 17.618397 17.575001 17.531605 17.488209 17.444798 17.466496 17.379704 17.509907 17.596699 17.553303 17.596699 17.509907 17.596699 17.553303 17.640110 17.423100 17.488209 17.553303 17.531605 17.575001 17.575001 17.423100 17.379704 17.336308 17.336308 17.314610 17.249500 17.097599 17.032505 16.967396 16.728703 16.837208 16.490009 16.381504 16.272999 16.490009 16.424900 16.533405 16.511707 16.490009 16.424900 16.555103 16.468296 16.511707 16.424900 
16.229603 16.251301 16.207905 16.121098 16.207905 16.186207 16.272999 16.229603 16.424900 16.294697 16.294697 16.294697 16.272999 16.359806 16.294697 16.294697 16.403202 16.338108 16.272999 16.316410 16.381504 16.424900 16.446598 16.468296 16.424900 16.555103 16.576801 16.576801 16.490009 16.620197 16.598499 16.620197 16.663609 16.555103 16.533405 16.641895 16.598499 16.598499 16.555103 16.663609 16.750401 16.750401 16.772099 16.663609 16.641895 16.663609 16.598499 16.663609 16.772099 16.728703 16.837208 16.772099 16.924000 16.880604 16.880604 16.967396 16.902302 16.945698 16.902302 16.924000 17.032505 17.032505 16.945698 16.967396 16.989109 16.989109 17.010807 17.097599 17.162708 17.140995 17.162708 17.184406 17.162708 17.271198 17.249500 17.227802 17.206104 17.249500 17.227802 17.249500 17.401402 17.336308 17.575001 17.466496 17.509907 17.596699 17.618397 17.618397 17.705204 17.770298 17.596699 17.705204 17.661808 17.640110 17.553303 17.531605 17.466496 17.444798 17.423100 17.466496 17.466496 17.640110 17.705204 17.813709 17.922199 18.030704 18.009007 17.900501 17.900501 17.878803 17.943897 17.835407 17.813709 17.661808 17.705204 17.640110 17.596699 17.509907 17.466496 17.466496 17.553303 17.531605 17.618397 17.748600 17.596699 17.509907 17.618397 17.575001 17.596699 17.553303 17.423100 17.575001 17.509907 17.444798 17.575001 17.444798 17.444798 17.401402 17.292896 17.314610 17.227802 17.336308 17.032505 17.032505 16.837208 16.837208 16.620197 16.555103 16.490009 16.359806 16.403202 16.424900 16.381504 16.468296 16.446598 16.424900 16.468296 16.533405 16.403202 16.533405 
16.338108 16.229603 16.251301 16.251301 16.294697 16.229603 16.229603 16.381504 16.403202 16.294697 16.272999 16.316410 16.272999 16.294697 16.229603 16.359806 16.403202 16.359806 16.381504 16.381504 16.490009 16.446598 16.490009 16.446598 16.511707 16.468296 16.490009 16.620197 16.533405 16.598499 16.620197 16.555103 16.685307 16.641895 16.685307 16.598499 16.663609 16.576801 16.620197 16.620197 16.750401 16.707005 16.728703 16.641895 16.598499 16.620197 16.663609 16.663609 16.837208 16.837208 17.032505 16.880604 16.967396 16.924000 16.902302 17.010807 16.945698 16.880604 17.032505 17.010807 17.097599 16.967396 16.945698 17.010807 17.032505 17.032505 16.967396 17.119297 17.162708 17.162708 17.119297 17.227802 17.292896 17.358006 17.379704 17.336308 17.401402 17.401402 17.336308 17.423100 17.444798 17.531605 17.575001 17.509907 17.553303 17.575001 17.640110 17.618397 17.748600 17.726902 17.748600 17.726902 17.705204 17.748600 17.509907 17.575001 17.575001 17.596699 17.531605 17.553303 17.531605 17.748600 17.878803 17.900501 17.922199 17.987309 18.030704 18.117496 17.965595 18.052402 18.030704 17.878803 17.857105 17.770298 17.748600 17.683506 17.596699 17.531605 17.553303 17.553303 17.575001 17.618397 17.618397 17.791996 17.726902 17.726902 17.726902 17.661808 17.748600 17.618397 17.575001 17.640110 17.553303 17.553303 17.575001 17.553303 17.466496 17.423100 17.379704 17.314610 17.314610 17.379704 17.119297 17.140995 17.010807 16.858906 16.772099 16.685307 16.598499 16.533405 16.598499 16.555103 16.446598 16.446598 16.468296 16.490009 16.490009 16.555103 16.446598 16.576801 
16.359806 16.229603 16.186207 16.207905 16.272999 16.229603 16.186207 16.272999 16.403202 16.272999 16.381504 16.359806 16.316410 16.359806 16.316410 16.359806 16.446598 16.424900 16.403202 16.381504 16.446598 16.468296 16.468296 16.403202 16.533405 16.511707 16.490009 16.555103 16.663609 16.620197 16.641895 16.598499 16.576801 16.663609 16.620197 16.620197 16.641895 16.620197 16.620197 16.555103 16.685307 16.663609 16.641895 16.620197 16.555103 16.620197 16.663609 16.685307 16.815510 16.880604 16.858906 16.902302 16.945698 16.945698 16.945698 16.989109 16.967396 16.945698 16.924000 17.032505 16.967396 16.945698 16.924000 16.924000 16.967396 17.032505 17.010807 17.010807 17.184406 17.119297 17.184406 17.227802 17.292896 17.423100 17.531605 17.509907 17.444798 17.466496 17.466496 17.488209 17.466496 17.509907 17.553303 17.444798 17.553303 17.553303 17.596699 17.575001 17.618397 17.640110 17.683506 17.900501 17.705204 17.748600 17.705204 17.618397 17.618397 17.596699 17.575001 17.705204 17.553303 17.791996 17.922199 18.009007 18.117496 18.117496 18.030704 18.074100 18.052402 18.074100 18.052402 17.922199 17.878803 17.748600 17.813709 17.683506 17.640110 17.705204 17.618397 17.553303 17.596699 17.640110 17.791996 17.813709 17.835407 17.770298 17.791996 17.813709 17.813709 17.748600 17.705204 17.640110 17.596699 17.553303 17.531605 17.444798 17.466496 17.444798 17.358006 17.336308 17.401402 17.292896 17.162708 17.097599 16.924000 16.880604 16.815510 16.707005 16.641895 16.576801 16.533405 16.511707 16.490009 16.533405 16.555103 16.468296 16.533405 16.490009 16.533405 16.533405 
16.338108 16.294697 16.251301 16.207905 16.294697 16.272999 16.251301 16.251301 16.338108 16.251301 16.251301 16.359806 16.338108 16.316410 16.381504 16.403202 16.446598 16.468296 16.468296 16.359806 16.511707 16.403202 16.446598 16.468296 16.403202 16.555103 16.446598 16.555103 16.598499 16.620197 16.598499 16.641895 16.533405 16.663609 16.620197 16.620197 16.620197 16.576801 16.576801 16.555103 16.533405 16.576801 16.511707 16.533405 16.555103 16.555103 16.707005 16.663609 16.772099 16.858906 16.967396 16.902302 16.902302 17.010807 16.815510 16.902302 16.989109 16.880604 17.010807 17.010807 16.945698 16.967396 16.945698 16.989109 16.945698 16.967396 16.989109 17.032505 17.097599 17.119297 17.292896 17.358006 17.336308 17.444798 17.423100 17.423100 17.553303 17.509907 17.596699 17.596699 17.466496 17.466496 17.488209 17.444798 17.423100 17.553303 17.575001 17.531605 17.575001 17.640110 17.640110 17.726902 17.726902 17.748600 17.726902 17.661808 17.748600 17.640110 17.683506 17.618397 17.683506 17.770298 17.900501 17.943897 17.987309 18.095798 18.117496 18.052402 18.095798 18.052402 18.095798 17.965595 17.857105 17.748600 17.705204 17.683506 17.726902 17.640110 17.596699 17.640110 17.683506 17.575001 17.770298 17.770298 17.878803 17.813709 17.857105 17.770298 17.835407 17.835407 17.748600 17.705204 17.705204 17.553303 17.575001 17.596699 17.575001 17.444798 17.249500 17.379704 17.358006 17.271198 17.206104 17.097599 16.967396 16.793797 16.685307 16.663609 16.598499 16.490009 16.490009 16.555103 16.511707 16.555103 16.490009 16.533405 16.555103 16.555103 16.468296 16.620197 
16.316410 16.338108 16.338108 16.359806 16.316410 16.229603 16.294697 16.294697 16.316410 16.294697 16.359806 16.359806 16.316410 16.316410 16.359806 16.446598 16.490009 16.424900 16.446598 16.446598 16.424900 16.424900 16.446598 16.490009 16.468296 16.511707 16.533405 16.576801 16.641895 16.620197 16.663609 16.641895 16.641895 16.707005 16.598499 16.555103 16.707005 16.620197 16.511707 16.490009 16.576801 16.490009 16.555103 16.555103 16.511707 16.620197 16.685307 16.750401 16.837208 16.815510 16.924000 16.924000 17.075901 16.967396 17.010807 16.967396 16.967396 16.967396 17.010807 16.967396 16.924000 16.989109 16.967396 16.924000 16.902302 17.010807 17.010807 17.054203 17.162708 17.184406 17.227802 17.423100 17.444798 17.575001 17.596699 17.661808 17.596699 17.575001 17.553303 17.466496 17.596699 17.575001 17.618397 17.466496 17.509907 17.553303 17.575001 17.466496 17.488209 17.553303 17.705204 17.791996 17.857105 17.813709 17.791996 17.748600 17.791996 17.748600 17.748600 17.813709 17.791996 17.922199 17.943897 18.009007 18.052402 18.117496 18.052402 18.009007 18.117496 18.030704 18.139210 17.943897 17.922199 17.878803 17.705204 17.770298 17.640110 17.705204 17.618397 17.640110 17.640110 17.683506 17.835407 17.857105 17.857105 17.878803 17.813709 17.922199 17.900501 17.857105 17.705204 17.770298 17.640110 17.596699 17.531605 17.466496 17.531605 17.488209 17.466496 17.379704 17.466496 17.249500 17.206104 17.075901 16.989109 16.858906 16.750401 16.663609 16.533405 16.555103 16.533405 16.685307 16.620197 16.620197 16.555103 16.533405 16.641895 16.490009 16.576801 16.555103 
16.316410 16.272999 16.338108 16.338108 16.294697 16.316410 16.359806 16.316410 16.272999 16.272999 16.359806 16.294697 16.424900 16.381504 16.446598 16.446598 16.511707 16.446598 16.403202 16.381504 16.490009 16.490009 16.490009 16.576801 16.468296 16.511707 16.490009 16.598499 16.576801 16.576801 16.641895 16.685307 16.641895 16.663609 16.685307 16.685307 16.641895 16.576801 16.598499 16.468296 16.446598 16.511707 16.446598 16.468296 16.555103 16.598499 16.728703 16.837208 16.815510 16.837208 16.902302 16.967396 16.989109 16.967396 17.075901 17.010807 16.924000 16.989109 17.010807 16.967396 16.967396 17.097599 17.010807 16.924000 16.989109 17.075901 16.924000 17.075901 17.206104 17.184406 17.292896 17.401402 17.488209 17.596699 17.640110 17.618397 17.575001 17.640110 17.726902 17.661808 17.596699 17.509907 17.575001 17.488209 17.553303 17.423100 17.488209 17.466496 17.531605 17.575001 17.661808 17.770298 17.857105 17.878803 17.857105 17.878803 17.857105 17.857105 17.813709 17.965595 17.922199 17.943897 17.878803 17.943897 18.052402 18.095798 17.987309 17.943897 18.074100 18.030704 18.117496 18.030704 17.943897 17.922199 17.835407 17.770298 17.791996 17.726902 17.705204 17.661808 17.683506 17.770298 17.857105 17.813709 17.857105 17.922199 17.922199 17.900501 17.900501 17.878803 17.770298 17.726902 17.640110 17.661808 17.596699 17.596699 17.553303 17.466496 17.401402 17.336308 17.358006 17.358006 17.206104 17.206104 16.967396 16.880604 16.858906 16.707005 16.728703 16.511707 16.620197 16.707005 16.663609 16.555103 16.620197 16.555103 16.663609 16.533405 16.446598 16.555103 
16.338108 16.294697 16.338108 16.381504 16.381504 16.316410 16.359806 16.272999 16.294697 16.272999 16.229603 16.359806 16.359806 16.403202 16.359806 16.490009 16.446598 16.468296 16.424900 16.446598 16.490009 16.468296 16.424900 16.511707 16.598499 16.533405 16.598499 16.685307 16.555103 16.620197 16.685307 16.663609 16.728703 16.750401 16.598499 16.620197 16.750401 16.707005 16.620197 16.533405 16.490009 16.490009 16.446598 16.511707 16.533405 16.598499 16.728703 16.837208 16.837208 16.924000 16.989109 17.054203 17.032505 16.945698 16.967396 17.032505 17.010807 17.075901 17.119297 17.032505 17.032505 17.010807 16.967396 17.010807 16.989109 16.989109 17.075901 17.162708 17.227802 17.206104 17.314610 17.444798 17.509907 17.596699 17.770298 17.661808 17.683506 17.726902 17.661808 17.640110 17.661808 17.531605 17.575001 17.466496 17.444798 17.509907 17.509907 17.444798 17.553303 17.553303 17.726902 17.791996 17.922199 17.922199 17.987309 17.922199 17.987309 18.052402 17.987309 17.987309 17.987309 17.900501 17.813709 17.922199 17.965595 18.009007 17.987309 17.943897 17.987309 18.052402 18.074100 17.987309 17.987309 18.009007 17.813709 17.922199 17.878803 17.900501 17.813709 17.705204 17.748600 17.857105 17.878803 17.878803 17.943897 17.922199 17.878803 17.943897 17.857105 17.878803 17.857105 17.748600 17.683506 17.770298 17.661808 17.596699 17.575001 17.553303 17.423100 17.336308 17.423100 17.466496 17.314610 17.249500 17.075901 16.945698 16.793797 16.793797 16.728703 16.576801 16.750401 16.663609 16.598499 16.663609 16.663609 16.555103 16.620197 16.576801 16.598499 16.598499 
16.403202 16.338108 16.316410 16.446598 16.381504 16.316410 16.338108 16.272999 16.272999 16.251301 16.381504 16.403202 16.403202 16.381504 16.403202 16.468296 16.728703 16.511707 16.468296 16.446598 16.533405 16.446598 16.555103 16.533405 16.490009 16.620197 16.663609 16.707005 16.641895 16.598499 16.707005 16.750401 16.641895 16.728703 16.620197 16.685307 16.707005 16.620197 16.663609 16.511707 16.424900 16.511707 16.576801 16.490009 16.555103 16.728703 16.728703 16.858906 16.902302 16.924000 16.989109 16.989109 17.140995 17.097599 16.989109 17.119297 17.119297 17.032505 17.140995 17.119297 17.162708 17.162708 17.032505 17.032505 17.054203 17.119297 17.119297 17.184406 17.162708 17.314610 17.444798 17.423100 17.509907 17.531605 17.705204 17.640110 17.726902 17.791996 17.705204 17.683506 17.553303 17.618397 17.596699 17.531605 17.488209 17.531605 17.531605 17.553303 17.553303 17.640110 17.748600 17.900501 17.965595 17.965595 18.117496 17.965595 18.009007 18.160908 18.095798 18.095798 17.943897 17.943897 17.943897 17.900501 17.857105 17.813709 17.987309 17.878803 18.030704 18.009007 18.009007 17.922199 18.052402 17.965595 17.965595 17.857105 18.009007 17.878803 17.900501 17.813709 17.900501 17.878803 17.965595 17.965595 17.900501 17.922199 17.922199 17.987309 17.900501 17.943897 17.813709 17.813709 17.791996 17.748600 17.705204 17.661808 17.618397 17.553303 17.466496 17.444798 17.488209 17.509907 17.292896 17.162708 17.054203 17.032505 16.945698 16.880604 16.793797 16.772099 16.793797 16.620197 16.641895 16.793797 16.641895 16.707005 16.685307 16.555103 16.598499 16.728703 
16.338108 16.446598 16.359806 16.446598 16.468296 16.272999 16.359806 16.381504 16.359806 16.272999 16.338108 16.359806 16.381504 16.403202 16.381504 16.490009 16.511707 16.424900 16.424900 16.555103 16.641895 16.446598 16.555103 16.446598 16.576801 16.576801 16.533405 16.641895 16.685307 16.750401 16.793797 16.750401 16.641895 16.707005 16.620197 16.641895 16.707005 16.685307 16.685307 16.555103 16.403202 16.468296 16.511707 16.490009 16.511707 16.793797 16.858906 16.837208 16.945698 17.032505 17.010807 17.119297 17.075901 17.075901 17.032505 17.097599 17.097599 17.162708 17.206104 17.162708 17.097599 17.054203 17.054203 17.119297 17.075901 17.140995 17.184406 17.184406 17.314610 17.358006 17.379704 17.401402 17.444798 17.553303 17.748600 17.618397 17.705204 17.683506 17.683506 17.683506 17.683506 17.618397 17.531605 17.531605 17.509907 17.575001 17.531605 17.531605 17.531605 17.661808 17.770298 17.835407 17.965595 18.009007 18.052402 18.009007 18.095798 18.095798 18.095798 18.095798 18.030704 18.030704 17.965595 17.943897 17.835407 17.857105 17.878803 17.878803 17.943897 17.943897 18.009007 17.987309 17.965595 17.965595 18.009007 18.095798 18.009007 17.922199 17.922199 17.835407 17.900501 17.835407 17.878803 17.900501 17.878803 17.922199 17.835407 17.878803 17.813709 17.922199 17.857105 17.726902 17.748600 17.748600 17.618397 17.618397 17.596699 17.509907 17.444798 17.488209 17.444798 17.509907 17.271198 17.249500 17.162708 16.989109 16.945698 16.902302 16.837208 16.793797 16.750401 16.685307 16.598499 16.707005 16.707005 16.663609 16.685307 16.598499 16.533405 16.620197 
16.338108 16.338108 16.446598 16.403202 16.446598 16.381504 16.338108 16.338108 16.359806 16.403202 16.424900 16.468296 16.381504 16.403202 16.424900 16.490009 16.468296 16.446598 16.359806 16.490009 16.598499 16.468296 16.555103 16.468296 16.446598 16.468296 16.555103 16.641895 16.620197 16.707005 16.685307 16.685307 16.663609 16.663609 16.620197 16.641895 16.707005 16.641895 16.641895 16.576801 16.403202 16.446598 16.424900 16.446598 16.511707 16.815510 16.815510 16.750401 16.924000 16.989109 17.010807 16.945698 17.140995 17.097599 17.140995 17.075901 17.119297 17.140995 17.184406 17.227802 17.227802 17.227802 17.162708 17.184406 17.184406 17.227802 17.206104 17.206104 17.206104 17.271198 17.336308 17.358006 17.488209 17.466496 17.596699 17.575001 17.575001 17.618397 17.640110 17.683506 17.596699 17.488209 17.531605 17.575001 17.531605 17.596699 17.509907 17.575001 17.661808 17.661808 17.835407 17.987309 18.052402 18.095798 18.030704 17.943897 18.117496 18.074100 18.074100 18.074100 17.987309 17.922199 17.922199 17.878803 17.857105 17.878803 17.770298 17.835407 17.835407 17.965595 18.095798 18.052402 17.987309 18.117496 18.160908 18.182606 18.160908 18.074100 17.943897 17.857105 17.857105 17.770298 17.835407 17.835407 17.878803 17.835407 17.748600 17.813709 17.813709 17.878803 17.726902 17.726902 17.683506 17.640110 17.618397 17.640110 17.618397 17.509907 17.488209 17.379704 17.423100 17.509907 17.336308 17.271198 17.227802 17.075901 17.032505 16.989109 16.880604 16.685307 16.750401 16.707005 16.663609 16.685307 16.685307 16.685307 16.728703 16.620197 16.576801 16.707005 
16.446598 16.446598 16.490009 16.446598 16.468296 16.468296 16.294697 16.316410 16.294697 16.424900 16.490009 16.490009 16.446598 16.446598 16.359806 16.468296 16.446598 16.533405 16.468296 16.490009 16.598499 16.490009 16.576801 16.555103 16.533405 16.620197 16.598499 16.641895 16.641895 16.707005 16.750401 16.728703 16.663609 16.707005 16.728703 16.685307 16.707005 16.707005 16.576801 16.468296 16.424900 16.490009 16.576801 16.468296 16.750401 16.793797 16.837208 16.858906 16.902302 16.967396 17.054203 16.967396 17.032505 17.075901 17.097599 17.162708 17.162708 17.249500 17.271198 17.401402 17.379704 17.358006 17.271198 17.292896 17.314610 17.292896 17.249500 17.271198 17.379704 17.271198 17.249500 17.444798 17.401402 17.509907 17.575001 17.531605 17.596699 17.748600 17.661808 17.640110 17.640110 17.661808 17.618397 17.618397 17.509907 17.553303 17.640110 17.575001 17.661808 17.683506 17.878803 17.857105 18.117496 18.117496 18.095798 18.009007 18.204304 18.160908 18.204304 18.117496 18.074100 18.074100 17.943897 18.009007 17.835407 17.813709 17.770298 17.835407 17.857105 17.900501 18.095798 18.139210 18.117496 18.247700 18.247700 18.226002 18.334507 18.095798 18.117496 18.009007 18.009007 17.857105 17.857105 17.943897 17.770298 17.726902 17.748600 17.748600 17.835407 17.791996 17.791996 17.770298 17.748600 17.726902 17.705204 17.640110 17.618397 17.661808 17.509907 17.336308 17.466496 17.444798 17.379704 17.336308 17.271198 17.097599 17.075901 17.010807 16.945698 16.750401 16.815510 16.815510 16.685307 16.837208 16.728703 16.620197 16.815510 16.598499 16.598499 16.620197 
16.468296 16.468296 16.555103 16.511707 16.424900 16.338108 16.403202 16.316410 16.381504 16.424900 16.446598 16.533405 16.403202 16.468296 16.338108 16.403202 16.468296 16.576801 16.533405 16.511707 16.511707 16.598499 16.620197 16.555103 16.555103 16.576801 16.641895 16.685307 16.663609 16.598499 16.707005 16.685307 16.663609 16.750401 16.685307 16.598499 16.685307 16.728703 16.663609 16.446598 16.403202 16.468296 16.490009 16.468296 16.685307 16.858906 16.728703 16.837208 16.924000 16.945698 16.989109 16.989109 17.097599 17.032505 17.140995 17.162708 17.119297 17.162708 17.379704 17.379704 17.423100 17.401402 17.444798 17.336308 17.423100 17.379704 17.271198 17.336308 17.379704 17.379704 17.292896 17.314610 17.314610 17.401402 17.509907 17.444798 17.553303 17.596699 17.596699 17.661808 17.596699 17.640110 17.661808 17.618397 17.575001 17.705204 17.705204 17.640110 17.640110 17.705204 17.835407 17.965595 18.074100 18.052402 18.139210 17.987309 18.182606 18.160908 18.095798 18.160908 18.030704 17.987309 17.857105 17.857105 17.770298 17.878803 17.835407 17.770298 17.878803 18.030704 18.095798 18.139210 18.117496 18.247700 18.312809 18.399601 18.312809 18.247700 18.095798 18.095798 17.943897 17.748600 17.748600 17.770298 17.770298 17.726902 17.770298 17.705204 17.791996 17.683506 17.705204 17.705204 17.705204 17.726902 17.705204 17.705204 17.683506 17.596699 17.531605 17.379704 17.444798 17.509907 17.401402 17.336308 17.206104 17.075901 17.054203 16.924000 16.880604 16.772099 16.750401 16.837208 16.707005 16.772099 16.707005 16.641895 16.707005 16.620197 16.511707 16.641895 
16.555103 16.533405 16.533405 16.511707 16.511707 16.381504 16.316410 16.359806 16.338108 16.381504 16.424900 16.381504 16.359806 16.468296 16.511707 16.424900 16.511707 16.555103 16.620197 16.576801 16.576801 16.598499 16.511707 16.598499 16.598499 16.555103 16.641895 16.707005 16.511707 16.663609 16.685307 16.685307 16.750401 16.837208 16.663609 16.685307 16.685307 16.641895 16.576801 16.533405 16.424900 16.446598 16.490009 16.576801 16.815510 16.858906 16.858906 16.880604 16.880604 16.924000 16.945698 17.010807 17.075901 17.075901 17.097599 17.206104 17.249500 17.271198 17.314610 17.358006 17.423100 17.444798 17.379704 17.379704 17.423100 17.444798 17.379704 17.358006 17.292896 17.249500 17.292896 17.271198 17.271198 17.444798 17.314610 17.444798 17.531605 17.488209 17.596699 17.705204 17.683506 17.683506 17.661808 17.640110 17.683506 17.770298 17.705204 17.683506 17.726902 17.683506 17.835407 18.009007 18.052402 18.074100 18.052402 18.009007 18.074100 18.160908 18.160908 18.074100 18.139210 17.965595 17.943897 17.943897 17.770298 17.878803 17.770298 17.835407 17.835407 17.965595 18.009007 18.117496 18.247700 18.312809 18.356205 18.312809 18.334507 18.226002 18.095798 18.074100 17.965595 17.748600 17.726902 17.770298 17.640110 17.683506 17.748600 17.618397 17.748600 17.683506 17.705204 17.705204 17.791996 17.705204 17.661808 17.683506 17.661808 17.553303 17.488209 17.444798 17.444798 17.444798 17.336308 17.358006 17.140995 17.054203 17.032505 16.902302 16.815510 16.707005 16.837208 16.880604 16.793797 16.772099 16.728703 16.772099 16.750401 16.620197 16.533405 16.576801 
16.403202 16.490009 16.446598 16.446598 16.359806 16.381504 16.381504 16.338108 16.403202 16.381504 16.446598 16.511707 16.468296 16.468296 16.424900 16.555103 16.576801 16.490009 16.576801 16.620197 16.663609 16.663609 16.598499 16.598499 16.641895 16.641895 16.641895 16.641895 16.620197 16.685307 16.663609 16.815510 16.815510 16.793797 16.728703 16.663609 16.728703 16.663609 16.576801 16.381504 16.403202 16.511707 16.490009 16.641895 16.837208 16.945698 16.902302 16.902302 16.924000 17.097599 17.075901 17.010807 17.054203 17.097599 17.097599 17.249500 17.336308 17.314610 17.336308 17.444798 17.444798 17.488209 17.423100 17.444798 17.379704 17.423100 17.379704 17.358006 17.401402 17.314610 17.249500 17.249500 17.271198 17.314610 17.379704 17.488209 17.423100 17.575001 17.596699 17.683506 17.835407 17.748600 17.835407 17.813709 17.770298 17.835407 17.813709 17.705204 17.770298 17.813709 17.943897 17.987309 18.052402 18.117496 18.139210 17.987309 18.095798 18.095798 18.139210 18.160908 18.052402 18.009007 17.900501 17.965595 17.878803 17.987309 17.791996 17.900501 17.857105 18.009007 18.139210 18.139210 18.312809 18.356205 18.377903 18.312809 18.356205 18.269398 18.247700 18.139210 17.965595 17.726902 17.813709 17.791996 17.770298 17.813709 17.770298 17.683506 17.683506 17.683506 17.661808 17.705204 17.748600 17.748600 17.661808 17.661808 17.640110 17.661808 17.553303 17.509907 17.423100 17.379704 17.379704 17.336308 17.249500 17.119297 17.075901 16.880604 16.837208 16.815510 16.793797 16.880604 16.793797 16.772099 16.772099 16.641895 16.793797 16.685307 16.598499 16.685307 
16.468296 16.446598 16.446598 16.555103 16.424900 16.446598 16.424900 16.381504 16.381504 16.381504 16.424900 16.446598 16.403202 16.468296 16.490009 16.555103 16.490009 16.555103 16.511707 16.641895 16.620197 16.576801 16.663609 16.555103 16.598499 16.598499 16.663609 16.641895 16.641895 16.598499 16.663609 16.772099 16.793797 16.728703 16.620197 16.663609 16.750401 16.728703 16.620197 16.468296 16.490009 16.468296 16.576801 16.641895 16.685307 16.967396 16.924000 16.837208 16.924000 17.032505 17.010807 16.989109 17.162708 17.184406 17.140995 17.206104 17.271198 17.314610 17.358006 17.488209 17.575001 17.553303 17.423100 17.379704 17.401402 17.553303 17.423100 17.379704 17.401402 17.314610 17.314610 17.358006 17.292896 17.314610 17.423100 17.292896 17.466496 17.531605 17.640110 17.640110 17.791996 17.878803 17.943897 17.813709 17.900501 17.878803 17.878803 17.835407 17.726902 17.791996 17.900501 17.922199 17.965595 17.943897 17.943897 17.987309 18.030704 18.095798 18.139210 18.095798 18.074100 18.009007 17.965595 18.052402 17.900501 17.965595 17.965595 17.922199 17.922199 17.965595 18.226002 18.226002 18.247700 18.204304 18.356205 18.334507 18.334507 18.247700 18.182606 18.139210 18.095798 17.922199 17.835407 17.835407 17.705204 17.705204 17.770298 17.726902 17.726902 17.705204 17.683506 17.683506 17.640110 17.705204 17.683506 17.705204 17.575001 17.618397 17.575001 17.401402 17.488209 17.379704 17.401402 17.358006 17.292896 17.206104 17.097599 16.815510 16.945698 16.837208 16.815510 16.815510 16.772099 16.750401 16.772099 16.728703 16.793797 16.663609 16.598499 16.707005 
16.468296 16.468296 16.511707 16.576801 16.555103 16.294697 16.468296 16.424900 16.424900 16.316410 16.338108 16.424900 16.403202 16.490009 16.533405 16.511707 16.555103 16.576801 16.555103 16.555103 16.533405 16.620197 16.620197 16.641895 16.641895 16.576801 16.620197 16.663609 16.685307 16.685307 16.685307 16.707005 16.707005 16.728703 16.663609 16.728703 16.707005 16.641895 16.620197 16.338108 16.511707 16.468296 16.533405 16.641895 16.793797 16.945698 16.902302 16.880604 17.010807 16.945698 17.010807 17.054203 17.162708 17.054203 17.227802 17.314610 17.249500 17.358006 17.423100 17.575001 17.640110 17.531605 17.509907 17.379704 17.401402 17.531605 17.466496 17.444798 17.444798 17.379704 17.336308 17.358006 17.336308 17.358006 17.379704 17.466496 17.488209 17.488209 17.618397 17.705204 17.835407 17.791996 17.965595 17.965595 17.835407 17.922199 17.922199 17.922199 17.922199 17.922199 17.791996 17.878803 17.813709 17.878803 17.922199 17.987309 17.987309 17.987309 18.030704 18.095798 18.095798 18.095798 18.074100 17.965595 17.922199 18.030704 17.857105 18.117496 17.987309 17.965595 18.226002 18.204304 18.247700 18.269398 18.291096 18.291096 18.421299 18.356205 18.247700 18.095798 18.009007 17.943897 17.922199 17.813709 17.791996 17.791996 17.705204 17.748600 17.705204 17.705204 17.618397 17.618397 17.661808 17.661808 17.640110 17.726902 17.596699 17.661808 17.531605 17.466496 17.509907 17.531605 17.401402 17.379704 17.292896 17.184406 16.989109 16.945698 16.880604 16.858906 16.924000 16.793797 16.902302 16.772099 16.728703 16.728703 16.728703 16.620197 16.576801 16.685307 
16.468296 16.555103 16.424900 16.576801 16.403202 16.403202 16.424900 16.446598 16.424900 16.359806 16.381504 16.403202 16.446598 16.576801 16.468296 16.555103 16.598499 16.555103 16.576801 16.555103 16.511707 16.598499 16.598499 16.641895 16.663609 16.598499 16.663609 16.707005 16.620197 16.663609 16.750401 16.750401 16.685307 16.663609 16.663609 16.750401 16.728703 16.728703 16.663609 16.403202 16.403202 16.446598 16.533405 16.685307 16.837208 16.902302 16.902302 16.858906 16.945698 16.924000 16.967396 16.989109 17.075901 17.162708 17.206104 17.227802 17.292896 17.314610 17.379704 17.531605 17.509907 17.509907 17.423100 17.466496 17.423100 17.423100 17.401402 17.401402 17.401402 17.358006 17.336308 17.358006 17.336308 17.358006 17.444798 17.444798 17.423100 17.531605 17.575001 17.705204 17.813709 17.878803 17.922199 17.922199 17.965595 18.009007 18.009007 17.857105 17.987309 17.922199 17.857105 17.835407 17.835407 17.922199 17.878803 17.835407 17.965595 18.009007 17.943897 18.009007 18.074100 18.074100 18.009007 18.030704 18.052402 18.139210 18.030704 18.117496 18.117496 18.095798 18.247700 18.182606 18.182606 18.312809 18.226002 18.182606 18.291096 18.312809 18.269398 18.160908 18.160908 17.878803 17.943897 17.878803 17.770298 17.748600 17.770298 17.726902 17.705204 17.640110 17.705204 17.726902 17.726902 17.661808 17.640110 17.661808 17.683506 17.575001 17.553303 17.466496 17.444798 17.488209 17.314610 17.379704 17.314610 17.206104 17.010807 16.989109 16.837208 16.858906 16.902302 16.793797 16.858906 16.902302 16.772099 16.772099 16.707005 16.641895 16.598499 16.620197 
16.468296 16.511707 16.446598 16.511707 16.424900 16.446598 16.490009 16.468296 16.424900 16.316410 16.359806 16.446598 16.468296 16.576801 16.490009 16.576801 16.663609 16.641895 16.728703 16.641895 16.598499 16.620197 16.663609 16.598499 16.598499 16.641895 16.685307 16.663609 16.685307 16.576801 16.750401 16.663609 16.707005 16.728703 16.728703 16.707005 16.750401 16.663609 16.663609 16.446598 16.403202 16.490009 16.641895 16.707005 16.793797 16.880604 16.837208 16.880604 16.945698 17.032505 17.054203 17.032505 17.140995 17.206104 17.162708 17.314610 17.314610 17.336308 17.358006 17.466496 17.509907 17.488209 17.401402 17.423100 17.423100 17.444798 17.466496 17.488209 17.401402 17.358006 17.336308 17.336308 17.358006 17.401402 17.379704 17.444798 17.444798 17.509907 17.661808 17.726902 17.813709 17.791996 17.922199 17.900501 18.009007 18.204304 18.009007 17.987309 17.965595 17.987309 17.900501 17.770298 17.835407 17.791996 17.748600 17.791996 17.857105 17.900501 17.943897 18.009007 18.030704 18.052402 18.139210 18.139210 18.226002 18.204304 18.139210 18.204304 18.204304 18.269398 18.204304 18.182606 18.139210 18.182606 18.182606 18.247700 18.160908 18.269398 18.139210 18.117496 18.030704 18.009007 17.943897 17.987309 17.857105 17.857105 17.813709 17.791996 17.770298 17.661808 17.770298 17.726902 17.748600 17.705204 17.683506 17.726902 17.640110 17.640110 17.509907 17.531605 17.553303 17.488209 17.379704 17.379704 17.271198 17.249500 17.054203 16.945698 16.945698 16.793797 16.945698 16.880604 16.837208 16.815510 16.772099 16.685307 16.815510 16.620197 16.685307 16.663609 
16.338108 16.424900 16.446598 16.555103 16.338108 16.403202 16.424900 16.446598 16.316410 16.294697 16.403202 16.446598 16.446598 16.533405 16.533405 16.576801 16.620197 16.620197 16.620197 16.663609 16.555103 16.685307 16.620197 16.620197 16.620197 16.620197 16.685307 16.728703 16.620197 16.707005 16.685307 16.598499 16.641895 16.707005 16.641895 16.620197 16.772099 16.663609 16.576801 16.468296 16.446598 16.424900 16.663609 16.685307 16.772099 16.837208 16.837208 16.967396 16.924000 16.967396 17.075901 17.054203 17.140995 17.206104 17.206104 17.249500 17.336308 17.358006 17.444798 17.488209 17.423100 17.488209 17.336308 17.466496 17.444798 17.401402 17.423100 17.444798 17.444798 17.444798 17.336308 17.379704 17.379704 17.423100 17.466496 17.444798 17.444798 17.575001 17.596699 17.748600 17.748600 17.943897 18.009007 17.922199 18.074100 18.117496 18.095798 17.922199 18.030704 17.878803 17.857105 17.857105 17.748600 17.791996 17.791996 17.835407 17.726902 17.835407 17.922199 17.965595 18.074100 18.204304 18.117496 18.204304 18.204304 18.269398 18.312809 18.247700 18.182606 18.247700 18.226002 18.117496 18.117496 18.117496 18.160908 18.139210 18.074100 18.182606 18.182606 18.095798 18.117496 18.009007 17.987309 17.965595 17.943897 17.857105 17.878803 17.857105 17.835407 17.770298 17.748600 17.770298 17.726902 17.705204 17.726902 17.683506 17.705204 17.618397 17.488209 17.488209 17.553303 17.466496 17.379704 17.292896 17.249500 17.184406 17.184406 16.989109 16.880604 16.858906 16.967396 16.793797 16.880604 16.793797 16.858906 16.772099 16.858906 16.685307 16.641895 16.685307 
16.381504 16.403202 16.468296 16.424900 16.511707 16.446598 16.381504 16.468296 16.294697 16.446598 16.403202 16.446598 16.555103 16.533405 16.555103 16.533405 16.576801 16.533405 16.728703 16.685307 16.641895 16.663609 16.707005 16.576801 16.620197 16.663609 16.707005 16.793797 16.663609 16.663609 16.663609 16.685307 16.533405 16.620197 16.533405 16.728703 16.837208 16.685307 16.511707 16.381504 16.490009 16.555103 16.663609 16.685307 16.772099 16.880604 16.967396 16.924000 16.989109 16.989109 17.054203 17.054203 17.119297 17.184406 17.162708 17.162708 17.271198 17.292896 17.423100 17.423100 17.444798 17.444798 17.336308 17.379704 17.466496 17.531605 17.444798 17.488209 17.466496 17.444798 17.336308 17.379704 17.466496 17.401402 17.488209 17.509907 17.596699 17.531605 17.661808 17.726902 17.857105 17.878803 18.009007 17.965595 17.943897 18.030704 18.030704 17.900501 17.987309 17.900501 17.791996 17.857105 17.835407 17.748600 17.683506 17.748600 17.705204 17.813709 17.835407 18.009007 18.030704 18.226002 18.247700 18.247700 18.269398 18.377903 18.269398 18.356205 18.226002 18.226002 18.247700 18.117496 18.074100 18.052402 18.095798 18.030704 18.074100 18.030704 18.052402 18.117496 18.117496 18.052402 18.074100 18.117496 17.987309 17.965595 17.943897 17.900501 17.922199 17.987309 17.770298 17.791996 17.770298 17.857105 17.726902 17.770298 17.705204 17.618397 17.553303 17.553303 17.596699 17.509907 17.423100 17.401402 17.336308 17.227802 17.140995 16.924000 16.945698 16.815510 16.967396 16.902302 16.815510 16.772099 16.858906 16.793797 16.793797 16.663609 16.707005 16.772099 
16.424900 16.403202 16.490009 16.555103 16.338108 16.359806 16.381504 16.403202 16.338108 16.468296 16.468296 16.555103 16.511707 16.555103 16.555103 16.641895 16.685307 16.511707 16.576801 16.620197 16.598499 16.663609 16.576801 16.663609 16.576801 16.685307 16.728703 16.707005 16.750401 16.728703 16.685307 16.598499 16.685307 16.663609 16.663609 16.663609 16.880604 16.663609 16.511707 16.403202 16.468296 16.533405 16.685307 16.728703 16.837208 16.902302 16.902302 16.989109 17.010807 17.010807 17.075901 17.032505 17.184406 17.140995 17.227802 17.227802 17.227802 17.227802 17.401402 17.358006 17.379704 17.314610 17.358006 17.423100 17.336308 17.423100 17.466496 17.466496 17.488209 17.466496 17.401402 17.466496 17.466496 17.444798 17.575001 17.640110 17.596699 17.640110 17.770298 17.705204 17.813709 17.943897 17.987309 17.943897 18.052402 17.965595 18.009007 17.987309 17.965595 17.922199 17.770298 17.813709 17.791996 17.791996 17.683506 17.705204 17.705204 17.813709 17.900501 17.922199 18.030704 18.204304 18.204304 18.269398 18.269398 18.356205 18.312809 18.334507 18.356205 18.204304 18.204304 18.139210 17.943897 17.965595 17.922199 17.943897 17.965595 17.943897 17.900501 18.052402 18.117496 18.139210 18.160908 18.182606 18.095798 18.160908 18.117496 18.074100 17.987309 17.878803 17.835407 17.835407 17.835407 17.835407 17.748600 17.748600 17.748600 17.683506 17.575001 17.531605 17.444798 17.509907 17.488209 17.401402 17.379704 17.292896 17.097599 16.989109 17.010807 16.793797 16.945698 16.902302 16.902302 16.880604 16.793797 16.772099 16.793797 16.750401 16.728703 16.728703 
16.359806 16.294697 16.403202 16.598499 16.511707 16.359806 16.446598 16.511707 16.338108 16.403202 16.468296 16.598499 16.576801 16.663609 16.533405 16.707005 16.685307 16.728703 16.750401 16.707005 16.576801 16.772099 16.728703 16.663609 16.620197 16.641895 16.641895 16.772099 16.750401 16.815510 16.772099 16.663609 16.728703 16.772099 16.707005 16.641895 16.750401 16.728703 16.598499 16.468296 16.511707 16.555103 16.663609 16.837208 16.837208 16.967396 16.989109 16.924000 17.032505 17.054203 17.097599 17.097599 17.184406 17.227802 17.249500 17.227802 17.249500 17.271198 17.379704 17.271198 17.249500 17.336308 17.358006 17.379704 17.423100 17.379704 17.444798 17.488209 17.575001 17.531605 17.509907 17.531605 17.575001 17.596699 17.661808 17.596699 17.640110 17.661808 17.726902 17.791996 17.770298 17.922199 17.943897 17.943897 18.052402 17.987309 18.095798 17.987309 18.052402 17.900501 17.835407 17.878803 17.813709 17.748600 17.748600 17.726902 17.770298 17.791996 17.943897 17.965595 18.052402 18.160908 18.182606 18.334507 18.312809 18.421299 18.399601 18.312809 18.247700 18.247700 18.226002 18.009007 17.922199 17.987309 17.965595 17.965595 17.987309 17.965595 17.878803 18.139210 18.139210 18.160908 18.269398 18.204304 18.247700 18.204304 18.139210 18.117496 18.095798 17.943897 17.857105 17.922199 17.900501 17.900501 17.770298 17.748600 17.748600 17.705204 17.596699 17.661808 17.618397 17.683506 17.509907 17.553303 17.401402 17.206104 17.097599 17.032505 16.989109 16.815510 17.119297 16.924000 16.945698 16.880604 16.880604 16.750401 16.880604 16.815510 16.707005 16.793797 
16.251301 16.359806 16.272999 16.338108 16.424900 16.381504 16.381504 16.446598 16.424900 16.533405 16.511707 16.555103 16.511707 16.576801 16.511707 16.641895 16.620197 16.685307 16.620197 16.663609 16.641895 16.728703 16.685307 16.533405 16.663609 16.685307 16.641895 16.707005 16.772099 16.793797 16.707005 16.772099 16.793797 16.685307 16.728703 16.707005 16.728703 16.641895 16.490009 16.359806 16.446598 16.598499 16.750401 16.793797 16.793797 16.858906 16.924000 16.989109 17.010807 17.010807 17.032505 17.119297 17.292896 17.184406 17.184406 17.184406 17.184406 17.206104 17.249500 17.271198 17.358006 17.336308 17.184406 17.379704 17.336308 17.379704 17.509907 17.466496 17.531605 17.596699 17.661808 17.640110 17.640110 17.640110 17.683506 17.596699 17.770298 17.705204 17.726902 17.770298 17.791996 17.835407 17.987309 17.857105 18.009007 17.965595 18.009007 17.943897 18.009007 17.943897 17.835407 17.835407 17.835407 17.813709 17.835407 17.726902 17.791996 17.791996 17.900501 17.922199 18.030704 18.117496 18.226002 18.291096 18.226002 18.356205 18.269398 18.312809 18.182606 18.204304 18.204304 18.009007 17.878803 17.878803 17.943897 17.900501 17.857105 17.857105 17.878803 18.030704 18.030704 18.160908 18.204304 18.160908 18.269398 18.160908 18.204304 18.074100 18.009007 18.030704 17.965595 17.922199 17.900501 17.857105 17.813709 17.770298 17.748600 17.661808 17.509907 17.553303 17.596699 17.640110 17.553303 17.531605 17.379704 17.249500 17.140995 16.967396 16.880604 16.902302 16.945698 16.945698 16.945698 16.858906 16.815510 16.793797 16.902302 16.815510 16.685307 16.793797 
16.207905 16.229603 16.316410 16.381504 16.468296 16.381504 16.338108 16.381504 16.468296 16.490009 16.663609 16.576801 16.490009 16.598499 16.598499 16.641895 16.641895 16.707005 16.641895 16.685307 16.620197 16.685307 16.707005 16.707005 16.728703 16.685307 16.641895 16.707005 16.750401 16.707005 16.750401 16.837208 16.707005 16.685307 16.728703 16.728703 16.815510 16.750401 16.533405 16.446598 16.446598 16.576801 16.685307 16.880604 16.880604 16.858906 16.945698 16.967396 17.010807 17.119297 17.140995 17.054203 17.184406 17.249500 17.227802 17.358006 17.249500 17.227802 17.249500 17.271198 17.314610 17.249500 17.314610 17.423100 17.314610 17.379704 17.466496 17.553303 17.748600 17.705204 17.661808 17.683506 17.683506 17.791996 17.900501 17.726902 17.748600 17.726902 17.770298 17.705204 17.791996 17.726902 17.878803 17.878803 18.030704 17.878803 17.943897 17.943897 18.095798 17.878803 17.900501 17.922199 17.835407 17.835407 17.813709 17.770298 17.878803 17.857105 17.857105 17.943897 18.117496 18.117496 18.226002 18.334507 18.182606 18.377903 18.377903 18.269398 18.226002 18.117496 18.009007 17.965595 17.857105 17.835407 17.900501 17.857105 17.878803 17.835407 17.857105 17.987309 18.095798 18.160908 18.182606 18.182606 18.182606 18.182606 18.204304 18.204304 18.204304 18.074100 18.052402 18.009007 17.943897 17.835407 17.857105 17.770298 17.705204 17.748600 17.596699 17.575001 17.618397 17.575001 17.575001 17.575001 17.488209 17.271198 17.119297 17.032505 17.010807 16.924000 16.989109 16.858906 16.945698 16.902302 16.858906 16.837208 16.815510 16.772099 16.641895 16.793797 
16.294697 16.338108 16.359806 16.359806 16.381504 16.446598 16.468296 16.555103 16.576801 16.424900 16.663609 16.620197 16.555103 16.576801 16.641895 16.620197 16.663609 16.620197 16.685307 16.685307 16.641895 16.641895 16.620197 16.533405 16.641895 16.685307 16.707005 16.685307 16.728703 16.728703 16.772099 16.641895 16.707005 16.707005 16.707005 16.707005 16.707005 16.685307 16.533405 16.468296 16.424900 16.598499 16.685307 16.750401 16.880604 16.902302 16.945698 16.945698 17.032505 17.184406 17.206104 17.249500 17.184406 17.184406 17.227802 17.249500 17.227802 17.206104 17.271198 17.249500 17.336308 17.271198 17.227802 17.336308 17.444798 17.401402 17.423100 17.531605 17.705204 17.683506 17.726902 17.770298 17.726902 17.813709 17.835407 17.748600 17.770298 17.791996 17.726902 17.748600 17.705204 17.661808 17.770298 17.813709 17.900501 17.835407 17.900501 17.748600 17.922199 17.965595 17.857105 17.878803 17.878803 17.922199 17.835407 17.791996 17.835407 17.900501 17.857105 18.009007 18.074100 18.226002 18.139210 18.139210 18.247700 18.334507 18.269398 18.291096 18.269398 18.160908 18.117496 17.987309 17.791996 17.857105 17.857105 17.791996 17.835407 17.835407 17.835407 17.943897 18.117496 18.204304 18.204304 18.160908 18.204304 18.226002 18.139210 18.095798 18.247700 18.095798 17.943897 17.922199 17.857105 17.835407 17.835407 17.726902 17.705204 17.705204 17.531605 17.553303 17.640110 17.553303 17.488209 17.575001 17.488209 17.271198 17.119297 17.010807 17.054203 16.902302 16.989109 16.858906 16.858906 16.793797 16.793797 16.815510 16.772099 16.793797 16.728703 16.728703 
16.229603 16.251301 16.381504 16.381504 16.511707 16.490009 16.511707 16.576801 16.576801 16.555103 16.598499 16.468296 16.555103 16.620197 16.598499 16.576801 16.620197 16.598499 16.620197 16.598499 16.598499 16.685307 16.707005 16.663609 16.598499 16.685307 16.663609 16.685307 16.685307 16.685307 16.685307 16.663609 16.685307 16.793797 16.793797 16.793797 16.707005 16.663609 16.511707 16.403202 16.381504 16.620197 16.750401 16.728703 16.837208 16.945698 16.858906 16.945698 17.075901 17.032505 17.054203 17.032505 17.162708 17.184406 17.206104 17.227802 17.227802 17.271198 17.292896 17.271198 17.227802 17.271198 17.292896 17.292896 17.314610 17.401402 17.423100 17.596699 17.726902 17.726902 17.748600 17.770298 17.705204 17.813709 17.878803 17.813709 17.813709 17.857105 17.748600 17.748600 17.726902 17.683506 17.748600 17.596699 17.770298 17.726902 17.791996 17.770298 17.857105 17.835407 17.965595 17.987309 17.965595 18.052402 17.943897 17.900501 17.878803 18.009007 17.900501 17.922199 18.030704 18.030704 18.030704 18.117496 18.160908 18.182606 18.226002 18.226002 18.204304 18.117496 18.052402 17.878803 17.965595 17.813709 17.791996 17.791996 17.987309 17.770298 17.857105 17.987309 18.052402 18.074100 18.095798 18.052402 18.160908 18.117496 18.117496 18.117496 18.074100 18.074100 17.943897 17.813709 17.835407 17.835407 17.835407 17.726902 17.640110 17.575001 17.575001 17.575001 17.618397 17.553303 17.488209 17.488209 17.466496 17.314610 17.075901 17.032505 16.924000 16.880604 16.902302 16.924000 16.858906 16.858906 16.793797 16.837208 16.837208 16.750401 16.750401 16.858906 
16.186207 16.381504 16.338108 16.555103 16.533405 16.533405 16.511707 16.685307 16.533405 16.490009 16.598499 16.620197 16.555103 16.685307 16.598499 16.641895 16.685307 16.685307 16.576801 16.620197 16.598499 16.750401 16.815510 16.772099 16.598499 16.685307 16.772099 16.641895 16.685307 16.685307 16.772099 16.772099 16.750401 16.793797 16.728703 16.815510 16.837208 16.750401 16.555103 16.446598 16.490009 16.707005 16.728703 16.815510 16.924000 16.902302 17.032505 17.032505 17.097599 17.054203 17.206104 17.140995 17.162708 17.227802 17.314610 17.358006 17.271198 17.271198 17.184406 17.358006 17.314610 17.401402 17.271198 17.379704 17.358006 17.423100 17.488209 17.640110 17.705204 17.705204 17.813709 17.813709 17.770298 17.813709 17.878803 17.813709 17.813709 17.791996 17.726902 17.705204 17.726902 17.726902 17.683506 17.618397 17.683506 17.726902 17.791996 17.791996 17.857105 17.943897 18.139210 18.160908 18.074100 18.095798 18.009007 18.074100 18.074100 17.987309 18.009007 18.009007 18.009007 18.009007 18.052402 18.074100 18.095798 18.160908 18.139210 18.160908 18.160908 18.095798 18.117496 18.074100 17.987309 18.009007 17.900501 17.900501 17.922199 17.943897 17.857105 18.009007 18.009007 18.095798 18.117496 18.074100 18.095798 18.095798 18.139210 18.009007 18.139210 17.987309 17.900501 17.835407 17.900501 17.835407 17.748600 17.683506 17.683506 17.640110 17.553303 17.596699 17.661808 17.575001 17.553303 17.553303 17.531605 17.336308 17.162708 17.032505 17.010807 16.815510 16.989109 16.902302 16.967396 16.967396 16.945698 16.902302 16.772099 16.815510 16.750401 16.793797 
16.251301 16.207905 16.381504 16.598499 16.533405 16.446598 16.490009 16.555103 16.468296 16.533405 16.576801 16.533405 16.533405 16.641895 16.598499 16.620197 16.750401 16.728703 16.598499 16.598499 16.620197 16.641895 16.728703 16.772099 16.663609 16.707005 16.641895 16.707005 16.598499 16.555103 16.750401 16.750401 16.685307 16.772099 16.750401 16.793797 16.858906 16.707005 16.403202 16.533405 16.598499 16.641895 16.880604 16.815510 16.902302 16.924000 17.010807 16.945698 17.140995 17.075901 17.119297 17.140995 17.140995 17.227802 17.184406 17.292896 17.314610 17.271198 17.314610 17.292896 17.314610 17.401402 17.358006 17.358006 17.336308 17.466496 17.531605 17.618397 17.770298 17.770298 17.813709 17.857105 17.878803 17.878803 17.878803 17.943897 17.835407 17.857105 17.813709 17.770298 17.705204 17.683506 17.661808 17.640110 17.661808 17.813709 17.791996 17.835407 17.900501 18.139210 18.182606 18.139210 18.182606 18.182606 18.160908 18.095798 18.095798 18.052402 18.095798 17.987309 17.943897 17.922199 17.922199 17.943897 18.052402 18.095798 18.095798 18.095798 18.095798 18.052402 18.074100 18.052402 17.987309 18.030704 17.965595 17.965595 17.943897 17.922199 17.900501 17.987309 18.074100 18.009007 18.030704 18.095798 18.009007 18.009007 18.074100 17.965595 18.030704 17.922199 17.943897 17.857105 17.791996 17.748600 17.705204 17.661808 17.640110 17.640110 17.596699 17.575001 17.618397 17.509907 17.575001 17.553303 17.488209 17.227802 17.119297 17.032505 17.010807 16.989109 16.967396 16.967396 16.924000 16.837208 16.815510 16.902302 16.858906 16.815510 16.772099 16.793797 
16.077702 16.207905 16.272999 16.424900 16.490009 16.598499 16.468296 16.576801 16.555103 16.468296 16.511707 16.468296 16.576801 16.685307 16.598499 16.685307 16.707005 16.641895 16.598499 16.598499 16.685307 16.685307 16.707005 16.728703 16.663609 16.750401 16.772099 16.685307 16.641895 16.663609 16.728703 16.707005 16.707005 16.728703 16.750401 16.750401 16.837208 16.663609 16.381504 16.511707 16.490009 16.815510 16.815510 16.858906 16.880604 16.880604 17.010807 16.945698 17.075901 17.075901 17.054203 17.184406 17.184406 17.184406 17.227802 17.227802 17.379704 17.206104 17.379704 17.227802 17.292896 17.314610 17.358006 17.401402 17.444798 17.466496 17.596699 17.683506 17.748600 17.791996 17.791996 17.791996 17.813709 17.900501 17.943897 17.791996 17.791996 17.857105 17.857105 17.748600 17.835407 17.726902 17.683506 17.618397 17.661808 17.748600 17.835407 17.770298 17.943897 17.987309 18.052402 18.204304 18.204304 18.182606 18.117496 18.117496 18.182606 18.117496 18.052402 18.030704 17.943897 17.965595 17.943897 17.965595 18.009007 18.009007 17.965595 18.074100 18.030704 18.095798 18.160908 18.030704 18.030704 18.052402 18.052402 18.030704 18.074100 17.987309 18.030704 17.987309 17.987309 17.987309 17.965595 18.009007 18.009007 17.965595 17.965595 17.900501 17.943897 17.878803 17.770298 17.857105 17.857105 17.748600 17.705204 17.640110 17.640110 17.596699 17.553303 17.531605 17.596699 17.596699 17.509907 17.488209 17.444798 17.249500 17.140995 17.032505 17.119297 16.945698 17.010807 16.880604 16.967396 16.902302 16.837208 16.880604 16.815510 16.815510 16.772099 16.815510 
16.099400 16.272999 16.272999 16.511707 16.533405 16.555103 16.533405 16.598499 16.555103 16.511707 16.598499 16.598499 16.576801 16.620197 16.685307 16.685307 16.750401 16.685307 16.598499 16.555103 16.641895 16.707005 16.663609 16.663609 16.641895 16.685307 16.685307 16.641895 16.620197 16.728703 16.793797 16.815510 16.815510 16.880604 16.793797 16.728703 16.880604 16.728703 16.490009 16.490009 16.598499 16.685307 16.858906 16.815510 16.880604 16.902302 16.924000 17.010807 17.054203 17.119297 17.140995 17.140995 17.227802 17.358006 17.249500 17.227802 17.358006 17.292896 17.292896 17.271198 17.444798 17.401402 17.314610 17.423100 17.509907 17.531605 17.553303 17.640110 17.726902 17.748600 17.791996 17.770298 17.813709 17.922199 17.965595 17.900501 17.900501 17.791996 17.835407 17.770298 17.748600 17.770298 17.683506 17.596699 17.705204 17.813709 17.748600 17.770298 18.009007 18.009007 18.074100 18.117496 18.204304 18.117496 18.160908 18.160908 18.139210 18.074100 18.052402 17.943897 17.857105 17.943897 17.857105 17.900501 17.900501 17.900501 17.900501 17.965595 18.052402 18.052402 18.182606 18.160908 18.182606 18.204304 18.160908 18.182606 18.160908 18.052402 18.095798 18.030704 18.030704 17.965595 17.965595 17.900501 17.857105 17.835407 17.943897 17.878803 17.900501 17.791996 17.835407 17.726902 17.791996 17.748600 17.748600 17.661808 17.596699 17.596699 17.575001 17.575001 17.618397 17.509907 17.531605 17.444798 17.444798 17.227802 17.140995 17.054203 16.989109 16.989109 16.989109 16.967396 16.989109 16.945698 16.967396 16.858906 16.793797 16.837208 16.772099 16.880604 
16.164509 16.229603 16.229603 16.446598 16.576801 16.468296 16.511707 16.598499 16.533405 16.620197 16.641895 16.663609 16.641895 16.641895 16.620197 16.685307 16.663609 16.707005 16.576801 16.598499 16.576801 16.685307 16.707005 16.620197 16.707005 16.663609 16.793797 16.707005 16.728703 16.750401 16.750401 16.663609 16.793797 16.837208 16.707005 16.793797 16.793797 16.663609 16.424900 16.533405 16.555103 16.858906 16.837208 16.837208 16.967396 16.924000 16.945698 17.010807 17.097599 17.097599 17.162708 17.097599 17.249500 17.292896 17.249500 17.379704 17.423100 17.336308 17.314610 17.423100 17.466496 17.444798 17.423100 17.488209 17.401402 17.466496 17.509907 17.618397 17.748600 17.748600 17.726902 17.791996 17.857105 17.900501 17.965595 17.857105 17.878803 17.878803 17.857105 17.748600 17.748600 17.791996 17.813709 17.618397 17.726902 17.835407 17.770298 17.748600 17.943897 17.987309 18.095798 18.247700 18.247700 18.226002 18.182606 18.117496 18.247700 18.117496 18.117496 17.965595 17.791996 17.943897 18.030704 17.813709 17.835407 17.857105 17.878803 17.878803 17.965595 18.074100 18.226002 18.160908 18.226002 18.312809 18.182606 18.269398 18.182606 18.052402 18.074100 18.009007 17.878803 17.922199 17.835407 17.900501 17.791996 17.813709 17.813709 17.922199 17.726902 17.900501 17.835407 17.726902 17.770298 17.726902 17.726902 17.596699 17.661808 17.531605 17.466496 17.553303 17.575001 17.509907 17.466496 17.509907 17.488209 17.314610 17.054203 17.075901 17.010807 17.010807 17.140995 16.989109 16.945698 16.902302 16.858906 16.858906 16.858906 16.793797 16.750401 16.989109 
16.121098 16.229603 16.207905 16.316410 16.511707 16.598499 16.490009 16.533405 16.555103 16.598499 16.620197 16.620197 16.620197 16.663609 16.576801 16.663609 16.641895 16.598499 16.620197 16.598499 16.663609 16.620197 16.598499 16.576801 16.598499 16.576801 16.641895 16.707005 16.663609 16.772099 16.815510 16.772099 16.728703 16.663609 16.750401 16.793797 16.815510 16.750401 16.511707 16.468296 16.685307 16.880604 16.945698 16.837208 16.880604 16.880604 17.010807 17.032505 17.119297 17.162708 17.184406 17.119297 17.227802 17.249500 17.271198 17.401402 17.488209 17.379704 17.379704 17.488209 17.444798 17.509907 17.596699 17.466496 17.401402 17.488209 17.488209 17.596699 17.726902 17.705204 17.661808 17.705204 17.791996 17.835407 17.922199 17.857105 17.878803 17.857105 17.857105 17.791996 17.726902 17.705204 17.835407 17.661808 17.748600 17.813709 17.791996 17.791996 17.878803 18.052402 18.160908 18.269398 18.204304 18.247700 18.247700 18.160908 18.160908 18.139210 18.095798 17.943897 17.857105 17.835407 17.835407 17.813709 17.813709 17.835407 17.835407 17.922199 17.987309 18.074100 18.182606 18.182606 18.160908 18.247700 18.226002 18.291096 18.291096 18.095798 18.074100 18.009007 17.922199 17.857105 17.748600 17.791996 17.770298 17.748600 17.748600 17.748600 17.748600 17.835407 17.726902 17.683506 17.705204 17.683506 17.661808 17.596699 17.553303 17.596699 17.466496 17.444798 17.488209 17.509907 17.444798 17.466496 17.444798 17.206104 17.140995 17.054203 17.010807 17.010807 17.206104 17.010807 16.967396 16.880604 16.902302 16.902302 16.837208 16.707005 16.772099 16.880604 
16.186207 16.229603 16.251301 16.272999 16.533405 16.620197 16.555103 16.598499 16.598499 16.555103 16.641895 16.511707 16.620197 16.685307 16.685307 16.555103 16.685307 16.663609 16.663609 16.641895 16.663609 16.533405 16.641895 16.598499 16.598499 16.576801 16.598499 16.728703 16.728703 16.728703 16.750401 16.750401 16.772099 16.772099 16.793797 16.858906 16.858906 16.707005 16.576801 16.511707 16.685307 16.815510 16.902302 17.010807 16.924000 16.945698 17.010807 17.097599 17.184406 17.184406 17.206104 17.075901 17.184406 17.336308 17.401402 17.444798 17.466496 17.444798 17.488209 17.509907 17.531605 17.444798 17.531605 17.553303 17.553303 17.575001 17.596699 17.596699 17.640110 17.575001 17.640110 17.661808 17.726902 17.857105 17.813709 17.922199 17.857105 17.748600 17.791996 17.770298 17.835407 17.748600 17.770298 17.726902 17.857105 17.857105 17.857105 17.878803 17.922199 17.922199 18.074100 18.182606 18.160908 18.139210 18.204304 18.182606 18.204304 18.074100 18.139210 17.943897 17.878803 17.835407 17.857105 17.791996 17.770298 17.857105 17.857105 17.878803 18.052402 18.160908 18.139210 18.269398 18.160908 18.269398 18.356205 18.269398 18.182606 18.139210 18.074100 18.030704 17.943897 17.770298 17.770298 17.705204 17.661808 17.726902 17.705204 17.791996 17.683506 17.683506 17.596699 17.683506 17.705204 17.705204 17.640110 17.575001 17.531605 17.575001 17.488209 17.488209 17.509907 17.488209 17.401402 17.423100 17.358006 17.292896 17.206104 17.140995 16.924000 16.989109 17.032505 17.075901 16.924000 16.902302 16.924000 16.880604 16.837208 16.793797 16.837208 16.858906 
16.229603 16.272999 16.186207 16.381504 16.424900 16.555103 16.555103 16.555103 16.598499 16.641895 16.707005 16.641895 16.620197 16.663609 16.641895 16.641895 16.663609 16.750401 16.598499 16.663609 16.576801 16.641895 16.620197 16.641895 16.620197 16.685307 16.641895 16.707005 16.728703 16.728703 16.750401 16.750401 16.728703 16.793797 16.815510 16.772099 16.815510 16.707005 16.468296 16.576801 16.598499 16.880604 16.858906 16.989109 16.989109 16.989109 17.075901 17.097599 17.075901 17.119297 17.162708 17.184406 17.206104 17.292896 17.401402 17.466496 17.509907 17.488209 17.509907 17.531605 17.618397 17.575001 17.531605 17.596699 17.575001 17.553303 17.553303 17.553303 17.618397 17.596699 17.596699 17.661808 17.661808 17.683506 17.813709 17.770298 17.943897 17.878803 17.835407 17.813709 17.770298 17.835407 17.900501 17.791996 17.791996 17.857105 17.900501 17.943897 17.922199 18.009007 18.095798 18.074100 18.182606 18.182606 18.269398 18.117496 18.139210 18.117496 18.030704 17.943897 17.857105 17.813709 17.835407 17.835407 17.813709 17.878803 17.900501 17.878803 18.009007 18.074100 18.291096 18.312809 18.182606 18.312809 18.399601 18.269398 18.247700 18.117496 18.095798 18.030704 17.900501 17.770298 17.748600 17.748600 17.640110 17.683506 17.683506 17.683506 17.640110 17.683506 17.705204 17.596699 17.661808 17.661808 17.575001 17.640110 17.553303 17.618397 17.509907 17.509907 17.531605 17.423100 17.444798 17.466496 17.292896 17.292896 17.184406 17.032505 17.010807 17.032505 16.924000 17.054203 17.010807 16.945698 17.010807 16.880604 16.902302 16.793797 16.793797 16.837208 
16.272999 16.142796 16.142796 16.229603 16.359806 16.533405 16.533405 16.576801 16.555103 16.620197 16.620197 16.555103 16.641895 16.641895 16.576801 16.620197 16.641895 16.598499 16.707005 16.620197 16.598499 16.685307 16.685307 16.598499 16.793797 16.685307 16.707005 16.728703 16.793797 16.772099 16.772099 16.772099 16.837208 16.815510 16.750401 16.750401 16.815510 16.641895 16.490009 16.533405 16.685307 16.858906 16.924000 16.924000 16.924000 17.010807 17.054203 17.097599 17.140995 17.097599 17.119297 17.249500 17.292896 17.379704 17.423100 17.444798 17.531605 17.575001 17.575001 17.575001 17.618397 17.553303 17.531605 17.661808 17.575001 17.509907 17.596699 17.596699 17.575001 17.509907 17.618397 17.596699 17.661808 17.661808 17.726902 17.726902 17.791996 17.835407 17.857105 17.878803 17.813709 17.900501 17.857105 17.857105 17.857105 17.835407 17.922199 17.943897 17.900501 17.943897 18.030704 18.117496 18.117496 18.074100 18.117496 18.139210 18.095798 18.139210 18.052402 18.030704 17.857105 17.857105 17.857105 17.791996 17.900501 17.922199 17.900501 17.900501 18.009007 18.160908 18.204304 18.247700 18.160908 18.226002 18.269398 18.204304 18.182606 18.117496 18.095798 17.943897 17.857105 17.683506 17.726902 17.661808 17.618397 17.596699 17.726902 17.683506 17.661808 17.553303 17.640110 17.618397 17.748600 17.640110 17.596699 17.531605 17.531605 17.618397 17.488209 17.509907 17.466496 17.553303 17.488209 17.466496 17.379704 17.249500 17.140995 17.075901 17.054203 17.010807 17.010807 17.054203 17.010807 16.989109 16.945698 16.924000 16.924000 16.858906 16.772099 16.902302 
16.272999 16.164509 16.186207 16.186207 16.468296 16.576801 16.620197 16.620197 16.620197 16.598499 16.598499 16.641895 16.620197 16.555103 16.663609 16.685307 16.663609 16.641895 16.663609 16.641895 16.641895 16.728703 16.685307 16.620197 16.902302 16.772099 16.728703 16.772099 16.728703 16.815510 16.793797 16.793797 16.772099 16.750401 16.815510 16.793797 16.750401 16.641895 16.511707 16.511707 16.728703 16.793797 16.945698 16.902302 16.880604 17.054203 17.097599 17.162708 17.162708 17.184406 17.184406 17.249500 17.401402 17.336308 17.444798 17.575001 17.575001 17.531605 17.683506 17.618397 17.661808 17.575001 17.618397 17.618397 17.618397 17.618397 17.531605 17.553303 17.596699 17.509907 17.596699 17.618397 17.596699 17.640110 17.748600 17.770298 17.748600 17.900501 17.857105 17.900501 17.878803 17.987309 18.052402 17.900501 17.900501 17.922199 17.943897 17.922199 17.922199 17.922199 18.009007 18.074100 18.095798 18.052402 18.182606 18.095798 18.074100 18.095798 17.987309 17.965595 17.922199 17.943897 17.878803 17.878803 17.813709 17.857105 17.900501 17.965595 18.052402 18.160908 18.291096 18.182606 18.182606 18.247700 18.204304 18.247700 18.160908 18.095798 18.074100 17.943897 17.748600 17.791996 17.791996 17.705204 17.661808 17.683506 17.640110 17.683506 17.596699 17.661808 17.596699 17.726902 17.661808 17.683506 17.596699 17.596699 17.488209 17.488209 17.466496 17.531605 17.509907 17.509907 17.488209 17.423100 17.336308 17.206104 17.140995 17.140995 17.010807 17.010807 17.140995 16.989109 16.967396 17.010807 16.989109 16.880604 16.924000 16.858906 16.815510 16.880604 
16.316410 16.077702 16.164509 16.186207 16.381504 16.490009 16.598499 16.533405 16.555103 16.511707 16.641895 16.641895 16.598499 16.576801 16.576801 16.685307 16.641895 16.620197 16.685307 16.598499 16.620197 16.663609 16.620197 16.663609 16.598499 16.728703 16.728703 16.750401 16.707005 16.750401 16.750401 16.707005 16.728703 16.793797 16.685307 16.837208 16.772099 16.598499 16.403202 16.533405 16.728703 16.793797 16.924000 16.880604 16.924000 17.032505 17.010807 17.119297 17.097599 17.227802 17.184406 17.227802 17.271198 17.379704 17.401402 17.553303 17.444798 17.509907 17.509907 17.596699 17.596699 17.596699 17.531605 17.575001 17.531605 17.575001 17.531605 17.553303 17.488209 17.466496 17.444798 17.553303 17.596699 17.596699 17.748600 17.705204 17.835407 17.878803 17.900501 17.943897 17.922199 17.943897 17.987309 17.900501 17.965595 17.965595 17.943897 17.922199 17.900501 17.813709 17.900501 17.965595 17.878803 17.943897 17.987309 17.987309 18.052402 18.052402 17.987309 17.987309 17.965595 17.943897 17.813709 17.965595 17.965595 17.943897 17.878803 17.943897 18.030704 18.139210 18.247700 18.160908 18.117496 18.226002 18.139210 18.139210 18.139210 18.095798 18.030704 17.943897 17.791996 17.770298 17.683506 17.683506 17.618397 17.575001 17.618397 17.640110 17.575001 17.640110 17.661808 17.661808 17.575001 17.683506 17.553303 17.553303 17.553303 17.466496 17.423100 17.423100 17.466496 17.444798 17.423100 17.488209 17.314610 17.227802 17.097599 16.945698 17.032505 17.010807 17.054203 17.010807 16.945698 16.924000 16.924000 16.902302 16.945698 16.793797 16.772099 16.945698 
16.468296 16.207905 16.186207 16.186207 16.359806 16.576801 16.620197 16.641895 16.576801 16.663609 16.641895 16.685307 16.620197 16.641895 16.598499 16.707005 16.685307 16.641895 16.793797 16.707005 16.641895 16.728703 16.685307 16.663609 16.707005 16.641895 16.663609 16.750401 16.728703 16.793797 16.815510 16.750401 16.728703 16.793797 16.837208 16.793797 16.772099 16.663609 16.424900 16.598499 16.750401 16.837208 16.989109 16.880604 16.945698 17.032505 17.119297 17.097599 17.119297 17.249500 17.249500 17.227802 17.292896 17.401402 17.423100 17.618397 17.618397 17.553303 17.575001 17.575001 17.705204 17.661808 17.640110 17.618397 17.575001 17.553303 17.575001 17.509907 17.509907 17.466496 17.509907 17.531605 17.640110 17.748600 17.683506 17.791996 17.878803 17.943897 17.922199 18.009007 17.987309 18.030704 18.009007 18.030704 18.009007 17.987309 17.965595 17.922199 17.900501 17.965595 17.922199 17.922199 17.943897 17.943897 17.857105 17.922199 17.987309 18.052402 17.987309 18.052402 17.987309 18.095798 18.095798 18.030704 18.030704 17.987309 17.987309 18.009007 18.030704 18.074100 18.117496 18.095798 18.139210 18.117496 18.160908 18.182606 18.139210 18.117496 18.030704 17.900501 17.835407 17.857105 17.705204 17.770298 17.705204 17.618397 17.683506 17.726902 17.640110 17.618397 17.683506 17.683506 17.596699 17.640110 17.618397 17.661808 17.640110 17.575001 17.575001 17.444798 17.553303 17.509907 17.401402 17.423100 17.401402 17.184406 17.140995 17.097599 17.032505 16.989109 17.032505 16.967396 17.054203 16.945698 16.902302 16.945698 17.010807 16.880604 16.837208 16.945698 
16.403202 16.229603 16.164509 16.164509 16.338108 16.511707 16.533405 16.555103 16.576801 16.641895 16.576801 16.641895 16.598499 16.598499 16.620197 16.685307 16.663609 16.707005 16.707005 16.772099 16.707005 16.641895 16.641895 16.663609 16.707005 16.728703 16.685307 16.772099 16.620197 16.772099 16.793797 16.750401 16.728703 16.728703 16.772099 16.663609 16.728703 16.641895 16.446598 16.576801 16.728703 16.924000 16.945698 16.924000 16.967396 17.010807 17.075901 17.054203 17.249500 17.206104 17.227802 17.227802 17.358006 17.509907 17.488209 17.488209 17.575001 17.596699 17.618397 17.575001 17.661808 17.596699 17.661808 17.640110 17.553303 17.618397 17.575001 17.553303 17.553303 17.509907 17.488209 17.553303 17.531605 17.661808 17.835407 17.683506 17.770298 17.878803 17.943897 17.987309 18.030704 18.009007 18.074100 18.139210 18.095798 18.052402 17.987309 17.965595 17.900501 17.943897 17.900501 17.878803 17.922199 17.878803 17.770298 17.900501 18.009007 17.987309 18.139210 18.030704 18.052402 18.074100 18.030704 18.139210 18.160908 18.117496 18.074100 18.009007 18.030704 18.074100 18.009007 18.030704 18.030704 18.052402 18.009007 17.987309 18.095798 18.074100 18.009007 17.900501 17.835407 17.791996 17.726902 17.705204 17.726902 17.705204 17.705204 17.726902 17.683506 17.661808 17.705204 17.661808 17.661808 17.661808 17.575001 17.640110 17.575001 17.553303 17.488209 17.423100 17.509907 17.444798 17.531605 17.531605 17.401402 17.271198 17.206104 17.162708 17.054203 16.989109 17.010807 17.075901 16.967396 16.945698 16.858906 16.967396 16.945698 16.815510 16.880604 17.032505 
16.468296 16.229603 16.121098 16.207905 16.229603 16.424900 16.511707 16.576801 16.620197 16.685307 16.620197 16.641895 16.641895 16.685307 16.555103 16.707005 16.707005 16.663609 16.750401 16.663609 16.641895 16.750401 16.707005 16.641895 16.685307 16.728703 16.707005 16.750401 16.772099 16.707005 16.772099 16.772099 16.728703 16.772099 16.707005 16.707005 16.598499 16.511707 16.381504 16.598499 16.750401 16.902302 16.902302 16.924000 16.945698 17.075901 17.054203 17.097599 17.119297 17.119297 17.249500 17.292896 17.358006 17.423100 17.423100 17.596699 17.618397 17.575001 17.618397 17.661808 17.683506 17.618397 17.509907 17.683506 17.575001 17.553303 17.531605 17.575001 17.575001 17.488209 17.488209 17.509907 17.531605 17.640110 17.770298 17.748600 17.857105 17.900501 17.987309 18.009007 18.009007 18.095798 18.139210 18.074100 18.095798 18.009007 18.052402 17.987309 17.922199 17.878803 17.791996 17.835407 17.900501 17.900501 17.835407 17.813709 17.900501 17.987309 18.009007 18.052402 18.117496 18.117496 18.117496 18.160908 18.139210 18.226002 18.052402 18.095798 18.009007 17.987309 18.074100 18.030704 18.009007 18.074100 17.965595 17.987309 18.009007 17.987309 18.009007 17.987309 17.965595 17.835407 17.835407 17.813709 17.705204 17.705204 17.791996 17.748600 17.683506 17.618397 17.618397 17.726902 17.661808 17.640110 17.618397 17.705204 17.509907 17.618397 17.401402 17.401402 17.466496 17.466496 17.553303 17.379704 17.401402 17.119297 17.140995 17.184406 17.075901 17.075901 16.945698 17.010807 16.945698 16.945698 16.967396 16.967396 16.967396 16.880604 16.837208 16.967396 
16.511707 16.251301 16.207905 16.121098 16.207905 16.446598 16.555103 16.663609 16.641895 16.750401 16.641895 16.598499 16.576801 16.620197 16.620197 16.663609 16.750401 16.641895 16.641895 16.663609 16.685307 16.728703 16.707005 16.750401 16.641895 16.707005 16.663609 16.793797 16.793797 16.707005 16.772099 16.772099 16.685307 16.772099 16.772099 16.707005 16.685307 16.490009 16.381504 16.685307 16.750401 16.880604 16.989109 16.880604 17.032505 17.010807 17.010807 17.075901 17.162708 17.075901 17.206104 17.271198 17.379704 17.466496 17.444798 17.553303 17.575001 17.596699 17.575001 17.683506 17.726902 17.575001 17.553303 17.618397 17.575001 17.618397 17.531605 17.466496 17.618397 17.509907 17.553303 17.553303 17.661808 17.705204 17.748600 17.791996 17.943897 17.987309 17.987309 18.117496 18.117496 18.009007 18.139210 18.074100 18.009007 17.987309 18.139210 17.965595 17.922199 17.878803 17.857105 17.813709 17.835407 17.900501 17.835407 17.791996 17.900501 17.987309 18.095798 18.095798 18.139210 18.074100 18.052402 18.269398 18.182606 18.204304 18.117496 18.139210 18.095798 18.009007 17.987309 17.943897 17.878803 17.943897 17.878803 17.922199 17.900501 17.943897 17.965595 17.900501 17.922199 17.943897 17.857105 17.922199 17.835407 17.748600 17.770298 17.726902 17.770298 17.705204 17.618397 17.640110 17.661808 17.726902 17.553303 17.575001 17.575001 17.531605 17.531605 17.509907 17.466496 17.466496 17.488209 17.401402 17.358006 17.227802 17.206104 17.119297 17.140995 17.010807 16.989109 17.054203 17.075901 16.989109 16.989109 17.010807 16.967396 16.772099 16.772099 16.924000 
16.533405 16.316410 16.121098 16.142796 16.186207 16.446598 16.598499 16.576801 16.663609 16.598499 16.620197 16.598499 16.576801 16.620197 16.685307 16.728703 16.728703 16.663609 16.728703 16.707005 16.728703 16.728703 16.707005 16.728703 16.728703 16.641895 16.707005 16.793797 16.663609 16.728703 16.685307 16.793797 16.685307 16.707005 16.641895 16.620197 16.685307 16.424900 16.446598 16.620197 16.772099 16.793797 16.945698 16.837208 16.945698 17.054203 17.097599 17.162708 17.206104 17.206104 17.227802 17.314610 17.379704 17.488209 17.423100 17.466496 17.553303 17.575001 17.509907 17.553303 17.640110 17.575001 17.488209 17.531605 17.575001 17.553303 17.553303 17.531605 17.553303 17.575001 17.553303 17.640110 17.618397 17.683506 17.726902 17.791996 17.857105 17.965595 18.030704 18.009007 18.052402 18.030704 18.160908 18.117496 18.095798 18.052402 18.030704 18.030704 17.987309 17.943897 17.857105 17.857105 17.835407 17.835407 17.813709 17.791996 17.878803 17.965595 18.052402 18.182606 18.139210 18.160908 18.182606 18.247700 18.226002 18.182606 18.160908 18.117496 18.074100 18.052402 17.922199 17.878803 17.857105 17.943897 17.943897 17.900501 17.878803 17.965595 17.857105 18.030704 18.030704 17.943897 17.965595 17.900501 17.857105 17.900501 17.835407 17.813709 17.705204 17.640110 17.661808 17.661808 17.640110 17.726902 17.596699 17.618397 17.509907 17.531605 17.531605 17.466496 17.488209 17.509907 17.444798 17.423100 17.358006 17.162708 17.184406 17.140995 17.075901 17.010807 17.032505 17.032505 16.945698 17.010807 16.945698 16.945698 16.858906 16.858906 16.728703 16.858906 
16.511707 16.424900 16.229603 16.186207 16.164509 16.490009 16.685307 16.663609 16.641895 16.663609 16.685307 16.641895 16.707005 16.620197 16.685307 16.707005 16.837208 16.772099 16.685307 16.620197 16.685307 16.685307 16.750401 16.685307 16.685307 16.728703 16.641895 16.793797 16.707005 16.641895 16.772099 16.793797 16.685307 16.750401 16.707005 16.620197 16.663609 16.446598 16.424900 16.772099 16.815510 16.858906 16.945698 16.880604 16.989109 17.119297 17.119297 17.227802 17.249500 17.206104 17.314610 17.314610 17.444798 17.379704 17.444798 17.488209 17.488209 17.379704 17.488209 17.488209 17.466496 17.531605 17.488209 17.596699 17.509907 17.509907 17.618397 17.618397 17.661808 17.596699 17.661808 17.705204 17.683506 17.748600 17.835407 17.813709 17.878803 18.009007 18.117496 17.922199 18.052402 18.052402 18.160908 18.160908 18.139210 18.117496 18.095798 18.052402 17.922199 17.900501 17.878803 17.878803 17.857105 17.835407 17.878803 17.835407 17.943897 18.139210 18.074100 18.182606 18.160908 18.247700 18.182606 18.269398 18.269398 18.226002 18.226002 18.226002 18.009007 17.987309 17.943897 17.835407 17.835407 17.813709 17.878803 17.813709 17.922199 17.878803 17.965595 17.987309 18.009007 17.943897 17.965595 18.009007 17.922199 17.857105 17.878803 17.900501 17.770298 17.726902 17.705204 17.726902 17.748600 17.748600 17.596699 17.596699 17.575001 17.575001 17.531605 17.444798 17.575001 17.488209 17.444798 17.466496 17.336308 17.249500 17.184406 17.075901 17.097599 16.989109 17.075901 17.010807 16.967396 16.945698 17.032505 16.945698 16.967396 16.815510 16.750401 16.945698 
16.533405 16.424900 16.272999 16.207905 16.229603 16.381504 16.576801 16.641895 16.663609 16.620197 16.620197 16.728703 16.576801 16.576801 16.772099 16.641895 16.728703 16.663609 16.685307 16.707005 16.793797 16.750401 16.815510 16.728703 16.641895 16.728703 16.728703 16.772099 16.772099 16.750401 16.793797 16.750401 16.663609 16.750401 16.641895 16.641895 16.620197 16.403202 16.468296 16.620197 16.837208 16.902302 16.924000 16.880604 16.945698 17.119297 17.162708 17.140995 17.140995 17.206104 17.119297 17.292896 17.314610 17.358006 17.358006 17.379704 17.423100 17.401402 17.423100 17.466496 17.466496 17.509907 17.488209 17.618397 17.553303 17.618397 17.683506 17.705204 17.791996 17.683506 17.726902 17.770298 17.770298 17.791996 17.835407 17.857105 17.857105 18.009007 18.052402 17.965595 18.030704 18.117496 18.095798 18.160908 18.182606 18.117496 18.052402 18.009007 17.965595 17.987309 17.922199 17.922199 17.900501 17.878803 17.878803 17.965595 17.943897 18.160908 18.052402 18.204304 18.160908 18.269398 18.226002 18.291096 18.356205 18.226002 18.182606 18.117496 18.030704 17.965595 17.943897 17.900501 17.857105 17.835407 17.857105 17.857105 17.922199 17.922199 17.835407 17.965595 18.030704 17.943897 17.943897 18.009007 17.922199 17.922199 17.900501 17.857105 17.813709 17.791996 17.748600 17.770298 17.813709 17.640110 17.596699 17.661808 17.640110 17.575001 17.509907 17.488209 17.466496 17.553303 17.466496 17.423100 17.292896 17.075901 17.140995 17.075901 17.054203 17.010807 17.010807 16.967396 16.989109 17.010807 16.989109 16.945698 16.989109 16.945698 16.902302 16.967396 
16.511707 16.446598 16.164509 16.099400 16.142796 16.381504 16.446598 16.641895 16.620197 16.620197 16.641895 16.620197 16.576801 16.620197 16.663609 16.707005 16.707005 16.663609 16.620197 16.685307 16.685307 16.772099 16.750401 16.620197 16.707005 16.728703 16.707005 16.663609 16.750401 16.641895 16.750401 16.663609 16.641895 16.663609 16.641895 16.598499 16.490009 16.381504 16.490009 16.750401 16.793797 16.858906 16.902302 16.902302 16.989109 17.032505 17.054203 17.054203 17.140995 17.119297 17.184406 17.292896 17.336308 17.336308 17.358006 17.358006 17.423100 17.358006 17.466496 17.358006 17.423100 17.444798 17.401402 17.488209 17.596699 17.618397 17.683506 17.726902 17.900501 17.748600 17.813709 17.835407 17.878803 17.813709 17.878803 17.878803 17.900501 17.922199 17.943897 17.943897 17.943897 18.074100 18.074100 18.095798 18.117496 18.182606 18.117496 18.052402 18.030704 17.922199 17.922199 17.878803 17.900501 17.922199 17.857105 17.900501 18.030704 18.074100 18.030704 18.095798 18.117496 18.204304 18.182606 18.269398 18.269398 18.204304 18.182606 18.117496 18.030704 18.052402 17.900501 17.922199 17.791996 17.835407 17.791996 17.835407 17.922199 17.878803 17.900501 17.987309 17.922199 17.943897 17.965595 17.943897 17.857105 17.878803 17.922199 17.813709 17.813709 17.770298 17.813709 17.705204 17.791996 17.640110 17.640110 17.575001 17.618397 17.575001 17.488209 17.444798 17.531605 17.488209 17.358006 17.379704 17.271198 17.140995 17.119297 17.075901 16.967396 17.054203 16.967396 17.054203 16.945698 17.010807 16.945698 16.967396 16.902302 16.880604 16.880604 16.989109 
16.663609 16.511707 16.207905 16.056004 16.229603 16.229603 16.533405 16.663609 16.533405 16.641895 16.641895 16.598499 16.576801 16.641895 16.663609 16.641895 16.728703 16.707005 16.707005 16.707005 16.728703 16.685307 16.750401 16.663609 16.685307 16.707005 16.707005 16.663609 16.641895 16.620197 16.707005 16.685307 16.663609 16.728703 16.555103 16.576801 16.424900 16.359806 16.381504 16.685307 16.815510 16.837208 16.945698 16.858906 16.945698 17.054203 17.032505 17.054203 17.140995 17.249500 17.206104 17.162708 17.292896 17.314610 17.314610 17.336308 17.466496 17.358006 17.358006 17.401402 17.401402 17.444798 17.423100 17.575001 17.618397 17.661808 17.705204 17.705204 17.900501 17.878803 17.878803 17.922199 17.900501 17.835407 17.987309 17.835407 17.878803 17.922199 17.878803 17.922199 17.987309 18.074100 17.965595 18.117496 18.052402 18.074100 18.052402 18.095798 18.009007 17.987309 17.943897 17.987309 17.965595 17.878803 17.900501 17.965595 17.922199 18.030704 18.095798 18.117496 18.095798 18.204304 18.182606 18.247700 18.291096 18.182606 18.204304 18.074100 17.943897 17.965595 17.922199 17.943897 17.987309 17.857105 17.835407 17.943897 18.030704 17.922199 17.922199 17.943897 17.987309 18.030704 18.009007 17.987309 17.965595 17.922199 17.943897 17.835407 17.878803 17.791996 17.813709 17.683506 17.770298 17.748600 17.618397 17.661808 17.596699 17.596699 17.488209 17.379704 17.488209 17.423100 17.423100 17.336308 17.314610 17.097599 17.162708 17.075901 16.967396 16.967396 16.945698 17.010807 16.989109 17.032505 16.945698 17.010807 16.880604 16.772099 16.793797 16.837208 
16.620197 16.511707 16.207905 16.207905 16.121098 16.164509 16.381504 16.620197 16.533405 16.685307 16.728703 16.663609 16.598499 16.620197 16.685307 16.728703 16.728703 16.663609 16.663609 16.685307 16.728703 16.707005 16.707005 16.641895 16.685307 16.685307 16.685307 16.707005 16.620197 16.750401 16.750401 16.663609 16.663609 16.685307 16.641895 16.468296 16.359806 16.316410 16.468296 16.663609 16.858906 16.880604 16.924000 16.902302 17.032505 17.032505 17.097599 17.162708 17.184406 17.336308 17.227802 17.249500 17.249500 17.292896 17.336308 17.401402 17.401402 17.401402 17.358006 17.401402 17.379704 17.466496 17.509907 17.596699 17.640110 17.640110 17.835407 17.813709 17.835407 17.922199 17.878803 18.009007 17.965595 17.965595 17.965595 17.922199 17.900501 17.922199 17.878803 17.943897 17.965595 17.900501 18.009007 17.965595 18.052402 18.139210 18.182606 18.117496 18.074100 18.117496 18.117496 18.160908 18.160908 17.987309 17.987309 17.965595 17.987309 18.030704 18.009007 18.117496 18.074100 18.182606 18.204304 18.226002 18.269398 18.269398 18.139210 18.117496 18.030704 18.030704 17.965595 17.987309 17.943897 17.900501 17.791996 17.878803 17.965595 17.922199 18.052402 18.009007 18.052402 18.052402 18.030704 18.030704 17.922199 17.922199 17.900501 17.922199 17.900501 17.813709 17.748600 17.813709 17.791996 17.705204 17.683506 17.683506 17.553303 17.596699 17.575001 17.488209 17.509907 17.466496 17.379704 17.379704 17.292896 17.227802 17.140995 17.119297 16.989109 16.989109 17.075901 17.032505 17.010807 17.054203 17.010807 16.924000 16.924000 16.837208 16.858906 16.858906 
16.446598 16.468296 16.294697 16.294697 16.186207 16.229603 16.338108 16.576801 16.576801 16.490009 16.641895 16.641895 16.728703 16.598499 16.620197 16.641895 16.707005 16.707005 16.663609 16.728703 16.728703 16.641895 16.663609 16.641895 16.663609 16.728703 16.772099 16.750401 16.707005 16.728703 16.663609 16.641895 16.620197 16.620197 16.576801 16.468296 16.381504 16.403202 16.533405 16.772099 16.815510 16.945698 16.967396 16.858906 17.054203 17.119297 17.140995 17.119297 17.162708 17.227802 17.271198 17.271198 17.314610 17.336308 17.271198 17.358006 17.444798 17.358006 17.401402 17.401402 17.423100 17.466496 17.401402 17.575001 17.705204 17.770298 17.770298 17.900501 17.987309 17.835407 17.987309 18.052402 18.009007 18.009007 17.987309 17.965595 17.900501 17.900501 17.922199 17.791996 17.857105 17.878803 17.922199 17.857105 18.030704 18.030704 18.204304 18.139210 18.204304 18.117496 18.226002 18.226002 18.226002 18.074100 18.139210 18.009007 18.117496 18.030704 17.987309 18.117496 18.074100 18.117496 18.117496 18.139210 18.160908 18.204304 18.160908 18.160908 18.030704 18.052402 17.987309 17.922199 17.835407 17.922199 18.095798 17.965595 17.965595 17.965595 17.900501 18.030704 18.009007 17.943897 17.943897 17.987309 17.965595 17.943897 17.943897 17.878803 17.943897 17.770298 17.770298 17.835407 17.770298 17.618397 17.640110 17.596699 17.575001 17.531605 17.509907 17.531605 17.531605 17.444798 17.444798 17.336308 17.314610 17.184406 17.140995 17.075901 17.032505 16.967396 17.010807 17.075901 16.989109 16.945698 16.924000 17.054203 16.945698 16.880604 16.750401 16.945698 
16.403202 16.468296 16.403202 16.446598 16.316410 16.251301 16.359806 16.533405 16.446598 16.576801 16.598499 16.620197 16.620197 16.576801 16.641895 16.750401 16.728703 16.728703 16.641895 16.641895 16.728703 16.663609 16.663609 16.598499 16.663609 16.641895 16.663609 16.685307 16.663609 16.663609 16.620197 16.663609 16.641895 16.663609 16.576801 16.381504 16.316410 16.359806 16.555103 16.793797 16.837208 16.858906 16.880604 16.880604 17.010807 17.075901 17.140995 17.140995 17.119297 17.119297 17.184406 17.271198 17.401402 17.271198 17.314610 17.358006 17.314610 17.314610 17.379704 17.423100 17.509907 17.466496 17.509907 17.575001 17.705204 17.726902 17.748600 17.813709 17.900501 17.857105 17.943897 17.987309 18.030704 18.009007 17.987309 17.965595 17.878803 17.878803 17.791996 17.857105 17.835407 17.835407 17.878803 17.813709 17.922199 18.074100 18.160908 18.139210 18.247700 18.182606 18.182606 18.204304 18.139210 18.095798 18.117496 18.009007 18.030704 18.009007 17.987309 17.965595 17.987309 17.965595 18.117496 18.117496 18.117496 18.095798 18.117496 18.030704 18.030704 18.052402 17.943897 17.878803 17.835407 17.987309 18.095798 17.943897 18.052402 17.987309 17.922199 17.965595 17.943897 17.900501 17.878803 17.878803 17.835407 17.857105 17.878803 17.878803 17.791996 17.770298 17.726902 17.791996 17.791996 17.726902 17.618397 17.640110 17.531605 17.509907 17.466496 17.488209 17.509907 17.466496 17.336308 17.336308 17.184406 17.140995 17.119297 17.075901 17.032505 16.945698 17.075901 17.032505 17.032505 17.032505 16.989109 16.924000 16.924000 16.924000 16.793797 16.858906 
16.490009 16.468296 16.468296 16.446598 16.359806 16.446598 16.424900 16.446598 16.381504 16.381504 16.533405 16.533405 16.620197 16.641895 16.685307 16.641895 16.641895 16.685307 16.707005 16.641895 16.685307 16.685307 16.728703 16.620197 16.620197 16.750401 16.598499 16.620197 16.620197 16.598499 16.685307 16.641895 16.490009 16.490009 16.555103 16.403202 16.468296 16.424900 16.576801 16.793797 16.750401 16.837208 16.945698 16.967396 17.054203 17.140995 17.119297 17.140995 17.227802 17.227802 17.292896 17.336308 17.314610 17.314610 17.314610 17.336308 17.423100 17.358006 17.423100 17.379704 17.531605 17.531605 17.596699 17.661808 17.748600 17.791996 17.878803 17.857105 17.943897 17.857105 17.900501 18.030704 17.987309 17.987309 17.922199 17.922199 17.922199 17.835407 17.835407 17.813709 17.835407 17.791996 17.878803 17.922199 17.965595 18.095798 18.139210 18.226002 18.291096 18.247700 18.291096 18.247700 18.312809 18.226002 18.226002 18.160908 18.074100 17.987309 17.965595 18.030704 17.987309 18.009007 18.009007 18.052402 18.074100 17.987309 18.095798 18.052402 18.074100 18.160908 18.160908 18.009007 17.987309 17.987309 18.009007 18.030704 18.030704 17.987309 17.987309 17.922199 17.878803 17.813709 17.857105 17.900501 17.878803 17.857105 17.835407 17.791996 17.770298 17.770298 17.726902 17.683506 17.748600 17.683506 17.618397 17.596699 17.531605 17.509907 17.553303 17.488209 17.488209 17.531605 17.358006 17.314610 17.292896 16.989109 17.162708 17.184406 16.989109 16.989109 17.054203 17.032505 17.032505 17.032505 16.945698 16.902302 16.989109 16.858906 16.772099 16.815510 
16.511707 16.468296 16.446598 16.403202 16.468296 16.359806 16.446598 16.359806 16.490009 16.403202 16.424900 16.359806 16.403202 16.533405 16.533405 16.663609 16.728703 16.707005 16.598499 16.728703 16.728703 16.707005 16.598499 16.576801 16.663609 16.728703 16.728703 16.728703 16.555103 16.663609 16.620197 16.707005 16.533405 16.533405 16.490009 16.424900 16.490009 16.446598 16.598499 16.750401 16.837208 16.967396 17.075901 17.032505 17.119297 16.989109 17.119297 17.162708 17.292896 17.271198 17.249500 17.358006 17.401402 17.423100 17.401402 17.401402 17.488209 17.444798 17.466496 17.509907 17.553303 17.531605 17.618397 17.770298 17.791996 17.813709 17.878803 17.900501 17.900501 17.900501 17.987309 17.965595 18.030704 17.987309 17.987309 17.965595 17.857105 17.857105 17.857105 17.770298 17.770298 17.791996 17.835407 17.857105 17.965595 18.160908 18.226002 18.269398 18.334507 18.247700 18.312809 18.269398 18.291096 18.269398 18.247700 18.160908 18.052402 18.009007 17.943897 17.922199 17.987309 17.965595 17.857105 18.009007 18.030704 18.009007 18.030704 18.052402 18.139210 18.139210 18.204304 18.074100 18.052402 18.095798 18.160908 18.095798 18.160908 17.965595 17.943897 17.922199 17.857105 17.835407 17.835407 17.878803 17.748600 17.791996 17.770298 17.791996 17.726902 17.705204 17.813709 17.726902 17.770298 17.726902 17.618397 17.618397 17.531605 17.553303 17.509907 17.488209 17.509907 17.358006 17.336308 17.271198 17.227802 17.140995 17.162708 17.119297 17.075901 17.032505 17.032505 17.032505 16.989109 17.032505 17.010807 16.902302 16.858906 16.924000 16.772099 16.858906 
16.446598 16.490009 16.511707 16.533405 16.424900 16.468296 16.359806 16.403202 16.403202 16.446598 16.490009 16.468296 16.490009 16.468296 16.511707 16.555103 16.533405 16.620197 16.641895 16.576801 16.641895 16.663609 16.598499 16.555103 16.620197 16.772099 16.707005 16.641895 16.511707 16.641895 16.641895 16.555103 16.620197 16.576801 16.555103 16.403202 16.533405 16.598499 16.728703 16.793797 16.924000 16.924000 17.075901 17.010807 17.097599 17.162708 17.206104 17.227802 17.271198 17.271198 17.249500 17.401402 17.379704 17.466496 17.401402 17.575001 17.509907 17.444798 17.466496 17.488209 17.553303 17.531605 17.705204 17.770298 17.770298 17.791996 17.857105 17.857105 17.900501 17.943897 18.009007 17.922199 17.987309 18.074100 17.922199 18.009007 17.878803 17.857105 17.813709 17.857105 17.813709 17.726902 17.878803 17.835407 18.052402 18.139210 18.226002 18.204304 18.269398 18.269398 18.334507 18.334507 18.291096 18.269398 18.247700 18.269398 18.117496 18.030704 18.009007 18.009007 18.030704 18.030704 17.922199 17.965595 18.009007 18.009007 18.074100 18.052402 18.074100 18.139210 18.204304 18.095798 18.095798 18.117496 18.095798 18.095798 18.074100 17.987309 17.878803 17.900501 17.748600 17.813709 17.770298 17.791996 17.791996 17.726902 17.748600 17.748600 17.748600 17.726902 17.661808 17.726902 17.791996 17.770298 17.553303 17.661808 17.640110 17.553303 17.423100 17.466496 17.466496 17.466496 17.379704 17.271198 17.292896 17.119297 17.140995 17.075901 17.032505 17.032505 17.075901 17.032505 17.075901 17.140995 17.054203 17.010807 16.924000 16.945698 16.858906 16.945698 
16.468296 16.490009 16.424900 16.576801 16.511707 16.446598 16.446598 16.403202 16.424900 16.381504 16.576801 16.468296 16.511707 16.511707 16.555103 16.490009 16.533405 16.468296 16.490009 16.446598 16.533405 16.555103 16.641895 16.576801 16.576801 16.663609 16.620197 16.663609 16.555103 16.576801 16.533405 16.576801 16.555103 16.620197 16.403202 16.446598 16.533405 16.620197 16.620197 16.728703 16.858906 16.967396 16.989109 16.989109 17.032505 17.140995 17.119297 17.206104 17.314610 17.249500 17.314610 17.358006 17.444798 17.423100 17.444798 17.509907 17.553303 17.488209 17.618397 17.553303 17.575001 17.618397 17.661808 17.726902 17.705204 17.791996 17.878803 17.791996 17.878803 17.922199 17.943897 17.987309 17.943897 18.009007 17.900501 17.987309 17.878803 17.857105 17.878803 17.813709 17.813709 17.791996 17.900501 17.922199 18.009007 18.074100 18.226002 18.139210 18.247700 18.269398 18.334507 18.334507 18.334507 18.356205 18.204304 18.182606 18.117496 18.009007 17.965595 17.965595 17.965595 17.943897 17.987309 17.943897 18.030704 18.009007 18.052402 18.074100 18.030704 18.139210 18.247700 18.095798 18.139210 18.182606 18.117496 18.030704 18.095798 17.987309 17.878803 17.835407 17.705204 17.705204 17.705204 17.683506 17.661808 17.640110 17.705204 17.661808 17.705204 17.553303 17.618397 17.683506 17.705204 17.661808 17.575001 17.575001 17.488209 17.423100 17.466496 17.488209 17.444798 17.466496 17.314610 17.292896 17.271198 17.075901 17.162708 17.010807 17.075901 17.075901 17.075901 17.032505 17.054203 17.097599 17.054203 16.902302 16.989109 16.880604 16.815510 16.945698 
16.533405 16.533405 16.446598 16.446598 16.511707 16.468296 16.424900 16.446598 16.403202 16.424900 16.403202 16.468296 16.490009 16.446598 16.490009 16.490009 16.490009 16.533405 16.403202 16.424900 16.468296 16.468296 16.468296 16.511707 16.555103 16.555103 16.620197 16.620197 16.511707 16.576801 16.598499 16.555103 16.468296 16.511707 16.381504 16.424900 16.511707 16.533405 16.685307 16.815510 16.945698 17.010807 17.010807 16.924000 17.075901 17.162708 17.227802 17.206104 17.314610 17.401402 17.401402 17.423100 17.488209 17.531605 17.531605 17.575001 17.683506 17.683506 17.640110 17.683506 17.683506 17.726902 17.705204 17.770298 17.726902 17.791996 17.835407 17.835407 17.900501 17.878803 18.009007 17.900501 17.987309 18.009007 17.943897 18.052402 17.987309 17.878803 17.857105 17.835407 17.878803 17.835407 17.835407 17.943897 18.030704 18.052402 18.182606 18.204304 18.269398 18.247700 18.312809 18.356205 18.377903 18.291096 18.182606 18.139210 18.095798 18.052402 17.943897 18.009007 17.987309 17.965595 17.943897 17.943897 17.987309 18.009007 18.117496 18.117496 18.095798 18.160908 18.269398 18.160908 18.160908 18.204304 18.095798 18.095798 17.987309 17.922199 17.813709 17.791996 17.791996 17.726902 17.748600 17.683506 17.661808 17.661808 17.661808 17.661808 17.640110 17.596699 17.705204 17.748600 17.726902 17.726902 17.661808 17.575001 17.531605 17.531605 17.423100 17.466496 17.379704 17.379704 17.292896 17.358006 17.292896 17.054203 17.119297 17.054203 17.054203 17.054203 17.032505 17.075901 17.010807 17.075901 16.989109 16.924000 16.989109 16.945698 16.815510 16.945698 
16.490009 16.446598 16.511707 16.490009 16.403202 16.381504 16.403202 16.424900 16.381504 16.490009 16.446598 16.403202 16.424900 16.511707 16.424900 16.468296 16.511707 16.468296 16.468296 16.490009 16.403202 16.468296 16.490009 16.359806 16.403202 16.424900 16.446598 16.446598 16.403202 16.511707 16.511707 16.468296 16.316410 16.403202 16.446598 16.424900 16.490009 16.468296 16.663609 16.837208 16.858906 17.010807 17.054203 16.989109 17.140995 17.227802 17.206104 17.271198 17.336308 17.292896 17.488209 17.466496 17.553303 17.575001 17.596699 17.640110 17.748600 17.705204 17.748600 17.813709 17.748600 17.748600 17.683506 17.857105 17.748600 17.726902 17.835407 17.835407 17.943897 17.813709 17.943897 17.943897 17.900501 18.009007 18.030704 18.074100 17.987309 17.943897 17.900501 17.878803 17.857105 17.878803 17.943897 17.987309 18.030704 18.117496 18.226002 18.247700 18.226002 18.182606 18.269398 18.377903 18.312809 18.247700 18.139210 18.182606 18.095798 18.095798 17.965595 17.987309 17.922199 17.900501 17.943897 17.943897 17.987309 18.009007 18.030704 18.074100 18.095798 18.182606 18.247700 18.226002 18.160908 18.160908 18.160908 18.095798 18.052402 17.943897 17.857105 17.813709 17.748600 17.705204 17.726902 17.705204 17.618397 17.596699 17.575001 17.575001 17.683506 17.553303 17.640110 17.661808 17.661808 17.661808 17.575001 17.488209 17.488209 17.488209 17.379704 17.488209 17.423100 17.466496 17.379704 17.336308 17.206104 17.097599 17.119297 17.140995 17.054203 16.967396 17.054203 17.032505 17.010807 17.054203 16.945698 16.967396 17.010807 16.967396 16.772099 16.967396 
16.598499 16.598499 16.598499 16.533405 16.511707 16.555103 16.424900 16.403202 16.424900 16.490009 16.490009 16.403202 16.424900 16.555103 16.555103 16.555103 16.533405 16.533405 16.533405 16.446598 16.468296 16.576801 16.533405 16.468296 16.338108 16.490009 16.490009 16.424900 16.381504 16.403202 16.468296 16.446598 16.316410 16.424900 16.468296 16.446598 16.490009 16.576801 16.641895 16.880604 16.902302 17.010807 17.075901 17.097599 17.162708 17.206104 17.140995 17.336308 17.379704 17.379704 17.444798 17.575001 17.640110 17.661808 17.726902 17.791996 17.813709 17.813709 17.791996 17.835407 17.748600 17.835407 17.813709 17.878803 17.791996 17.705204 17.748600 17.770298 17.878803 17.813709 17.857105 17.943897 17.878803 17.987309 18.030704 18.052402 18.030704 18.030704 18.009007 18.030704 18.052402 18.009007 18.009007 18.030704 18.117496 18.204304 18.269398 18.291096 18.226002 18.291096 18.421299 18.312809 18.291096 18.226002 18.226002 18.204304 18.139210 18.117496 18.074100 18.052402 17.965595 17.965595 17.943897 17.987309 17.987309 18.052402 18.117496 18.182606 18.139210 18.139210 18.226002 18.269398 18.226002 18.182606 18.291096 18.204304 18.074100 17.922199 17.857105 17.813709 17.770298 17.791996 17.705204 17.791996 17.618397 17.618397 17.726902 17.683506 17.596699 17.640110 17.683506 17.726902 17.705204 17.661808 17.531605 17.553303 17.553303 17.466496 17.444798 17.379704 17.444798 17.444798 17.379704 17.314610 17.271198 17.184406 17.184406 17.140995 17.097599 17.010807 16.989109 17.075901 17.075901 17.032505 16.989109 17.054203 16.945698 16.880604 16.837208 16.902302 
16.576801 16.598499 16.576801 16.641895 16.511707 16.511707 16.424900 16.403202 16.403202 16.468296 16.424900 16.468296 16.446598 16.576801 16.490009 16.490009 16.511707 16.533405 16.468296 16.533405 16.511707 16.576801 16.576801 16.424900 16.316410 16.533405 16.468296 16.446598 16.403202 16.403202 16.446598 16.381504 16.424900 16.424900 16.424900 16.533405 16.511707 16.620197 16.793797 16.989109 16.989109 17.010807 17.119297 17.032505 17.184406 17.206104 17.292896 17.401402 17.423100 17.488209 17.531605 17.575001 17.640110 17.705204 17.748600 17.770298 17.835407 17.813709 17.878803 17.878803 17.900501 17.813709 17.791996 17.813709 17.726902 17.748600 17.726902 17.705204 17.705204 17.813709 17.770298 17.900501 17.965595 17.943897 18.052402 18.074100 18.117496 18.030704 18.095798 18.117496 18.074100 18.095798 18.052402 18.095798 18.160908 18.160908 18.204304 18.117496 18.204304 18.139210 18.226002 18.204304 18.182606 18.204304 18.226002 18.139210 18.204304 18.009007 18.074100 18.030704 18.030704 18.052402 18.009007 18.052402 18.030704 18.074100 18.095798 18.160908 18.160908 18.117496 18.182606 18.139210 18.139210 18.117496 18.160908 18.117496 18.074100 18.009007 17.857105 17.813709 17.791996 17.683506 17.661808 17.770298 17.596699 17.661808 17.640110 17.661808 17.553303 17.618397 17.705204 17.618397 17.770298 17.596699 17.575001 17.509907 17.488209 17.423100 17.423100 17.379704 17.401402 17.488209 17.358006 17.336308 17.184406 17.119297 17.162708 17.097599 17.010807 17.010807 16.945698 17.054203 16.989109 17.097599 17.010807 16.989109 17.075901 16.945698 16.815510 16.945698 
16.533405 16.555103 16.620197 16.446598 16.576801 16.446598 16.424900 16.446598 16.359806 16.446598 16.403202 16.446598 16.533405 16.533405 16.468296 16.446598 16.511707 16.490009 16.490009 16.533405 16.533405 16.511707 16.490009 16.424900 16.403202 16.468296 16.468296 16.490009 16.446598 16.403202 16.446598 16.403202 16.424900 16.446598 16.446598 16.555103 16.533405 16.641895 16.858906 16.880604 16.989109 17.032505 17.119297 17.032505 17.184406 17.336308 17.314610 17.358006 17.423100 17.379704 17.596699 17.618397 17.726902 17.748600 17.857105 17.943897 17.943897 17.813709 17.943897 17.943897 17.922199 17.900501 17.857105 17.748600 17.770298 17.770298 17.661808 17.705204 17.683506 17.726902 17.791996 17.900501 17.900501 18.009007 18.139210 18.117496 18.139210 18.139210 18.160908 18.117496 18.117496 18.204304 18.095798 18.074100 18.095798 18.204304 18.182606 18.052402 18.095798 18.204304 18.139210 18.160908 18.204304 18.182606 18.139210 18.160908 18.117496 18.139210 18.074100 18.030704 18.095798 18.095798 18.009007 18.052402 18.030704 18.117496 18.052402 18.095798 18.139210 18.095798 18.226002 18.160908 18.139210 18.117496 18.160908 18.095798 18.052402 17.922199 17.813709 17.791996 17.835407 17.705204 17.683506 17.726902 17.640110 17.596699 17.596699 17.575001 17.640110 17.596699 17.661808 17.705204 17.661808 17.661808 17.531605 17.488209 17.509907 17.466496 17.444798 17.444798 17.401402 17.488209 17.423100 17.358006 17.227802 17.097599 17.140995 17.119297 17.010807 16.967396 16.945698 17.054203 17.010807 17.054203 17.032505 16.967396 16.967396 16.924000 16.858906 16.902302 
16.468296 16.490009 16.620197 16.468296 16.533405 16.533405 16.490009 16.446598 16.338108 16.359806 16.359806 16.403202 16.424900 16.511707 16.490009 16.468296 16.490009 16.555103 16.511707 16.446598 16.533405 16.468296 16.511707 16.446598 16.468296 16.468296 16.446598 16.446598 16.424900 16.381504 16.446598 16.468296 16.446598 16.511707 16.490009 16.555103 16.555103 16.685307 16.837208 16.967396 17.010807 17.054203 17.097599 17.162708 17.227802 17.423100 17.358006 17.423100 17.488209 17.553303 17.640110 17.705204 17.835407 17.857105 17.922199 17.943897 17.987309 18.009007 18.052402 17.965595 17.857105 17.900501 17.857105 17.813709 17.748600 17.726902 17.683506 17.683506 17.705204 17.726902 17.770298 17.835407 17.878803 17.922199 18.074100 18.182606 18.226002 18.269398 18.269398 18.247700 18.204304 18.182606 18.247700 18.160908 18.204304 18.139210 18.160908 18.074100 18.139210 18.052402 18.052402 18.160908 18.074100 18.139210 18.074100 18.139210 18.117496 18.095798 18.139210 18.095798 18.160908 18.117496 18.009007 18.052402 18.095798 18.117496 18.030704 18.139210 18.160908 18.117496 18.226002 18.204304 18.182606 18.074100 18.160908 17.987309 18.009007 17.943897 17.857105 17.835407 17.857105 17.748600 17.726902 17.661808 17.596699 17.618397 17.683506 17.575001 17.531605 17.509907 17.596699 17.575001 17.553303 17.661808 17.466496 17.466496 17.466496 17.401402 17.401402 17.336308 17.336308 17.444798 17.358006 17.227802 17.162708 17.140995 17.097599 17.162708 17.010807 17.010807 16.989109 17.010807 17.010807 17.097599 16.989109 16.858906 16.967396 16.945698 16.793797 16.902302 
16.511707 16.468296 16.511707 16.468296 16.555103 16.468296 16.446598 16.403202 16.381504 16.424900 16.424900 16.446598 16.424900 16.511707 16.403202 16.490009 16.533405 16.533405 16.598499 16.490009 16.446598 16.555103 16.403202 16.424900 16.403202 16.424900 16.381504 16.446598 16.490009 16.446598 16.468296 16.446598 16.511707 16.576801 16.511707 16.533405 16.641895 16.728703 16.880604 16.967396 16.967396 17.054203 17.227802 17.249500 17.271198 17.292896 17.444798 17.444798 17.509907 17.509907 17.683506 17.683506 17.813709 18.009007 17.878803 17.922199 17.965595 18.009007 17.922199 17.965595 17.943897 17.857105 17.900501 17.835407 17.748600 17.705204 17.726902 17.661808 17.748600 17.791996 17.791996 17.791996 17.878803 17.987309 18.095798 18.226002 18.269398 18.182606 18.291096 18.334507 18.269398 18.269398 18.312809 18.269398 18.247700 18.095798 18.030704 17.987309 18.030704 18.009007 18.074100 18.095798 18.052402 18.095798 18.095798 18.052402 18.160908 18.226002 18.182606 18.139210 18.139210 18.226002 18.139210 18.160908 18.226002 18.182606 18.052402 18.117496 18.139210 18.095798 18.226002 18.160908 18.074100 18.095798 18.030704 18.117496 17.965595 17.943897 17.878803 17.857105 17.835407 17.835407 17.791996 17.618397 17.683506 17.640110 17.640110 17.618397 17.618397 17.553303 17.618397 17.661808 17.596699 17.553303 17.466496 17.444798 17.401402 17.466496 17.292896 17.336308 17.423100 17.379704 17.292896 17.314610 17.206104 17.097599 17.097599 17.054203 17.010807 17.010807 16.967396 16.967396 17.010807 16.945698 16.989109 16.902302 16.858906 16.815510 16.750401 16.815510 
16.620197 16.446598 16.533405 16.533405 16.641895 16.533405 16.533405 16.490009 16.446598 16.511707 16.598499 16.490009 16.511707 16.511707 16.511707 16.424900 16.511707 16.468296 16.511707 16.576801 16.533405 16.555103 16.424900 16.403202 16.468296 16.424900 16.511707 16.511707 16.533405 16.468296 16.533405 16.533405 16.555103 16.598499 16.555103 16.555103 16.728703 16.750401 16.858906 17.032505 17.119297 17.162708 17.119297 17.249500 17.249500 17.401402 17.423100 17.531605 17.575001 17.661808 17.748600 17.791996 17.922199 17.965595 17.943897 18.030704 18.030704 17.965595 17.987309 18.052402 18.009007 17.943897 17.857105 17.813709 17.813709 17.661808 17.726902 17.661808 17.705204 17.748600 17.726902 17.878803 17.965595 18.052402 18.204304 18.247700 18.312809 18.334507 18.356205 18.356205 18.269398 18.334507 18.269398 18.226002 18.204304 18.095798 18.095798 18.074100 18.052402 17.987309 18.030704 18.052402 18.074100 18.074100 18.095798 18.030704 18.182606 18.247700 18.247700 18.204304 18.182606 18.226002 18.204304 18.182606 18.182606 18.117496 18.074100 18.074100 18.074100 18.139210 18.095798 18.074100 18.030704 18.030704 18.052402 18.052402 17.965595 17.987309 17.900501 17.965595 17.943897 17.791996 17.770298 17.683506 17.661808 17.661808 17.575001 17.596699 17.640110 17.596699 17.575001 17.640110 17.640110 17.640110 17.531605 17.466496 17.423100 17.444798 17.401402 17.444798 17.401402 17.379704 17.314610 17.206104 17.140995 17.075901 17.075901 17.032505 17.032505 17.010807 16.945698 16.967396 16.989109 17.054203 17.010807 16.967396 16.924000 16.815510 16.750401 16.858906 
16.598499 16.424900 16.533405 16.555103 16.403202 16.490009 16.446598 16.468296 16.446598 16.490009 16.490009 16.446598 16.468296 16.424900 16.446598 16.468296 16.598499 16.468296 16.555103 16.490009 16.490009 16.468296 16.490009 16.468296 16.403202 16.511707 16.468296 16.511707 16.446598 16.446598 16.555103 16.555103 16.555103 16.576801 16.598499 16.598499 16.663609 16.880604 16.924000 17.054203 17.097599 17.140995 17.249500 17.206104 17.314610 17.336308 17.488209 17.553303 17.575001 17.705204 17.791996 17.770298 17.943897 17.922199 17.857105 18.030704 18.052402 18.052402 17.965595 17.965595 18.009007 17.922199 17.900501 17.791996 17.835407 17.748600 17.770298 17.726902 17.705204 17.705204 17.791996 17.878803 17.922199 18.074100 18.204304 18.291096 18.247700 18.334507 18.312809 18.464710 18.334507 18.312809 18.269398 18.226002 18.160908 18.182606 18.117496 17.987309 18.009007 17.987309 18.030704 18.095798 18.095798 18.030704 18.074100 18.117496 18.182606 18.291096 18.269398 18.247700 18.204304 18.247700 18.182606 18.291096 18.226002 18.095798 18.052402 18.074100 18.052402 18.095798 18.139210 18.095798 18.074100 18.052402 17.965595 17.987309 18.009007 18.009007 17.943897 17.987309 17.943897 17.813709 17.770298 17.791996 17.683506 17.726902 17.683506 17.640110 17.683506 17.640110 17.661808 17.575001 17.596699 17.683506 17.575001 17.509907 17.423100 17.423100 17.401402 17.509907 17.423100 17.358006 17.271198 17.249500 17.184406 17.119297 17.032505 17.054203 16.989109 16.924000 16.989109 16.967396 17.032505 17.010807 16.967396 16.967396 16.902302 16.837208 16.772099 16.837208 
16.555103 16.598499 16.555103 16.533405 16.490009 16.403202 16.555103 16.424900 16.490009 16.490009 16.468296 16.533405 16.424900 16.490009 16.533405 16.511707 16.641895 16.533405 16.598499 16.511707 16.555103 16.511707 16.490009 16.511707 16.446598 16.511707 16.468296 16.555103 16.576801 16.511707 16.533405 16.598499 16.641895 16.620197 16.576801 16.620197 16.793797 16.815510 16.945698 17.097599 17.075901 17.162708 17.271198 17.249500 17.358006 17.488209 17.466496 17.531605 17.640110 17.705204 17.726902 17.857105 17.922199 18.009007 17.835407 18.074100 18.052402 17.965595 17.987309 17.965595 17.987309 17.987309 17.922199 17.922199 17.813709 17.770298 17.770298 17.770298 17.748600 17.791996 17.857105 17.900501 17.922199 18.009007 18.226002 18.269398 18.334507 18.377903 18.377903 18.312809 18.334507 18.377903 18.269398 18.226002 18.204304 18.160908 18.074100 18.009007 18.009007 17.965595 17.965595 17.987309 18.052402 17.965595 18.095798 18.117496 18.226002 18.247700 18.291096 18.291096 18.269398 18.377903 18.226002 18.226002 18.226002 18.095798 18.095798 18.052402 18.009007 18.009007 18.095798 18.074100 18.052402 18.052402 18.052402 18.095798 18.052402 18.052402 18.030704 18.030704 17.900501 17.922199 17.900501 17.878803 17.813709 17.791996 17.770298 17.705204 17.705204 17.618397 17.705204 17.661808 17.726902 17.705204 17.553303 17.488209 17.379704 17.466496 17.379704 17.401402 17.379704 17.249500 17.271198 17.206104 17.054203 17.097599 17.097599 17.032505 16.945698 17.010807 17.032505 17.010807 16.967396 16.967396 17.010807 16.924000 16.858906 16.858906 16.728703 16.837208 
16.576801 16.598499 16.533405 16.511707 16.511707 16.511707 16.490009 16.424900 16.424900 16.468296 16.446598 16.533405 16.533405 16.468296 16.424900 16.533405 16.641895 16.533405 16.555103 16.424900 16.533405 16.555103 16.511707 16.533405 16.511707 16.446598 16.533405 16.511707 16.685307 16.511707 16.555103 16.533405 16.620197 16.533405 16.685307 16.620197 16.902302 16.945698 17.097599 17.119297 17.140995 17.249500 17.336308 17.249500 17.401402 17.488209 17.509907 17.553303 17.640110 17.705204 17.705204 17.791996 17.900501 17.987309 17.943897 18.052402 18.074100 17.987309 17.965595 18.009007 18.009007 17.965595 17.922199 17.835407 17.857105 17.835407 17.791996 17.791996 17.791996 17.857105 17.878803 17.965595 18.030704 18.204304 18.312809 18.226002 18.247700 18.312809 18.334507 18.377903 18.356205 18.421299 18.334507 18.291096 18.204304 18.095798 18.052402 18.074100 18.030704 17.987309 18.052402 18.052402 18.074100 18.095798 18.182606 18.139210 18.269398 18.312809 18.356205 18.334507 18.312809 18.312809 18.226002 18.247700 18.204304 18.160908 18.074100 18.074100 18.052402 18.074100 18.052402 18.009007 18.117496 17.987309 18.030704 18.030704 18.139210 18.117496 17.987309 18.030704 18.074100 18.009007 18.009007 17.922199 17.857105 17.857105 17.791996 17.726902 17.726902 17.661808 17.726902 17.705204 17.683506 17.596699 17.618397 17.575001 17.358006 17.531605 17.444798 17.336308 17.314610 17.358006 17.227802 17.206104 17.184406 17.075901 16.989109 17.032505 16.989109 16.967396 17.010807 17.032505 17.010807 16.989109 16.902302 16.880604 16.924000 16.858906 16.641895 16.793797 
16.533405 16.555103 16.511707 16.490009 16.555103 16.490009 16.468296 16.468296 16.490009 16.511707 16.511707 16.446598 16.511707 16.555103 16.446598 16.511707 16.598499 16.468296 16.511707 16.468296 16.555103 16.576801 16.533405 16.403202 16.511707 16.685307 16.490009 16.490009 16.555103 16.511707 16.641895 16.598499 16.598499 16.707005 16.620197 16.728703 16.945698 16.924000 17.010807 17.140995 17.206104 17.249500 17.336308 17.292896 17.596699 17.531605 17.575001 17.726902 17.661808 17.640110 17.726902 17.791996 17.813709 17.943897 17.922199 17.922199 17.965595 17.987309 17.965595 17.987309 17.965595 17.965595 17.965595 17.922199 17.878803 17.835407 17.900501 17.857105 17.857105 17.943897 17.922199 17.987309 18.052402 18.204304 18.334507 18.312809 18.399601 18.377903 18.312809 18.399601 18.356205 18.399601 18.247700 18.291096 18.160908 18.160908 18.139210 18.052402 17.987309 17.987309 18.030704 18.009007 18.139210 18.095798 18.160908 18.204304 18.356205 18.291096 18.312809 18.334507 18.356205 18.356205 18.291096 18.312809 18.226002 18.182606 18.139210 18.030704 18.052402 17.987309 18.052402 17.987309 18.009007 18.009007 17.965595 18.074100 18.117496 18.095798 18.117496 18.139210 18.074100 17.965595 17.987309 17.943897 17.900501 17.857105 17.857105 17.770298 17.726902 17.770298 17.813709 17.726902 17.683506 17.553303 17.596699 17.553303 17.423100 17.423100 17.401402 17.314610 17.336308 17.271198 17.206104 17.184406 17.032505 16.967396 16.989109 17.010807 16.989109 16.967396 17.032505 16.924000 16.967396 16.967396 16.989109 16.815510 16.902302 16.815510 16.728703 16.837208 
16.576801 16.555103 16.598499 16.511707 16.555103 16.533405 16.511707 16.424900 16.424900 16.490009 16.468296 16.576801 16.468296 16.555103 16.511707 16.468296 16.620197 16.511707 16.641895 16.555103 16.555103 16.576801 16.598499 16.533405 16.511707 16.576801 16.555103 16.576801 16.555103 16.598499 16.728703 16.707005 16.641895 16.641895 16.641895 16.750401 16.967396 17.010807 17.227802 17.227802 17.271198 17.358006 17.401402 17.379704 17.661808 17.553303 17.661808 17.748600 17.683506 17.683506 17.791996 17.835407 17.835407 17.965595 17.770298 17.922199 17.965595 17.987309 17.922199 18.030704 17.922199 17.965595 17.943897 18.052402 17.943897 17.943897 17.922199 17.922199 18.009007 18.030704 18.052402 18.095798 18.095798 18.226002 18.226002 18.291096 18.334507 18.312809 18.377903 18.399601 18.356205 18.334507 18.312809 18.247700 18.204304 18.204304 18.160908 18.074100 18.052402 17.965595 18.074100 18.204304 18.226002 18.117496 18.291096 18.226002 18.291096 18.356205 18.334507 18.377903 18.356205 18.377903 18.356205 18.291096 18.269398 18.204304 18.139210 18.182606 18.009007 17.965595 18.117496 18.009007 18.052402 18.074100 18.139210 18.095798 18.182606 18.160908 18.095798 18.117496 18.030704 18.095798 18.052402 18.009007 17.900501 17.878803 17.922199 17.857105 17.922199 17.726902 17.813709 17.748600 17.705204 17.575001 17.553303 17.509907 17.466496 17.466496 17.444798 17.423100 17.358006 17.292896 17.271198 17.140995 17.054203 16.967396 17.010807 17.032505 16.837208 16.924000 16.989109 17.010807 16.924000 16.924000 16.924000 16.902302 16.858906 16.858906 16.728703 16.772099 
16.468296 16.468296 16.490009 16.511707 16.446598 16.511707 16.468296 16.424900 16.490009 16.511707 16.598499 16.533405 16.359806 16.446598 16.424900 16.381504 16.598499 16.511707 16.620197 16.576801 16.555103 16.533405 16.576801 16.490009 16.490009 16.468296 16.511707 16.533405 16.533405 16.555103 16.598499 16.620197 16.663609 16.620197 16.598499 16.793797 17.010807 17.010807 17.097599 17.292896 17.358006 17.358006 17.444798 17.444798 17.575001 17.553303 17.726902 17.618397 17.618397 17.683506 17.770298 17.791996 17.770298 17.857105 17.857105 17.878803 17.878803 17.878803 17.943897 17.922199 17.900501 18.052402 18.052402 18.095798 18.052402 18.009007 18.074100 18.074100 18.074100 18.139210 18.117496 18.160908 18.182606 18.139210 18.204304 18.204304 18.204304 18.139210 18.291096 18.269398 18.356205 18.226002 18.291096 18.269398 18.247700 18.269398 18.139210 18.139210 18.074100 18.095798 18.095798 18.074100 18.160908 18.182606 18.226002 18.247700 18.312809 18.377903 18.399601 18.334507 18.377903 18.334507 18.269398 18.247700 18.160908 18.312809 18.074100 18.030704 17.965595 17.965595 17.987309 18.030704 17.987309 18.030704 18.095798 18.117496 18.160908 18.139210 18.095798 18.117496 18.052402 18.009007 18.074100 17.987309 17.943897 17.857105 17.857105 17.813709 17.835407 17.705204 17.813709 17.770298 17.748600 17.575001 17.531605 17.488209 17.444798 17.423100 17.379704 17.358006 17.401402 17.227802 17.206104 17.097599 17.097599 16.967396 17.032505 16.967396 16.967396 16.902302 16.967396 16.989109 16.902302 16.902302 16.837208 16.793797 16.793797 16.772099 16.728703 16.837208 
16.446598 16.490009 16.533405 16.576801 16.576801 16.446598 16.446598 16.468296 16.468296 16.381504 16.424900 16.446598 16.446598 16.468296 16.490009 16.490009 16.533405 16.490009 16.576801 16.533405 16.555103 16.555103 16.533405 16.490009 16.511707 16.576801 16.576801 16.555103 16.533405 16.598499 16.576801 16.533405 16.620197 16.620197 16.641895 16.902302 17.075901 17.054203 17.206104 17.271198 17.336308 17.379704 17.423100 17.466496 17.509907 17.575001 17.575001 17.640110 17.726902 17.661808 17.748600 17.683506 17.791996 17.791996 17.791996 17.857105 17.857105 17.748600 17.791996 17.878803 17.943897 18.052402 18.052402 18.182606 18.117496 18.052402 18.139210 18.139210 18.139210 18.139210 18.182606 18.247700 18.226002 18.226002 18.182606 18.139210 18.204304 18.160908 18.226002 18.247700 18.204304 18.269398 18.291096 18.269398 18.247700 18.269398 18.160908 18.074100 18.269398 18.204304 18.160908 18.139210 18.182606 18.182606 18.269398 18.247700 18.312809 18.226002 18.269398 18.312809 18.291096 18.356205 18.421299 18.312809 18.247700 18.226002 18.139210 18.074100 18.009007 18.074100 18.117496 17.987309 17.965595 18.030704 18.160908 18.182606 18.160908 18.095798 18.117496 18.095798 18.139210 18.074100 18.074100 18.052402 17.965595 17.943897 17.835407 17.770298 17.791996 17.791996 17.770298 17.835407 17.791996 17.618397 17.531605 17.553303 17.466496 17.423100 17.379704 17.314610 17.314610 17.292896 17.249500 17.162708 17.032505 16.989109 16.989109 16.989109 16.902302 16.880604 16.837208 16.945698 16.924000 16.989109 16.837208 16.858906 16.858906 16.815510 16.663609 16.728703 
16.598499 16.424900 16.533405 16.598499 16.598499 16.424900 16.424900 16.468296 16.533405 16.424900 16.468296 16.511707 16.468296 16.490009 16.533405 16.468296 16.533405 16.598499 16.511707 16.555103 16.511707 16.490009 16.555103 16.511707 16.490009 16.641895 16.620197 16.598499 16.555103 16.620197 16.663609 16.620197 16.576801 16.685307 16.685307 16.945698 17.054203 17.119297 17.206104 17.249500 17.314610 17.358006 17.531605 17.575001 17.596699 17.596699 17.683506 17.726902 17.705204 17.813709 17.813709 17.683506 17.791996 17.835407 17.878803 17.922199 17.791996 17.857105 17.922199 17.900501 17.987309 18.052402 18.182606 18.204304 18.204304 18.204304 18.182606 18.226002 18.226002 18.291096 18.226002 18.226002 18.117496 18.160908 18.139210 18.182606 18.095798 18.182606 18.160908 18.182606 18.204304 18.334507 18.226002 18.204304 18.334507 18.291096 18.334507 18.226002 18.247700 18.204304 18.247700 18.269398 18.182606 18.291096 18.312809 18.334507 18.291096 18.247700 18.356205 18.312809 18.356205 18.399601 18.334507 18.269398 18.312809 18.269398 18.204304 18.030704 18.074100 18.030704 18.074100 18.009007 18.009007 18.074100 18.052402 18.139210 18.182606 18.117496 18.117496 18.074100 18.095798 18.052402 18.052402 18.030704 17.943897 17.965595 17.900501 17.857105 17.835407 17.748600 17.770298 17.835407 17.726902 17.661808 17.488209 17.488209 17.466496 17.423100 17.314610 17.401402 17.379704 17.358006 17.140995 17.162708 17.010807 17.075901 16.989109 16.989109 16.880604 16.945698 16.945698 16.967396 16.902302 16.902302 16.880604 16.772099 16.902302 16.815510 16.641895 16.728703 
16.598499 16.533405 16.598499 16.620197 16.555103 16.511707 16.424900 16.468296 16.490009 16.490009 16.490009 16.533405 16.446598 16.576801 16.511707 16.620197 16.641895 16.490009 16.576801 16.533405 16.533405 16.598499 16.555103 16.620197 16.598499 16.772099 16.641895 16.555103 16.533405 16.533405 16.598499 16.576801 16.641895 16.750401 16.728703 16.924000 17.075901 17.184406 17.206104 17.314610 17.336308 17.444798 17.575001 17.618397 17.683506 17.640110 17.770298 17.726902 17.770298 17.791996 17.878803 17.791996 17.748600 17.791996 17.748600 17.835407 17.857105 17.943897 17.987309 17.900501 17.987309 18.117496 18.117496 18.269398 18.312809 18.269398 18.269398 18.312809 18.247700 18.312809 18.312809 18.204304 18.226002 18.247700 18.182606 18.182606 18.204304 18.117496 18.204304 18.226002 18.204304 18.226002 18.291096 18.269398 18.377903 18.421299 18.399601 18.377903 18.356205 18.399601 18.334507 18.421299 18.247700 18.377903 18.291096 18.269398 18.356205 18.247700 18.247700 18.312809 18.334507 18.291096 18.291096 18.291096 18.269398 18.226002 18.160908 18.160908 18.095798 18.095798 18.117496 18.139210 18.117496 18.204304 18.182606 18.182606 18.247700 18.117496 18.095798 18.117496 18.139210 18.117496 18.052402 18.074100 17.965595 17.922199 17.878803 17.857105 17.835407 17.726902 17.857105 17.813709 17.705204 17.640110 17.509907 17.531605 17.444798 17.466496 17.401402 17.379704 17.401402 17.292896 17.249500 17.140995 17.097599 17.010807 16.967396 16.989109 16.967396 16.945698 17.054203 17.010807 16.967396 16.945698 16.902302 16.837208 16.793797 16.837208 16.772099 16.772099 
16.641895 16.424900 16.620197 16.641895 16.576801 16.533405 16.424900 16.468296 16.403202 16.424900 16.446598 16.468296 16.511707 16.424900 16.490009 16.598499 16.641895 16.555103 16.490009 16.663609 16.598499 16.598499 16.555103 16.598499 16.555103 16.663609 16.576801 16.576801 16.620197 16.576801 16.685307 16.598499 16.641895 16.728703 16.837208 16.967396 17.184406 17.097599 17.162708 17.292896 17.336308 17.509907 17.618397 17.575001 17.640110 17.791996 17.813709 17.748600 17.748600 17.791996 17.813709 17.813709 17.835407 17.791996 17.813709 17.835407 17.922199 17.878803 17.878803 17.965595 18.030704 18.139210 18.291096 18.247700 18.356205 18.291096 18.291096 18.291096 18.356205 18.291096 18.334507 18.247700 18.204304 18.117496 18.139210 18.095798 18.139210 18.117496 18.117496 18.204304 18.074100 18.269398 18.291096 18.269398 18.291096 18.399601 18.356205 18.464710 18.377903 18.399601 18.421299 18.421299 18.421299 18.334507 18.312809 18.204304 18.226002 18.204304 18.160908 18.291096 18.204304 18.204304 18.247700 18.269398 18.160908 18.247700 18.139210 18.182606 18.139210 18.160908 18.139210 18.117496 18.139210 18.182606 18.226002 18.160908 18.247700 18.074100 18.074100 18.052402 18.095798 18.030704 18.030704 17.965595 17.900501 17.878803 17.878803 17.813709 17.813709 17.748600 17.770298 17.726902 17.726902 17.596699 17.596699 17.531605 17.444798 17.509907 17.379704 17.292896 17.249500 17.184406 17.184406 17.140995 17.054203 16.967396 16.967396 16.902302 16.902302 16.924000 16.989109 16.989109 16.902302 16.945698 16.815510 16.793797 16.815510 16.663609 16.641895 16.707005 
16.511707 16.468296 16.576801 16.555103 16.424900 16.446598 16.359806 16.403202 16.359806 16.490009 16.555103 16.468296 16.490009 16.446598 16.468296 16.446598 16.511707 16.490009 16.598499 16.511707 16.533405 16.620197 16.598499 16.511707 16.555103 16.598499 16.620197 16.576801 16.490009 16.598499 16.576801 16.663609 16.663609 16.750401 16.815510 17.010807 17.206104 17.119297 17.206104 17.314610 17.401402 17.444798 17.640110 17.553303 17.683506 17.835407 17.835407 17.791996 17.791996 17.748600 17.900501 17.813709 17.835407 17.813709 17.857105 17.943897 17.922199 17.857105 17.922199 17.987309 18.074100 18.139210 18.269398 18.226002 18.269398 18.291096 18.356205 18.269398 18.312809 18.226002 18.312809 18.226002 18.312809 18.117496 18.182606 18.095798 18.052402 18.052402 18.095798 18.074100 18.139210 18.247700 18.269398 18.291096 18.442997 18.486408 18.377903 18.399601 18.486408 18.442997 18.464710 18.508106 18.377903 18.356205 18.312809 18.247700 18.139210 18.160908 18.182606 18.117496 18.074100 18.182606 18.160908 18.247700 18.226002 18.182606 18.117496 18.139210 18.226002 18.247700 18.291096 18.182606 18.204304 18.247700 18.182606 18.139210 18.182606 18.074100 18.009007 18.052402 17.943897 17.965595 17.965595 18.009007 17.878803 17.857105 17.857105 17.705204 17.813709 17.726902 17.705204 17.705204 17.640110 17.596699 17.531605 17.444798 17.466496 17.379704 17.423100 17.358006 17.249500 17.184406 17.075901 17.054203 17.054203 16.989109 16.989109 16.880604 16.880604 16.945698 16.945698 16.967396 16.945698 16.902302 16.837208 16.858906 16.793797 16.815510 16.663609 16.750401 
16.576801 16.533405 16.468296 16.490009 16.598499 16.555103 16.403202 16.446598 16.490009 16.468296 16.446598 16.468296 16.511707 16.468296 16.424900 16.511707 16.555103 16.576801 16.490009 16.446598 16.533405 16.468296 16.555103 16.468296 16.511707 16.663609 16.598499 16.663609 16.620197 16.620197 16.641895 16.641895 16.598499 16.772099 16.902302 17.010807 17.227802 17.227802 17.292896 17.314610 17.488209 17.575001 17.531605 17.618397 17.726902 17.813709 17.878803 17.922199 17.748600 17.791996 17.835407 17.813709 17.857105 17.922199 17.835407 17.965595 17.922199 17.900501 17.857105 17.965595 18.139210 18.117496 18.095798 18.312809 18.247700 18.291096 18.312809 18.312809 18.334507 18.269398 18.226002 18.334507 18.204304 18.204304 18.182606 18.139210 18.052402 18.052402 18.095798 18.052402 18.117496 18.139210 18.247700 18.291096 18.442997 18.442997 18.508106 18.486408 18.464710 18.486408 18.486408 18.464710 18.334507 18.377903 18.269398 18.160908 18.139210 18.160908 18.160908 18.074100 18.095798 18.139210 18.139210 18.291096 18.334507 18.204304 18.247700 18.160908 18.291096 18.334507 18.356205 18.291096 18.247700 18.377903 18.269398 18.247700 18.182606 18.009007 17.965595 18.009007 17.965595 17.900501 17.900501 17.943897 17.748600 17.813709 17.857105 17.813709 17.770298 17.770298 17.770298 17.726902 17.705204 17.553303 17.553303 17.488209 17.466496 17.379704 17.358006 17.379704 17.292896 17.206104 17.097599 16.967396 17.075901 16.902302 16.967396 16.924000 16.837208 16.902302 16.924000 16.945698 16.945698 16.880604 16.924000 16.772099 16.902302 16.772099 16.685307 16.837208 
16.576801 16.533405 16.576801 16.490009 16.511707 16.424900 16.446598 16.446598 16.403202 16.446598 16.533405 16.403202 16.424900 16.468296 16.490009 16.446598 16.576801 16.533405 16.555103 16.424900 16.468296 16.490009 16.576801 16.511707 16.511707 16.555103 16.511707 16.555103 16.576801 16.533405 16.620197 16.663609 16.598499 16.750401 16.880604 17.097599 17.227802 17.249500 17.292896 17.423100 17.466496 17.531605 17.596699 17.640110 17.661808 17.835407 17.878803 17.922199 17.943897 17.878803 17.922199 17.922199 17.900501 17.943897 17.878803 17.922199 17.965595 17.965595 17.943897 17.987309 18.030704 18.204304 18.139210 18.204304 18.204304 18.312809 18.334507 18.312809 18.334507 18.291096 18.204304 18.204304 18.204304 18.160908 18.160908 18.095798 18.095798 18.074100 18.117496 18.052402 18.095798 18.139210 18.291096 18.226002 18.377903 18.399601 18.464710 18.464710 18.442997 18.464710 18.486408 18.508106 18.442997 18.356205 18.182606 18.139210 18.139210 18.074100 18.074100 18.074100 18.052402 18.117496 18.160908 18.312809 18.204304 18.269398 18.269398 18.291096 18.269398 18.377903 18.442997 18.334507 18.312809 18.247700 18.291096 18.226002 18.139210 18.074100 18.009007 17.965595 17.943897 17.965595 17.965595 17.965595 17.770298 17.791996 17.791996 17.770298 17.748600 17.683506 17.748600 17.661808 17.683506 17.553303 17.531605 17.488209 17.444798 17.379704 17.379704 17.249500 17.292896 17.227802 17.184406 17.075901 17.119297 16.924000 17.010807 17.010807 16.837208 16.902302 16.772099 16.967396 16.924000 16.924000 16.858906 16.837208 16.945698 16.793797 17.010807 16.967396 
16.533405 16.598499 16.598499 16.555103 16.490009 16.446598 16.555103 16.468296 16.490009 16.468296 16.533405 16.424900 16.424900 16.490009 16.533405 16.576801 16.490009 16.511707 16.533405 16.620197 16.533405 16.641895 16.685307 16.555103 16.424900 16.641895 16.576801 16.555103 16.620197 16.685307 16.772099 16.641895 16.620197 16.793797 17.032505 17.097599 17.227802 17.206104 17.206104 17.488209 17.466496 17.531605 17.640110 17.726902 17.813709 17.857105 17.878803 17.965595 17.922199 18.009007 17.943897 18.030704 17.965595 17.965595 17.965595 17.965595 18.030704 18.009007 18.074100 18.074100 18.117496 18.160908 18.160908 18.269398 18.160908 18.291096 18.269398 18.269398 18.334507 18.312809 18.312809 18.182606 18.160908 18.117496 18.095798 18.160908 18.030704 18.009007 18.117496 18.117496 18.117496 18.204304 18.269398 18.312809 18.421299 18.442997 18.486408 18.486408 18.551502 18.464710 18.486408 18.508106 18.399601 18.377903 18.139210 18.074100 18.117496 18.182606 18.074100 18.074100 18.009007 18.139210 18.139210 18.204304 18.226002 18.291096 18.291096 18.334507 18.399601 18.377903 18.377903 18.291096 18.312809 18.334507 18.247700 18.117496 18.074100 18.052402 18.009007 17.987309 17.965595 17.857105 17.922199 17.922199 17.770298 17.748600 17.770298 17.748600 17.770298 17.791996 17.791996 17.618397 17.640110 17.640110 17.509907 17.618397 17.488209 17.401402 17.249500 17.292896 17.249500 17.206104 17.140995 17.054203 16.967396 16.989109 16.924000 16.967396 16.902302 17.010807 16.858906 16.967396 16.880604 16.858906 16.858906 16.945698 16.967396 17.075901 17.271198 17.509907 
16.511707 16.468296 16.598499 16.620197 16.468296 16.490009 16.490009 16.446598 16.403202 16.511707 16.511707 16.446598 16.446598 16.446598 16.511707 16.576801 16.576801 16.555103 16.598499 16.490009 16.576801 16.576801 16.663609 16.598499 16.511707 16.598499 16.533405 16.598499 16.555103 16.663609 16.707005 16.641895 16.750401 16.837208 17.054203 17.119297 17.271198 17.314610 17.292896 17.423100 17.423100 17.596699 17.683506 17.705204 17.791996 17.835407 17.965595 18.052402 17.987309 17.943897 18.095798 18.052402 18.030704 18.117496 18.074100 18.052402 18.095798 18.030704 18.074100 18.117496 18.095798 18.139210 18.117496 18.226002 18.204304 18.204304 18.160908 18.334507 18.247700 18.334507 18.160908 18.226002 18.182606 18.117496 18.182606 18.160908 18.117496 18.030704 18.117496 18.226002 18.204304 18.291096 18.269398 18.291096 18.399601 18.464710 18.442997 18.442997 18.508106 18.421299 18.486408 18.573200 18.486408 18.334507 18.160908 18.117496 18.074100 18.160908 18.052402 18.030704 18.074100 18.052402 18.095798 18.226002 18.312809 18.226002 18.356205 18.291096 18.399601 18.399601 18.464710 18.226002 18.312809 18.377903 18.204304 18.204304 18.074100 18.030704 18.052402 18.030704 17.922199 17.900501 17.835407 17.835407 17.770298 17.726902 17.683506 17.661808 17.683506 17.705204 17.726902 17.640110 17.640110 17.531605 17.488209 17.553303 17.444798 17.401402 17.379704 17.401402 17.271198 17.227802 17.097599 17.097599 16.989109 16.945698 17.032505 16.989109 16.902302 16.880604 16.858906 16.989109 16.924000 16.902302 16.880604 16.880604 16.858906 16.880604 16.967396 17.271198 
16.555103 16.490009 16.490009 16.511707 16.468296 16.468296 16.468296 16.424900 16.446598 16.468296 16.403202 16.424900 16.381504 16.468296 16.555103 16.533405 16.576801 16.533405 16.468296 16.511707 16.576801 16.598499 16.598499 16.511707 16.533405 16.533405 16.598499 16.620197 16.533405 16.555103 16.620197 16.685307 16.728703 16.837208 16.924000 17.032505 17.206104 17.249500 17.271198 17.466496 17.488209 17.575001 17.640110 17.770298 17.791996 17.835407 18.009007 17.943897 18.052402 18.009007 18.182606 18.160908 18.117496 18.182606 18.139210 18.160908 18.182606 18.182606 18.117496 18.117496 18.095798 18.095798 18.182606 18.204304 18.117496 18.182606 18.139210 18.095798 18.226002 18.247700 18.095798 18.204304 18.182606 18.160908 18.139210 18.269398 18.117496 18.074100 18.182606 18.182606 18.204304 18.269398 18.377903 18.356205 18.421299 18.442997 18.486408 18.442997 18.486408 18.486408 18.486408 18.508106 18.486408 18.377903 18.204304 18.117496 18.139210 18.095798 18.074100 18.095798 18.052402 18.139210 18.095798 18.204304 18.269398 18.226002 18.269398 18.226002 18.334507 18.399601 18.464710 18.377903 18.247700 18.442997 18.160908 18.204304 18.160908 18.030704 17.943897 17.965595 17.943897 17.813709 17.813709 17.726902 17.683506 17.705204 17.748600 17.618397 17.726902 17.683506 17.748600 17.661808 17.553303 17.488209 17.488209 17.488209 17.358006 17.358006 17.358006 17.227802 17.249500 17.206104 17.054203 17.054203 16.902302 16.967396 16.945698 16.945698 16.924000 16.924000 16.989109 16.967396 16.945698 16.837208 16.815510 16.837208 16.924000 16.837208 16.793797 16.902302 
16.555103 16.490009 16.490009 16.468296 16.511707 16.446598 16.403202 16.424900 16.468296 16.468296 16.511707 16.359806 16.490009 16.490009 16.576801 16.555103 16.555103 16.576801 16.511707 16.576801 16.555103 16.511707 16.555103 16.620197 16.555103 16.576801 16.620197 16.620197 16.598499 16.555103 16.641895 16.620197 16.728703 16.837208 17.010807 17.119297 17.314610 17.271198 17.379704 17.444798 17.444798 17.596699 17.683506 17.683506 17.878803 17.878803 17.900501 18.030704 18.009007 18.095798 18.204304 18.204304 18.182606 18.204304 18.160908 18.204304 18.182606 18.204304 18.226002 18.160908 18.074100 18.074100 18.095798 18.182606 18.052402 18.052402 18.095798 18.139210 18.139210 18.160908 18.139210 18.182606 18.291096 18.247700 18.269398 18.160908 18.182606 18.204304 18.269398 18.226002 18.334507 18.291096 18.334507 18.377903 18.399601 18.464710 18.399601 18.464710 18.464710 18.464710 18.529804 18.486408 18.377903 18.334507 18.247700 18.226002 18.095798 18.117496 18.182606 18.074100 18.139210 18.095798 18.160908 18.247700 18.182606 18.356205 18.334507 18.356205 18.356205 18.399601 18.551502 18.377903 18.377903 18.399601 18.226002 18.160908 18.117496 18.030704 17.987309 17.943897 17.857105 17.835407 17.770298 17.791996 17.683506 17.683506 17.661808 17.726902 17.640110 17.683506 17.726902 17.618397 17.596699 17.553303 17.401402 17.531605 17.379704 17.379704 17.314610 17.271198 17.227802 17.184406 17.119297 17.054203 16.924000 16.924000 16.967396 17.054203 16.880604 16.902302 17.010807 16.967396 16.902302 16.924000 16.858906 16.837208 16.902302 16.750401 16.728703 16.815510 
16.446598 16.490009 16.511707 16.555103 16.381504 16.381504 16.424900 16.381504 16.446598 16.446598 16.446598 16.424900 16.468296 16.468296 16.424900 16.490009 16.576801 16.490009 16.620197 16.576801 16.555103 16.555103 16.598499 16.533405 16.446598 16.598499 16.533405 16.576801 16.555103 16.555103 16.663609 16.750401 16.663609 16.707005 16.924000 17.140995 17.271198 17.379704 17.336308 17.401402 17.509907 17.640110 17.661808 17.770298 17.748600 17.922199 17.965595 18.074100 18.052402 18.095798 18.226002 18.204304 18.312809 18.291096 18.204304 18.139210 18.160908 18.226002 18.226002 18.052402 18.117496 18.030704 18.030704 18.204304 18.009007 17.965595 18.052402 18.052402 18.095798 18.117496 18.160908 18.074100 18.269398 18.377903 18.334507 18.204304 18.247700 18.334507 18.226002 18.291096 18.312809 18.334507 18.334507 18.247700 18.399601 18.399601 18.421299 18.442997 18.399601 18.399601 18.421299 18.486408 18.399601 18.312809 18.204304 18.139210 18.117496 18.117496 18.139210 18.074100 18.117496 18.095798 18.160908 18.269398 18.312809 18.334507 18.291096 18.247700 18.312809 18.334507 18.421299 18.334507 18.421299 18.399601 18.226002 18.117496 18.074100 18.052402 18.009007 17.900501 17.900501 17.813709 17.748600 17.726902 17.683506 17.726902 17.661808 17.705204 17.618397 17.661808 17.640110 17.618397 17.575001 17.466496 17.423100 17.488209 17.336308 17.227802 17.336308 17.184406 17.249500 17.075901 17.054203 17.010807 16.967396 16.945698 16.902302 17.010807 16.924000 16.880604 16.967396 17.010807 16.902302 16.902302 16.837208 16.815510 16.880604 16.772099 16.728703 16.728703 
16.490009 16.490009 16.446598 16.511707 16.511707 16.576801 16.533405 16.446598 16.424900 16.446598 16.490009 16.424900 16.381504 16.511707 16.403202 16.468296 16.620197 16.511707 16.641895 16.533405 16.598499 16.598499 16.511707 16.555103 16.576801 16.555103 16.598499 16.685307 16.598499 16.598499 16.685307 16.685307 16.707005 16.772099 16.880604 17.010807 17.292896 17.271198 17.358006 17.466496 17.575001 17.618397 17.726902 17.770298 17.857105 17.965595 18.052402 18.139210 18.160908 18.182606 18.247700 18.312809 18.291096 18.334507 18.247700 18.247700 18.291096 18.269398 18.182606 18.204304 18.117496 17.987309 18.052402 18.030704 17.965595 17.965595 17.878803 18.052402 18.052402 18.074100 18.095798 18.204304 18.312809 18.269398 18.399601 18.377903 18.356205 18.334507 18.377903 18.334507 18.377903 18.334507 18.334507 18.269398 18.247700 18.291096 18.356205 18.269398 18.312809 18.356205 18.399601 18.377903 18.377903 18.334507 18.269398 18.182606 18.356205 18.204304 18.182606 18.247700 18.226002 18.226002 18.139210 18.182606 18.182606 18.269398 18.269398 18.356205 18.291096 18.356205 18.421299 18.399601 18.356205 18.377903 18.247700 18.226002 18.095798 18.009007 17.987309 17.943897 17.813709 17.857105 17.770298 17.705204 17.618397 17.618397 17.726902 17.640110 17.683506 17.640110 17.661808 17.531605 17.553303 17.444798 17.401402 17.423100 17.401402 17.379704 17.227802 17.314610 17.184406 17.162708 17.075901 16.967396 17.010807 16.945698 16.989109 16.989109 16.924000 16.902302 16.945698 17.010807 16.880604 16.858906 16.902302 16.880604 16.924000 16.793797 16.598499 16.685307 
16.424900 16.533405 16.468296 16.424900 16.511707 16.424900 16.468296 16.403202 16.424900 16.403202 16.468296 16.468296 16.338108 16.424900 16.490009 16.555103 16.533405 16.576801 16.598499 16.511707 16.468296 16.598499 16.555103 16.490009 16.511707 16.598499 16.576801 16.620197 16.576801 16.598499 16.685307 16.641895 16.685307 16.837208 16.945698 17.032505 17.140995 17.162708 17.336308 17.444798 17.596699 17.661808 17.683506 17.770298 17.922199 17.987309 18.030704 18.117496 18.182606 18.247700 18.247700 18.312809 18.312809 18.247700 18.334507 18.247700 18.312809 18.247700 18.226002 18.160908 18.139210 17.987309 17.987309 18.095798 17.900501 17.965595 17.965595 17.987309 18.030704 18.074100 18.095798 18.204304 18.312809 18.377903 18.399601 18.356205 18.356205 18.377903 18.399601 18.377903 18.377903 18.421299 18.291096 18.334507 18.182606 18.182606 18.247700 18.247700 18.226002 18.247700 18.334507 18.421299 18.377903 18.291096 18.269398 18.334507 18.312809 18.291096 18.226002 18.269398 18.247700 18.182606 18.204304 18.226002 18.312809 18.226002 18.204304 18.226002 18.291096 18.291096 18.464710 18.291096 18.334507 18.291096 18.204304 18.160908 18.117496 18.052402 18.052402 17.922199 17.878803 17.748600 17.813709 17.770298 17.661808 17.640110 17.748600 17.726902 17.726902 17.705204 17.640110 17.553303 17.531605 17.488209 17.423100 17.358006 17.292896 17.292896 17.249500 17.271198 17.292896 17.162708 17.097599 17.010807 16.902302 16.924000 16.924000 16.967396 16.880604 16.924000 17.010807 16.989109 16.945698 16.837208 16.902302 16.880604 16.858906 16.750401 16.663609 16.750401 
16.555103 16.533405 16.598499 16.533405 16.490009 16.446598 16.424900 16.490009 16.359806 16.403202 16.446598 16.555103 16.403202 16.381504 16.446598 16.511707 16.620197 16.533405 16.641895 16.555103 16.598499 16.641895 16.663609 16.468296 16.641895 16.620197 16.620197 16.576801 16.620197 16.685307 16.707005 16.641895 16.707005 16.750401 16.858906 17.010807 17.271198 17.336308 17.292896 17.401402 17.575001 17.553303 17.705204 17.770298 17.835407 17.943897 17.987309 18.009007 18.139210 18.247700 18.312809 18.334507 18.399601 18.356205 18.312809 18.312809 18.356205 18.204304 18.226002 18.182606 18.160908 18.030704 17.987309 18.052402 17.987309 17.987309 17.943897 17.965595 18.095798 18.074100 18.204304 18.269398 18.421299 18.399601 18.442997 18.421299 18.377903 18.464710 18.421299 18.486408 18.421299 18.442997 18.269398 18.269398 18.204304 18.226002 18.226002 18.139210 18.160908 18.226002 18.377903 18.269398 18.291096 18.377903 18.377903 18.356205 18.356205 18.356205 18.421299 18.356205 18.312809 18.291096 18.269398 18.269398 18.269398 18.182606 18.160908 18.204304 18.247700 18.182606 18.356205 18.312809 18.269398 18.312809 18.226002 18.204304 18.182606 18.117496 18.052402 18.074100 17.922199 17.878803 17.878803 17.748600 17.683506 17.640110 17.661808 17.726902 17.705204 17.683506 17.640110 17.553303 17.531605 17.466496 17.379704 17.401402 17.336308 17.401402 17.292896 17.249500 17.336308 17.075901 17.097599 17.075901 16.945698 16.967396 16.902302 17.054203 16.945698 16.924000 17.032505 16.924000 16.945698 16.945698 16.837208 16.815510 16.880604 16.793797 16.685307 16.793797 
16.511707 16.511707 16.555103 16.490009 16.446598 16.403202 16.424900 16.446598 16.403202 16.316410 16.490009 16.446598 16.446598 16.424900 16.511707 16.468296 16.576801 16.555103 16.576801 16.511707 16.533405 16.620197 16.620197 16.511707 16.598499 16.728703 16.707005 16.707005 16.641895 16.641895 16.750401 16.620197 16.620197 16.793797 16.772099 16.967396 17.184406 17.358006 17.379704 17.379704 17.466496 17.618397 17.748600 17.748600 17.922199 18.052402 18.095798 18.117496 18.095798 18.312809 18.312809 18.291096 18.247700 18.291096 18.312809 18.334507 18.291096 18.204304 18.117496 18.139210 18.095798 18.009007 17.943897 17.922199 17.900501 17.943897 17.943897 18.030704 18.139210 18.009007 18.160908 18.269398 18.247700 18.377903 18.377903 18.442997 18.442997 18.529804 18.442997 18.486408 18.442997 18.486408 18.269398 18.160908 18.160908 18.139210 18.074100 18.117496 18.117496 18.182606 18.247700 18.312809 18.377903 18.356205 18.442997 18.356205 18.421299 18.421299 18.377903 18.377903 18.312809 18.312809 18.334507 18.226002 18.204304 18.182606 18.247700 18.204304 18.160908 18.204304 18.269398 18.247700 18.226002 18.247700 18.312809 18.334507 18.312809 18.182606 18.182606 18.030704 18.052402 17.965595 17.922199 17.813709 17.791996 17.726902 17.661808 17.770298 17.770298 17.683506 17.640110 17.553303 17.509907 17.466496 17.423100 17.358006 17.271198 17.379704 17.249500 17.314610 17.292896 17.227802 17.010807 17.054203 17.075901 16.967396 16.902302 16.924000 16.880604 16.967396 16.902302 16.902302 16.989109 16.880604 16.902302 16.924000 16.902302 16.880604 16.576801 16.837208 
16.555103 16.403202 16.490009 16.446598 16.533405 16.511707 16.490009 16.381504 16.381504 16.381504 16.446598 16.468296 16.424900 16.511707 16.511707 16.490009 16.576801 16.511707 16.620197 16.555103 16.555103 16.555103 16.641895 16.641895 16.620197 16.750401 16.750401 16.707005 16.707005 16.641895 16.685307 16.685307 16.707005 16.663609 16.750401 16.989109 17.314610 17.292896 17.336308 17.379704 17.553303 17.640110 17.661808 17.705204 17.900501 18.009007 18.139210 18.117496 18.226002 18.247700 18.247700 18.312809 18.291096 18.334507 18.377903 18.291096 18.334507 18.204304 18.160908 18.139210 18.052402 18.074100 18.009007 17.965595 18.009007 17.943897 17.965595 18.009007 18.030704 18.074100 18.182606 18.269398 18.334507 18.356205 18.377903 18.486408 18.399601 18.464710 18.442997 18.464710 18.421299 18.356205 18.269398 18.204304 18.182606 18.074100 18.139210 18.117496 18.139210 18.139210 18.226002 18.356205 18.356205 18.442997 18.421299 18.421299 18.508106 18.486408 18.442997 18.442997 18.356205 18.312809 18.247700 18.269398 18.117496 18.139210 18.117496 18.117496 18.095798 18.139210 18.204304 18.139210 18.204304 18.204304 18.247700 18.226002 18.312809 18.182606 18.160908 18.095798 18.009007 18.052402 18.030704 17.813709 17.748600 17.661808 17.726902 17.835407 17.748600 17.618397 17.596699 17.596699 17.488209 17.379704 17.292896 17.292896 17.249500 17.401402 17.379704 17.336308 17.227802 17.184406 17.010807 17.010807 16.989109 16.945698 16.924000 16.945698 16.902302 17.010807 16.945698 17.032505 16.945698 16.967396 16.902302 16.924000 16.858906 16.858906 16.707005 16.772099 
16.446598 16.468296 16.511707 16.381504 16.446598 16.403202 16.490009 16.381504 16.490009 16.403202 16.468296 16.424900 16.490009 16.511707 16.685307 16.533405 16.598499 16.576801 16.663609 16.663609 16.663609 16.620197 16.707005 16.707005 16.728703 16.620197 16.728703 16.707005 16.707005 16.641895 16.685307 16.685307 16.598499 16.728703 16.793797 17.097599 17.249500 17.314610 17.336308 17.379704 17.531605 17.596699 17.791996 17.770298 17.878803 17.987309 18.074100 18.117496 18.204304 18.160908 18.226002 18.226002 18.226002 18.334507 18.291096 18.247700 18.269398 18.226002 18.160908 18.074100 18.052402 18.052402 18.009007 18.030704 17.943897 17.922199 18.030704 18.052402 18.030704 18.052402 18.095798 18.182606 18.269398 18.377903 18.356205 18.312809 18.442997 18.442997 18.464710 18.486408 18.464710 18.334507 18.291096 18.160908 18.204304 18.182606 18.139210 18.074100 18.095798 18.204304 18.291096 18.291096 18.399601 18.399601 18.399601 18.442997 18.508106 18.442997 18.421299 18.442997 18.399601 18.291096 18.291096 18.182606 18.095798 18.139210 18.030704 18.009007 18.009007 18.074100 18.074100 18.052402 18.139210 18.204304 18.269398 18.356205 18.312809 18.182606 18.139210 18.160908 18.160908 18.052402 17.987309 17.857105 17.813709 17.705204 17.683506 17.683506 17.705204 17.705204 17.531605 17.553303 17.488209 17.379704 17.314610 17.336308 17.271198 17.379704 17.358006 17.314610 17.119297 17.162708 16.989109 16.989109 16.967396 16.967396 16.967396 16.967396 16.945698 16.967396 16.924000 17.010807 16.924000 16.902302 16.945698 16.837208 16.902302 16.815510 16.707005 16.858906 
16.555103 16.490009 16.576801 16.403202 16.490009 16.446598 16.490009 16.490009 16.403202 16.446598 16.490009 16.490009 16.468296 16.533405 16.533405 16.641895 16.620197 16.685307 16.598499 16.641895 16.685307 16.685307 16.858906 16.837208 16.750401 16.707005 16.707005 16.772099 16.641895 16.663609 16.663609 16.663609 16.641895 16.750401 16.880604 17.162708 17.249500 17.271198 17.271198 17.423100 17.531605 17.683506 17.791996 17.726902 17.857105 17.943897 18.009007 18.052402 18.052402 18.139210 18.139210 18.117496 18.160908 18.182606 18.226002 18.204304 18.291096 18.204304 18.139210 18.117496 18.160908 18.095798 18.139210 18.117496 18.030704 17.943897 18.095798 17.943897 18.074100 18.095798 18.160908 18.291096 18.334507 18.356205 18.377903 18.464710 18.421299 18.399601 18.442997 18.529804 18.421299 18.356205 18.312809 18.182606 18.182606 18.182606 18.117496 18.095798 18.139210 18.182606 18.269398 18.356205 18.377903 18.442997 18.442997 18.464710 18.486408 18.464710 18.442997 18.464710 18.334507 18.334507 18.226002 18.226002 18.139210 18.117496 18.139210 18.009007 18.030704 18.052402 18.160908 18.074100 18.030704 18.269398 18.356205 18.291096 18.312809 18.182606 18.247700 18.182606 18.095798 18.095798 18.095798 17.922199 17.748600 17.705204 17.726902 17.683506 17.640110 17.575001 17.553303 17.488209 17.488209 17.423100 17.358006 17.314610 17.271198 17.314610 17.379704 17.314610 17.227802 17.140995 17.032505 17.032505 17.054203 16.924000 16.945698 17.032505 16.924000 16.945698 16.945698 17.054203 17.010807 16.880604 16.902302 16.837208 16.989109 16.750401 16.750401 16.858906 
16.533405 16.446598 16.533405 16.468296 16.490009 16.468296 16.490009 16.446598 16.468296 16.468296 16.446598 16.468296 16.338108 16.468296 16.490009 16.555103 16.772099 16.685307 16.685307 16.663609 16.728703 16.772099 16.750401 16.772099 16.772099 16.620197 16.772099 16.685307 16.685307 16.641895 16.772099 16.663609 16.707005 16.707005 16.837208 16.989109 17.184406 17.271198 17.249500 17.444798 17.444798 17.661808 17.748600 17.705204 17.857105 17.922199 18.030704 18.009007 18.052402 18.030704 18.117496 18.139210 18.074100 18.160908 18.182606 18.226002 18.204304 18.139210 18.117496 18.182606 18.269398 18.139210 18.117496 18.095798 18.139210 18.117496 18.160908 18.030704 18.009007 18.160908 18.204304 18.204304 18.291096 18.334507 18.356205 18.442997 18.442997 18.399601 18.486408 18.442997 18.421299 18.356205 18.247700 18.160908 18.226002 18.139210 18.160908 18.117496 18.139210 18.160908 18.291096 18.312809 18.356205 18.486408 18.508106 18.442997 18.486408 18.421299 18.356205 18.486408 18.421299 18.291096 18.269398 18.160908 18.052402 18.074100 18.030704 18.095798 18.009007 18.030704 18.074100 18.030704 18.052402 18.160908 18.247700 18.226002 18.291096 18.204304 18.182606 18.182606 18.204304 18.052402 18.052402 17.813709 17.791996 17.726902 17.770298 17.661808 17.618397 17.618397 17.531605 17.509907 17.509907 17.466496 17.271198 17.314610 17.379704 17.271198 17.358006 17.227802 17.206104 17.140995 16.967396 17.054203 17.010807 17.010807 16.989109 16.967396 16.815510 16.902302 16.924000 16.967396 16.880604 16.880604 16.880604 16.880604 16.880604 16.902302 16.750401 16.858906 
16.511707 16.533405 16.555103 16.490009 16.685307 16.511707 16.598499 16.424900 16.446598 16.490009 16.555103 16.381504 16.316410 16.272999 16.251301 16.576801 16.663609 16.750401 16.728703 16.772099 16.815510 16.858906 16.793797 16.793797 16.858906 16.707005 16.663609 16.750401 16.685307 16.641895 16.707005 16.663609 16.663609 16.728703 16.815510 17.010807 17.206104 17.184406 17.336308 17.444798 17.444798 17.640110 17.726902 17.813709 17.922199 17.987309 17.922199 17.922199 17.987309 18.030704 18.009007 18.052402 18.095798 18.095798 18.095798 18.139210 18.117496 18.226002 18.139210 18.247700 18.247700 18.312809 18.226002 18.226002 18.204304 18.095798 18.160908 18.074100 18.095798 18.117496 18.160908 18.269398 18.182606 18.334507 18.291096 18.334507 18.421299 18.464710 18.399601 18.421299 18.312809 18.226002 18.247700 18.117496 18.204304 18.226002 18.160908 18.117496 18.117496 18.247700 18.291096 18.442997 18.399601 18.464710 18.421299 18.399601 18.529804 18.529804 18.442997 18.356205 18.421299 18.291096 18.139210 18.182606 18.117496 18.095798 18.074100 18.030704 18.052402 17.987309 18.009007 18.009007 18.030704 18.204304 18.160908 18.247700 18.269398 18.247700 18.182606 18.182606 18.095798 18.009007 17.987309 17.922199 17.813709 17.748600 17.726902 17.683506 17.705204 17.618397 17.509907 17.509907 17.466496 17.292896 17.314610 17.314610 17.444798 17.292896 17.271198 17.184406 17.184406 17.119297 16.924000 17.032505 16.989109 16.793797 16.989109 16.902302 16.880604 16.945698 16.989109 16.967396 16.924000 16.902302 16.793797 16.815510 16.858906 16.793797 16.685307 16.750401 
16.576801 16.533405 16.576801 16.576801 16.533405 16.555103 16.533405 16.468296 16.576801 16.620197 16.576801 16.251301 16.207905 16.164509 16.186207 16.446598 16.728703 16.707005 16.772099 16.728703 16.793797 16.793797 16.858906 16.793797 16.793797 16.815510 16.772099 16.772099 16.685307 16.728703 16.728703 16.772099 16.685307 16.750401 16.880604 17.097599 17.162708 17.249500 17.466496 17.444798 17.553303 17.683506 17.770298 17.748600 17.835407 18.030704 17.857105 18.009007 17.987309 17.987309 18.009007 18.030704 18.095798 18.160908 18.074100 18.074100 18.117496 18.030704 18.074100 18.247700 18.356205 18.269398 18.247700 18.291096 18.226002 18.160908 18.204304 18.117496 18.095798 18.182606 18.139210 18.226002 18.226002 18.204304 18.226002 18.269398 18.356205 18.291096 18.377903 18.377903 18.356205 18.291096 18.312809 18.139210 18.247700 18.291096 18.247700 18.204304 18.204304 18.247700 18.226002 18.356205 18.442997 18.464710 18.421299 18.421299 18.399601 18.464710 18.529804 18.508106 18.334507 18.334507 18.182606 18.204304 18.204304 18.095798 17.987309 18.009007 17.987309 18.009007 18.009007 18.095798 18.009007 18.139210 18.160908 18.204304 18.356205 18.312809 18.247700 18.139210 18.095798 18.117496 18.030704 17.987309 17.922199 17.791996 17.683506 17.640110 17.661808 17.553303 17.575001 17.466496 17.509907 17.423100 17.314610 17.401402 17.358006 17.162708 17.206104 17.227802 17.119297 17.075901 17.054203 16.945698 17.010807 16.772099 16.967396 16.967396 16.902302 16.945698 17.010807 17.010807 16.945698 16.902302 16.880604 16.858906 16.858906 16.772099 16.707005 16.837208 
16.576801 16.576801 16.598499 16.576801 16.641895 16.707005 16.663609 16.663609 16.576801 16.576801 16.598499 16.207905 16.164509 16.121098 16.229603 16.403202 16.620197 16.620197 16.685307 16.685307 16.685307 16.858906 16.837208 16.858906 16.750401 16.858906 16.858906 16.815510 16.728703 16.815510 16.707005 16.728703 16.707005 16.707005 16.967396 17.140995 17.227802 17.314610 17.271198 17.358006 17.553303 17.618397 17.705204 17.705204 17.813709 18.009007 17.900501 18.030704 18.009007 17.943897 17.965595 18.052402 18.052402 18.117496 18.074100 18.030704 18.052402 18.139210 18.139210 18.182606 18.312809 18.356205 18.291096 18.356205 18.291096 18.204304 18.182606 18.226002 18.226002 18.182606 18.204304 18.117496 18.160908 18.226002 18.226002 18.204304 18.247700 18.226002 18.291096 18.291096 18.356205 18.312809 18.312809 18.269398 18.312809 18.312809 18.334507 18.312809 18.247700 18.312809 18.269398 18.442997 18.464710 18.334507 18.377903 18.399601 18.377903 18.508106 18.377903 18.399601 18.377903 18.312809 18.269398 18.204304 18.160908 18.139210 18.139210 18.074100 18.074100 18.052402 18.052402 18.009007 18.052402 18.204304 18.226002 18.204304 18.204304 18.269398 18.204304 18.204304 18.160908 18.030704 18.009007 17.965595 17.791996 17.705204 17.748600 17.683506 17.661808 17.575001 17.488209 17.531605 17.509907 17.379704 17.227802 17.314610 17.358006 17.271198 17.227802 17.227802 17.184406 17.097599 16.989109 17.032505 16.967396 16.945698 16.967396 16.858906 16.902302 16.924000 17.010807 16.989109 16.967396 16.837208 16.880604 16.902302 16.880604 16.772099 16.663609 16.793797 
16.598499 16.685307 16.772099 16.707005 16.750401 16.728703 16.685307 16.750401 16.685307 16.620197 16.576801 16.272999 16.077702 16.099400 16.207905 16.490009 16.641895 16.685307 16.728703 16.772099 16.728703 16.967396 16.880604 16.815510 16.858906 16.880604 16.837208 16.858906 16.837208 16.858906 16.772099 16.772099 16.815510 16.793797 16.945698 17.140995 17.292896 17.401402 17.336308 17.488209 17.531605 17.705204 17.748600 17.748600 17.813709 17.965595 17.965595 17.943897 18.009007 18.030704 18.030704 18.074100 18.117496 18.117496 18.074100 18.030704 18.160908 18.139210 18.226002 18.247700 18.312809 18.291096 18.269398 18.356205 18.291096 18.334507 18.182606 18.269398 18.226002 18.182606 18.139210 18.117496 18.139210 18.095798 18.182606 18.160908 18.291096 18.269398 18.247700 18.269398 18.291096 18.399601 18.356205 18.442997 18.377903 18.399601 18.312809 18.334507 18.377903 18.356205 18.334507 18.421299 18.399601 18.356205 18.334507 18.377903 18.421299 18.464710 18.464710 18.464710 18.334507 18.421299 18.204304 18.269398 18.182606 18.226002 18.182606 18.095798 18.160908 18.052402 18.139210 18.095798 18.009007 18.182606 18.204304 18.247700 18.269398 18.312809 18.139210 18.117496 18.095798 18.009007 17.965595 17.965595 17.791996 17.770298 17.705204 17.705204 17.640110 17.509907 17.553303 17.444798 17.509907 17.466496 17.423100 17.379704 17.336308 17.227802 17.184406 17.227802 17.227802 17.140995 17.010807 16.967396 16.902302 16.880604 16.945698 16.902302 16.924000 16.989109 16.967396 17.032505 16.902302 17.010807 17.010807 16.880604 16.858906 16.945698 16.772099 16.815510 
16.641895 16.707005 16.772099 16.815510 16.793797 16.707005 16.750401 16.598499 16.663609 16.555103 16.620197 16.403202 16.099400 16.142796 16.099400 16.316410 16.511707 16.772099 16.772099 16.858906 16.772099 16.858906 16.858906 16.858906 16.837208 16.772099 16.880604 16.858906 16.837208 16.793797 16.793797 16.837208 16.750401 16.750401 16.880604 17.119297 17.206104 17.379704 17.336308 17.358006 17.575001 17.596699 17.726902 17.726902 17.813709 18.009007 17.965595 18.074100 18.009007 17.987309 18.095798 18.052402 18.052402 18.074100 18.074100 18.052402 18.052402 18.117496 18.160908 18.247700 18.291096 18.269398 18.312809 18.291096 18.269398 18.269398 18.226002 18.269398 18.182606 18.182606 18.074100 18.074100 18.074100 18.030704 18.052402 18.074100 18.139210 18.074100 18.117496 18.160908 18.291096 18.334507 18.399601 18.356205 18.377903 18.377903 18.356205 18.356205 18.356205 18.312809 18.312809 18.356205 18.312809 18.269398 18.334507 18.204304 18.334507 18.291096 18.247700 18.247700 18.247700 18.291096 18.204304 18.204304 18.291096 18.160908 18.160908 18.160908 18.139210 18.074100 18.182606 18.095798 18.052402 18.117496 18.160908 18.160908 18.117496 18.160908 18.139210 18.139210 17.987309 17.835407 17.900501 17.922199 17.705204 17.640110 17.640110 17.575001 17.553303 17.575001 17.444798 17.596699 17.379704 17.358006 17.444798 17.227802 17.292896 17.184406 17.227802 17.162708 17.010807 16.967396 16.945698 16.945698 16.858906 16.815510 17.010807 16.924000 16.989109 16.945698 16.902302 17.032505 16.924000 17.010807 16.967396 16.858906 16.902302 16.750401 16.728703 16.945698 
16.641895 16.663609 16.902302 16.793797 16.728703 16.750401 16.685307 16.685307 16.707005 16.576801 16.641895 16.468296 16.207905 16.121098 16.121098 16.338108 16.576801 16.772099 16.880604 16.945698 16.793797 16.902302 16.902302 16.815510 16.815510 16.837208 16.902302 16.880604 16.815510 16.837208 16.837208 16.750401 16.772099 16.772099 16.880604 17.119297 17.292896 17.249500 17.379704 17.596699 17.640110 17.705204 17.813709 17.791996 17.835407 17.965595 17.965595 17.987309 17.922199 18.030704 18.052402 18.074100 18.095798 18.074100 18.052402 18.052402 18.117496 18.052402 18.117496 18.247700 18.269398 18.312809 18.312809 18.291096 18.312809 18.269398 18.226002 18.160908 18.182606 18.139210 18.095798 18.052402 18.095798 17.943897 18.052402 18.030704 18.204304 18.182606 18.204304 18.226002 18.269398 18.442997 18.442997 18.356205 18.334507 18.486408 18.399601 18.421299 18.442997 18.421299 18.399601 18.291096 18.312809 18.247700 18.247700 18.269398 18.247700 18.269398 18.269398 18.291096 18.204304 18.226002 18.182606 18.247700 18.356205 18.226002 18.204304 18.226002 18.117496 18.247700 18.182606 18.095798 18.095798 18.074100 18.182606 18.139210 18.182606 18.052402 18.009007 18.009007 17.965595 17.857105 17.965595 17.770298 17.661808 17.596699 17.618397 17.618397 17.575001 17.466496 17.488209 17.488209 17.358006 17.379704 17.271198 17.336308 17.206104 17.184406 17.227802 17.097599 17.032505 16.924000 16.880604 16.902302 16.837208 16.858906 16.967396 16.924000 16.924000 16.945698 16.880604 16.924000 16.924000 16.902302 16.902302 16.924000 16.924000 16.750401 16.793797 16.880604 
16.750401 16.728703 16.793797 16.772099 16.793797 16.772099 16.641895 16.685307 16.663609 16.533405 16.641895 16.403202 16.164509 16.077702 16.121098 16.272999 16.381504 16.707005 16.728703 16.837208 16.793797 16.902302 16.815510 16.793797 16.858906 16.837208 16.772099 16.837208 16.902302 16.858906 16.924000 16.728703 16.663609 16.858906 16.815510 17.075901 17.249500 17.227802 17.401402 17.509907 17.705204 17.705204 17.813709 17.835407 17.857105 17.965595 17.965595 18.009007 18.009007 17.965595 17.987309 18.009007 18.117496 18.160908 18.074100 18.074100 18.117496 18.117496 18.074100 18.160908 18.247700 18.269398 18.334507 18.312809 18.377903 18.356205 18.247700 18.160908 18.204304 18.117496 18.052402 18.074100 17.900501 18.009007 17.987309 18.074100 18.095798 18.117496 18.204304 18.117496 18.247700 18.291096 18.377903 18.399601 18.421299 18.421299 18.377903 18.377903 18.399601 18.356205 18.399601 18.377903 18.247700 18.160908 18.160908 18.117496 18.226002 18.226002 18.269398 18.182606 18.226002 18.226002 18.247700 18.269398 18.356205 18.291096 18.291096 18.226002 18.247700 18.160908 18.312809 18.117496 18.117496 18.074100 18.030704 18.009007 18.030704 17.965595 17.922199 17.857105 17.857105 17.835407 17.813709 17.813709 17.596699 17.596699 17.640110 17.553303 17.618397 17.531605 17.488209 17.401402 17.488209 17.336308 17.249500 17.292896 17.140995 17.206104 17.119297 17.140995 17.075901 16.967396 16.989109 16.945698 16.902302 16.858906 16.989109 16.924000 16.793797 16.945698 16.967396 17.032505 16.989109 16.945698 17.010807 16.967396 16.967396 16.793797 16.663609 16.815510 
16.750401 16.837208 16.815510 16.793797 16.815510 16.750401 16.728703 16.663609 16.641895 16.620197 16.620197 16.598499 16.316410 16.186207 16.229603 16.251301 16.359806 16.685307 16.772099 16.728703 16.880604 16.858906 16.815510 16.858906 16.793797 16.858906 16.880604 16.815510 16.837208 16.858906 16.945698 16.858906 16.793797 16.793797 16.902302 17.140995 17.271198 17.423100 17.488209 17.618397 17.661808 17.726902 17.791996 17.835407 17.900501 17.987309 18.009007 18.009007 18.095798 18.095798 18.052402 18.052402 18.030704 18.009007 18.009007 18.030704 18.095798 18.160908 18.074100 18.160908 18.269398 18.312809 18.356205 18.312809 18.334507 18.269398 18.291096 18.204304 18.160908 18.052402 18.009007 17.922199 17.987309 17.965595 17.987309 18.052402 18.095798 18.117496 18.095798 18.160908 18.247700 18.334507 18.421299 18.421299 18.442997 18.551502 18.486408 18.421299 18.421299 18.399601 18.356205 18.377903 18.247700 18.204304 18.182606 18.139210 18.160908 18.160908 18.139210 18.204304 18.291096 18.226002 18.269398 18.312809 18.377903 18.334507 18.247700 18.291096 18.334507 18.160908 18.312809 18.117496 18.095798 17.987309 18.052402 18.030704 17.943897 17.965595 17.943897 17.857105 17.791996 17.791996 17.791996 17.705204 17.618397 17.661808 17.553303 17.531605 17.575001 17.531605 17.531605 17.488209 17.358006 17.271198 17.336308 17.271198 17.227802 17.271198 17.119297 17.119297 17.054203 16.967396 16.924000 16.902302 16.858906 16.945698 16.945698 17.010807 16.924000 16.924000 16.967396 16.945698 16.902302 16.945698 16.902302 16.989109 16.924000 16.837208 16.750401 16.793797 
16.663609 16.728703 16.707005 16.707005 16.772099 16.707005 16.663609 16.707005 16.620197 16.663609 16.750401 16.511707 16.359806 16.251301 16.056004 16.207905 16.338108 16.641895 16.793797 16.728703 16.837208 16.815510 16.902302 16.924000 16.858906 16.945698 16.902302 16.880604 16.880604 16.858906 16.902302 16.815510 16.880604 16.902302 16.902302 17.184406 17.336308 17.444798 17.575001 17.813709 17.791996 17.878803 17.878803 17.922199 18.030704 18.009007 17.965595 17.965595 17.987309 17.943897 17.943897 18.009007 17.922199 18.030704 17.965595 18.009007 18.052402 18.117496 18.030704 18.117496 18.247700 18.204304 18.269398 18.269398 18.204304 18.182606 18.269398 18.182606 18.074100 18.030704 17.987309 17.943897 17.965595 17.943897 17.943897 18.139210 18.117496 18.160908 18.226002 18.160908 18.204304 18.334507 18.421299 18.377903 18.486408 18.508106 18.508106 18.399601 18.442997 18.356205 18.312809 18.334507 18.204304 18.204304 18.139210 18.139210 18.182606 18.095798 18.160908 18.182606 18.204304 18.334507 18.312809 18.377903 18.399601 18.421299 18.356205 18.356205 18.356205 18.291096 18.377903 18.117496 18.160908 18.095798 17.965595 18.009007 17.922199 17.857105 17.878803 17.813709 17.726902 17.640110 17.726902 17.726902 17.683506 17.553303 17.488209 17.553303 17.531605 17.553303 17.444798 17.423100 17.423100 17.423100 17.314610 17.358006 17.249500 17.162708 17.184406 17.206104 17.075901 16.967396 16.902302 16.924000 16.793797 16.924000 16.967396 16.967396 17.010807 17.010807 16.880604 17.010807 16.880604 16.989109 16.793797 16.902302 17.054203 16.858906 16.728703 16.728703 
16.728703 16.685307 16.793797 16.728703 16.728703 16.663609 16.576801 16.685307 16.641895 16.685307 16.685307 16.576801 16.446598 16.229603 16.186207 16.316410 16.294697 16.511707 16.685307 16.793797 16.793797 16.858906 16.858906 16.750401 16.858906 16.902302 16.989109 17.054203 16.924000 16.945698 16.880604 16.772099 16.945698 16.924000 16.902302 17.097599 17.379704 17.661808 17.661808 17.922199 17.900501 18.009007 17.987309 17.965595 17.943897 18.030704 17.943897 17.987309 17.987309 17.965595 17.943897 17.987309 17.922199 17.987309 17.965595 17.987309 17.965595 18.030704 18.052402 18.095798 18.117496 18.182606 18.117496 18.160908 18.095798 18.160908 18.074100 18.052402 18.030704 18.009007 18.009007 18.009007 17.900501 17.922199 17.965595 18.095798 18.117496 18.074100 18.095798 18.247700 18.247700 18.377903 18.377903 18.442997 18.421299 18.529804 18.464710 18.377903 18.377903 18.312809 18.312809 18.334507 18.160908 18.117496 18.117496 18.074100 18.052402 18.117496 18.117496 18.182606 18.182606 18.269398 18.334507 18.377903 18.291096 18.291096 18.421299 18.377903 18.269398 18.356205 18.291096 18.030704 18.074100 17.987309 17.878803 17.878803 17.857105 17.857105 17.748600 17.748600 17.726902 17.618397 17.575001 17.661808 17.553303 17.575001 17.509907 17.488209 17.531605 17.488209 17.401402 17.423100 17.401402 17.379704 17.314610 17.271198 17.227802 17.206104 17.162708 17.054203 17.010807 16.945698 16.858906 16.815510 16.880604 16.793797 16.945698 16.880604 16.924000 16.902302 16.880604 16.967396 16.880604 16.924000 16.989109 16.837208 16.989109 16.815510 16.685307 16.815510 
16.772099 16.772099 16.728703 16.663609 16.728703 16.707005 16.750401 16.663609 16.707005 16.728703 16.793797 16.728703 16.468296 16.207905 16.121098 16.294697 16.316410 16.403202 16.707005 16.837208 16.837208 16.858906 16.858906 16.793797 16.924000 16.902302 16.989109 16.902302 16.945698 16.924000 16.924000 16.858906 16.880604 16.924000 16.989109 17.227802 17.466496 17.705204 17.943897 18.139210 18.204304 18.160908 18.052402 18.030704 17.987309 18.052402 17.943897 17.965595 17.900501 17.965595 18.030704 17.987309 17.987309 17.987309 17.965595 17.987309 17.965595 17.900501 18.052402 17.943897 18.139210 18.074100 18.074100 18.009007 18.052402 18.095798 18.074100 17.965595 17.922199 18.009007 17.922199 17.943897 17.878803 17.900501 17.922199 18.117496 17.987309 18.074100 18.074100 18.182606 18.356205 18.291096 18.399601 18.464710 18.399601 18.464710 18.442997 18.399601 18.377903 18.334507 18.291096 18.291096 18.117496 18.117496 18.182606 18.095798 18.139210 18.074100 18.117496 18.182606 18.182606 18.226002 18.312809 18.356205 18.442997 18.377903 18.421299 18.377903 18.312809 18.269398 18.247700 18.204304 18.074100 18.009007 17.878803 17.857105 17.922199 17.813709 17.726902 17.683506 17.640110 17.575001 17.661808 17.575001 17.531605 17.596699 17.466496 17.553303 17.531605 17.531605 17.444798 17.423100 17.423100 17.358006 17.292896 17.292896 17.292896 17.119297 17.162708 17.119297 17.054203 16.945698 16.880604 16.924000 16.858906 16.880604 16.902302 16.880604 16.924000 16.858906 16.902302 17.032505 16.902302 16.924000 16.837208 16.858906 16.945698 16.772099 16.750401 16.750401 
16.793797 16.793797 16.728703 16.685307 16.728703 16.707005 16.728703 16.750401 16.728703 16.685307 16.837208 16.728703 16.620197 16.316410 16.099400 16.251301 16.186207 16.316410 16.620197 16.880604 16.967396 16.815510 17.032505 16.902302 16.880604 16.924000 16.945698 16.880604 16.902302 16.924000 16.924000 16.924000 16.902302 16.967396 17.097599 17.379704 17.683506 18.030704 18.247700 18.377903 18.551502 18.464710 18.291096 18.139210 18.074100 18.117496 18.009007 18.074100 17.922199 17.965595 18.009007 17.987309 17.943897 17.987309 18.030704 17.900501 17.943897 17.922199 17.878803 17.943897 17.987309 18.009007 17.965595 17.943897 17.987309 18.009007 17.943897 17.987309 17.878803 17.987309 17.922199 18.009007 17.900501 17.922199 17.943897 17.987309 17.965595 18.009007 18.095798 18.139210 18.182606 18.312809 18.312809 18.421299 18.442997 18.464710 18.442997 18.356205 18.356205 18.334507 18.291096 18.160908 18.160908 18.052402 18.117496 18.182606 18.074100 18.095798 18.074100 18.139210 18.095798 18.247700 18.312809 18.312809 18.399601 18.334507 18.377903 18.377903 18.356205 18.356205 18.291096 18.074100 18.052402 18.009007 17.900501 17.835407 17.900501 17.726902 17.705204 17.726902 17.575001 17.596699 17.661808 17.575001 17.575001 17.553303 17.596699 17.531605 17.531605 17.466496 17.466496 17.401402 17.423100 17.379704 17.336308 17.292896 17.184406 17.162708 17.119297 17.162708 17.119297 17.054203 16.945698 16.880604 16.902302 16.858906 16.902302 16.945698 16.858906 16.858906 16.924000 16.858906 16.837208 16.924000 16.858906 16.815510 16.989109 16.837208 16.707005 16.880604 
16.663609 16.707005 16.837208 16.663609 16.663609 16.728703 16.707005 16.598499 16.728703 16.663609 16.707005 16.663609 16.511707 16.446598 16.207905 16.251301 16.186207 16.294697 16.490009 16.728703 16.772099 16.772099 16.880604 16.815510 16.880604 17.032505 16.989109 16.945698 17.054203 16.967396 16.989109 16.945698 16.924000 17.097599 17.249500 17.618397 18.074100 18.464710 18.768497 18.898701 18.963810 18.768497 18.725101 18.529804 18.399601 18.312809 18.117496 18.095798 18.009007 18.030704 18.030704 18.052402 17.987309 17.943897 17.943897 17.900501 17.922199 17.900501 17.878803 17.943897 18.030704 17.922199 17.922199 17.922199 17.943897 17.943897 17.922199 17.922199 17.922199 17.857105 17.857105 17.922199 17.922199 17.900501 17.987309 17.965595 17.943897 18.030704 18.030704 18.095798 18.160908 18.291096 18.269398 18.356205 18.334507 18.377903 18.291096 18.377903 18.356205 18.160908 18.226002 18.074100 18.052402 18.009007 18.095798 18.074100 18.009007 17.987309 18.030704 18.117496 18.117496 18.182606 18.291096 18.334507 18.312809 18.399601 18.377903 18.356205 18.291096 18.312809 18.226002 18.074100 17.965595 17.987309 17.900501 17.748600 17.770298 17.596699 17.683506 17.640110 17.661808 17.553303 17.466496 17.531605 17.509907 17.531605 17.618397 17.444798 17.531605 17.488209 17.401402 17.509907 17.553303 17.314610 17.271198 17.358006 17.271198 17.119297 17.075901 17.119297 17.010807 16.967396 16.902302 16.902302 16.772099 16.880604 16.945698 16.924000 16.815510 16.902302 16.967396 16.945698 16.902302 16.837208 16.858906 16.945698 16.924000 16.772099 16.685307 16.772099 
16.772099 16.837208 16.815510 16.772099 16.728703 16.750401 16.728703 16.641895 16.641895 16.620197 16.750401 16.728703 16.533405 16.403202 16.316410 16.338108 16.229603 16.272999 16.468296 16.772099 16.858906 16.924000 16.945698 16.815510 16.924000 16.989109 16.945698 16.967396 17.054203 16.989109 16.945698 16.924000 17.119297 17.444798 18.030704 18.377903 18.833607 19.224201 19.636509 19.940296 19.766697 19.484608 19.180805 18.963810 18.811909 18.573200 18.247700 18.095798 17.987309 18.052402 17.987309 18.030704 17.965595 18.074100 18.009007 17.900501 17.965595 17.943897 17.943897 17.943897 17.987309 17.900501 17.878803 17.900501 17.835407 17.835407 17.857105 17.857105 17.857105 17.813709 17.857105 17.835407 17.900501 17.878803 17.987309 17.922199 17.965595 18.030704 17.943897 18.030704 18.095798 18.226002 18.095798 18.226002 18.269398 18.226002 18.269398 18.139210 18.226002 18.204304 18.139210 18.095798 18.009007 18.009007 17.965595 17.987309 18.030704 18.160908 18.117496 18.074100 18.247700 18.226002 18.291096 18.334507 18.291096 18.356205 18.312809 18.356205 18.269398 18.226002 18.182606 18.052402 18.030704 17.943897 17.770298 17.813709 17.791996 17.661808 17.640110 17.683506 17.661808 17.596699 17.640110 17.531605 17.444798 17.531605 17.509907 17.423100 17.553303 17.423100 17.488209 17.423100 17.553303 17.401402 17.401402 17.401402 17.227802 17.162708 17.162708 17.075901 17.075901 16.945698 16.902302 16.902302 16.902302 16.858906 16.858906 16.967396 16.989109 16.793797 16.793797 16.989109 16.837208 16.924000 16.902302 16.924000 16.902302 16.750401 16.750401 16.707005 
16.858906 16.815510 16.793797 16.858906 16.576801 16.620197 16.598499 16.620197 16.685307 16.641895 16.663609 16.620197 16.555103 16.468296 16.251301 16.207905 16.186207 16.272999 16.424900 16.685307 16.967396 16.945698 16.880604 16.924000 16.750401 16.989109 17.032505 17.010807 16.945698 16.967396 16.989109 17.010807 17.162708 17.900501 19.072300 19.093998 19.050602 19.636509 20.417698 21.068699 20.960209 20.157307 19.549702 19.202503 19.050602 18.768497 18.312809 18.095798 18.009007 18.095798 18.009007 17.900501 17.878803 17.987309 17.965595 17.922199 17.857105 17.857105 17.835407 17.900501 17.878803 17.835407 17.813709 17.878803 17.813709 17.835407 17.748600 17.791996 17.835407 17.748600 17.835407 17.857105 17.770298 17.813709 17.878803 17.965595 17.965595 17.900501 17.878803 17.987309 18.030704 18.117496 18.139210 18.074100 18.160908 18.247700 18.269398 18.204304 18.204304 18.095798 18.117496 18.052402 17.943897 18.009007 17.965595 17.900501 17.987309 18.030704 18.074100 18.074100 18.182606 18.204304 18.139210 18.204304 18.204304 18.269398 18.356205 18.269398 18.291096 18.247700 18.117496 17.987309 17.922199 17.922199 17.770298 17.748600 17.726902 17.640110 17.705204 17.618397 17.575001 17.531605 17.488209 17.553303 17.509907 17.444798 17.423100 17.488209 17.531605 17.379704 17.358006 17.444798 17.423100 17.358006 17.271198 17.336308 17.206104 17.184406 17.032505 16.989109 17.054203 16.924000 16.902302 16.815510 16.793797 16.728703 16.967396 16.902302 16.858906 16.815510 16.880604 16.945698 16.945698 16.815510 16.772099 16.902302 16.902302 16.815510 16.685307 16.707005 
16.750401 16.685307 16.728703 16.707005 16.685307 16.663609 16.620197 16.685307 16.772099 16.685307 16.750401 16.685307 16.685307 16.576801 16.338108 16.207905 16.229603 16.251301 16.381504 16.641895 16.815510 16.924000 16.945698 16.902302 16.924000 16.967396 17.054203 17.162708 16.945698 17.010807 17.054203 17.162708 17.423100 17.661808 18.139210 18.160908 18.508106 19.484608 21.090397 22.066898 21.849903 20.678104 19.614796 19.245899 19.007206 18.681705 18.356205 18.312809 18.030704 18.095798 18.074100 18.074100 17.987309 17.987309 17.987309 18.074100 17.943897 17.922199 17.900501 17.922199 17.835407 17.813709 17.900501 17.835407 17.791996 17.770298 17.791996 17.770298 17.835407 17.835407 17.857105 17.835407 17.835407 17.813709 17.878803 17.922199 17.922199 17.900501 17.835407 17.943897 18.009007 18.009007 18.009007 18.117496 18.117496 18.160908 18.095798 18.117496 18.052402 18.074100 18.095798 18.095798 18.030704 17.987309 18.009007 17.922199 17.965595 17.965595 18.074100 18.030704 18.139210 18.182606 18.204304 18.226002 18.226002 18.182606 18.291096 18.204304 18.247700 18.160908 18.117496 18.009007 17.987309 17.900501 17.791996 17.813709 17.791996 17.705204 17.640110 17.575001 17.488209 17.488209 17.509907 17.466496 17.531605 17.466496 17.444798 17.401402 17.509907 17.553303 17.358006 17.401402 17.379704 17.358006 17.292896 17.206104 17.249500 17.249500 17.119297 17.075901 17.032505 17.097599 16.858906 16.858906 16.858906 16.815510 16.989109 16.902302 16.815510 16.858906 16.750401 16.945698 16.945698 16.924000 16.880604 16.858906 16.924000 16.815510 16.576801 16.728703 
16.685307 16.772099 16.728703 16.641895 16.707005 16.663609 16.685307 16.620197 16.728703 16.707005 16.772099 16.663609 16.750401 16.728703 16.468296 16.186207 16.316410 16.207905 16.338108 16.511707 16.793797 16.967396 16.902302 16.945698 16.924000 16.989109 17.032505 17.162708 17.119297 17.054203 17.162708 17.292896 17.423100 17.813709 17.857105 18.030704 18.529804 19.853504 21.654606 22.479206 22.110310 20.960209 19.744999 19.267597 19.202503 18.985508 18.681705 18.551502 18.312809 18.291096 18.074100 18.095798 17.943897 17.965595 17.943897 17.922199 17.965595 17.835407 17.835407 17.878803 17.835407 17.835407 17.748600 17.726902 17.770298 17.726902 17.726902 17.791996 17.835407 17.857105 17.857105 17.813709 17.813709 17.748600 17.813709 17.835407 17.900501 17.965595 17.900501 17.965595 17.922199 18.009007 18.052402 18.052402 18.095798 18.074100 18.030704 18.117496 18.074100 17.987309 18.030704 17.943897 18.009007 17.965595 17.943897 17.943897 17.965595 17.987309 18.030704 17.987309 18.074100 18.009007 18.074100 18.117496 18.095798 18.074100 18.117496 18.095798 18.030704 17.987309 18.074100 17.900501 17.965595 17.813709 17.726902 17.683506 17.705204 17.683506 17.661808 17.596699 17.531605 17.444798 17.509907 17.509907 17.509907 17.531605 17.488209 17.509907 17.509907 17.423100 17.488209 17.358006 17.466496 17.314610 17.271198 17.227802 17.162708 17.227802 17.162708 17.010807 17.097599 16.967396 16.815510 16.880604 16.793797 16.815510 16.880604 16.902302 16.858906 16.837208 16.967396 16.924000 16.837208 16.793797 16.858906 16.967396 16.837208 16.858906 16.555103 16.707005 
16.793797 16.728703 16.772099 16.793797 16.728703 16.663609 16.663609 16.641895 16.685307 16.598499 16.707005 16.750401 16.620197 16.663609 16.446598 16.316410 16.207905 16.142796 16.164509 16.403202 16.772099 16.967396 16.924000 16.945698 16.902302 17.075901 17.075901 17.075901 17.075901 17.184406 17.379704 17.596699 17.791996 18.030704 18.312809 18.421299 18.833607 20.027103 21.936695 22.500904 22.110310 20.873402 19.853504 19.571400 19.810108 20.222401 20.113895 19.875202 19.332706 18.725101 18.442997 18.074100 17.922199 17.987309 17.943897 17.900501 17.900501 17.835407 17.791996 17.791996 17.770298 17.683506 17.791996 17.791996 17.726902 17.596699 17.683506 17.661808 17.857105 17.748600 17.857105 17.791996 17.770298 17.770298 17.813709 17.813709 17.813709 17.835407 17.791996 17.835407 17.835407 17.900501 17.943897 17.987309 17.987309 17.965595 18.030704 17.987309 17.987309 17.922199 17.987309 17.987309 17.922199 17.943897 17.900501 17.791996 17.943897 17.943897 17.987309 17.965595 18.052402 18.117496 18.009007 18.074100 18.052402 18.052402 17.987309 18.095798 18.030704 17.965595 18.009007 17.878803 17.813709 17.770298 17.726902 17.705204 17.640110 17.553303 17.531605 17.488209 17.466496 17.423100 17.444798 17.466496 17.444798 17.444798 17.444798 17.401402 17.488209 17.358006 17.444798 17.358006 17.358006 17.292896 17.206104 17.292896 17.227802 17.119297 17.097599 17.010807 16.989109 16.837208 16.837208 16.750401 16.750401 16.837208 16.858906 16.793797 16.880604 16.837208 16.858906 16.858906 16.858906 16.793797 16.858906 16.837208 16.772099 16.598499 16.663609 16.663609 
16.837208 16.815510 16.641895 16.620197 16.620197 16.620197 16.685307 16.663609 16.555103 16.620197 16.663609 16.641895 16.576801 16.772099 16.468296 16.251301 16.229603 16.186207 16.121098 16.338108 16.663609 16.880604 16.945698 16.880604 16.902302 17.010807 17.054203 17.162708 17.249500 17.575001 17.835407 17.943897 18.486408 18.963810 19.028904 19.050602 19.311008 20.113895 21.502705 21.958408 21.763096 20.916798 20.244099 20.547901 21.589497 22.153706 22.088596 21.893299 21.481007 20.461109 19.093998 18.377903 17.987309 17.943897 17.835407 17.922199 17.900501 17.878803 17.748600 17.770298 17.748600 17.705204 17.726902 17.748600 17.683506 17.618397 17.661808 17.705204 17.813709 17.726902 17.791996 17.813709 17.813709 17.791996 17.770298 17.900501 17.900501 17.878803 17.857105 17.900501 17.900501 17.900501 17.943897 17.965595 17.922199 18.009007 17.965595 17.987309 17.878803 17.922199 17.878803 17.987309 18.030704 17.878803 17.900501 17.857105 17.943897 17.922199 17.965595 17.987309 17.943897 18.030704 18.030704 17.965595 18.009007 17.987309 17.943897 17.965595 17.900501 17.878803 17.900501 17.857105 17.857105 17.705204 17.596699 17.553303 17.575001 17.596699 17.466496 17.618397 17.444798 17.444798 17.401402 17.575001 17.466496 17.466496 17.444798 17.379704 17.401402 17.423100 17.444798 17.423100 17.444798 17.379704 17.314610 17.271198 17.249500 17.227802 17.010807 16.880604 16.989109 16.924000 16.772099 16.707005 16.772099 16.793797 16.815510 16.707005 16.880604 16.728703 16.793797 16.880604 16.815510 16.793797 16.858906 16.858906 16.858906 16.663609 16.555103 16.576801 
