# Supplementary material for: Food Image Segmentation Using Multi-Modal Imaging Sensors with Color and Thermal Data
Source: Sensors (Basel). 2023 Jan 4;23(2):560. doi: 10.3390/s23020560 (PMC9860575; doi:10.3390/s23020560)
Supplement: Supplementary file 1 [file sensors-23-00560-s001.zip › Combined Data/Calibration/Calibration thermal/rgb64.txt]

15.882404 15.990910 16.099400 16.121098 16.056004 15.925800 15.969196 15.990910 15.882404 15.969196 16.099400 15.904102 16.142796 16.142796 16.012608 16.099400 16.142796 16.186207 15.990910 16.012608 16.012608 15.990910 15.925800 16.012608 15.947498 16.077702 16.099400 16.142796 16.272999 16.403202 16.338108 16.359806 16.446598 16.490009 16.446598 16.555103 16.446598 16.403202 16.403202 16.338108 16.511707 16.424900 16.576801 16.511707 16.576801 16.663609 16.641895 16.576801 16.663609 16.490009 16.707005 16.663609 16.641895 16.663609 16.685307 16.663609 16.598499 16.576801 16.772099 16.663609 16.728703 16.728703 16.837208 16.750401 16.728703 16.685307 16.772099 16.793797 16.663609 16.641895 16.598499 16.707005 16.685307 16.598499 16.793797 16.728703 16.750401 16.815510 17.032505 17.032505 17.119297 17.097599 17.227802 17.206104 17.206104 17.227802 17.206104 17.140995 17.054203 17.140995 17.140995 16.945698 17.032505 16.989109 17.119297 17.097599 17.097599 17.227802 17.314610 17.314610 17.401402 17.444798 17.466496 17.488209 17.509907 17.466496 17.444798 17.423100 17.336308 17.358006 17.249500 17.119297 17.227802 17.227802 17.140995 17.184406 17.097599 17.227802 17.249500 17.336308 17.314610 17.314610 17.336308 17.292896 17.292896 17.119297 17.119297 17.097599 17.010807 17.075901 17.010807 16.924000 16.945698 16.924000 16.815510 16.924000 16.924000 16.815510 16.750401 16.598499 16.511707 16.403202 16.207905 16.099400 16.034306 16.034306 16.056004 16.077702 16.034306 16.077702 16.142796 15.947498 16.099400 16.316410 16.164509 16.359806 16.338108 16.251301 16.207905 16.186207 
15.969196 15.947498 15.947498 15.925800 15.969196 15.990910 16.012608 15.925800 15.947498 15.969196 16.121098 16.012608 15.947498 16.056004 15.969196 16.099400 16.077702 16.034306 16.164509 15.947498 15.990910 16.012608 16.012608 16.121098 16.012608 16.164509 16.142796 16.229603 16.294697 16.338108 16.316410 16.338108 16.381504 16.424900 16.490009 16.446598 16.403202 16.403202 16.294697 16.294697 16.468296 16.338108 16.446598 16.511707 16.533405 16.663609 16.641895 16.620197 16.620197 16.685307 16.663609 16.641895 16.663609 16.685307 16.707005 16.707005 16.685307 16.663609 16.793797 16.772099 16.663609 16.707005 16.663609 16.728703 16.793797 16.793797 16.728703 16.750401 16.663609 16.598499 16.728703 16.641895 16.663609 16.815510 16.750401 16.707005 16.772099 16.772099 17.010807 17.010807 17.162708 17.097599 17.162708 17.336308 17.184406 17.206104 17.206104 17.227802 17.097599 17.010807 17.162708 16.967396 17.054203 17.010807 17.097599 17.140995 17.075901 17.314610 17.271198 17.444798 17.423100 17.553303 17.575001 17.575001 17.466496 17.488209 17.488209 17.531605 17.444798 17.401402 17.249500 17.184406 17.292896 17.097599 17.227802 17.206104 17.184406 17.140995 17.162708 17.249500 17.444798 17.314610 17.314610 17.336308 17.162708 17.140995 17.271198 17.140995 17.140995 17.010807 16.989109 16.967396 16.902302 16.815510 16.837208 16.858906 16.858906 16.793797 16.641895 16.555103 16.511707 16.403202 16.207905 16.012608 15.947498 16.034306 16.099400 16.056004 16.077702 16.034306 16.056004 16.034306 16.164509 16.229603 16.099400 16.403202 16.251301 16.359806 16.229603 16.338108 
15.990910 16.034306 16.164509 16.077702 15.969196 16.056004 15.969196 15.969196 15.925800 15.969196 16.164509 16.034306 15.990910 16.012608 16.012608 16.034306 16.164509 16.142796 16.077702 16.056004 16.056004 16.099400 16.012608 16.099400 16.099400 16.121098 16.229603 16.272999 16.338108 16.272999 16.251301 16.294697 16.403202 16.359806 16.381504 16.511707 16.424900 16.424900 16.424900 16.164509 16.359806 16.424900 16.446598 16.533405 16.641895 16.685307 16.728703 16.685307 16.685307 16.707005 16.641895 16.750401 16.750401 16.641895 16.641895 16.641895 16.663609 16.685307 16.663609 16.620197 16.750401 16.728703 16.728703 16.728703 16.837208 16.750401 16.815510 16.728703 16.641895 16.685307 16.837208 16.750401 16.663609 16.793797 16.837208 16.772099 16.815510 16.880604 16.989109 16.989109 17.162708 17.249500 17.314610 17.314610 17.271198 17.206104 17.336308 17.249500 17.206104 17.140995 17.119297 17.097599 17.140995 17.097599 17.162708 17.162708 17.206104 17.271198 17.379704 17.466496 17.531605 17.596699 17.661808 17.618397 17.640110 17.596699 17.596699 17.488209 17.466496 17.379704 17.358006 17.206104 17.206104 17.271198 17.184406 17.227802 17.162708 17.249500 17.206104 17.249500 17.358006 17.314610 17.358006 17.401402 17.314610 17.292896 17.162708 17.184406 17.054203 17.075901 17.119297 17.010807 16.902302 16.858906 16.902302 16.815510 16.793797 16.793797 16.793797 16.620197 16.576801 16.403202 16.294697 16.186207 15.947498 15.947498 16.099400 16.056004 16.056004 16.034306 16.034306 16.077702 16.121098 16.272999 16.229603 16.272999 16.272999 16.229603 16.251301 16.338108 
16.012608 16.164509 16.077702 15.969196 15.882404 15.925800 15.860706 15.882404 16.077702 16.012608 16.121098 16.099400 15.990910 16.056004 16.012608 16.099400 16.121098 16.142796 16.121098 16.099400 16.034306 16.142796 16.099400 16.056004 16.229603 16.251301 16.186207 16.207905 16.099400 16.294697 16.272999 16.316410 16.424900 16.468296 16.338108 16.424900 16.359806 16.338108 16.359806 16.229603 16.316410 16.533405 16.468296 16.490009 16.555103 16.555103 16.620197 16.598499 16.641895 16.663609 16.598499 16.641895 16.685307 16.641895 16.620197 16.576801 16.750401 16.685307 16.750401 16.685307 16.641895 16.707005 16.772099 16.728703 16.750401 16.772099 16.815510 16.750401 16.707005 16.728703 16.815510 16.772099 16.750401 16.837208 16.728703 16.815510 16.880604 16.858906 16.945698 17.010807 17.227802 17.119297 17.162708 17.227802 17.206104 17.184406 17.292896 17.336308 17.227802 17.227802 17.162708 17.184406 17.184406 17.140995 17.184406 17.206104 17.206104 17.358006 17.379704 17.488209 17.531605 17.640110 17.596699 17.618397 17.596699 17.596699 17.509907 17.488209 17.423100 17.358006 17.423100 17.271198 17.314610 17.271198 17.271198 17.271198 17.271198 17.314610 17.314610 17.401402 17.444798 17.358006 17.401402 17.509907 17.336308 17.249500 17.271198 17.292896 17.119297 17.119297 17.162708 17.054203 16.924000 16.902302 16.989109 16.837208 16.837208 16.880604 16.707005 16.663609 16.511707 16.424900 16.338108 16.186207 15.947498 16.012608 16.034306 16.077702 15.969196 16.034306 16.056004 15.904102 16.142796 16.272999 16.164509 16.424900 16.316410 16.272999 16.359806 16.338108 
16.077702 16.056004 16.077702 15.947498 16.056004 16.056004 15.990910 15.904102 16.077702 15.925800 16.142796 16.142796 15.990910 16.012608 16.056004 16.099400 16.186207 16.099400 16.142796 16.099400 16.186207 16.121098 16.099400 16.207905 16.142796 16.207905 16.207905 16.207905 16.251301 16.251301 16.251301 16.359806 16.403202 16.468296 16.620197 16.511707 16.316410 16.424900 16.424900 16.338108 16.381504 16.446598 16.468296 16.598499 16.598499 16.663609 16.728703 16.641895 16.620197 16.620197 16.641895 16.641895 16.685307 16.598499 16.663609 16.750401 16.750401 16.641895 16.685307 16.641895 16.641895 16.728703 16.663609 16.707005 16.772099 16.837208 16.858906 16.750401 16.728703 16.815510 16.837208 16.815510 16.815510 16.858906 16.989109 16.989109 16.924000 16.967396 17.097599 17.119297 17.184406 17.140995 17.162708 17.292896 17.249500 17.184406 17.336308 17.249500 17.271198 17.227802 17.292896 17.206104 17.292896 17.206104 17.206104 17.271198 17.358006 17.379704 17.423100 17.466496 17.553303 17.618397 17.618397 17.553303 17.575001 17.640110 17.596699 17.575001 17.466496 17.423100 17.423100 17.336308 17.336308 17.336308 17.292896 17.379704 17.184406 17.271198 17.423100 17.401402 17.466496 17.423100 17.379704 17.423100 17.336308 17.227802 17.314610 17.206104 17.097599 17.162708 17.206104 17.097599 17.010807 16.989109 16.945698 16.924000 16.945698 16.902302 16.924000 16.772099 16.707005 16.576801 16.424900 16.207905 16.164509 16.056004 16.056004 16.099400 16.077702 16.164509 16.142796 16.164509 16.012608 16.164509 16.186207 16.316410 16.381504 16.316410 16.272999 16.316410 
15.969196 16.034306 16.056004 16.121098 16.012608 16.099400 16.056004 16.012608 16.077702 16.077702 16.142796 16.164509 16.099400 15.969196 16.034306 16.056004 16.186207 16.186207 16.056004 16.099400 16.164509 16.186207 16.099400 16.077702 16.099400 16.186207 16.359806 16.338108 16.251301 16.207905 16.229603 16.359806 16.424900 16.533405 16.424900 16.359806 16.511707 16.424900 16.620197 16.598499 16.468296 16.533405 16.403202 16.468296 16.533405 16.620197 16.663609 16.620197 16.620197 16.707005 16.598499 16.750401 16.620197 16.576801 16.663609 16.685307 16.663609 16.663609 16.663609 16.641895 16.641895 16.641895 16.685307 16.707005 16.750401 16.707005 16.815510 16.815510 16.815510 16.880604 16.837208 16.858906 16.880604 16.945698 16.967396 16.945698 17.010807 17.075901 17.097599 16.989109 17.097599 17.206104 17.032505 17.249500 17.184406 17.140995 17.249500 17.314610 17.336308 17.314610 17.401402 17.292896 17.271198 17.292896 17.292896 17.292896 17.292896 17.379704 17.423100 17.466496 17.509907 17.596699 17.531605 17.596699 17.596699 17.640110 17.596699 17.509907 17.531605 17.488209 17.466496 17.423100 17.423100 17.358006 17.423100 17.423100 17.206104 17.379704 17.401402 17.379704 17.423100 17.401402 17.401402 17.314610 17.358006 17.292896 17.249500 17.206104 17.249500 17.206104 17.206104 17.119297 17.054203 16.924000 16.858906 16.793797 16.945698 16.924000 16.945698 16.815510 16.685307 16.576801 16.468296 16.403202 16.207905 16.142796 16.099400 16.099400 16.034306 16.142796 16.121098 16.056004 16.077702 16.186207 16.229603 16.316410 16.381504 16.359806 16.272999 16.294697 
16.012608 16.077702 16.012608 16.121098 16.056004 16.012608 15.947498 16.012608 16.012608 16.099400 16.056004 16.077702 16.012608 16.099400 16.142796 16.186207 16.142796 16.164509 16.056004 16.121098 16.186207 16.121098 16.121098 16.121098 16.164509 16.229603 16.251301 16.294697 16.272999 16.251301 16.316410 16.403202 16.490009 16.403202 16.511707 16.490009 16.359806 16.468296 16.555103 16.403202 16.338108 16.533405 16.468296 16.468296 16.533405 16.576801 16.598499 16.620197 16.598499 16.707005 16.576801 16.641895 16.598499 16.533405 16.576801 16.598499 16.663609 16.555103 16.598499 16.576801 16.576801 16.576801 16.750401 16.555103 16.707005 16.815510 16.793797 16.880604 16.880604 16.837208 16.967396 16.902302 16.793797 16.945698 16.945698 16.945698 16.924000 16.989109 16.967396 16.989109 16.967396 17.097599 17.097599 17.140995 17.184406 17.227802 17.249500 17.271198 17.466496 17.336308 17.314610 17.336308 17.379704 17.336308 17.271198 17.379704 17.509907 17.423100 17.379704 17.531605 17.509907 17.509907 17.596699 17.575001 17.531605 17.640110 17.618397 17.618397 17.575001 17.466496 17.488209 17.379704 17.423100 17.358006 17.379704 17.401402 17.271198 17.358006 17.466496 17.423100 17.379704 17.314610 17.358006 17.336308 17.292896 17.249500 17.292896 17.227802 17.162708 17.162708 17.097599 17.119297 17.010807 16.945698 16.924000 17.032505 16.902302 17.054203 16.924000 16.837208 16.772099 16.663609 16.468296 16.338108 16.164509 16.077702 16.229603 16.294697 16.294697 16.121098 16.164509 16.077702 16.056004 16.099400 16.251301 16.294697 16.359806 16.381504 16.251301 16.316410 
16.121098 16.077702 16.142796 16.077702 16.077702 16.012608 16.034306 15.925800 16.034306 16.099400 16.164509 16.142796 16.012608 16.164509 16.186207 16.316410 16.229603 16.251301 16.121098 16.056004 16.251301 16.034306 16.056004 16.164509 16.121098 16.229603 16.272999 16.229603 16.251301 16.294697 16.338108 16.403202 16.555103 16.468296 16.490009 16.468296 16.403202 16.533405 16.490009 16.424900 16.338108 16.446598 16.490009 16.533405 16.576801 16.533405 16.707005 16.620197 16.620197 16.641895 16.555103 16.620197 16.620197 16.663609 16.576801 16.663609 16.576801 16.555103 16.555103 16.641895 16.641895 16.641895 16.641895 16.663609 16.663609 16.793797 16.858906 16.880604 16.945698 16.902302 16.880604 16.967396 17.032505 17.032505 17.075901 16.967396 17.032505 17.075901 16.967396 16.967396 17.010807 17.119297 17.054203 17.140995 17.162708 17.227802 17.249500 17.292896 17.423100 17.444798 17.466496 17.379704 17.444798 17.401402 17.488209 17.488209 17.575001 17.466496 17.423100 17.531605 17.488209 17.553303 17.553303 17.618397 17.488209 17.640110 17.661808 17.531605 17.575001 17.661808 17.466496 17.444798 17.488209 17.423100 17.444798 17.466496 17.336308 17.379704 17.379704 17.401402 17.358006 17.444798 17.336308 17.336308 17.292896 17.314610 17.379704 17.292896 17.206104 17.206104 17.162708 17.206104 17.032505 17.119297 16.989109 17.010807 16.967396 17.010807 16.924000 16.858906 16.772099 16.685307 16.598499 16.359806 16.403202 16.251301 16.164509 16.251301 16.272999 16.164509 16.121098 16.056004 16.034306 16.229603 16.272999 16.381504 16.316410 16.359806 16.316410 16.359806 
16.121098 16.012608 16.056004 16.056004 16.077702 15.990910 15.925800 16.056004 16.121098 16.099400 16.012608 16.056004 16.099400 16.164509 16.164509 16.099400 16.272999 16.229603 16.186207 16.056004 16.121098 16.121098 16.099400 16.121098 16.186207 16.251301 16.164509 16.294697 16.251301 16.272999 16.381504 16.316410 16.468296 16.511707 16.533405 16.490009 16.381504 16.446598 16.533405 16.424900 16.381504 16.446598 16.446598 16.446598 16.468296 16.598499 16.555103 16.620197 16.663609 16.685307 16.663609 16.641895 16.641895 16.641895 16.598499 16.598499 16.620197 16.641895 16.533405 16.533405 16.663609 16.598499 16.620197 16.576801 16.772099 16.815510 16.837208 16.837208 16.989109 16.967396 17.054203 16.967396 17.010807 17.097599 17.032505 17.075901 17.119297 16.989109 17.075901 16.989109 17.010807 17.054203 17.032505 17.075901 17.227802 17.271198 17.292896 17.314610 17.488209 17.488209 17.488209 17.444798 17.509907 17.509907 17.640110 17.466496 17.531605 17.618397 17.423100 17.444798 17.423100 17.531605 17.466496 17.509907 17.531605 17.640110 17.640110 17.488209 17.575001 17.661808 17.553303 17.553303 17.596699 17.553303 17.466496 17.575001 17.423100 17.401402 17.336308 17.336308 17.358006 17.379704 17.292896 17.401402 17.314610 17.140995 17.271198 17.249500 17.162708 17.271198 17.292896 17.271198 17.140995 17.054203 17.010807 17.075901 17.097599 17.054203 16.989109 16.902302 16.793797 16.772099 16.685307 16.403202 16.251301 16.272999 16.207905 16.207905 16.251301 16.164509 16.164509 16.077702 16.186207 16.207905 16.186207 16.338108 16.251301 16.338108 16.316410 16.424900 
16.077702 16.056004 16.077702 16.229603 16.142796 15.990910 15.904102 16.077702 16.034306 16.077702 16.142796 16.121098 16.012608 16.142796 16.164509 16.207905 16.272999 16.186207 16.121098 16.099400 16.142796 16.142796 16.164509 16.164509 16.207905 16.229603 16.272999 16.316410 16.338108 16.294697 16.403202 16.403202 16.446598 16.468296 16.533405 16.490009 16.381504 16.555103 16.468296 16.359806 16.381504 16.424900 16.511707 16.446598 16.555103 16.490009 16.641895 16.641895 16.772099 16.598499 16.641895 16.685307 16.728703 16.728703 16.598499 16.598499 16.663609 16.620197 16.533405 16.576801 16.576801 16.620197 16.663609 16.685307 16.663609 16.815510 16.902302 16.924000 16.945698 17.010807 17.032505 17.054203 17.119297 17.184406 17.162708 17.140995 17.140995 17.054203 17.054203 17.075901 17.054203 17.119297 17.119297 17.054203 17.140995 17.249500 17.314610 17.336308 17.466496 17.466496 17.531605 17.444798 17.575001 17.575001 17.596699 17.575001 17.553303 17.531605 17.466496 17.423100 17.379704 17.444798 17.466496 17.509907 17.488209 17.466496 17.531605 17.575001 17.618397 17.705204 17.640110 17.661808 17.661808 17.575001 17.683506 17.618397 17.444798 17.488209 17.336308 17.379704 17.249500 17.292896 17.249500 17.271198 17.271198 17.097599 17.271198 17.206104 17.184406 17.249500 17.227802 17.271198 17.184406 17.184406 17.140995 17.010807 16.989109 17.075901 16.989109 16.945698 16.902302 16.772099 16.750401 16.490009 16.359806 16.294697 16.272999 16.316410 16.272999 16.294697 16.229603 16.272999 16.251301 16.272999 16.229603 16.359806 16.424900 16.316410 16.316410 16.403202 
16.056004 16.034306 16.229603 16.099400 16.099400 16.056004 16.012608 16.056004 16.099400 16.121098 16.056004 16.207905 16.121098 16.186207 16.099400 16.164509 16.294697 16.186207 16.121098 16.142796 16.207905 16.186207 16.186207 16.207905 16.164509 16.186207 16.229603 16.294697 16.359806 16.359806 16.338108 16.446598 16.511707 16.511707 16.533405 16.533405 16.446598 16.490009 16.511707 16.359806 16.424900 16.490009 16.490009 16.555103 16.555103 16.620197 16.663609 16.576801 16.750401 16.620197 16.707005 16.728703 16.728703 16.728703 16.533405 16.576801 16.663609 16.620197 16.576801 16.685307 16.598499 16.555103 16.663609 16.576801 16.685307 16.815510 16.902302 16.880604 16.967396 16.967396 17.032505 17.010807 17.140995 17.227802 17.162708 17.184406 17.140995 17.097599 17.119297 17.075901 17.206104 17.184406 17.054203 17.119297 17.184406 17.227802 17.292896 17.314610 17.466496 17.466496 17.509907 17.488209 17.618397 17.553303 17.618397 17.531605 17.553303 17.575001 17.423100 17.488209 17.444798 17.358006 17.444798 17.423100 17.488209 17.509907 17.531605 17.466496 17.618397 17.640110 17.726902 17.683506 17.661808 17.683506 17.726902 17.726902 17.509907 17.401402 17.336308 17.379704 17.379704 17.206104 17.336308 17.336308 17.119297 17.097599 17.314610 17.162708 17.140995 17.227802 17.249500 17.227802 17.119297 17.075901 17.054203 17.097599 16.989109 17.097599 16.967396 16.989109 16.902302 16.837208 16.815510 16.468296 16.359806 16.229603 16.251301 16.316410 16.272999 16.186207 16.272999 16.142796 16.229603 16.251301 16.207905 16.359806 16.338108 16.272999 16.381504 16.424900 
16.077702 16.099400 16.077702 16.077702 16.099400 15.990910 15.947498 15.947498 16.099400 16.121098 16.077702 16.142796 16.229603 16.229603 16.077702 16.142796 16.121098 16.338108 16.229603 16.229603 16.229603 16.121098 16.164509 16.207905 16.207905 16.207905 16.207905 16.294697 16.294697 16.338108 16.251301 16.338108 16.446598 16.468296 16.446598 16.446598 16.576801 16.468296 16.511707 16.403202 16.424900 16.490009 16.424900 16.555103 16.641895 16.576801 16.598499 16.685307 16.685307 16.707005 16.707005 16.728703 16.685307 16.685307 16.641895 16.620197 16.620197 16.598499 16.663609 16.576801 16.663609 16.620197 16.620197 16.685307 16.772099 16.750401 16.837208 16.902302 16.945698 17.010807 17.032505 17.097599 17.119297 17.097599 17.140995 17.206104 17.206104 17.075901 17.162708 17.054203 17.119297 17.097599 17.140995 17.140995 17.206104 17.206104 17.271198 17.358006 17.488209 17.466496 17.509907 17.509907 17.661808 17.596699 17.640110 17.509907 17.661808 17.661808 17.488209 17.423100 17.358006 17.358006 17.379704 17.379704 17.444798 17.488209 17.531605 17.553303 17.661808 17.791996 17.791996 17.770298 17.770298 17.726902 17.726902 17.705204 17.553303 17.466496 17.379704 17.336308 17.314610 17.314610 17.358006 17.314610 17.184406 17.184406 17.162708 17.227802 17.227802 17.184406 17.227802 17.227802 17.162708 17.097599 17.075901 17.075901 17.010807 17.097599 17.075901 17.010807 16.967396 16.902302 16.815510 16.490009 16.424900 16.251301 16.316410 16.272999 16.403202 16.251301 16.164509 16.121098 16.207905 16.121098 16.229603 16.316410 16.403202 16.359806 16.359806 16.403202 
16.012608 16.142796 16.142796 16.077702 16.056004 15.990910 15.990910 15.969196 16.077702 16.142796 16.121098 16.272999 16.077702 16.186207 16.164509 16.207905 16.207905 16.316410 16.207905 16.229603 16.099400 16.207905 16.207905 16.229603 16.251301 16.186207 16.229603 16.338108 16.359806 16.316410 16.338108 16.359806 16.490009 16.490009 16.424900 16.490009 16.468296 16.424900 16.424900 16.424900 16.424900 16.446598 16.468296 16.555103 16.641895 16.576801 16.707005 16.728703 16.663609 16.685307 16.641895 16.750401 16.728703 16.707005 16.707005 16.641895 16.728703 16.641895 16.641895 16.685307 16.641895 16.598499 16.576801 16.707005 16.793797 16.793797 16.880604 16.945698 17.075901 16.967396 17.097599 17.140995 17.097599 17.119297 17.162708 17.227802 17.119297 17.140995 17.162708 17.184406 17.119297 17.227802 17.097599 17.162708 17.162708 17.227802 17.336308 17.358006 17.401402 17.444798 17.488209 17.575001 17.596699 17.640110 17.705204 17.531605 17.640110 17.596699 17.509907 17.358006 17.336308 17.379704 17.466496 17.401402 17.379704 17.466496 17.488209 17.596699 17.640110 17.705204 17.705204 17.748600 17.813709 17.770298 17.661808 17.726902 17.466496 17.509907 17.444798 17.358006 17.358006 17.358006 17.206104 17.271198 17.271198 17.162708 17.206104 17.184406 17.249500 17.206104 17.271198 17.184406 17.206104 17.119297 17.054203 17.097599 17.010807 17.140995 17.010807 17.119297 16.945698 16.858906 16.750401 16.750401 16.511707 16.446598 16.424900 16.359806 16.229603 16.272999 16.229603 16.316410 16.251301 16.229603 16.251301 16.294697 16.403202 16.424900 16.403202 16.533405 
16.012608 16.272999 16.142796 16.077702 16.056004 16.077702 16.034306 16.099400 16.164509 16.121098 16.229603 16.121098 16.229603 16.164509 16.142796 16.186207 16.294697 16.338108 16.186207 16.251301 16.229603 16.229603 16.229603 16.272999 16.251301 16.294697 16.316410 16.359806 16.338108 16.359806 16.403202 16.446598 16.598499 16.555103 16.511707 16.555103 16.511707 16.490009 16.490009 16.424900 16.490009 16.511707 16.490009 16.620197 16.685307 16.641895 16.772099 16.728703 16.685307 16.707005 16.707005 16.750401 16.728703 16.728703 16.707005 16.707005 16.750401 16.772099 16.707005 16.750401 16.793797 16.663609 16.663609 16.728703 16.750401 16.815510 16.880604 16.902302 17.010807 17.119297 17.032505 17.097599 17.119297 17.227802 17.206104 17.271198 17.227802 17.119297 17.206104 17.162708 17.162708 17.206104 17.206104 17.206104 17.249500 17.249500 17.358006 17.336308 17.509907 17.531605 17.618397 17.553303 17.683506 17.575001 17.683506 17.618397 17.553303 17.531605 17.575001 17.509907 17.531605 17.423100 17.509907 17.509907 17.509907 17.596699 17.531605 17.575001 17.683506 17.726902 17.900501 17.726902 17.943897 17.878803 17.748600 17.748600 17.553303 17.640110 17.509907 17.509907 17.401402 17.292896 17.271198 17.336308 17.206104 17.184406 17.249500 17.227802 17.162708 17.336308 17.227802 17.271198 17.292896 17.140995 17.206104 17.184406 17.140995 17.097599 17.075901 17.119297 16.989109 16.902302 16.858906 16.793797 16.576801 16.424900 16.446598 16.359806 16.294697 16.359806 16.359806 16.316410 16.381504 16.316410 16.381504 16.316410 16.446598 16.424900 16.511707 16.511707 
16.164509 16.229603 16.164509 16.012608 16.012608 15.990910 16.077702 16.056004 16.229603 16.121098 16.121098 16.121098 16.207905 16.251301 16.229603 16.186207 16.359806 16.251301 16.142796 16.207905 16.186207 16.142796 16.164509 16.251301 16.251301 16.381504 16.359806 16.338108 16.359806 16.381504 16.359806 16.490009 16.555103 16.424900 16.424900 16.511707 16.403202 16.446598 16.446598 16.424900 16.555103 16.511707 16.511707 16.576801 16.620197 16.641895 16.707005 16.728703 16.685307 16.707005 16.750401 16.750401 16.728703 16.793797 16.728703 16.750401 16.815510 16.793797 16.750401 16.728703 16.815510 16.707005 16.772099 16.793797 16.707005 16.793797 16.880604 16.945698 16.924000 17.010807 16.989109 17.097599 17.140995 17.206104 17.227802 17.184406 17.097599 17.140995 17.097599 17.097599 17.140995 17.227802 17.206104 17.184406 17.227802 17.184406 17.336308 17.401402 17.423100 17.531605 17.466496 17.531605 17.705204 17.618397 17.596699 17.596699 17.640110 17.531605 17.575001 17.553303 17.444798 17.466496 17.423100 17.423100 17.509907 17.575001 17.531605 17.661808 17.661808 17.726902 17.726902 17.726902 17.791996 17.661808 17.726902 17.640110 17.553303 17.575001 17.466496 17.444798 17.423100 17.314610 17.271198 17.401402 17.184406 17.314610 17.227802 17.227802 17.227802 17.292896 17.292896 17.292896 17.271198 17.206104 17.162708 17.097599 17.075901 17.162708 16.989109 17.119297 16.945698 16.924000 16.815510 16.815510 16.490009 16.403202 16.316410 16.381504 16.381504 16.359806 16.272999 16.207905 16.316410 16.359806 16.207905 16.381504 16.446598 16.381504 16.359806 16.468296 
16.272999 16.186207 16.142796 16.099400 16.142796 16.121098 16.012608 16.142796 16.229603 16.121098 16.142796 16.164509 16.207905 16.251301 16.186207 16.251301 16.316410 16.338108 16.229603 16.207905 16.229603 16.229603 16.229603 16.272999 16.381504 16.294697 16.272999 16.403202 16.338108 16.381504 16.446598 16.316410 16.598499 16.490009 16.490009 16.490009 16.490009 16.446598 16.490009 16.403202 16.446598 16.490009 16.446598 16.533405 16.663609 16.663609 16.772099 16.707005 16.750401 16.728703 16.707005 16.793797 16.728703 16.750401 16.793797 16.837208 16.772099 16.728703 16.815510 16.793797 16.880604 16.815510 16.793797 16.750401 16.837208 16.880604 16.858906 16.945698 16.880604 16.967396 16.967396 17.010807 17.119297 17.119297 17.119297 17.184406 17.206104 17.162708 17.119297 17.206104 17.227802 17.249500 17.292896 17.249500 17.314610 17.271198 17.336308 17.379704 17.509907 17.509907 17.596699 17.423100 17.640110 17.640110 17.640110 17.596699 17.575001 17.640110 17.553303 17.553303 17.488209 17.509907 17.466496 17.488209 17.444798 17.531605 17.575001 17.575001 17.661808 17.748600 17.705204 17.705204 17.770298 17.748600 17.683506 17.726902 17.618397 17.531605 17.509907 17.466496 17.379704 17.336308 17.314610 17.509907 17.379704 17.314610 17.336308 17.227802 17.292896 17.336308 17.227802 17.249500 17.292896 17.227802 17.249500 17.206104 17.184406 17.227802 17.054203 17.119297 17.075901 17.010807 16.924000 16.815510 16.576801 16.490009 16.468296 16.424900 16.338108 16.359806 16.446598 16.338108 16.316410 16.338108 16.316410 16.403202 16.403202 16.490009 16.359806 16.620197 
16.229603 16.164509 16.034306 16.034306 16.077702 16.034306 16.012608 16.077702 16.186207 16.099400 16.186207 16.186207 16.186207 16.164509 16.164509 16.316410 16.338108 16.294697 16.251301 16.164509 16.229603 16.207905 16.207905 16.272999 16.381504 16.294697 16.316410 16.359806 16.381504 16.446598 16.403202 16.403202 16.446598 16.490009 16.446598 16.446598 16.424900 16.381504 16.490009 16.381504 16.490009 16.446598 16.511707 16.576801 16.663609 16.685307 16.793797 16.685307 16.663609 16.685307 16.707005 16.772099 16.815510 16.772099 16.728703 16.858906 16.750401 16.902302 16.707005 16.793797 16.750401 16.837208 16.707005 16.815510 16.793797 16.837208 16.924000 16.837208 16.858906 16.880604 16.945698 17.054203 16.945698 17.075901 17.184406 17.184406 17.206104 17.227802 17.249500 17.206104 17.271198 17.336308 17.292896 17.358006 17.358006 17.271198 17.358006 17.358006 17.336308 17.509907 17.509907 17.488209 17.596699 17.575001 17.618397 17.661808 17.575001 17.683506 17.553303 17.553303 17.509907 17.575001 17.553303 17.488209 17.575001 17.640110 17.531605 17.596699 17.661808 17.835407 17.618397 17.705204 17.726902 17.705204 17.726902 17.705204 17.618397 17.596699 17.553303 17.509907 17.444798 17.423100 17.423100 17.444798 17.358006 17.314610 17.379704 17.292896 17.336308 17.227802 17.292896 17.249500 17.227802 17.249500 17.206104 17.162708 17.162708 17.227802 17.097599 17.119297 17.075901 17.097599 17.010807 16.902302 16.598499 16.468296 16.403202 16.511707 16.359806 16.359806 16.381504 16.359806 16.294697 16.403202 16.338108 16.338108 16.403202 16.468296 16.424900 16.511707 
16.121098 16.099400 16.186207 16.056004 16.099400 16.142796 16.034306 16.077702 16.186207 16.186207 16.142796 16.186207 16.251301 16.186207 16.207905 16.207905 16.316410 16.381504 16.338108 16.207905 16.251301 16.229603 16.229603 16.251301 16.229603 16.359806 16.294697 16.359806 16.490009 16.359806 16.446598 16.446598 16.468296 16.446598 16.490009 16.490009 16.403202 16.446598 16.424900 16.446598 16.424900 16.555103 16.468296 16.598499 16.663609 16.620197 16.641895 16.707005 16.685307 16.707005 16.707005 16.728703 16.750401 16.772099 16.685307 16.793797 16.880604 16.815510 16.728703 16.858906 16.858906 16.815510 16.880604 16.858906 16.858906 16.858906 16.858906 16.902302 16.880604 16.945698 16.945698 16.989109 17.010807 16.989109 17.097599 17.119297 17.140995 17.227802 17.336308 17.184406 17.249500 17.271198 17.358006 17.401402 17.292896 17.379704 17.423100 17.444798 17.423100 17.423100 17.466496 17.358006 17.509907 17.466496 17.575001 17.531605 17.618397 17.661808 17.575001 17.596699 17.466496 17.509907 17.618397 17.531605 17.596699 17.726902 17.683506 17.553303 17.618397 17.683506 17.640110 17.661808 17.705204 17.705204 17.640110 17.640110 17.575001 17.618397 17.553303 17.596699 17.575001 17.509907 17.444798 17.466496 17.423100 17.379704 17.423100 17.292896 17.379704 17.314610 17.358006 17.358006 17.292896 17.097599 17.336308 17.271198 17.227802 17.184406 17.162708 17.097599 17.054203 17.140995 17.075901 16.902302 16.620197 16.468296 16.381504 16.359806 16.381504 16.403202 16.403202 16.338108 16.403202 16.490009 16.359806 16.468296 16.446598 16.490009 16.446598 16.511707 
16.186207 16.164509 16.207905 16.121098 16.164509 16.251301 16.164509 16.229603 16.272999 16.251301 16.272999 16.164509 16.251301 16.294697 16.251301 16.338108 16.403202 16.359806 16.316410 16.207905 16.229603 16.229603 16.207905 16.316410 16.272999 16.359806 16.294697 16.381504 16.468296 16.446598 16.468296 16.490009 16.555103 16.533405 16.490009 16.446598 16.555103 16.468296 16.424900 16.424900 16.533405 16.598499 16.641895 16.598499 16.750401 16.707005 16.707005 16.663609 16.750401 16.728703 16.772099 16.750401 16.837208 16.793797 16.793797 16.880604 16.837208 16.793797 16.880604 16.837208 16.815510 16.924000 16.902302 16.858906 16.837208 16.902302 16.924000 16.967396 16.858906 16.967396 16.902302 16.902302 16.967396 17.075901 17.075901 17.184406 17.162708 17.271198 17.249500 17.292896 17.292896 17.444798 17.466496 17.466496 17.379704 17.466496 17.466496 17.444798 17.401402 17.401402 17.401402 17.358006 17.488209 17.553303 17.531605 17.596699 17.575001 17.770298 17.683506 17.618397 17.596699 17.640110 17.705204 17.683506 17.661808 17.748600 17.726902 17.640110 17.705204 17.683506 17.640110 17.553303 17.705204 17.553303 17.575001 17.661808 17.531605 17.618397 17.531605 17.575001 17.640110 17.596699 17.596699 17.509907 17.488209 17.444798 17.444798 17.401402 17.358006 17.358006 17.314610 17.358006 17.336308 17.271198 17.227802 17.271198 17.206104 17.227802 17.206104 17.162708 17.140995 17.097599 17.119297 16.967396 16.793797 16.555103 16.403202 16.511707 16.446598 16.511707 16.381504 16.403202 16.446598 16.468296 16.424900 16.533405 16.424900 16.424900 16.468296 16.468296 
16.251301 16.164509 16.229603 16.207905 16.186207 16.164509 16.186207 16.207905 16.186207 16.207905 16.186207 16.229603 16.338108 16.272999 16.272999 16.338108 16.468296 16.381504 16.272999 16.272999 16.316410 16.294697 16.338108 16.338108 16.359806 16.316410 16.294697 16.403202 16.424900 16.424900 16.490009 16.468296 16.490009 16.533405 16.511707 16.533405 16.490009 16.490009 16.468296 16.468296 16.511707 16.598499 16.468296 16.598499 16.707005 16.641895 16.707005 16.685307 16.641895 16.772099 16.685307 16.772099 16.793797 16.837208 16.815510 16.924000 16.858906 16.924000 16.902302 16.989109 16.902302 16.989109 16.945698 16.902302 16.858906 16.967396 16.924000 16.945698 16.880604 16.902302 16.902302 16.902302 16.967396 17.010807 17.097599 17.097599 17.140995 17.162708 17.358006 17.379704 17.314610 17.444798 17.423100 17.575001 17.553303 17.444798 17.466496 17.423100 17.423100 17.444798 17.444798 17.401402 17.423100 17.444798 17.575001 17.596699 17.553303 17.661808 17.618397 17.683506 17.509907 17.661808 17.705204 17.748600 17.726902 17.813709 17.705204 17.640110 17.683506 17.575001 17.553303 17.618397 17.596699 17.596699 17.531605 17.553303 17.531605 17.596699 17.640110 17.726902 17.640110 17.661808 17.661808 17.596699 17.661808 17.466496 17.575001 17.466496 17.358006 17.423100 17.379704 17.466496 17.401402 17.423100 17.358006 17.336308 17.314610 17.249500 17.227802 17.206104 17.206104 17.097599 17.010807 17.032505 16.772099 16.576801 16.468296 16.576801 16.490009 16.490009 16.468296 16.533405 16.511707 16.468296 16.424900 16.533405 16.446598 16.490009 16.446598 16.555103 
16.207905 16.251301 16.294697 16.207905 16.207905 16.251301 16.164509 16.121098 16.099400 16.099400 16.207905 16.338108 16.294697 16.294697 16.251301 16.338108 16.381504 16.424900 16.251301 16.272999 16.316410 16.251301 16.207905 16.294697 16.359806 16.381504 16.359806 16.424900 16.403202 16.424900 16.490009 16.533405 16.641895 16.620197 16.555103 16.446598 16.533405 16.511707 16.446598 16.403202 16.511707 16.598499 16.511707 16.641895 16.576801 16.576801 16.598499 16.641895 16.707005 16.750401 16.750401 16.728703 16.750401 16.772099 16.772099 16.858906 16.858906 16.967396 16.945698 16.989109 16.945698 17.010807 16.945698 16.902302 16.924000 16.902302 16.880604 16.858906 16.880604 16.967396 16.924000 16.945698 16.945698 16.989109 17.119297 17.119297 17.162708 17.292896 17.379704 17.358006 17.401402 17.531605 17.423100 17.575001 17.488209 17.553303 17.466496 17.444798 17.444798 17.423100 17.444798 17.336308 17.444798 17.401402 17.488209 17.466496 17.509907 17.683506 17.640110 17.705204 17.748600 17.705204 17.748600 17.770298 17.857105 17.878803 17.748600 17.640110 17.618397 17.640110 17.596699 17.488209 17.575001 17.618397 17.466496 17.575001 17.509907 17.575001 17.770298 17.726902 17.726902 17.857105 17.661808 17.791996 17.683506 17.618397 17.575001 17.575001 17.466496 17.488209 17.553303 17.444798 17.401402 17.444798 17.401402 17.336308 17.292896 17.314610 17.227802 17.162708 17.184406 17.162708 17.227802 17.054203 16.815510 16.750401 16.576801 16.555103 16.555103 16.663609 16.641895 16.446598 16.468296 16.576801 16.446598 16.446598 16.576801 16.490009 16.511707 16.620197 
16.316410 16.229603 16.316410 16.229603 16.207905 16.207905 16.164509 16.077702 16.099400 16.142796 16.338108 16.381504 16.294697 16.316410 16.251301 16.381504 16.555103 16.403202 16.338108 16.316410 16.316410 16.251301 16.229603 16.251301 16.294697 16.381504 16.446598 16.446598 16.424900 16.403202 16.403202 16.446598 16.576801 16.576801 16.511707 16.446598 16.424900 16.446598 16.446598 16.338108 16.511707 16.663609 16.598499 16.620197 16.641895 16.663609 16.663609 16.663609 16.772099 16.793797 16.793797 16.685307 16.728703 16.902302 16.858906 16.880604 16.945698 16.858906 16.924000 17.010807 16.924000 17.032505 16.945698 16.989109 16.967396 16.967396 16.989109 16.924000 16.858906 16.967396 16.945698 16.880604 16.924000 16.967396 17.010807 17.032505 17.227802 17.249500 17.314610 17.336308 17.336308 17.618397 17.553303 17.553303 17.531605 17.596699 17.575001 17.466496 17.401402 17.379704 17.401402 17.401402 17.444798 17.444798 17.444798 17.488209 17.509907 17.596699 17.661808 17.683506 17.791996 17.726902 17.835407 17.770298 17.835407 17.813709 17.857105 17.748600 17.726902 17.683506 17.509907 17.401402 17.509907 17.488209 17.466496 17.466496 17.488209 17.640110 17.661808 17.640110 17.791996 17.813709 17.770298 17.900501 17.748600 17.726902 17.683506 17.575001 17.509907 17.531605 17.596699 17.488209 17.444798 17.423100 17.423100 17.336308 17.358006 17.227802 17.271198 17.206104 17.162708 17.184406 17.206104 17.075901 16.858906 16.598499 16.511707 16.576801 16.620197 16.707005 16.490009 16.359806 16.511707 16.620197 16.511707 16.490009 16.511707 16.446598 16.511707 16.663609 
16.164509 16.294697 16.338108 16.316410 16.229603 16.142796 16.142796 16.164509 16.272999 16.121098 16.251301 16.272999 16.272999 16.338108 16.251301 16.272999 16.403202 16.316410 16.251301 16.316410 16.338108 16.272999 16.294697 16.207905 16.338108 16.338108 16.424900 16.468296 16.490009 16.598499 16.468296 16.446598 16.533405 16.468296 16.424900 16.468296 16.490009 16.533405 16.490009 16.359806 16.533405 16.555103 16.598499 16.641895 16.620197 16.685307 16.728703 16.620197 16.685307 16.815510 16.772099 16.793797 16.728703 16.837208 16.815510 16.858906 16.902302 16.858906 16.989109 17.054203 17.010807 16.945698 16.989109 16.880604 16.989109 16.945698 17.032505 16.924000 16.924000 16.902302 16.945698 16.858906 16.989109 17.010807 16.989109 17.054203 17.140995 17.206104 17.379704 17.314610 17.401402 17.488209 17.531605 17.553303 17.596699 17.618397 17.553303 17.488209 17.423100 17.401402 17.358006 17.401402 17.423100 17.401402 17.444798 17.444798 17.488209 17.618397 17.531605 17.661808 17.748600 17.770298 17.813709 17.791996 17.770298 17.835407 17.857105 17.791996 17.705204 17.618397 17.509907 17.509907 17.488209 17.423100 17.466496 17.553303 17.444798 17.531605 17.596699 17.705204 17.813709 17.813709 17.791996 17.943897 17.748600 17.661808 17.640110 17.618397 17.596699 17.596699 17.640110 17.488209 17.466496 17.444798 17.423100 17.292896 17.336308 17.271198 17.227802 17.292896 17.227802 17.184406 17.184406 17.032505 16.902302 16.707005 16.620197 16.598499 16.641895 16.663609 16.533405 16.533405 16.511707 16.685307 16.511707 16.533405 16.576801 16.533405 16.555103 16.576801 
16.272999 16.294697 16.338108 16.338108 16.272999 16.164509 16.142796 16.229603 16.272999 16.251301 16.251301 16.316410 16.338108 16.251301 16.294697 16.338108 16.316410 16.424900 16.207905 16.294697 16.272999 16.294697 16.359806 16.229603 16.251301 16.294697 16.338108 16.446598 16.468296 16.511707 16.555103 16.490009 16.533405 16.490009 16.511707 16.468296 16.424900 16.403202 16.424900 16.446598 16.533405 16.598499 16.576801 16.576801 16.598499 16.685307 16.533405 16.598499 16.685307 16.772099 16.750401 16.815510 16.858906 16.772099 16.815510 16.858906 16.924000 16.989109 16.945698 17.010807 17.010807 17.010807 17.010807 16.967396 17.010807 17.010807 16.967396 16.967396 16.880604 16.880604 16.902302 16.880604 17.010807 16.967396 17.054203 17.119297 17.184406 17.162708 17.336308 17.379704 17.401402 17.509907 17.596699 17.618397 17.596699 17.705204 17.618397 17.423100 17.423100 17.466496 17.488209 17.444798 17.444798 17.401402 17.444798 17.488209 17.444798 17.466496 17.488209 17.618397 17.661808 17.748600 17.857105 17.813709 17.857105 17.878803 17.791996 17.835407 17.705204 17.575001 17.618397 17.466496 17.466496 17.466496 17.423100 17.509907 17.488209 17.466496 17.661808 17.770298 17.770298 17.791996 17.835407 17.813709 17.857105 17.770298 17.683506 17.683506 17.509907 17.553303 17.575001 17.488209 17.401402 17.358006 17.379704 17.314610 17.379704 17.336308 17.314610 17.249500 17.271198 17.206104 17.184406 17.162708 16.924000 16.750401 16.707005 16.750401 16.728703 16.728703 16.620197 16.490009 16.533405 16.641895 16.685307 16.663609 16.576801 16.511707 16.555103 16.663609 
16.272999 16.272999 16.359806 16.338108 16.316410 16.294697 16.164509 16.207905 16.186207 16.272999 16.359806 16.316410 16.338108 16.338108 16.229603 16.294697 16.294697 16.424900 16.338108 16.294697 16.381504 16.294697 16.338108 16.294697 16.338108 16.338108 16.424900 16.468296 16.468296 16.446598 16.446598 16.598499 16.598499 16.533405 16.490009 16.533405 16.468296 16.555103 16.316410 16.381504 16.533405 16.685307 16.598499 16.598499 16.620197 16.598499 16.641895 16.555103 16.663609 16.793797 16.858906 16.707005 16.772099 16.772099 16.858906 16.858906 16.858906 16.945698 16.945698 17.032505 17.010807 17.054203 16.945698 16.924000 17.075901 17.010807 16.967396 16.989109 16.989109 17.010807 16.967396 17.032505 17.054203 16.989109 17.075901 17.075901 17.119297 17.292896 17.444798 17.336308 17.466496 17.509907 17.509907 17.640110 17.575001 17.661808 17.640110 17.531605 17.531605 17.575001 17.488209 17.423100 17.401402 17.401402 17.444798 17.466496 17.509907 17.531605 17.596699 17.726902 17.683506 17.791996 17.770298 17.835407 17.813709 17.813709 17.770298 17.791996 17.748600 17.640110 17.553303 17.488209 17.509907 17.488209 17.466496 17.444798 17.423100 17.444798 17.640110 17.661808 17.770298 17.726902 17.791996 17.857105 17.770298 17.661808 17.683506 17.640110 17.531605 17.531605 17.509907 17.596699 17.401402 17.444798 17.379704 17.336308 17.249500 17.466496 17.292896 17.206104 17.227802 17.227802 17.206104 17.140995 17.010807 16.837208 16.772099 16.815510 16.728703 16.707005 16.685307 16.620197 16.555103 16.707005 16.533405 16.533405 16.620197 16.511707 16.533405 16.641895 
16.251301 16.338108 16.272999 16.272999 16.272999 16.186207 16.186207 16.164509 16.186207 16.272999 16.229603 16.316410 16.316410 16.338108 16.207905 16.316410 16.338108 16.446598 16.316410 16.294697 16.294697 16.316410 16.316410 16.294697 16.316410 16.294697 16.490009 16.511707 16.424900 16.381504 16.446598 16.468296 16.576801 16.555103 16.424900 16.403202 16.424900 16.511707 16.381504 16.403202 16.468296 16.620197 16.576801 16.620197 16.555103 16.620197 16.663609 16.663609 16.598499 16.793797 16.750401 16.815510 16.772099 16.728703 16.837208 16.902302 16.858906 16.945698 16.945698 17.054203 16.924000 17.075901 17.119297 16.967396 17.054203 17.054203 17.054203 16.945698 17.010807 16.945698 16.989109 17.010807 17.097599 17.032505 17.054203 17.162708 17.206104 17.206104 17.423100 17.379704 17.423100 17.466496 17.423100 17.531605 17.553303 17.748600 17.575001 17.488209 17.444798 17.466496 17.401402 17.358006 17.531605 17.401402 17.444798 17.488209 17.423100 17.531605 17.488209 17.661808 17.618397 17.683506 17.748600 17.791996 17.770298 17.770298 17.857105 17.748600 17.726902 17.640110 17.444798 17.531605 17.596699 17.488209 17.466496 17.509907 17.466496 17.531605 17.553303 17.705204 17.770298 17.726902 17.705204 17.791996 17.705204 17.705204 17.661808 17.618397 17.444798 17.509907 17.379704 17.423100 17.379704 17.423100 17.466496 17.249500 17.314610 17.336308 17.206104 17.206104 17.140995 17.140995 17.162708 17.162708 16.989109 16.837208 16.728703 16.750401 16.641895 16.663609 16.576801 16.598499 16.490009 16.641895 16.490009 16.555103 16.490009 16.490009 16.468296 16.641895 
16.359806 16.381504 16.316410 16.316410 16.294697 16.207905 16.121098 16.207905 16.229603 16.251301 16.359806 16.338108 16.272999 16.403202 16.359806 16.272999 16.490009 16.446598 16.446598 16.338108 16.381504 16.338108 16.294697 16.338108 16.403202 16.338108 16.490009 16.468296 16.446598 16.468296 16.490009 16.446598 16.511707 16.641895 16.511707 16.490009 16.533405 16.424900 16.359806 16.446598 16.446598 16.663609 16.620197 16.598499 16.663609 16.663609 16.641895 16.620197 16.750401 16.793797 16.750401 16.750401 16.793797 16.707005 16.750401 16.837208 16.924000 16.967396 16.967396 16.967396 16.989109 16.989109 16.967396 17.010807 17.032505 17.032505 17.075901 16.989109 16.989109 16.967396 17.054203 17.010807 17.097599 17.184406 17.054203 17.184406 17.292896 17.271198 17.336308 17.466496 17.336308 17.531605 17.488209 17.509907 17.596699 17.596699 17.575001 17.444798 17.509907 17.509907 17.488209 17.531605 17.575001 17.531605 17.466496 17.553303 17.488209 17.531605 17.640110 17.618397 17.640110 17.705204 17.748600 17.683506 17.705204 17.835407 17.791996 17.813709 17.705204 17.683506 17.553303 17.466496 17.531605 17.531605 17.444798 17.531605 17.401402 17.466496 17.531605 17.683506 17.748600 17.726902 17.683506 17.705204 17.640110 17.596699 17.575001 17.531605 17.466496 17.488209 17.401402 17.401402 17.423100 17.271198 17.292896 17.292896 17.336308 17.271198 17.336308 17.227802 17.162708 17.184406 17.162708 17.162708 16.967396 16.880604 16.793797 16.707005 16.620197 16.598499 16.598499 16.641895 16.641895 16.685307 16.576801 16.511707 16.533405 16.533405 16.533405 16.555103 
16.294697 16.359806 16.338108 16.359806 16.229603 16.207905 16.229603 16.207905 16.316410 16.294697 16.316410 16.381504 16.338108 16.359806 16.294697 16.403202 16.403202 16.359806 16.359806 16.403202 16.468296 16.424900 16.316410 16.359806 16.446598 16.272999 16.403202 16.490009 16.424900 16.446598 16.446598 16.533405 16.511707 16.641895 16.533405 16.555103 16.468296 16.381504 16.446598 16.338108 16.598499 16.620197 16.533405 16.555103 16.663609 16.598499 16.620197 16.685307 16.663609 16.772099 16.750401 16.750401 16.728703 16.728703 16.772099 16.815510 16.924000 16.967396 16.902302 16.945698 16.945698 17.032505 17.010807 16.967396 17.054203 17.032505 17.054203 17.010807 17.010807 17.010807 17.010807 17.119297 17.119297 17.119297 17.140995 17.206104 17.206104 17.314610 17.314610 17.271198 17.444798 17.466496 17.488209 17.488209 17.596699 17.553303 17.488209 17.488209 17.423100 17.509907 17.509907 17.488209 17.575001 17.553303 17.553303 17.640110 17.531605 17.488209 17.488209 17.553303 17.596699 17.618397 17.683506 17.661808 17.726902 17.835407 17.705204 17.748600 17.661808 17.683506 17.618397 17.509907 17.683506 17.553303 17.618397 17.509907 17.488209 17.531605 17.640110 17.618397 17.661808 17.683506 17.683506 17.596699 17.726902 17.553303 17.596699 17.488209 17.466496 17.423100 17.423100 17.249500 17.423100 17.336308 17.271198 17.336308 17.249500 17.271198 17.336308 17.314610 17.206104 17.162708 17.054203 17.140995 17.010807 16.858906 16.620197 16.685307 16.685307 16.620197 16.533405 16.728703 16.598499 16.598499 16.576801 16.576801 16.641895 16.533405 16.511707 16.598499 
16.338108 16.359806 16.359806 16.403202 16.294697 16.229603 16.251301 16.294697 16.272999 16.251301 16.294697 16.381504 16.207905 16.359806 16.338108 16.424900 16.316410 16.446598 16.468296 16.511707 16.490009 16.294697 16.316410 16.316410 16.294697 16.446598 16.446598 16.468296 16.511707 16.424900 16.446598 16.490009 16.576801 16.620197 16.424900 16.446598 16.490009 16.468296 16.446598 16.424900 16.620197 16.641895 16.663609 16.533405 16.576801 16.598499 16.707005 16.685307 16.772099 16.772099 16.750401 16.815510 16.772099 16.858906 16.793797 16.837208 16.880604 16.902302 16.858906 16.924000 16.989109 16.989109 17.010807 16.989109 17.075901 17.075901 17.184406 17.075901 17.097599 17.097599 17.140995 17.184406 17.227802 17.249500 17.249500 17.227802 17.227802 17.336308 17.292896 17.314610 17.401402 17.466496 17.358006 17.531605 17.531605 17.488209 17.466496 17.575001 17.466496 17.531605 17.640110 17.596699 17.618397 17.575001 17.618397 17.661808 17.618397 17.575001 17.509907 17.531605 17.531605 17.531605 17.640110 17.575001 17.618397 17.683506 17.748600 17.705204 17.705204 17.618397 17.553303 17.618397 17.553303 17.640110 17.575001 17.596699 17.618397 17.640110 17.640110 17.575001 17.748600 17.705204 17.640110 17.618397 17.575001 17.531605 17.531605 17.444798 17.423100 17.423100 17.401402 17.314610 17.358006 17.379704 17.336308 17.271198 17.314610 17.314610 17.271198 17.249500 17.227802 17.097599 17.140995 17.097599 17.054203 16.880604 16.793797 16.728703 16.728703 16.707005 16.620197 16.598499 16.555103 16.598499 16.620197 16.533405 16.576801 16.468296 16.511707 16.620197 
16.272999 16.381504 16.468296 16.446598 16.338108 16.186207 16.272999 16.229603 16.251301 16.251301 16.229603 16.338108 16.294697 16.359806 16.381504 16.272999 16.403202 16.381504 16.359806 16.381504 16.359806 16.381504 16.338108 16.403202 16.338108 16.359806 16.338108 16.424900 16.511707 16.446598 16.424900 16.511707 16.576801 16.707005 16.533405 16.511707 16.511707 16.490009 16.424900 16.403202 16.641895 16.620197 16.620197 16.555103 16.772099 16.576801 16.641895 16.620197 16.793797 16.685307 16.707005 16.837208 16.772099 16.793797 16.837208 16.793797 16.815510 17.010807 16.902302 16.924000 17.054203 16.989109 16.945698 16.967396 17.054203 17.097599 17.075901 17.140995 17.119297 17.227802 17.227802 17.292896 17.271198 17.271198 17.292896 17.379704 17.314610 17.271198 17.314610 17.292896 17.336308 17.423100 17.444798 17.509907 17.444798 17.466496 17.596699 17.553303 17.661808 17.726902 17.640110 17.705204 17.770298 17.770298 17.705204 17.705204 17.640110 17.618397 17.553303 17.596699 17.488209 17.423100 17.509907 17.488209 17.531605 17.683506 17.705204 17.726902 17.640110 17.640110 17.683506 17.640110 17.683506 17.596699 17.640110 17.705204 17.726902 17.705204 17.705204 17.575001 17.661808 17.640110 17.531605 17.596699 17.509907 17.444798 17.444798 17.423100 17.423100 17.401402 17.358006 17.336308 17.379704 17.336308 17.314610 17.336308 17.227802 17.249500 17.162708 17.249500 17.206104 17.162708 17.097599 17.184406 17.140995 16.924000 16.728703 16.707005 16.707005 16.685307 16.685307 16.555103 16.620197 16.620197 16.576801 16.641895 16.598499 16.598499 16.620197 16.641895 
16.251301 16.468296 16.403202 16.490009 16.294697 16.272999 16.251301 16.316410 16.294697 16.338108 16.294697 16.294697 16.359806 16.381504 16.381504 16.424900 16.490009 16.446598 16.338108 16.359806 16.316410 16.294697 16.381504 16.381504 16.468296 16.403202 16.511707 16.533405 16.424900 16.424900 16.490009 16.555103 16.576801 16.576801 16.468296 16.490009 16.533405 16.555103 16.511707 16.446598 16.511707 16.555103 16.511707 16.598499 16.663609 16.641895 16.685307 16.641895 16.685307 16.728703 16.793797 16.750401 16.815510 16.837208 16.880604 16.837208 16.902302 16.815510 16.945698 16.902302 16.945698 16.989109 16.902302 16.945698 16.967396 17.010807 17.054203 17.184406 17.249500 17.162708 17.249500 17.336308 17.292896 17.314610 17.336308 17.336308 17.379704 17.358006 17.271198 17.314610 17.292896 17.358006 17.336308 17.444798 17.423100 17.466496 17.575001 17.640110 17.705204 17.726902 17.726902 17.770298 17.770298 17.770298 17.878803 17.791996 17.748600 17.770298 17.553303 17.531605 17.553303 17.466496 17.488209 17.466496 17.466496 17.509907 17.726902 17.640110 17.683506 17.748600 17.791996 17.661808 17.705204 17.791996 17.770298 17.705204 17.770298 17.770298 17.705204 17.596699 17.575001 17.488209 17.575001 17.531605 17.488209 17.314610 17.401402 17.401402 17.271198 17.358006 17.314610 17.314610 17.358006 17.249500 17.249500 17.271198 17.314610 17.249500 17.271198 17.206104 17.206104 17.249500 17.249500 17.184406 17.206104 16.989109 16.793797 16.858906 16.663609 16.750401 16.750401 16.598499 16.750401 16.728703 16.490009 16.685307 16.576801 16.598499 16.511707 16.555103 
16.121098 16.403202 16.403202 16.338108 16.316410 16.294697 16.381504 16.338108 16.316410 16.316410 16.251301 16.316410 16.424900 16.359806 16.294697 16.424900 16.424900 16.490009 16.446598 16.338108 16.403202 16.338108 16.359806 16.446598 16.468296 16.359806 16.533405 16.533405 16.511707 16.446598 16.555103 16.490009 16.555103 16.576801 16.576801 16.533405 16.533405 16.468296 16.468296 16.424900 16.490009 16.620197 16.620197 16.555103 16.555103 16.750401 16.685307 16.620197 16.663609 16.772099 16.707005 16.707005 16.837208 16.858906 16.837208 16.858906 16.880604 16.989109 16.858906 16.924000 16.989109 17.032505 16.945698 16.924000 16.967396 17.054203 17.119297 17.206104 17.184406 17.227802 17.249500 17.271198 17.336308 17.401402 17.358006 17.379704 17.314610 17.271198 17.314610 17.314610 17.271198 17.292896 17.292896 17.336308 17.379704 17.509907 17.488209 17.618397 17.661808 17.770298 17.835407 17.835407 17.900501 17.683506 17.791996 17.835407 17.791996 17.726902 17.661808 17.575001 17.444798 17.423100 17.466496 17.444798 17.466496 17.509907 17.618397 17.596699 17.661808 17.726902 17.835407 17.791996 17.791996 17.748600 17.705204 17.791996 17.791996 17.770298 17.726902 17.618397 17.596699 17.618397 17.509907 17.488209 17.444798 17.314610 17.358006 17.358006 17.249500 17.314610 17.292896 17.336308 17.336308 17.271198 17.271198 17.271198 17.271198 17.292896 17.292896 17.162708 17.206104 17.140995 17.249500 17.140995 17.119297 16.967396 16.924000 16.880604 16.728703 16.707005 16.750401 16.598499 16.685307 16.728703 16.641895 16.641895 16.533405 16.576801 16.750401 16.641895 
16.099400 16.338108 16.316410 16.381504 16.294697 16.316410 16.316410 16.316410 16.142796 16.251301 16.251301 16.316410 16.403202 16.446598 16.359806 16.403202 16.381504 16.359806 16.424900 16.468296 16.359806 16.316410 16.359806 16.316410 16.446598 16.381504 16.446598 16.576801 16.490009 16.598499 16.533405 16.490009 16.468296 16.468296 16.511707 16.424900 16.468296 16.424900 16.403202 16.403202 16.446598 16.576801 16.620197 16.576801 16.576801 16.576801 16.598499 16.707005 16.641895 16.772099 16.750401 16.663609 16.793797 16.837208 16.793797 16.750401 16.793797 16.967396 16.858906 16.858906 16.880604 16.924000 16.945698 16.880604 17.054203 17.032505 17.140995 17.206104 17.184406 17.314610 17.206104 17.336308 17.379704 17.401402 17.336308 17.336308 17.314610 17.379704 17.314610 17.271198 17.271198 17.423100 17.336308 17.401402 17.423100 17.488209 17.575001 17.553303 17.705204 17.705204 17.748600 17.791996 17.900501 17.748600 17.943897 17.900501 17.813709 17.791996 17.618397 17.531605 17.509907 17.466496 17.423100 17.379704 17.423100 17.488209 17.553303 17.488209 17.509907 17.705204 17.748600 17.748600 17.835407 17.748600 17.661808 17.726902 17.661808 17.748600 17.683506 17.640110 17.596699 17.488209 17.423100 17.466496 17.358006 17.379704 17.314610 17.358006 17.184406 17.336308 17.314610 17.227802 17.271198 17.271198 17.271198 17.227802 17.227802 17.227802 17.292896 17.162708 17.184406 17.140995 17.206104 17.075901 17.119297 16.967396 16.837208 16.858906 16.793797 16.793797 16.707005 16.555103 16.707005 16.663609 16.685307 16.663609 16.707005 16.576801 16.555103 16.620197 
16.142796 16.229603 16.294697 16.294697 16.294697 16.272999 16.251301 16.272999 16.207905 16.316410 16.294697 16.381504 16.424900 16.403202 16.381504 16.316410 16.338108 16.316410 16.468296 16.446598 16.424900 16.424900 16.359806 16.294697 16.424900 16.424900 16.468296 16.533405 16.446598 16.468296 16.424900 16.424900 16.359806 16.381504 16.381504 16.511707 16.598499 16.446598 16.403202 16.403202 16.490009 16.576801 16.576801 16.555103 16.533405 16.620197 16.707005 16.663609 16.750401 16.685307 16.728703 16.707005 16.772099 16.793797 16.793797 16.772099 16.793797 16.793797 16.858906 16.902302 16.945698 16.902302 16.924000 16.945698 17.010807 17.119297 17.119297 17.184406 17.271198 17.401402 17.271198 17.401402 17.444798 17.401402 17.488209 17.336308 17.379704 17.314610 17.249500 17.314610 17.314610 17.401402 17.358006 17.292896 17.401402 17.379704 17.466496 17.509907 17.661808 17.748600 17.748600 17.791996 17.857105 17.857105 17.813709 17.878803 17.813709 17.770298 17.618397 17.596699 17.444798 17.509907 17.423100 17.444798 17.466496 17.509907 17.531605 17.488209 17.618397 17.726902 17.770298 17.791996 17.813709 17.835407 17.791996 17.748600 17.726902 17.726902 17.640110 17.596699 17.553303 17.401402 17.466496 17.488209 17.271198 17.184406 17.249500 17.336308 17.401402 17.379704 17.271198 17.249500 17.314610 17.401402 17.292896 17.184406 17.227802 17.227802 17.227802 17.162708 17.162708 17.075901 17.184406 17.162708 17.140995 17.010807 16.837208 16.815510 16.837208 16.750401 16.837208 16.750401 16.772099 16.620197 16.793797 16.685307 16.707005 16.598499 16.641895 16.750401 
16.099400 16.272999 16.294697 16.403202 16.207905 16.142796 16.186207 16.207905 16.186207 16.294697 16.403202 16.424900 16.403202 16.446598 16.446598 16.468296 16.446598 16.338108 16.316410 16.446598 16.403202 16.403202 16.251301 16.424900 16.294697 16.381504 16.468296 16.490009 16.511707 16.446598 16.424900 16.403202 16.424900 16.403202 16.424900 16.533405 16.620197 16.490009 16.468296 16.381504 16.446598 16.685307 16.620197 16.533405 16.555103 16.576801 16.663609 16.685307 16.728703 16.685307 16.772099 16.641895 16.772099 16.793797 16.858906 16.815510 16.837208 16.858906 16.924000 16.880604 16.924000 16.858906 17.032505 16.924000 17.097599 17.075901 17.119297 17.184406 17.162708 17.336308 17.379704 17.358006 17.401402 17.423100 17.423100 17.444798 17.379704 17.401402 17.358006 17.314610 17.292896 17.314610 17.379704 17.358006 17.509907 17.401402 17.575001 17.596699 17.618397 17.705204 17.705204 17.770298 17.878803 17.726902 17.791996 17.878803 17.835407 17.748600 17.640110 17.531605 17.553303 17.509907 17.423100 17.423100 17.401402 17.444798 17.488209 17.531605 17.618397 17.640110 17.748600 17.878803 17.813709 17.748600 17.726902 17.770298 17.791996 17.705204 17.553303 17.553303 17.575001 17.488209 17.358006 17.466496 17.206104 17.314610 17.336308 17.292896 17.292896 17.336308 17.358006 17.358006 17.271198 17.292896 17.314610 17.292896 17.271198 17.314610 17.227802 17.206104 17.162708 17.140995 17.206104 17.119297 17.119297 17.010807 16.880604 16.750401 16.837208 16.685307 16.858906 16.707005 16.750401 16.663609 16.707005 16.663609 16.663609 16.598499 16.620197 16.641895 
16.077702 16.207905 16.359806 16.446598 16.316410 16.229603 16.251301 16.294697 16.316410 16.359806 16.446598 16.555103 16.490009 16.555103 16.424900 16.468296 16.533405 16.576801 16.511707 16.490009 16.424900 16.468296 16.468296 16.359806 16.381504 16.381504 16.381504 16.641895 16.598499 16.641895 16.598499 16.381504 16.490009 16.576801 16.533405 16.490009 16.511707 16.468296 16.468296 16.424900 16.490009 16.620197 16.533405 16.620197 16.555103 16.663609 16.685307 16.728703 16.793797 16.750401 16.707005 16.815510 16.837208 16.858906 16.837208 16.902302 16.902302 16.837208 16.880604 16.858906 16.815510 16.989109 17.010807 17.054203 17.119297 17.032505 17.184406 17.184406 17.249500 17.314610 17.292896 17.379704 17.423100 17.509907 17.531605 17.423100 17.466496 17.423100 17.336308 17.314610 17.314610 17.379704 17.358006 17.444798 17.509907 17.466496 17.596699 17.531605 17.683506 17.748600 17.791996 17.770298 17.857105 17.813709 17.813709 17.900501 17.922199 17.791996 17.705204 17.596699 17.553303 17.531605 17.531605 17.488209 17.531605 17.596699 17.509907 17.531605 17.596699 17.813709 17.770298 17.835407 17.900501 17.748600 17.748600 17.813709 17.857105 17.726902 17.618397 17.726902 17.553303 17.575001 17.379704 17.444798 17.379704 17.314610 17.423100 17.336308 17.358006 17.336308 17.292896 17.358006 17.336308 17.379704 17.227802 17.336308 17.401402 17.249500 17.249500 17.184406 17.184406 17.162708 17.227802 17.249500 17.184406 17.032505 16.902302 16.967396 16.837208 16.815510 16.880604 16.793797 16.772099 16.750401 16.685307 16.707005 16.750401 16.750401 16.620197 16.772099 
15.990910 16.186207 16.272999 16.229603 16.229603 16.207905 16.229603 16.294697 16.272999 16.403202 16.403202 16.490009 16.424900 16.490009 16.338108 16.468296 16.468296 16.468296 16.403202 16.533405 16.424900 16.403202 16.359806 16.316410 16.403202 16.446598 16.490009 16.424900 16.555103 16.598499 16.490009 16.576801 16.511707 16.555103 16.555103 16.490009 16.533405 16.446598 16.446598 16.424900 16.490009 16.663609 16.576801 16.620197 16.576801 16.641895 16.598499 16.641895 16.772099 16.707005 16.707005 16.728703 16.793797 16.772099 16.837208 16.750401 16.924000 16.772099 16.772099 16.837208 16.924000 16.945698 16.945698 16.945698 17.075901 17.119297 17.184406 17.140995 17.314610 17.314610 17.423100 17.379704 17.444798 17.423100 17.466496 17.423100 17.444798 17.444798 17.358006 17.336308 17.249500 17.292896 17.509907 17.509907 17.531605 17.444798 17.618397 17.596699 17.770298 17.705204 17.683506 17.683506 17.857105 17.835407 17.878803 17.791996 17.770298 17.770298 17.726902 17.553303 17.575001 17.509907 17.575001 17.488209 17.423100 17.531605 17.423100 17.596699 17.531605 17.726902 17.726902 17.770298 17.835407 17.791996 17.748600 17.770298 17.791996 17.726902 17.596699 17.640110 17.466496 17.509907 17.401402 17.336308 17.379704 17.249500 17.358006 17.292896 17.336308 17.358006 17.358006 17.379704 17.271198 17.206104 17.292896 17.358006 17.227802 17.249500 17.184406 17.206104 17.184406 17.249500 17.227802 17.271198 17.140995 17.075901 16.945698 16.924000 16.772099 16.772099 16.772099 16.707005 16.728703 16.728703 16.663609 16.750401 16.685307 16.685307 16.707005 16.750401 
16.077702 16.142796 16.229603 16.272999 16.359806 16.251301 16.142796 16.251301 16.251301 16.424900 16.468296 16.490009 16.468296 16.468296 16.446598 16.468296 16.533405 16.598499 16.446598 16.533405 16.533405 16.446598 16.446598 16.446598 16.446598 16.490009 16.468296 16.555103 16.576801 16.446598 16.490009 16.620197 16.555103 16.490009 16.533405 16.511707 16.555103 16.555103 16.424900 16.424900 16.490009 16.620197 16.555103 16.576801 16.576801 16.641895 16.598499 16.620197 16.641895 16.750401 16.728703 16.750401 16.750401 16.750401 16.793797 16.902302 16.880604 16.858906 16.772099 16.837208 16.967396 16.967396 16.967396 17.032505 17.054203 17.075901 17.162708 17.249500 17.227802 17.314610 17.314610 17.423100 17.423100 17.553303 17.531605 17.358006 17.379704 17.444798 17.423100 17.379704 17.488209 17.423100 17.509907 17.444798 17.531605 17.531605 17.596699 17.618397 17.748600 17.618397 17.726902 17.705204 17.748600 17.748600 17.857105 17.791996 17.878803 17.857105 17.726902 17.640110 17.575001 17.596699 17.640110 17.575001 17.531605 17.596699 17.575001 17.618397 17.640110 17.726902 17.683506 17.813709 17.748600 17.683506 17.683506 17.726902 17.640110 17.705204 17.575001 17.705204 17.596699 17.553303 17.444798 17.444798 17.379704 17.358006 17.358006 17.358006 17.379704 17.314610 17.379704 17.358006 17.292896 17.314610 17.379704 17.336308 17.314610 17.358006 17.292896 17.119297 17.184406 17.119297 17.271198 17.292896 17.206104 17.054203 16.967396 17.010807 16.837208 16.837208 16.793797 16.728703 16.772099 16.858906 16.685307 16.620197 16.685307 16.685307 16.576801 16.793797 
16.099400 16.142796 16.186207 16.229603 16.316410 16.272999 16.381504 16.359806 16.316410 16.359806 16.490009 16.468296 16.555103 16.533405 16.468296 16.468296 16.511707 16.446598 16.446598 16.468296 16.490009 16.490009 16.381504 16.338108 16.446598 16.446598 16.468296 16.598499 16.511707 16.555103 16.576801 16.555103 16.511707 16.533405 16.598499 16.533405 16.533405 16.490009 16.490009 16.468296 16.555103 16.641895 16.598499 16.533405 16.576801 16.620197 16.728703 16.576801 16.663609 16.815510 16.750401 16.772099 16.685307 16.815510 16.858906 16.815510 16.858906 16.815510 16.793797 16.837208 16.945698 16.967396 16.989109 16.989109 17.140995 17.119297 17.162708 17.119297 17.271198 17.358006 17.401402 17.423100 17.444798 17.444798 17.488209 17.423100 17.509907 17.488209 17.401402 17.379704 17.379704 17.423100 17.531605 17.575001 17.596699 17.531605 17.575001 17.531605 17.575001 17.661808 17.661808 17.618397 17.726902 17.705204 17.705204 17.661808 17.726902 17.748600 17.661808 17.661808 17.661808 17.596699 17.661808 17.596699 17.683506 17.640110 17.661808 17.640110 17.726902 17.683506 17.726902 17.748600 17.640110 17.618397 17.661808 17.683506 17.618397 17.618397 17.618397 17.575001 17.618397 17.596699 17.423100 17.401402 17.401402 17.423100 17.466496 17.401402 17.466496 17.444798 17.358006 17.336308 17.336308 17.314610 17.358006 17.444798 17.358006 17.336308 17.292896 17.249500 17.249500 17.119297 17.227802 17.227802 17.140995 17.032505 16.945698 16.902302 16.858906 16.880604 16.815510 16.728703 16.750401 16.728703 16.663609 16.772099 16.685307 16.728703 16.685307 16.815510 
16.099400 16.121098 16.207905 16.338108 16.359806 16.381504 16.446598 16.468296 16.338108 16.424900 16.446598 16.403202 16.446598 16.490009 16.490009 16.490009 16.576801 16.490009 16.403202 16.424900 16.424900 16.359806 16.446598 16.381504 16.359806 16.511707 16.533405 16.490009 16.511707 16.468296 16.511707 16.468296 16.490009 16.620197 16.598499 16.663609 16.555103 16.511707 16.511707 16.424900 16.511707 16.641895 16.641895 16.533405 16.620197 16.641895 16.620197 16.663609 16.750401 16.772099 16.685307 16.728703 16.728703 16.837208 16.880604 16.924000 16.880604 16.858906 16.924000 16.924000 16.945698 16.989109 17.119297 16.989109 17.054203 17.075901 17.054203 17.184406 17.206104 17.314610 17.249500 17.423100 17.379704 17.423100 17.444798 17.444798 17.401402 17.509907 17.423100 17.444798 17.488209 17.488209 17.509907 17.509907 17.553303 17.596699 17.596699 17.488209 17.553303 17.466496 17.553303 17.596699 17.575001 17.661808 17.596699 17.683506 17.640110 17.791996 17.640110 17.661808 17.683506 17.683506 17.618397 17.618397 17.661808 17.596699 17.748600 17.705204 17.683506 17.683506 17.618397 17.575001 17.661808 17.596699 17.553303 17.509907 17.575001 17.596699 17.488209 17.553303 17.575001 17.596699 17.509907 17.444798 17.509907 17.444798 17.444798 17.531605 17.401402 17.466496 17.358006 17.271198 17.336308 17.292896 17.271198 17.401402 17.271198 17.249500 17.292896 17.292896 17.206104 17.119297 17.206104 17.206104 17.206104 17.032505 16.902302 16.880604 16.837208 16.837208 16.772099 16.728703 16.663609 16.815510 16.707005 16.772099 16.837208 16.750401 16.728703 16.815510 
16.012608 16.207905 16.164509 16.468296 16.511707 16.403202 16.338108 16.468296 16.424900 16.316410 16.533405 16.446598 16.403202 16.555103 16.490009 16.533405 16.598499 16.555103 16.403202 16.490009 16.403202 16.490009 16.468296 16.446598 16.424900 16.468296 16.490009 16.620197 16.576801 16.533405 16.555103 16.533405 16.555103 16.620197 16.555103 16.685307 16.685307 16.555103 16.511707 16.403202 16.468296 16.685307 16.576801 16.598499 16.576801 16.555103 16.685307 16.685307 16.728703 16.793797 16.793797 16.728703 16.772099 16.793797 16.837208 17.075901 16.989109 16.945698 16.902302 16.967396 17.119297 17.010807 17.054203 17.075901 17.119297 17.140995 17.206104 17.249500 17.227802 17.271198 17.271198 17.358006 17.314610 17.358006 17.423100 17.379704 17.423100 17.488209 17.401402 17.423100 17.488209 17.661808 17.640110 17.640110 17.618397 17.553303 17.618397 17.553303 17.531605 17.553303 17.575001 17.640110 17.575001 17.596699 17.596699 17.748600 17.661808 17.705204 17.705204 17.770298 17.705204 17.726902 17.770298 17.705204 17.726902 17.726902 17.748600 17.791996 17.705204 17.683506 17.640110 17.683506 17.553303 17.553303 17.553303 17.531605 17.444798 17.618397 17.531605 17.531605 17.596699 17.640110 17.575001 17.488209 17.575001 17.509907 17.553303 17.531605 17.466496 17.488209 17.423100 17.358006 17.423100 17.423100 17.358006 17.358006 17.401402 17.292896 17.314610 17.336308 17.292896 17.249500 17.206104 17.271198 17.271198 17.162708 16.902302 16.989109 16.902302 16.772099 16.750401 16.728703 16.815510 16.858906 16.772099 16.880604 16.663609 16.750401 16.707005 16.750401 
16.121098 16.099400 16.164509 16.446598 16.446598 16.381504 16.381504 16.424900 16.381504 16.338108 16.338108 16.468296 16.511707 16.555103 16.511707 16.424900 16.555103 16.511707 16.381504 16.424900 16.338108 16.338108 16.381504 16.555103 16.446598 16.424900 16.490009 16.511707 16.511707 16.381504 16.424900 16.533405 16.598499 16.707005 16.641895 16.598499 16.598499 16.490009 16.381504 16.381504 16.490009 16.641895 16.620197 16.576801 16.598499 16.641895 16.620197 16.641895 16.707005 16.728703 16.772099 16.772099 16.685307 16.793797 16.815510 16.945698 16.989109 16.989109 16.989109 17.075901 17.075901 17.032505 17.097599 17.097599 17.184406 17.162708 17.206104 17.206104 17.227802 17.249500 17.227802 17.206104 17.336308 17.336308 17.292896 17.358006 17.379704 17.509907 17.553303 17.705204 17.683506 17.661808 17.640110 17.683506 17.640110 17.618397 17.596699 17.661808 17.596699 17.553303 17.575001 17.575001 17.575001 17.596699 17.618397 17.596699 17.596699 17.661808 17.705204 17.661808 17.770298 17.705204 17.726902 17.683506 17.791996 17.857105 17.813709 17.770298 17.770298 17.683506 17.596699 17.509907 17.509907 17.488209 17.423100 17.575001 17.466496 17.509907 17.488209 17.575001 17.596699 17.596699 17.531605 17.640110 17.531605 17.531605 17.531605 17.575001 17.575001 17.466496 17.466496 17.379704 17.292896 17.379704 17.336308 17.423100 17.358006 17.314610 17.336308 17.314610 17.292896 17.075901 17.206104 17.249500 17.206104 17.010807 16.924000 17.010807 16.902302 16.750401 16.793797 16.837208 16.772099 16.750401 16.620197 16.772099 16.707005 16.685307 16.815510 16.858906 
16.034306 16.099400 16.034306 16.294697 16.359806 16.468296 16.403202 16.403202 16.490009 16.338108 16.424900 16.359806 16.446598 16.598499 16.511707 16.446598 16.511707 16.490009 16.468296 16.511707 16.446598 16.490009 16.446598 16.468296 16.446598 16.533405 16.511707 16.468296 16.424900 16.424900 16.533405 16.511707 16.511707 16.620197 16.598499 16.576801 16.620197 16.403202 16.381504 16.533405 16.446598 16.685307 16.576801 16.728703 16.663609 16.663609 16.728703 16.641895 16.750401 16.772099 16.750401 16.728703 16.728703 16.793797 16.858906 16.945698 17.010807 16.967396 17.010807 17.010807 17.097599 17.119297 17.140995 17.097599 17.227802 17.184406 17.292896 17.227802 17.184406 17.271198 17.249500 17.162708 17.249500 17.358006 17.314610 17.336308 17.401402 17.553303 17.661808 17.640110 17.661808 17.661808 17.683506 17.726902 17.661808 17.618397 17.661808 17.705204 17.575001 17.575001 17.553303 17.531605 17.553303 17.509907 17.488209 17.575001 17.553303 17.618397 17.596699 17.748600 17.770298 17.748600 17.770298 17.813709 17.813709 17.835407 17.813709 17.813709 17.748600 17.683506 17.618397 17.466496 17.466496 17.401402 17.423100 17.531605 17.379704 17.509907 17.488209 17.466496 17.531605 17.531605 17.596699 17.596699 17.596699 17.575001 17.575001 17.596699 17.575001 17.509907 17.423100 17.444798 17.379704 17.423100 17.401402 17.358006 17.401402 17.336308 17.379704 17.401402 17.162708 17.140995 17.184406 17.184406 17.271198 17.097599 16.967396 17.010807 17.032505 16.837208 16.793797 16.707005 16.793797 16.815510 16.685307 16.837208 16.707005 16.728703 16.750401 16.793797 
16.012608 16.099400 16.077702 16.272999 16.359806 16.359806 16.403202 16.424900 16.446598 16.424900 16.446598 16.555103 16.511707 16.576801 16.511707 16.490009 16.533405 16.555103 16.424900 16.381504 16.490009 16.490009 16.468296 16.490009 16.446598 16.468296 16.424900 16.424900 16.403202 16.490009 16.511707 16.555103 16.620197 16.685307 16.663609 16.663609 16.511707 16.490009 16.359806 16.533405 16.533405 16.685307 16.576801 16.555103 16.620197 16.728703 16.620197 16.663609 16.772099 16.793797 16.772099 16.793797 16.837208 16.902302 16.858906 16.902302 16.967396 17.032505 16.967396 17.119297 17.184406 17.184406 17.119297 17.119297 17.249500 17.271198 17.249500 17.249500 17.271198 17.206104 17.184406 17.206104 17.119297 17.292896 17.336308 17.358006 17.488209 17.509907 17.618397 17.553303 17.683506 17.661808 17.726902 17.640110 17.748600 17.726902 17.640110 17.683506 17.596699 17.531605 17.531605 17.509907 17.553303 17.509907 17.553303 17.531605 17.488209 17.575001 17.596699 17.596699 17.878803 17.835407 17.791996 17.900501 17.943897 17.878803 17.835407 17.813709 17.705204 17.683506 17.683506 17.531605 17.509907 17.401402 17.336308 17.466496 17.314610 17.466496 17.401402 17.488209 17.575001 17.640110 17.618397 17.488209 17.618397 17.553303 17.618397 17.575001 17.488209 17.531605 17.488209 17.336308 17.444798 17.401402 17.444798 17.358006 17.379704 17.358006 17.314610 17.336308 17.271198 17.249500 17.227802 17.162708 17.206104 17.162708 16.945698 16.945698 16.837208 16.858906 16.793797 16.793797 16.750401 16.772099 16.772099 16.772099 16.685307 16.772099 16.772099 16.880604 
16.034306 16.077702 16.077702 16.316410 16.338108 16.294697 16.381504 16.424900 16.424900 16.468296 16.381504 16.468296 16.576801 16.511707 16.511707 16.533405 16.468296 16.663609 16.403202 16.403202 16.424900 16.424900 16.424900 16.468296 16.381504 16.446598 16.468296 16.446598 16.511707 16.533405 16.576801 16.533405 16.533405 16.728703 16.555103 16.663609 16.555103 16.490009 16.381504 16.468296 16.490009 16.707005 16.576801 16.620197 16.641895 16.620197 16.641895 16.685307 16.772099 16.750401 16.728703 16.750401 16.815510 16.815510 16.815510 16.967396 17.010807 17.097599 17.032505 17.119297 17.140995 17.140995 17.184406 17.162708 17.140995 17.206104 17.184406 17.206104 17.206104 17.206104 17.271198 17.184406 17.227802 17.249500 17.271198 17.379704 17.401402 17.509907 17.640110 17.596699 17.661808 17.770298 17.748600 17.726902 17.748600 17.791996 17.705204 17.683506 17.640110 17.575001 17.575001 17.531605 17.575001 17.509907 17.531605 17.488209 17.466496 17.531605 17.618397 17.683506 17.726902 17.878803 17.922199 17.857105 17.813709 17.900501 17.965595 17.857105 17.791996 17.683506 17.618397 17.553303 17.488209 17.379704 17.401402 17.401402 17.401402 17.292896 17.423100 17.509907 17.531605 17.596699 17.575001 17.618397 17.596699 17.575001 17.488209 17.575001 17.466496 17.661808 17.575001 17.423100 17.444798 17.401402 17.423100 17.423100 17.401402 17.358006 17.292896 17.314610 17.314610 17.227802 17.206104 17.184406 17.227802 17.206104 16.858906 16.924000 16.902302 16.837208 16.902302 16.815510 16.772099 16.793797 16.641895 16.772099 16.750401 16.728703 16.707005 16.858906 
16.099400 16.164509 16.099400 16.186207 16.294697 16.381504 16.359806 16.316410 16.381504 16.446598 16.533405 16.490009 16.555103 16.468296 16.424900 16.403202 16.468296 16.576801 16.424900 16.468296 16.490009 16.424900 16.403202 16.359806 16.468296 16.359806 16.424900 16.555103 16.424900 16.533405 16.576801 16.576801 16.576801 16.576801 16.620197 16.511707 16.490009 16.598499 16.381504 16.403202 16.533405 16.663609 16.620197 16.620197 16.620197 16.620197 16.707005 16.685307 16.750401 16.685307 16.750401 16.750401 16.750401 16.793797 16.858906 16.967396 17.032505 17.097599 16.945698 17.140995 17.119297 17.271198 17.249500 17.162708 17.119297 17.249500 17.227802 17.206104 17.227802 17.227802 17.140995 17.140995 17.292896 17.271198 17.379704 17.336308 17.423100 17.553303 17.618397 17.575001 17.640110 17.705204 17.748600 17.791996 17.770298 17.726902 17.705204 17.748600 17.661808 17.553303 17.553303 17.553303 17.531605 17.596699 17.509907 17.531605 17.466496 17.553303 17.575001 17.661808 17.726902 17.726902 17.835407 17.878803 17.813709 17.943897 17.878803 17.791996 17.726902 17.683506 17.618397 17.509907 17.466496 17.444798 17.379704 17.444798 17.444798 17.336308 17.401402 17.488209 17.531605 17.683506 17.575001 17.640110 17.553303 17.509907 17.575001 17.466496 17.509907 17.618397 17.488209 17.401402 17.379704 17.379704 17.401402 17.379704 17.423100 17.379704 17.358006 17.292896 17.336308 17.314610 17.271198 17.206104 17.227802 17.075901 16.945698 17.054203 16.945698 16.858906 16.924000 16.815510 16.815510 16.750401 16.772099 16.772099 16.793797 16.685307 16.728703 16.924000 
16.056004 16.142796 16.164509 16.142796 16.381504 16.424900 16.359806 16.403202 16.424900 16.403202 16.490009 16.490009 16.490009 16.620197 16.533405 16.424900 16.490009 16.576801 16.424900 16.446598 16.424900 16.338108 16.403202 16.381504 16.403202 16.490009 16.468296 16.576801 16.511707 16.468296 16.446598 16.490009 16.555103 16.663609 16.641895 16.641895 16.533405 16.490009 16.338108 16.468296 16.533405 16.641895 16.576801 16.685307 16.620197 16.663609 16.641895 16.663609 16.728703 16.815510 16.750401 16.793797 16.772099 16.837208 16.945698 17.010807 16.989109 17.075901 16.989109 17.075901 17.162708 17.162708 17.227802 17.162708 17.292896 17.271198 17.292896 17.227802 17.206104 17.162708 17.206104 17.184406 17.162708 17.249500 17.292896 17.314610 17.423100 17.531605 17.575001 17.661808 17.726902 17.748600 17.705204 17.770298 17.791996 17.791996 17.813709 17.813709 17.618397 17.553303 17.553303 17.466496 17.509907 17.466496 17.488209 17.531605 17.488209 17.509907 17.575001 17.640110 17.748600 17.726902 17.813709 17.770298 17.770298 17.965595 17.878803 17.813709 17.748600 17.748600 17.553303 17.553303 17.423100 17.379704 17.509907 17.509907 17.379704 17.379704 17.379704 17.488209 17.575001 17.575001 17.553303 17.618397 17.553303 17.553303 17.466496 17.553303 17.401402 17.488209 17.488209 17.336308 17.336308 17.401402 17.423100 17.336308 17.379704 17.466496 17.379704 17.249500 17.249500 17.206104 17.206104 17.162708 17.292896 17.119297 16.989109 16.924000 16.924000 16.880604 16.815510 16.793797 16.902302 16.793797 16.793797 16.858906 16.772099 16.772099 16.707005 16.837208 
16.012608 16.121098 16.099400 16.251301 16.272999 16.272999 16.359806 16.403202 16.381504 16.490009 16.533405 16.511707 16.511707 16.533405 16.511707 16.468296 16.555103 16.598499 16.424900 16.533405 16.446598 16.403202 16.338108 16.403202 16.403202 16.468296 16.424900 16.490009 16.446598 16.446598 16.468296 16.576801 16.576801 16.663609 16.620197 16.576801 16.555103 16.511707 16.381504 16.490009 16.511707 16.728703 16.685307 16.728703 16.663609 16.707005 16.728703 16.707005 16.750401 16.772099 16.793797 16.772099 16.772099 16.880604 16.880604 16.967396 17.075901 17.075901 17.097599 17.162708 17.184406 17.206104 17.206104 17.119297 17.292896 17.271198 17.314610 17.249500 17.227802 17.271198 17.184406 17.227802 17.227802 17.227802 17.314610 17.336308 17.509907 17.575001 17.661808 17.618397 17.575001 17.726902 17.770298 17.813709 17.726902 17.813709 17.835407 17.835407 17.705204 17.640110 17.618397 17.488209 17.661808 17.531605 17.596699 17.553303 17.509907 17.618397 17.618397 17.640110 17.726902 17.661808 17.748600 17.770298 17.835407 17.857105 17.878803 17.857105 17.640110 17.726902 17.531605 17.531605 17.531605 17.509907 17.488209 17.488209 17.379704 17.401402 17.444798 17.531605 17.661808 17.618397 17.531605 17.553303 17.553303 17.509907 17.618397 17.466496 17.488209 17.553303 17.488209 17.401402 17.292896 17.466496 17.379704 17.423100 17.379704 17.531605 17.358006 17.271198 17.336308 17.249500 17.162708 17.184406 17.206104 17.271198 17.032505 16.880604 17.010807 16.880604 16.772099 16.793797 16.945698 16.772099 16.750401 16.815510 16.728703 16.837208 16.772099 16.902302 
16.251301 16.034306 16.056004 16.142796 16.251301 16.359806 16.403202 16.490009 16.424900 16.490009 16.511707 16.511707 16.555103 16.576801 16.446598 16.468296 16.511707 16.511707 16.555103 16.533405 16.446598 16.511707 16.511707 16.403202 16.598499 16.490009 16.490009 16.511707 16.598499 16.533405 16.490009 16.620197 16.685307 16.685307 16.620197 16.598499 16.598499 16.490009 16.381504 16.511707 16.511707 16.707005 16.598499 16.685307 16.641895 16.685307 16.728703 16.663609 16.728703 16.750401 16.772099 16.772099 16.772099 16.880604 16.902302 16.989109 17.075901 17.140995 17.054203 17.162708 17.206104 17.140995 17.184406 17.271198 17.249500 17.271198 17.314610 17.314610 17.184406 17.249500 17.206104 17.206104 17.271198 17.314610 17.314610 17.336308 17.423100 17.531605 17.618397 17.596699 17.618397 17.813709 17.618397 17.770298 17.770298 17.748600 17.813709 17.857105 17.726902 17.683506 17.596699 17.553303 17.618397 17.488209 17.466496 17.553303 17.488209 17.575001 17.553303 17.705204 17.618397 17.640110 17.813709 17.791996 17.878803 17.900501 17.878803 17.770298 17.726902 17.748600 17.640110 17.531605 17.575001 17.488209 17.444798 17.466496 17.358006 17.466496 17.509907 17.466496 17.553303 17.553303 17.509907 17.553303 17.509907 17.444798 17.553303 17.509907 17.466496 17.423100 17.358006 17.444798 17.336308 17.488209 17.423100 17.314610 17.401402 17.379704 17.423100 17.314610 17.119297 17.249500 17.227802 17.162708 17.249500 17.119297 17.032505 16.967396 16.924000 16.858906 16.902302 16.837208 16.772099 16.858906 16.772099 16.880604 16.750401 16.772099 16.837208 16.924000 
16.207905 16.186207 16.077702 16.056004 16.251301 16.424900 16.446598 16.424900 16.490009 16.468296 16.468296 16.511707 16.533405 16.468296 16.533405 16.533405 16.490009 16.533405 16.555103 16.490009 16.446598 16.446598 16.424900 16.338108 16.576801 16.490009 16.511707 16.598499 16.576801 16.555103 16.468296 16.576801 16.685307 16.663609 16.598499 16.555103 16.511707 16.533405 16.446598 16.424900 16.533405 16.663609 16.685307 16.663609 16.533405 16.707005 16.576801 16.641895 16.793797 16.750401 16.793797 16.707005 16.772099 16.815510 16.945698 16.989109 17.054203 17.140995 17.140995 17.249500 17.249500 17.249500 17.206104 17.271198 17.227802 17.271198 17.249500 17.292896 17.271198 17.184406 17.292896 17.271198 17.292896 17.314610 17.423100 17.509907 17.358006 17.509907 17.640110 17.531605 17.618397 17.791996 17.813709 17.770298 17.748600 17.705204 17.770298 17.770298 17.791996 17.661808 17.683506 17.705204 17.726902 17.683506 17.661808 17.575001 17.553303 17.683506 17.575001 17.640110 17.661808 17.640110 17.770298 17.726902 17.683506 17.726902 17.813709 17.770298 17.705204 17.726902 17.661808 17.531605 17.596699 17.444798 17.553303 17.531605 17.509907 17.575001 17.466496 17.575001 17.531605 17.553303 17.575001 17.531605 17.509907 17.444798 17.444798 17.488209 17.423100 17.401402 17.401402 17.488209 17.336308 17.509907 17.444798 17.423100 17.314610 17.401402 17.292896 17.271198 17.227802 17.140995 17.336308 17.162708 17.227802 17.119297 16.989109 16.880604 16.880604 16.902302 16.880604 16.837208 16.815510 16.924000 16.837208 16.750401 16.815510 16.728703 16.772099 16.837208 
16.251301 16.121098 16.121098 16.034306 16.272999 16.316410 16.359806 16.359806 16.403202 16.468296 16.424900 16.468296 16.446598 16.511707 16.511707 16.598499 16.511707 16.533405 16.555103 16.468296 16.381504 16.468296 16.446598 16.468296 16.338108 16.576801 16.533405 16.555103 16.576801 16.598499 16.468296 16.511707 16.641895 16.641895 16.555103 16.620197 16.533405 16.446598 16.359806 16.424900 16.490009 16.576801 16.576801 16.663609 16.620197 16.685307 16.641895 16.641895 16.707005 16.772099 16.772099 16.793797 16.837208 16.880604 16.837208 16.989109 17.054203 17.162708 17.119297 17.140995 17.227802 17.184406 17.184406 17.184406 17.249500 17.271198 17.314610 17.249500 17.206104 17.227802 17.249500 17.336308 17.401402 17.358006 17.401402 17.444798 17.488209 17.488209 17.661808 17.488209 17.596699 17.661808 17.683506 17.640110 17.748600 17.661808 17.705204 17.748600 17.683506 17.640110 17.748600 17.705204 17.705204 17.661808 17.640110 17.618397 17.661808 17.748600 17.553303 17.640110 17.661808 17.683506 17.683506 17.683506 17.770298 17.726902 17.705204 17.705204 17.705204 17.726902 17.683506 17.596699 17.640110 17.640110 17.553303 17.596699 17.444798 17.575001 17.618397 17.575001 17.553303 17.509907 17.423100 17.444798 17.444798 17.401402 17.444798 17.488209 17.379704 17.401402 17.379704 17.379704 17.227802 17.444798 17.423100 17.488209 17.423100 17.358006 17.249500 17.271198 17.206104 17.227802 17.227802 17.162708 17.249500 17.162708 17.010807 16.967396 16.880604 16.989109 16.837208 16.707005 16.793797 16.793797 16.793797 16.837208 16.880604 16.772099 16.902302 16.902302 
16.316410 16.164509 16.077702 16.077702 16.229603 16.359806 16.424900 16.424900 16.424900 16.490009 16.511707 16.533405 16.533405 16.511707 16.490009 16.598499 16.533405 16.555103 16.555103 16.446598 16.490009 16.468296 16.490009 16.468296 16.403202 16.446598 16.533405 16.490009 16.620197 16.620197 16.598499 16.576801 16.598499 16.685307 16.707005 16.598499 16.576801 16.511707 16.381504 16.468296 16.511707 16.663609 16.750401 16.598499 16.620197 16.728703 16.685307 16.663609 16.641895 16.858906 16.815510 16.772099 16.924000 16.880604 16.945698 17.054203 17.010807 17.097599 17.140995 17.054203 17.184406 17.184406 17.249500 17.206104 17.206104 17.206104 17.358006 17.336308 17.314610 17.314610 17.379704 17.314610 17.423100 17.509907 17.423100 17.531605 17.575001 17.553303 17.596699 17.575001 17.640110 17.596699 17.596699 17.683506 17.553303 17.575001 17.640110 17.683506 17.705204 17.748600 17.813709 17.770298 17.835407 17.791996 17.705204 17.791996 17.748600 17.791996 17.640110 17.661808 17.596699 17.661808 17.640110 17.748600 17.748600 17.683506 17.748600 17.640110 17.726902 17.726902 17.618397 17.640110 17.683506 17.640110 17.661808 17.770298 17.596699 17.618397 17.748600 17.553303 17.575001 17.509907 17.358006 17.575001 17.531605 17.423100 17.466496 17.423100 17.314610 17.336308 17.336308 17.423100 17.358006 17.401402 17.444798 17.423100 17.466496 17.358006 17.401402 17.271198 17.249500 17.227802 17.227802 17.227802 17.336308 17.206104 17.054203 17.032505 17.010807 16.924000 16.880604 16.815510 16.837208 16.858906 16.793797 16.837208 16.902302 16.793797 16.837208 16.880604 
16.229603 16.142796 16.099400 16.077702 16.099400 16.424900 16.446598 16.403202 16.403202 16.511707 16.490009 16.446598 16.468296 16.511707 16.468296 16.576801 16.511707 16.555103 16.511707 16.468296 16.511707 16.490009 16.338108 16.424900 16.446598 16.446598 16.446598 16.576801 16.490009 16.576801 16.576801 16.533405 16.685307 16.685307 16.620197 16.533405 16.620197 16.424900 16.381504 16.446598 16.446598 16.641895 16.598499 16.620197 16.663609 16.707005 16.641895 16.685307 16.772099 16.728703 16.793797 16.793797 16.793797 16.924000 16.945698 16.967396 17.032505 17.075901 17.054203 17.097599 17.140995 17.227802 17.227802 17.162708 17.184406 17.314610 17.292896 17.336308 17.336308 17.358006 17.444798 17.509907 17.488209 17.553303 17.531605 17.488209 17.531605 17.509907 17.444798 17.531605 17.553303 17.466496 17.509907 17.661808 17.661808 17.596699 17.596699 17.640110 17.726902 17.835407 17.857105 17.857105 17.943897 17.878803 17.813709 17.835407 17.857105 17.748600 17.770298 17.575001 17.596699 17.575001 17.640110 17.726902 17.705204 17.618397 17.791996 17.575001 17.661808 17.705204 17.575001 17.661808 17.618397 17.596699 17.596699 17.683506 17.640110 17.640110 17.683506 17.575001 17.531605 17.509907 17.423100 17.444798 17.444798 17.358006 17.379704 17.423100 17.358006 17.336308 17.358006 17.379704 17.358006 17.401402 17.444798 17.358006 17.401402 17.271198 17.336308 17.184406 17.292896 17.162708 17.358006 17.358006 17.292896 17.184406 17.119297 17.010807 16.880604 16.945698 16.858906 16.858906 16.837208 16.793797 16.793797 16.880604 16.793797 16.793797 16.837208 16.945698 
16.359806 16.186207 16.034306 16.034306 16.207905 16.359806 16.424900 16.424900 16.511707 16.511707 16.468296 16.511707 16.555103 16.533405 16.468296 16.576801 16.576801 16.511707 16.576801 16.446598 16.490009 16.446598 16.403202 16.359806 16.468296 16.490009 16.468296 16.576801 16.576801 16.533405 16.533405 16.620197 16.620197 16.707005 16.598499 16.620197 16.381504 16.359806 16.381504 16.403202 16.468296 16.663609 16.663609 16.641895 16.598499 16.620197 16.663609 16.728703 16.728703 16.750401 16.772099 16.815510 16.858906 16.945698 16.945698 17.032505 17.075901 17.032505 16.989109 17.054203 17.119297 17.140995 17.119297 17.184406 17.162708 17.292896 17.379704 17.336308 17.358006 17.423100 17.423100 17.531605 17.509907 17.509907 17.509907 17.531605 17.531605 17.509907 17.553303 17.553303 17.531605 17.575001 17.509907 17.618397 17.575001 17.466496 17.575001 17.661808 17.770298 17.835407 17.857105 17.813709 17.900501 17.922199 17.857105 17.813709 17.791996 17.770298 17.618397 17.575001 17.683506 17.618397 17.618397 17.618397 17.640110 17.661808 17.640110 17.661808 17.596699 17.640110 17.705204 17.683506 17.640110 17.596699 17.705204 17.791996 17.835407 17.640110 17.596699 17.618397 17.553303 17.509907 17.488209 17.423100 17.358006 17.314610 17.379704 17.336308 17.314610 17.379704 17.336308 17.379704 17.358006 17.358006 17.401402 17.423100 17.379704 17.488209 17.249500 17.249500 17.206104 17.097599 17.314610 17.271198 17.314610 17.162708 17.032505 17.119297 16.924000 17.010807 16.837208 16.902302 16.793797 16.902302 16.880604 16.880604 16.880604 16.728703 16.858906 16.837208 
16.338108 16.207905 16.077702 16.012608 16.164509 16.338108 16.359806 16.511707 16.403202 16.576801 16.576801 16.490009 16.490009 16.468296 16.468296 16.555103 16.511707 16.511707 16.490009 16.555103 16.490009 16.468296 16.490009 16.511707 16.446598 16.533405 16.446598 16.598499 16.576801 16.555103 16.555103 16.598499 16.620197 16.685307 16.620197 16.576801 16.446598 16.403202 16.272999 16.446598 16.468296 16.620197 16.598499 16.598499 16.620197 16.663609 16.707005 16.707005 16.750401 16.707005 16.772099 16.793797 16.858906 16.902302 16.902302 16.989109 17.010807 16.945698 16.945698 17.054203 17.097599 17.054203 17.140995 17.162708 17.249500 17.271198 17.336308 17.336308 17.444798 17.466496 17.575001 17.596699 17.596699 17.640110 17.531605 17.640110 17.553303 17.575001 17.531605 17.553303 17.596699 17.509907 17.509907 17.553303 17.466496 17.444798 17.640110 17.770298 17.835407 17.878803 17.900501 17.878803 17.943897 17.922199 17.922199 17.835407 17.857105 17.813709 17.705204 17.726902 17.575001 17.575001 17.596699 17.683506 17.618397 17.596699 17.596699 17.726902 17.661808 17.661808 17.640110 17.640110 17.683506 17.640110 17.705204 17.791996 17.726902 17.748600 17.640110 17.488209 17.531605 17.553303 17.423100 17.575001 17.401402 17.271198 17.358006 17.249500 17.336308 17.358006 17.314610 17.314610 17.271198 17.466496 17.401402 17.466496 17.488209 17.423100 17.401402 17.401402 17.227802 17.206104 17.314610 17.271198 17.314610 17.227802 17.140995 17.119297 16.967396 16.902302 16.880604 16.858906 16.815510 16.837208 16.837208 16.880604 16.815510 16.750401 16.815510 16.815510 
16.338108 16.164509 16.056004 16.012608 16.056004 16.251301 16.403202 16.424900 16.511707 16.533405 16.576801 16.511707 16.359806 16.555103 16.511707 16.555103 16.490009 16.533405 16.533405 16.533405 16.555103 16.576801 16.533405 16.490009 16.468296 16.446598 16.511707 16.533405 16.490009 16.533405 16.468296 16.598499 16.555103 16.576801 16.446598 16.511707 16.468296 16.272999 16.316410 16.338108 16.403202 16.555103 16.641895 16.555103 16.641895 16.620197 16.685307 16.750401 16.750401 16.750401 16.750401 16.793797 16.880604 16.924000 16.989109 16.924000 16.967396 16.945698 16.880604 17.032505 17.054203 17.054203 17.054203 17.140995 17.271198 17.206104 17.271198 17.379704 17.401402 17.509907 17.509907 17.683506 17.596699 17.618397 17.596699 17.618397 17.531605 17.596699 17.553303 17.401402 17.466496 17.423100 17.531605 17.531605 17.509907 17.466496 17.575001 17.683506 17.770298 17.770298 17.900501 17.943897 17.900501 17.965595 17.857105 17.857105 17.835407 17.813709 17.661808 17.683506 17.618397 17.553303 17.509907 17.596699 17.575001 17.553303 17.575001 17.618397 17.553303 17.618397 17.596699 17.661808 17.640110 17.683506 17.770298 17.705204 17.661808 17.770298 17.596699 17.509907 17.553303 17.488209 17.401402 17.466496 17.444798 17.401402 17.401402 17.379704 17.227802 17.249500 17.292896 17.249500 17.227802 17.401402 17.379704 17.379704 17.358006 17.336308 17.379704 17.292896 17.206104 17.271198 17.184406 17.292896 17.314610 17.271198 17.032505 17.075901 16.989109 16.880604 16.858906 16.902302 16.793797 16.880604 16.815510 16.858906 16.815510 16.858906 16.837208 16.772099 
16.294697 16.251301 16.099400 15.947498 16.012608 16.251301 16.490009 16.576801 16.446598 16.620197 16.663609 16.533405 16.576801 16.533405 16.555103 16.598499 16.555103 16.641895 16.511707 16.446598 16.533405 16.490009 16.490009 16.424900 16.446598 16.468296 16.533405 16.620197 16.533405 16.511707 16.533405 16.620197 16.490009 16.598499 16.576801 16.511707 16.468296 16.294697 16.294697 16.381504 16.424900 16.598499 16.598499 16.663609 16.707005 16.663609 16.707005 16.663609 16.685307 16.750401 16.728703 16.793797 16.902302 16.902302 16.858906 16.967396 16.967396 16.837208 16.924000 16.967396 17.010807 17.075901 17.119297 17.140995 17.249500 17.292896 17.336308 17.423100 17.553303 17.509907 17.466496 17.553303 17.683506 17.726902 17.683506 17.618397 17.596699 17.575001 17.640110 17.401402 17.488209 17.466496 17.531605 17.488209 17.488209 17.466496 17.553303 17.683506 17.726902 17.878803 17.857105 17.813709 17.900501 17.900501 17.943897 17.900501 17.835407 17.791996 17.705204 17.705204 17.640110 17.553303 17.640110 17.596699 17.575001 17.640110 17.553303 17.618397 17.575001 17.596699 17.640110 17.618397 17.726902 17.640110 17.705204 17.748600 17.705204 17.640110 17.575001 17.596699 17.509907 17.466496 17.466496 17.466496 17.379704 17.336308 17.401402 17.444798 17.227802 17.314610 17.314610 17.336308 17.314610 17.444798 17.423100 17.423100 17.336308 17.423100 17.271198 17.271198 17.249500 17.227802 17.314610 17.336308 17.206104 17.271198 17.184406 17.010807 16.967396 16.945698 16.902302 16.750401 16.815510 16.837208 16.858906 16.837208 16.815510 16.728703 16.685307 16.858906 
16.381504 16.316410 16.099400 16.056004 16.056004 16.229603 16.403202 16.490009 16.424900 16.468296 16.598499 16.555103 16.468296 16.533405 16.576801 16.533405 16.511707 16.555103 16.511707 16.468296 16.490009 16.446598 16.511707 16.468296 16.446598 16.424900 16.555103 16.555103 16.620197 16.576801 16.576801 16.576801 16.576801 16.663609 16.533405 16.533405 16.424900 16.272999 16.381504 16.359806 16.446598 16.641895 16.576801 16.576801 16.576801 16.750401 16.707005 16.663609 16.750401 16.772099 16.793797 16.793797 16.945698 16.880604 16.989109 16.967396 16.924000 16.902302 16.880604 16.945698 16.989109 17.010807 17.119297 17.162708 17.227802 17.292896 17.358006 17.379704 17.509907 17.488209 17.575001 17.640110 17.683506 17.618397 17.640110 17.618397 17.596699 17.705204 17.640110 17.466496 17.509907 17.575001 17.575001 17.553303 17.575001 17.488209 17.531605 17.618397 17.705204 17.857105 17.857105 17.878803 17.900501 17.922199 17.900501 18.009007 17.835407 17.900501 17.748600 17.791996 17.575001 17.596699 17.596699 17.575001 17.705204 17.640110 17.640110 17.640110 17.596699 17.661808 17.683506 17.770298 17.705204 17.661808 17.770298 17.748600 17.726902 17.683506 17.509907 17.553303 17.596699 17.531605 17.488209 17.509907 17.401402 17.379704 17.358006 17.423100 17.292896 17.423100 17.488209 17.466496 17.401402 17.379704 17.466496 17.358006 17.423100 17.379704 17.336308 17.227802 17.162708 17.249500 17.206104 17.249500 17.292896 17.271198 17.097599 17.119297 16.880604 16.945698 16.880604 16.750401 16.815510 16.858906 16.902302 16.945698 16.924000 16.858906 16.858906 16.902302 
16.424900 16.403202 16.164509 16.012608 15.947498 16.164509 16.359806 16.490009 16.468296 16.424900 16.511707 16.511707 16.468296 16.446598 16.576801 16.576801 16.576801 16.490009 16.359806 16.533405 16.511707 16.468296 16.468296 16.424900 16.511707 16.446598 16.446598 16.598499 16.533405 16.511707 16.555103 16.576801 16.511707 16.511707 16.490009 16.468296 16.338108 16.251301 16.338108 16.446598 16.403202 16.598499 16.576801 16.598499 16.641895 16.663609 16.663609 16.641895 16.728703 16.707005 16.728703 16.858906 16.837208 16.815510 16.924000 16.858906 17.010807 16.880604 16.967396 16.902302 17.054203 17.054203 17.119297 17.075901 17.336308 17.336308 17.423100 17.444798 17.553303 17.596699 17.640110 17.661808 17.575001 17.726902 17.683506 17.683506 17.705204 17.618397 17.553303 17.509907 17.401402 17.683506 17.596699 17.575001 17.531605 17.553303 17.640110 17.640110 17.748600 17.791996 17.835407 17.835407 17.835407 17.835407 17.943897 17.791996 17.943897 17.770298 17.683506 17.726902 17.618397 17.509907 17.509907 17.618397 17.596699 17.618397 17.575001 17.575001 17.618397 17.705204 17.705204 17.813709 17.748600 17.640110 17.661808 17.705204 17.683506 17.531605 17.661808 17.575001 17.575001 17.575001 17.466496 17.488209 17.423100 17.271198 17.466496 17.379704 17.314610 17.379704 17.466496 17.336308 17.336308 17.336308 17.401402 17.292896 17.444798 17.423100 17.336308 17.249500 17.249500 17.271198 17.336308 17.249500 17.249500 17.184406 17.097599 17.054203 16.924000 16.924000 16.902302 16.772099 16.793797 16.837208 16.837208 16.945698 16.837208 16.728703 16.902302 16.880604 
16.490009 16.490009 16.164509 16.077702 15.990910 16.034306 16.251301 16.468296 16.359806 16.446598 16.511707 16.424900 16.446598 16.555103 16.511707 16.511707 16.533405 16.511707 16.468296 16.468296 16.424900 16.446598 16.446598 16.446598 16.468296 16.403202 16.446598 16.490009 16.511707 16.555103 16.468296 16.490009 16.533405 16.598499 16.446598 16.403202 16.251301 16.251301 16.251301 16.338108 16.446598 16.446598 16.576801 16.576801 16.555103 16.663609 16.707005 16.663609 16.728703 16.837208 16.728703 16.772099 16.837208 16.837208 16.858906 16.924000 17.010807 16.858906 16.837208 17.032505 17.054203 17.032505 17.075901 17.184406 17.162708 17.358006 17.488209 17.466496 17.531605 17.531605 17.553303 17.618397 17.705204 17.726902 17.640110 17.618397 17.770298 17.661808 17.553303 17.553303 17.553303 17.748600 17.509907 17.618397 17.553303 17.509907 17.661808 17.770298 17.813709 17.770298 17.857105 17.770298 17.791996 17.791996 17.878803 17.813709 17.813709 17.791996 17.726902 17.640110 17.640110 17.596699 17.575001 17.640110 17.640110 17.596699 17.640110 17.575001 17.553303 17.683506 17.705204 17.770298 17.813709 17.640110 17.683506 17.770298 17.683506 17.596699 17.553303 17.596699 17.575001 17.553303 17.509907 17.553303 17.509907 17.358006 17.444798 17.423100 17.401402 17.358006 17.466496 17.292896 17.336308 17.444798 17.358006 17.314610 17.379704 17.336308 17.314610 17.162708 17.206104 17.162708 17.184406 17.206104 17.379704 17.206104 17.119297 17.140995 16.967396 16.989109 16.837208 16.750401 16.945698 16.924000 16.793797 16.902302 16.858906 16.793797 16.750401 16.750401 
16.468296 16.468296 16.186207 16.099400 15.990910 16.034306 16.294697 16.424900 16.468296 16.555103 16.620197 16.555103 16.490009 16.533405 16.620197 16.663609 16.598499 16.555103 16.533405 16.490009 16.511707 16.381504 16.490009 16.446598 16.424900 16.468296 16.446598 16.555103 16.511707 16.598499 16.576801 16.490009 16.598499 16.728703 16.533405 16.381504 16.229603 16.316410 16.338108 16.359806 16.511707 16.576801 16.533405 16.598499 16.707005 16.663609 16.707005 16.750401 16.728703 16.772099 16.815510 16.793797 16.772099 16.880604 16.967396 16.924000 16.880604 16.989109 16.967396 17.032505 17.140995 17.119297 17.206104 17.206104 17.314610 17.358006 17.531605 17.444798 17.488209 17.596699 17.575001 17.640110 17.726902 17.726902 17.661808 17.705204 17.640110 17.705204 17.596699 17.640110 17.618397 17.640110 17.596699 17.661808 17.596699 17.575001 17.748600 17.683506 17.770298 17.857105 17.857105 17.770298 17.835407 17.791996 17.813709 17.813709 17.835407 17.835407 17.813709 17.770298 17.640110 17.661808 17.726902 17.640110 17.748600 17.791996 17.726902 17.705204 17.748600 17.770298 17.726902 17.770298 17.748600 17.661808 17.661808 17.791996 17.640110 17.553303 17.640110 17.640110 17.618397 17.640110 17.618397 17.618397 17.531605 17.488209 17.509907 17.509907 17.444798 17.488209 17.444798 17.466496 17.379704 17.466496 17.509907 17.466496 17.379704 17.423100 17.444798 17.249500 17.379704 17.249500 17.271198 17.336308 17.292896 17.336308 17.097599 17.032505 16.989109 16.989109 16.924000 16.837208 16.924000 16.945698 16.858906 16.837208 16.815510 16.858906 16.837208 16.858906 
16.424900 16.381504 16.186207 16.142796 16.099400 16.121098 16.186207 16.403202 16.403202 16.424900 16.576801 16.576801 16.555103 16.511707 16.555103 16.511707 16.598499 16.576801 16.490009 16.598499 16.511707 16.446598 16.490009 16.468296 16.511707 16.555103 16.620197 16.620197 16.641895 16.620197 16.511707 16.576801 16.620197 16.576801 16.511707 16.446598 16.316410 16.359806 16.403202 16.381504 16.403202 16.620197 16.620197 16.555103 16.641895 16.728703 16.750401 16.707005 16.750401 16.793797 16.837208 16.815510 16.858906 16.880604 16.858906 16.924000 16.989109 16.989109 17.010807 17.054203 17.162708 17.119297 17.162708 17.227802 17.379704 17.401402 17.509907 17.575001 17.553303 17.531605 17.618397 17.705204 17.640110 17.748600 17.640110 17.726902 17.683506 17.683506 17.705204 17.618397 17.640110 17.640110 17.661808 17.661808 17.770298 17.575001 17.748600 17.813709 17.813709 17.813709 17.813709 17.770298 17.922199 17.813709 17.878803 17.813709 17.878803 17.791996 17.835407 17.791996 17.726902 17.705204 17.791996 17.791996 17.705204 17.726902 17.770298 17.726902 17.748600 17.770298 17.683506 17.705204 17.640110 17.705204 17.770298 17.705204 17.705204 17.640110 17.596699 17.553303 17.640110 17.596699 17.640110 17.640110 17.640110 17.575001 17.596699 17.488209 17.575001 17.466496 17.531605 17.553303 17.379704 17.292896 17.488209 17.401402 17.423100 17.379704 17.379704 17.401402 17.314610 17.227802 17.314610 17.271198 17.227802 17.358006 17.119297 17.075901 16.989109 17.010807 16.924000 16.924000 16.902302 16.880604 16.858906 16.989109 16.902302 16.858906 16.707005 16.902302 
16.381504 16.468296 16.359806 16.359806 16.164509 16.121098 16.272999 16.381504 16.381504 16.424900 16.511707 16.533405 16.533405 16.468296 16.576801 16.576801 16.620197 16.576801 16.381504 16.555103 16.511707 16.468296 16.511707 16.424900 16.511707 16.490009 16.576801 16.533405 16.555103 16.511707 16.468296 16.555103 16.555103 16.598499 16.446598 16.272999 16.207905 16.359806 16.381504 16.381504 16.446598 16.576801 16.598499 16.620197 16.728703 16.663609 16.750401 16.707005 16.728703 16.707005 16.793797 16.793797 16.945698 16.837208 16.902302 17.054203 16.945698 17.206104 17.010807 17.162708 17.162708 17.206104 17.271198 17.271198 17.444798 17.379704 17.466496 17.466496 17.509907 17.509907 17.553303 17.531605 17.618397 17.640110 17.640110 17.661808 17.618397 17.683506 17.705204 17.726902 17.726902 17.726902 17.748600 17.683506 17.726902 17.748600 17.813709 17.813709 17.770298 17.770298 17.770298 17.726902 17.726902 17.726902 17.770298 17.705204 17.770298 17.770298 17.748600 17.726902 17.748600 17.748600 17.791996 17.748600 17.748600 17.835407 17.835407 17.683506 17.748600 17.791996 17.705204 17.596699 17.596699 17.640110 17.878803 17.705204 17.661808 17.640110 17.466496 17.618397 17.531605 17.640110 17.640110 17.683506 17.640110 17.618397 17.596699 17.683506 17.553303 17.553303 17.596699 17.531605 17.444798 17.509907 17.444798 17.488209 17.423100 17.336308 17.401402 17.358006 17.379704 17.336308 17.249500 17.184406 17.162708 17.227802 17.140995 17.032505 17.054203 17.010807 16.989109 16.902302 16.967396 16.967396 16.880604 17.010807 16.880604 16.793797 16.793797 16.837208 
16.338108 16.446598 16.359806 16.359806 16.229603 16.164509 16.229603 16.251301 16.229603 16.251301 16.468296 16.424900 16.446598 16.424900 16.555103 16.555103 16.576801 16.555103 16.511707 16.468296 16.511707 16.555103 16.490009 16.468296 16.468296 16.533405 16.468296 16.424900 16.468296 16.468296 16.555103 16.555103 16.424900 16.424900 16.468296 16.207905 16.338108 16.272999 16.403202 16.359806 16.403202 16.533405 16.555103 16.555103 16.641895 16.685307 16.663609 16.750401 16.728703 16.793797 16.837208 16.858906 16.772099 16.902302 16.945698 16.967396 17.032505 17.054203 17.075901 17.010807 17.249500 17.184406 17.292896 17.292896 17.444798 17.488209 17.531605 17.444798 17.466496 17.444798 17.509907 17.509907 17.531605 17.640110 17.553303 17.618397 17.640110 17.661808 17.705204 17.748600 17.726902 17.791996 17.835407 17.900501 17.878803 17.791996 17.900501 17.835407 17.661808 17.835407 17.813709 17.705204 17.770298 17.705204 17.791996 17.726902 17.748600 17.705204 17.813709 17.683506 17.791996 17.791996 17.813709 17.835407 17.857105 17.726902 17.835407 17.748600 17.748600 17.878803 17.661808 17.618397 17.596699 17.575001 17.596699 17.640110 17.618397 17.575001 17.661808 17.553303 17.618397 17.531605 17.618397 17.726902 17.726902 17.596699 17.748600 17.640110 17.531605 17.553303 17.553303 17.466496 17.466496 17.444798 17.444798 17.466496 17.401402 17.292896 17.423100 17.358006 17.358006 17.401402 17.271198 17.140995 17.162708 17.119297 17.119297 17.097599 16.902302 16.967396 16.924000 16.989109 17.010807 16.945698 16.793797 16.924000 16.902302 16.837208 16.772099 16.772099 
16.381504 16.381504 16.381504 16.272999 16.316410 16.338108 16.251301 16.272999 16.294697 16.207905 16.251301 16.294697 16.294697 16.403202 16.381504 16.533405 16.555103 16.468296 16.446598 16.598499 16.468296 16.468296 16.424900 16.424900 16.555103 16.533405 16.468296 16.511707 16.403202 16.533405 16.490009 16.576801 16.403202 16.424900 16.338108 16.251301 16.229603 16.338108 16.381504 16.424900 16.490009 16.576801 16.598499 16.598499 16.707005 16.663609 16.685307 16.728703 16.815510 16.772099 16.793797 16.837208 16.880604 16.945698 17.032505 17.054203 17.054203 17.075901 17.097599 17.227802 17.292896 17.336308 17.423100 17.401402 17.358006 17.444798 17.401402 17.423100 17.423100 17.423100 17.466496 17.444798 17.553303 17.531605 17.596699 17.705204 17.705204 17.770298 17.835407 17.705204 17.770298 17.835407 17.878803 17.922199 17.857105 17.878803 17.943897 17.857105 17.813709 17.813709 17.748600 17.726902 17.726902 17.683506 17.705204 17.683506 17.661808 17.748600 17.748600 17.770298 17.748600 17.813709 17.770298 17.857105 17.900501 17.813709 17.857105 17.748600 17.770298 17.857105 17.726902 17.748600 17.661808 17.596699 17.661808 17.618397 17.596699 17.509907 17.596699 17.705204 17.640110 17.683506 17.748600 17.791996 17.726902 17.640110 17.705204 17.705204 17.618397 17.596699 17.575001 17.509907 17.466496 17.488209 17.509907 17.553303 17.466496 17.444798 17.336308 17.358006 17.379704 17.227802 17.314610 17.162708 17.119297 17.184406 17.140995 17.140995 17.075901 16.967396 16.989109 16.989109 16.858906 16.924000 16.924000 16.837208 16.837208 16.924000 16.793797 16.772099 
16.490009 16.403202 16.359806 16.272999 16.338108 16.338108 16.229603 16.316410 16.338108 16.338108 16.403202 16.316410 16.424900 16.316410 16.316410 16.338108 16.338108 16.403202 16.403202 16.403202 16.511707 16.468296 16.381504 16.381504 16.533405 16.533405 16.403202 16.446598 16.359806 16.533405 16.490009 16.446598 16.555103 16.490009 16.381504 16.229603 16.294697 16.359806 16.403202 16.490009 16.511707 16.641895 16.533405 16.511707 16.663609 16.663609 16.728703 16.793797 16.772099 16.793797 16.880604 16.815510 16.858906 16.989109 16.945698 17.075901 17.097599 17.162708 17.140995 17.271198 17.292896 17.292896 17.423100 17.401402 17.444798 17.358006 17.423100 17.401402 17.401402 17.444798 17.488209 17.444798 17.466496 17.553303 17.531605 17.618397 17.640110 17.726902 17.813709 17.857105 17.878803 17.900501 17.900501 17.878803 17.922199 17.965595 17.900501 17.835407 17.791996 17.813709 17.791996 17.640110 17.661808 17.575001 17.683506 17.726902 17.661808 17.705204 17.748600 17.770298 17.813709 17.791996 17.878803 17.878803 17.878803 17.922199 17.878803 17.878803 17.813709 17.813709 17.770298 17.726902 17.618397 17.683506 17.596699 17.575001 17.596699 17.553303 17.509907 17.661808 17.596699 17.791996 17.661808 17.770298 17.770298 17.748600 17.791996 17.661808 17.618397 17.618397 17.509907 17.575001 17.575001 17.509907 17.509907 17.509907 17.531605 17.423100 17.358006 17.401402 17.379704 17.271198 17.227802 17.227802 17.184406 17.184406 17.075901 17.206104 17.054203 17.032505 16.989109 16.902302 16.924000 16.989109 16.902302 16.945698 16.793797 16.837208 16.858906 16.858906 
16.533405 16.555103 16.359806 16.403202 16.424900 16.359806 16.294697 16.294697 16.381504 16.272999 16.403202 16.338108 16.381504 16.272999 16.338108 16.359806 16.338108 16.251301 16.272999 16.359806 16.424900 16.424900 16.381504 16.468296 16.511707 16.533405 16.359806 16.511707 16.359806 16.446598 16.468296 16.446598 16.468296 16.533405 16.338108 16.316410 16.359806 16.381504 16.424900 16.468296 16.533405 16.620197 16.620197 16.641895 16.641895 16.728703 16.685307 16.728703 16.880604 16.707005 16.837208 16.880604 17.010807 16.967396 17.010807 17.162708 17.097599 17.249500 17.271198 17.336308 17.466496 17.379704 17.531605 17.444798 17.488209 17.401402 17.466496 17.379704 17.336308 17.423100 17.423100 17.423100 17.444798 17.444798 17.531605 17.596699 17.618397 17.770298 17.857105 17.878803 17.878803 17.922199 17.987309 18.009007 18.052402 17.943897 17.943897 17.857105 17.835407 17.748600 17.726902 17.596699 17.640110 17.640110 17.661808 17.683506 17.683506 17.726902 17.683506 17.770298 17.878803 17.878803 17.922199 17.943897 17.943897 17.857105 17.857105 17.922199 17.813709 17.813709 17.770298 17.640110 17.661808 17.575001 17.683506 17.553303 17.596699 17.553303 17.618397 17.640110 17.705204 17.726902 17.748600 17.705204 17.791996 17.683506 17.791996 17.705204 17.640110 17.575001 17.596699 17.553303 17.509907 17.640110 17.596699 17.531605 17.423100 17.401402 17.466496 17.358006 17.358006 17.292896 17.227802 17.314610 17.206104 17.162708 17.119297 17.075901 17.075901 17.032505 16.967396 16.967396 16.967396 17.010807 16.924000 16.924000 16.880604 16.880604 16.815510 16.858906 
16.468296 16.533405 16.359806 16.424900 16.381504 16.381504 16.251301 16.359806 16.272999 16.294697 16.403202 16.424900 16.381504 16.294697 16.338108 16.338108 16.424900 16.403202 16.338108 16.403202 16.359806 16.446598 16.207905 16.338108 16.381504 16.446598 16.424900 16.468296 16.490009 16.490009 16.403202 16.446598 16.338108 16.338108 16.251301 16.316410 16.424900 16.468296 16.533405 16.511707 16.468296 16.598499 16.641895 16.620197 16.663609 16.707005 16.728703 16.707005 16.858906 16.815510 16.924000 16.924000 16.967396 16.967396 17.119297 17.075901 17.140995 17.271198 17.314610 17.401402 17.423100 17.466496 17.553303 17.423100 17.509907 17.401402 17.401402 17.401402 17.444798 17.401402 17.466496 17.358006 17.531605 17.509907 17.466496 17.661808 17.640110 17.683506 17.857105 17.878803 17.987309 18.030704 17.965595 18.074100 17.987309 17.965595 17.965595 17.900501 17.813709 17.748600 17.770298 17.705204 17.705204 17.618397 17.640110 17.661808 17.661808 17.705204 17.661808 17.791996 17.900501 17.835407 17.987309 17.987309 17.922199 17.987309 17.965595 17.943897 17.878803 17.835407 17.770298 17.683506 17.661808 17.640110 17.553303 17.661808 17.575001 17.531605 17.640110 17.640110 17.770298 17.770298 17.748600 17.857105 17.813709 17.770298 17.835407 17.748600 17.661808 17.683506 17.618397 17.596699 17.553303 17.618397 17.575001 17.553303 17.509907 17.466496 17.488209 17.444798 17.314610 17.271198 17.292896 17.292896 17.292896 17.075901 17.075901 17.097599 17.054203 17.054203 16.880604 16.924000 16.880604 16.989109 16.858906 16.945698 16.902302 16.924000 16.772099 16.858906 
16.468296 16.338108 16.403202 16.381504 16.294697 16.272999 16.316410 16.338108 16.251301 16.272999 16.403202 16.294697 16.338108 16.403202 16.338108 16.316410 16.359806 16.403202 16.316410 16.359806 16.251301 16.338108 16.272999 16.229603 16.272999 16.316410 16.338108 16.316410 16.294697 16.359806 16.403202 16.381504 16.229603 16.251301 16.316410 16.381504 16.490009 16.490009 16.555103 16.598499 16.533405 16.663609 16.641895 16.641895 16.728703 16.750401 16.772099 16.750401 16.793797 16.793797 16.902302 16.880604 16.967396 17.010807 17.054203 17.097599 17.206104 17.379704 17.292896 17.466496 17.509907 17.531605 17.488209 17.509907 17.488209 17.488209 17.553303 17.509907 17.488209 17.444798 17.466496 17.401402 17.466496 17.531605 17.509907 17.705204 17.705204 17.813709 17.922199 17.878803 17.987309 18.030704 18.030704 18.160908 18.009007 17.965595 18.074100 17.922199 17.835407 17.813709 17.791996 17.661808 17.640110 17.640110 17.661808 17.683506 17.618397 17.726902 17.748600 17.835407 17.813709 17.878803 17.965595 18.030704 17.987309 18.095798 17.943897 17.943897 17.922199 17.857105 17.835407 17.705204 17.726902 17.661808 17.705204 17.661808 17.618397 17.618397 17.618397 17.705204 17.770298 17.791996 17.791996 17.770298 17.813709 17.748600 17.791996 17.705204 17.813709 17.661808 17.683506 17.553303 17.575001 17.596699 17.575001 17.553303 17.509907 17.531605 17.466496 17.466496 17.358006 17.401402 17.314610 17.292896 17.249500 17.140995 17.054203 17.206104 17.054203 17.010807 17.054203 16.793797 16.837208 16.924000 16.902302 16.837208 16.945698 16.924000 16.750401 16.924000 
16.555103 16.403202 16.403202 16.359806 16.359806 16.294697 16.272999 16.359806 16.359806 16.359806 16.381504 16.251301 16.338108 16.446598 16.403202 16.338108 16.424900 16.446598 16.424900 16.359806 16.294697 16.403202 16.316410 16.272999 16.229603 16.359806 16.251301 16.338108 16.229603 16.294697 16.338108 16.272999 16.207905 16.251301 16.359806 16.424900 16.511707 16.533405 16.490009 16.598499 16.490009 16.685307 16.641895 16.685307 16.728703 16.750401 16.728703 16.793797 16.793797 16.945698 16.815510 16.989109 16.967396 17.010807 17.119297 17.271198 17.227802 17.336308 17.336308 17.531605 17.531605 17.531605 17.466496 17.596699 17.531605 17.466496 17.466496 17.531605 17.466496 17.488209 17.509907 17.531605 17.488209 17.553303 17.596699 17.640110 17.726902 17.835407 17.857105 17.943897 17.987309 18.030704 18.074100 18.139210 18.030704 18.009007 17.987309 18.074100 17.878803 17.835407 17.878803 17.705204 17.726902 17.640110 17.705204 17.770298 17.661808 17.770298 17.813709 17.922199 17.922199 17.922199 17.922199 17.987309 18.030704 17.987309 17.987309 17.987309 17.900501 17.835407 17.770298 17.705204 17.770298 17.661808 17.748600 17.726902 17.683506 17.596699 17.705204 17.770298 17.770298 17.835407 17.748600 17.878803 17.857105 17.726902 17.835407 17.705204 17.705204 17.661808 17.683506 17.661808 17.618397 17.661808 17.575001 17.553303 17.553303 17.509907 17.488209 17.401402 17.358006 17.336308 17.358006 17.206104 17.227802 17.271198 17.184406 17.119297 17.119297 16.989109 16.858906 16.815510 16.924000 16.989109 16.815510 16.967396 16.837208 16.772099 16.815510 16.815510 
16.511707 16.555103 16.424900 16.446598 16.338108 16.294697 16.272999 16.272999 16.272999 16.424900 16.359806 16.381504 16.338108 16.403202 16.338108 16.359806 16.403202 16.446598 16.381504 16.403202 16.272999 16.338108 16.272999 16.316410 16.272999 16.359806 16.338108 16.338108 16.338108 16.316410 16.316410 16.316410 16.424900 16.359806 16.316410 16.511707 16.468296 16.576801 16.598499 16.598499 16.620197 16.663609 16.641895 16.685307 16.750401 16.707005 16.880604 16.772099 16.837208 16.880604 16.880604 16.902302 16.945698 17.054203 17.054203 17.227802 17.271198 17.314610 17.423100 17.444798 17.488209 17.488209 17.531605 17.509907 17.553303 17.575001 17.509907 17.488209 17.423100 17.531605 17.488209 17.531605 17.531605 17.596699 17.618397 17.748600 17.705204 17.705204 17.922199 17.943897 18.030704 18.117496 18.052402 18.139210 18.052402 18.030704 17.965595 18.009007 17.943897 17.857105 17.835407 17.748600 17.705204 17.618397 17.791996 17.661808 17.726902 17.835407 17.791996 17.943897 17.965595 18.009007 18.009007 17.965595 17.965595 18.009007 17.943897 17.943897 17.943897 17.857105 17.770298 17.770298 17.813709 17.748600 17.640110 17.770298 17.640110 17.748600 17.661808 17.748600 17.770298 17.770298 17.770298 17.857105 17.813709 17.770298 17.791996 17.748600 17.661808 17.683506 17.705204 17.618397 17.661808 17.575001 17.596699 17.531605 17.575001 17.531605 17.466496 17.379704 17.379704 17.336308 17.292896 17.271198 17.206104 17.227802 17.249500 17.162708 17.032505 17.010807 16.880604 16.858906 16.880604 16.967396 16.902302 16.902302 16.902302 16.793797 16.750401 16.750401 
16.446598 16.446598 16.490009 16.359806 16.468296 16.251301 16.359806 16.359806 16.229603 16.381504 16.316410 16.359806 16.381504 16.359806 16.316410 16.381504 16.403202 16.381504 16.403202 16.316410 16.316410 16.338108 16.359806 16.316410 16.294697 16.316410 16.381504 16.338108 16.338108 16.316410 16.424900 16.359806 16.403202 16.490009 16.359806 16.490009 16.598499 16.620197 16.750401 16.576801 16.641895 16.663609 16.707005 16.728703 16.772099 16.793797 16.793797 16.772099 16.902302 16.858906 16.989109 16.967396 17.032505 17.097599 17.184406 17.271198 17.271198 17.401402 17.466496 17.488209 17.531605 17.618397 17.618397 17.553303 17.596699 17.488209 17.553303 17.553303 17.466496 17.553303 17.553303 17.531605 17.618397 17.683506 17.748600 17.748600 17.770298 17.857105 17.965595 17.943897 17.987309 18.117496 18.052402 18.074100 18.030704 18.009007 17.965595 17.987309 17.900501 17.900501 17.857105 17.683506 17.791996 17.770298 17.770298 17.683506 17.705204 17.878803 17.791996 17.835407 17.943897 17.987309 17.965595 17.943897 17.965595 17.965595 17.900501 17.878803 17.922199 17.813709 17.900501 17.813709 17.748600 17.835407 17.770298 17.813709 17.770298 17.813709 17.900501 17.791996 17.835407 17.770298 17.748600 17.748600 17.770298 17.705204 17.770298 17.683506 17.835407 17.596699 17.640110 17.683506 17.553303 17.618397 17.596699 17.640110 17.553303 17.553303 17.488209 17.358006 17.358006 17.336308 17.401402 17.336308 17.271198 17.162708 17.162708 17.162708 17.054203 16.945698 16.924000 16.858906 16.945698 16.967396 16.902302 16.837208 16.924000 16.837208 16.750401 16.880604 
16.381504 16.403202 16.446598 16.359806 16.251301 16.359806 16.381504 16.403202 16.272999 16.316410 16.316410 16.381504 16.381504 16.381504 16.403202 16.338108 16.424900 16.424900 16.294697 16.316410 16.338108 16.403202 16.316410 16.229603 16.338108 16.294697 16.359806 16.381504 16.294697 16.316410 16.446598 16.424900 16.446598 16.468296 16.468296 16.403202 16.598499 16.663609 16.685307 16.620197 16.750401 16.750401 16.750401 16.728703 16.728703 16.793797 16.880604 16.793797 16.858906 16.945698 16.967396 16.945698 16.989109 17.140995 17.119297 17.206104 17.292896 17.401402 17.488209 17.553303 17.553303 17.553303 17.640110 17.575001 17.661808 17.575001 17.531605 17.575001 17.531605 17.618397 17.531605 17.531605 17.683506 17.726902 17.748600 17.705204 17.770298 17.791996 17.965595 17.943897 18.009007 18.009007 17.987309 18.052402 17.987309 17.965595 18.052402 17.943897 17.987309 17.900501 17.878803 17.857105 17.791996 17.770298 17.770298 17.726902 17.791996 17.857105 17.900501 17.857105 17.900501 17.857105 17.878803 17.900501 17.900501 17.835407 17.857105 17.857105 17.900501 17.857105 17.835407 17.878803 17.922199 17.813709 17.857105 17.791996 17.813709 17.813709 17.791996 17.748600 17.878803 17.748600 17.748600 17.726902 17.791996 17.596699 17.726902 17.553303 17.553303 17.466496 17.553303 17.683506 17.423100 17.509907 17.553303 17.531605 17.575001 17.466496 17.379704 17.292896 17.227802 17.314610 17.336308 17.314610 17.227802 17.206104 17.075901 17.227802 16.989109 16.967396 16.945698 16.793797 16.837208 16.880604 16.858906 16.793797 16.815510 16.902302 16.815510 16.858906 
16.424900 16.490009 16.381504 16.316410 16.338108 16.251301 16.272999 16.338108 16.272999 16.359806 16.381504 16.381504 16.338108 16.403202 16.359806 16.359806 16.381504 16.381504 16.403202 16.359806 16.316410 16.338108 16.186207 16.251301 16.338108 16.294697 16.316410 16.272999 16.359806 16.359806 16.316410 16.381504 16.490009 16.533405 16.403202 16.468296 16.598499 16.728703 16.707005 16.663609 16.728703 16.880604 16.815510 16.772099 16.728703 16.772099 16.815510 16.815510 16.837208 16.902302 17.010807 16.967396 17.054203 17.140995 17.097599 17.271198 17.336308 17.336308 17.466496 17.509907 17.553303 17.509907 17.618397 17.575001 17.596699 17.618397 17.661808 17.640110 17.596699 17.726902 17.640110 17.618397 17.683506 17.726902 17.748600 17.791996 17.835407 17.835407 17.965595 17.965595 18.009007 17.922199 17.922199 18.117496 18.030704 17.835407 17.878803 17.835407 17.922199 17.943897 17.987309 17.922199 17.835407 17.900501 17.813709 17.791996 17.835407 17.922199 17.922199 17.857105 17.835407 17.791996 17.857105 17.835407 17.857105 17.835407 17.857105 17.900501 17.922199 17.813709 17.900501 17.943897 17.813709 17.857105 17.878803 17.987309 17.791996 17.835407 17.878803 17.900501 17.900501 17.791996 17.726902 17.683506 17.791996 17.640110 17.640110 17.640110 17.575001 17.640110 17.575001 17.618397 17.509907 17.488209 17.575001 17.509907 17.488209 17.379704 17.358006 17.292896 17.227802 17.271198 17.271198 17.314610 17.227802 17.271198 17.032505 17.119297 17.054203 16.880604 16.902302 16.815510 16.858906 16.858906 16.858906 16.837208 16.815510 16.837208 16.728703 16.793797 
16.490009 16.381504 16.424900 16.490009 16.511707 16.359806 16.316410 16.294697 16.381504 16.403202 16.533405 16.403202 16.424900 16.381504 16.359806 16.294697 16.403202 16.424900 16.338108 16.294697 16.316410 16.381504 16.272999 16.316410 16.359806 16.359806 16.403202 16.359806 16.403202 16.338108 16.424900 16.403202 16.576801 16.533405 16.490009 16.490009 16.641895 16.620197 16.707005 16.685307 16.815510 16.837208 16.685307 16.750401 16.815510 16.815510 16.858906 16.880604 16.945698 16.967396 17.010807 16.967396 17.032505 17.097599 17.271198 17.249500 17.314610 17.466496 17.423100 17.444798 17.596699 17.575001 17.596699 17.531605 17.661808 17.596699 17.640110 17.575001 17.618397 17.705204 17.683506 17.726902 17.791996 17.748600 17.835407 17.900501 17.857105 17.922199 17.857105 17.900501 17.813709 17.900501 17.857105 18.030704 17.943897 17.791996 17.878803 17.900501 17.922199 17.922199 17.878803 17.965595 17.965595 17.900501 17.943897 17.857105 17.922199 17.987309 17.878803 17.835407 17.791996 17.835407 17.857105 17.813709 17.770298 17.791996 17.791996 17.791996 17.835407 17.922199 17.878803 17.878803 17.965595 17.965595 17.965595 17.943897 17.835407 17.987309 17.922199 17.922199 17.922199 17.813709 17.705204 17.748600 17.683506 17.640110 17.661808 17.531605 17.618397 17.553303 17.575001 17.575001 17.488209 17.553303 17.596699 17.466496 17.509907 17.488209 17.401402 17.401402 17.314610 17.292896 17.314610 17.271198 17.206104 17.206104 17.032505 17.119297 17.097599 16.880604 16.858906 16.902302 16.815510 16.902302 16.858906 16.858906 16.793797 16.837208 16.793797 16.837208 
16.511707 16.359806 16.424900 16.403202 16.272999 16.359806 16.359806 16.294697 16.294697 16.403202 16.359806 16.316410 16.359806 16.359806 16.359806 16.403202 16.468296 16.381504 16.424900 16.338108 16.294697 16.338108 16.294697 16.381504 16.294697 16.446598 16.359806 16.381504 16.381504 16.338108 16.403202 16.403202 16.555103 16.620197 16.576801 16.598499 16.707005 16.772099 16.707005 16.641895 16.750401 16.793797 16.815510 16.793797 16.728703 16.793797 16.858906 16.924000 16.945698 16.945698 17.032505 16.989109 17.054203 17.184406 17.162708 17.292896 17.336308 17.358006 17.423100 17.509907 17.509907 17.531605 17.553303 17.509907 17.596699 17.661808 17.661808 17.770298 17.748600 17.791996 17.857105 17.878803 17.835407 17.922199 17.900501 17.965595 17.835407 17.791996 17.770298 17.987309 17.770298 17.835407 17.835407 17.878803 17.813709 17.770298 17.922199 17.835407 17.965595 17.878803 17.965595 18.030704 17.965595 18.009007 17.943897 17.922199 18.030704 17.987309 17.922199 17.900501 17.835407 17.835407 17.857105 17.770298 17.726902 17.726902 17.835407 17.813709 17.813709 17.965595 17.900501 17.987309 17.965595 17.922199 17.987309 18.009007 17.943897 17.857105 17.900501 17.943897 17.922199 17.748600 17.726902 17.705204 17.683506 17.640110 17.640110 17.575001 17.640110 17.553303 17.509907 17.423100 17.509907 17.575001 17.575001 17.509907 17.444798 17.466496 17.292896 17.336308 17.271198 17.314610 17.249500 17.206104 17.292896 17.162708 17.054203 17.119297 17.010807 16.924000 16.924000 16.858906 16.924000 16.858906 16.858906 16.880604 16.858906 16.728703 16.663609 16.772099 
16.446598 16.533405 16.446598 16.468296 16.359806 16.272999 16.381504 16.272999 16.359806 16.338108 16.316410 16.381504 16.403202 16.468296 16.424900 16.381504 16.490009 16.424900 16.424900 16.338108 16.316410 16.316410 16.316410 16.316410 16.359806 16.359806 16.316410 16.381504 16.381504 16.338108 16.381504 16.468296 16.576801 16.620197 16.533405 16.685307 16.685307 16.707005 16.793797 16.750401 16.750401 16.793797 16.815510 16.772099 16.815510 16.858906 16.815510 16.902302 16.902302 16.967396 17.010807 17.010807 17.162708 17.206104 17.162708 17.336308 17.292896 17.379704 17.358006 17.401402 17.444798 17.488209 17.596699 17.553303 17.596699 17.640110 17.726902 17.770298 17.835407 17.857105 17.965595 17.900501 17.878803 17.835407 17.922199 17.922199 17.857105 17.900501 17.900501 17.857105 17.813709 17.748600 17.726902 17.813709 17.770298 17.726902 17.791996 17.878803 17.878803 17.965595 18.074100 17.900501 18.009007 17.943897 18.030704 17.987309 18.009007 18.009007 17.878803 17.900501 17.857105 17.835407 17.770298 17.770298 17.770298 17.726902 17.900501 17.748600 17.835407 17.857105 17.878803 17.965595 18.009007 18.009007 18.009007 18.030704 17.965595 17.922199 17.987309 18.052402 17.835407 17.813709 17.705204 17.726902 17.748600 17.640110 17.726902 17.683506 17.596699 17.444798 17.466496 17.444798 17.488209 17.553303 17.509907 17.423100 17.444798 17.466496 17.314610 17.358006 17.206104 17.227802 17.227802 17.184406 17.184406 17.227802 16.989109 17.162708 16.989109 16.858906 16.989109 16.772099 16.837208 16.880604 16.880604 16.793797 16.750401 16.750401 16.707005 16.728703 
16.533405 16.490009 16.468296 16.511707 16.424900 16.338108 16.403202 16.338108 16.316410 16.338108 16.424900 16.403202 16.511707 16.468296 16.381504 16.359806 16.446598 16.424900 16.359806 16.294697 16.359806 16.359806 16.338108 16.294697 16.338108 16.381504 16.359806 16.490009 16.511707 16.468296 16.424900 16.446598 16.576801 16.555103 16.533405 16.576801 16.772099 16.793797 16.858906 16.750401 16.772099 16.880604 16.858906 16.750401 16.880604 16.967396 16.945698 16.793797 17.010807 16.945698 17.054203 17.032505 17.206104 17.162708 17.162708 17.379704 17.336308 17.379704 17.336308 17.379704 17.423100 17.444798 17.466496 17.466496 17.640110 17.661808 17.705204 17.835407 17.770298 17.922199 17.943897 17.922199 17.900501 17.987309 17.965595 17.900501 17.878803 17.878803 17.878803 17.835407 17.791996 17.835407 17.770298 17.770298 17.791996 17.748600 17.813709 17.878803 17.943897 17.922199 18.052402 18.030704 17.987309 18.052402 18.095798 17.987309 18.052402 17.943897 17.965595 17.965595 17.878803 17.726902 17.748600 17.770298 17.791996 17.770298 17.813709 17.748600 17.791996 17.922199 17.900501 17.878803 18.052402 17.987309 18.030704 18.074100 18.030704 17.965595 17.835407 17.965595 17.965595 17.900501 17.748600 17.726902 17.791996 17.618397 17.640110 17.575001 17.661808 17.575001 17.488209 17.488209 17.488209 17.466496 17.531605 17.509907 17.401402 17.444798 17.401402 17.249500 17.184406 17.227802 17.227802 17.140995 17.336308 17.206104 17.032505 17.010807 16.945698 16.858906 16.793797 16.772099 16.945698 16.880604 16.924000 16.815510 16.750401 16.815510 16.663609 16.707005 
16.511707 16.424900 16.424900 16.381504 16.446598 16.381504 16.338108 16.359806 16.272999 16.294697 16.424900 16.381504 16.468296 16.403202 16.381504 16.316410 16.403202 16.381504 16.403202 16.359806 16.490009 16.338108 16.294697 16.294697 16.272999 16.403202 16.446598 16.381504 16.424900 16.511707 16.511707 16.533405 16.533405 16.576801 16.511707 16.576801 16.685307 16.750401 16.750401 16.815510 16.815510 16.880604 16.858906 16.837208 16.967396 16.858906 16.924000 16.924000 16.967396 16.989109 17.010807 17.097599 17.227802 17.140995 17.227802 17.292896 17.292896 17.336308 17.292896 17.314610 17.358006 17.423100 17.488209 17.575001 17.640110 17.596699 17.813709 17.770298 17.835407 17.943897 17.943897 17.922199 17.965595 18.030704 18.009007 18.009007 17.922199 17.900501 17.857105 17.900501 17.770298 17.813709 17.748600 17.770298 17.705204 17.791996 17.813709 17.770298 17.835407 17.922199 17.987309 17.943897 18.030704 18.117496 18.052402 18.095798 18.139210 18.095798 17.987309 17.857105 17.835407 17.683506 17.748600 17.705204 17.748600 17.705204 17.791996 17.748600 17.813709 17.791996 17.878803 17.835407 18.074100 17.943897 17.965595 18.030704 18.009007 17.922199 17.987309 17.965595 17.965595 17.878803 17.770298 17.726902 17.770298 17.596699 17.661808 17.618397 17.488209 17.531605 17.531605 17.466496 17.466496 17.488209 17.488209 17.466496 17.444798 17.379704 17.358006 17.206104 17.184406 17.140995 17.206104 17.249500 17.162708 17.010807 16.945698 17.054203 16.750401 16.924000 16.837208 16.772099 16.815510 16.858906 16.815510 16.793797 16.750401 16.750401 16.620197 16.750401 
16.403202 16.424900 16.446598 16.381504 16.381504 16.359806 16.316410 16.272999 16.294697 16.316410 16.359806 16.381504 16.381504 16.424900 16.359806 16.316410 16.446598 16.446598 16.424900 16.272999 16.359806 16.424900 16.381504 16.338108 16.359806 16.381504 16.468296 16.533405 16.490009 16.576801 16.511707 16.598499 16.620197 16.576801 16.511707 16.641895 16.772099 16.728703 16.858906 16.772099 16.858906 16.945698 16.924000 16.837208 17.010807 16.924000 16.945698 17.054203 17.054203 17.097599 17.097599 17.119297 17.119297 17.292896 17.140995 17.271198 17.314610 17.379704 17.314610 17.336308 17.358006 17.509907 17.509907 17.618397 17.661808 17.661808 17.726902 17.661808 17.813709 17.878803 18.009007 17.943897 17.987309 18.074100 17.987309 17.943897 17.965595 17.943897 17.922199 17.857105 17.835407 17.770298 17.705204 17.705204 17.748600 17.835407 17.748600 17.770298 17.813709 17.943897 18.052402 18.117496 18.030704 18.074100 18.030704 18.095798 18.052402 18.052402 17.943897 17.878803 17.878803 17.791996 17.813709 17.770298 17.748600 17.791996 17.813709 17.857105 17.813709 17.878803 17.943897 17.943897 18.074100 18.052402 18.009007 18.095798 18.074100 18.030704 17.987309 17.900501 17.922199 17.878803 17.835407 17.835407 17.726902 17.683506 17.726902 17.640110 17.661808 17.509907 17.575001 17.509907 17.509907 17.531605 17.488209 17.466496 17.444798 17.466496 17.336308 17.292896 17.184406 17.075901 17.271198 17.162708 17.184406 17.075901 16.945698 17.097599 16.880604 16.858906 16.880604 16.815510 16.772099 16.858906 16.772099 16.685307 16.793797 16.793797 16.707005 16.663609 
16.359806 16.424900 16.424900 16.338108 16.294697 16.338108 16.359806 16.272999 16.294697 16.359806 16.381504 16.338108 16.316410 16.294697 16.316410 16.272999 16.359806 16.316410 16.359806 16.338108 16.359806 16.359806 16.359806 16.359806 16.294697 16.359806 16.403202 16.424900 16.446598 16.511707 16.468296 16.490009 16.598499 16.555103 16.468296 16.641895 16.728703 16.793797 16.750401 16.815510 17.032505 16.924000 16.858906 16.837208 16.924000 16.924000 16.945698 17.010807 16.945698 16.989109 17.097599 17.097599 17.162708 17.227802 17.140995 17.227802 17.314610 17.249500 17.292896 17.314610 17.336308 17.423100 17.488209 17.553303 17.618397 17.683506 17.683506 17.835407 17.813709 17.900501 17.965595 17.922199 18.009007 18.009007 17.987309 17.987309 17.943897 17.943897 17.878803 17.813709 17.857105 17.726902 17.748600 17.726902 17.683506 17.726902 17.748600 17.813709 17.987309 17.965595 18.030704 18.009007 18.052402 18.030704 18.074100 18.095798 18.095798 18.095798 17.987309 17.900501 17.857105 17.791996 17.683506 17.748600 17.726902 17.813709 17.770298 17.791996 17.857105 17.857105 17.878803 17.900501 17.943897 18.052402 17.987309 18.030704 18.052402 17.987309 17.922199 17.857105 17.857105 17.813709 17.835407 17.813709 17.726902 17.596699 17.683506 17.618397 17.596699 17.531605 17.575001 17.488209 17.466496 17.488209 17.509907 17.466496 17.444798 17.379704 17.292896 17.227802 17.206104 17.097599 17.206104 17.162708 17.292896 17.140995 17.097599 17.075901 16.902302 16.837208 16.837208 16.772099 16.793797 16.815510 16.750401 16.772099 16.663609 16.707005 16.685307 16.750401 
16.381504 16.533405 16.511707 16.424900 16.403202 16.316410 16.359806 16.381504 16.316410 16.294697 16.359806 16.294697 16.403202 16.381504 16.359806 16.359806 16.381504 16.381504 16.294697 16.359806 16.338108 16.359806 16.338108 16.359806 16.468296 16.446598 16.381504 16.446598 16.403202 16.468296 16.511707 16.468296 16.555103 16.576801 16.490009 16.685307 16.772099 16.815510 16.902302 16.924000 16.945698 16.945698 16.945698 16.945698 16.902302 17.032505 16.945698 16.945698 17.097599 17.032505 17.119297 17.075901 17.162708 17.227802 17.206104 17.249500 17.314610 17.227802 17.227802 17.336308 17.423100 17.444798 17.531605 17.466496 17.683506 17.661808 17.705204 17.791996 17.878803 17.900501 17.922199 18.052402 18.030704 18.009007 18.030704 17.943897 17.943897 17.922199 17.857105 17.835407 17.683506 17.726902 17.791996 17.726902 17.770298 17.748600 17.726902 17.770298 18.009007 17.987309 18.095798 18.052402 17.965595 17.965595 18.052402 18.052402 18.074100 18.030704 17.987309 17.965595 17.857105 17.943897 17.878803 17.835407 17.770298 17.857105 17.835407 17.900501 17.900501 17.987309 18.009007 17.965595 18.009007 17.987309 17.987309 18.117496 17.965595 17.922199 17.878803 17.857105 17.965595 17.922199 17.791996 17.835407 17.726902 17.726902 17.726902 17.661808 17.618397 17.640110 17.575001 17.531605 17.596699 17.488209 17.509907 17.466496 17.423100 17.466496 17.379704 17.184406 17.119297 17.184406 17.206104 17.227802 17.206104 17.162708 17.032505 17.054203 16.902302 16.902302 16.837208 16.815510 16.793797 16.858906 16.772099 16.815510 16.815510 16.815510 16.663609 16.728703 
16.446598 16.424900 16.468296 16.468296 16.359806 16.294697 16.359806 16.316410 16.381504 16.446598 16.338108 16.359806 16.359806 16.403202 16.446598 16.359806 16.381504 16.381504 16.338108 16.359806 16.403202 16.359806 16.403202 16.316410 16.338108 16.490009 16.403202 16.490009 16.468296 16.490009 16.468296 16.555103 16.620197 16.685307 16.555103 16.685307 16.815510 16.858906 16.902302 16.902302 17.054203 16.967396 16.924000 16.989109 17.032505 16.967396 17.010807 17.032505 17.162708 17.119297 17.097599 17.184406 17.292896 17.184406 17.292896 17.358006 17.292896 17.314610 17.336308 17.292896 17.466496 17.444798 17.596699 17.596699 17.618397 17.683506 17.748600 17.770298 17.900501 18.030704 17.987309 18.030704 18.030704 18.052402 17.987309 18.009007 17.965595 18.009007 17.987309 17.878803 17.791996 17.813709 17.813709 17.683506 17.835407 17.726902 17.878803 17.857105 17.943897 17.943897 18.095798 17.987309 18.030704 18.052402 18.095798 18.160908 18.074100 18.052402 18.074100 17.987309 17.922199 18.095798 17.965595 17.878803 17.878803 17.965595 17.987309 17.900501 17.857105 18.074100 18.009007 17.943897 17.987309 17.965595 17.900501 17.900501 17.900501 17.965595 17.922199 17.922199 17.943897 17.878803 17.878803 17.878803 17.813709 17.705204 17.813709 17.791996 17.705204 17.618397 17.618397 17.596699 17.531605 17.596699 17.466496 17.444798 17.466496 17.488209 17.314610 17.249500 17.271198 17.184406 17.162708 17.271198 17.206104 17.249500 17.097599 17.032505 17.010807 17.032505 16.902302 16.837208 16.837208 16.858906 16.750401 16.837208 16.837208 16.750401 16.598499 16.707005 
16.403202 16.359806 16.424900 16.424900 16.359806 16.338108 16.316410 16.381504 16.316410 16.338108 16.338108 16.381504 16.338108 16.490009 16.446598 16.381504 16.403202 16.381504 16.403202 16.381504 16.294697 16.359806 16.359806 16.359806 16.446598 16.511707 16.468296 16.381504 16.424900 16.381504 16.403202 16.490009 16.576801 16.620197 16.511707 16.663609 16.793797 16.924000 16.924000 16.880604 16.837208 17.032505 16.945698 17.075901 16.989109 16.989109 17.075901 16.989109 17.054203 17.097599 17.184406 17.162708 17.249500 17.249500 17.162708 17.292896 17.249500 17.314610 17.292896 17.358006 17.379704 17.488209 17.531605 17.423100 17.705204 17.661808 17.770298 17.791996 17.813709 17.943897 17.943897 17.943897 17.965595 18.030704 17.987309 17.987309 17.965595 17.922199 17.900501 17.878803 17.770298 17.813709 17.813709 17.726902 17.835407 17.748600 17.813709 17.900501 18.009007 18.009007 18.030704 18.030704 17.900501 18.074100 18.030704 18.095798 18.030704 18.074100 18.009007 18.074100 18.074100 17.987309 17.922199 17.900501 17.943897 18.030704 17.965595 18.009007 17.943897 18.009007 17.922199 17.878803 17.965595 17.900501 17.857105 17.922199 17.900501 17.900501 17.813709 17.878803 17.878803 17.900501 17.922199 17.835407 17.857105 17.813709 17.770298 17.705204 17.705204 17.618397 17.705204 17.575001 17.531605 17.444798 17.466496 17.466496 17.444798 17.314610 17.314610 17.271198 17.184406 17.140995 17.249500 17.227802 17.271198 17.162708 17.075901 17.140995 17.032505 16.858906 16.902302 16.815510 16.750401 16.815510 16.728703 16.815510 16.772099 16.707005 16.620197 16.620197 
16.446598 16.468296 16.490009 16.446598 16.381504 16.381504 16.316410 16.294697 16.294697 16.338108 16.403202 16.338108 16.424900 16.446598 16.381504 16.359806 16.424900 16.446598 16.381504 16.533405 16.468296 16.359806 16.359806 16.424900 16.381504 16.511707 16.533405 16.446598 16.468296 16.555103 16.533405 16.511707 16.576801 16.663609 16.598499 16.663609 16.880604 16.924000 16.945698 16.902302 16.880604 17.075901 17.010807 16.924000 17.010807 17.075901 17.032505 17.032505 17.054203 17.140995 17.206104 17.227802 17.292896 17.271198 17.249500 17.314610 17.379704 17.358006 17.292896 17.358006 17.466496 17.531605 17.661808 17.575001 17.640110 17.748600 17.726902 17.791996 17.857105 17.922199 17.900501 17.965595 18.009007 17.922199 17.943897 17.900501 17.922199 18.030704 17.900501 17.943897 17.835407 18.009007 17.987309 17.857105 17.857105 17.878803 17.857105 17.900501 17.922199 17.965595 17.965595 17.943897 17.922199 17.943897 17.965595 17.987309 17.943897 17.987309 17.987309 18.052402 18.052402 17.987309 17.965595 18.009007 17.878803 18.074100 18.074100 18.095798 17.965595 17.965595 17.965595 17.965595 17.900501 17.857105 17.878803 17.900501 17.813709 17.835407 17.791996 17.900501 17.900501 17.791996 17.922199 17.878803 17.922199 17.835407 17.835407 17.748600 17.748600 17.661808 17.661808 17.553303 17.531605 17.509907 17.488209 17.466496 17.379704 17.509907 17.379704 17.184406 17.119297 17.162708 17.292896 17.184406 17.227802 17.140995 16.989109 17.075901 16.967396 16.924000 16.989109 16.815510 16.815510 16.772099 16.728703 16.641895 16.707005 16.707005 16.598499 16.576801 
16.403202 16.359806 16.403202 16.381504 16.338108 16.272999 16.294697 16.272999 16.316410 16.359806 16.381504 16.381504 16.359806 16.403202 16.359806 16.251301 16.359806 16.403202 16.381504 16.381504 16.424900 16.381504 16.381504 16.272999 16.294697 16.511707 16.403202 16.403202 16.403202 16.468296 16.359806 16.555103 16.576801 16.620197 16.533405 16.685307 16.815510 16.902302 16.858906 16.858906 16.880604 16.945698 16.902302 16.924000 16.924000 16.945698 17.054203 16.967396 17.032505 17.097599 17.140995 17.227802 17.336308 17.227802 17.271198 17.444798 17.358006 17.336308 17.379704 17.423100 17.531605 17.531605 17.640110 17.596699 17.661808 17.683506 17.726902 17.770298 17.726902 17.857105 17.943897 17.813709 17.922199 17.900501 17.900501 17.835407 17.900501 17.878803 17.965595 17.943897 17.943897 18.009007 17.922199 17.943897 17.900501 17.965595 17.900501 17.922199 17.943897 17.922199 17.965595 17.878803 17.943897 17.900501 17.900501 17.857105 17.900501 17.922199 18.030704 18.009007 18.030704 18.052402 18.074100 18.074100 18.030704 18.095798 18.095798 18.074100 18.074100 18.009007 17.922199 17.835407 17.835407 17.857105 17.791996 17.791996 17.770298 17.748600 17.791996 17.857105 17.770298 17.857105 17.900501 17.922199 17.791996 17.813709 17.835407 17.683506 17.813709 17.661808 17.618397 17.618397 17.553303 17.423100 17.466496 17.444798 17.509907 17.336308 17.401402 17.206104 17.140995 17.097599 17.227802 17.206104 17.140995 17.162708 17.010807 17.010807 16.967396 16.945698 16.924000 16.858906 16.728703 16.772099 16.772099 16.750401 16.641895 16.750401 16.533405 16.663609 
16.359806 16.381504 16.359806 16.229603 16.338108 16.272999 16.294697 16.294697 16.359806 16.424900 16.316410 16.381504 16.316410 16.338108 16.381504 16.338108 16.381504 16.446598 16.338108 16.403202 16.424900 16.338108 16.294697 16.338108 16.359806 16.490009 16.468296 16.490009 16.446598 16.446598 16.403202 16.490009 16.511707 16.598499 16.598499 16.663609 16.793797 16.880604 16.924000 16.880604 16.902302 16.945698 16.924000 16.967396 16.902302 16.967396 16.989109 17.010807 16.967396 17.097599 17.162708 17.119297 17.271198 17.401402 17.358006 17.509907 17.444798 17.444798 17.466496 17.444798 17.640110 17.640110 17.705204 17.705204 17.770298 17.705204 17.748600 17.813709 17.813709 17.770298 17.770298 17.813709 17.748600 17.857105 17.857105 17.857105 17.791996 17.857105 17.987309 17.878803 17.987309 17.922199 17.987309 17.987309 17.965595 17.922199 18.009007 17.943897 17.900501 17.943897 17.900501 17.835407 17.813709 17.813709 17.878803 17.813709 17.835407 17.943897 18.030704 17.965595 18.052402 18.030704 18.052402 18.182606 18.204304 18.204304 18.117496 18.030704 17.987309 18.030704 17.987309 17.943897 17.878803 17.813709 17.813709 17.813709 17.791996 17.705204 17.683506 17.770298 17.878803 17.857105 17.835407 17.835407 17.813709 17.770298 17.835407 17.770298 17.770298 17.726902 17.618397 17.596699 17.575001 17.531605 17.466496 17.423100 17.466496 17.379704 17.423100 17.249500 17.140995 17.184406 17.140995 17.097599 17.271198 17.097599 17.097599 17.119297 16.902302 16.858906 16.880604 16.685307 16.793797 16.750401 16.728703 16.663609 16.772099 16.685307 16.576801 16.728703 
16.403202 16.338108 16.338108 16.338108 16.316410 16.316410 16.294697 16.316410 16.294697 16.338108 16.490009 16.359806 16.359806 16.316410 16.359806 16.424900 16.403202 16.381504 16.359806 16.316410 16.359806 16.294697 16.446598 16.381504 16.316410 16.468296 16.381504 16.511707 16.424900 16.446598 16.468296 16.555103 16.555103 16.555103 16.598499 16.663609 16.837208 16.945698 16.858906 16.880604 16.967396 16.989109 16.945698 17.054203 16.967396 17.010807 17.075901 17.075901 17.119297 17.140995 17.227802 17.249500 17.271198 17.379704 17.314610 17.444798 17.488209 17.509907 17.531605 17.596699 17.640110 17.726902 17.791996 17.705204 17.770298 17.661808 17.726902 17.705204 17.770298 17.748600 17.791996 17.748600 17.791996 17.813709 17.857105 17.835407 17.878803 17.922199 17.943897 17.922199 17.965595 18.009007 18.030704 17.965595 17.922199 17.878803 17.900501 18.009007 17.943897 17.878803 17.878803 17.835407 17.813709 17.748600 17.857105 17.791996 17.857105 17.900501 17.922199 18.009007 17.987309 18.052402 18.160908 18.160908 18.139210 18.204304 18.182606 18.074100 18.095798 18.009007 18.009007 17.943897 17.835407 17.770298 17.748600 17.857105 17.726902 17.748600 17.640110 17.705204 17.791996 17.922199 17.835407 17.922199 17.835407 17.726902 17.748600 17.791996 17.813709 17.705204 17.683506 17.575001 17.531605 17.423100 17.423100 17.444798 17.401402 17.379704 17.358006 17.184406 17.119297 17.162708 17.249500 17.184406 17.249500 17.054203 17.119297 17.097599 16.989109 16.902302 16.750401 16.707005 16.793797 16.772099 16.837208 16.641895 16.837208 16.945698 16.793797 16.945698 
16.381504 16.446598 16.490009 16.424900 16.316410 16.294697 16.381504 16.403202 16.316410 16.272999 16.381504 16.316410 16.359806 16.446598 16.446598 16.403202 16.403202 16.424900 16.381504 16.468296 16.381504 16.490009 16.403202 16.381504 16.338108 16.490009 16.468296 16.446598 16.490009 16.511707 16.533405 16.511707 16.641895 16.598499 16.641895 16.750401 16.772099 16.815510 16.858906 16.902302 16.945698 17.010807 16.989109 16.967396 16.945698 16.945698 17.032505 16.967396 17.097599 17.140995 17.227802 17.249500 17.249500 17.249500 17.423100 17.358006 17.509907 17.488209 17.640110 17.661808 17.748600 17.661808 17.770298 17.705204 17.748600 17.726902 17.770298 17.791996 17.705204 17.813709 17.705204 17.748600 17.748600 17.791996 17.748600 17.791996 17.878803 17.857105 17.943897 17.900501 17.987309 17.987309 18.030704 18.009007 17.987309 17.987309 17.987309 18.074100 17.943897 17.857105 17.857105 17.748600 17.748600 17.770298 17.770298 17.726902 17.857105 17.943897 17.922199 17.922199 18.009007 18.117496 18.160908 18.139210 18.095798 18.160908 18.160908 18.139210 18.095798 18.052402 17.900501 17.857105 17.922199 17.791996 17.770298 17.835407 17.705204 17.748600 17.705204 17.748600 17.791996 17.791996 17.791996 17.922199 17.857105 17.835407 17.922199 17.791996 17.726902 17.748600 17.770298 17.575001 17.575001 17.466496 17.379704 17.423100 17.314610 17.379704 17.184406 17.249500 17.119297 17.140995 17.162708 17.119297 17.184406 17.162708 16.989109 17.162708 16.967396 16.902302 16.772099 16.728703 16.685307 16.728703 16.793797 16.728703 16.793797 17.032505 17.227802 17.292896 
16.511707 16.403202 16.490009 16.424900 16.381504 16.359806 16.359806 16.294697 16.294697 16.359806 16.424900 16.316410 16.316410 16.316410 16.468296 16.403202 16.424900 16.424900 16.468296 16.381504 16.468296 16.403202 16.424900 16.338108 16.446598 16.490009 16.403202 16.446598 16.424900 16.446598 16.576801 16.555103 16.598499 16.620197 16.707005 16.707005 16.837208 16.880604 16.924000 16.858906 16.858906 17.054203 17.010807 16.880604 16.945698 16.902302 17.010807 16.989109 17.097599 17.206104 17.227802 17.271198 17.292896 17.336308 17.358006 17.336308 17.575001 17.618397 17.596699 17.748600 17.748600 17.835407 17.813709 17.791996 17.813709 17.770298 17.748600 17.813709 17.748600 17.791996 17.748600 17.748600 17.748600 17.770298 17.770298 17.705204 17.900501 17.791996 17.922199 17.943897 18.009007 17.965595 17.987309 17.987309 18.009007 17.965595 18.030704 17.965595 17.943897 17.943897 17.878803 17.748600 17.857105 17.813709 17.791996 17.835407 17.835407 17.900501 17.835407 17.900501 18.095798 18.182606 18.139210 18.204304 18.226002 18.160908 18.182606 18.052402 18.095798 18.074100 18.009007 17.857105 17.900501 17.835407 17.683506 17.813709 17.683506 17.791996 17.661808 17.770298 17.791996 17.791996 17.857105 17.791996 17.835407 17.748600 17.857105 17.726902 17.748600 17.770298 17.705204 17.509907 17.509907 17.423100 17.379704 17.292896 17.336308 17.379704 17.336308 17.292896 17.206104 17.140995 17.184406 17.119297 17.075901 17.162708 17.054203 17.075901 16.945698 16.858906 16.728703 16.793797 16.772099 16.750401 16.858906 16.707005 16.793797 16.815510 16.924000 17.292896 
16.403202 16.381504 16.381504 16.424900 16.272999 16.229603 16.359806 16.359806 16.272999 16.359806 16.359806 16.229603 16.294697 16.359806 16.424900 16.403202 16.316410 16.403202 16.229603 16.424900 16.424900 16.424900 16.338108 16.359806 16.446598 16.381504 16.468296 16.468296 16.381504 16.424900 16.490009 16.533405 16.728703 16.576801 16.663609 16.663609 16.750401 16.858906 16.945698 16.880604 16.945698 17.032505 16.989109 17.010807 16.924000 16.902302 17.054203 16.945698 17.032505 17.140995 17.249500 17.271198 17.249500 17.379704 17.596699 17.423100 17.553303 17.640110 17.640110 17.705204 17.770298 17.835407 17.770298 17.857105 17.748600 17.791996 17.770298 17.661808 17.726902 17.726902 17.726902 17.748600 17.705204 17.640110 17.770298 17.835407 17.835407 17.748600 17.922199 17.987309 18.009007 18.074100 18.009007 18.030704 18.009007 17.965595 18.030704 18.030704 17.965595 17.965595 17.878803 17.813709 17.857105 17.748600 17.813709 17.791996 17.791996 17.857105 17.922199 18.009007 18.030704 18.226002 18.139210 18.182606 18.204304 18.226002 18.139210 18.117496 18.095798 18.009007 17.922199 17.943897 17.857105 17.857105 17.705204 17.835407 17.748600 17.705204 17.661808 17.770298 17.813709 17.705204 17.813709 17.748600 17.813709 17.857105 17.835407 17.813709 17.726902 17.705204 17.683506 17.553303 17.466496 17.401402 17.379704 17.423100 17.358006 17.336308 17.401402 17.184406 17.162708 17.054203 17.119297 17.119297 17.010807 17.140995 17.010807 16.989109 16.945698 16.837208 16.902302 16.750401 16.815510 16.772099 16.750401 16.728703 16.772099 16.707005 16.772099 16.815510 
16.424900 16.424900 16.403202 16.381504 16.403202 16.316410 16.207905 16.381504 16.251301 16.359806 16.359806 16.294697 16.490009 16.446598 16.468296 16.403202 16.359806 16.446598 16.403202 16.403202 16.381504 16.359806 16.294697 16.446598 16.381504 16.446598 16.468296 16.468296 16.511707 16.446598 16.576801 16.555103 16.641895 16.576801 16.620197 16.685307 16.837208 16.837208 16.967396 16.858906 16.858906 17.054203 16.989109 16.989109 16.989109 16.945698 16.989109 16.989109 17.054203 17.140995 17.140995 17.249500 17.249500 17.314610 17.379704 17.466496 17.575001 17.640110 17.770298 17.813709 17.791996 17.770298 17.770298 17.857105 17.813709 17.726902 17.813709 17.791996 17.770298 17.726902 17.770298 17.661808 17.791996 17.770298 17.770298 17.640110 17.770298 17.813709 17.857105 17.835407 18.030704 18.009007 18.030704 17.987309 18.052402 17.987309 18.030704 18.030704 17.922199 17.943897 17.900501 17.943897 17.770298 17.770298 17.813709 17.857105 17.748600 17.857105 17.943897 17.922199 18.139210 18.204304 18.204304 18.182606 18.160908 18.182606 18.074100 18.160908 18.095798 18.117496 18.030704 17.943897 17.857105 17.835407 17.835407 17.748600 17.770298 17.748600 17.683506 17.661808 17.770298 17.791996 17.813709 17.791996 17.835407 17.770298 17.791996 17.791996 17.726902 17.726902 17.596699 17.531605 17.466496 17.423100 17.336308 17.401402 17.314610 17.401402 17.336308 17.271198 17.206104 17.140995 17.206104 17.140995 17.119297 17.075901 17.032505 17.075901 16.902302 16.902302 16.945698 16.815510 16.728703 16.793797 16.793797 16.707005 16.685307 16.728703 16.663609 16.750401 
16.403202 16.468296 16.468296 16.403202 16.294697 16.359806 16.359806 16.207905 16.272999 16.294697 16.316410 16.381504 16.359806 16.403202 16.338108 16.359806 16.446598 16.381504 16.403202 16.403202 16.381504 16.424900 16.338108 16.316410 16.359806 16.598499 16.446598 16.468296 16.446598 16.490009 16.511707 16.576801 16.576801 16.598499 16.576801 16.750401 16.772099 16.924000 16.858906 16.880604 16.880604 17.054203 16.989109 16.967396 16.902302 16.989109 16.989109 17.032505 17.075901 17.075901 17.162708 17.227802 17.336308 17.379704 17.444798 17.488209 17.553303 17.618397 17.748600 17.705204 17.835407 17.813709 17.726902 17.900501 17.878803 17.835407 17.878803 17.770298 17.748600 17.748600 17.770298 17.596699 17.813709 17.770298 17.683506 17.661808 17.726902 17.835407 17.857105 17.922199 17.922199 17.987309 17.965595 17.922199 18.030704 17.943897 18.030704 18.009007 17.943897 17.965595 17.922199 17.878803 17.857105 17.813709 17.835407 17.813709 17.770298 17.857105 17.900501 17.922199 18.074100 18.052402 18.117496 18.226002 18.226002 18.204304 18.226002 18.139210 18.030704 18.030704 18.009007 17.987309 18.030704 17.900501 17.878803 17.878803 17.705204 17.748600 17.770298 17.661808 17.770298 17.770298 17.748600 17.791996 17.791996 17.791996 17.661808 17.683506 17.553303 17.488209 17.553303 17.488209 17.401402 17.401402 17.292896 17.401402 17.271198 17.249500 17.314610 17.184406 17.162708 17.119297 17.162708 17.140995 17.140995 17.097599 17.032505 17.054203 16.967396 17.054203 16.924000 16.858906 16.707005 16.793797 16.750401 16.772099 16.685307 16.641895 16.620197 16.641895 
16.359806 16.424900 16.359806 16.359806 16.490009 16.359806 16.359806 16.359806 16.316410 16.338108 16.403202 16.403202 16.338108 16.468296 16.338108 16.338108 16.511707 16.446598 16.490009 16.424900 16.403202 16.359806 16.316410 16.272999 16.446598 16.468296 16.533405 16.468296 16.468296 16.490009 16.533405 16.620197 16.663609 16.620197 16.620197 16.728703 16.815510 16.815510 16.924000 16.945698 17.032505 17.054203 17.032505 16.989109 17.010807 16.967396 17.032505 17.075901 17.140995 17.097599 17.162708 17.184406 17.314610 17.336308 17.466496 17.488209 17.575001 17.705204 17.661808 17.813709 17.770298 17.770298 17.857105 17.813709 17.900501 17.878803 17.813709 17.813709 17.835407 17.813709 17.726902 17.726902 17.748600 17.770298 17.683506 17.748600 17.748600 17.770298 17.878803 17.878803 17.987309 17.922199 17.922199 18.009007 17.987309 17.900501 17.987309 17.987309 17.965595 17.943897 17.878803 17.813709 17.857105 17.857105 17.857105 17.857105 17.965595 17.943897 17.857105 18.009007 18.052402 18.095798 18.074100 18.074100 18.074100 18.160908 18.074100 18.117496 18.074100 18.030704 18.009007 18.074100 17.922199 17.965595 17.922199 17.943897 17.726902 17.813709 17.835407 17.791996 17.770298 17.791996 17.683506 17.705204 17.661808 17.640110 17.640110 17.575001 17.618397 17.444798 17.488209 17.466496 17.423100 17.423100 17.314610 17.379704 17.336308 17.379704 17.314610 17.292896 17.184406 17.227802 17.184406 17.119297 17.184406 17.075901 17.054203 17.075901 16.945698 16.924000 16.924000 16.924000 16.750401 16.728703 16.815510 16.880604 16.750401 16.663609 16.598499 16.750401 
16.424900 16.511707 16.359806 16.316410 16.381504 16.338108 16.272999 16.294697 16.316410 16.338108 16.381504 16.424900 16.424900 16.468296 16.381504 16.468296 16.468296 16.468296 16.359806 16.381504 16.272999 16.424900 16.359806 16.381504 16.403202 16.446598 16.424900 16.490009 16.446598 16.490009 16.598499 16.511707 16.663609 16.707005 16.685307 16.707005 16.772099 16.858906 16.902302 17.010807 16.989109 16.967396 16.967396 16.902302 16.967396 16.945698 17.075901 17.010807 17.032505 17.162708 17.162708 17.249500 17.358006 17.358006 17.444798 17.596699 17.640110 17.618397 17.748600 17.726902 17.726902 17.791996 17.857105 17.943897 17.900501 17.835407 17.791996 17.835407 17.835407 17.813709 17.857105 17.770298 17.748600 17.791996 17.726902 17.770298 17.726902 17.835407 17.791996 17.835407 17.857105 18.009007 17.922199 17.943897 17.943897 17.922199 17.987309 18.009007 17.878803 17.878803 17.900501 17.965595 17.878803 17.791996 17.857105 17.900501 17.943897 17.987309 17.900501 18.052402 18.030704 17.987309 17.943897 18.052402 18.052402 18.095798 17.943897 17.987309 18.074100 18.030704 18.030704 17.943897 18.052402 17.922199 17.943897 17.900501 17.791996 17.857105 17.813709 17.791996 17.857105 17.661808 17.770298 17.683506 17.618397 17.553303 17.661808 17.488209 17.553303 17.509907 17.488209 17.466496 17.401402 17.509907 17.358006 17.401402 17.379704 17.401402 17.379704 17.292896 17.271198 17.162708 17.162708 17.162708 17.097599 17.097599 16.967396 17.097599 16.945698 16.902302 16.945698 16.902302 16.837208 16.772099 16.902302 16.837208 16.750401 16.728703 16.641895 16.707005 
16.424900 16.424900 16.316410 16.359806 16.446598 16.316410 16.338108 16.381504 16.272999 16.316410 16.424900 16.403202 16.490009 16.468296 16.403202 16.446598 16.533405 16.424900 16.511707 16.446598 16.446598 16.533405 16.338108 16.381504 16.468296 16.468296 16.555103 16.490009 16.468296 16.620197 16.641895 16.555103 16.663609 16.620197 16.620197 16.685307 16.728703 16.837208 16.880604 16.902302 16.945698 16.902302 16.880604 16.924000 16.902302 16.989109 16.967396 16.945698 17.010807 17.140995 17.162708 17.249500 17.336308 17.379704 17.466496 17.531605 17.618397 17.618397 17.748600 17.791996 17.791996 17.770298 17.835407 17.835407 17.943897 17.857105 17.813709 17.813709 17.922199 17.835407 17.878803 17.900501 17.857105 17.857105 17.857105 17.813709 17.770298 17.900501 17.835407 17.835407 17.835407 17.922199 17.900501 17.965595 17.900501 17.943897 17.965595 17.878803 17.900501 17.965595 18.074100 17.900501 17.922199 17.943897 17.965595 17.965595 18.052402 18.030704 18.030704 18.030704 17.943897 17.987309 18.009007 17.987309 18.074100 18.030704 17.943897 17.965595 18.009007 18.030704 17.965595 17.922199 18.074100 17.965595 17.965595 17.987309 17.857105 17.878803 17.878803 17.943897 17.813709 17.726902 17.705204 17.575001 17.509907 17.466496 17.553303 17.596699 17.509907 17.488209 17.509907 17.444798 17.336308 17.358006 17.336308 17.314610 17.314610 17.379704 17.379704 17.271198 17.206104 17.162708 17.206104 17.119297 17.097599 17.227802 17.054203 17.184406 16.945698 16.945698 16.989109 16.858906 16.750401 16.750401 16.793797 16.793797 16.707005 16.707005 16.685307 16.685307 
16.359806 16.468296 16.316410 16.446598 16.403202 16.251301 16.338108 16.446598 16.338108 16.272999 16.381504 16.381504 16.468296 16.468296 16.424900 16.424900 16.511707 16.511707 16.511707 16.403202 16.403202 16.424900 16.359806 16.338108 16.446598 16.533405 16.555103 16.490009 16.555103 16.576801 16.576801 16.490009 16.576801 16.620197 16.555103 16.555103 16.598499 16.728703 16.858906 16.793797 16.815510 16.902302 16.945698 16.924000 16.967396 16.924000 17.032505 17.010807 17.010807 17.140995 17.097599 17.184406 17.292896 17.292896 17.488209 17.488209 17.553303 17.661808 17.575001 17.661808 17.748600 17.748600 17.683506 17.748600 17.748600 17.726902 17.813709 17.922199 17.857105 17.857105 17.835407 17.878803 17.857105 17.922199 17.835407 17.748600 17.748600 17.857105 17.726902 17.813709 17.813709 17.835407 17.878803 17.813709 17.835407 17.857105 17.835407 17.878803 17.835407 17.922199 17.943897 17.965595 17.943897 17.943897 18.095798 18.030704 17.987309 18.139210 18.052402 18.009007 17.987309 17.922199 17.943897 17.922199 18.009007 17.965595 18.009007 17.965595 17.922199 17.987309 17.943897 17.987309 17.987309 17.922199 18.030704 18.030704 17.922199 17.878803 17.900501 17.770298 17.791996 17.791996 17.640110 17.661808 17.531605 17.488209 17.531605 17.488209 17.596699 17.444798 17.358006 17.379704 17.379704 17.336308 17.358006 17.314610 17.292896 17.358006 17.314610 17.271198 17.206104 17.184406 17.206104 17.162708 17.140995 17.097599 17.010807 17.097599 16.924000 16.945698 16.902302 16.837208 16.793797 16.728703 16.772099 16.815510 16.707005 16.750401 16.555103 16.815510 
16.446598 16.294697 16.468296 16.381504 16.424900 16.272999 16.424900 16.359806 16.338108 16.338108 16.424900 16.424900 16.446598 16.381504 16.424900 16.424900 16.576801 16.403202 16.511707 16.403202 16.490009 16.403202 16.446598 16.511707 16.403202 16.576801 16.576801 16.490009 16.598499 16.446598 16.490009 16.555103 16.598499 16.511707 16.576801 16.555103 16.641895 16.641895 16.663609 16.728703 16.750401 16.858906 16.815510 16.815510 16.902302 16.945698 16.967396 16.945698 17.032505 17.075901 17.097599 17.162708 17.249500 17.379704 17.444798 17.444798 17.444798 17.575001 17.553303 17.553303 17.661808 17.726902 17.661808 17.770298 17.770298 17.748600 17.770298 17.791996 17.791996 17.900501 17.922199 17.900501 17.900501 17.922199 17.857105 17.900501 17.748600 17.813709 17.813709 17.770298 17.748600 17.791996 17.791996 17.770298 17.813709 17.748600 17.813709 17.878803 17.922199 17.900501 17.943897 18.009007 17.922199 17.965595 18.030704 18.030704 18.095798 18.160908 18.030704 18.009007 17.943897 17.900501 17.878803 17.943897 17.878803 17.900501 17.943897 17.878803 17.857105 17.965595 17.943897 17.943897 17.987309 18.030704 18.009007 17.965595 17.900501 17.878803 17.835407 17.770298 17.748600 17.618397 17.618397 17.596699 17.553303 17.575001 17.423100 17.509907 17.466496 17.336308 17.358006 17.379704 17.336308 17.292896 17.336308 17.249500 17.292896 17.379704 17.401402 17.314610 17.206104 17.140995 17.206104 17.140995 17.075901 17.119297 17.075901 17.032505 16.989109 16.902302 16.945698 16.902302 16.685307 16.858906 16.707005 16.858906 16.750401 16.772099 16.641895 16.685307 
16.338108 16.338108 16.468296 16.207905 16.359806 16.251301 16.294697 16.294697 16.381504 16.316410 16.403202 16.424900 16.381504 16.424900 16.490009 16.381504 16.511707 16.468296 16.490009 16.424900 16.533405 16.424900 16.446598 16.490009 16.576801 16.511707 16.533405 16.555103 16.576801 16.490009 16.468296 16.533405 16.424900 16.576801 16.511707 16.576801 16.641895 16.728703 16.750401 16.707005 16.685307 16.685307 16.815510 16.815510 16.902302 16.902302 16.858906 16.880604 17.097599 17.097599 17.032505 17.162708 17.184406 17.314610 17.336308 17.401402 17.488209 17.509907 17.553303 17.531605 17.618397 17.683506 17.640110 17.640110 17.661808 17.661808 17.770298 17.813709 17.770298 17.922199 17.857105 17.922199 17.878803 17.965595 17.835407 17.770298 17.878803 17.791996 17.813709 17.770298 17.791996 17.726902 17.726902 17.748600 17.748600 17.748600 17.791996 17.770298 17.770298 17.900501 17.987309 18.052402 18.074100 17.987309 18.009007 18.095798 18.030704 18.074100 18.009007 17.965595 17.965595 17.835407 17.878803 17.813709 17.813709 17.813709 17.791996 17.770298 17.748600 17.900501 17.835407 17.922199 17.943897 17.987309 18.009007 17.987309 17.943897 17.878803 17.791996 17.835407 17.857105 17.640110 17.618397 17.553303 17.509907 17.336308 17.423100 17.466496 17.358006 17.379704 17.271198 17.336308 17.227802 17.249500 17.271198 17.271198 17.227802 17.314610 17.292896 17.227802 17.162708 17.184406 17.162708 17.119297 17.054203 17.184406 16.989109 17.010807 16.967396 16.945698 16.837208 16.924000 16.793797 16.772099 16.728703 16.793797 16.685307 16.641895 16.576801 16.750401 
16.468296 16.403202 16.338108 16.294697 16.403202 16.272999 16.338108 16.359806 16.294697 16.359806 16.446598 16.446598 16.424900 16.490009 16.446598 16.468296 16.468296 16.468296 16.490009 16.576801 16.598499 16.555103 16.620197 16.576801 16.598499 16.555103 16.490009 16.576801 16.555103 16.490009 16.403202 16.490009 16.555103 16.555103 16.620197 16.750401 16.728703 16.772099 16.837208 16.793797 16.685307 16.728703 16.750401 16.837208 16.902302 16.924000 16.924000 17.032505 17.010807 17.054203 17.075901 17.227802 17.227802 17.292896 17.358006 17.444798 17.488209 17.509907 17.488209 17.509907 17.618397 17.661808 17.640110 17.791996 17.640110 17.705204 17.835407 17.770298 17.922199 17.835407 17.965595 17.943897 17.987309 17.943897 17.900501 17.835407 17.813709 17.791996 17.791996 17.813709 17.705204 17.748600 17.705204 17.705204 17.726902 17.748600 17.705204 17.813709 17.857105 17.857105 17.987309 18.030704 18.009007 17.943897 18.139210 18.182606 18.139210 18.117496 17.965595 18.030704 17.900501 17.857105 17.922199 17.878803 17.857105 17.857105 17.857105 17.683506 17.900501 17.813709 17.943897 17.943897 17.987309 18.052402 17.987309 18.009007 17.943897 17.943897 17.857105 17.813709 17.791996 17.683506 17.575001 17.596699 17.401402 17.336308 17.401402 17.575001 17.401402 17.271198 17.358006 17.271198 17.292896 17.358006 17.292896 17.292896 17.336308 17.314610 17.336308 17.336308 17.271198 17.140995 17.184406 17.206104 17.184406 17.140995 17.032505 17.140995 16.967396 16.924000 16.858906 16.815510 16.837208 16.728703 16.707005 16.685307 16.707005 16.685307 16.685307 16.707005 
16.424900 16.381504 16.338108 16.381504 16.338108 16.272999 16.338108 16.359806 16.359806 16.424900 16.359806 16.381504 16.338108 16.403202 16.403202 16.490009 16.598499 16.620197 16.533405 16.533405 16.663609 16.685307 16.468296 16.620197 16.576801 16.511707 16.511707 16.555103 16.598499 16.511707 16.533405 16.533405 16.533405 16.598499 16.555103 16.555103 16.576801 16.728703 16.620197 16.772099 16.707005 16.728703 16.772099 16.837208 16.902302 16.880604 16.989109 16.924000 16.989109 17.010807 17.032505 17.162708 17.140995 17.292896 17.358006 17.379704 17.488209 17.466496 17.466496 17.553303 17.640110 17.596699 17.575001 17.770298 17.726902 17.705204 17.835407 17.791996 17.813709 17.987309 18.009007 17.987309 17.922199 17.943897 17.965595 17.965595 17.835407 17.835407 17.791996 17.770298 17.683506 17.683506 17.705204 17.705204 17.726902 17.618397 17.748600 17.770298 17.791996 17.857105 17.943897 17.965595 18.009007 18.074100 18.139210 18.182606 18.095798 18.030704 17.965595 18.052402 17.965595 17.791996 17.900501 17.770298 17.748600 17.813709 17.791996 17.835407 17.835407 17.857105 17.857105 18.095798 18.030704 17.965595 18.009007 18.030704 17.965595 17.965595 17.943897 17.922199 17.857105 17.640110 17.553303 17.509907 17.423100 17.401402 17.466496 17.292896 17.401402 17.401402 17.314610 17.336308 17.271198 17.358006 17.292896 17.314610 17.336308 17.292896 17.358006 17.271198 17.292896 17.206104 17.184406 17.271198 17.140995 17.206104 17.162708 17.184406 17.010807 16.945698 16.837208 16.815510 16.793797 16.772099 16.815510 16.750401 16.750401 16.750401 16.641895 16.750401 
16.381504 16.403202 16.403202 16.403202 16.424900 16.294697 16.381504 16.359806 16.272999 16.468296 16.468296 16.294697 16.207905 16.186207 16.164509 16.424900 16.533405 16.620197 16.576801 16.533405 16.555103 16.620197 16.533405 16.468296 16.641895 16.511707 16.490009 16.555103 16.598499 16.490009 16.533405 16.490009 16.555103 16.576801 16.533405 16.576801 16.620197 16.555103 16.663609 16.663609 16.707005 16.772099 16.793797 16.837208 16.902302 16.902302 16.989109 16.837208 16.967396 17.054203 17.032505 17.206104 17.271198 17.292896 17.423100 17.379704 17.444798 17.466496 17.379704 17.553303 17.618397 17.618397 17.575001 17.661808 17.705204 17.640110 17.726902 17.791996 17.813709 17.835407 18.030704 18.009007 17.965595 17.987309 17.900501 17.943897 17.813709 17.835407 17.748600 17.705204 17.705204 17.618397 17.618397 17.640110 17.661808 17.683506 17.640110 17.748600 17.770298 17.922199 17.943897 17.987309 17.965595 18.074100 18.052402 18.030704 18.074100 18.117496 18.030704 17.943897 17.965595 17.791996 17.748600 17.770298 17.770298 17.878803 17.813709 17.770298 17.835407 17.857105 17.770298 17.965595 17.987309 17.987309 17.943897 17.943897 17.943897 17.943897 17.878803 17.900501 17.770298 17.661808 17.423100 17.531605 17.444798 17.379704 17.444798 17.466496 17.358006 17.314610 17.292896 17.271198 17.292896 17.271198 17.271198 17.249500 17.379704 17.271198 17.314610 17.292896 17.271198 17.140995 17.227802 17.184406 17.097599 17.054203 17.054203 17.032505 16.945698 16.945698 16.815510 16.772099 16.772099 16.663609 16.663609 16.663609 16.772099 16.685307 16.685307 16.707005 
16.511707 16.403202 16.403202 16.468296 16.294697 16.294697 16.403202 16.381504 16.403202 16.511707 16.555103 16.229603 16.099400 16.056004 16.034306 16.294697 16.533405 16.598499 16.598499 16.555103 16.533405 16.555103 16.620197 16.576801 16.598499 16.620197 16.533405 16.576801 16.555103 16.490009 16.555103 16.620197 16.555103 16.685307 16.620197 16.620197 16.598499 16.641895 16.750401 16.641895 16.750401 16.902302 16.837208 16.750401 16.945698 16.989109 16.902302 16.924000 16.989109 17.032505 17.032505 17.162708 17.206104 17.314610 17.336308 17.401402 17.423100 17.358006 17.379704 17.488209 17.553303 17.531605 17.596699 17.661808 17.705204 17.705204 17.640110 17.748600 17.835407 17.900501 17.900501 18.009007 18.009007 17.965595 17.835407 17.900501 17.857105 17.770298 17.770298 17.748600 17.618397 17.661808 17.618397 17.618397 17.640110 17.618397 17.683506 17.705204 17.748600 17.922199 17.857105 17.922199 18.052402 18.009007 18.139210 18.182606 18.009007 18.074100 18.139210 18.009007 17.857105 17.878803 17.726902 17.835407 17.791996 17.835407 17.791996 17.813709 17.770298 17.857105 17.813709 17.922199 17.922199 17.943897 17.922199 17.900501 17.878803 17.943897 17.791996 17.770298 17.661808 17.618397 17.444798 17.488209 17.423100 17.336308 17.314610 17.292896 17.379704 17.314610 17.336308 17.249500 17.358006 17.271198 17.227802 17.314610 17.271198 17.162708 17.249500 17.314610 17.292896 17.227802 17.249500 17.140995 17.162708 17.010807 16.989109 17.097599 17.032505 16.989109 16.924000 16.880604 16.750401 16.772099 16.728703 16.793797 16.772099 16.641895 16.555103 16.793797 
16.533405 16.468296 16.511707 16.446598 16.533405 16.468296 16.511707 16.620197 16.468296 16.533405 16.620197 16.186207 16.099400 16.099400 16.164509 16.229603 16.446598 16.555103 16.555103 16.533405 16.511707 16.620197 16.598499 16.620197 16.576801 16.685307 16.707005 16.620197 16.620197 16.663609 16.555103 16.620197 16.620197 16.576801 16.663609 16.663609 16.598499 16.685307 16.620197 16.663609 16.772099 16.815510 16.815510 16.750401 16.880604 16.945698 16.924000 16.967396 17.032505 17.075901 17.032505 17.140995 17.271198 17.271198 17.336308 17.336308 17.336308 17.466496 17.423100 17.466496 17.509907 17.553303 17.509907 17.661808 17.726902 17.683506 17.726902 17.791996 17.813709 17.878803 18.009007 17.878803 17.922199 17.987309 17.987309 17.835407 17.835407 17.726902 17.813709 17.618397 17.683506 17.705204 17.640110 17.661808 17.640110 17.553303 17.705204 17.748600 17.748600 17.900501 17.835407 17.943897 18.074100 18.074100 18.117496 18.139210 18.074100 18.095798 18.052402 17.900501 17.878803 17.857105 17.813709 17.791996 17.726902 17.748600 17.791996 17.726902 17.726902 17.878803 17.748600 17.835407 17.878803 17.943897 17.857105 17.878803 17.770298 17.791996 17.726902 17.726902 17.596699 17.531605 17.466496 17.488209 17.401402 17.314610 17.379704 17.314610 17.314610 17.227802 17.271198 17.314610 17.292896 17.271198 17.184406 17.227802 17.292896 17.249500 17.292896 17.271198 17.249500 17.206104 17.162708 17.162708 17.162708 17.097599 17.054203 16.989109 16.945698 16.945698 16.967396 16.815510 16.728703 16.750401 16.880604 16.837208 16.815510 16.728703 16.620197 16.793797 
16.446598 16.490009 16.511707 16.620197 16.641895 16.620197 16.620197 16.641895 16.511707 16.555103 16.446598 16.338108 16.099400 16.121098 16.099400 16.272999 16.403202 16.555103 16.598499 16.555103 16.598499 16.728703 16.685307 16.620197 16.663609 16.641895 16.685307 16.728703 16.728703 16.815510 16.598499 16.663609 16.750401 16.750401 16.663609 16.685307 16.576801 16.641895 16.663609 16.707005 16.793797 16.772099 16.858906 16.750401 16.793797 16.967396 16.945698 16.967396 17.075901 17.184406 17.054203 17.206104 17.292896 17.358006 17.314610 17.423100 17.466496 17.553303 17.509907 17.509907 17.531605 17.553303 17.531605 17.618397 17.618397 17.770298 17.726902 17.857105 17.813709 17.900501 17.987309 17.900501 17.900501 17.965595 18.009007 17.878803 17.878803 17.835407 17.705204 17.575001 17.705204 17.726902 17.618397 17.791996 17.640110 17.640110 17.640110 17.813709 17.835407 17.813709 17.878803 17.922199 17.965595 17.965595 18.052402 18.074100 18.117496 18.095798 18.074100 17.965595 17.878803 17.835407 17.726902 17.835407 17.683506 17.726902 17.683506 17.748600 17.791996 17.813709 17.813709 17.791996 17.770298 17.857105 17.791996 17.922199 17.770298 17.705204 17.661808 17.661808 17.553303 17.553303 17.423100 17.553303 17.379704 17.379704 17.292896 17.358006 17.314610 17.184406 17.227802 17.292896 17.292896 17.379704 17.314610 17.292896 17.271198 17.249500 17.292896 17.249500 17.271198 17.292896 17.184406 17.184406 17.162708 17.119297 17.032505 17.032505 16.967396 17.010807 16.880604 16.837208 16.815510 16.858906 16.924000 16.837208 16.837208 16.772099 16.685307 16.815510 
16.511707 16.598499 16.576801 16.598499 16.750401 16.663609 16.641895 16.555103 16.598499 16.533405 16.533405 16.359806 16.077702 16.077702 16.077702 16.142796 16.316410 16.663609 16.598499 16.707005 16.641895 16.685307 16.598499 16.641895 16.685307 16.598499 16.815510 16.772099 16.685307 16.750401 16.663609 16.641895 16.772099 16.707005 16.641895 16.576801 16.620197 16.641895 16.641895 16.663609 16.728703 16.728703 16.837208 16.772099 16.793797 16.945698 16.989109 17.097599 17.162708 17.097599 17.119297 17.271198 17.271198 17.358006 17.379704 17.423100 17.314610 17.444798 17.379704 17.488209 17.488209 17.531605 17.596699 17.618397 17.618397 17.726902 17.705204 17.770298 17.922199 17.835407 17.943897 17.857105 17.987309 17.878803 17.857105 17.835407 17.770298 17.748600 17.661808 17.596699 17.640110 17.618397 17.575001 17.661808 17.575001 17.531605 17.596699 17.726902 17.726902 17.683506 17.726902 17.813709 17.965595 17.943897 18.030704 17.900501 17.922199 17.987309 17.900501 17.770298 17.813709 17.770298 17.813709 17.791996 17.770298 17.705204 17.661808 17.748600 17.770298 17.726902 17.748600 17.791996 17.705204 17.813709 17.813709 17.813709 17.531605 17.640110 17.705204 17.640110 17.531605 17.466496 17.358006 17.488209 17.314610 17.227802 17.292896 17.314610 17.271198 17.249500 17.292896 17.336308 17.249500 17.292896 17.314610 17.162708 17.271198 17.184406 17.271198 17.206104 17.184406 17.140995 17.184406 17.206104 17.097599 17.119297 17.119297 17.075901 17.119297 17.010807 16.902302 16.793797 16.837208 16.837208 16.793797 16.772099 16.880604 16.685307 16.685307 16.772099 
16.533405 16.490009 16.555103 16.707005 16.620197 16.620197 16.576801 16.511707 16.511707 16.533405 16.490009 16.446598 16.056004 16.056004 16.099400 16.099400 16.424900 16.620197 16.728703 16.793797 16.663609 16.685307 16.620197 16.598499 16.641895 16.750401 16.750401 16.707005 16.663609 16.641895 16.663609 16.663609 16.641895 16.641895 16.641895 16.598499 16.620197 16.555103 16.555103 16.750401 16.685307 16.837208 16.815510 16.772099 16.837208 16.924000 16.989109 17.097599 17.097599 17.162708 17.119297 17.292896 17.292896 17.423100 17.314610 17.444798 17.466496 17.401402 17.401402 17.488209 17.488209 17.531605 17.531605 17.553303 17.596699 17.726902 17.705204 17.683506 17.791996 17.791996 17.857105 17.857105 17.922199 17.770298 17.791996 17.770298 17.683506 17.705204 17.661808 17.618397 17.575001 17.661808 17.596699 17.575001 17.531605 17.640110 17.618397 17.683506 17.640110 17.683506 17.813709 17.770298 17.791996 17.878803 17.857105 17.900501 17.791996 17.878803 17.813709 17.791996 17.726902 17.748600 17.683506 17.748600 17.878803 17.705204 17.748600 17.770298 17.683506 17.770298 17.683506 17.683506 17.683506 17.575001 17.683506 17.683506 17.575001 17.553303 17.531605 17.531605 17.553303 17.401402 17.444798 17.358006 17.292896 17.206104 17.271198 17.184406 17.206104 17.162708 17.249500 17.271198 17.162708 17.358006 17.162708 17.292896 17.206104 17.206104 17.271198 17.119297 17.162708 17.184406 17.184406 17.162708 17.075901 17.054203 17.054203 16.967396 17.075901 17.010807 16.858906 16.815510 16.772099 16.837208 16.815510 16.772099 16.837208 16.663609 16.685307 16.750401 
16.598499 16.598499 16.555103 16.555103 16.685307 16.620197 16.598499 16.555103 16.446598 16.446598 16.533405 16.338108 16.056004 16.099400 16.034306 16.121098 16.207905 16.576801 16.511707 16.707005 16.663609 16.620197 16.576801 16.555103 16.707005 16.707005 16.641895 16.685307 16.728703 16.663609 16.663609 16.620197 16.555103 16.641895 16.576801 16.576801 16.533405 16.533405 16.620197 16.576801 16.728703 16.728703 16.772099 16.793797 16.902302 16.989109 17.032505 17.140995 17.249500 17.271198 17.227802 17.271198 17.423100 17.488209 17.401402 17.509907 17.444798 17.379704 17.401402 17.466496 17.509907 17.488209 17.509907 17.575001 17.640110 17.726902 17.683506 17.705204 17.791996 17.726902 17.791996 17.791996 17.748600 17.835407 17.748600 17.813709 17.726902 17.640110 17.661808 17.509907 17.640110 17.618397 17.575001 17.596699 17.640110 17.423100 17.488209 17.640110 17.575001 17.640110 17.791996 17.791996 17.770298 17.683506 17.878803 17.770298 17.813709 17.878803 17.878803 17.705204 17.791996 17.748600 17.705204 17.640110 17.857105 17.726902 17.813709 17.705204 17.705204 17.661808 17.726902 17.683506 17.661808 17.596699 17.640110 17.618397 17.531605 17.466496 17.509907 17.488209 17.488209 17.423100 17.336308 17.401402 17.358006 17.271198 17.292896 17.206104 17.292896 17.292896 17.292896 17.227802 17.227802 17.271198 17.119297 17.206104 17.184406 17.292896 17.292896 17.249500 17.249500 17.162708 17.184406 17.119297 17.162708 17.140995 17.097599 16.989109 16.945698 16.967396 16.945698 16.880604 16.815510 16.728703 16.815510 16.858906 16.858906 16.728703 16.663609 16.858906 
16.641895 16.555103 16.533405 16.576801 16.641895 16.490009 16.533405 16.576801 16.490009 16.490009 16.511707 16.490009 16.207905 16.186207 16.056004 16.099400 16.251301 16.555103 16.576801 16.620197 16.707005 16.663609 16.576801 16.663609 16.641895 16.707005 16.663609 16.728703 16.663609 16.641895 16.750401 16.707005 16.663609 16.598499 16.576801 16.511707 16.468296 16.576801 16.576801 16.641895 16.641895 16.641895 16.685307 16.837208 16.989109 17.010807 17.184406 17.227802 17.423100 17.488209 17.509907 17.509907 17.575001 17.683506 17.596699 17.553303 17.466496 17.466496 17.401402 17.509907 17.531605 17.531605 17.531605 17.618397 17.596699 17.726902 17.683506 17.683506 17.748600 17.770298 17.748600 17.661808 17.791996 17.726902 17.770298 17.705204 17.618397 17.640110 17.618397 17.531605 17.575001 17.553303 17.618397 17.640110 17.488209 17.531605 17.531605 17.618397 17.575001 17.661808 17.618397 17.726902 17.748600 17.661808 17.835407 17.683506 17.748600 17.791996 17.748600 17.726902 17.813709 17.748600 17.748600 17.618397 17.770298 17.705204 17.726902 17.618397 17.618397 17.640110 17.596699 17.596699 17.553303 17.488209 17.575001 17.596699 17.444798 17.509907 17.553303 17.401402 17.466496 17.466496 17.336308 17.358006 17.358006 17.227802 17.249500 17.227802 17.227802 17.206104 17.336308 17.206104 17.162708 17.227802 17.292896 17.249500 17.227802 17.358006 17.206104 17.249500 17.336308 17.162708 17.227802 17.206104 17.140995 17.227802 17.010807 17.097599 16.989109 16.924000 16.989109 16.793797 16.772099 16.837208 16.772099 16.815510 16.902302 16.793797 16.750401 16.772099 
16.555103 16.576801 16.576801 16.598499 16.620197 16.576801 16.620197 16.555103 16.533405 16.641895 16.598499 16.511707 16.316410 16.294697 16.056004 16.121098 16.251301 16.533405 16.663609 16.641895 16.685307 16.728703 16.772099 16.750401 16.707005 16.685307 16.685307 16.728703 16.707005 16.685307 16.685307 16.685307 16.793797 16.707005 16.576801 16.598499 16.468296 16.576801 16.620197 16.728703 16.750401 16.793797 16.772099 16.880604 16.924000 17.075901 17.271198 17.444798 17.575001 17.640110 17.770298 17.900501 17.943897 18.204304 17.922199 17.791996 17.596699 17.531605 17.488209 17.640110 17.618397 17.531605 17.553303 17.618397 17.683506 17.770298 17.683506 17.661808 17.661808 17.726902 17.705204 17.640110 17.640110 17.683506 17.683506 17.791996 17.596699 17.596699 17.618397 17.575001 17.509907 17.553303 17.596699 17.618397 17.553303 17.466496 17.575001 17.596699 17.618397 17.640110 17.596699 17.683506 17.683506 17.683506 17.813709 17.726902 17.770298 17.813709 17.705204 17.705204 17.770298 17.791996 17.683506 17.705204 17.726902 17.683506 17.748600 17.683506 17.640110 17.683506 17.640110 17.640110 17.683506 17.531605 17.553303 17.683506 17.596699 17.444798 17.444798 17.466496 17.401402 17.358006 17.314610 17.401402 17.249500 17.184406 17.249500 17.249500 17.227802 17.336308 17.227802 17.271198 17.249500 17.227802 17.292896 17.292896 17.336308 17.206104 17.206104 17.292896 17.292896 17.227802 17.184406 17.271198 17.140995 17.184406 17.140995 17.097599 17.140995 17.054203 16.902302 16.837208 16.837208 16.815510 16.772099 16.750401 16.902302 16.793797 16.793797 16.685307 
16.533405 16.511707 16.620197 16.598499 16.576801 16.468296 16.490009 16.490009 16.533405 16.511707 16.598499 16.490009 16.381504 16.164509 16.099400 16.099400 16.164509 16.316410 16.490009 16.641895 16.663609 16.663609 16.663609 16.641895 16.641895 16.707005 16.772099 16.750401 16.750401 16.685307 16.685307 16.685307 16.815510 16.728703 16.641895 16.598499 16.555103 16.555103 16.685307 16.707005 16.728703 16.858906 16.902302 17.249500 17.575001 17.401402 17.358006 17.640110 17.813709 18.247700 18.377903 18.529804 18.703403 18.768497 18.312809 17.900501 17.618397 17.618397 17.618397 17.640110 17.618397 17.596699 17.553303 17.618397 17.618397 17.683506 17.683506 17.596699 17.640110 17.661808 17.726902 17.618397 17.618397 17.640110 17.618397 17.661808 17.553303 17.640110 17.531605 17.640110 17.553303 17.618397 17.575001 17.661808 17.553303 17.509907 17.466496 17.509907 17.509907 17.531605 17.553303 17.596699 17.618397 17.618397 17.748600 17.683506 17.596699 17.705204 17.683506 17.683506 17.661808 17.618397 17.726902 17.726902 17.640110 17.596699 17.683506 17.683506 17.531605 17.683506 17.618397 17.509907 17.575001 17.444798 17.466496 17.444798 17.379704 17.401402 17.314610 17.379704 17.401402 17.336308 17.336308 17.379704 17.292896 17.271198 17.184406 17.184406 17.140995 17.249500 17.184406 17.227802 17.227802 17.249500 17.227802 17.227802 17.292896 17.292896 17.249500 17.140995 17.184406 17.140995 17.227802 17.227802 17.184406 17.140995 17.140995 17.097599 17.032505 16.989109 16.945698 16.793797 16.750401 16.880604 16.902302 16.750401 16.924000 16.728703 16.641895 16.815510 
16.576801 16.598499 16.576801 16.533405 16.533405 16.555103 16.555103 16.490009 16.511707 16.598499 16.620197 16.663609 16.403202 16.142796 16.012608 16.077702 16.186207 16.272999 16.598499 16.620197 16.685307 16.555103 16.663609 16.620197 16.707005 16.641895 16.772099 16.772099 16.641895 16.728703 16.772099 16.685307 16.793797 16.793797 16.750401 16.728703 16.533405 16.511707 16.598499 16.772099 16.924000 17.032505 17.227802 18.508106 19.093998 17.770298 17.640110 18.204304 18.681705 19.202503 19.376102 19.311008 19.397800 19.289295 18.703403 18.269398 17.900501 17.770298 17.770298 17.683506 17.748600 17.661808 17.661808 17.596699 17.661808 17.705204 17.726902 17.596699 17.640110 17.683506 17.618397 17.596699 17.575001 17.575001 17.509907 17.683506 17.596699 17.553303 17.531605 17.509907 17.575001 17.553303 17.466496 17.618397 17.466496 17.423100 17.488209 17.488209 17.444798 17.531605 17.553303 17.509907 17.575001 17.618397 17.748600 17.661808 17.683506 17.683506 17.661808 17.618397 17.705204 17.618397 17.661808 17.661808 17.618397 17.640110 17.640110 17.596699 17.618397 17.640110 17.618397 17.618397 17.509907 17.466496 17.379704 17.466496 17.488209 17.423100 17.314610 17.314610 17.379704 17.292896 17.249500 17.314610 17.206104 17.249500 17.249500 17.271198 17.184406 17.314610 17.271198 17.206104 17.206104 17.227802 17.249500 17.206104 17.314610 17.314610 17.249500 17.140995 17.227802 17.097599 17.184406 17.249500 17.206104 17.271198 17.097599 17.097599 17.032505 17.032505 16.902302 16.880604 16.772099 16.902302 16.750401 16.772099 16.837208 16.641895 16.663609 16.772099 
16.663609 16.620197 16.598499 16.468296 16.555103 16.490009 16.598499 16.555103 16.598499 16.511707 16.707005 16.576801 16.511707 16.207905 16.056004 16.099400 16.077702 16.229603 16.446598 16.641895 16.772099 16.555103 16.685307 16.707005 16.750401 16.663609 16.793797 16.793797 16.750401 16.707005 16.728703 16.750401 16.793797 16.793797 16.750401 16.728703 16.555103 16.598499 16.641895 16.793797 17.032505 17.444798 18.594898 20.612995 20.265797 18.226002 18.182606 18.898701 19.744999 20.526203 20.721500 20.070499 20.048801 19.810108 19.202503 18.638309 18.226002 18.009007 17.835407 17.857105 17.813709 17.748600 17.683506 17.726902 17.726902 17.748600 17.726902 17.640110 17.640110 17.661808 17.618397 17.596699 17.575001 17.596699 17.531605 17.618397 17.553303 17.509907 17.553303 17.553303 17.488209 17.553303 17.488209 17.553303 17.531605 17.466496 17.509907 17.466496 17.488209 17.531605 17.531605 17.488209 17.661808 17.575001 17.683506 17.748600 17.683506 17.748600 17.661808 17.618397 17.596699 17.640110 17.618397 17.596699 17.683506 17.531605 17.618397 17.596699 17.575001 17.618397 17.618397 17.553303 17.553303 17.444798 17.379704 17.509907 17.488209 17.271198 17.336308 17.314610 17.358006 17.314610 17.271198 17.336308 17.314610 17.206104 17.271198 17.227802 17.292896 17.227802 17.271198 17.184406 17.206104 17.249500 17.227802 17.206104 17.162708 17.227802 17.162708 17.249500 17.271198 17.162708 17.292896 17.314610 17.292896 17.292896 17.162708 17.227802 17.097599 17.075901 16.967396 16.837208 16.685307 16.815510 16.750401 16.685307 16.880604 16.728703 16.641895 16.858906 
16.576801 16.576801 16.576801 16.511707 16.620197 16.533405 16.533405 16.511707 16.555103 16.511707 16.576801 16.555103 16.446598 16.316410 16.142796 16.077702 16.077702 16.186207 16.381504 16.533405 16.641895 16.663609 16.641895 16.576801 16.685307 16.728703 16.815510 16.793797 16.858906 16.793797 16.815510 16.772099 16.837208 16.793797 16.772099 16.685307 16.598499 16.620197 16.750401 17.032505 17.379704 18.551502 20.678104 21.611210 20.916798 18.898701 18.855305 19.593098 20.873402 21.654606 21.654606 20.808308 20.265797 20.179005 19.571400 19.180805 18.638309 18.356205 18.117496 18.074100 18.009007 17.813709 17.705204 17.791996 17.813709 17.770298 17.705204 17.726902 17.683506 17.596699 17.661808 17.705204 17.618397 17.618397 17.596699 17.575001 17.553303 17.553303 17.509907 17.553303 17.509907 17.553303 17.509907 17.509907 17.423100 17.444798 17.379704 17.466496 17.509907 17.444798 17.596699 17.531605 17.553303 17.596699 17.596699 17.683506 17.683506 17.661808 17.596699 17.640110 17.596699 17.640110 17.575001 17.661808 17.596699 17.640110 17.618397 17.575001 17.531605 17.596699 17.575001 17.531605 17.466496 17.553303 17.466496 17.423100 17.401402 17.271198 17.292896 17.292896 17.423100 17.336308 17.227802 17.292896 17.227802 17.292896 17.314610 17.227802 17.227802 17.184406 17.162708 17.227802 17.336308 17.206104 17.206104 17.227802 17.184406 17.075901 17.140995 17.184406 17.206104 17.140995 17.206104 17.249500 17.162708 17.249500 17.140995 17.140995 17.097599 16.989109 16.945698 16.837208 16.815510 16.880604 16.750401 16.707005 16.902302 16.685307 16.707005 16.707005 
16.576801 16.685307 16.620197 16.468296 16.533405 16.598499 16.598499 16.468296 16.511707 16.511707 16.576801 16.598499 16.403202 16.338108 16.142796 16.142796 16.077702 16.186207 16.251301 16.576801 16.641895 16.685307 16.685307 16.641895 16.707005 16.815510 16.815510 16.837208 16.880604 16.815510 16.728703 16.707005 16.772099 16.793797 16.815510 16.620197 16.641895 16.837208 17.010807 17.292896 18.117496 20.482807 21.654606 21.871601 21.415897 19.679905 19.506306 20.244099 21.372501 22.066898 22.001804 21.220600 20.482807 20.265797 19.918598 19.658207 19.137409 18.920399 18.768497 18.464710 18.312809 18.030704 17.922199 17.835407 17.878803 17.770298 17.705204 17.705204 17.640110 17.618397 17.705204 17.575001 17.575001 17.640110 17.618397 17.509907 17.553303 17.575001 17.531605 17.575001 17.553303 17.531605 17.531605 17.531605 17.488209 17.401402 17.444798 17.488209 17.466496 17.488209 17.488209 17.531605 17.531605 17.575001 17.509907 17.661808 17.553303 17.640110 17.618397 17.553303 17.640110 17.618397 17.531605 17.618397 17.596699 17.618397 17.640110 17.553303 17.488209 17.509907 17.488209 17.488209 17.488209 17.488209 17.336308 17.379704 17.336308 17.292896 17.206104 17.423100 17.379704 17.336308 17.336308 17.358006 17.184406 17.206104 17.206104 17.249500 17.227802 17.206104 17.140995 17.140995 17.358006 17.206104 17.184406 17.271198 17.097599 17.206104 17.206104 17.075901 17.162708 17.119297 17.075901 17.249500 17.292896 17.271198 17.054203 17.162708 17.032505 16.945698 16.902302 16.793797 16.772099 16.967396 16.663609 16.793797 16.793797 16.750401 16.728703 16.598499 
16.533405 16.576801 16.511707 16.641895 16.490009 16.490009 16.446598 16.446598 16.641895 16.490009 16.641895 16.511707 16.511707 16.446598 16.077702 16.034306 16.077702 16.164509 16.251301 16.511707 16.750401 16.707005 16.641895 16.685307 16.663609 16.793797 16.728703 16.793797 16.750401 16.772099 16.728703 16.793797 16.815510 16.793797 16.707005 16.598499 16.707005 16.924000 17.206104 17.791996 19.962009 21.524403 21.936695 22.023502 21.849903 20.808308 20.764896 20.873402 21.220600 21.893299 21.871601 21.068699 20.461109 20.482807 20.287510 20.287510 20.005405 19.962009 19.679905 19.549702 19.245899 18.660007 18.377903 18.160908 18.030704 17.857105 17.726902 17.640110 17.661808 17.661808 17.661808 17.640110 17.575001 17.531605 17.575001 17.531605 17.488209 17.488209 17.444798 17.488209 17.509907 17.466496 17.488209 17.509907 17.423100 17.553303 17.444798 17.444798 17.531605 17.575001 17.509907 17.531605 17.488209 17.575001 17.618397 17.596699 17.618397 17.596699 17.640110 17.596699 17.640110 17.640110 17.575001 17.618397 17.553303 17.596699 17.618397 17.575001 17.466496 17.575001 17.401402 17.401402 17.466496 17.401402 17.444798 17.379704 17.358006 17.292896 17.336308 17.401402 17.314610 17.358006 17.271198 17.336308 17.249500 17.206104 17.271198 17.227802 17.271198 17.206104 17.227802 17.162708 17.097599 17.140995 17.054203 17.140995 17.140995 17.119297 17.140995 17.075901 17.140995 17.075901 17.119297 17.119297 17.184406 17.010807 17.097599 17.054203 16.989109 17.010807 16.967396 16.750401 16.793797 16.707005 16.663609 16.793797 16.793797 16.858906 16.555103 16.663609 
16.598499 16.576801 16.533405 16.490009 16.620197 16.533405 16.511707 16.533405 16.620197 16.490009 16.598499 16.598499 16.576801 16.446598 16.229603 16.077702 16.121098 16.142796 16.251301 16.490009 16.663609 16.641895 16.576801 16.685307 16.728703 16.793797 16.837208 16.837208 16.815510 16.837208 16.858906 16.880604 16.967396 16.902302 16.837208 16.902302 16.945698 17.162708 17.640110 19.549702 21.546101 21.958408 22.066898 22.175404 22.153706 21.806507 21.459309 20.656406 20.808308 21.394199 21.307407 20.786610 20.569599 20.656406 20.873402 21.307407 21.177204 21.068699 21.133808 21.068699 20.482807 19.810108 19.180805 18.529804 18.247700 17.943897 17.813709 17.705204 17.618397 17.661808 17.748600 17.553303 17.575001 17.618397 17.575001 17.531605 17.466496 17.509907 17.509907 17.488209 17.509907 17.444798 17.531605 17.618397 17.423100 17.423100 17.379704 17.509907 17.509907 17.488209 17.531605 17.553303 17.531605 17.575001 17.618397 17.596699 17.553303 17.575001 17.596699 17.509907 17.596699 17.618397 17.575001 17.618397 17.553303 17.553303 17.596699 17.596699 17.509907 17.596699 17.444798 17.423100 17.466496 17.488209 17.423100 17.423100 17.423100 17.401402 17.314610 17.379704 17.336308 17.314610 17.336308 17.227802 17.271198 17.249500 17.206104 17.162708 17.227802 17.271198 17.097599 17.119297 17.075901 17.140995 17.075901 17.054203 17.097599 17.184406 17.097599 17.075901 17.032505 17.010807 17.054203 17.054203 17.097599 17.054203 17.075901 16.967396 16.837208 16.837208 16.663609 16.685307 16.837208 16.815510 16.750401 16.728703 16.685307 16.707005 16.533405 16.555103 
16.533405 16.663609 16.663609 16.490009 16.663609 16.511707 16.511707 16.511707 16.620197 16.511707 16.555103 16.576801 16.620197 16.555103 16.294697 16.077702 16.186207 16.034306 16.077702 16.294697 16.598499 16.750401 16.598499 16.728703 16.707005 16.772099 16.815510 16.945698 16.880604 16.815510 16.815510 16.924000 16.772099 17.010807 16.880604 16.924000 16.989109 17.423100 18.616596 21.177204 22.045200 22.240498 22.240498 22.305607 21.936695 21.372501 20.699802 20.092197 20.569599 21.047001 20.764896 20.482807 20.504505 21.133808 21.828205 22.153706 22.175404 22.045200 22.045200 21.871601 21.524403 20.895100 19.962009 18.833607 18.508106 18.074100 17.900501 17.857105 17.683506 17.770298 17.705204 17.553303 17.488209 17.488209 17.531605 17.466496 17.466496 17.531605 17.466496 17.509907 17.531605 17.488209 17.531605 17.553303 17.423100 17.379704 17.401402 17.466496 17.509907 17.553303 17.488209 17.509907 17.531605 17.488209 17.596699 17.640110 17.596699 17.575001 17.640110 17.488209 17.596699 17.596699 17.618397 17.575001 17.575001 17.509907 17.553303 17.553303 17.509907 17.509907 17.488209 17.423100 17.509907 17.401402 17.444798 17.466496 17.379704 17.336308 17.336308 17.358006 17.423100 17.206104 17.249500 17.292896 17.162708 17.206104 17.184406 17.184406 17.206104 17.227802 17.075901 16.989109 17.032505 16.989109 17.032505 16.924000 16.924000 17.010807 17.054203 16.880604 16.945698 16.945698 16.989109 17.054203 17.054203 16.989109 16.837208 16.902302 16.858906 16.728703 16.707005 16.641895 16.728703 16.685307 16.663609 16.772099 16.685307 16.728703 16.468296 16.598499 
16.555103 16.555103 16.707005 16.576801 16.533405 16.511707 16.533405 16.490009 16.576801 16.533405 16.598499 16.598499 16.533405 16.533405 16.381504 16.294697 16.121098 16.056004 16.056004 16.229603 16.576801 16.707005 16.728703 16.685307 16.728703 16.793797 16.793797 16.858906 16.750401 16.858906 16.815510 16.880604 16.880604 16.945698 16.967396 17.010807 17.162708 18.052402 20.504505 21.893299 22.110310 22.240498 22.088596 21.589497 20.352604 19.962009 19.962009 20.092197 20.374302 20.352604 20.330906 20.222401 20.612995 21.524403 22.370701 22.717899 22.674503 22.500904 22.327305 22.327305 22.197102 21.676304 20.808308 19.636509 18.920399 18.312809 18.095798 17.857105 17.748600 17.661808 17.791996 17.618397 17.531605 17.553303 17.509907 17.466496 17.379704 17.466496 17.401402 17.379704 17.401402 17.531605 17.509907 17.509907 17.358006 17.358006 17.444798 17.553303 17.444798 17.444798 17.466496 17.466496 17.488209 17.466496 17.531605 17.509907 17.553303 17.575001 17.575001 17.596699 17.553303 17.618397 17.553303 17.596699 17.509907 17.553303 17.531605 17.618397 17.575001 17.509907 17.423100 17.401402 17.466496 17.531605 17.336308 17.423100 17.314610 17.292896 17.271198 17.249500 17.314610 17.249500 17.162708 17.227802 17.184406 17.184406 17.119297 17.054203 17.032505 16.989109 17.032505 16.945698 16.989109 16.924000 16.945698 16.902302 16.967396 16.924000 16.924000 16.902302 16.902302 16.837208 16.945698 16.880604 16.815510 16.837208 16.685307 16.815510 16.772099 16.663609 16.555103 16.490009 16.641895 16.641895 16.641895 16.707005 16.641895 16.555103 16.533405 16.490009 
16.576801 16.620197 16.641895 16.468296 16.555103 16.533405 16.555103 16.511707 16.490009 16.511707 16.511707 16.511707 16.490009 16.468296 16.424900 16.186207 16.186207 16.099400 15.969196 16.142796 16.446598 16.685307 16.728703 16.555103 16.663609 16.772099 16.750401 16.837208 16.728703 16.880604 16.924000 16.858906 17.010807 17.054203 17.119297 17.184406 17.813709 19.658207 21.719700 22.088596 22.110310 22.066898 21.350803 19.983707 19.788410 20.504505 20.374302 20.113895 20.222401 20.222401 20.244099 20.873402 21.155506 22.045200 22.717899 22.913197 22.848103 22.674503 22.587696 22.414097 22.457508 22.066898 21.220600 20.048801 19.159107 18.442997 18.226002 18.052402 17.835407 17.835407 17.748600 17.748600 17.661808 17.661808 17.509907 17.531605 17.466496 17.466496 17.466496 17.488209 17.488209 17.444798 17.488209 17.488209 17.444798 17.466496 17.444798 17.531605 17.444798 17.509907 17.509907 17.444798 17.553303 17.488209 17.488209 17.575001 17.531605 17.575001 17.575001 17.531605 17.531605 17.596699 17.509907 17.575001 17.509907 17.553303 17.596699 17.488209 17.488209 17.531605 17.444798 17.423100 17.509907 17.488209 17.314610 17.271198 17.227802 17.162708 17.097599 17.314610 17.249500 17.119297 17.075901 17.162708 17.054203 16.989109 17.054203 16.945698 16.989109 16.989109 17.032505 16.945698 16.902302 16.858906 16.945698 16.967396 16.945698 16.924000 16.880604 16.880604 16.924000 16.772099 16.815510 16.815510 16.772099 16.728703 16.598499 16.663609 16.663609 16.576801 16.490009 16.424900 16.446598 16.598499 16.641895 16.750401 16.750401 16.641895 16.533405 16.511707 
