# Supplementary material for: Food Image Segmentation Using Multi-Modal Imaging Sensors with Color and Thermal Data
Source: Sensors (Basel). 2023 Jan 4;23(2):560. doi: 10.3390/s23020560 (PMC9860575; doi:10.3390/s23020560)
Supplement: Supplementary file 1 [file sensors-23-00560-s001.zip › Combined Data/Calibration/Calibration thermal/rgb65.txt]

17.509907 17.401402 17.509907 17.466496 17.575001 17.531605 17.509907 17.488209 17.466496 17.423100 17.531605 17.553303 17.509907 17.596699 17.488209 17.596699 17.575001 17.423100 17.531605 17.509907 17.553303 17.618397 17.531605 17.640110 17.618397 17.640110 17.596699 17.553303 17.640110 17.618397 17.640110 17.553303 17.423100 17.640110 17.683506 17.683506 17.683506 17.618397 17.618397 17.618397 17.596699 17.618397 17.661808 17.596699 17.488209 17.618397 17.509907 17.488209 17.553303 17.596699 17.575001 17.553303 17.509907 17.618397 17.618397 17.596699 17.466496 17.575001 17.423100 17.336308 17.423100 17.553303 17.575001 17.531605 17.683506 17.683506 17.640110 17.553303 17.596699 17.553303 17.640110 17.640110 17.683506 17.575001 17.553303 17.466496 17.466496 17.575001 17.770298 17.596699 17.683506 17.705204 17.553303 17.683506 17.618397 17.661808 17.618397 17.618397 17.705204 17.640110 17.770298 17.618397 17.640110 17.618397 17.575001 17.661808 17.683506 17.857105 17.748600 17.748600 17.791996 17.770298 17.791996 17.770298 17.791996 17.770298 17.726902 17.618397 17.640110 17.705204 17.683506 17.770298 17.683506 17.748600 17.683506 17.618397 17.661808 17.705204 17.878803 17.683506 17.683506 17.748600 17.748600 17.661808 17.705204 17.661808 17.748600 17.726902 17.770298 17.726902 17.748600 17.748600 17.726902 17.726902 17.683506 17.683506 17.748600 17.726902 17.705204 17.596699 17.661808 17.618397 17.553303 17.661808 17.575001 17.726902 17.575001 17.748600 17.726902 17.618397 17.553303 17.640110 17.683506 17.748600 17.705204 17.661808 17.618397 17.509907 17.640110 17.726902 
17.596699 17.553303 17.596699 17.509907 17.553303 17.661808 17.640110 17.531605 17.553303 17.618397 17.488209 17.575001 17.596699 17.705204 17.596699 17.509907 17.553303 17.640110 17.596699 17.596699 17.705204 17.640110 17.575001 17.640110 17.553303 17.726902 17.640110 17.705204 17.661808 17.661808 17.640110 17.683506 17.575001 17.705204 17.791996 17.770298 17.640110 17.726902 17.705204 17.618397 17.618397 17.618397 17.466496 17.531605 17.466496 17.488209 17.358006 17.314610 17.488209 17.401402 17.466496 17.466496 17.466496 17.423100 17.466496 17.401402 17.336308 17.379704 17.314610 17.358006 17.531605 17.705204 17.531605 17.531605 17.640110 17.683506 17.661808 17.509907 17.640110 17.640110 17.748600 17.661808 17.640110 17.683506 17.661808 17.575001 17.640110 17.705204 17.726902 17.683506 17.791996 17.726902 17.726902 17.705204 17.705204 17.791996 17.770298 17.770298 17.770298 17.770298 17.857105 17.791996 17.770298 17.770298 17.705204 17.813709 17.878803 17.900501 17.835407 17.878803 17.900501 17.857105 17.770298 17.813709 17.813709 17.835407 17.726902 17.748600 17.726902 17.705204 17.791996 17.813709 17.770298 17.857105 17.813709 17.596699 17.683506 17.683506 17.770298 17.726902 17.748600 17.726902 17.705204 17.661808 17.705204 17.705204 17.791996 17.683506 17.770298 17.748600 17.705204 17.661808 17.726902 17.748600 17.770298 17.640110 17.813709 17.770298 17.705204 17.596699 17.531605 17.748600 17.726902 17.748600 17.683506 17.791996 17.683506 17.683506 17.726902 17.770298 17.640110 17.748600 17.835407 17.835407 17.791996 17.683506 17.640110 17.661808 17.748600 17.791996 
17.553303 17.466496 17.553303 17.553303 17.466496 17.575001 17.618397 17.596699 17.509907 17.531605 17.596699 17.531605 17.575001 17.509907 17.531605 17.553303 17.509907 17.509907 17.575001 17.618397 17.618397 17.618397 17.618397 17.618397 17.575001 17.683506 17.640110 17.661808 17.596699 17.640110 17.640110 17.661808 17.618397 17.748600 17.726902 17.661808 17.661808 17.618397 17.596699 17.618397 17.618397 17.466496 17.206104 17.184406 17.249500 17.314610 17.358006 17.206104 17.379704 17.271198 17.423100 17.336308 17.401402 17.488209 17.379704 17.466496 17.292896 17.423100 17.509907 17.596699 17.705204 17.791996 17.791996 17.726902 17.900501 17.726902 17.791996 17.726902 17.791996 17.813709 17.922199 17.748600 17.748600 17.878803 17.835407 17.857105 17.835407 17.705204 17.835407 17.835407 17.900501 17.900501 17.857105 18.030704 17.878803 17.900501 17.987309 17.900501 17.965595 17.965595 17.922199 17.922199 17.878803 17.900501 17.965595 17.943897 17.943897 17.987309 17.987309 17.900501 18.030704 17.965595 17.965595 17.922199 18.030704 17.987309 17.857105 17.857105 17.813709 17.835407 17.922199 17.900501 17.900501 17.900501 17.922199 17.857105 17.857105 17.835407 17.922199 17.813709 17.857105 17.813709 17.857105 17.770298 17.813709 17.705204 17.748600 17.791996 17.791996 17.791996 17.770298 17.748600 17.726902 17.726902 17.661808 17.705204 17.726902 17.683506 17.618397 17.596699 17.596699 17.596699 17.575001 17.640110 17.553303 17.748600 17.596699 17.683506 17.640110 17.596699 17.618397 17.770298 17.726902 17.726902 17.683506 17.596699 17.661808 17.726902 17.770298 17.770298 
17.575001 17.488209 17.488209 17.575001 17.575001 17.553303 17.553303 17.531605 17.596699 17.640110 17.553303 17.575001 17.640110 17.726902 17.575001 17.596699 17.509907 17.575001 17.575001 17.531605 17.640110 17.683506 17.661808 17.661808 17.748600 17.661808 17.770298 17.705204 17.575001 17.618397 17.683506 17.726902 17.683506 17.726902 17.791996 17.726902 17.683506 17.618397 17.640110 17.661808 17.640110 17.358006 17.271198 17.227802 17.162708 17.379704 17.423100 17.314610 17.488209 17.379704 17.401402 17.423100 17.488209 17.509907 17.596699 17.509907 17.509907 17.596699 17.575001 17.791996 17.965595 18.204304 18.291096 18.334507 18.204304 18.095798 17.922199 17.943897 17.987309 17.987309 18.095798 18.030704 17.965595 18.052402 18.117496 18.030704 17.987309 18.095798 18.052402 17.987309 18.182606 18.204304 18.052402 18.269398 18.139210 18.226002 18.226002 18.160908 18.182606 18.247700 18.226002 18.204304 18.117496 18.139210 18.247700 18.226002 18.226002 18.269398 18.226002 18.269398 18.291096 18.182606 18.247700 18.074100 18.182606 18.160908 18.052402 18.052402 18.052402 18.030704 18.030704 18.074100 18.095798 18.160908 18.095798 18.009007 17.900501 17.857105 17.943897 17.922199 17.965595 17.965595 17.922199 17.943897 17.857105 17.922199 18.009007 17.965595 17.878803 17.900501 17.900501 17.857105 17.878803 17.770298 17.748600 17.813709 17.791996 17.683506 17.640110 17.705204 17.705204 17.683506 17.596699 17.618397 17.683506 17.770298 17.683506 17.618397 17.683506 17.509907 17.531605 17.726902 17.618397 17.726902 17.748600 17.770298 17.705204 17.683506 17.770298 17.726902 
17.640110 17.423100 17.575001 17.618397 17.575001 17.596699 17.531605 17.640110 17.640110 17.618397 17.575001 17.618397 17.640110 17.640110 17.640110 17.618397 17.640110 17.531605 17.661808 17.575001 17.618397 17.661808 17.726902 17.640110 17.705204 17.726902 17.683506 17.683506 17.618397 17.640110 17.705204 17.683506 17.683506 17.661808 17.705204 17.705204 17.661808 17.575001 17.661808 17.618397 17.640110 17.379704 17.336308 17.227802 17.292896 17.401402 17.401402 17.314610 17.466496 17.423100 17.509907 17.531605 17.509907 17.596699 17.726902 17.705204 17.705204 17.943897 18.117496 18.442997 18.703403 19.072300 19.376102 19.441196 19.072300 18.811909 18.681705 18.660007 18.768497 18.746799 18.920399 18.725101 18.811909 18.746799 18.768497 18.877003 18.855305 18.811909 18.898701 18.942097 18.942097 18.877003 18.898701 18.942097 18.942097 18.877003 18.942097 18.898701 18.898701 18.985508 18.963810 18.920399 18.855305 18.855305 18.963810 18.855305 18.898701 18.920399 18.768497 18.877003 18.855305 18.790195 18.746799 18.725101 18.768497 18.703403 18.594898 18.464710 18.486408 18.551502 18.616596 18.464710 18.464710 18.486408 18.399601 18.226002 18.356205 18.226002 18.247700 18.291096 18.291096 18.160908 18.139210 18.139210 18.160908 18.182606 18.182606 18.160908 18.117496 18.009007 18.095798 17.987309 18.052402 18.030704 17.857105 18.030704 17.987309 17.748600 17.878803 17.705204 17.770298 17.770298 17.618397 17.748600 17.726902 17.791996 17.575001 17.661808 17.640110 17.575001 17.618397 17.661808 17.596699 17.683506 17.683506 17.683506 17.640110 17.661808 17.748600 17.705204 
17.748600 17.509907 17.575001 17.618397 17.596699 17.596699 17.596699 17.661808 17.640110 17.705204 17.640110 17.553303 17.683506 17.683506 17.618397 17.661808 17.575001 17.575001 17.683506 17.683506 17.683506 17.705204 17.705204 17.726902 17.705204 17.661808 17.726902 17.770298 17.748600 17.683506 17.683506 17.791996 17.748600 17.705204 17.791996 17.683506 17.748600 17.596699 17.661808 17.661808 17.661808 17.379704 17.379704 17.358006 17.358006 17.509907 17.444798 17.401402 17.509907 17.444798 17.596699 17.444798 17.640110 17.596699 17.878803 18.291096 18.421299 18.681705 19.072300 19.571400 19.766697 20.200703 20.417698 20.547901 20.547901 20.547901 20.330906 20.330906 20.244099 20.309208 20.309208 20.265797 20.200703 20.222401 20.265797 20.330906 20.244099 20.265797 20.309208 20.396000 20.461109 20.330906 20.374302 20.330906 20.461109 20.374302 20.374302 20.309208 20.287510 20.439396 20.396000 20.265797 20.374302 20.287510 20.330906 20.352604 20.287510 20.330906 20.309208 20.352604 20.352604 20.309208 20.200703 20.200703 20.309208 20.200703 20.070499 20.092197 19.940296 20.027103 19.962009 19.896900 19.983707 19.896900 19.723301 19.614796 19.484608 19.397800 19.397800 19.289295 19.245899 19.245899 19.115696 19.093998 19.028904 18.963810 18.833607 18.768497 18.703403 18.529804 18.573200 18.464710 18.421299 18.442997 18.226002 18.377903 18.291096 18.139210 18.074100 18.009007 17.965595 17.922199 17.943897 17.987309 17.857105 18.009007 17.770298 17.835407 17.943897 17.705204 17.705204 17.661808 17.640110 17.791996 17.705204 17.726902 17.726902 17.726902 17.835407 17.748600 
17.661808 17.553303 17.683506 17.683506 17.596699 17.618397 17.661808 17.726902 17.661808 17.640110 17.618397 17.640110 17.726902 17.661808 17.705204 17.661808 17.683506 17.531605 17.640110 17.640110 17.748600 17.683506 17.661808 17.683506 17.640110 17.726902 17.705204 17.661808 17.726902 17.705204 17.618397 17.683506 17.705204 17.705204 17.726902 17.726902 17.683506 17.683506 17.683506 17.661808 17.618397 17.423100 17.401402 17.336308 17.466496 17.488209 17.401402 17.336308 17.575001 17.444798 17.618397 17.553303 17.618397 17.726902 18.160908 18.855305 19.332706 19.853504 20.135609 20.612995 20.786610 21.155506 21.372501 21.611210 21.567799 21.415897 21.329105 21.177204 21.198902 21.112110 21.133808 21.068699 21.155506 21.090397 21.025303 21.068699 21.068699 21.177204 21.177204 21.047001 21.090397 21.090397 21.112110 21.155506 21.155506 21.133808 21.090397 21.198902 21.155506 21.177204 21.155506 21.133808 21.112110 21.112110 21.112110 21.155506 21.177204 21.155506 21.090397 21.198902 21.112110 21.112110 21.025303 21.068699 21.090397 21.025303 20.981907 20.916798 20.916798 20.938496 21.025303 20.895100 20.895100 20.873402 20.808308 20.721500 20.721500 20.569599 20.656406 20.569599 20.439396 20.526203 20.482807 20.547901 20.309208 20.417698 20.396000 20.222401 20.265797 20.135609 20.113895 20.135609 19.983707 19.853504 19.571400 19.593098 19.614796 19.332706 19.093998 19.007206 18.855305 18.768497 18.746799 18.790195 18.312809 18.594898 18.269398 18.247700 18.247700 18.052402 17.791996 17.705204 17.791996 17.791996 17.748600 17.705204 17.661808 17.683506 17.813709 17.705204 
17.705204 17.640110 17.553303 17.705204 17.531605 17.640110 17.618397 17.640110 17.618397 17.618397 17.640110 17.531605 17.705204 17.726902 17.661808 17.726902 17.640110 17.618397 17.683506 17.618397 17.705204 17.661808 17.575001 17.705204 17.726902 17.683506 17.618397 17.705204 17.705204 17.661808 17.770298 17.791996 17.748600 17.791996 17.726902 17.726902 17.857105 17.683506 17.726902 17.748600 17.726902 17.488209 17.444798 17.444798 17.423100 17.444798 17.553303 17.423100 17.596699 17.531605 17.575001 17.596699 17.640110 17.835407 18.247700 19.072300 19.658207 20.309208 20.743198 21.177204 21.481007 21.828205 21.914997 22.001804 22.045200 21.849903 21.676304 21.546101 21.459309 21.481007 21.567799 21.589497 21.546101 21.546101 21.459309 21.502705 21.502705 21.567799 21.459309 21.567799 21.611210 21.654606 21.611210 21.676304 21.589497 21.611210 21.654606 21.632908 21.632908 21.698002 21.632908 21.567799 21.676304 21.481007 21.567799 21.611210 21.654606 21.632908 21.589497 21.546101 21.611210 21.567799 21.546101 21.589497 21.654606 21.632908 21.567799 21.459309 21.546101 21.459309 21.481007 21.437595 21.459309 21.415897 21.394199 21.263996 21.285709 21.177204 21.198902 21.220600 21.177204 21.155506 21.155506 21.133808 21.003605 21.047001 21.068699 21.025303 20.960209 20.960209 20.938496 20.960209 20.960209 20.873402 20.808308 20.808308 20.721500 20.526203 20.352604 20.352604 20.157307 20.070499 19.940296 19.875202 19.766697 19.723301 19.441196 19.419498 19.245899 18.855305 18.160908 17.770298 17.770298 17.878803 17.770298 17.705204 17.726902 17.640110 17.878803 17.835407 
17.683506 17.618397 17.575001 17.618397 17.509907 17.618397 17.661808 17.640110 17.596699 17.661808 17.640110 17.596699 17.618397 17.661808 17.726902 17.640110 17.618397 17.618397 17.640110 17.596699 17.705204 17.640110 17.705204 17.705204 17.683506 17.705204 17.683506 17.661808 17.726902 17.748600 17.770298 17.683506 17.770298 17.813709 17.791996 17.748600 17.683506 17.726902 17.705204 17.726902 17.661808 17.423100 17.466496 17.358006 17.444798 17.509907 17.466496 17.488209 17.640110 17.640110 17.683506 17.575001 17.640110 17.987309 18.356205 19.419498 20.113895 20.808308 21.112110 21.546101 21.936695 22.218800 22.240498 22.327305 22.283909 22.066898 21.784809 21.784809 21.741398 21.784809 21.828205 21.698002 21.698002 21.828205 21.676304 21.784809 21.741398 21.763096 21.719700 21.784809 21.936695 21.914997 21.936695 22.023502 21.980106 22.045200 22.045200 21.936695 21.958408 21.958408 21.958408 21.914997 21.936695 21.849903 21.914997 21.806507 21.936695 22.023502 21.914997 21.893299 22.001804 21.871601 21.936695 21.893299 21.980106 21.893299 21.936695 21.849903 21.806507 21.676304 21.828205 21.806507 21.828205 21.763096 21.698002 21.611210 21.546101 21.546101 21.481007 21.524403 21.502705 21.502705 21.459309 21.481007 21.459309 21.502705 21.524403 21.524403 21.502705 21.524403 21.394199 21.459309 21.372501 21.415897 21.307407 21.394199 21.329105 21.090397 21.112110 21.068699 21.047001 20.678104 20.721500 20.612995 20.439396 20.526203 20.287510 20.092197 20.027103 19.506306 18.421299 18.030704 17.900501 17.791996 17.726902 17.748600 17.705204 17.770298 17.748600 17.770298 
17.596699 17.661808 17.553303 17.640110 17.553303 17.618397 17.640110 17.661808 17.640110 17.661808 17.640110 17.705204 17.705204 17.618397 17.683506 17.661808 17.661808 17.531605 17.575001 17.575001 17.640110 17.661808 17.683506 17.640110 17.705204 17.683506 17.683506 17.705204 17.705204 17.770298 17.857105 17.857105 17.791996 17.857105 17.748600 17.770298 17.770298 17.705204 17.726902 17.726902 17.553303 17.466496 17.488209 17.444798 17.423100 17.575001 17.553303 17.488209 17.726902 17.661808 17.618397 17.683506 17.770298 18.030704 18.638309 19.918598 20.634708 21.220600 21.459309 21.849903 22.283909 22.500904 22.500904 22.587696 22.587696 22.283909 22.001804 21.828205 21.828205 21.654606 21.719700 21.849903 21.654606 21.828205 21.741398 21.676304 21.654606 21.589497 21.611210 21.676304 22.023502 22.001804 22.175404 22.240498 22.262196 22.349003 22.240498 22.262196 22.240498 22.218800 22.218800 22.175404 22.197102 22.175404 22.132008 22.153706 22.218800 22.262196 22.153706 22.240498 22.349003 22.175404 22.197102 22.197102 22.175404 22.175404 22.110310 22.132008 22.001804 22.023502 21.980106 21.936695 22.023502 22.001804 21.893299 21.849903 21.806507 21.719700 21.741398 21.719700 21.698002 21.654606 21.719700 21.741398 21.698002 21.676304 21.741398 21.719700 21.654606 21.719700 21.741398 21.654606 21.654606 21.611210 21.546101 21.611210 21.502705 21.502705 21.372501 21.285709 21.220600 21.068699 21.047001 21.025303 20.938496 20.938496 20.612995 20.461109 20.244099 19.636509 18.768497 18.030704 17.857105 17.770298 17.791996 17.661808 17.726902 17.661808 17.791996 17.748600 
17.683506 17.618397 17.640110 17.618397 17.488209 17.488209 17.661808 17.618397 17.748600 17.726902 17.618397 17.661808 17.726902 17.748600 17.770298 17.553303 17.661808 17.640110 17.640110 17.531605 17.748600 17.770298 17.661808 17.683506 17.705204 17.618397 17.683506 17.661808 17.726902 17.813709 17.705204 17.835407 17.748600 17.770298 17.791996 17.770298 17.835407 17.791996 17.705204 17.726902 17.618397 17.423100 17.466496 17.553303 17.401402 17.466496 17.575001 17.488209 17.791996 17.661808 17.705204 17.748600 17.813709 18.117496 19.050602 20.244099 20.808308 21.285709 21.654606 22.088596 22.305607 22.522602 22.479206 22.609409 22.522602 22.457508 22.110310 21.914997 21.914997 21.719700 21.828205 21.719700 21.741398 21.784809 21.741398 21.763096 21.763096 21.611210 21.567799 21.676304 21.914997 21.958408 22.110310 22.283909 22.392399 22.370701 22.327305 22.349003 22.392399 22.327305 22.305607 22.305607 22.370701 22.327305 22.305607 22.349003 22.305607 22.392399 22.305607 22.392399 22.392399 22.370701 22.349003 22.283909 22.435810 22.479206 22.305607 22.327305 22.175404 22.262196 22.283909 22.240498 22.132008 22.240498 22.088596 21.958408 22.066898 21.914997 21.958408 21.871601 21.936695 21.893299 21.914997 21.871601 21.784809 21.849903 21.914997 21.914997 21.849903 21.806507 21.958408 21.914997 21.849903 21.784809 21.698002 21.698002 21.719700 21.676304 21.589497 21.459309 21.437595 21.263996 21.220600 21.133808 20.981907 21.025303 20.808308 20.591297 20.309208 19.831806 18.942097 18.269398 17.987309 17.791996 17.878803 17.726902 17.683506 17.661808 17.857105 17.835407 
17.748600 17.575001 17.640110 17.531605 17.575001 17.575001 17.596699 17.640110 17.726902 17.683506 17.683506 17.640110 17.683506 17.770298 17.748600 17.683506 17.705204 17.618397 17.748600 17.640110 17.748600 17.683506 17.726902 17.748600 17.770298 17.640110 17.726902 17.705204 17.661808 17.748600 17.683506 17.835407 17.835407 17.900501 17.705204 17.748600 17.748600 17.683506 17.705204 17.705204 17.509907 17.401402 17.401402 17.358006 17.466496 17.531605 17.596699 17.401402 17.661808 17.596699 17.683506 17.705204 17.857105 18.117496 19.115696 20.200703 20.743198 21.307407 21.567799 21.980106 22.327305 22.479206 22.414097 22.392399 22.392399 22.305607 22.066898 21.871601 21.871601 21.784809 21.763096 21.893299 21.893299 21.784809 21.763096 21.784809 21.676304 21.676304 21.589497 21.654606 21.741398 21.784809 22.001804 21.936695 22.045200 21.980106 22.132008 22.197102 22.175404 22.218800 22.305607 22.283909 22.305607 22.349003 22.327305 22.370701 22.392399 22.457508 22.370701 22.392399 22.457508 22.457508 22.479206 22.435810 22.457508 22.522602 22.457508 22.414097 22.414097 22.349003 22.392399 22.283909 22.414097 22.327305 22.262196 22.110310 22.153706 22.197102 22.197102 22.023502 22.001804 22.001804 21.936695 21.893299 21.958408 21.958408 21.980106 22.001804 22.001804 21.980106 22.001804 21.893299 21.849903 21.958408 21.849903 21.828205 21.763096 21.676304 21.784809 21.546101 21.654606 21.459309 21.394199 21.285709 21.047001 21.155506 20.895100 20.678104 20.374302 19.853504 19.180805 18.247700 17.987309 17.835407 17.835407 17.770298 17.770298 17.705204 17.835407 17.878803 
17.618397 17.618397 17.640110 17.618397 17.575001 17.509907 17.726902 17.575001 17.618397 17.705204 17.705204 17.640110 17.705204 17.705204 17.705204 17.640110 17.705204 17.661808 17.640110 17.661808 17.726902 17.726902 17.640110 17.770298 17.705204 17.726902 17.791996 17.813709 17.770298 17.770298 17.726902 17.813709 17.726902 17.770298 17.770298 17.770298 17.770298 17.705204 17.683506 17.726902 17.575001 17.488209 17.509907 17.466496 17.488209 17.488209 17.553303 17.488209 17.705204 17.661808 17.726902 17.726902 17.857105 18.291096 19.093998 20.179005 20.764896 21.133808 21.502705 21.871601 22.110310 22.240498 22.175404 22.262196 22.175404 22.001804 21.980106 21.893299 21.763096 21.719700 21.698002 21.741398 21.784809 21.698002 21.632908 21.632908 21.632908 21.567799 21.589497 21.567799 21.632908 21.567799 21.698002 21.784809 21.871601 21.871601 21.893299 21.893299 21.980106 22.045200 22.110310 21.958408 22.066898 22.110310 22.088596 22.132008 22.175404 22.240498 22.153706 22.218800 22.370701 22.349003 22.327305 22.283909 22.392399 22.392399 22.349003 22.370701 22.349003 22.327305 22.327305 22.305607 22.305607 22.327305 22.262196 22.218800 22.218800 22.088596 22.153706 22.110310 22.132008 22.045200 21.849903 21.654606 21.936695 22.045200 22.197102 22.132008 22.153706 22.023502 22.088596 22.175404 22.066898 21.958408 21.849903 21.914997 21.914997 21.849903 21.676304 21.611210 21.524403 21.459309 21.307407 21.372501 21.133808 21.112110 20.895100 20.656406 20.352604 20.005405 19.311008 18.508106 17.943897 17.813709 17.770298 17.791996 17.791996 17.791996 17.813709 17.835407 
17.748600 17.661808 17.640110 17.553303 17.596699 17.683506 17.661808 17.705204 17.770298 17.726902 17.726902 17.705204 17.770298 17.770298 17.705204 17.705204 17.683506 17.683506 17.770298 17.618397 17.770298 17.748600 17.640110 17.813709 17.791996 17.813709 17.640110 17.748600 17.726902 17.835407 17.813709 17.878803 17.726902 17.791996 17.813709 17.813709 17.835407 17.748600 17.770298 17.705204 17.553303 17.531605 17.488209 17.401402 17.509907 17.596699 17.575001 17.553303 17.791996 17.726902 17.726902 17.748600 17.922199 18.312809 19.115696 19.983707 20.417698 20.960209 21.285709 21.654606 21.980106 21.936695 21.936695 21.980106 21.914997 21.806507 21.784809 21.611210 21.567799 21.546101 21.632908 21.632908 21.611210 21.654606 21.611210 21.524403 21.437595 21.437595 21.459309 21.459309 21.459309 21.502705 21.502705 21.611210 21.698002 21.741398 21.741398 21.719700 21.763096 21.741398 21.871601 21.828205 21.914997 21.893299 21.958408 21.980106 22.045200 22.110310 21.958408 22.110310 22.218800 22.153706 22.175404 22.066898 22.132008 22.175404 22.110310 22.197102 22.197102 22.175404 22.283909 22.240498 22.197102 22.262196 22.197102 22.132008 22.110310 22.001804 22.045200 22.001804 21.980106 21.828205 21.698002 21.676304 21.958408 22.088596 22.066898 22.218800 22.153706 22.175404 22.066898 22.132008 22.110310 22.066898 22.023502 22.088596 22.001804 21.914997 21.784809 21.654606 21.698002 21.567799 21.415897 21.329105 21.198902 21.242298 20.851704 20.764896 20.461109 20.179005 19.571400 18.594898 18.030704 17.900501 17.878803 17.813709 17.748600 17.791996 17.813709 17.943897 
17.748600 17.618397 17.640110 17.531605 17.683506 17.618397 17.640110 17.683506 17.726902 17.683506 17.661808 17.726902 17.791996 17.791996 17.726902 17.683506 17.705204 17.705204 17.726902 17.640110 17.683506 17.791996 17.705204 17.791996 17.857105 17.770298 17.770298 17.791996 17.748600 17.813709 17.857105 17.791996 17.813709 17.705204 17.748600 17.835407 17.726902 17.640110 17.705204 17.748600 17.553303 17.488209 17.509907 17.488209 17.618397 17.640110 17.575001 17.575001 17.770298 17.705204 17.770298 17.726902 17.922199 18.269398 18.920399 19.744999 20.200703 20.634708 21.025303 21.372501 21.719700 21.763096 21.698002 21.741398 21.741398 21.589497 21.524403 21.502705 21.394199 21.524403 21.524403 21.546101 21.481007 21.546101 21.459309 21.350803 21.394199 21.372501 21.307407 21.307407 21.394199 21.394199 21.394199 21.459309 21.611210 21.632908 21.719700 21.654606 21.698002 21.698002 21.741398 21.654606 21.806507 21.806507 21.893299 21.849903 21.936695 21.936695 21.958408 21.958408 22.001804 22.023502 22.023502 21.958408 21.936695 21.958408 22.001804 22.023502 21.958408 22.110310 22.132008 22.110310 22.066898 22.218800 22.110310 22.066898 22.045200 21.914997 21.849903 21.828205 21.784809 21.654606 21.524403 21.481007 21.784809 22.110310 22.132008 22.110310 22.066898 22.066898 21.958408 21.893299 22.045200 22.088596 22.132008 22.088596 22.066898 21.914997 21.936695 21.719700 21.806507 21.676304 21.654606 21.437595 21.263996 21.329105 20.960209 20.851704 20.634708 20.330906 19.679905 18.703403 18.052402 18.009007 17.987309 17.835407 17.726902 17.770298 17.943897 17.965595 
17.748600 17.748600 17.596699 17.575001 17.705204 17.748600 17.705204 17.770298 17.726902 17.705204 17.596699 17.748600 17.726902 17.813709 17.748600 17.791996 17.705204 17.705204 17.791996 17.683506 17.726902 17.748600 17.791996 17.748600 17.878803 17.748600 17.813709 17.857105 17.770298 17.791996 17.857105 17.791996 17.857105 17.791996 17.813709 17.748600 17.813709 17.661808 17.748600 17.683506 17.596699 17.509907 17.618397 17.466496 17.575001 17.618397 17.596699 17.531605 17.705204 17.640110 17.748600 17.748600 17.922199 18.334507 18.985508 19.636509 20.027103 20.547901 20.873402 21.263996 21.524403 21.589497 21.524403 21.546101 21.589497 21.459309 21.437595 21.394199 21.394199 21.372501 21.372501 21.350803 21.437595 21.394199 21.350803 21.329105 21.307407 21.220600 21.242298 21.263996 21.329105 21.372501 21.415897 21.415897 21.524403 21.546101 21.567799 21.654606 21.719700 21.719700 21.654606 21.654606 21.763096 21.719700 21.828205 21.828205 21.806507 21.871601 21.893299 21.893299 21.914997 21.936695 21.914997 21.741398 21.806507 21.698002 21.806507 21.806507 21.719700 21.893299 21.958408 22.045200 21.958408 22.088596 21.958408 21.914997 21.763096 21.654606 21.676304 21.676304 21.567799 21.524403 21.372501 21.263996 21.589497 21.828205 22.001804 22.023502 21.958408 21.936695 21.806507 21.784809 22.001804 21.980106 21.936695 21.958408 21.914997 21.806507 21.806507 21.741398 21.719700 21.654606 21.567799 21.502705 21.372501 21.307407 21.112110 20.851704 20.634708 20.374302 19.810108 18.855305 18.095798 18.009007 17.965595 17.791996 17.748600 17.770298 17.922199 17.813709 
17.791996 17.661808 17.705204 17.575001 17.596699 17.618397 17.748600 17.640110 17.726902 17.705204 17.683506 17.748600 17.770298 17.726902 17.661808 17.726902 17.661808 17.683506 17.726902 17.705204 17.705204 17.791996 17.705204 17.770298 17.813709 17.705204 17.748600 17.748600 17.748600 17.813709 17.878803 17.748600 17.748600 17.813709 17.770298 17.748600 17.726902 17.748600 17.683506 17.575001 17.531605 17.488209 17.509907 17.596699 17.444798 17.596699 17.640110 17.575001 17.726902 17.726902 17.748600 17.791996 17.943897 18.291096 19.050602 19.658207 19.983707 20.547901 20.764896 21.198902 21.437595 21.415897 21.524403 21.481007 21.459309 21.394199 21.329105 21.350803 21.285709 21.307407 21.350803 21.329105 21.415897 21.307407 21.307407 21.242298 21.285709 21.155506 21.242298 21.263996 21.329105 21.372501 21.394199 21.394199 21.611210 21.502705 21.632908 21.676304 21.654606 21.698002 21.763096 21.719700 21.698002 21.676304 21.828205 21.849903 21.849903 21.849903 21.849903 21.849903 21.719700 21.719700 21.698002 21.567799 21.546101 21.654606 21.589497 21.611210 21.589497 21.763096 21.763096 21.763096 21.806507 21.849903 21.741398 21.632908 21.524403 21.459309 21.394199 21.263996 21.329105 21.242298 21.263996 21.220600 21.459309 21.719700 21.893299 21.849903 21.893299 21.784809 21.676304 21.698002 21.893299 21.936695 21.763096 21.893299 21.763096 21.632908 21.567799 21.611210 21.611210 21.611210 21.567799 21.437595 21.307407 21.394199 21.198902 20.981907 20.830006 20.504505 20.048801 19.028904 18.182606 18.030704 17.965595 17.770298 17.791996 17.791996 17.922199 17.878803 
17.748600 17.640110 17.705204 17.531605 17.596699 17.726902 17.661808 17.726902 17.618397 17.661808 17.683506 17.726902 17.791996 17.878803 17.661808 17.770298 17.683506 17.726902 17.705204 17.683506 17.791996 17.878803 17.770298 17.791996 17.791996 17.835407 17.900501 17.770298 17.791996 17.791996 17.791996 17.813709 17.791996 17.791996 17.813709 17.705204 17.770298 17.726902 17.705204 17.596699 17.553303 17.553303 17.596699 17.575001 17.488209 17.618397 17.618397 17.531605 17.770298 17.661808 17.726902 17.878803 17.943897 18.486408 19.137409 19.593098 20.027103 20.612995 20.743198 21.242298 21.437595 21.437595 21.524403 21.502705 21.524403 21.437595 21.329105 21.329105 21.329105 21.459309 21.372501 21.350803 21.350803 21.263996 21.394199 21.198902 21.220600 21.198902 21.198902 21.242298 21.350803 21.372501 21.394199 21.437595 21.567799 21.632908 21.698002 21.676304 21.698002 21.719700 21.806507 21.806507 21.871601 21.849903 21.849903 21.849903 21.828205 21.893299 21.784809 21.763096 21.849903 21.741398 21.654606 21.567799 21.524403 21.524403 21.502705 21.546101 21.546101 21.632908 21.698002 21.611210 21.698002 21.719700 21.611210 21.481007 21.394199 21.307407 21.263996 21.155506 21.177204 21.112110 21.112110 21.177204 21.285709 21.394199 21.546101 21.654606 21.654606 21.524403 21.611210 21.546101 21.698002 21.784809 21.654606 21.719700 21.546101 21.394199 21.372501 21.350803 21.459309 21.329105 21.415897 21.307407 21.198902 21.285709 21.090397 21.025303 21.047001 20.699802 20.222401 19.354404 18.291096 18.160908 17.965595 17.900501 17.813709 17.770298 17.878803 18.009007 
17.748600 17.640110 17.791996 17.661808 17.683506 17.640110 17.705204 17.683506 17.661808 17.683506 17.661808 17.683506 17.770298 17.770298 17.791996 17.770298 17.770298 17.726902 17.705204 17.661808 17.726902 17.705204 17.748600 17.813709 17.835407 17.900501 17.813709 17.770298 17.748600 17.900501 17.791996 17.791996 17.770298 17.791996 17.770298 17.791996 17.748600 17.748600 17.770298 17.531605 17.466496 17.553303 17.596699 17.553303 17.553303 17.640110 17.726902 17.596699 17.770298 17.791996 17.791996 17.835407 18.074100 18.529804 19.202503 19.744999 20.070499 20.591297 20.678104 21.285709 21.437595 21.524403 21.546101 21.459309 21.437595 21.502705 21.350803 21.350803 21.372501 21.350803 21.350803 21.350803 21.329105 21.307407 21.285709 21.242298 21.220600 21.177204 21.307407 21.220600 21.350803 21.415897 21.415897 21.502705 21.632908 21.654606 21.741398 21.741398 21.806507 21.871601 21.914997 21.849903 21.914997 21.893299 21.936695 21.893299 21.893299 21.871601 21.784809 21.698002 21.784809 21.654606 21.589497 21.481007 21.567799 21.567799 21.502705 21.524403 21.589497 21.611210 21.654606 21.654606 21.632908 21.698002 21.502705 21.372501 21.350803 21.177204 21.177204 21.133808 21.090397 21.090397 21.047001 21.133808 21.220600 21.307407 21.329105 21.415897 21.437595 21.437595 21.459309 21.459309 21.524403 21.546101 21.502705 21.524403 21.350803 21.263996 21.263996 21.220600 21.263996 21.285709 21.220600 21.177204 21.133808 21.198902 21.003605 20.938496 20.895100 20.656406 20.265797 19.658207 18.464710 18.052402 18.139210 17.965595 17.922199 17.770298 17.835407 17.835407 
17.726902 17.705204 17.748600 17.683506 17.705204 17.661808 17.661808 17.640110 17.553303 17.770298 17.726902 17.640110 17.857105 17.726902 17.705204 17.770298 17.748600 17.705204 17.748600 17.640110 17.748600 17.835407 17.770298 17.813709 17.835407 17.835407 17.835407 17.835407 17.835407 17.813709 17.900501 17.791996 17.683506 17.748600 17.857105 17.726902 17.791996 17.683506 17.726902 17.640110 17.509907 17.509907 17.531605 17.575001 17.661808 17.553303 17.640110 17.596699 17.726902 17.748600 17.813709 17.835407 18.052402 18.529804 19.202503 19.744999 20.222401 20.699802 20.786610 21.372501 21.502705 21.589497 21.524403 21.524403 21.524403 21.437595 21.329105 21.307407 21.329105 21.459309 21.394199 21.372501 21.329105 21.372501 21.285709 21.329105 21.263996 21.220600 21.220600 21.307407 21.437595 21.394199 21.481007 21.567799 21.698002 21.654606 21.871601 21.828205 21.936695 22.023502 22.066898 22.045200 22.153706 22.001804 22.001804 21.958408 21.958408 21.958408 21.849903 21.784809 21.763096 21.654606 21.567799 21.437595 21.589497 21.502705 21.567799 21.567799 21.676304 21.632908 21.676304 21.741398 21.719700 21.654606 21.524403 21.329105 21.307407 21.155506 21.198902 21.090397 21.090397 21.025303 21.112110 21.133808 21.177204 21.263996 21.220600 21.285709 21.198902 21.198902 21.242298 21.350803 21.372501 21.372501 21.263996 21.307407 21.220600 21.177204 21.090397 21.003605 21.068699 21.047001 21.112110 21.025303 20.938496 21.025303 20.873402 20.938496 20.808308 20.699802 20.287510 19.810108 18.594898 18.117496 18.074100 17.900501 17.878803 17.857105 18.030704 17.943897 
17.770298 17.661808 17.791996 17.770298 17.791996 17.705204 17.791996 17.683506 17.683506 17.705204 17.748600 17.748600 17.705204 17.770298 17.770298 17.813709 17.791996 17.726902 17.878803 17.640110 17.748600 17.770298 17.770298 17.813709 17.835407 17.900501 17.791996 17.813709 17.791996 17.813709 17.791996 17.835407 17.813709 17.857105 17.791996 17.770298 17.770298 17.770298 17.661808 17.553303 17.488209 17.553303 17.596699 17.640110 17.575001 17.661808 17.661808 17.596699 17.813709 17.705204 17.791996 17.813709 18.160908 18.746799 19.354404 19.875202 20.287510 20.873402 20.851704 21.350803 21.502705 21.459309 21.437595 21.459309 21.437595 21.394199 21.329105 21.285709 21.329105 21.372501 21.350803 21.372501 21.307407 21.394199 21.394199 21.329105 21.263996 21.350803 21.329105 21.329105 21.437595 21.502705 21.481007 21.611210 21.719700 21.828205 21.893299 22.066898 22.132008 22.218800 22.283909 22.197102 22.262196 22.197102 22.218800 22.132008 22.153706 22.132008 21.893299 21.763096 21.741398 21.698002 21.567799 21.546101 21.546101 21.546101 21.567799 21.698002 21.763096 21.719700 21.828205 21.763096 21.698002 21.719700 21.589497 21.437595 21.350803 21.242298 21.177204 21.112110 21.112110 20.981907 21.112110 21.155506 21.198902 21.155506 21.263996 21.155506 21.090397 21.133808 21.242298 21.285709 21.307407 21.307407 21.220600 21.177204 21.090397 21.068699 21.025303 20.981907 20.895100 20.895100 20.960209 20.895100 20.895100 20.873402 20.786610 20.721500 20.808308 20.612995 20.417698 19.940296 18.811909 18.269398 18.095798 17.987309 17.900501 17.900501 17.987309 17.922199 
17.835407 17.661808 17.726902 17.813709 17.640110 17.726902 17.726902 17.748600 17.575001 17.640110 17.661808 17.683506 17.726902 17.857105 17.791996 17.813709 17.857105 17.791996 17.726902 17.661808 17.791996 17.813709 17.791996 17.770298 17.791996 17.857105 17.835407 17.835407 17.791996 17.857105 17.791996 17.748600 17.835407 17.726902 17.748600 17.770298 17.770298 17.748600 17.705204 17.575001 17.488209 17.596699 17.575001 17.618397 17.575001 17.683506 17.640110 17.661808 17.726902 17.770298 17.857105 17.987309 18.139210 18.877003 19.441196 19.962009 20.330906 20.764896 20.960209 21.459309 21.437595 21.394199 21.329105 21.285709 21.307407 21.177204 21.242298 21.285709 21.242298 21.437595 21.394199 21.437595 21.394199 21.437595 21.394199 21.372501 21.350803 21.350803 21.394199 21.415897 21.524403 21.502705 21.524403 21.741398 21.806507 21.936695 22.066898 22.262196 22.435810 22.435810 22.565998 22.544300 22.457508 22.349003 22.414097 22.327305 22.218800 22.088596 21.893299 21.784809 21.784809 21.741398 21.611210 21.546101 21.567799 21.632908 21.654606 21.698002 21.849903 21.849903 21.936695 21.806507 21.871601 21.871601 21.806507 21.567799 21.415897 21.329105 21.285709 21.177204 21.177204 21.155506 21.090397 21.155506 21.133808 21.047001 21.155506 21.155506 21.155506 21.198902 21.263996 21.242298 21.285709 21.155506 21.133808 21.112110 21.112110 20.981907 20.938496 20.808308 20.808308 20.895100 20.830006 20.786610 20.678104 20.786610 20.656406 20.634708 20.634708 20.504505 20.222401 20.005405 19.072300 18.269398 18.139210 17.987309 17.900501 17.857105 17.900501 18.009007 
17.770298 17.813709 17.770298 17.726902 17.770298 17.791996 17.640110 17.748600 17.661808 17.726902 17.770298 17.791996 17.770298 17.813709 17.770298 17.857105 17.770298 17.726902 17.770298 17.661808 17.857105 17.770298 17.857105 17.813709 17.922199 17.813709 17.878803 17.922199 17.813709 17.878803 17.770298 17.813709 17.791996 17.726902 17.770298 17.813709 17.683506 17.683506 17.748600 17.640110 17.509907 17.553303 17.531605 17.553303 17.596699 17.705204 17.661808 17.596699 17.791996 17.748600 17.813709 17.900501 18.160908 18.985508 19.462910 20.113895 20.461109 20.830006 21.068699 21.502705 21.481007 21.372501 21.285709 21.220600 21.220600 21.198902 21.155506 21.263996 21.285709 21.372501 21.372501 21.394199 21.437595 21.437595 21.372501 21.415897 21.481007 21.394199 21.481007 21.567799 21.546101 21.632908 21.632908 21.806507 21.914997 21.980106 22.283909 22.500904 22.631107 22.674503 22.804707 22.783009 22.696201 22.609409 22.783009 22.609409 22.457508 22.175404 21.980106 21.828205 21.806507 21.741398 21.676304 21.567799 21.632908 21.654606 21.676304 21.914997 21.980106 22.023502 22.088596 22.001804 22.045200 22.066898 21.871601 21.698002 21.567799 21.524403 21.329105 21.220600 21.242298 21.133808 21.090397 21.198902 21.198902 21.155506 21.263996 21.198902 21.177204 21.220600 21.263996 21.394199 21.285709 21.307407 21.177204 21.090397 21.112110 21.025303 20.916798 20.764896 20.830006 20.764896 20.699802 20.721500 20.634708 20.699802 20.569599 20.569599 20.482807 20.374302 20.113895 19.962009 19.115696 18.334507 18.117496 18.009007 17.987309 17.900501 17.943897 17.943897 
17.770298 17.726902 17.683506 17.748600 17.791996 17.683506 17.705204 17.705204 17.683506 17.791996 17.705204 17.748600 17.813709 17.835407 17.770298 17.770298 17.770298 17.770298 17.705204 17.705204 17.748600 17.770298 17.791996 17.813709 17.770298 17.791996 17.857105 17.900501 17.770298 17.857105 17.835407 17.857105 17.791996 17.835407 17.661808 17.813709 17.726902 17.683506 17.726902 17.553303 17.444798 17.618397 17.618397 17.531605 17.553303 17.618397 17.618397 17.596699 17.748600 17.770298 17.857105 17.943897 18.204304 19.028904 19.528004 20.135609 20.482807 20.764896 21.155506 21.546101 21.459309 21.394199 21.198902 21.242298 21.177204 21.133808 21.112110 21.155506 21.242298 21.263996 21.285709 21.415897 21.372501 21.437595 21.437595 21.394199 21.415897 21.481007 21.546101 21.567799 21.632908 21.546101 21.611210 21.784809 21.936695 22.066898 22.349003 22.544300 22.848103 22.891499 23.021702 22.934910 22.913197 22.848103 22.826405 22.739597 22.652805 22.240498 22.001804 21.828205 21.806507 21.741398 21.589497 21.654606 21.741398 21.698002 21.784809 22.001804 22.175404 22.240498 22.327305 22.305607 22.262196 22.305607 22.132008 21.914997 21.784809 21.589497 21.481007 21.415897 21.307407 21.155506 21.155506 21.133808 21.198902 21.177204 21.242298 21.263996 21.285709 21.285709 21.350803 21.329105 21.329105 21.307407 21.307407 21.263996 21.155506 21.047001 20.938496 20.764896 20.764896 20.678104 20.634708 20.591297 20.569599 20.656406 20.547901 20.547901 20.547901 20.287510 20.092197 19.896900 19.267597 18.377903 18.139210 17.965595 17.900501 17.900501 17.987309 17.922199 
17.791996 17.813709 17.726902 17.770298 17.683506 17.661808 17.683506 17.770298 17.791996 17.748600 17.835407 17.770298 17.770298 17.770298 17.791996 17.813709 17.726902 17.726902 17.748600 17.726902 17.835407 17.878803 17.791996 17.791996 17.857105 17.857105 17.878803 17.857105 17.791996 17.857105 17.813709 17.813709 17.857105 17.835407 17.770298 17.791996 17.770298 17.813709 17.705204 17.618397 17.444798 17.553303 17.553303 17.531605 17.640110 17.661808 17.618397 17.640110 17.835407 17.813709 17.835407 17.943897 18.269398 19.093998 19.658207 20.113895 20.591297 20.678104 21.198902 21.589497 21.546101 21.415897 21.220600 21.177204 21.220600 21.155506 21.090397 21.133808 21.242298 21.285709 21.285709 21.372501 21.372501 21.394199 21.350803 21.307407 21.459309 21.589497 21.589497 21.611210 21.654606 21.676304 21.719700 21.893299 22.023502 22.240498 22.479206 22.717899 22.848103 23.043400 23.173603 23.021702 23.043400 22.978306 22.956608 22.869801 22.674503 22.392399 22.110310 21.914997 21.893299 21.806507 21.784809 21.741398 21.763096 21.871601 21.914997 22.218800 22.327305 22.414097 22.435810 22.544300 22.457508 22.522602 22.392399 22.132008 22.045200 21.784809 21.654606 21.415897 21.350803 21.220600 21.198902 21.242298 21.263996 21.263996 21.307407 21.372501 21.481007 21.567799 21.524403 21.589497 21.524403 21.502705 21.502705 21.546101 21.350803 21.112110 21.047001 20.851704 20.830006 20.764896 20.656406 20.699802 20.656406 20.656406 20.526203 20.504505 20.439396 20.287510 20.113895 19.918598 19.462910 18.573200 18.269398 18.052402 17.987309 17.900501 17.965595 17.943897 
17.835407 17.857105 17.878803 17.813709 17.726902 17.661808 17.705204 17.748600 17.726902 17.748600 17.770298 17.770298 17.857105 17.770298 17.726902 17.835407 17.835407 17.791996 17.770298 17.835407 17.878803 17.857105 17.748600 17.770298 17.835407 17.857105 17.857105 17.835407 17.857105 17.813709 17.726902 17.791996 17.857105 17.857105 17.770298 17.770298 17.791996 17.770298 17.705204 17.596699 17.488209 17.575001 17.575001 17.553303 17.553303 17.661808 17.640110 17.618397 17.813709 17.857105 17.900501 17.965595 18.442997 19.224201 19.744999 20.244099 20.547901 20.721500 21.329105 21.632908 21.567799 21.437595 21.263996 21.133808 21.112110 21.155506 21.068699 21.090397 21.177204 21.307407 21.329105 21.329105 21.350803 21.437595 21.372501 21.394199 21.502705 21.676304 21.698002 21.698002 21.654606 21.741398 21.763096 21.893299 22.110310 22.283909 22.522602 22.804707 22.869801 23.043400 23.086796 23.173603 23.108509 23.043400 22.978306 22.717899 22.631107 22.392399 22.088596 21.936695 21.893299 21.784809 21.741398 21.763096 21.849903 21.980106 22.110310 22.240498 22.370701 22.522602 22.609409 22.652805 22.631107 22.587696 22.522602 22.305607 22.240498 21.914997 21.784809 21.632908 21.372501 21.307407 21.220600 21.198902 21.220600 21.329105 21.394199 21.589497 21.654606 21.784809 21.849903 21.871601 21.719700 21.698002 21.676304 21.654606 21.524403 21.372501 21.112110 20.916798 20.916798 20.721500 20.656406 20.678104 20.612995 20.699802 20.526203 20.482807 20.396000 20.309208 20.179005 20.005405 19.549702 18.703403 18.204304 18.052402 17.965595 17.922199 17.987309 17.943897 
17.835407 17.791996 17.878803 17.748600 17.683506 17.748600 17.726902 17.726902 17.748600 17.726902 17.813709 17.705204 17.770298 17.878803 17.770298 17.857105 17.748600 17.791996 17.835407 17.835407 17.813709 17.878803 17.770298 17.791996 17.791996 17.791996 17.835407 17.878803 17.813709 17.900501 17.791996 17.770298 17.900501 17.835407 17.857105 17.770298 17.791996 17.770298 17.705204 17.553303 17.509907 17.596699 17.575001 17.509907 17.618397 17.596699 17.726902 17.640110 17.770298 17.770298 17.857105 18.052402 18.464710 19.202503 19.831806 20.309208 20.634708 20.634708 21.502705 21.589497 21.654606 21.459309 21.220600 21.155506 21.112110 21.133808 21.090397 21.090397 21.155506 21.329105 21.307407 21.394199 21.394199 21.524403 21.481007 21.524403 21.611210 21.611210 21.698002 21.741398 21.741398 21.849903 21.828205 21.958408 22.153706 22.305607 22.544300 22.826405 22.978306 23.043400 23.086796 23.108509 23.130207 23.065098 22.978306 22.848103 22.631107 22.370701 22.132008 22.023502 21.914997 21.914997 21.828205 21.763096 21.936695 22.001804 22.132008 22.327305 22.414097 22.609409 22.652805 22.674503 22.761295 22.652805 22.565998 22.522602 22.349003 22.132008 21.893299 21.654606 21.567799 21.437595 21.372501 21.350803 21.285709 21.415897 21.437595 21.654606 21.893299 22.023502 22.045200 22.132008 22.045200 22.001804 21.958408 21.893299 21.806507 21.611210 21.307407 21.112110 21.025303 20.916798 20.743198 20.786610 20.612995 20.656406 20.591297 20.504505 20.417698 20.265797 20.157307 20.113895 19.701603 19.007206 18.334507 18.117496 18.009007 17.965595 18.009007 17.943897 
17.878803 17.813709 17.857105 17.791996 17.726902 17.726902 17.748600 17.770298 17.618397 17.705204 17.813709 17.791996 17.770298 17.791996 17.791996 17.835407 17.770298 17.791996 17.900501 17.835407 17.943897 17.943897 17.835407 17.813709 17.857105 17.791996 17.835407 17.857105 17.878803 17.813709 17.813709 17.900501 17.835407 17.835407 17.748600 17.770298 17.770298 17.640110 17.770298 17.531605 17.509907 17.553303 17.575001 17.531605 17.618397 17.618397 17.640110 17.618397 17.791996 17.813709 17.922199 17.943897 18.573200 19.267597 19.744999 20.439396 20.569599 20.743198 21.394199 21.676304 21.611210 21.415897 21.285709 21.198902 21.155506 21.090397 21.090397 21.220600 21.198902 21.198902 21.350803 21.394199 21.394199 21.394199 21.459309 21.567799 21.654606 21.698002 21.741398 21.763096 21.806507 21.784809 21.914997 22.001804 22.110310 22.349003 22.652805 22.783009 22.913197 23.043400 23.086796 23.043400 23.173603 22.978306 23.000004 22.869801 22.652805 22.392399 22.175404 22.045200 21.980106 21.936695 22.001804 21.914997 21.958408 22.066898 22.175404 22.370701 22.500904 22.674503 22.717899 22.652805 22.761295 22.761295 22.565998 22.522602 22.414097 22.153706 21.914997 21.698002 21.611210 21.502705 21.394199 21.459309 21.350803 21.459309 21.567799 21.719700 21.980106 22.001804 22.197102 22.218800 22.153706 22.175404 22.066898 22.066898 21.914997 21.654606 21.394199 21.242298 21.090397 20.916798 20.764896 20.786610 20.656406 20.764896 20.526203 20.417698 20.569599 20.330906 20.048801 20.070499 19.766697 19.159107 18.377903 18.139210 18.009007 17.943897 18.052402 17.943897 
17.705204 17.770298 17.835407 17.791996 17.705204 17.748600 17.835407 17.748600 17.661808 17.705204 17.726902 17.770298 17.705204 17.878803 17.813709 17.726902 17.770298 17.748600 17.835407 17.813709 17.791996 17.813709 17.813709 17.835407 17.835407 17.813709 17.748600 17.878803 17.857105 17.857105 17.835407 17.922199 17.835407 17.878803 17.748600 17.683506 17.791996 17.770298 17.726902 17.466496 17.444798 17.596699 17.618397 17.531605 17.575001 17.596699 17.705204 17.640110 17.835407 17.813709 17.900501 18.074100 18.551502 19.376102 19.810108 20.417698 20.634708 20.830006 21.546101 21.654606 21.611210 21.502705 21.242298 21.198902 21.198902 21.155506 21.133808 21.198902 21.177204 21.329105 21.307407 21.372501 21.502705 21.502705 21.502705 21.676304 21.741398 21.871601 21.871601 21.849903 21.958408 22.023502 21.980106 22.045200 22.197102 22.327305 22.544300 22.739597 22.848103 22.934910 22.891499 22.978306 23.086796 23.000004 22.956608 22.848103 22.652805 22.479206 22.283909 22.153706 22.132008 22.045200 22.023502 21.958408 21.936695 22.110310 22.197102 22.479206 22.500904 22.609409 22.717899 22.717899 22.761295 22.674503 22.631107 22.457508 22.305607 22.132008 21.936695 21.828205 21.698002 21.632908 21.502705 21.459309 21.415897 21.481007 21.546101 21.849903 22.001804 22.153706 22.305607 22.327305 22.349003 22.240498 22.218800 22.132008 22.045200 21.719700 21.481007 21.285709 21.177204 20.960209 20.938496 20.873402 20.678104 20.764896 20.569599 20.591297 20.482807 20.396000 20.157307 20.092197 19.744999 19.397800 18.594898 18.139210 18.009007 17.943897 18.009007 18.030704 
17.726902 17.791996 17.857105 17.791996 17.791996 17.791996 17.813709 17.791996 17.726902 17.683506 17.748600 17.770298 17.770298 17.857105 17.835407 17.835407 17.813709 17.748600 17.878803 17.835407 17.835407 17.857105 17.835407 17.857105 17.857105 17.813709 17.835407 17.857105 17.813709 17.900501 17.857105 17.943897 17.857105 17.922199 17.791996 17.770298 17.835407 17.770298 17.770298 17.531605 17.509907 17.553303 17.640110 17.575001 17.575001 17.661808 17.683506 17.661808 17.791996 17.813709 17.943897 18.160908 18.746799 19.462910 19.940296 20.461109 20.591297 20.916798 21.546101 21.698002 21.676304 21.437595 21.263996 21.155506 21.177204 21.242298 21.177204 21.177204 21.285709 21.350803 21.437595 21.394199 21.567799 21.632908 21.676304 21.806507 21.958408 21.980106 22.023502 22.066898 22.132008 22.132008 22.153706 22.218800 22.283909 22.435810 22.544300 22.717899 22.739597 22.913197 22.869801 22.848103 23.043400 22.956608 22.913197 22.826405 22.783009 22.587696 22.305607 22.283909 22.262196 22.218800 22.088596 22.088596 22.132008 22.197102 22.283909 22.544300 22.587696 22.652805 22.761295 22.674503 22.739597 22.696201 22.631107 22.609409 22.479206 22.197102 22.001804 21.828205 21.784809 21.676304 21.546101 21.632908 21.459309 21.502705 21.698002 21.806507 21.958408 22.197102 22.283909 22.392399 22.435810 22.349003 22.349003 22.305607 22.240498 21.980106 21.611210 21.372501 21.242298 21.003605 20.960209 20.873402 20.786610 20.851704 20.656406 20.547901 20.547901 20.374302 20.265797 20.157307 19.896900 19.484608 18.725101 18.182606 17.987309 18.074100 18.052402 18.074100 
17.618397 17.683506 17.813709 17.791996 17.748600 17.857105 17.813709 17.791996 17.726902 17.748600 17.705204 17.683506 17.835407 17.857105 17.857105 17.857105 17.878803 17.835407 17.791996 17.878803 17.791996 17.857105 17.835407 17.813709 17.813709 17.813709 17.857105 17.922199 17.835407 17.900501 17.835407 17.900501 17.857105 17.857105 17.791996 17.748600 17.791996 17.748600 17.748600 17.488209 17.531605 17.596699 17.575001 17.553303 17.618397 17.640110 17.726902 17.640110 17.813709 17.857105 17.900501 18.030704 18.768497 19.549702 20.005405 20.461109 20.547901 20.981907 21.632908 21.632908 21.611210 21.350803 21.177204 21.177204 21.220600 21.198902 21.155506 21.177204 21.242298 21.372501 21.415897 21.481007 21.589497 21.698002 21.763096 22.001804 22.110310 22.197102 22.218800 22.262196 22.349003 22.327305 22.283909 22.370701 22.435810 22.500904 22.457508 22.565998 22.587696 22.652805 22.696201 22.761295 22.848103 22.869801 22.826405 22.717899 22.717899 22.609409 22.479206 22.305607 22.435810 22.262196 22.283909 22.197102 22.240498 22.327305 22.305607 22.479206 22.587696 22.587696 22.631107 22.652805 22.674503 22.761295 22.631107 22.522602 22.457508 22.240498 22.110310 21.980106 21.893299 21.719700 21.611210 21.741398 21.589497 21.654606 21.741398 21.914997 22.132008 22.240498 22.414097 22.457508 22.414097 22.392399 22.370701 22.370701 22.305607 21.958408 21.676304 21.459309 21.329105 21.155506 21.090397 20.938496 20.851704 20.960209 20.678104 20.634708 20.526203 20.374302 20.309208 20.135609 19.853504 19.571400 18.855305 18.334507 18.117496 18.052402 18.074100 17.987309 
17.553303 17.791996 17.857105 17.770298 17.791996 17.813709 17.770298 17.748600 17.748600 17.683506 17.705204 17.683506 17.835407 17.943897 17.857105 17.835407 17.900501 17.791996 17.813709 17.878803 17.857105 17.857105 17.835407 17.813709 17.835407 17.813709 17.922199 17.857105 17.900501 17.878803 17.835407 17.857105 17.748600 17.857105 17.726902 17.748600 17.878803 17.748600 17.748600 17.466496 17.553303 17.596699 17.509907 17.596699 17.596699 17.683506 17.661808 17.640110 17.835407 17.878803 17.965595 18.139210 18.855305 19.593098 20.048801 20.678104 20.504505 20.938496 21.676304 21.524403 21.546101 21.350803 21.155506 21.155506 21.177204 21.177204 21.220600 21.177204 21.307407 21.524403 21.502705 21.611210 21.654606 21.784809 21.958408 22.132008 22.392399 22.435810 22.500904 22.479206 22.500904 22.587696 22.522602 22.587696 22.609409 22.500904 22.392399 22.370701 22.370701 22.544300 22.414097 22.414097 22.609409 22.652805 22.761295 22.696201 22.696201 22.674503 22.587696 22.587696 22.696201 22.522602 22.457508 22.349003 22.479206 22.392399 22.370701 22.500904 22.500904 22.544300 22.544300 22.565998 22.544300 22.652805 22.609409 22.500904 22.457508 22.305607 22.197102 21.980106 21.980106 21.849903 21.784809 21.806507 21.719700 21.784809 21.893299 22.045200 22.153706 22.305607 22.327305 22.370701 22.392399 22.479206 22.392399 22.392399 22.327305 21.893299 21.784809 21.415897 21.329105 21.155506 21.003605 21.047001 20.851704 20.938496 20.634708 20.612995 20.569599 20.374302 20.200703 20.135609 19.940296 19.614796 19.050602 18.377903 18.052402 18.052402 18.009007 18.030704 
17.488209 17.596699 17.748600 17.683506 17.770298 17.791996 17.748600 17.683506 17.705204 17.661808 17.705204 17.705204 17.791996 17.987309 17.791996 17.813709 17.770298 17.770298 17.726902 17.770298 17.835407 17.835407 17.813709 17.748600 17.857105 17.770298 17.748600 17.835407 17.922199 17.813709 17.857105 17.770298 17.748600 17.726902 17.791996 17.705204 17.705204 17.683506 17.683506 17.531605 17.488209 17.596699 17.596699 17.575001 17.575001 17.575001 17.705204 17.640110 17.770298 17.878803 17.965595 18.139210 18.985508 19.614796 20.113895 20.547901 20.612995 21.198902 21.654606 21.567799 21.459309 21.285709 21.177204 21.198902 21.198902 21.220600 21.263996 21.198902 21.372501 21.589497 21.567799 21.698002 21.698002 21.806507 21.958408 22.218800 22.479206 22.631107 22.674503 22.674503 22.739597 22.739597 22.652805 22.609409 22.544300 22.435810 22.305607 22.283909 22.153706 22.153706 22.175404 22.240498 22.457508 22.392399 22.587696 22.609409 22.783009 22.869801 22.783009 22.761295 22.826405 22.696201 22.696201 22.631107 22.652805 22.544300 22.522602 22.479206 22.414097 22.414097 22.435810 22.349003 22.457508 22.435810 22.435810 22.370701 22.327305 22.327305 22.283909 22.153706 22.110310 22.023502 21.980106 21.958408 21.893299 21.958408 22.001804 22.066898 22.218800 22.240498 22.240498 22.414097 22.305607 22.349003 22.327305 22.349003 22.197102 21.980106 21.806507 21.524403 21.437595 21.263996 21.220600 21.112110 21.003605 20.960209 20.764896 20.699802 20.634708 20.547901 20.330906 20.287510 19.896900 19.614796 19.180805 18.551502 18.117496 18.074100 18.030704 18.030704 
17.444798 17.575001 17.726902 17.770298 17.770298 17.726902 17.726902 17.726902 17.661808 17.748600 17.726902 17.813709 17.791996 17.878803 17.857105 17.813709 17.857105 17.748600 17.813709 17.878803 17.857105 17.835407 17.857105 17.878803 17.835407 17.835407 17.878803 17.857105 17.857105 17.835407 17.705204 17.683506 17.748600 17.661808 17.726902 17.791996 17.813709 17.640110 17.618397 17.509907 17.466496 17.553303 17.705204 17.575001 17.618397 17.705204 17.683506 17.618397 17.900501 17.900501 18.009007 18.204304 19.072300 19.723301 20.200703 20.634708 20.678104 21.220600 21.654606 21.546101 21.437595 21.329105 21.155506 21.220600 21.220600 21.263996 21.329105 21.394199 21.502705 21.698002 21.741398 21.849903 21.806507 21.914997 22.088596 22.327305 22.609409 22.761295 22.717899 22.804707 22.848103 22.761295 22.717899 22.696201 22.652805 22.370701 22.240498 22.132008 22.132008 22.110310 22.132008 22.066898 22.218800 22.262196 22.565998 22.565998 22.739597 23.021702 23.000004 23.000004 23.086796 22.978306 22.913197 22.869801 22.783009 22.717899 22.544300 22.479206 22.305607 22.218800 22.240498 22.153706 22.132008 22.218800 22.197102 22.262196 22.283909 22.349003 22.392399 22.370701 22.305607 22.240498 22.240498 22.175404 22.110310 22.088596 22.066898 22.218800 22.175404 22.283909 22.262196 22.283909 22.327305 22.349003 22.305607 22.240498 22.283909 22.023502 21.784809 21.611210 21.459309 21.394199 21.263996 21.242298 21.047001 21.155506 20.916798 21.003605 20.656406 20.591297 20.374302 20.374302 19.983707 19.744999 19.332706 18.681705 18.204304 18.095798 18.117496 18.009007 
17.423100 17.553303 17.748600 17.748600 17.705204 17.683506 17.683506 17.770298 17.770298 17.748600 17.835407 17.748600 17.922199 17.922199 17.835407 17.857105 17.857105 17.770298 17.813709 17.900501 17.813709 17.857105 17.813709 17.813709 17.835407 17.813709 17.900501 17.900501 17.835407 17.900501 17.770298 17.726902 17.748600 17.770298 17.726902 17.748600 17.857105 17.683506 17.726902 17.553303 17.596699 17.618397 17.553303 17.575001 17.596699 17.683506 17.770298 17.726902 17.878803 17.965595 17.922199 18.356205 19.159107 19.788410 20.200703 20.678104 20.699802 21.263996 21.676304 21.546101 21.415897 21.329105 21.177204 21.220600 21.220600 21.307407 21.394199 21.437595 21.524403 21.676304 21.763096 21.849903 21.980106 21.936695 22.197102 22.457508 22.631107 22.761295 22.783009 22.826405 22.848103 22.848103 22.717899 22.696201 22.826405 22.479206 22.240498 22.132008 22.001804 22.023502 22.001804 22.023502 22.240498 22.197102 22.370701 22.544300 22.717899 23.000004 23.021702 23.130207 23.216999 23.173603 23.065098 23.043400 22.934910 22.848103 22.609409 22.349003 22.175404 22.023502 22.001804 22.001804 22.045200 22.045200 22.001804 22.045200 22.262196 22.305607 22.479206 22.522602 22.674503 22.500904 22.479206 22.522602 22.457508 22.283909 22.392399 22.305607 22.175404 22.175404 22.197102 22.153706 22.218800 22.175404 22.088596 22.197102 22.175404 22.045200 21.893299 21.741398 21.611210 21.546101 21.481007 21.437595 21.329105 21.350803 21.003605 20.895100 20.830006 20.721500 20.439396 20.352604 20.135609 19.788410 19.354404 18.898701 18.334507 18.095798 18.074100 17.987309 
17.488209 17.466496 17.661808 17.683506 17.661808 17.683506 17.726902 17.661808 17.770298 17.748600 17.791996 17.791996 17.813709 17.835407 17.878803 17.857105 17.878803 17.791996 17.878803 17.900501 17.878803 17.922199 17.965595 17.878803 17.922199 17.835407 17.878803 17.813709 17.857105 17.943897 17.943897 17.748600 17.748600 17.835407 17.726902 17.770298 17.726902 17.726902 17.661808 17.553303 17.531605 17.575001 17.596699 17.596699 17.618397 17.683506 17.683506 17.683506 17.943897 17.922199 18.009007 18.442997 19.180805 19.831806 20.265797 20.612995 20.743198 21.307407 21.567799 21.459309 21.394199 21.329105 21.263996 21.133808 21.220600 21.329105 21.329105 21.546101 21.654606 21.828205 21.871601 21.936695 21.936695 22.066898 22.218800 22.500904 22.631107 22.739597 22.761295 22.869801 22.934910 22.826405 22.783009 22.783009 22.652805 22.479206 22.153706 22.110310 21.980106 22.001804 22.001804 22.001804 22.132008 22.197102 22.327305 22.522602 22.717899 22.913197 23.086796 23.195301 23.282108 23.260410 23.173603 23.043400 23.065098 22.848103 22.587696 22.327305 22.110310 21.958408 22.045200 21.936695 21.936695 21.958408 21.914997 21.980106 22.175404 22.349003 22.479206 22.587696 22.587696 22.609409 22.609409 22.587696 22.544300 22.500904 22.435810 22.327305 22.088596 22.001804 22.045200 22.001804 22.001804 21.871601 21.849903 22.001804 22.066898 22.088596 21.936695 21.914997 21.741398 21.676304 21.567799 21.632908 21.437595 21.437595 21.133808 21.090397 20.938496 20.743198 20.526203 20.374302 20.157307 19.896900 19.462910 19.028904 18.377903 18.182606 18.095798 18.095798 
17.509907 17.401402 17.596699 17.661808 17.661808 17.661808 17.683506 17.770298 17.726902 17.813709 17.857105 17.857105 17.878803 17.878803 17.900501 17.857105 17.878803 17.878803 17.857105 17.943897 17.878803 17.922199 17.900501 17.878803 17.857105 17.922199 17.943897 17.943897 17.922199 17.878803 17.813709 17.835407 17.813709 17.791996 17.791996 17.726902 17.813709 17.748600 17.683506 17.531605 17.444798 17.640110 17.640110 17.640110 17.661808 17.661808 17.683506 17.640110 17.900501 17.900501 18.030704 18.356205 19.245899 19.875202 20.265797 20.569599 20.699802 21.285709 21.481007 21.372501 21.415897 21.285709 21.112110 21.198902 21.133808 21.329105 21.459309 21.524403 21.589497 21.828205 21.893299 21.936695 21.980106 22.023502 22.305607 22.522602 22.717899 22.804707 22.826405 22.826405 22.891499 22.848103 22.783009 22.783009 22.761295 22.565998 22.240498 22.110310 22.088596 22.001804 21.958408 21.958408 22.066898 22.132008 22.305607 22.479206 22.739597 22.934910 23.108509 23.108509 23.260410 23.260410 23.195301 23.130207 23.130207 22.869801 22.631107 22.414097 22.153706 22.045200 21.980106 21.849903 21.871601 21.893299 21.958408 21.958408 22.153706 22.370701 22.609409 22.739597 22.717899 22.739597 22.739597 22.674503 22.652805 22.717899 22.565998 22.305607 22.110310 21.936695 22.001804 21.893299 21.806507 21.719700 21.676304 21.784809 21.914997 21.980106 21.958408 22.001804 21.980106 21.914997 21.806507 21.849903 21.806507 21.763096 21.502705 21.263996 21.090397 20.938496 20.547901 20.504505 20.287510 19.940296 19.593098 19.137409 18.486408 18.226002 18.117496 18.095798 
17.466496 17.401402 17.531605 17.705204 17.661808 17.791996 17.726902 17.683506 17.748600 17.835407 17.900501 17.878803 17.878803 17.900501 17.900501 17.943897 17.943897 17.878803 17.857105 17.900501 17.900501 17.943897 17.857105 17.878803 18.009007 17.878803 17.835407 17.900501 17.900501 17.943897 17.900501 17.878803 17.878803 17.878803 17.791996 17.791996 17.791996 17.835407 17.705204 17.488209 17.596699 17.661808 17.683506 17.618397 17.618397 17.726902 17.705204 17.726902 17.922199 17.922199 18.074100 18.486408 19.289295 19.875202 20.352604 20.591297 20.786610 21.242298 21.394199 21.415897 21.372501 21.220600 21.155506 21.263996 21.285709 21.350803 21.481007 21.676304 21.632908 21.958408 21.936695 22.001804 21.980106 22.066898 22.283909 22.392399 22.696201 22.848103 22.848103 22.891499 22.869801 22.934910 22.783009 22.783009 22.739597 22.457508 22.262196 22.088596 22.153706 22.001804 22.023502 21.980106 22.153706 22.132008 22.283909 22.522602 22.869801 23.043400 23.108509 23.151905 23.282108 23.303806 23.216999 23.173603 23.130207 22.956608 22.674503 22.435810 22.197102 22.001804 22.001804 21.849903 21.893299 21.914997 21.914997 21.980106 22.153706 22.392399 22.609409 22.717899 22.739597 22.761295 22.826405 22.761295 22.717899 22.783009 22.631107 22.392399 22.110310 21.936695 21.849903 21.741398 21.784809 21.611210 21.611210 21.741398 21.849903 21.914997 22.045200 22.066898 22.110310 22.045200 22.023502 22.023502 21.914997 21.871601 21.676304 21.437595 21.133808 20.960209 20.721500 20.569599 20.417698 20.070499 19.679905 19.289295 18.725101 18.204304 18.139210 18.160908 
17.401402 17.401402 17.683506 17.770298 17.791996 17.813709 17.813709 17.835407 17.813709 17.813709 17.878803 17.943897 17.922199 17.943897 17.900501 17.857105 17.922199 17.791996 17.791996 17.922199 17.900501 17.857105 17.922199 17.900501 17.900501 17.857105 17.900501 17.900501 17.878803 17.878803 17.900501 17.791996 17.857105 17.900501 17.791996 17.857105 17.813709 17.748600 17.705204 17.575001 17.553303 17.640110 17.661808 17.640110 17.640110 17.705204 17.770298 17.640110 17.857105 17.943897 18.095798 18.551502 19.376102 19.831806 20.309208 20.547901 20.808308 21.242298 21.307407 21.350803 21.372501 21.220600 21.155506 21.198902 21.307407 21.437595 21.502705 21.654606 21.741398 21.958408 22.045200 22.045200 22.066898 22.218800 22.305607 22.500904 22.652805 22.804707 22.848103 22.934910 22.869801 22.869801 22.891499 22.783009 22.674503 22.522602 22.305607 22.218800 22.175404 22.110310 22.175404 22.066898 22.153706 22.132008 22.283909 22.479206 22.804707 22.956608 23.173603 23.195301 23.368900 23.282108 23.195301 23.108509 23.108509 23.021702 22.717899 22.522602 22.218800 22.088596 21.980106 21.980106 21.914997 21.893299 21.958408 22.023502 22.218800 22.522602 22.587696 22.826405 22.739597 22.739597 22.826405 22.783009 22.739597 22.783009 22.652805 22.305607 22.197102 21.914997 21.914997 21.763096 21.654606 21.567799 21.611210 21.698002 21.806507 21.936695 22.045200 22.066898 22.218800 22.175404 22.240498 22.045200 21.936695 22.023502 21.698002 21.502705 21.307407 21.047001 20.743198 20.591297 20.396000 20.135609 19.701603 19.441196 18.855305 18.356205 18.139210 18.204304 
17.444798 17.336308 17.531605 17.770298 17.813709 17.835407 17.726902 17.770298 17.770298 17.835407 17.900501 17.857105 17.922199 17.943897 17.900501 17.857105 17.878803 17.857105 17.857105 17.857105 17.878803 17.922199 17.857105 17.835407 17.900501 17.900501 17.857105 17.835407 17.813709 17.900501 17.878803 17.813709 17.835407 17.835407 17.835407 17.900501 17.835407 17.748600 17.640110 17.553303 17.575001 17.618397 17.705204 17.661808 17.661808 17.661808 17.791996 17.705204 17.857105 18.009007 18.074100 18.551502 19.289295 19.853504 20.287510 20.482807 20.656406 21.090397 21.198902 21.350803 21.263996 21.242298 21.155506 21.263996 21.329105 21.481007 21.546101 21.698002 21.958408 22.110310 22.110310 22.110310 22.045200 22.001804 22.218800 22.479206 22.587696 22.739597 22.761295 22.869801 22.761295 22.848103 22.804707 22.739597 22.739597 22.544300 22.370701 22.327305 22.370701 22.218800 22.175404 22.175404 22.283909 22.218800 22.457508 22.565998 22.783009 22.956608 23.043400 23.130207 23.238697 23.238697 23.108509 23.195301 23.108509 22.956608 22.761295 22.565998 22.327305 22.153706 22.023502 22.045200 22.001804 22.045200 21.958408 21.936695 22.175404 22.392399 22.631107 22.717899 22.761295 22.826405 22.826405 22.739597 22.717899 22.739597 22.609409 22.327305 22.175404 21.871601 21.849903 21.719700 21.698002 21.632908 21.546101 21.654606 21.828205 21.828205 22.001804 22.110310 22.110310 22.110310 22.132008 22.066898 22.001804 22.066898 21.806507 21.589497 21.350803 21.090397 20.764896 20.699802 20.526203 20.092197 19.853504 19.462910 18.985508 18.399601 18.204304 18.139210 
17.444798 17.379704 17.553303 17.857105 17.770298 17.878803 17.791996 17.922199 17.857105 17.857105 17.835407 17.835407 17.965595 17.965595 17.878803 17.943897 17.878803 17.900501 17.791996 17.878803 17.791996 17.791996 17.857105 17.857105 17.922199 17.900501 17.900501 17.943897 17.857105 17.900501 17.900501 17.900501 17.791996 17.878803 17.878803 17.857105 17.900501 17.770298 17.683506 17.488209 17.640110 17.748600 17.661808 17.661808 17.726902 17.748600 17.748600 17.683506 17.835407 17.943897 18.139210 18.660007 19.419498 19.875202 20.330906 20.504505 20.699802 20.916798 21.112110 21.242298 21.285709 21.133808 21.112110 21.285709 21.372501 21.502705 21.567799 21.784809 21.936695 22.153706 22.132008 22.262196 22.001804 22.088596 22.175404 22.305607 22.392399 22.587696 22.674503 22.696201 22.761295 22.696201 22.674503 22.717899 22.739597 22.609409 22.565998 22.435810 22.435810 22.392399 22.435810 22.370701 22.435810 22.414097 22.565998 22.674503 22.783009 22.934910 23.021702 23.086796 23.173603 23.108509 23.043400 23.065098 23.043400 22.913197 22.804707 22.609409 22.370701 22.262196 22.218800 22.066898 22.088596 22.088596 22.110310 22.066898 22.240498 22.457508 22.652805 22.761295 22.696201 22.783009 22.761295 22.696201 22.631107 22.674503 22.500904 22.305607 22.153706 21.958408 21.893299 21.763096 21.676304 21.654606 21.611210 21.698002 21.849903 21.936695 22.066898 22.153706 22.240498 22.175404 22.240498 22.175404 22.066898 22.110310 21.828205 21.632908 21.350803 21.112110 20.873402 20.721500 20.439396 20.244099 19.896900 19.506306 18.985508 18.442997 18.247700 18.226002 
17.379704 17.401402 17.488209 17.705204 17.726902 17.726902 17.878803 17.878803 17.726902 17.705204 17.791996 17.791996 17.857105 17.813709 17.857105 18.009007 17.922199 17.813709 17.835407 17.835407 17.748600 17.835407 17.813709 17.900501 17.835407 17.857105 17.900501 17.835407 17.770298 17.857105 17.878803 17.770298 17.943897 17.857105 17.791996 17.813709 17.791996 17.705204 17.618397 17.488209 17.531605 17.618397 17.683506 17.575001 17.705204 17.748600 17.770298 17.705204 17.835407 17.878803 18.074100 18.638309 19.332706 19.875202 20.265797 20.439396 20.612995 20.830006 21.068699 21.155506 21.177204 21.177204 21.090397 21.285709 21.394199 21.502705 21.654606 21.741398 22.023502 22.197102 22.110310 22.110310 22.023502 22.045200 22.023502 22.153706 22.262196 22.457508 22.435810 22.479206 22.587696 22.587696 22.544300 22.565998 22.652805 22.696201 22.652805 22.652805 22.696201 22.544300 22.631107 22.457508 22.609409 22.500904 22.674503 22.652805 22.717899 22.826405 22.826405 22.869801 22.891499 22.913197 22.956608 22.913197 22.848103 22.891499 22.674503 22.587696 22.392399 22.327305 22.327305 22.240498 22.218800 22.218800 22.197102 22.153706 22.370701 22.500904 22.587696 22.696201 22.609409 22.739597 22.696201 22.631107 22.587696 22.587696 22.500904 22.283909 22.110310 21.893299 21.871601 21.719700 21.698002 21.698002 21.654606 21.719700 21.806507 21.893299 22.045200 22.088596 22.153706 22.197102 22.283909 22.175404 22.001804 22.132008 21.784809 21.589497 21.307407 21.090397 20.851704 20.743198 20.461109 20.200703 19.853504 19.506306 19.159107 18.594898 18.247700 18.095798 
17.509907 17.466496 17.466496 17.705204 17.748600 17.791996 17.770298 17.857105 17.835407 17.857105 17.835407 17.813709 18.030704 17.857105 17.900501 17.943897 17.943897 17.857105 17.878803 17.900501 17.857105 17.835407 17.900501 17.900501 17.900501 17.857105 17.943897 17.922199 17.835407 17.922199 17.791996 17.835407 17.900501 17.878803 17.900501 17.835407 17.813709 17.748600 17.596699 17.575001 17.575001 17.640110 17.748600 17.618397 17.640110 17.748600 17.791996 17.705204 17.900501 17.922199 18.074100 18.703403 19.311008 19.962009 20.352604 20.569599 20.678104 20.938496 21.068699 21.177204 21.177204 21.263996 21.220600 21.329105 21.502705 21.546101 21.676304 21.849903 22.045200 22.262196 22.175404 22.110310 21.980106 21.936695 22.023502 22.110310 22.066898 22.349003 22.414097 22.414097 22.457508 22.435810 22.479206 22.652805 22.717899 22.804707 22.783009 22.826405 22.848103 22.848103 22.804707 22.826405 22.783009 22.652805 22.739597 22.696201 22.804707 22.717899 22.674503 22.696201 22.783009 22.631107 22.631107 22.761295 22.783009 22.869801 22.761295 22.717899 22.544300 22.544300 22.500904 22.414097 22.370701 22.414097 22.414097 22.327305 22.457508 22.522602 22.565998 22.609409 22.565998 22.609409 22.652805 22.652805 22.609409 22.652805 22.479206 22.283909 22.088596 21.980106 21.980106 21.849903 21.784809 21.784809 21.784809 21.741398 21.828205 22.045200 22.132008 22.153706 22.153706 22.175404 22.132008 22.240498 22.088596 22.153706 21.784809 21.567799 21.372501 21.025303 20.830006 20.634708 20.547901 20.200703 19.940296 19.528004 19.289295 18.877003 18.464710 18.204304 
17.531605 17.466496 17.358006 17.596699 17.813709 17.726902 17.791996 17.878803 17.857105 17.791996 17.943897 17.878803 17.900501 17.965595 17.943897 17.922199 17.835407 17.813709 17.878803 17.770298 17.922199 17.878803 17.857105 17.835407 17.878803 17.813709 17.922199 17.900501 17.878803 17.878803 17.878803 17.835407 17.900501 17.922199 17.835407 17.791996 17.857105 17.726902 17.575001 17.531605 17.553303 17.683506 17.726902 17.726902 17.726902 17.726902 17.748600 17.770298 17.965595 17.943897 18.247700 18.725101 19.332706 19.875202 20.265797 20.547901 20.830006 20.938496 21.133808 21.198902 21.307407 21.285709 21.285709 21.372501 21.502705 21.524403 21.784809 21.763096 22.132008 22.153706 22.132008 22.110310 21.980106 22.001804 22.001804 21.958408 22.066898 22.218800 22.240498 22.327305 22.370701 22.522602 22.457508 22.652805 22.826405 22.891499 22.934910 22.978306 22.956608 22.913197 22.956608 22.956608 22.891499 22.804707 22.804707 22.652805 22.674503 22.587696 22.457508 22.392399 22.479206 22.457508 22.392399 22.457508 22.544300 22.631107 22.826405 22.848103 22.761295 22.717899 22.674503 22.652805 22.609409 22.652805 22.522602 22.544300 22.544300 22.500904 22.435810 22.479206 22.435810 22.457508 22.435810 22.500904 22.500904 22.414097 22.457508 22.327305 22.240498 22.088596 22.045200 21.958408 21.958408 21.828205 21.763096 21.871601 21.871601 21.980106 22.132008 22.110310 22.132008 22.045200 22.045200 22.110310 22.001804 22.045200 21.741398 21.546101 21.285709 21.068699 20.830006 20.743198 20.569599 20.265797 19.918598 19.614796 19.354404 19.137409 18.660007 18.182606 
17.488209 17.292896 17.423100 17.596699 17.661808 17.791996 17.857105 17.878803 17.661808 17.770298 17.922199 17.835407 17.943897 17.900501 17.922199 17.922199 17.857105 17.791996 17.813709 17.835407 17.900501 17.878803 17.878803 17.813709 17.835407 17.813709 17.857105 17.835407 17.813709 17.987309 17.791996 17.770298 17.791996 17.791996 17.813709 17.748600 17.705204 17.705204 17.553303 17.423100 17.488209 17.640110 17.683506 17.640110 17.640110 17.770298 17.791996 17.748600 17.922199 17.922199 18.160908 18.768497 19.332706 19.875202 20.309208 20.699802 20.721500 21.003605 21.198902 21.307407 21.350803 21.285709 21.372501 21.437595 21.437595 21.632908 21.763096 21.893299 22.110310 22.153706 22.001804 22.023502 21.914997 21.980106 21.914997 21.958408 22.023502 22.132008 22.240498 22.240498 22.283909 22.435810 22.500904 22.565998 22.761295 22.913197 23.021702 23.021702 23.151905 22.978306 23.021702 22.956608 22.978306 22.739597 22.739597 22.674503 22.565998 22.479206 22.349003 22.305607 22.283909 22.197102 22.370701 22.305607 22.370701 22.522602 22.674503 22.913197 22.934910 23.021702 22.934910 22.826405 22.826405 22.869801 22.717899 22.631107 22.479206 22.414097 22.370701 22.262196 22.153706 22.218800 22.327305 22.262196 22.283909 22.349003 22.283909 22.240498 22.262196 22.132008 22.175404 22.153706 22.066898 21.958408 21.958408 21.936695 21.958408 21.980106 21.980106 21.980106 22.001804 21.958408 22.001804 21.980106 21.871601 21.871601 21.632908 21.394199 21.242298 20.938496 20.786610 20.721500 20.526203 20.244099 19.940296 19.571400 19.441196 19.332706 18.811909 18.334507 
17.553303 17.401402 17.401402 17.488209 17.770298 17.770298 17.770298 17.857105 17.748600 17.791996 17.900501 17.857105 17.922199 17.900501 17.878803 17.878803 17.835407 17.813709 17.748600 17.813709 17.791996 17.748600 17.835407 17.770298 17.835407 17.813709 17.835407 17.878803 17.857105 17.857105 17.857105 17.791996 17.813709 17.857105 17.791996 17.835407 17.770298 17.705204 17.575001 17.466496 17.575001 17.683506 17.618397 17.640110 17.640110 17.770298 17.748600 17.791996 17.965595 17.900501 18.269398 18.768497 19.419498 20.005405 20.330906 20.699802 20.916798 21.198902 21.329105 21.394199 21.502705 21.502705 21.415897 21.394199 21.632908 21.676304 21.719700 21.958408 22.132008 22.218800 22.088596 22.023502 21.914997 21.936695 21.936695 22.066898 22.132008 22.218800 22.262196 22.262196 22.262196 22.392399 22.500904 22.544300 22.891499 22.934910 23.000004 23.021702 23.043400 23.021702 22.978306 23.000004 22.978306 22.804707 22.761295 22.631107 22.522602 22.457508 22.305607 22.262196 22.153706 22.153706 22.175404 22.153706 22.283909 22.631107 22.739597 22.934910 22.956608 23.065098 23.086796 23.065098 23.000004 23.000004 22.934910 22.717899 22.565998 22.349003 22.262196 22.023502 22.023502 21.958408 22.088596 22.088596 22.132008 22.175404 22.218800 22.262196 22.305607 22.349003 22.349003 22.240498 22.283909 22.240498 22.175404 22.132008 22.110310 22.066898 21.958408 21.871601 21.849903 21.806507 21.893299 21.806507 21.676304 21.719700 21.524403 21.372501 21.177204 20.873402 20.851704 20.678104 20.461109 20.244099 19.962009 19.723301 19.506306 19.311008 18.963810 18.442997 
17.575001 17.358006 17.379704 17.423100 17.705204 17.857105 17.878803 17.835407 17.857105 17.813709 17.857105 17.835407 17.857105 17.922199 17.791996 17.813709 17.835407 17.726902 17.770298 17.770298 17.791996 17.748600 17.791996 17.900501 17.835407 17.900501 17.813709 17.857105 17.791996 17.900501 17.878803 17.878803 17.900501 17.857105 17.857105 17.878803 17.791996 17.683506 17.531605 17.444798 17.553303 17.726902 17.618397 17.661808 17.705204 17.661808 17.813709 17.726902 17.987309 18.009007 18.291096 18.768497 19.484608 20.005405 20.461109 20.916798 21.068699 21.307407 21.437595 21.481007 21.546101 21.546101 21.502705 21.632908 21.611210 21.763096 21.828205 22.045200 22.153706 22.197102 22.066898 22.088596 21.914997 21.980106 22.088596 22.110310 22.305607 22.218800 22.240498 22.218800 22.305607 22.349003 22.457508 22.609409 22.869801 22.956608 23.108509 23.108509 23.043400 23.000004 23.000004 22.934910 22.934910 22.826405 22.739597 22.631107 22.544300 22.349003 22.262196 22.197102 22.175404 22.110310 22.088596 22.175404 22.262196 22.479206 22.652805 22.891499 22.956608 23.130207 23.065098 23.086796 23.021702 23.086796 23.021702 22.804707 22.609409 22.283909 22.110310 21.980106 21.958408 21.893299 21.893299 21.958408 22.045200 22.110310 22.197102 22.283909 22.414097 22.435810 22.457508 22.414097 22.392399 22.414097 22.349003 22.262196 22.175404 22.001804 21.828205 21.654606 21.698002 21.611210 21.546101 21.589497 21.524403 21.524403 21.350803 21.155506 21.003605 20.960209 20.721500 20.656406 20.547901 20.287510 20.027103 19.723301 19.441196 19.332706 19.072300 18.464710 
17.575001 17.423100 17.444798 17.466496 17.640110 17.835407 17.748600 17.813709 17.857105 17.900501 17.900501 17.878803 17.878803 17.878803 17.857105 17.857105 17.835407 17.813709 17.813709 17.791996 17.835407 17.791996 17.857105 17.791996 17.857105 17.878803 17.857105 17.857105 17.878803 17.878803 17.813709 17.813709 17.922199 17.878803 17.900501 17.791996 17.791996 17.726902 17.553303 17.488209 17.531605 17.683506 17.726902 17.596699 17.683506 17.770298 17.770298 17.835407 17.943897 17.922199 18.334507 18.942097 19.484608 20.027103 20.482807 20.981907 21.155506 21.415897 21.524403 21.567799 21.567799 21.611210 21.546101 21.611210 21.719700 21.828205 21.914997 22.153706 22.197102 22.218800 22.110310 22.088596 22.066898 22.088596 22.132008 22.218800 22.218800 22.305607 22.218800 22.262196 22.305607 22.370701 22.392399 22.587696 22.848103 23.021702 23.130207 23.043400 23.043400 22.913197 22.934910 22.891499 22.891499 22.826405 22.717899 22.544300 22.457508 22.305607 22.240498 22.197102 22.132008 22.066898 22.088596 22.088596 22.262196 22.500904 22.804707 22.848103 22.934910 23.130207 23.108509 23.086796 23.086796 23.173603 23.065098 22.717899 22.631107 22.327305 22.153706 21.980106 21.936695 21.871601 21.871601 21.914997 21.958408 22.066898 22.197102 22.370701 22.544300 22.435810 22.565998 22.544300 22.522602 22.587696 22.457508 22.435810 22.349003 22.066898 21.828205 21.698002 21.611210 21.481007 21.437595 21.350803 21.307407 21.372501 21.177204 21.133808 21.025303 20.873402 20.678104 20.656406 20.591297 20.374302 20.092197 19.701603 19.571400 19.419498 19.115696 18.551502 
17.726902 17.401402 17.423100 17.444798 17.618397 17.835407 17.791996 17.857105 17.900501 17.878803 17.857105 17.791996 17.922199 17.900501 17.900501 17.835407 17.813709 17.770298 17.813709 17.791996 17.857105 17.813709 17.878803 17.813709 17.943897 17.878803 17.857105 17.857105 17.857105 17.900501 17.965595 17.878803 17.943897 17.965595 17.857105 17.791996 17.770298 17.726902 17.553303 17.575001 17.596699 17.683506 17.683506 17.575001 17.683506 17.813709 17.878803 17.791996 17.965595 17.965595 18.399601 18.920399 19.571400 20.113895 20.634708 21.155506 21.220600 21.481007 21.546101 21.654606 21.654606 21.567799 21.502705 21.654606 21.763096 21.806507 21.980106 22.132008 22.305607 22.262196 22.218800 22.240498 22.197102 22.262196 22.262196 22.327305 22.262196 22.305607 22.327305 22.327305 22.283909 22.435810 22.457508 22.609409 22.891499 23.043400 23.108509 23.086796 23.000004 22.913197 22.913197 22.978306 22.869801 22.783009 22.739597 22.544300 22.457508 22.435810 22.218800 22.197102 22.197102 22.175404 22.110310 22.175404 22.327305 22.435810 22.717899 22.956608 23.021702 23.043400 23.043400 23.108509 23.043400 23.151905 23.065098 22.804707 22.652805 22.370701 22.153706 21.958408 21.980106 21.828205 21.849903 21.936695 21.958408 22.045200 22.153706 22.370701 22.457508 22.544300 22.652805 22.674503 22.739597 22.609409 22.457508 22.435810 22.349003 22.110310 21.871601 21.611210 21.546101 21.437595 21.372501 21.307407 21.220600 21.263996 21.068699 21.003605 20.960209 20.786610 20.656406 20.612995 20.482807 20.330906 20.005405 19.744999 19.571400 19.419498 19.224201 18.594898 
17.770298 17.358006 17.423100 17.423100 17.509907 17.922199 17.857105 17.922199 17.922199 17.857105 17.900501 17.878803 17.943897 17.900501 17.878803 17.922199 17.813709 17.835407 17.857105 17.835407 17.835407 17.813709 17.857105 17.813709 17.987309 17.900501 17.900501 17.922199 17.878803 17.922199 17.791996 17.857105 18.052402 17.857105 17.878803 17.835407 17.748600 17.791996 17.488209 17.596699 17.661808 17.683506 17.683506 17.683506 17.748600 17.813709 17.857105 17.835407 17.965595 18.030704 18.399601 19.007206 19.636509 20.287510 20.656406 21.112110 21.263996 21.502705 21.654606 21.676304 21.632908 21.632908 21.524403 21.676304 21.763096 21.849903 22.023502 22.262196 22.349003 22.305607 22.262196 22.305607 22.327305 22.457508 22.370701 22.435810 22.370701 22.435810 22.414097 22.370701 22.500904 22.565998 22.522602 22.783009 22.934910 23.000004 23.086796 22.978306 22.956608 22.913197 22.826405 22.913197 22.848103 22.674503 22.631107 22.544300 22.457508 22.414097 22.262196 22.262196 22.218800 22.110310 22.197102 22.153706 22.370701 22.500904 22.739597 22.913197 22.956608 23.043400 23.021702 23.021702 23.065098 23.195301 23.043400 22.826405 22.544300 22.305607 22.110310 22.023502 21.958408 21.936695 21.893299 21.893299 22.023502 22.088596 22.218800 22.370701 22.522602 22.587696 22.717899 22.696201 22.674503 22.631107 22.500904 22.522602 22.457508 22.110310 21.936695 21.654606 21.524403 21.394199 21.350803 21.307407 21.177204 21.155506 21.068699 20.960209 20.981907 20.916798 20.699802 20.634708 20.461109 20.309208 20.027103 19.810108 19.571400 19.376102 19.354404 18.703403 
17.770298 17.292896 17.488209 17.379704 17.596699 17.835407 17.835407 17.943897 17.791996 17.857105 17.857105 17.900501 17.943897 17.857105 17.813709 17.900501 17.922199 17.813709 17.791996 17.857105 17.813709 17.835407 17.857105 17.857105 17.857105 17.965595 17.965595 17.900501 17.878803 17.857105 17.813709 17.791996 17.813709 17.900501 17.813709 17.835407 17.726902 17.683506 17.531605 17.553303 17.618397 17.661808 17.661808 17.748600 17.748600 17.726902 17.857105 17.705204 18.009007 18.030704 18.442997 19.159107 19.679905 20.222401 20.699802 21.177204 21.329105 21.481007 21.632908 21.611210 21.654606 21.611210 21.567799 21.676304 21.741398 21.871601 22.045200 22.327305 22.349003 22.414097 22.392399 22.435810 22.414097 22.457508 22.500904 22.544300 22.522602 22.457508 22.565998 22.522602 22.522602 22.587696 22.652805 22.783009 22.956608 23.000004 23.000004 22.934910 22.848103 22.739597 22.826405 22.783009 22.826405 22.761295 22.652805 22.544300 22.500904 22.370701 22.240498 22.305607 22.283909 22.240498 22.262196 22.392399 22.435810 22.522602 22.674503 22.891499 22.891499 23.021702 22.978306 23.086796 23.130207 23.151905 23.065098 22.891499 22.652805 22.327305 22.153706 22.088596 22.001804 22.001804 21.958408 21.936695 22.001804 22.023502 22.283909 22.414097 22.479206 22.609409 22.717899 22.739597 22.696201 22.674503 22.565998 22.544300 22.414097 22.153706 21.871601 21.676304 21.546101 21.415897 21.242298 21.198902 21.133808 21.198902 21.047001 20.960209 20.916798 20.808308 20.656406 20.591297 20.417698 20.287510 19.983707 19.766697 19.549702 19.462910 19.332706 18.703403 
17.857105 17.444798 17.466496 17.379704 17.575001 17.791996 17.922199 17.965595 17.878803 17.857105 17.813709 17.900501 17.857105 17.900501 17.965595 17.900501 17.857105 17.813709 17.965595 17.878803 17.943897 17.878803 17.922199 17.857105 17.900501 17.878803 17.878803 17.878803 17.922199 17.965595 17.943897 17.813709 17.900501 17.878803 17.878803 17.857105 17.813709 17.705204 17.596699 17.596699 17.661808 17.683506 17.683506 17.748600 17.835407 17.857105 17.813709 17.813709 18.074100 18.074100 18.464710 19.159107 19.853504 20.417698 20.895100 21.350803 21.372501 21.567799 21.632908 21.611210 21.676304 21.567799 21.546101 21.589497 21.719700 21.914997 22.066898 22.283909 22.457508 22.500904 22.435810 22.349003 22.500904 22.609409 22.631107 22.696201 22.739597 22.674503 22.696201 22.696201 22.804707 22.826405 22.848103 22.869801 22.934910 22.934910 22.869801 22.739597 22.674503 22.761295 22.696201 22.652805 22.609409 22.587696 22.652805 22.565998 22.544300 22.544300 22.435810 22.435810 22.414097 22.327305 22.414097 22.479206 22.522602 22.565998 22.739597 22.804707 22.783009 22.848103 22.891499 22.934910 22.978306 23.043400 22.978306 22.804707 22.674503 22.370701 22.240498 22.175404 22.045200 22.110310 22.045200 22.066898 22.088596 22.153706 22.197102 22.370701 22.587696 22.587696 22.696201 22.696201 22.674503 22.652805 22.631107 22.631107 22.500904 22.197102 22.001804 21.784809 21.611210 21.415897 21.263996 21.307407 21.133808 21.242298 21.025303 21.112110 20.916798 20.851704 20.721500 20.612995 20.439396 20.265797 20.070499 19.723301 19.571400 19.419498 19.441196 18.942097 
17.922199 17.444798 17.379704 17.423100 17.466496 17.835407 17.878803 17.835407 17.857105 17.857105 17.943897 17.922199 17.900501 17.943897 17.878803 17.857105 17.878803 17.900501 17.813709 17.835407 17.900501 17.791996 17.857105 17.857105 17.900501 17.900501 17.813709 17.900501 17.965595 17.965595 17.878803 17.878803 17.813709 17.835407 17.878803 17.705204 17.770298 17.596699 17.488209 17.509907 17.661808 17.726902 17.705204 17.661808 17.770298 17.857105 17.770298 17.813709 18.095798 18.160908 18.725101 19.397800 19.875202 20.461109 20.938496 21.307407 21.415897 21.567799 21.611210 21.611210 21.502705 21.502705 21.524403 21.632908 21.806507 21.914997 22.066898 22.327305 22.435810 22.435810 22.327305 22.327305 22.522602 22.696201 22.783009 22.826405 22.869801 22.891499 22.934910 22.956608 23.021702 23.086796 22.956608 23.043400 22.913197 22.739597 22.609409 22.565998 22.500904 22.522602 22.522602 22.457508 22.457508 22.457508 22.631107 22.631107 22.674503 22.631107 22.631107 22.522602 22.652805 22.631107 22.544300 22.609409 22.674503 22.717899 22.696201 22.717899 22.696201 22.696201 22.761295 22.804707 22.869801 22.978306 22.978306 22.783009 22.609409 22.414097 22.305607 22.240498 22.240498 22.175404 22.175404 22.218800 22.175404 22.175404 22.283909 22.414097 22.479206 22.631107 22.631107 22.631107 22.631107 22.652805 22.631107 22.587696 22.587696 22.262196 22.045200 21.763096 21.589497 21.481007 21.481007 21.372501 21.155506 21.263996 21.025303 20.960209 20.938496 20.743198 20.678104 20.591297 20.439396 20.309208 20.048801 19.679905 19.636509 19.419498 19.462910 19.007206 
17.835407 17.509907 17.401402 17.444798 17.401402 17.705204 17.791996 17.900501 17.878803 17.857105 17.791996 17.857105 17.857105 17.900501 17.878803 17.900501 17.878803 17.835407 17.878803 17.878803 17.922199 17.922199 17.857105 17.857105 17.922199 17.900501 17.857105 17.835407 17.835407 17.943897 17.857105 17.835407 17.835407 17.857105 17.857105 17.683506 17.661808 17.509907 17.444798 17.553303 17.596699 17.683506 17.640110 17.640110 17.770298 17.813709 17.857105 17.878803 18.030704 18.182606 18.811909 19.506306 20.048801 20.396000 20.938496 21.394199 21.307407 21.524403 21.502705 21.589497 21.567799 21.567799 21.546101 21.589497 21.763096 21.958408 22.023502 22.240498 22.327305 22.349003 22.240498 22.305607 22.414097 22.739597 22.891499 22.956608 23.043400 23.086796 23.021702 23.065098 23.108509 23.151905 23.065098 22.956608 22.826405 22.652805 22.414097 22.435810 22.305607 22.305607 22.262196 22.218800 22.327305 22.370701 22.587696 22.717899 22.761295 22.848103 22.826405 22.739597 22.848103 22.783009 22.783009 22.717899 22.826405 22.739597 22.609409 22.565998 22.370701 22.500904 22.522602 22.587696 22.631107 22.761295 22.783009 22.783009 22.696201 22.479206 22.457508 22.435810 22.435810 22.435810 22.349003 22.283909 22.305607 22.240498 22.392399 22.457508 22.565998 22.587696 22.609409 22.631107 22.587696 22.609409 22.652805 22.609409 22.500904 22.349003 22.110310 21.871601 21.784809 21.459309 21.437595 21.350803 21.350803 21.242298 21.177204 21.177204 20.981907 20.851704 20.656406 20.591297 20.526203 20.352604 20.092197 19.810108 19.571400 19.462910 19.419498 19.028904 
17.835407 17.531605 17.401402 17.379704 17.401402 17.661808 17.835407 17.922199 17.857105 17.922199 17.900501 17.857105 17.900501 17.857105 17.900501 17.943897 17.878803 17.857105 17.835407 17.878803 17.857105 17.965595 17.900501 17.878803 17.878803 17.900501 17.878803 17.922199 17.857105 17.900501 17.835407 17.857105 17.791996 17.857105 17.835407 17.705204 17.683506 17.531605 17.401402 17.509907 17.575001 17.661808 17.640110 17.618397 17.726902 17.770298 17.770298 17.857105 18.117496 18.291096 19.072300 19.679905 20.200703 20.569599 21.090397 21.394199 21.198902 21.459309 21.502705 21.524403 21.524403 21.524403 21.567799 21.589497 21.763096 22.001804 22.045200 22.240498 22.305607 22.175404 22.197102 22.305607 22.500904 22.739597 22.804707 22.956608 23.108509 23.303806 23.195301 23.195301 23.238697 23.303806 23.130207 22.978306 22.696201 22.522602 22.435810 22.283909 22.283909 22.240498 22.132008 22.088596 22.132008 22.240498 22.565998 22.804707 22.891499 22.978306 23.021702 22.956608 22.956608 22.934910 22.913197 22.826405 22.783009 22.717899 22.587696 22.457508 22.262196 22.262196 22.262196 22.327305 22.435810 22.587696 22.587696 22.631107 22.674503 22.674503 22.674503 22.652805 22.609409 22.652805 22.457508 22.544300 22.457508 22.500904 22.457508 22.479206 22.500904 22.435810 22.435810 22.522602 22.435810 22.435810 22.457508 22.544300 22.500904 22.240498 22.066898 21.936695 21.849903 21.676304 21.589497 21.546101 21.437595 21.437595 21.263996 21.112110 21.003605 20.916798 20.786610 20.591297 20.504505 20.330906 20.027103 19.810108 19.636509 19.484608 19.593098 19.115696 
17.987309 17.575001 17.444798 17.358006 17.444798 17.683506 17.900501 17.878803 17.922199 17.943897 17.943897 17.900501 17.878803 17.922199 17.922199 17.943897 17.878803 17.835407 17.900501 17.857105 17.922199 17.922199 17.922199 17.922199 17.878803 17.900501 17.900501 17.922199 17.791996 17.943897 17.922199 17.813709 17.791996 17.726902 17.835407 17.748600 17.705204 17.466496 17.466496 17.553303 17.596699 17.618397 17.596699 17.705204 17.791996 17.770298 17.922199 17.922199 18.182606 18.312809 19.376102 19.918598 20.374302 20.591297 21.155506 21.242298 21.112110 21.307407 21.459309 21.415897 21.481007 21.415897 21.481007 21.524403 21.741398 21.849903 21.958408 22.088596 22.153706 22.175404 22.110310 22.262196 22.479206 22.674503 22.848103 22.956608 23.043400 23.195301 23.260410 23.282108 23.303806 23.325504 23.238697 23.065098 22.761295 22.500904 22.414097 22.327305 22.153706 22.175404 22.132008 21.958408 22.088596 22.240498 22.522602 22.739597 22.978306 23.151905 23.151905 23.065098 23.173603 23.151905 23.021702 22.934910 22.869801 22.717899 22.479206 22.262196 22.153706 22.110310 22.110310 22.088596 22.175404 22.392399 22.435810 22.522602 22.696201 22.848103 22.826405 22.783009 22.739597 22.783009 22.761295 22.717899 22.587696 22.500904 22.565998 22.500904 22.414097 22.349003 22.414097 22.262196 22.240498 22.327305 22.262196 22.414097 22.414097 22.327305 22.197102 22.153706 21.980106 21.871601 21.806507 21.741398 21.567799 21.611210 21.329105 21.242298 21.025303 20.916798 20.743198 20.764896 20.547901 20.309208 20.027103 19.875202 19.614796 19.571400 19.571400 19.180805 
17.965595 17.661808 17.444798 17.379704 17.379704 17.705204 17.770298 17.900501 17.835407 17.857105 17.878803 17.878803 17.965595 17.900501 17.878803 17.878803 17.878803 17.813709 17.900501 17.791996 17.965595 17.857105 17.922199 17.922199 17.835407 17.965595 17.857105 17.878803 17.791996 17.878803 17.878803 17.857105 17.770298 17.835407 17.770298 17.705204 17.726902 17.444798 17.466496 17.531605 17.531605 17.509907 17.575001 17.726902 17.748600 17.878803 17.922199 17.857105 18.139210 18.464710 19.506306 20.157307 20.482807 20.851704 21.263996 21.263996 21.112110 21.285709 21.242298 21.307407 21.372501 21.307407 21.372501 21.459309 21.654606 21.763096 21.914997 22.132008 22.088596 22.066898 22.110310 22.218800 22.457508 22.717899 22.956608 22.956608 23.086796 23.173603 23.238697 23.282108 23.368900 23.325504 23.130207 22.956608 22.717899 22.500904 22.370701 22.305607 22.197102 22.110310 22.088596 22.088596 22.023502 22.218800 22.565998 22.869801 23.000004 23.173603 23.151905 23.108509 23.216999 23.151905 23.043400 22.934910 22.826405 22.652805 22.370701 22.262196 22.045200 22.023502 22.066898 21.980106 22.088596 22.349003 22.370701 22.479206 22.696201 22.826405 22.891499 22.956608 23.043400 22.934910 22.978306 22.956608 22.826405 22.696201 22.587696 22.414097 22.262196 22.218800 22.240498 22.175404 22.088596 22.132008 22.153706 22.218800 22.327305 22.349003 22.305607 22.327305 22.175404 22.110310 22.023502 21.936695 21.806507 21.719700 21.567799 21.350803 21.068699 20.981907 20.764896 20.699802 20.547901 20.287510 20.048801 19.788410 19.593098 19.614796 19.549702 19.093998 
18.030704 17.640110 17.466496 17.466496 17.423100 17.618397 17.900501 17.857105 17.791996 17.943897 17.943897 17.878803 17.900501 17.987309 17.922199 17.922199 17.900501 17.922199 17.987309 17.965595 17.922199 17.900501 17.922199 17.878803 17.943897 17.878803 17.857105 17.857105 17.857105 17.878803 17.857105 17.791996 17.770298 17.770298 17.770298 17.705204 17.661808 17.423100 17.423100 17.553303 17.596699 17.683506 17.661808 17.683506 17.770298 17.943897 17.943897 17.965595 18.117496 18.551502 19.788410 20.330906 20.634708 20.960209 21.329105 21.263996 21.068699 21.112110 21.155506 21.220600 21.307407 21.285709 21.220600 21.415897 21.567799 21.784809 21.914997 21.936695 21.980106 22.001804 22.066898 22.197102 22.457508 22.717899 22.891499 23.000004 23.086796 23.282108 23.260410 23.260410 23.325504 23.325504 23.151905 22.934910 22.761295 22.522602 22.370701 22.327305 22.218800 22.110310 22.088596 22.132008 22.132008 22.175404 22.522602 22.826405 22.978306 23.108509 23.130207 23.151905 23.195301 23.151905 23.086796 22.934910 22.804707 22.631107 22.305607 22.262196 22.023502 21.958408 21.980106 21.936695 22.023502 22.153706 22.305607 22.414097 22.761295 22.848103 22.978306 22.978306 23.086796 23.130207 23.043400 22.956608 22.848103 22.761295 22.544300 22.370701 22.262196 22.088596 22.066898 21.936695 21.871601 21.936695 21.893299 22.175404 22.240498 22.370701 22.349003 22.392399 22.370701 22.283909 22.218800 22.153706 22.023502 22.023502 21.698002 21.481007 21.220600 21.090397 20.938496 20.699802 20.504505 20.287510 20.027103 19.810108 19.636509 19.549702 19.614796 19.224201 
18.052402 17.770298 17.575001 17.488209 17.444798 17.575001 17.770298 17.943897 17.857105 17.878803 17.943897 17.922199 17.900501 17.922199 17.943897 17.900501 17.943897 17.878803 17.965595 18.009007 17.965595 17.987309 17.965595 17.857105 17.878803 17.900501 17.878803 17.878803 17.835407 17.835407 17.791996 17.857105 17.835407 17.748600 17.813709 17.726902 17.531605 17.466496 17.466496 17.553303 17.640110 17.661808 17.770298 17.683506 17.791996 17.878803 17.965595 17.943897 18.204304 18.660007 20.005405 20.439396 20.721500 21.198902 21.394199 21.307407 21.242298 21.155506 21.177204 21.220600 21.307407 21.285709 21.263996 21.372501 21.524403 21.719700 21.806507 21.980106 22.001804 21.958408 22.088596 22.197102 22.457508 22.631107 22.761295 23.000004 23.021702 23.173603 23.195301 23.325504 23.347202 23.390598 23.108509 22.891499 22.696201 22.587696 22.435810 22.262196 22.262196 22.197102 22.153706 22.132008 22.262196 22.283909 22.631107 22.761295 23.043400 23.173603 23.173603 23.195301 23.238697 23.195301 23.021702 23.043400 22.848103 22.631107 22.327305 22.197102 22.001804 21.936695 21.914997 21.980106 22.066898 22.175404 22.240498 22.500904 22.761295 22.956608 23.043400 23.130207 23.130207 23.173603 23.130207 23.000004 22.934910 22.848103 22.609409 22.349003 22.218800 22.110310 21.958408 21.958408 21.806507 21.914997 21.936695 22.001804 22.110310 22.283909 22.435810 22.457508 22.479206 22.435810 22.370701 22.349003 22.132008 22.153706 21.893299 21.719700 21.372501 21.242298 20.873402 20.786610 20.612995 20.374302 20.179005 19.918598 19.679905 19.528004 19.636509 19.267597 
17.987309 17.791996 17.575001 17.401402 17.466496 17.423100 17.726902 17.857105 17.857105 17.922199 17.835407 17.878803 17.878803 17.878803 17.900501 17.922199 17.900501 17.791996 17.922199 17.965595 17.922199 17.965595 17.857105 17.943897 17.857105 17.878803 17.835407 17.813709 17.813709 17.857105 17.791996 17.726902 17.857105 17.791996 17.705204 17.596699 17.444798 17.358006 17.466496 17.531605 17.640110 17.683506 17.770298 17.748600 17.857105 17.943897 17.987309 18.095798 18.204304 18.877003 20.005405 20.504505 20.808308 21.220600 21.437595 21.329105 21.285709 21.155506 21.068699 21.133808 21.198902 21.220600 21.198902 21.372501 21.524403 21.676304 21.784809 21.914997 21.914997 21.936695 22.001804 22.197102 22.370701 22.500904 22.696201 22.848103 23.021702 23.195301 23.151905 23.260410 23.347202 23.368900 23.000004 22.913197 22.717899 22.522602 22.457508 22.305607 22.262196 22.197102 22.197102 22.066898 22.262196 22.349003 22.609409 22.869801 23.086796 23.173603 23.108509 23.173603 23.282108 23.238697 23.043400 22.978306 22.761295 22.544300 22.305607 22.153706 22.066898 22.001804 21.936695 21.958408 22.023502 22.175404 22.305607 22.414097 22.804707 22.956608 23.130207 23.130207 23.108509 23.173603 23.065098 23.021702 22.956608 22.783009 22.652805 22.349003 22.110310 21.936695 21.893299 21.849903 21.871601 21.806507 21.871601 21.980106 22.132008 22.283909 22.435810 22.479206 22.587696 22.522602 22.587696 22.392399 22.283909 22.349003 21.958408 21.698002 21.372501 21.242298 20.895100 20.721500 20.591297 20.352604 20.113895 19.896900 19.831806 19.593098 19.658207 19.267597 
18.030704 17.813709 17.683506 17.488209 17.444798 17.444798 17.705204 17.878803 17.900501 17.900501 17.922199 17.943897 17.987309 17.878803 17.943897 17.965595 17.922199 17.835407 17.878803 17.922199 17.878803 17.900501 17.878803 17.943897 18.009007 17.922199 17.900501 17.878803 17.878803 17.791996 17.791996 17.748600 17.835407 17.748600 17.748600 17.553303 17.423100 17.466496 17.509907 17.596699 17.640110 17.770298 17.813709 17.726902 17.835407 17.922199 17.987309 18.052402 18.399601 18.985508 20.048801 20.482807 20.743198 21.285709 21.546101 21.394199 21.177204 21.220600 21.155506 21.155506 21.155506 21.198902 21.155506 21.329105 21.524403 21.611210 21.698002 21.784809 21.828205 21.806507 21.893299 22.088596 22.197102 22.435810 22.587696 22.674503 22.848103 23.021702 23.065098 23.173603 23.151905 23.216999 22.913197 22.826405 22.739597 22.565998 22.522602 22.392399 22.305607 22.240498 22.349003 22.218800 22.327305 22.327305 22.696201 22.913197 23.000004 23.195301 23.173603 23.195301 23.195301 23.151905 23.065098 22.956608 22.783009 22.544300 22.327305 22.175404 22.023502 21.980106 21.914997 21.914997 22.023502 22.088596 22.262196 22.435810 22.783009 22.978306 23.021702 23.108509 23.130207 23.173603 23.043400 23.043400 22.956608 22.717899 22.565998 22.370701 22.088596 21.980106 21.980106 21.849903 21.806507 21.849903 21.828205 22.023502 22.088596 22.392399 22.457508 22.544300 22.631107 22.544300 22.565998 22.435810 22.283909 22.327305 22.045200 21.763096 21.394199 21.220600 20.981907 20.721500 20.634708 20.374302 20.048801 19.831806 19.636509 19.549702 19.658207 19.376102 
18.052402 17.857105 17.857105 17.748600 17.748600 17.661808 17.726902 17.791996 17.878803 17.835407 17.878803 17.900501 17.922199 17.857105 17.943897 17.900501 17.791996 17.878803 17.878803 17.878803 17.857105 17.943897 17.900501 17.878803 17.878803 17.878803 17.965595 17.900501 17.900501 17.878803 17.857105 17.791996 17.878803 17.813709 17.640110 17.466496 17.401402 17.509907 17.661808 17.596699 17.748600 17.791996 17.900501 17.748600 17.857105 17.943897 18.009007 18.095798 18.334507 18.985508 20.157307 20.526203 20.699802 21.263996 21.589497 21.437595 21.177204 21.198902 21.133808 21.133808 21.133808 21.112110 21.155506 21.263996 21.481007 21.567799 21.784809 21.871601 21.784809 21.763096 21.893299 22.023502 22.066898 22.262196 22.414097 22.587696 22.696201 22.848103 22.869801 23.000004 23.086796 23.043400 22.978306 22.826405 22.804707 22.565998 22.652805 22.544300 22.435810 22.327305 22.349003 22.327305 22.414097 22.457508 22.761295 22.826405 23.043400 23.173603 23.065098 23.130207 23.195301 23.108509 23.065098 22.913197 22.739597 22.631107 22.370701 22.197102 22.066898 22.110310 22.023502 22.045200 22.153706 22.240498 22.392399 22.522602 22.783009 23.000004 22.978306 23.000004 23.086796 23.130207 23.173603 23.000004 22.891499 22.848103 22.587696 22.392399 22.110310 22.045200 22.001804 21.828205 21.763096 21.871601 21.871601 21.936695 22.132008 22.262196 22.435810 22.609409 22.652805 22.631107 22.587696 22.457508 22.327305 22.392399 22.045200 21.806507 21.437595 21.198902 20.916798 20.873402 20.678104 20.374302 20.048801 19.918598 19.701603 19.593098 19.614796 19.354404 
18.095798 17.857105 18.030704 17.857105 17.748600 17.835407 17.878803 17.900501 17.922199 17.857105 17.900501 17.900501 17.922199 17.943897 17.943897 17.900501 17.900501 17.900501 17.900501 17.900501 17.857105 17.943897 17.922199 17.878803 18.095798 17.878803 17.900501 17.900501 17.835407 17.813709 17.813709 17.770298 17.683506 17.705204 17.705204 17.466496 17.531605 17.531605 17.596699 17.726902 17.726902 17.813709 17.857105 17.857105 17.878803 17.965595 18.052402 18.074100 18.421299 19.180805 20.135609 20.569599 20.851704 21.372501 21.589497 21.350803 21.133808 21.177204 21.025303 21.090397 21.155506 21.133808 21.068699 21.350803 21.481007 21.567799 21.676304 21.719700 21.698002 21.719700 21.806507 21.828205 21.936695 22.001804 22.110310 22.240498 22.457508 22.479206 22.674503 22.804707 22.869801 22.848103 22.848103 22.783009 22.848103 22.783009 22.652805 22.587696 22.587696 22.544300 22.544300 22.392399 22.500904 22.544300 22.761295 22.848103 22.869801 23.000004 23.021702 23.043400 23.086796 23.086796 23.000004 22.826405 22.783009 22.652805 22.457508 22.327305 22.218800 22.197102 22.153706 22.153706 22.153706 22.240498 22.457508 22.544300 22.826405 23.021702 23.000004 22.934910 23.043400 23.086796 23.086796 23.021702 22.848103 22.826405 22.609409 22.349003 22.175404 22.045200 22.023502 21.958408 22.001804 21.893299 21.871601 22.023502 22.262196 22.327305 22.522602 22.631107 22.696201 22.609409 22.652805 22.544300 22.349003 22.479206 22.045200 21.763096 21.524403 21.263996 20.895100 20.721500 20.634708 20.309208 20.113895 19.831806 19.679905 19.571400 19.658207 19.376102 
18.052402 18.009007 18.074100 17.943897 17.900501 17.900501 17.857105 17.943897 17.813709 17.857105 17.835407 17.857105 17.857105 17.900501 17.835407 17.943897 17.835407 17.878803 17.835407 17.835407 17.922199 17.878803 17.857105 17.813709 17.878803 17.857105 17.878803 17.835407 17.791996 17.857105 17.857105 17.748600 17.726902 17.683506 17.618397 17.466496 17.509907 17.575001 17.683506 17.726902 17.705204 17.857105 17.900501 17.835407 17.900501 17.987309 18.030704 18.160908 18.442997 19.267597 20.179005 20.547901 20.786610 21.350803 21.589497 21.437595 21.177204 21.112110 21.112110 21.047001 21.112110 21.155506 21.177204 21.372501 21.481007 21.632908 21.719700 21.784809 21.719700 21.763096 21.763096 21.806507 21.849903 21.893299 22.001804 22.175404 22.218800 22.392399 22.500904 22.631107 22.717899 22.652805 22.761295 22.826405 22.978306 22.891499 22.891499 22.891499 22.761295 22.739597 22.674503 22.631107 22.717899 22.674503 22.717899 22.804707 22.804707 22.913197 22.826405 22.826405 22.956608 22.913197 22.848103 22.783009 22.826405 22.696201 22.544300 22.500904 22.305607 22.370701 22.392399 22.262196 22.327305 22.414097 22.522602 22.565998 22.783009 22.913197 22.956608 22.891499 22.913197 23.000004 23.065098 22.934910 22.934910 22.869801 22.609409 22.392399 22.240498 22.066898 22.110310 22.023502 21.958408 21.936695 21.958408 22.132008 22.262196 22.457508 22.544300 22.739597 22.717899 22.717899 22.652805 22.565998 22.392399 22.435810 22.045200 21.806507 21.524403 21.198902 20.960209 20.873402 20.699802 20.352604 20.113895 19.831806 19.593098 19.506306 19.701603 19.332706 
18.117496 17.965595 18.009007 17.922199 17.922199 17.900501 17.878803 17.835407 17.835407 17.857105 17.835407 17.857105 17.857105 17.857105 17.857105 17.878803 17.878803 17.770298 17.813709 17.878803 17.857105 17.922199 17.857105 17.857105 17.878803 17.878803 17.835407 17.791996 17.726902 17.770298 17.748600 17.791996 17.705204 17.596699 17.575001 17.531605 17.531605 17.509907 17.618397 17.705204 17.770298 17.922199 17.965595 17.857105 17.900501 18.030704 18.095798 18.182606 18.508106 19.441196 20.135609 20.569599 20.743198 21.372501 21.567799 21.394199 21.133808 21.090397 21.047001 21.047001 21.090397 21.112110 21.155506 21.394199 21.546101 21.676304 21.741398 21.676304 21.676304 21.632908 21.763096 21.741398 21.676304 21.763096 21.849903 21.958408 22.045200 22.240498 22.349003 22.392399 22.414097 22.544300 22.652805 22.934910 22.956608 23.000004 23.043400 23.000004 22.934910 22.934910 22.869801 22.869801 22.826405 22.717899 22.631107 22.609409 22.631107 22.674503 22.696201 22.739597 22.739597 22.609409 22.696201 22.739597 22.674503 22.783009 22.631107 22.609409 22.500904 22.522602 22.544300 22.479206 22.500904 22.631107 22.609409 22.631107 22.826405 22.826405 22.761295 22.848103 22.783009 22.913197 22.869801 22.869801 22.826405 22.848103 22.609409 22.370701 22.305607 22.153706 22.175404 22.066898 22.023502 22.066898 22.045200 22.218800 22.327305 22.414097 22.522602 22.631107 22.717899 22.652805 22.587696 22.587696 22.435810 22.414097 22.045200 21.784809 21.437595 21.155506 20.873402 20.830006 20.678104 20.309208 20.135609 19.810108 19.614796 19.506306 19.658207 19.311008 
18.117496 17.987309 17.987309 17.987309 17.987309 18.009007 18.030704 18.009007 17.900501 17.965595 18.009007 17.943897 17.965595 18.030704 18.030704 17.922199 17.878803 17.900501 17.922199 17.878803 17.878803 17.835407 17.813709 17.813709 17.835407 17.835407 17.748600 17.835407 17.726902 17.813709 17.900501 17.705204 17.640110 17.618397 17.531605 17.553303 17.683506 17.618397 17.791996 17.770298 17.857105 17.900501 17.922199 17.857105 17.922199 18.095798 18.139210 18.291096 18.638309 19.506306 20.352604 20.612995 20.830006 21.546101 21.654606 21.437595 21.155506 21.133808 21.047001 21.025303 21.198902 21.220600 21.242298 21.372501 21.567799 21.698002 21.806507 21.698002 21.698002 21.719700 21.654606 21.698002 21.632908 21.784809 21.828205 21.828205 22.088596 22.262196 22.262196 22.414097 22.392399 22.522602 22.674503 23.000004 23.108509 23.151905 23.130207 23.021702 23.130207 23.021702 23.000004 22.934910 22.934910 22.674503 22.609409 22.587696 22.565998 22.631107 22.565998 22.522602 22.587696 22.565998 22.587696 22.674503 22.761295 22.848103 22.804707 22.826405 22.739597 22.848103 22.804707 22.804707 22.717899 22.826405 22.761295 22.717899 22.696201 22.696201 22.544300 22.631107 22.587696 22.696201 22.696201 22.674503 22.783009 22.674503 22.631107 22.587696 22.479206 22.392399 22.370701 22.305607 22.283909 22.218800 22.262196 22.370701 22.349003 22.631107 22.652805 22.631107 22.631107 22.544300 22.587696 22.544300 22.327305 22.349003 22.023502 21.741398 21.394199 21.242298 20.960209 20.851704 20.634708 20.374302 20.092197 19.896900 19.571400 19.614796 19.679905 19.484608 
18.052402 18.052402 17.987309 17.922199 17.900501 17.943897 17.965595 18.030704 17.922199 17.987309 18.030704 17.922199 18.117496 18.009007 17.857105 17.878803 17.922199 17.857105 17.943897 17.943897 17.857105 17.813709 17.835407 17.748600 17.813709 17.857105 17.835407 17.791996 17.661808 17.770298 17.683506 17.705204 17.770298 17.618397 17.553303 17.553303 17.683506 17.683506 17.748600 17.813709 17.857105 17.987309 17.965595 17.900501 18.009007 18.095798 18.139210 18.160908 18.811909 19.614796 20.417698 20.634708 20.873402 21.589497 21.632908 21.394199 21.068699 21.068699 21.025303 21.047001 21.112110 21.285709 21.307407 21.459309 21.611210 21.784809 21.806507 21.763096 21.698002 21.741398 21.698002 21.654606 21.632908 21.654606 21.719700 21.828205 21.914997 22.110310 22.218800 22.370701 22.370701 22.522602 22.717899 23.065098 23.151905 23.173603 23.195301 23.238697 23.238697 23.173603 23.065098 23.086796 22.978306 22.739597 22.652805 22.565998 22.522602 22.457508 22.435810 22.435810 22.435810 22.392399 22.479206 22.565998 22.826405 22.978306 22.956608 23.021702 22.978306 22.956608 23.000004 23.086796 22.956608 23.043400 22.913197 22.783009 22.631107 22.522602 22.479206 22.457508 22.327305 22.500904 22.500904 22.544300 22.500904 22.587696 22.652805 22.631107 22.609409 22.457508 22.522602 22.479206 22.414097 22.479206 22.435810 22.544300 22.500904 22.457508 22.414097 22.479206 22.522602 22.457508 22.457508 22.370701 22.283909 22.240498 21.914997 21.719700 21.394199 21.198902 21.003605 20.786610 20.634708 20.244099 20.179005 19.831806 19.658207 19.679905 19.614796 19.419498 
18.182606 17.965595 18.095798 18.052402 17.857105 17.987309 17.965595 18.030704 18.030704 17.965595 18.009007 18.117496 18.117496 18.074100 17.987309 17.965595 18.009007 17.943897 17.878803 17.922199 17.943897 17.943897 17.943897 17.813709 17.813709 17.878803 17.813709 17.813709 17.813709 17.770298 17.748600 17.683506 17.596699 17.531605 17.596699 17.705204 17.748600 17.791996 17.748600 17.943897 17.878803 18.030704 18.009007 18.030704 18.052402 18.226002 18.226002 18.356205 18.746799 19.875202 20.504505 20.678104 21.047001 21.719700 21.567799 21.459309 21.133808 21.090397 21.133808 21.155506 21.220600 21.350803 21.437595 21.502705 21.784809 21.893299 21.849903 21.741398 21.741398 21.806507 21.698002 21.806507 21.611210 21.849903 21.806507 21.849903 22.001804 22.197102 22.305607 22.305607 22.435810 22.544300 22.804707 23.043400 23.260410 23.238697 23.368900 23.325504 23.282108 23.151905 23.151905 23.173603 23.043400 22.804707 22.587696 22.500904 22.500904 22.479206 22.327305 22.435810 22.435810 22.370701 22.500904 22.674503 22.761295 22.978306 23.000004 23.130207 23.151905 23.282108 23.195301 23.195301 23.173603 23.195301 22.956608 22.717899 22.565998 22.435810 22.262196 22.262196 22.197102 22.262196 22.349003 22.392399 22.522602 22.479206 22.652805 22.696201 22.761295 22.696201 22.761295 22.761295 22.652805 22.652805 22.631107 22.739597 22.652805 22.587696 22.435810 22.414097 22.392399 22.327305 22.283909 22.175404 22.132008 22.110310 21.828205 21.611210 21.394199 21.177204 20.981907 20.764896 20.591297 20.330906 20.157307 19.810108 19.658207 19.701603 19.744999 19.462910 
18.095798 18.052402 18.052402 17.965595 18.030704 18.030704 18.009007 17.987309 17.987309 18.030704 18.030704 18.139210 18.009007 18.139210 18.009007 18.030704 17.965595 17.878803 17.965595 17.835407 17.900501 17.900501 17.965595 17.878803 17.857105 17.813709 17.770298 17.813709 17.705204 17.748600 17.640110 17.640110 17.509907 17.488209 17.683506 17.705204 17.813709 17.770298 17.857105 17.857105 17.922199 17.987309 17.987309 17.965595 18.052402 18.291096 18.204304 18.421299 18.877003 19.940296 20.612995 20.786610 21.112110 21.611210 21.698002 21.329105 21.155506 21.220600 21.177204 21.263996 21.350803 21.437595 21.437595 21.632908 21.719700 21.893299 22.001804 21.871601 21.698002 21.719700 21.654606 21.654606 21.676304 21.828205 21.828205 21.914997 22.110310 22.218800 22.262196 22.305607 22.392399 22.609409 22.848103 23.173603 23.303806 23.368900 23.390598 23.347202 23.368900 23.325504 23.130207 23.195301 23.021702 22.717899 22.631107 22.522602 22.479206 22.457508 22.414097 22.370701 22.414097 22.327305 22.500904 22.631107 22.826405 22.978306 23.130207 23.173603 23.238697 23.325504 23.303806 23.368900 23.260410 23.282108 23.065098 22.783009 22.544300 22.370701 22.240498 22.153706 22.153706 22.197102 22.262196 22.262196 22.392399 22.392399 22.652805 22.761295 22.934910 22.934910 22.891499 22.848103 22.956608 22.826405 22.783009 22.826405 22.631107 22.500904 22.392399 22.218800 22.153706 22.110310 22.088596 22.045200 21.893299 21.893299 21.676304 21.437595 21.394199 21.155506 20.960209 20.808308 20.656406 20.352604 20.200703 19.810108 19.636509 19.679905 19.744999 19.462910 
18.160908 18.009007 18.074100 18.030704 17.922199 17.987309 17.965595 17.965595 17.965595 17.922199 18.030704 18.009007 18.117496 18.117496 18.074100 18.052402 18.030704 17.943897 17.922199 17.900501 17.878803 18.009007 17.922199 17.878803 17.878803 17.857105 17.878803 17.835407 17.791996 17.791996 17.726902 17.661808 17.596699 17.618397 17.748600 17.791996 17.878803 17.835407 17.922199 17.900501 17.943897 18.095798 18.052402 18.030704 18.117496 18.160908 18.291096 18.399601 18.942097 20.048801 20.743198 20.699802 21.220600 21.784809 21.654606 21.350803 21.177204 21.155506 21.242298 21.307407 21.437595 21.524403 21.502705 21.676304 21.893299 21.914997 22.132008 21.893299 21.763096 21.698002 21.676304 21.763096 21.784809 21.828205 21.871601 22.001804 22.218800 22.283909 22.392399 22.349003 22.457508 22.696201 22.891499 23.195301 23.303806 23.347202 23.347202 23.368900 23.303806 23.238697 23.173603 23.173603 23.043400 22.761295 22.587696 22.522602 22.479206 22.500904 22.349003 22.392399 22.349003 22.349003 22.479206 22.587696 22.783009 23.000004 23.173603 23.260410 23.238697 23.368900 23.260410 23.368900 23.303806 23.238697 23.000004 22.696201 22.479206 22.240498 22.197102 22.088596 22.045200 22.110310 22.110310 22.132008 22.305607 22.500904 22.652805 22.761295 22.934910 22.891499 22.934910 22.956608 22.934910 22.913197 22.891499 22.934910 22.761295 22.522602 22.370701 22.305607 22.110310 22.001804 21.958408 21.871601 21.784809 21.828205 21.589497 21.415897 21.242298 21.133808 20.873402 20.764896 20.591297 20.439396 20.135609 19.831806 19.723301 19.614796 19.744999 19.397800 
18.160908 18.074100 17.987309 17.965595 17.900501 18.052402 18.009007 17.943897 17.965595 18.009007 18.009007 18.052402 18.139210 18.095798 18.030704 18.074100 17.987309 18.009007 17.987309 17.943897 17.965595 18.030704 17.922199 17.878803 17.835407 17.770298 17.878803 17.878803 17.791996 17.857105 17.813709 17.791996 17.748600 17.683506 17.770298 17.878803 17.878803 17.813709 17.878803 17.922199 18.009007 18.030704 18.052402 18.052402 18.095798 18.204304 18.269398 18.334507 18.963810 20.222401 20.786610 20.764896 21.350803 21.806507 21.546101 21.198902 21.133808 21.329105 21.372501 21.437595 21.502705 21.567799 21.589497 21.719700 21.849903 21.980106 22.088596 21.980106 21.849903 21.871601 21.849903 21.849903 21.914997 21.958408 22.001804 22.153706 22.305607 22.457508 22.327305 22.457508 22.565998 22.761295 22.978306 23.260410 23.282108 23.368900 23.347202 23.282108 23.195301 23.151905 23.216999 23.065098 22.934910 22.717899 22.631107 22.544300 22.457508 22.500904 22.392399 22.414097 22.349003 22.435810 22.435810 22.696201 22.848103 23.021702 23.130207 23.390598 23.303806 23.434010 23.390598 23.368900 23.303806 23.282108 23.043400 22.783009 22.544300 22.305607 22.153706 21.980106 22.088596 22.045200 22.088596 22.132008 22.262196 22.370701 22.609409 22.826405 22.891499 22.913197 23.000004 23.000004 23.021702 22.978306 22.869801 22.848103 22.761295 22.435810 22.262196 22.110310 22.045200 21.893299 21.828205 21.763096 21.632908 21.719700 21.546101 21.394199 21.285709 21.047001 20.873402 20.764896 20.634708 20.396000 20.092197 19.831806 19.679905 19.679905 19.658207 19.462910 
18.182606 18.009007 17.987309 17.987309 17.943897 17.987309 17.943897 18.009007 18.009007 18.030704 18.009007 17.943897 18.052402 17.987309 18.009007 18.074100 18.117496 18.009007 18.117496 17.987309 18.030704 18.052402 17.987309 17.965595 17.878803 17.900501 17.943897 17.900501 17.857105 17.791996 17.813709 17.770298 17.770298 17.835407 17.791996 17.835407 17.878803 17.900501 17.965595 17.943897 18.074100 18.139210 18.074100 18.095798 18.117496 18.204304 18.291096 18.399601 19.028904 20.417698 20.895100 20.699802 21.502705 21.849903 21.567799 21.329105 21.285709 21.415897 21.481007 21.546101 21.481007 21.676304 21.632908 21.741398 21.893299 22.001804 22.110310 21.980106 21.958408 21.958408 21.958408 21.936695 22.001804 22.023502 22.197102 22.349003 22.479206 22.652805 22.587696 22.544300 22.717899 22.804707 23.043400 23.195301 23.303806 23.282108 23.282108 23.216999 23.151905 23.173603 23.173603 23.065098 23.000004 22.761295 22.652805 22.457508 22.544300 22.479206 22.435810 22.414097 22.392399 22.349003 22.500904 22.609409 22.869801 23.065098 23.130207 23.303806 23.303806 23.347202 23.368900 23.368900 23.390598 23.325504 23.065098 22.761295 22.522602 22.262196 22.175404 22.001804 22.045200 22.001804 22.175404 22.218800 22.240498 22.392399 22.631107 22.804707 22.956608 22.978306 22.978306 22.978306 23.021702 22.978306 22.913197 22.913197 22.739597 22.522602 22.240498 22.197102 22.066898 21.914997 21.784809 21.698002 21.611210 21.698002 21.437595 21.329105 21.155506 21.068699 20.830006 20.764896 20.591297 20.352604 20.157307 19.896900 19.614796 19.701603 19.701603 19.441196 
18.160908 18.009007 18.052402 17.965595 17.987309 17.943897 17.922199 17.857105 17.922199 18.052402 18.074100 18.009007 18.139210 18.095798 18.074100 18.030704 18.009007 18.009007 17.900501 17.878803 17.987309 18.030704 17.987309 17.965595 17.987309 17.900501 17.943897 17.922199 17.813709 17.770298 17.813709 17.857105 17.835407 17.857105 17.748600 17.965595 17.878803 17.835407 18.009007 17.987309 18.074100 18.095798 18.074100 18.030704 18.095798 18.312809 18.334507 18.508106 19.159107 20.526203 20.938496 20.830006 21.459309 21.849903 21.567799 21.481007 21.372501 21.546101 21.611210 21.676304 21.654606 21.611210 21.676304 21.828205 21.914997 22.088596 22.175404 22.045200 21.980106 21.958408 22.088596 22.088596 22.153706 22.305607 22.457508 22.631107 22.739597 22.891499 23.000004 22.891499 22.956608 22.978306 23.130207 23.216999 23.282108 23.195301 23.282108 23.130207 23.021702 23.043400 23.086796 23.086796 23.000004 22.761295 22.804707 22.696201 22.609409 22.609409 22.457508 22.500904 22.565998 22.522602 22.544300 22.696201 22.848103 23.021702 23.195301 23.260410 23.390598 23.325504 23.434010 23.434010 23.390598 23.347202 23.086796 22.804707 22.565998 22.327305 22.218800 22.045200 22.066898 22.023502 22.110310 22.110310 22.305607 22.435810 22.717899 22.848103 22.956608 23.000004 23.086796 23.043400 23.065098 22.978306 22.848103 22.913197 22.717899 22.457508 22.262196 22.066898 21.936695 21.849903 21.784809 21.654606 21.567799 21.632908 21.415897 21.307407 21.133808 20.981907 20.851704 20.678104 20.591297 20.417698 20.135609 19.831806 19.614796 19.636509 19.679905 19.376102 
18.182606 17.965595 18.030704 18.030704 17.987309 17.922199 17.878803 17.922199 17.965595 18.009007 18.074100 18.030704 18.095798 18.052402 18.052402 18.030704 18.074100 18.074100 18.117496 17.987309 17.987309 18.074100 18.009007 17.922199 17.965595 17.943897 17.965595 17.965595 17.857105 17.943897 17.878803 17.835407 17.922199 17.900501 17.813709 17.987309 18.009007 17.900501 17.943897 17.987309 18.095798 18.160908 18.117496 18.030704 18.226002 18.399601 18.377903 18.594898 19.311008 20.591297 20.938496 20.938496 21.632908 21.980106 21.611210 21.567799 21.481007 21.676304 21.719700 21.676304 21.676304 21.698002 21.806507 21.828205 21.936695 22.066898 22.283909 22.175404 22.045200 22.132008 22.153706 22.262196 22.370701 22.522602 22.739597 22.913197 23.086796 23.173603 23.151905 23.108509 23.260410 23.238697 23.238697 23.173603 23.151905 23.043400 23.065098 23.000004 23.065098 22.934910 22.956608 22.956608 22.891499 22.783009 22.848103 22.717899 22.739597 22.717899 22.587696 22.652805 22.609409 22.587696 22.587696 22.609409 22.869801 23.043400 23.086796 23.216999 23.195301 23.303806 23.325504 23.390598 23.368900 23.325504 23.108509 22.783009 22.565998 22.327305 22.218800 22.197102 22.218800 22.153706 22.197102 22.132008 22.240498 22.479206 22.761295 22.826405 22.826405 22.956608 23.108509 23.021702 23.065098 22.869801 22.913197 22.783009 22.674503 22.392399 22.240498 22.023502 21.980106 21.828205 21.828205 21.741398 21.589497 21.654606 21.437595 21.415897 21.177204 21.025303 20.938496 20.699802 20.569599 20.374302 20.135609 19.896900 19.636509 19.614796 19.658207 19.332706 
18.226002 18.030704 18.052402 17.965595 17.987309 18.030704 18.030704 18.030704 18.009007 18.030704 18.160908 17.965595 18.160908 18.030704 18.052402 18.139210 18.052402 18.009007 18.095798 18.009007 17.987309 18.052402 18.009007 17.987309 17.987309 17.922199 17.965595 17.878803 17.922199 17.878803 17.900501 17.835407 17.835407 17.922199 17.878803 17.965595 17.943897 17.965595 18.030704 18.052402 18.074100 18.182606 18.117496 18.117496 18.204304 18.334507 18.399601 18.464710 19.332706 20.482807 20.938496 20.938496 21.654606 21.784809 21.589497 21.611210 21.676304 21.719700 21.698002 21.784809 21.719700 21.828205 21.828205 21.914997 22.001804 22.066898 22.262196 22.153706 22.132008 22.197102 22.305607 22.414097 22.631107 22.717899 22.934910 23.086796 23.347202 23.455708 23.368900 23.260410 23.347202 23.282108 23.282108 23.108509 23.043400 22.913197 22.869801 22.783009 22.717899 22.804707 22.826405 22.804707 22.934910 22.913197 22.978306 23.000004 22.978306 23.021702 22.848103 22.869801 22.761295 22.804707 22.652805 22.652805 22.848103 22.956608 23.021702 23.173603 23.130207 23.216999 23.216999 23.238697 23.238697 23.282108 23.065098 22.783009 22.631107 22.392399 22.370701 22.218800 22.305607 22.240498 22.262196 22.240498 22.435810 22.435810 22.717899 22.696201 22.891499 22.913197 22.978306 23.065098 23.130207 23.021702 22.869801 22.826405 22.717899 22.392399 22.218800 22.132008 22.001804 21.914997 21.871601 21.806507 21.611210 21.654606 21.415897 21.350803 21.198902 21.047001 20.873402 20.786610 20.612995 20.439396 20.200703 19.918598 19.658207 19.744999 19.658207 19.462910 
18.182606 18.095798 18.052402 18.074100 17.943897 18.030704 18.052402 18.074100 17.987309 18.074100 18.117496 18.052402 18.052402 18.074100 18.117496 18.074100 18.139210 18.052402 18.117496 17.965595 18.009007 18.117496 17.965595 17.987309 17.965595 17.987309 17.943897 17.965595 17.987309 17.922199 17.987309 17.878803 17.965595 17.922199 17.900501 18.009007 17.922199 17.922199 18.009007 18.095798 18.160908 18.160908 18.226002 18.139210 18.226002 18.334507 18.464710 18.616596 19.441196 20.591297 20.786610 20.916798 21.611210 21.806507 21.611210 21.632908 21.589497 21.806507 21.763096 21.784809 21.849903 21.828205 21.828205 21.936695 22.066898 22.197102 22.283909 22.240498 22.240498 22.327305 22.457508 22.717899 22.761295 22.978306 23.086796 23.238697 23.434010 23.520802 23.585896 23.542500 23.455708 23.347202 23.195301 23.151905 23.043400 22.826405 22.674503 22.631107 22.631107 22.652805 22.696201 22.761295 22.869801 23.000004 23.065098 23.238697 23.260410 23.238697 23.065098 23.065098 23.000004 22.978306 22.891499 22.739597 22.783009 22.934910 22.869801 22.956608 23.000004 23.000004 23.086796 23.130207 23.173603 23.151905 23.021702 22.804707 22.696201 22.544300 22.457508 22.392399 22.327305 22.349003 22.414097 22.457508 22.435810 22.457508 22.717899 22.739597 22.804707 22.869801 22.913197 23.021702 22.978306 23.021702 22.848103 22.761295 22.587696 22.414097 22.262196 22.066898 22.066898 21.980106 21.936695 21.980106 21.719700 21.741398 21.567799 21.350803 21.220600 21.090397 20.873402 20.808308 20.634708 20.439396 20.157307 19.810108 19.679905 19.679905 19.636509 19.289295 
18.204304 18.074100 18.139210 18.074100 17.943897 18.030704 17.987309 18.009007 18.052402 18.052402 18.074100 18.117496 18.052402 18.139210 18.052402 18.030704 18.074100 18.030704 18.160908 18.009007 18.052402 18.030704 17.943897 18.030704 18.030704 17.965595 17.943897 17.965595 17.878803 17.943897 17.900501 17.922199 17.965595 17.922199 17.922199 18.009007 18.052402 17.922199 17.965595 18.095798 18.117496 18.160908 18.182606 18.226002 18.247700 18.399601 18.464710 18.573200 19.484608 20.569599 20.678104 20.960209 21.524403 21.676304 21.654606 21.654606 21.567799 21.698002 21.719700 21.741398 21.828205 21.871601 21.849903 21.914997 22.132008 22.218800 22.327305 22.327305 22.218800 22.283909 22.631107 22.696201 22.869801 22.978306 23.151905 23.347202 23.607609 23.672703 23.607609 23.585896 23.455708 23.390598 23.216999 23.065098 22.978306 22.826405 22.652805 22.500904 22.500904 22.479206 22.522602 22.652805 22.869801 23.021702 23.173603 23.325504 23.412296 23.412296 23.325504 23.260410 23.151905 23.021702 22.934910 22.848103 22.804707 22.696201 22.652805 22.696201 22.631107 22.761295 22.761295 22.761295 22.804707 22.956608 22.869801 22.739597 22.804707 22.739597 22.652805 22.544300 22.565998 22.587696 22.544300 22.587696 22.500904 22.479206 22.631107 22.674503 22.717899 22.739597 22.761295 22.804707 22.891499 22.848103 22.804707 22.717899 22.652805 22.457508 22.240498 22.175404 22.110310 22.045200 22.066898 21.936695 21.806507 21.871601 21.611210 21.394199 21.307407 21.112110 20.960209 20.786610 20.634708 20.439396 20.200703 19.853504 19.701603 19.593098 19.701603 19.354404 
18.139210 18.052402 18.074100 18.030704 17.943897 18.074100 18.117496 18.074100 18.117496 18.095798 18.095798 18.052402 18.074100 18.009007 18.074100 18.139210 18.117496 18.074100 17.987309 17.965595 18.009007 18.095798 18.074100 18.030704 17.943897 18.052402 17.922199 17.943897 18.009007 18.009007 18.030704 17.922199 17.965595 17.900501 17.922199 18.074100 18.074100 18.052402 18.095798 18.074100 18.182606 18.247700 18.312809 18.160908 18.247700 18.356205 18.573200 18.660007 19.636509 20.656406 20.786610 21.047001 21.632908 21.741398 21.676304 21.654606 21.676304 21.719700 21.741398 21.741398 21.806507 21.828205 21.893299 22.001804 22.197102 22.370701 22.392399 22.370701 22.262196 22.522602 22.631107 22.869801 23.043400 23.195301 23.347202 23.499104 23.651005 23.694401 23.759510 23.564198 23.564198 23.390598 23.173603 23.021702 22.869801 22.696201 22.631107 22.522602 22.457508 22.479206 22.479206 22.631107 22.848103 23.108509 23.390598 23.390598 23.520802 23.542500 23.412296 23.368900 23.390598 23.151905 23.021702 22.783009 22.674503 22.674503 22.544300 22.544300 22.522602 22.522602 22.565998 22.631107 22.739597 22.761295 22.869801 23.000004 22.934910 22.913197 22.826405 22.826405 22.761295 22.826405 22.783009 22.674503 22.696201 22.609409 22.500904 22.544300 22.414097 22.544300 22.522602 22.631107 22.717899 22.652805 22.674503 22.739597 22.544300 22.414097 22.327305 22.283909 22.305607 22.283909 22.197102 22.132008 22.001804 22.001804 21.632908 21.502705 21.350803 21.177204 20.938496 20.873402 20.634708 20.439396 20.200703 19.918598 19.766697 19.679905 19.658207 19.267597 
18.226002 18.117496 18.030704 17.987309 18.009007 18.074100 18.095798 17.987309 18.052402 18.030704 18.009007 18.117496 18.074100 18.030704 18.117496 18.052402 18.052402 17.943897 17.943897 18.009007 18.009007 18.009007 18.095798 17.943897 18.009007 17.965595 17.900501 17.965595 17.965595 17.943897 17.965595 17.943897 17.965595 17.965595 17.965595 18.052402 18.074100 18.074100 18.095798 18.139210 18.226002 18.291096 18.247700 18.247700 18.291096 18.269398 18.464710 18.681705 19.679905 20.699802 20.895100 21.329105 21.741398 21.698002 21.763096 21.589497 21.546101 21.654606 21.654606 21.719700 21.763096 21.893299 21.936695 22.023502 22.175404 22.370701 22.349003 22.414097 22.349003 22.479206 22.696201 22.934910 23.130207 23.282108 23.412296 23.455708 23.737797 23.846302 23.694401 23.607609 23.607609 23.368900 23.195301 23.043400 22.869801 22.652805 22.565998 22.479206 22.392399 22.392399 22.587696 22.609409 22.956608 23.086796 23.390598 23.455708 23.455708 23.564198 23.477406 23.607609 23.455708 23.216999 23.043400 22.869801 22.652805 22.587696 22.435810 22.349003 22.392399 22.349003 22.414097 22.435810 22.522602 22.631107 22.826405 22.934910 23.086796 22.978306 22.978306 23.043400 22.934910 22.956608 22.934910 22.913197 22.761295 22.652805 22.522602 22.283909 22.283909 22.240498 22.262196 22.370701 22.392399 22.435810 22.457508 22.544300 22.544300 22.435810 22.457508 22.349003 22.414097 22.392399 22.305607 22.262196 22.045200 22.175404 21.806507 21.589497 21.372501 21.155506 20.981907 20.808308 20.634708 20.417698 20.200703 19.853504 19.723301 19.788410 19.636509 19.245899 
18.139210 18.095798 18.139210 18.052402 18.009007 18.030704 18.052402 18.052402 18.030704 18.009007 18.074100 18.074100 18.074100 18.095798 18.160908 18.139210 18.117496 18.030704 17.987309 17.965595 18.030704 18.052402 17.987309 17.987309 17.987309 17.943897 17.922199 17.943897 17.987309 17.987309 18.009007 17.900501 18.030704 17.987309 17.987309 18.030704 18.052402 18.052402 18.095798 18.204304 18.139210 18.269398 18.247700 18.269398 18.291096 18.312809 18.464710 18.660007 19.983707 20.981907 21.090397 21.654606 21.849903 21.828205 21.698002 21.632908 21.524403 21.632908 21.632908 21.741398 21.893299 21.936695 21.980106 22.132008 22.262196 22.414097 22.370701 22.392399 22.457508 22.587696 22.826405 23.043400 23.151905 23.368900 23.303806 23.499104 23.759510 23.802906 23.737797 23.585896 23.520802 23.325504 23.195301 22.956608 22.848103 22.652805 22.565998 22.435810 22.479206 22.414097 22.609409 22.717899 23.108509 23.216999 23.542500 23.477406 23.607609 23.651005 23.564198 23.542500 23.499104 23.260410 23.086796 22.783009 22.609409 22.544300 22.370701 22.435810 22.370701 22.283909 22.327305 22.349003 22.500904 22.631107 22.739597 22.934910 23.130207 23.151905 23.043400 23.043400 23.065098 23.065098 22.978306 22.934910 22.783009 22.631107 22.392399 22.349003 22.240498 22.110310 22.088596 22.240498 22.197102 22.305607 22.414097 22.392399 22.565998 22.544300 22.609409 22.587696 22.631107 22.565998 22.500904 22.414097 22.262196 22.370701 21.980106 21.632908 21.524403 21.220600 21.003605 20.764896 20.591297 20.417698 20.113895 19.896900 19.701603 19.766697 19.701603 19.245899 
18.204304 18.052402 18.052402 18.030704 17.943897 18.009007 17.987309 18.009007 18.009007 18.095798 18.052402 17.943897 18.009007 18.117496 18.030704 18.052402 18.052402 17.987309 17.965595 17.878803 17.943897 17.987309 17.965595 18.009007 18.030704 17.922199 17.987309 17.965595 17.987309 17.922199 17.987309 17.965595 18.074100 18.009007 18.030704 18.074100 18.030704 18.117496 18.160908 18.160908 18.247700 18.226002 18.312809 18.247700 18.269398 18.421299 18.508106 18.681705 20.135609 21.068699 21.220600 21.871601 22.066898 21.958408 21.719700 21.719700 21.524403 21.589497 21.589497 21.719700 21.784809 21.936695 21.980106 22.110310 22.218800 22.457508 22.500904 22.414097 22.479206 22.631107 22.956608 23.086796 23.216999 23.347202 23.303806 23.390598 23.737797 23.802906 23.759510 23.651005 23.585896 23.325504 23.130207 23.021702 22.761295 22.631107 22.565998 22.544300 22.522602 22.479206 22.652805 22.848103 23.173603 23.303806 23.542500 23.520802 23.651005 23.716099 23.629307 23.607609 23.542500 23.325504 23.086796 22.869801 22.587696 22.457508 22.262196 22.305607 22.240498 22.305607 22.218800 22.240498 22.392399 22.652805 22.761295 23.000004 23.130207 23.195301 23.151905 23.195301 23.130207 23.195301 23.130207 23.065098 22.913197 22.652805 22.414097 22.218800 22.088596 22.023502 22.088596 22.088596 22.088596 22.218800 22.305607 22.500904 22.587696 22.631107 22.652805 22.565998 22.696201 22.631107 22.696201 22.565998 22.414097 22.392399 22.066898 21.719700 21.502705 21.220600 20.895100 20.830006 20.678104 20.439396 20.157307 19.896900 19.766697 19.766697 19.658207 19.202503 
18.226002 18.074100 18.052402 18.052402 18.030704 18.074100 18.052402 18.052402 18.117496 18.009007 18.117496 17.987309 18.074100 18.030704 18.074100 18.052402 18.030704 18.052402 17.965595 18.009007 17.922199 17.922199 17.987309 17.943897 18.009007 17.965595 17.878803 18.030704 18.030704 18.030704 17.965595 17.943897 17.943897 18.030704 18.030704 18.074100 18.117496 18.160908 18.182606 18.182606 18.247700 18.312809 18.334507 18.269398 18.356205 18.442997 18.594898 18.877003 20.396000 21.220600 21.372501 22.088596 22.132008 22.066898 21.806507 21.654606 21.481007 21.546101 21.654606 21.763096 21.893299 22.023502 21.914997 22.110310 22.283909 22.414097 22.435810 22.457508 22.500904 22.696201 22.891499 23.195301 23.173603 23.282108 23.303806 23.390598 23.629307 23.824604 23.759510 23.672703 23.564198 23.368900 23.173603 23.043400 22.869801 22.631107 22.631107 22.544300 22.631107 22.609409 22.783009 22.956608 23.325504 23.347202 23.564198 23.694401 23.672703 23.694401 23.564198 23.694401 23.607609 23.412296 23.216999 22.891499 22.609409 22.414097 22.327305 22.327305 22.175404 22.240498 22.283909 22.262196 22.435810 22.631107 22.848103 22.978306 23.151905 23.260410 23.238697 23.216999 23.238697 23.216999 23.151905 23.065098 22.891499 22.587696 22.392399 22.240498 22.110310 22.066898 22.066898 22.023502 22.132008 22.240498 22.240498 22.479206 22.565998 22.696201 22.696201 22.674503 22.717899 22.674503 22.717899 22.696201 22.479206 22.500904 22.110310 21.719700 21.415897 21.263996 20.981907 20.851704 20.699802 20.417698 20.200703 19.962009 19.831806 19.831806 19.636509 19.311008 
18.399601 18.139210 18.139210 18.204304 18.095798 18.095798 18.095798 18.030704 17.987309 18.030704 18.052402 18.030704 18.074100 18.074100 18.074100 18.009007 18.030704 18.052402 18.009007 18.009007 18.030704 18.009007 18.009007 17.987309 18.052402 18.074100 17.965595 18.074100 18.009007 18.052402 18.009007 18.030704 18.052402 18.030704 18.009007 18.139210 18.074100 18.204304 18.160908 18.182606 18.226002 18.247700 18.334507 18.334507 18.312809 18.573200 18.725101 18.985508 20.526203 21.372501 21.415897 22.066898 22.175404 22.110310 21.763096 21.828205 21.502705 21.611210 21.676304 21.719700 21.806507 21.936695 22.001804 22.132008 22.305607 22.479206 22.544300 22.414097 22.522602 22.717899 22.869801 23.043400 23.173603 23.282108 23.282108 23.347202 23.520802 23.759510 23.802906 23.672703 23.585896 23.412296 23.216999 23.043400 22.913197 22.674503 22.565998 22.609409 22.609409 22.674503 22.826405 23.086796 23.390598 23.455708 23.520802 23.716099 23.629307 23.672703 23.651005 23.585896 23.585896 23.434010 23.260410 22.956608 22.674503 22.522602 22.370701 22.327305 22.240498 22.283909 22.262196 22.218800 22.392399 22.587696 22.674503 23.000004 23.151905 23.282108 23.216999 23.216999 23.282108 23.260410 23.173603 23.086796 22.848103 22.609409 22.370701 22.197102 22.132008 22.023502 22.001804 22.045200 22.110310 22.240498 22.305607 22.500904 22.652805 22.739597 22.783009 22.696201 22.848103 22.783009 22.826405 22.717899 22.609409 22.457508 22.045200 21.676304 21.481007 21.285709 21.068699 20.895100 20.743198 20.482807 20.222401 19.940296 19.962009 19.810108 19.658207 19.332706 
18.139210 18.117496 18.160908 18.117496 18.074100 17.987309 17.943897 17.987309 18.009007 18.074100 18.117496 18.052402 18.009007 18.030704 18.030704 17.987309 18.009007 17.922199 17.987309 17.922199 17.943897 18.009007 17.987309 17.965595 18.030704 17.987309 18.009007 17.922199 17.943897 17.943897 18.009007 17.987309 17.900501 17.943897 18.074100 18.095798 18.139210 18.139210 18.182606 18.226002 18.269398 18.247700 18.334507 18.312809 18.421299 18.529804 18.746799 18.920399 20.547901 21.394199 21.524403 22.066898 22.240498 22.088596 21.784809 21.676304 21.524403 21.502705 21.546101 21.698002 21.763096 21.914997 22.023502 22.110310 22.370701 22.479206 22.522602 22.414097 22.544300 22.609409 22.761295 22.934910 23.000004 23.108509 23.086796 23.130207 23.412296 23.651005 23.629307 23.564198 23.542500 23.434010 23.303806 23.260410 23.021702 22.783009 22.696201 22.609409 22.717899 22.826405 23.021702 23.216999 23.390598 23.412296 23.585896 23.542500 23.585896 23.651005 23.585896 23.629307 23.585896 23.477406 23.303806 22.826405 22.761295 22.544300 22.435810 22.283909 22.327305 22.218800 22.305607 22.218800 22.479206 22.609409 22.739597 22.848103 23.086796 23.108509 23.151905 23.303806 23.347202 23.238697 23.151905 23.021702 22.848103 22.674503 22.327305 22.305607 22.088596 22.045200 22.066898 22.088596 22.045200 22.218800 22.305607 22.587696 22.696201 22.783009 22.739597 22.717899 22.826405 22.848103 22.783009 22.717899 22.479206 22.435810 22.001804 21.676304 21.437595 21.220600 21.025303 20.916798 20.721500 20.504505 20.222401 20.070499 19.918598 19.875202 19.658207 19.311008 
18.095798 18.009007 18.052402 17.965595 17.943897 17.965595 17.965595 17.922199 17.878803 17.943897 17.987309 17.987309 18.009007 17.965595 17.965595 18.030704 17.965595 17.943897 17.965595 17.965595 17.987309 17.922199 17.943897 17.965595 17.943897 17.922199 17.900501 18.009007 18.009007 17.965595 18.030704 17.943897 18.030704 18.052402 17.965595 18.030704 18.052402 18.074100 18.160908 18.160908 18.226002 18.291096 18.334507 18.334507 18.508106 18.486408 18.681705 19.050602 20.721500 21.437595 21.546101 22.110310 22.240498 22.066898 21.828205 21.741398 21.481007 21.546101 21.632908 21.654606 21.784809 21.871601 21.980106 22.175404 22.435810 22.500904 22.522602 22.479206 22.479206 22.544300 22.696201 22.739597 22.804707 22.826405 22.783009 22.891499 23.151905 23.347202 23.499104 23.542500 23.499104 23.564198 23.347202 23.303806 23.130207 22.978306 22.891499 22.848103 22.891499 22.978306 23.086796 23.151905 23.282108 23.238697 23.434010 23.412296 23.368900 23.607609 23.542500 23.477406 23.585896 23.368900 23.282108 23.021702 22.783009 22.674503 22.544300 22.457508 22.392399 22.327305 22.349003 22.349003 22.479206 22.674503 22.848103 22.934910 23.043400 23.086796 23.108509 23.195301 23.216999 23.195301 23.173603 23.130207 22.891499 22.674503 22.392399 22.218800 22.197102 22.132008 22.153706 22.175404 22.110310 22.175404 22.327305 22.522602 22.652805 22.826405 22.761295 22.783009 22.826405 22.804707 22.826405 22.674503 22.370701 22.283909 22.001804 21.719700 21.437595 21.198902 20.960209 20.895100 20.721500 20.417698 20.200703 20.005405 19.875202 19.810108 19.593098 19.267597 
18.226002 18.052402 18.052402 17.987309 17.965595 17.943897 18.009007 17.900501 18.009007 17.943897 18.052402 17.900501 18.009007 18.030704 18.009007 17.943897 18.030704 17.965595 17.965595 17.943897 18.009007 17.987309 17.987309 17.943897 18.030704 17.965595 17.987309 17.922199 17.965595 18.009007 17.965595 18.074100 17.965595 17.987309 18.052402 18.117496 18.139210 18.182606 18.204304 18.204304 18.291096 18.291096 18.312809 18.356205 18.421299 18.660007 18.768497 19.093998 20.873402 21.415897 21.676304 22.132008 22.218800 22.045200 21.871601 21.654606 21.459309 21.481007 21.567799 21.632908 21.719700 21.871601 21.980106 22.240498 22.392399 22.500904 22.500904 22.392399 22.479206 22.565998 22.587696 22.587696 22.609409 22.739597 22.696201 22.783009 23.021702 23.216999 23.238697 23.368900 23.542500 23.629307 23.542500 23.564198 23.368900 23.216999 23.173603 23.216999 23.173603 23.173603 23.238697 23.216999 23.173603 23.108509 23.216999 23.260410 23.303806 23.434010 23.260410 23.412296 23.542500 23.412296 23.303806 23.130207 22.848103 22.826405 22.696201 22.631107 22.587696 22.522602 22.479206 22.457508 22.565998 22.696201 22.761295 22.869801 22.978306 23.108509 23.151905 23.173603 23.238697 23.282108 23.173603 23.043400 22.913197 22.717899 22.479206 22.392399 22.305607 22.218800 22.327305 22.283909 22.262196 22.240498 22.457508 22.609409 22.696201 22.783009 22.761295 22.652805 22.717899 22.696201 22.674503 22.565998 22.349003 22.283909 21.893299 21.676304 21.481007 21.220600 21.003605 20.916798 20.786610 20.482807 20.244099 20.027103 19.918598 19.853504 19.636509 19.289295 
18.117496 18.117496 18.009007 18.095798 17.943897 17.987309 17.987309 17.987309 17.922199 18.009007 18.052402 17.900501 18.009007 17.987309 18.009007 18.052402 18.009007 17.965595 17.857105 17.943897 17.987309 18.009007 17.965595 17.943897 18.009007 18.052402 18.052402 18.009007 17.965595 17.965595 17.987309 18.009007 17.987309 17.943897 18.030704 18.117496 18.204304 18.117496 18.204304 18.204304 18.312809 18.334507 18.486408 18.399601 18.529804 18.616596 18.768497 19.180805 20.960209 21.437595 21.784809 22.175404 22.218800 22.132008 21.828205 21.698002 21.459309 21.524403 21.567799 21.632908 21.632908 21.806507 22.001804 22.218800 22.349003 22.479206 22.457508 22.479206 22.435810 22.544300 22.435810 22.500904 22.457508 22.565998 22.544300 22.674503 22.891499 23.108509 23.151905 23.325504 23.520802 23.737797 23.716099 23.781208 23.694401 23.455708 23.455708 23.477406 23.390598 23.347202 23.347202 23.282108 23.130207 22.848103 23.000004 22.978306 23.065098 23.216999 23.151905 23.216999 23.325504 23.347202 23.325504 23.282108 23.173603 23.086796 22.978306 22.978306 22.739597 22.739597 22.587696 22.544300 22.631107 22.783009 22.804707 22.848103 22.913197 23.173603 23.086796 23.130207 23.108509 23.195301 23.065098 23.108509 22.913197 22.761295 22.631107 22.500904 22.414097 22.370701 22.479206 22.414097 22.435810 22.370701 22.457508 22.631107 22.739597 22.783009 22.674503 22.587696 22.631107 22.544300 22.587696 22.565998 22.370701 22.327305 22.001804 21.698002 21.481007 21.285709 21.003605 20.916798 20.721500 20.417698 20.309208 20.070499 19.918598 19.896900 19.614796 19.245899 
18.095798 17.965595 18.095798 18.052402 18.009007 18.009007 18.074100 17.987309 18.074100 17.987309 18.052402 17.922199 17.987309 18.030704 18.009007 18.030704 18.160908 17.987309 17.922199 17.922199 17.943897 17.987309 18.009007 17.965595 17.943897 17.987309 17.965595 17.943897 17.922199 18.030704 17.987309 18.030704 17.987309 17.987309 18.117496 18.095798 18.095798 18.182606 18.182606 18.182606 18.312809 18.356205 18.377903 18.334507 18.486408 18.660007 18.833607 19.245899 20.981907 21.415897 21.784809 22.218800 22.218800 22.110310 21.806507 21.698002 21.502705 21.481007 21.546101 21.632908 21.784809 21.871601 22.023502 22.240498 22.349003 22.370701 22.392399 22.327305 22.349003 22.435810 22.457508 22.414097 22.349003 22.414097 22.457508 22.544300 22.761295 23.000004 23.043400 23.303806 23.520802 23.781208 23.781208 23.802906 23.694401 23.585896 23.607609 23.585896 23.542500 23.477406 23.390598 23.151905 22.978306 22.739597 22.804707 22.761295 22.783009 22.869801 22.869801 23.021702 23.130207 23.173603 23.325504 23.434010 23.434010 23.325504 23.216999 23.151905 22.956608 22.913197 22.848103 22.717899 22.717899 22.804707 22.783009 22.804707 22.891499 22.978306 23.021702 22.956608 23.065098 23.000004 23.021702 22.934910 22.869801 22.761295 22.696201 22.696201 22.609409 22.565998 22.652805 22.609409 22.631107 22.565998 22.631107 22.696201 22.696201 22.609409 22.652805 22.500904 22.587696 22.500904 22.565998 22.435810 22.392399 22.283909 21.893299 21.698002 21.481007 21.285709 20.981907 20.851704 20.743198 20.526203 20.265797 20.005405 20.005405 19.896900 19.636509 19.115696 
18.182606 18.009007 18.052402 17.965595 17.943897 17.965595 18.052402 18.052402 17.965595 17.943897 18.009007 17.922199 17.987309 18.030704 18.030704 18.009007 18.030704 17.943897 18.074100 17.965595 17.965595 17.987309 17.943897 18.009007 18.052402 17.987309 18.009007 17.965595 18.009007 17.987309 18.052402 18.095798 18.095798 18.030704 18.095798 18.074100 18.204304 18.182606 18.204304 18.312809 18.312809 18.356205 18.464710 18.442997 18.421299 18.616596 18.898701 19.376102 21.155506 21.415897 21.871601 22.262196 22.153706 21.980106 21.849903 21.632908 21.546101 21.546101 21.611210 21.719700 21.784809 21.936695 22.066898 22.218800 22.327305 22.457508 22.392399 22.392399 22.370701 22.370701 22.392399 22.327305 22.305607 22.305607 22.370701 22.435810 22.761295 22.978306 23.065098 23.282108 23.564198 23.846302 23.824604 23.889698 23.802906 23.672703 23.737797 23.716099 23.672703 23.585896 23.434010 23.065098 22.978306 22.717899 22.739597 22.609409 22.522602 22.739597 22.804707 22.826405 22.913197 23.065098 23.390598 23.499104 23.694401 23.651005 23.455708 23.434010 23.282108 23.130207 23.043400 22.934910 22.891499 22.913197 22.761295 22.739597 22.826405 22.783009 22.761295 22.783009 22.783009 22.761295 22.804707 22.739597 22.783009 22.804707 22.848103 22.891499 22.848103 22.869801 22.891499 22.826405 22.783009 22.652805 22.761295 22.674503 22.587696 22.565998 22.522602 22.305607 22.349003 22.414097 22.327305 22.414097 22.175404 22.175404 21.784809 21.611210 21.394199 21.242298 20.916798 20.981907 20.699802 20.461109 20.179005 20.048801 19.896900 19.875202 19.614796 19.180805 
18.160908 18.052402 18.052402 17.987309 18.009007 17.943897 18.074100 17.987309 17.943897 17.922199 17.965595 17.965595 17.965595 18.009007 18.030704 18.030704 18.052402 18.030704 18.009007 17.987309 17.965595 18.052402 17.943897 17.943897 17.987309 18.009007 17.922199 17.965595 18.030704 18.030704 18.009007 18.030704 18.052402 17.965595 18.052402 18.160908 18.160908 18.095798 18.160908 18.269398 18.377903 18.442997 18.377903 18.421299 18.616596 18.638309 18.855305 19.289295 21.112110 21.350803 21.871601 22.218800 22.240498 21.980106 21.849903 21.698002 21.481007 21.567799 21.676304 21.698002 21.784809 21.936695 22.023502 22.218800 22.327305 22.370701 22.262196 22.283909 22.370701 22.349003 22.305607 22.305607 22.240498 22.305607 22.283909 22.392399 22.631107 22.913197 23.021702 23.238697 23.651005 23.868000 23.846302 23.933109 23.868000 23.802906 23.802906 23.802906 23.672703 23.542500 23.412296 22.956608 22.804707 22.674503 22.631107 22.522602 22.522602 22.652805 22.609409 22.761295 22.956608 23.065098 23.412296 23.607609 23.802906 23.737797 23.629307 23.607609 23.390598 23.260410 23.195301 23.086796 23.108509 22.956608 22.739597 22.652805 22.717899 22.652805 22.609409 22.522602 22.587696 22.522602 22.652805 22.674503 22.739597 22.891499 22.956608 23.065098 23.086796 22.978306 23.065098 23.086796 23.021702 22.869801 22.696201 22.717899 22.500904 22.392399 22.349003 22.153706 22.197102 22.153706 22.240498 22.153706 22.023502 22.045200 21.741398 21.546101 21.307407 21.112110 20.895100 20.830006 20.699802 20.417698 20.222401 19.983707 19.810108 19.788410 19.528004 19.137409 
18.052402 17.987309 18.095798 17.965595 17.987309 17.987309 17.835407 17.900501 17.922199 17.943897 17.965595 17.813709 17.900501 18.009007 18.030704 17.987309 18.052402 17.965595 17.987309 17.943897 17.943897 18.009007 17.965595 17.922199 17.987309 17.922199 17.965595 17.965595 17.900501 18.009007 18.052402 17.987309 18.139210 18.095798 18.074100 18.074100 18.182606 18.160908 18.182606 18.334507 18.421299 18.421299 18.442997 18.399601 18.573200 18.746799 18.898701 19.441196 21.133808 21.329105 21.914997 22.197102 22.175404 21.914997 21.741398 21.589497 21.437595 21.589497 21.632908 21.654606 21.806507 21.936695 22.045200 22.240498 22.349003 22.283909 22.283909 22.283909 22.327305 22.370701 22.305607 22.327305 22.327305 22.305607 22.435810 22.457508 22.609409 22.826405 23.065098 23.325504 23.651005 23.846302 23.954807 23.954807 23.933109 23.868000 23.889698 23.868000 23.737797 23.520802 23.412296 23.065098 22.739597 22.587696 22.565998 22.457508 22.435810 22.479206 22.479206 22.761295 22.891499 23.043400 23.390598 23.672703 23.911396 23.889698 23.737797 23.651005 23.455708 23.347202 23.325504 23.282108 23.173603 23.043400 22.804707 22.609409 22.631107 22.500904 22.435810 22.370701 22.349003 22.500904 22.544300 22.565998 22.804707 23.000004 23.021702 23.108509 23.216999 23.260410 23.238697 23.216999 23.108509 22.891499 22.696201 22.631107 22.522602 22.262196 22.197102 22.088596 22.110310 21.958408 21.980106 21.980106 21.806507 21.893299 21.567799 21.481007 21.372501 21.242298 20.981907 20.764896 20.743198 20.439396 20.222401 19.875202 19.810108 19.636509 19.462910 18.963810 
18.139210 17.857105 18.030704 17.987309 17.965595 17.922199 17.965595 17.878803 17.965595 17.835407 18.009007 17.987309 17.943897 18.030704 17.943897 18.009007 17.987309 18.030704 17.943897 17.965595 18.030704 18.052402 17.965595 18.009007 17.965595 18.030704 17.987309 17.965595 18.009007 18.052402 17.987309 17.943897 18.074100 18.052402 18.052402 18.117496 18.117496 18.095798 18.204304 18.312809 18.312809 18.399601 18.399601 18.486408 18.529804 18.703403 18.898701 19.614796 21.155506 21.372501 21.936695 22.153706 22.066898 21.871601 21.741398 21.589497 21.481007 21.524403 21.632908 21.719700 21.849903 22.110310 22.088596 22.327305 22.349003 22.392399 22.327305 22.240498 22.414097 22.327305 22.370701 22.349003 22.370701 22.414097 22.435810 22.479206 22.739597 22.891499 23.173603 23.368900 23.802906 23.889698 23.998203 23.954807 23.933109 23.954807 23.889698 23.846302 23.824604 23.564198 23.412296 23.108509 22.761295 22.565998 22.500904 22.544300 22.414097 22.414097 22.522602 22.717899 22.891499 23.065098 23.477406 23.759510 23.889698 23.954807 23.781208 23.737797 23.564198 23.542500 23.412296 23.434010 23.151905 23.000004 22.761295 22.609409 22.565998 22.479206 22.414097 22.262196 22.392399 22.392399 22.500904 22.609409 22.826405 23.000004 23.130207 23.303806 23.325504 23.260410 23.434010 23.260410 23.216999 23.065098 22.848103 22.609409 22.435810 22.175404 22.066898 21.914997 21.958408 21.936695 21.958408 21.936695 21.676304 21.784809 21.567799 21.415897 21.307407 21.177204 20.960209 20.808308 20.634708 20.439396 20.157307 19.940296 19.766697 19.723301 19.462910 19.007206 
18.052402 17.922199 18.009007 17.878803 17.878803 17.878803 17.922199 17.857105 17.878803 17.813709 17.878803 17.922199 17.857105 18.009007 17.900501 18.009007 18.052402 17.900501 17.922199 17.965595 18.009007 18.095798 17.922199 17.943897 17.943897 18.009007 17.943897 18.030704 17.943897 17.965595 18.009007 18.052402 18.095798 18.052402 18.095798 18.117496 18.117496 18.139210 18.117496 18.204304 18.356205 18.442997 18.421299 18.442997 18.464710 18.746799 18.898701 19.571400 21.112110 21.329105 21.871601 22.197102 22.023502 21.806507 21.698002 21.567799 21.372501 21.589497 21.654606 21.719700 21.828205 21.980106 22.153706 22.349003 22.435810 22.283909 22.457508 22.305607 22.392399 22.414097 22.457508 22.435810 22.457508 22.544300 22.609409 22.696201 22.761295 22.934910 23.151905 23.347202 23.737797 23.868000 23.933109 23.954807 23.998203 23.954807 23.868000 23.846302 23.759510 23.607609 23.412296 23.108509 22.869801 22.652805 22.587696 22.565998 22.392399 22.522602 22.414097 22.631107 22.848103 23.021702 23.477406 23.781208 23.933109 24.041599 23.889698 23.781208 23.716099 23.651005 23.520802 23.412296 23.303806 23.108509 22.761295 22.631107 22.544300 22.457508 22.370701 22.305607 22.327305 22.305607 22.414097 22.544300 22.761295 23.021702 23.195301 23.282108 23.390598 23.260410 23.368900 23.238697 23.260410 22.978306 22.761295 22.609409 22.370701 22.197102 22.066898 21.806507 21.806507 21.806507 21.784809 21.763096 21.676304 21.741398 21.546101 21.502705 21.372501 21.177204 20.916798 20.830006 20.634708 20.439396 20.135609 19.875202 19.831806 19.701603 19.441196 18.985508 
18.139210 17.900501 17.943897 17.857105 17.878803 17.943897 17.878803 17.987309 17.943897 17.878803 17.987309 17.878803 18.030704 17.965595 17.943897 18.030704 17.987309 17.987309 17.943897 18.052402 18.074100 18.030704 17.987309 17.987309 17.965595 18.009007 18.009007 18.009007 17.922199 18.030704 18.074100 18.095798 18.095798 18.030704 18.074100 18.139210 18.095798 18.247700 18.226002 18.247700 18.377903 18.421299 18.464710 18.486408 18.486408 18.746799 18.963810 19.679905 21.112110 21.285709 21.914997 22.110310 22.023502 21.806507 21.784809 21.546101 21.459309 21.567799 21.611210 21.806507 21.893299 22.045200 22.262196 22.457508 22.414097 22.370701 22.370701 22.479206 22.587696 22.587696 22.652805 22.609409 22.631107 22.717899 22.717899 22.848103 22.913197 23.086796 23.260410 23.477406 23.716099 23.868000 23.889698 23.824604 23.911396 23.933109 23.889698 23.868000 23.737797 23.672703 23.434010 23.130207 23.000004 22.739597 22.696201 22.587696 22.479206 22.522602 22.522602 22.739597 22.891499 23.065098 23.542500 23.694401 23.954807 23.976505 23.889698 23.802906 23.737797 23.629307 23.542500 23.564198 23.412296 23.195301 22.869801 22.739597 22.544300 22.500904 22.435810 22.327305 22.218800 22.392399 22.457508 22.522602 22.848103 23.021702 23.151905 23.282108 23.303806 23.325504 23.390598 23.216999 23.216999 23.021702 22.869801 22.587696 22.370701 22.132008 22.023502 21.914997 21.763096 21.806507 21.741398 21.806507 21.784809 21.719700 21.546101 21.459309 21.350803 21.112110 20.895100 20.873402 20.678104 20.482807 20.135609 19.896900 19.658207 19.658207 19.354404 18.920399 
18.052402 17.943897 18.052402 17.900501 17.835407 17.922199 17.900501 17.965595 18.009007 17.878803 17.922199 17.943897 17.987309 17.965595 17.987309 18.009007 17.987309 17.987309 17.965595 18.052402 18.030704 18.095798 17.965595 17.922199 17.922199 17.987309 17.987309 18.009007 17.965595 17.987309 18.074100 18.052402 18.009007 18.052402 18.095798 18.095798 17.987309 18.052402 18.204304 18.247700 18.334507 18.377903 18.399601 18.464710 18.508106 18.703403 18.942097 19.723301 21.112110 21.372501 21.914997 22.153706 21.980106 21.806507 21.676304 21.589497 21.567799 21.589497 21.719700 21.763096 21.914997 22.066898 22.283909 22.479206 22.565998 22.522602 22.544300 22.500904 22.609409 22.804707 22.783009 22.891499 22.913197 22.978306 23.021702 23.065098 23.151905 23.282108 23.412296 23.455708 23.694401 23.716099 23.824604 23.802906 23.824604 23.737797 23.651005 23.781208 23.781208 23.694401 23.412296 23.216999 23.043400 22.826405 22.783009 22.674503 22.609409 22.631107 22.544300 22.674503 22.826405 22.956608 23.325504 23.542500 23.824604 23.889698 23.933109 23.933109 23.716099 23.759510 23.694401 23.607609 23.520802 23.195301 22.934910 22.674503 22.631107 22.479206 22.370701 22.349003 22.305607 22.349003 22.414097 22.609409 22.848103 23.021702 23.173603 23.238697 23.347202 23.303806 23.282108 23.282108 23.195301 23.021702 22.783009 22.565998 22.392399 22.132008 21.980106 21.871601 21.806507 21.698002 21.828205 21.784809 21.654606 21.741398 21.459309 21.372501 21.350803 21.242298 20.916798 20.916798 20.721500 20.352604 20.113895 20.005405 19.766697 19.506306 19.311008 18.811909 
17.987309 17.943897 17.922199 17.943897 17.922199 17.943897 17.900501 17.922199 17.857105 17.943897 17.943897 17.878803 18.009007 17.965595 17.965595 18.009007 17.943897 17.878803 17.987309 17.987309 18.095798 18.095798 18.052402 18.030704 18.009007 18.009007 17.922199 18.009007 18.052402 18.030704 17.900501 17.900501 17.835407 17.878803 17.791996 17.835407 17.965595 17.987309 18.139210 18.182606 18.291096 18.312809 18.356205 18.356205 18.442997 18.746799 18.877003 19.679905 20.981907 21.285709 21.871601 22.023502 21.936695 21.741398 21.698002 21.567799 21.546101 21.654606 21.632908 21.741398 21.958408 22.066898 22.327305 22.500904 22.565998 22.544300 22.631107 22.696201 22.696201 22.956608 23.043400 23.216999 23.151905 23.238697 23.260410 23.303806 23.455708 23.542500 23.542500 23.651005 23.585896 23.542500 23.499104 23.434010 23.585896 23.520802 23.564198 23.585896 23.542500 23.672703 23.390598 23.238697 23.173603 22.978306 22.934910 22.891499 22.652805 22.652805 22.674503 22.804707 22.848103 23.065098 23.412296 23.499104 23.737797 23.868000 23.802906 23.868000 23.737797 23.759510 23.694401 23.585896 23.434010 23.260410 23.021702 22.761295 22.674503 22.544300 22.435810 22.392399 22.414097 22.414097 22.457508 22.631107 22.826405 23.021702 23.130207 23.216999 23.282108 23.151905 23.282108 23.260410 23.130207 23.043400 22.826405 22.544300 22.305607 22.153706 21.936695 21.784809 21.763096 21.849903 21.806507 21.849903 21.676304 21.676304 21.437595 21.415897 21.263996 21.177204 20.960209 20.851704 20.634708 20.482807 20.135609 19.918598 19.766697 19.571400 19.245899 18.811909 
18.030704 17.835407 17.900501 17.878803 17.900501 17.943897 17.965595 17.987309 17.943897 17.813709 17.987309 17.987309 17.987309 18.030704 18.030704 18.030704 18.009007 17.943897 18.030704 17.987309 18.030704 18.074100 18.030704 17.965595 17.922199 17.943897 17.965595 17.900501 17.813709 17.878803 17.770298 17.770298 17.857105 17.813709 17.770298 17.857105 17.922199 17.943897 18.030704 18.074100 18.160908 18.312809 18.334507 18.291096 18.464710 18.638309 18.746799 19.701603 20.916798 21.263996 21.936695 22.023502 21.871601 21.676304 21.632908 21.524403 21.481007 21.567799 21.763096 21.893299 21.936695 22.175404 22.370701 22.565998 22.609409 22.609409 22.674503 22.804707 22.848103 23.021702 23.173603 23.303806 23.325504 23.390598 23.477406 23.564198 23.651005 23.716099 23.672703 23.564198 23.368900 23.303806 23.216999 23.195301 23.238697 23.173603 23.195301 23.282108 23.216999 23.390598 23.455708 23.238697 23.260410 23.130207 23.108509 23.021702 22.891499 22.891499 22.804707 22.891499 22.956608 23.000004 23.238697 23.325504 23.585896 23.716099 23.694401 23.759510 23.694401 23.651005 23.607609 23.564198 23.455708 23.195301 23.000004 22.891499 22.783009 22.674503 22.565998 22.522602 22.479206 22.479206 22.565998 22.652805 22.978306 23.021702 23.173603 23.151905 23.238697 23.173603 23.260410 23.325504 23.238697 23.000004 22.739597 22.587696 22.370701 22.197102 22.001804 21.893299 21.828205 21.871601 21.871601 21.871601 21.632908 21.763096 21.524403 21.394199 21.329105 21.155506 20.873402 20.851704 20.678104 20.352604 20.135609 19.896900 19.679905 19.484608 19.224201 18.790195 
18.052402 17.857105 18.009007 17.878803 17.987309 17.965595 17.857105 18.009007 17.943897 17.943897 17.965595 18.052402 18.052402 18.009007 17.965595 18.052402 17.987309 18.052402 18.095798 18.139210 18.009007 17.987309 18.009007 18.030704 18.009007 17.900501 17.900501 17.922199 17.900501 17.857105 17.748600 17.791996 17.835407 17.857105 17.791996 17.857105 17.922199 17.943897 17.965595 18.052402 18.117496 18.182606 18.247700 18.226002 18.334507 18.638309 18.746799 19.571400 20.895100 21.307407 21.806507 21.958408 21.871601 21.741398 21.589497 21.437595 21.459309 21.654606 21.828205 21.784809 22.023502 22.197102 22.392399 22.631107 22.696201 22.674503 22.696201 22.826405 23.000004 23.195301 23.347202 23.434010 23.412296 23.499104 23.585896 23.629307 23.737797 23.824604 23.672703 23.412296 23.195301 23.108509 23.000004 22.934910 23.000004 22.913197 22.869801 23.108509 23.173603 23.173603 23.368900 23.325504 23.542500 23.390598 23.347202 23.216999 23.173603 23.173603 23.021702 23.043400 23.130207 23.065098 23.130207 23.195301 23.412296 23.455708 23.542500 23.477406 23.455708 23.477406 23.477406 23.455708 23.282108 23.260410 23.130207 22.978306 23.000004 22.848103 22.804707 22.717899 22.652805 22.674503 22.717899 22.783009 23.000004 23.043400 23.108509 23.086796 23.086796 23.021702 23.086796 23.086796 23.065098 22.978306 22.783009 22.609409 22.479206 22.218800 22.045200 22.001804 21.980106 21.958408 21.958408 21.980106 21.784809 21.719700 21.524403 21.437595 21.285709 21.198902 20.938496 20.895100 20.678104 20.417698 20.048801 19.875202 19.614796 19.506306 19.137409 18.811909 
18.030704 17.900501 17.965595 17.922199 17.987309 17.965595 17.987309 17.922199 18.009007 17.922199 18.030704 18.052402 17.965595 18.009007 18.095798 17.965595 18.009007 17.987309 18.030704 17.943897 17.965595 17.987309 17.987309 18.030704 18.030704 17.922199 17.922199 17.857105 17.900501 17.878803 17.748600 17.813709 17.813709 17.791996 17.791996 17.726902 17.835407 17.965595 17.965595 18.052402 18.009007 18.160908 18.182606 18.247700 18.269398 18.529804 18.725101 19.571400 20.699802 21.350803 21.806507 21.871601 21.784809 21.698002 21.567799 21.437595 21.459309 21.546101 21.719700 21.871601 22.066898 22.283909 22.370701 22.652805 22.717899 22.717899 22.783009 22.869801 22.978306 23.303806 23.368900 23.542500 23.542500 23.716099 23.716099 23.781208 23.846302 23.911396 23.672703 23.368900 23.151905 22.956608 22.826405 22.739597 22.804707 22.674503 22.696201 22.891499 22.913197 23.108509 23.390598 23.477406 23.607609 23.520802 23.477406 23.434010 23.368900 23.303806 23.216999 23.195301 23.195301 23.021702 22.978306 23.000004 23.021702 23.086796 23.065098 23.195301 23.151905 23.173603 23.238697 23.216999 23.282108 23.260410 23.216999 23.238697 23.216999 23.108509 23.065098 23.000004 22.891499 22.891499 22.848103 22.956608 22.934910 22.783009 22.934910 23.000004 23.043400 22.869801 22.978306 23.000004 23.043400 22.891499 22.696201 22.631107 22.479206 22.327305 22.197102 22.132008 22.088596 22.066898 22.066898 22.045200 21.806507 21.784809 21.567799 21.459309 21.285709 21.177204 20.938496 20.873402 20.612995 20.287510 20.027103 19.831806 19.723301 19.484608 19.159107 18.638309 
18.030704 17.943897 17.922199 17.922199 17.965595 17.965595 18.030704 17.965595 17.943897 17.922199 18.009007 17.943897 17.943897 18.030704 17.922199 18.074100 18.095798 18.009007 17.987309 17.878803 17.965595 18.052402 17.922199 17.943897 18.009007 17.943897 17.878803 17.900501 17.900501 17.813709 17.813709 17.748600 17.770298 17.683506 17.857105 17.835407 17.922199 17.857105 18.009007 18.074100 18.074100 18.117496 18.160908 18.226002 18.247700 18.486408 18.703403 19.506306 20.634708 21.329105 21.828205 21.828205 21.741398 21.589497 21.524403 21.415897 21.394199 21.567799 21.741398 21.893299 22.045200 22.262196 22.457508 22.652805 22.652805 22.717899 22.826405 22.891499 23.108509 23.347202 23.477406 23.585896 23.651005 23.759510 23.802906 23.781208 23.911396 23.824604 23.737797 23.282108 22.978306 22.826405 22.696201 22.544300 22.587696 22.652805 22.631107 22.696201 22.826405 23.086796 23.260410 23.455708 23.585896 23.564198 23.672703 23.542500 23.455708 23.477406 23.390598 23.347202 23.216999 23.043400 22.869801 22.804707 22.826405 22.869801 23.021702 22.913197 22.891499 22.891499 23.000004 22.956608 23.216999 23.368900 23.368900 23.455708 23.390598 23.368900 23.325504 23.260410 23.238697 23.151905 23.108509 23.043400 22.913197 22.717899 22.783009 22.739597 22.696201 22.696201 22.826405 22.739597 22.804707 22.848103 22.739597 22.783009 22.652805 22.544300 22.414097 22.392399 22.370701 22.305607 22.262196 22.262196 21.936695 21.828205 21.524403 21.459309 21.350803 21.242298 20.938496 20.873402 20.743198 20.482807 20.113895 19.940296 19.636509 19.484608 19.159107 18.660007 
18.009007 18.009007 17.900501 17.813709 17.922199 17.965595 17.943897 17.922199 17.965595 17.987309 17.943897 17.791996 17.726902 17.683506 17.683506 17.770298 18.074100 17.965595 17.835407 17.835407 17.922199 17.987309 17.922199 18.030704 18.030704 18.009007 17.857105 17.835407 17.878803 17.791996 17.835407 17.835407 17.770298 17.748600 17.857105 17.726902 17.878803 17.857105 17.987309 18.052402 18.204304 18.160908 18.139210 18.226002 18.160908 18.486408 18.746799 19.723301 20.612995 21.198902 21.719700 21.763096 21.611210 21.546101 21.437595 21.394199 21.459309 21.567799 21.784809 21.914997 22.066898 22.283909 22.457508 22.587696 22.674503 22.652805 22.761295 22.869801 23.043400 23.347202 23.434010 23.585896 23.716099 23.759510 23.846302 23.802906 23.976505 23.737797 23.651005 23.195301 22.934910 22.783009 22.500904 22.587696 22.457508 22.522602 22.500904 22.652805 22.804707 22.956608 23.260410 23.477406 23.672703 23.651005 23.607609 23.585896 23.499104 23.520802 23.412296 23.368900 23.130207 23.000004 22.739597 22.631107 22.717899 22.696201 22.739597 22.783009 22.696201 22.739597 22.826405 22.934910 23.065098 23.477406 23.520802 23.564198 23.542500 23.542500 23.499104 23.585896 23.455708 23.412296 23.195301 22.891499 22.783009 22.544300 22.565998 22.500904 22.435810 22.435810 22.479206 22.587696 22.674503 22.674503 22.761295 22.869801 22.956608 22.674503 22.652805 22.565998 22.631107 22.544300 22.609409 22.544300 22.197102 22.045200 21.632908 21.481007 21.307407 21.133808 20.916798 20.873402 20.656406 20.374302 20.005405 19.766697 19.658207 19.528004 19.115696 18.594898 
18.074100 17.987309 18.009007 17.922199 17.987309 17.878803 17.943897 17.922199 17.965595 17.900501 17.835407 17.553303 17.509907 17.575001 17.618397 17.791996 17.943897 17.922199 17.878803 17.922199 17.922199 17.965595 17.987309 18.052402 17.965595 17.922199 17.943897 17.922199 17.857105 17.813709 17.857105 17.791996 17.770298 17.726902 17.835407 17.813709 17.835407 17.878803 17.922199 17.987309 18.095798 18.117496 18.117496 18.226002 18.182606 18.442997 18.660007 19.614796 20.504505 21.242298 21.698002 21.676304 21.632908 21.481007 21.502705 21.394199 21.546101 21.589497 21.719700 21.893299 22.045200 22.262196 22.414097 22.544300 22.609409 22.565998 22.674503 22.761295 23.065098 23.303806 23.390598 23.651005 23.672703 23.824604 23.759510 23.802906 23.824604 23.802906 23.585896 23.130207 22.848103 22.717899 22.522602 22.587696 22.500904 22.544300 22.522602 22.652805 22.739597 23.000004 23.238697 23.520802 23.585896 23.802906 23.672703 23.629307 23.607609 23.651005 23.520802 23.390598 23.195301 22.956608 22.739597 22.609409 22.565998 22.565998 22.544300 22.587696 22.565998 22.565998 22.696201 22.848103 23.065098 23.434010 23.607609 23.651005 23.802906 23.759510 23.585896 23.672703 23.542500 23.455708 23.303806 22.934910 22.674503 22.544300 22.370701 22.370701 22.349003 22.305607 22.370701 22.435810 22.457508 22.609409 22.804707 22.848103 23.021702 22.956608 22.913197 22.826405 22.891499 22.891499 22.739597 22.674503 22.283909 22.132008 21.741398 21.459309 21.329105 21.263996 20.960209 20.851704 20.634708 20.352604 20.135609 19.853504 19.723301 19.376102 18.985508 18.529804 
18.117496 18.030704 17.900501 17.987309 17.900501 18.009007 18.030704 18.009007 17.922199 17.965595 17.900501 17.575001 17.488209 17.444798 17.553303 17.726902 17.943897 17.878803 17.878803 17.857105 17.943897 17.943897 18.009007 17.987309 17.943897 18.009007 17.835407 17.943897 17.922199 17.900501 17.878803 17.900501 17.791996 17.791996 17.857105 17.835407 17.835407 17.857105 17.922199 17.965595 18.052402 18.095798 18.117496 18.074100 18.139210 18.356205 18.551502 19.484608 20.482807 21.329105 21.698002 21.654606 21.567799 21.459309 21.394199 21.437595 21.437595 21.589497 21.806507 21.936695 22.110310 22.283909 22.305607 22.500904 22.587696 22.609409 22.587696 22.761295 22.978306 23.282108 23.477406 23.542500 23.651005 23.759510 23.802906 23.868000 23.781208 23.651005 23.520802 23.065098 22.739597 22.652805 22.479206 22.652805 22.457508 22.522602 22.500904 22.674503 22.761295 22.978306 23.216999 23.412296 23.564198 23.585896 23.607609 23.651005 23.607609 23.607609 23.499104 23.325504 23.282108 22.891499 22.674503 22.609409 22.565998 22.587696 22.522602 22.522602 22.414097 22.479206 22.609409 22.848103 23.086796 23.434010 23.520802 23.607609 23.802906 23.802906 23.694401 23.737797 23.759510 23.607609 23.303806 23.000004 22.696201 22.479206 22.327305 22.283909 22.175404 22.066898 22.175404 22.283909 22.370701 22.500904 22.761295 23.000004 23.173603 23.021702 23.086796 23.021702 23.043400 22.956608 22.804707 22.739597 22.435810 22.175404 21.763096 21.589497 21.372501 21.242298 20.960209 20.808308 20.634708 20.265797 20.070499 19.875202 19.744999 19.224201 18.920399 18.508106 
18.052402 17.965595 18.030704 18.009007 17.943897 18.030704 17.943897 17.943897 17.987309 17.965595 17.922199 17.575001 17.509907 17.466496 17.531605 17.813709 17.857105 17.878803 17.791996 17.857105 17.922199 18.095798 18.030704 18.074100 18.009007 18.009007 17.987309 17.943897 17.965595 17.922199 17.943897 17.878803 17.878803 17.835407 17.857105 17.835407 17.813709 17.813709 17.878803 17.987309 18.009007 18.074100 18.182606 18.139210 18.182606 18.356205 18.508106 19.354404 20.547901 21.329105 21.741398 21.632908 21.524403 21.415897 21.415897 21.394199 21.481007 21.567799 21.741398 21.980106 22.197102 22.283909 22.305607 22.435810 22.457508 22.435810 22.565998 22.609409 22.956608 23.216999 23.347202 23.455708 23.455708 23.672703 23.629307 23.651005 23.629307 23.651005 23.390598 23.021702 22.826405 22.717899 22.587696 22.522602 22.522602 22.544300 22.587696 22.761295 22.739597 23.086796 23.303806 23.390598 23.564198 23.607609 23.651005 23.716099 23.651005 23.585896 23.520802 23.455708 23.303806 22.956608 22.674503 22.544300 22.544300 22.587696 22.544300 22.435810 22.370701 22.479206 22.631107 22.804707 23.108509 23.542500 23.585896 23.759510 23.824604 23.868000 23.802906 23.824604 23.737797 23.629307 23.368900 23.021702 22.696201 22.457508 22.349003 22.197102 22.218800 22.023502 22.066898 22.262196 22.349003 22.479206 22.804707 23.130207 23.173603 23.216999 23.216999 23.151905 23.108509 23.086796 22.891499 22.761295 22.392399 22.132008 21.763096 21.567799 21.415897 21.220600 21.025303 20.830006 20.634708 20.309208 20.048801 19.788410 19.549702 19.202503 18.811909 18.486408 
18.117496 18.009007 18.052402 17.965595 17.922199 18.074100 17.987309 18.074100 18.009007 17.987309 17.965595 17.705204 17.553303 17.553303 17.509907 17.813709 17.878803 17.922199 17.943897 17.965595 18.009007 18.095798 18.052402 18.052402 18.095798 18.009007 18.030704 17.987309 17.965595 17.943897 17.922199 17.878803 17.791996 17.813709 17.791996 17.770298 17.770298 17.726902 17.857105 17.965595 18.074100 18.095798 18.117496 18.074100 18.182606 18.291096 18.508106 19.376102 20.569599 21.415897 21.676304 21.589497 21.524403 21.415897 21.350803 21.437595 21.611210 21.632908 21.784809 21.936695 22.175404 22.283909 22.392399 22.479206 22.414097 22.435810 22.457508 22.652805 22.783009 23.043400 23.151905 23.325504 23.368900 23.477406 23.455708 23.455708 23.585896 23.499104 23.368900 23.065098 22.891499 22.739597 22.674503 22.631107 22.631107 22.631107 22.674503 22.739597 22.934910 23.151905 23.282108 23.455708 23.520802 23.455708 23.564198 23.629307 23.651005 23.629307 23.564198 23.434010 23.282108 22.978306 22.826405 22.717899 22.631107 22.631107 22.522602 22.457508 22.392399 22.457508 22.631107 22.869801 23.195301 23.455708 23.585896 23.737797 23.933109 23.889698 23.889698 23.802906 23.759510 23.585896 23.412296 23.000004 22.674503 22.392399 22.305607 22.197102 22.197102 22.088596 22.262196 22.262196 22.414097 22.609409 22.913197 23.216999 23.282108 23.238697 23.216999 23.238697 23.282108 23.043400 23.021702 22.761295 22.349003 22.262196 21.784809 21.654606 21.437595 21.307407 21.047001 20.830006 20.721500 20.222401 19.983707 19.831806 19.462910 19.180805 18.790195 18.399601 
18.009007 17.922199 17.987309 18.009007 18.030704 17.943897 18.009007 17.987309 17.965595 17.965595 17.878803 17.726902 17.509907 17.466496 17.509907 17.575001 17.857105 17.943897 17.900501 17.943897 17.922199 18.030704 17.922199 17.943897 18.030704 18.117496 17.987309 17.987309 17.987309 17.987309 17.922199 17.965595 17.900501 17.791996 17.791996 17.748600 17.770298 17.770298 17.813709 17.965595 17.943897 18.030704 18.052402 18.030704 18.117496 18.226002 18.421299 19.332706 20.569599 21.350803 21.567799 21.459309 21.350803 21.415897 21.350803 21.459309 21.546101 21.784809 21.828205 21.980106 22.153706 22.349003 22.349003 22.435810 22.349003 22.305607 22.392399 22.414097 22.609409 22.739597 22.783009 22.934910 23.043400 23.130207 23.173603 23.195301 23.347202 23.412296 23.325504 23.108509 22.978306 22.913197 22.826405 22.717899 22.674503 22.696201 22.696201 22.869801 22.934910 23.108509 23.303806 23.282108 23.412296 23.347202 23.455708 23.607609 23.499104 23.607609 23.412296 23.455708 23.260410 23.000004 22.869801 22.783009 22.739597 22.652805 22.479206 22.435810 22.283909 22.392399 22.652805 22.848103 23.238697 23.520802 23.542500 23.651005 23.824604 23.868000 23.889698 23.868000 23.802906 23.585896 23.325504 22.978306 22.739597 22.522602 22.392399 22.240498 22.197102 22.110310 22.197102 22.283909 22.414097 22.631107 22.913197 23.282108 23.368900 23.325504 23.238697 23.173603 23.108509 23.108509 23.086796 22.739597 22.392399 22.262196 21.893299 21.741398 21.524403 21.329105 21.090397 20.895100 20.656406 20.287510 20.005405 19.853504 19.419498 19.115696 18.660007 18.334507 
18.139210 18.009007 18.030704 18.030704 18.074100 18.009007 18.052402 18.009007 18.009007 17.943897 17.965595 17.791996 17.596699 17.444798 17.466496 17.531605 17.922199 17.922199 18.052402 18.052402 17.965595 18.030704 18.030704 18.139210 18.052402 18.009007 18.052402 18.052402 18.052402 17.987309 18.030704 17.900501 17.922199 17.835407 17.835407 17.705204 17.705204 17.683506 17.748600 17.900501 17.965595 18.074100 18.095798 17.987309 18.182606 18.269398 18.486408 19.267597 20.504505 21.415897 21.546101 21.372501 21.329105 21.372501 21.329105 21.502705 21.546101 21.784809 21.936695 22.045200 22.132008 22.305607 22.370701 22.479206 22.392399 22.370701 22.414097 22.349003 22.457508 22.565998 22.609409 22.631107 22.848103 22.913197 22.934910 23.021702 23.086796 23.216999 23.260410 23.216999 23.216999 23.173603 23.000004 23.000004 23.000004 22.891499 22.934910 22.956608 23.086796 23.065098 23.216999 23.195301 23.216999 23.238697 23.390598 23.412296 23.499104 23.499104 23.520802 23.412296 23.368900 23.065098 22.956608 22.826405 22.804707 22.696201 22.587696 22.479206 22.457508 22.500904 22.674503 22.869801 23.282108 23.542500 23.564198 23.651005 23.824604 23.846302 23.846302 23.868000 23.781208 23.564198 23.390598 22.978306 22.696201 22.631107 22.392399 22.283909 22.218800 22.240498 22.283909 22.414097 22.500904 22.696201 22.978306 23.238697 23.303806 23.368900 23.282108 23.260410 23.216999 23.043400 22.891499 22.761295 22.305607 22.175404 21.958408 21.676304 21.502705 21.285709 21.047001 20.786610 20.591297 20.374302 20.070499 19.766697 19.311008 18.985508 18.616596 18.312809 
18.117496 17.900501 17.922199 17.943897 18.030704 17.987309 17.943897 17.922199 17.922199 17.922199 17.943897 17.813709 17.683506 17.509907 17.466496 17.575001 17.705204 17.900501 18.009007 17.943897 18.030704 18.052402 18.009007 18.030704 17.965595 18.074100 17.965595 18.009007 18.009007 18.052402 17.987309 17.900501 17.943897 17.813709 17.791996 17.705204 17.683506 17.640110 17.791996 17.835407 17.943897 18.009007 18.052402 18.030704 18.160908 18.291096 18.334507 19.267597 20.569599 21.242298 21.502705 21.394199 21.372501 21.329105 21.372501 21.481007 21.502705 21.719700 21.871601 22.001804 22.110310 22.414097 22.392399 22.392399 22.370701 22.370701 22.392399 22.349003 22.349003 22.327305 22.370701 22.522602 22.587696 22.565998 22.652805 22.739597 22.934910 23.108509 23.216999 23.195301 23.368900 23.434010 23.347202 23.303806 23.238697 23.173603 23.151905 23.043400 23.130207 23.065098 23.000004 23.065098 23.108509 23.065098 23.065098 23.173603 23.260410 23.390598 23.390598 23.368900 23.325504 23.151905 23.043400 23.021702 22.934910 22.891499 22.783009 22.609409 22.587696 22.696201 22.869801 23.000004 23.282108 23.434010 23.477406 23.564198 23.694401 23.737797 23.781208 23.737797 23.737797 23.520802 23.347202 22.934910 22.717899 22.652805 22.435810 22.414097 22.305607 22.392399 22.414097 22.457508 22.565998 22.804707 23.065098 23.282108 23.282108 23.238697 23.238697 23.108509 23.151905 23.108509 22.978306 22.739597 22.370701 22.197102 21.849903 21.654606 21.502705 21.350803 21.025303 20.895100 20.612995 20.417698 20.070499 19.744999 19.245899 18.811909 18.529804 18.269398 
18.160908 17.878803 17.922199 18.030704 18.030704 18.009007 17.900501 17.900501 17.922199 17.943897 17.922199 17.857105 17.705204 17.509907 17.509907 17.531605 17.683506 17.857105 17.987309 17.900501 17.987309 18.030704 18.030704 18.074100 17.987309 18.052402 17.965595 18.052402 17.965595 17.965595 17.943897 17.987309 17.943897 17.878803 17.791996 17.748600 17.726902 17.661808 17.683506 17.791996 17.922199 18.009007 17.943897 18.009007 18.074100 18.226002 18.529804 19.180805 20.612995 21.329105 21.502705 21.372501 21.329105 21.329105 21.372501 21.502705 21.524403 21.741398 21.763096 21.914997 22.153706 22.327305 22.349003 22.500904 22.435810 22.392399 22.392399 22.283909 22.349003 22.349003 22.327305 22.370701 22.435810 22.457508 22.565998 22.652805 22.761295 23.021702 23.238697 23.325504 23.520802 23.629307 23.499104 23.455708 23.520802 23.303806 23.368900 23.238697 23.195301 23.108509 22.956608 22.848103 22.934910 22.826405 22.913197 22.913197 23.043400 23.086796 23.130207 23.325504 23.260410 23.260410 23.282108 23.195301 23.151905 23.065098 22.934910 22.804707 22.761295 22.826405 22.913197 22.978306 23.303806 23.282108 23.260410 23.303806 23.585896 23.564198 23.607609 23.694401 23.716099 23.477406 23.325504 23.021702 22.761295 22.739597 22.631107 22.522602 22.500904 22.457508 22.544300 22.674503 22.761295 22.826405 23.065098 23.325504 23.368900 23.238697 23.173603 23.195301 23.065098 23.000004 22.783009 22.631107 22.370701 22.197102 21.849903 21.698002 21.437595 21.263996 21.068699 20.960209 20.591297 20.352604 20.005405 19.679905 19.267597 18.855305 18.421299 18.247700 
18.182606 18.030704 18.052402 18.009007 18.052402 18.009007 18.009007 17.943897 17.922199 17.965595 17.943897 17.878803 17.748600 17.509907 17.509907 17.488209 17.726902 17.813709 17.987309 18.009007 18.030704 17.987309 18.030704 18.030704 18.095798 18.095798 18.030704 18.030704 18.009007 18.030704 18.030704 17.943897 17.965595 17.900501 17.878803 17.813709 17.661808 17.618397 17.705204 17.791996 17.878803 17.943897 17.943897 18.030704 18.030704 18.204304 18.464710 19.202503 20.634708 21.329105 21.437595 21.372501 21.350803 21.285709 21.394199 21.415897 21.481007 21.698002 21.828205 22.045200 22.088596 22.305607 22.392399 22.414097 22.435810 22.392399 22.349003 22.327305 22.262196 22.218800 22.305607 22.305607 22.327305 22.392399 22.457508 22.587696 22.717899 23.021702 23.195301 23.347202 23.564198 23.607609 23.607609 23.564198 23.651005 23.542500 23.477406 23.325504 23.151905 23.021702 22.891499 22.717899 22.717899 22.631107 22.631107 22.652805 22.761295 22.956608 22.956608 23.216999 23.434010 23.368900 23.499104 23.455708 23.412296 23.368900 23.216999 23.065098 23.086796 23.043400 23.108509 23.000004 23.216999 23.086796 23.108509 23.173603 23.347202 23.347202 23.390598 23.412296 23.477406 23.434010 23.260410 23.086796 22.869801 23.000004 22.761295 22.761295 22.652805 22.652805 22.739597 22.783009 22.804707 22.956608 23.086796 23.216999 23.195301 23.021702 23.000004 22.934910 22.978306 22.848103 22.804707 22.565998 22.197102 22.066898 21.698002 21.546101 21.415897 21.350803 21.047001 20.851704 20.656406 20.374302 19.962009 19.593098 19.137409 18.703403 18.377903 18.334507 
18.139210 17.987309 17.943897 18.009007 18.009007 18.030704 18.009007 18.074100 18.009007 17.922199 17.943897 17.943897 17.857105 17.509907 17.509907 17.423100 17.596699 17.813709 17.878803 17.943897 17.987309 18.052402 18.052402 18.052402 17.987309 18.052402 17.943897 18.009007 17.965595 18.074100 18.030704 17.965595 17.987309 17.878803 17.900501 17.835407 17.596699 17.661808 17.661808 17.791996 17.922199 17.857105 17.943897 17.965595 18.052402 18.204304 18.356205 19.245899 20.591297 21.198902 21.372501 21.307407 21.307407 21.350803 21.350803 21.394199 21.502705 21.632908 21.828205 22.001804 22.132008 22.240498 22.414097 22.349003 22.370701 22.349003 22.414097 22.349003 22.218800 22.197102 22.240498 22.197102 22.327305 22.327305 22.349003 22.522602 22.652805 22.934910 23.195301 23.412296 23.629307 23.694401 23.607609 23.672703 23.781208 23.651005 23.520802 23.390598 23.173603 22.913197 22.826405 22.631107 22.479206 22.414097 22.414097 22.544300 22.652805 22.804707 22.913197 23.108509 23.477406 23.520802 23.607609 23.607609 23.651005 23.434010 23.368900 23.325504 23.260410 23.282108 23.216999 23.065098 22.913197 22.826405 22.848103 22.804707 22.956608 22.934910 23.021702 23.108509 23.195301 23.390598 23.216999 23.238697 23.108509 23.108509 23.130207 22.956608 22.913197 22.956608 23.065098 22.891499 22.956608 22.978306 23.000004 23.043400 22.848103 22.869801 22.783009 22.674503 22.761295 22.609409 22.522602 22.370701 22.110310 22.066898 21.654606 21.481007 21.394199 21.155506 20.916798 20.830006 20.569599 20.157307 19.788410 19.462910 18.963810 18.551502 18.226002 18.095798 
18.052402 17.965595 17.943897 17.943897 17.922199 18.030704 18.074100 18.030704 18.030704 17.987309 17.965595 18.009007 17.922199 17.705204 17.444798 17.401402 17.596699 17.640110 17.878803 17.987309 18.009007 17.943897 18.117496 18.074100 18.052402 18.009007 18.052402 18.030704 18.095798 18.095798 18.095798 17.987309 17.987309 17.922199 17.900501 17.835407 17.705204 17.575001 17.683506 17.813709 17.900501 17.878803 17.965595 17.943897 18.009007 18.226002 18.399601 19.354404 20.743198 21.177204 21.285709 21.263996 21.350803 21.350803 21.372501 21.481007 21.502705 21.698002 21.806507 22.023502 22.110310 22.392399 22.522602 22.500904 22.457508 22.370701 22.392399 22.262196 22.240498 22.262196 22.283909 22.327305 22.349003 22.349003 22.305607 22.479206 22.696201 22.978306 23.238697 23.499104 23.651005 23.737797 23.759510 23.737797 23.737797 23.672703 23.542500 23.412296 23.195301 22.848103 22.674503 22.544300 22.392399 22.392399 22.392399 22.392399 22.522602 22.717899 22.783009 23.086796 23.368900 23.542500 23.607609 23.672703 23.672703 23.651005 23.542500 23.520802 23.368900 23.390598 23.347202 22.934910 22.978306 22.783009 22.609409 22.674503 22.783009 22.761295 22.804707 22.934910 22.934910 23.151905 23.347202 23.368900 23.347202 23.412296 23.347202 23.325504 23.238697 23.216999 23.238697 23.216999 23.130207 23.021702 22.761295 22.826405 22.609409 22.479206 22.457508 22.435810 22.435810 22.392399 22.283909 22.197102 21.936695 21.893299 21.546101 21.459309 21.372501 21.133808 20.960209 20.808308 20.547901 20.157307 19.658207 19.245899 18.877003 18.377903 18.247700 18.117496 
18.139210 17.965595 17.943897 18.030704 17.922199 17.965595 18.030704 17.965595 18.030704 17.965595 18.009007 18.009007 17.900501 17.726902 17.553303 17.466496 17.575001 17.683506 17.835407 17.987309 18.030704 18.052402 18.074100 17.987309 18.009007 18.074100 18.009007 17.943897 18.074100 18.009007 18.052402 18.009007 17.900501 17.900501 17.878803 17.726902 17.705204 17.575001 17.640110 17.791996 17.900501 17.943897 17.943897 18.009007 18.074100 18.095798 18.464710 19.332706 20.634708 21.090397 21.155506 21.155506 21.285709 21.372501 21.372501 21.415897 21.415897 21.632908 21.784809 22.001804 22.197102 22.370701 22.500904 22.457508 22.544300 22.435810 22.327305 22.327305 22.262196 22.327305 22.370701 22.370701 22.435810 22.435810 22.500904 22.565998 22.717899 22.978306 23.282108 23.434010 23.651005 23.781208 23.759510 23.824604 23.781208 23.694401 23.520802 23.412296 23.195301 22.891499 22.652805 22.435810 22.414097 22.218800 22.305607 22.349003 22.522602 22.696201 22.717899 23.043400 23.434010 23.564198 23.629307 23.629307 23.672703 23.629307 23.651005 23.564198 23.412296 23.455708 23.173603 22.891499 22.826405 22.652805 22.522602 22.522602 22.565998 22.522602 22.631107 22.761295 22.913197 23.108509 23.368900 23.434010 23.434010 23.520802 23.564198 23.520802 23.412296 23.368900 23.368900 23.303806 23.130207 22.934910 22.696201 22.609409 22.500904 22.218800 22.283909 22.240498 22.240498 22.045200 22.066898 22.001804 21.719700 21.763096 21.459309 21.372501 21.329105 21.112110 20.895100 20.743198 20.482807 20.048801 19.571400 19.180805 18.746799 18.204304 18.312809 18.182606 
18.095798 17.965595 18.009007 17.900501 17.835407 17.835407 17.965595 18.030704 17.835407 17.965595 17.987309 17.922199 17.943897 17.813709 17.488209 17.488209 17.488209 17.596699 17.857105 17.835407 17.965595 18.052402 18.074100 17.987309 18.030704 18.074100 18.009007 18.095798 18.117496 18.030704 18.095798 18.009007 17.965595 17.900501 17.900501 17.726902 17.748600 17.705204 17.791996 17.770298 17.922199 17.878803 18.009007 17.987309 18.030704 18.226002 18.464710 19.419498 20.612995 21.047001 21.133808 21.177204 21.307407 21.329105 21.459309 21.329105 21.394199 21.589497 21.741398 21.980106 22.218800 22.479206 22.500904 22.522602 22.500904 22.522602 22.435810 22.370701 22.327305 22.457508 22.414097 22.457508 22.435810 22.544300 22.544300 22.609409 22.761295 23.086796 23.238697 23.477406 23.629307 23.651005 23.802906 23.759510 23.716099 23.737797 23.542500 23.455708 23.195301 22.891499 22.631107 22.414097 22.457508 22.305607 22.349003 22.392399 22.392399 22.631107 22.674503 23.086796 23.412296 23.585896 23.716099 23.759510 23.781208 23.737797 23.651005 23.694401 23.542500 23.477406 23.238697 22.934910 22.652805 22.565998 22.544300 22.392399 22.500904 22.522602 22.457508 22.696201 22.804707 23.108509 23.303806 23.455708 23.564198 23.542500 23.607609 23.542500 23.520802 23.477406 23.499104 23.499104 23.151905 22.848103 22.500904 22.349003 22.305607 22.153706 21.980106 22.023502 22.045200 21.958408 21.893299 21.849903 21.632908 21.741398 21.350803 21.350803 21.177204 21.133808 20.851704 20.721500 20.374302 19.983707 19.528004 19.180805 18.681705 18.247700 18.269398 18.117496 
18.160908 17.987309 18.074100 17.965595 17.857105 17.987309 18.030704 17.922199 18.009007 18.009007 18.009007 17.922199 17.943897 17.791996 17.640110 17.488209 17.575001 17.509907 17.748600 17.857105 18.052402 17.965595 18.030704 18.030704 18.074100 18.095798 18.095798 18.074100 18.139210 18.052402 18.030704 18.009007 17.987309 17.965595 18.139210 17.857105 17.705204 17.661808 17.813709 17.770298 17.922199 17.922199 17.943897 18.009007 18.139210 18.291096 18.594898 19.462910 20.678104 21.025303 21.112110 21.242298 21.220600 21.329105 21.307407 21.372501 21.372501 21.502705 21.698002 21.958408 22.283909 22.565998 22.587696 22.674503 22.522602 22.522602 22.479206 22.500904 22.457508 22.609409 22.631107 22.696201 22.652805 22.696201 22.652805 22.587696 22.826405 23.086796 23.282108 23.455708 23.585896 23.716099 23.759510 23.694401 23.759510 23.737797 23.585896 23.412296 23.216999 22.891499 22.674503 22.565998 22.392399 22.262196 22.349003 22.370701 22.457508 22.696201 22.783009 23.065098 23.434010 23.585896 23.716099 23.672703 23.824604 23.802906 23.716099 23.651005 23.542500 23.347202 23.195301 22.891499 22.522602 22.587696 22.349003 22.327305 22.370701 22.414097 22.457508 22.609409 22.696201 23.021702 23.238697 23.455708 23.520802 23.607609 23.716099 23.629307 23.651005 23.564198 23.499104 23.347202 23.108509 22.696201 22.500904 22.305607 22.262196 22.001804 21.980106 21.828205 21.784809 21.784809 21.698002 21.763096 21.502705 21.632908 21.350803 21.220600 21.133808 21.112110 20.764896 20.656406 20.352604 19.940296 19.484608 19.093998 18.703403 18.247700 18.269398 18.139210 
18.117496 17.943897 17.987309 17.965595 17.878803 17.943897 18.030704 17.857105 18.009007 17.965595 17.900501 18.009007 17.922199 17.878803 17.531605 17.444798 17.488209 17.379704 17.661808 17.900501 18.095798 18.074100 17.987309 17.922199 18.030704 18.009007 18.009007 18.052402 18.074100 18.117496 18.117496 18.030704 18.074100 18.052402 18.009007 17.835407 17.748600 17.618397 17.770298 17.791996 17.922199 17.857105 17.987309 17.943897 18.095798 18.269398 18.573200 19.462910 20.526203 20.916798 20.895100 21.047001 21.220600 21.198902 21.263996 21.220600 21.198902 21.481007 21.741398 21.914997 22.197102 22.500904 22.500904 22.631107 22.609409 22.631107 22.587696 22.696201 22.761295 22.848103 22.934910 22.848103 22.891499 22.848103 22.761295 22.913197 23.043400 23.173603 23.282108 23.390598 23.520802 23.607609 23.499104 23.564198 23.694401 23.629307 23.651005 23.390598 23.216999 22.913197 22.826405 22.631107 22.500904 22.327305 22.327305 22.435810 22.522602 22.631107 22.869801 23.151905 23.520802 23.651005 23.759510 23.802906 23.781208 23.716099 23.672703 23.629307 23.542500 23.412296 23.130207 22.826405 22.587696 22.500904 22.414097 22.305607 22.435810 22.435810 22.435810 22.587696 22.696201 23.021702 23.216999 23.477406 23.607609 23.585896 23.651005 23.651005 23.585896 23.434010 23.434010 23.347202 22.913197 22.609409 22.305607 22.283909 22.066898 21.893299 21.914997 21.784809 21.676304 21.654606 21.654606 21.611210 21.437595 21.611210 21.242298 21.242298 21.090397 21.003605 20.743198 20.547901 20.309208 19.875202 19.441196 19.007206 18.464710 18.160908 18.182606 18.226002 
18.074100 17.943897 17.878803 18.030704 18.030704 18.074100 17.987309 18.030704 18.052402 18.009007 18.052402 17.987309 17.987309 17.900501 17.661808 17.423100 17.423100 17.509907 17.596699 17.791996 18.030704 18.009007 18.030704 17.987309 18.095798 18.009007 18.052402 18.095798 18.052402 18.139210 18.182606 18.074100 18.074100 18.052402 17.987309 17.878803 17.683506 17.640110 17.791996 17.813709 17.878803 17.987309 17.987309 17.987309 18.052402 18.291096 18.660007 19.593098 20.482807 20.830006 20.895100 21.003605 21.068699 21.155506 21.198902 21.220600 21.242298 21.437595 21.589497 21.849903 22.132008 22.435810 22.565998 22.609409 22.631107 22.717899 22.783009 22.891499 23.086796 23.065098 23.195301 23.390598 23.260410 23.151905 23.108509 23.065098 23.173603 23.173603 23.260410 23.303806 23.390598 23.455708 23.520802 23.412296 23.520802 23.585896 23.477406 23.325504 23.238697 22.913197 22.826405 22.674503 22.565998 22.435810 22.479206 22.457508 22.587696 22.783009 22.891499 23.282108 23.520802 23.607609 23.737797 23.802906 23.824604 23.781208 23.716099 23.651005 23.477406 23.282108 23.130207 22.848103 22.609409 22.544300 22.435810 22.240498 22.392399 22.435810 22.479206 22.631107 22.804707 23.021702 23.260410 23.412296 23.520802 23.607609 23.629307 23.564198 23.520802 23.499104 23.412296 23.173603 22.891499 22.500904 22.175404 22.110310 21.958408 21.936695 21.871601 21.784809 21.676304 21.676304 21.654606 21.524403 21.329105 21.481007 21.220600 21.198902 21.003605 20.830006 20.678104 20.591297 20.265797 19.810108 19.397800 18.963810 18.486408 18.204304 18.204304 18.095798 
18.009007 18.009007 17.965595 17.987309 17.943897 18.030704 17.965595 18.052402 18.074100 18.074100 18.030704 17.987309 18.074100 18.030704 17.748600 17.618397 17.509907 17.423100 17.553303 17.748600 17.965595 18.030704 18.052402 17.987309 18.052402 18.030704 17.987309 18.095798 18.117496 17.987309 18.030704 18.074100 18.030704 18.095798 17.943897 17.943897 17.770298 17.705204 17.770298 17.857105 17.878803 18.009007 18.009007 17.987309 18.117496 18.269398 18.638309 19.549702 20.352604 20.678104 20.830006 20.938496 21.047001 21.090397 21.242298 21.177204 21.177204 21.307407 21.546101 21.763096 22.110310 22.370701 22.457508 22.565998 22.652805 22.826405 22.978306 23.086796 23.282108 23.412296 23.520802 23.499104 23.499104 23.390598 23.412296 23.325504 23.325504 23.260410 23.195301 23.108509 23.238697 23.260410 23.216999 23.303806 23.347202 23.347202 23.347202 23.368900 23.216999 23.065098 22.913197 22.869801 22.761295 22.609409 22.739597 22.652805 22.739597 22.913197 22.913197 23.238697 23.477406 23.499104 23.585896 23.672703 23.737797 23.759510 23.651005 23.607609 23.477406 23.303806 23.130207 22.783009 22.544300 22.457508 22.392399 22.414097 22.500904 22.414097 22.522602 22.652805 22.761295 23.043400 23.238697 23.303806 23.564198 23.542500 23.564198 23.455708 23.455708 23.303806 23.303806 23.086796 22.826405 22.479206 22.132008 22.066898 22.001804 21.763096 21.784809 21.676304 21.654606 21.546101 21.524403 21.546101 21.415897 21.459309 21.155506 21.047001 21.003605 20.808308 20.612995 20.461109 20.157307 19.744999 19.376102 18.877003 18.529804 18.139210 18.226002 18.160908 
18.095798 17.965595 18.074100 18.052402 17.922199 17.987309 18.030704 18.074100 17.965595 17.943897 18.030704 18.052402 18.117496 18.074100 17.835407 17.553303 17.553303 17.401402 17.466496 17.618397 17.965595 18.074100 18.095798 18.074100 18.095798 18.095798 18.074100 18.074100 18.226002 18.117496 18.052402 18.095798 18.030704 18.009007 17.987309 17.900501 17.770298 17.705204 17.705204 17.922199 17.987309 18.009007 17.987309 18.074100 18.052402 18.247700 18.594898 19.571400 20.526203 20.830006 20.873402 21.047001 21.112110 21.198902 21.220600 21.177204 21.155506 21.307407 21.459309 21.741398 22.001804 22.283909 22.479206 22.479206 22.674503 22.826405 23.108509 23.325504 23.434010 23.542500 23.651005 23.694401 23.694401 23.585896 23.520802 23.477406 23.520802 23.390598 23.151905 23.043400 23.108509 23.086796 23.043400 23.086796 23.151905 23.108509 23.151905 23.216999 23.282108 23.282108 23.151905 23.108509 23.086796 22.869801 22.978306 22.978306 22.978306 23.151905 23.108509 23.282108 23.477406 23.368900 23.434010 23.520802 23.564198 23.672703 23.585896 23.564198 23.477406 23.303806 23.065098 22.826405 22.674503 22.674503 22.587696 22.414097 22.652805 22.544300 22.652805 22.761295 22.891499 23.065098 23.325504 23.347202 23.390598 23.412296 23.390598 23.499104 23.412296 23.260410 23.238697 23.021702 22.761295 22.349003 22.153706 22.045200 21.980106 21.763096 21.849903 21.719700 21.654606 21.567799 21.546101 21.589497 21.372501 21.372501 21.090397 21.068699 20.960209 20.830006 20.591297 20.417698 20.179005 19.701603 19.267597 18.920399 18.377903 18.247700 18.182606 18.095798 
18.074100 17.987309 18.009007 18.030704 18.009007 18.009007 17.943897 18.030704 18.009007 17.922199 17.987309 17.987309 18.030704 18.030704 17.857105 17.596699 17.531605 17.423100 17.466496 17.661808 17.770298 18.009007 18.009007 18.009007 18.095798 18.030704 18.052402 18.139210 18.182606 18.030704 18.009007 18.095798 18.030704 17.987309 17.987309 17.791996 17.618397 17.705204 17.813709 17.835407 17.965595 17.987309 17.965595 18.074100 18.074100 18.269398 18.616596 19.441196 20.396000 20.699802 21.025303 21.068699 21.177204 21.242298 21.242298 21.177204 21.155506 21.307407 21.459309 21.611210 21.893299 22.218800 22.435810 22.479206 22.631107 22.869801 23.173603 23.282108 23.499104 23.651005 23.824604 23.759510 23.781208 23.737797 23.542500 23.499104 23.477406 23.325504 23.108509 23.000004 22.978306 22.869801 22.783009 22.869801 23.065098 22.934910 23.108509 23.108509 23.238697 23.368900 23.347202 23.282108 23.325504 23.130207 23.303806 23.282108 23.260410 23.238697 23.282108 23.151905 23.216999 23.108509 23.130207 23.282108 23.368900 23.347202 23.325504 23.347202 23.238697 23.238697 23.108509 22.956608 22.869801 22.717899 22.717899 22.739597 22.696201 22.696201 22.696201 22.783009 22.913197 23.021702 23.086796 23.238697 23.216999 23.173603 23.238697 23.260410 23.216999 23.195301 23.151905 22.913197 22.652805 22.349003 22.153706 22.066898 22.045200 21.871601 21.806507 21.719700 21.719700 21.546101 21.481007 21.415897 21.220600 21.242298 21.090397 21.047001 20.873402 20.678104 20.504505 20.265797 20.113895 19.636509 19.180805 18.833607 18.464710 18.052402 18.117496 18.117496 
