# Supplementary material for: Food Image Segmentation Using Multi-Modal Imaging Sensors with Color and Thermal Data
Source: Sensors (Basel). 2023 Jan 4;23(2):560. doi: 10.3390/s23020560 (PMC9860575; doi:10.3390/s23020560)
Supplement: Supplementary file 1 [file sensors-23-00560-s001.zip › Combined Data/Calibration/Calibration thermal/rgb67.txt]

17.661808 17.575001 17.640110 17.596699 17.618397 17.640110 17.596699 17.509907 17.640110 17.575001 17.509907 17.618397 17.618397 17.661808 17.618397 17.705204 17.618397 17.553303 17.618397 17.575001 17.618397 17.705204 17.488209 17.640110 17.596699 17.661808 17.618397 17.575001 17.661808 17.661808 17.640110 17.488209 17.618397 17.683506 17.770298 17.770298 17.770298 17.705204 17.770298 17.791996 17.791996 17.705204 17.726902 17.661808 17.618397 17.596699 17.466496 17.509907 17.618397 17.705204 17.575001 17.575001 17.553303 17.640110 17.791996 17.726902 17.987309 18.768497 19.397800 19.962009 20.374302 20.656406 21.155506 21.220600 21.437595 21.481007 21.437595 21.350803 21.329105 21.242298 21.177204 21.090397 21.177204 21.155506 21.090397 21.155506 21.047001 21.025303 20.960209 20.873402 20.895100 20.960209 20.873402 21.003605 21.155506 21.263996 21.307407 21.220600 21.394199 21.394199 21.394199 21.415897 21.481007 21.502705 21.632908 21.546101 21.524403 21.611210 21.654606 21.589497 21.611210 21.632908 21.676304 21.698002 21.763096 21.719700 21.632908 21.611210 21.654606 21.698002 21.719700 21.698002 21.611210 21.481007 21.502705 21.589497 21.546101 21.459309 21.546101 21.437595 21.459309 21.481007 21.394199 21.307407 21.285709 21.372501 21.307407 21.329105 21.263996 21.307407 21.220600 21.285709 21.177204 21.220600 21.068699 21.090397 21.068699 20.938496 21.025303 20.764896 20.699802 20.656406 20.569599 20.461109 20.396000 20.374302 20.135609 20.005405 19.766697 19.093998 18.594898 18.052402 17.791996 17.987309 17.857105 17.791996 17.683506 17.770298 17.900501 17.965595 
17.748600 17.705204 17.878803 17.683506 17.683506 17.748600 17.748600 17.596699 17.661808 17.683506 17.596699 17.640110 17.531605 17.705204 17.770298 17.640110 17.640110 17.705204 17.661808 17.661808 17.683506 17.640110 17.596699 17.705204 17.596699 17.726902 17.726902 17.683506 17.726902 17.640110 17.683506 17.770298 17.683506 17.748600 17.748600 17.878803 17.770298 17.813709 17.726902 17.726902 17.748600 17.726902 17.683506 17.640110 17.531605 17.488209 17.379704 17.271198 17.488209 17.488209 17.488209 17.401402 17.423100 17.466496 17.596699 17.770298 18.030704 18.811909 19.462910 19.875202 20.287510 20.612995 20.916798 21.047001 21.220600 21.242298 21.285709 21.155506 21.177204 21.047001 21.068699 20.938496 21.047001 21.047001 21.133808 21.068699 20.981907 20.916798 20.938496 20.851704 20.851704 20.830006 20.873402 20.960209 21.025303 21.068699 21.047001 21.133808 21.177204 21.198902 21.394199 21.394199 21.329105 21.372501 21.502705 21.459309 21.481007 21.437595 21.502705 21.589497 21.589497 21.632908 21.589497 21.719700 21.589497 21.719700 21.632908 21.567799 21.741398 21.763096 21.784809 21.784809 21.654606 21.611210 21.632908 21.611210 21.611210 21.567799 21.589497 21.567799 21.524403 21.589497 21.415897 21.285709 21.307407 21.546101 21.567799 21.459309 21.502705 21.567799 21.329105 21.350803 21.329105 21.329105 21.307407 21.177204 21.177204 21.090397 21.068699 20.938496 20.699802 20.916798 20.786610 20.634708 20.634708 20.612995 20.265797 20.157307 19.918598 19.376102 18.855305 18.204304 17.900501 18.052402 17.965595 17.987309 17.857105 17.922199 17.987309 18.095798 
17.770298 17.726902 17.791996 17.661808 17.640110 17.726902 17.770298 17.618397 17.640110 17.705204 17.618397 17.640110 17.661808 17.596699 17.661808 17.748600 17.618397 17.640110 17.683506 17.705204 17.683506 17.640110 17.531605 17.726902 17.618397 17.640110 17.683506 17.705204 17.705204 17.705204 17.596699 17.683506 17.683506 17.770298 17.705204 17.791996 17.791996 17.683506 17.705204 17.748600 17.683506 17.509907 17.423100 17.444798 17.358006 17.249500 17.227802 17.379704 17.401402 17.358006 17.444798 17.292896 17.509907 17.466496 17.575001 17.835407 18.009007 18.681705 19.180805 19.614796 19.918598 20.287510 20.656406 20.764896 21.003605 20.938496 21.068699 20.981907 20.916798 20.916798 20.938496 20.808308 20.808308 20.895100 20.851704 20.938496 20.873402 20.699802 20.743198 20.743198 20.656406 20.743198 20.764896 20.916798 20.895100 20.895100 20.981907 21.068699 21.177204 21.133808 21.112110 21.155506 21.177204 21.220600 21.329105 21.307407 21.242298 21.263996 21.437595 21.307407 21.502705 21.481007 21.502705 21.481007 21.437595 21.394199 21.437595 21.415897 21.437595 21.632908 21.589497 21.654606 21.611210 21.546101 21.589497 21.524403 21.459309 21.481007 21.502705 21.481007 21.415897 21.350803 21.285709 21.177204 21.394199 21.502705 21.502705 21.524403 21.589497 21.502705 21.394199 21.437595 21.459309 21.372501 21.350803 21.329105 21.263996 21.133808 21.025303 20.981907 20.873402 20.895100 20.786610 20.699802 20.678104 20.656406 20.374302 20.135609 20.005405 19.441196 18.985508 18.269398 17.943897 17.922199 17.987309 17.987309 17.791996 17.922199 17.987309 18.182606 
17.705204 17.813709 17.791996 17.726902 17.683506 17.748600 17.770298 17.640110 17.748600 17.705204 17.596699 17.575001 17.661808 17.705204 17.770298 17.726902 17.618397 17.661808 17.661808 17.575001 17.640110 17.640110 17.618397 17.705204 17.618397 17.640110 17.726902 17.683506 17.661808 17.618397 17.618397 17.770298 17.705204 17.791996 17.770298 17.770298 17.791996 17.640110 17.748600 17.813709 17.791996 17.509907 17.509907 17.379704 17.314610 17.336308 17.423100 17.336308 17.466496 17.488209 17.488209 17.423100 17.466496 17.444798 17.683506 17.748600 18.160908 18.660007 19.093998 19.462910 19.810108 20.200703 20.417698 20.678104 20.764896 20.830006 20.786610 20.786610 20.851704 20.830006 20.786610 20.808308 20.808308 20.786610 20.830006 20.743198 20.743198 20.656406 20.591297 20.547901 20.591297 20.721500 20.699802 20.851704 20.830006 20.960209 20.938496 21.003605 21.047001 21.133808 21.177204 21.198902 21.090397 21.155506 21.242298 21.155506 21.263996 21.220600 21.307407 21.394199 21.394199 21.394199 21.329105 21.307407 21.307407 21.329105 21.329105 21.350803 21.350803 21.502705 21.502705 21.567799 21.415897 21.459309 21.372501 21.481007 21.350803 21.285709 21.350803 21.285709 21.263996 21.198902 21.133808 21.133808 21.198902 21.481007 21.546101 21.589497 21.502705 21.524403 21.459309 21.329105 21.415897 21.502705 21.415897 21.372501 21.307407 21.220600 21.155506 21.133808 20.960209 21.068699 20.938496 20.808308 20.808308 20.699802 20.461109 20.287510 20.135609 19.636509 19.028904 18.269398 17.878803 17.987309 17.922199 17.943897 17.835407 17.943897 18.052402 17.987309 
17.726902 17.683506 17.640110 17.748600 17.683506 17.770298 17.683506 17.705204 17.705204 17.791996 17.575001 17.596699 17.705204 17.661808 17.791996 17.640110 17.770298 17.726902 17.683506 17.661808 17.726902 17.661808 17.683506 17.661808 17.661808 17.640110 17.726902 17.705204 17.726902 17.596699 17.726902 17.683506 17.770298 17.770298 17.726902 17.640110 17.748600 17.726902 17.726902 17.835407 17.661808 17.444798 17.423100 17.401402 17.336308 17.379704 17.336308 17.292896 17.444798 17.488209 17.575001 17.423100 17.509907 17.509907 17.683506 17.770298 18.160908 18.660007 19.007206 19.484608 19.831806 20.027103 20.417698 20.547901 20.656406 20.786610 20.764896 20.808308 20.764896 20.743198 20.764896 20.678104 20.721500 20.699802 20.786610 20.743198 20.634708 20.634708 20.634708 20.569599 20.634708 20.634708 20.721500 20.699802 20.808308 20.873402 20.895100 21.047001 21.133808 21.133808 21.133808 21.133808 21.177204 21.220600 21.177204 21.177204 21.242298 21.220600 21.242298 21.263996 21.220600 21.220600 21.285709 21.220600 21.112110 21.090397 21.133808 21.090397 21.155506 21.263996 21.307407 21.350803 21.372501 21.329105 21.372501 21.285709 21.285709 21.198902 21.155506 21.198902 21.177204 20.981907 20.938496 20.851704 21.112110 21.350803 21.372501 21.415897 21.394199 21.437595 21.263996 21.155506 21.350803 21.372501 21.350803 21.372501 21.285709 21.112110 21.047001 21.025303 20.960209 21.003605 20.916798 20.916798 20.786610 20.699802 20.461109 20.352604 20.200703 19.679905 19.093998 18.334507 17.791996 17.965595 17.965595 17.813709 17.770298 17.835407 17.900501 18.009007 
17.748600 17.705204 17.857105 17.726902 17.748600 17.791996 17.661808 17.683506 17.705204 17.878803 17.661808 17.575001 17.748600 17.683506 17.813709 17.726902 17.726902 17.726902 17.705204 17.661808 17.683506 17.726902 17.640110 17.726902 17.705204 17.640110 17.791996 17.791996 17.770298 17.705204 17.683506 17.835407 17.835407 17.791996 17.791996 17.748600 17.791996 17.770298 17.813709 17.770298 17.726902 17.423100 17.509907 17.466496 17.488209 17.444798 17.379704 17.444798 17.444798 17.509907 17.575001 17.444798 17.553303 17.575001 17.770298 17.965595 18.312809 18.768497 19.202503 19.484608 19.853504 20.157307 20.504505 20.591297 20.678104 20.830006 20.786610 20.873402 20.786610 20.786610 20.743198 20.764896 20.721500 20.764896 20.764896 20.764896 20.656406 20.699802 20.656406 20.678104 20.699802 20.634708 20.830006 20.830006 20.873402 20.895100 21.003605 21.112110 21.155506 21.263996 21.220600 21.220600 21.263996 21.329105 21.285709 21.307407 21.242298 21.263996 21.285709 21.307407 21.198902 21.285709 21.177204 21.242298 21.133808 21.133808 21.090397 21.068699 21.177204 21.285709 21.220600 21.242298 21.329105 21.285709 21.263996 21.307407 21.133808 20.938496 20.981907 20.916798 20.895100 20.808308 20.851704 20.830006 21.068699 21.220600 21.263996 21.394199 21.372501 21.307407 21.177204 21.198902 21.329105 21.350803 21.372501 21.329105 21.155506 21.047001 21.003605 21.025303 20.960209 20.938496 21.025303 20.938496 20.830006 20.830006 20.634708 20.612995 20.461109 19.853504 19.332706 18.399601 17.900501 18.009007 18.009007 17.835407 17.857105 17.943897 18.030704 18.074100 
17.726902 17.640110 17.770298 17.770298 17.770298 17.835407 17.770298 17.748600 17.748600 17.813709 17.640110 17.661808 17.726902 17.726902 17.770298 17.791996 17.857105 17.748600 17.726902 17.748600 17.813709 17.791996 17.683506 17.705204 17.726902 17.683506 17.857105 17.791996 17.835407 17.726902 17.661808 17.748600 17.770298 17.835407 17.791996 17.835407 17.705204 17.857105 17.770298 17.791996 17.683506 17.466496 17.553303 17.509907 17.466496 17.488209 17.379704 17.401402 17.575001 17.596699 17.596699 17.509907 17.618397 17.596699 17.835407 17.965595 18.421299 18.833607 19.180805 19.636509 19.940296 20.222401 20.526203 20.721500 20.851704 20.830006 20.786610 20.830006 20.873402 20.721500 20.808308 20.808308 20.851704 20.764896 20.721500 20.699802 20.699802 20.678104 20.721500 20.569599 20.678104 20.678104 20.786610 20.916798 20.873402 21.003605 20.981907 21.177204 21.242298 21.285709 21.242298 21.394199 21.394199 21.459309 21.394199 21.459309 21.437595 21.329105 21.372501 21.350803 21.242298 21.242298 21.155506 21.263996 21.090397 21.068699 21.003605 21.068699 21.133808 21.177204 21.220600 21.198902 21.177204 21.177204 21.155506 21.112110 20.981907 20.916798 20.916798 20.873402 20.786610 20.851704 20.764896 20.960209 20.960209 21.198902 21.177204 21.090397 21.198902 21.155506 21.068699 21.155506 21.133808 21.177204 21.220600 21.155506 21.090397 20.938496 20.873402 20.916798 20.851704 20.851704 20.830006 20.895100 20.678104 20.830006 20.634708 20.656406 20.504505 20.048801 19.506306 18.681705 17.922199 18.074100 17.878803 17.900501 17.878803 17.922199 17.987309 18.074100 
17.791996 17.748600 17.791996 17.770298 17.813709 17.726902 17.748600 17.661808 17.705204 17.791996 17.748600 17.661808 17.726902 17.770298 17.813709 17.813709 17.770298 17.835407 17.770298 17.705204 17.748600 17.705204 17.618397 17.726902 17.705204 17.726902 17.770298 17.726902 17.726902 17.640110 17.705204 17.791996 17.813709 17.857105 17.791996 17.791996 17.965595 17.791996 17.748600 17.835407 17.791996 17.531605 17.488209 17.531605 17.488209 17.488209 17.488209 17.466496 17.575001 17.640110 17.596699 17.488209 17.553303 17.596699 17.770298 18.095798 18.486408 18.963810 19.311008 19.744999 20.005405 20.309208 20.591297 20.721500 20.764896 20.786610 20.830006 20.764896 20.743198 20.808308 20.808308 20.764896 20.764896 20.808308 20.786610 20.786610 20.786610 20.656406 20.612995 20.656406 20.678104 20.721500 20.916798 20.873402 20.938496 21.068699 21.068699 21.198902 21.350803 21.415897 21.394199 21.502705 21.546101 21.481007 21.502705 21.437595 21.459309 21.350803 21.437595 21.415897 21.263996 21.198902 21.155506 21.220600 21.090397 21.177204 21.090397 21.090397 21.198902 21.329105 21.285709 21.220600 21.198902 21.112110 21.198902 21.133808 21.047001 20.916798 20.895100 20.851704 20.808308 20.786610 20.830006 20.830006 20.938496 21.003605 20.938496 20.981907 20.895100 20.981907 20.981907 20.938496 21.003605 20.981907 21.025303 20.873402 20.808308 20.808308 20.743198 20.764896 20.634708 20.656406 20.699802 20.612995 20.721500 20.764896 20.547901 20.504505 20.504505 20.135609 19.679905 18.790195 18.117496 18.139210 17.987309 17.922199 17.791996 17.878803 17.987309 18.074100 
17.640110 17.726902 17.705204 17.640110 17.618397 17.683506 17.748600 17.770298 17.683506 17.748600 17.705204 17.748600 17.726902 17.726902 17.748600 17.705204 17.770298 17.748600 17.640110 17.640110 17.726902 17.726902 17.705204 17.726902 17.705204 17.748600 17.748600 17.683506 17.835407 17.748600 17.748600 17.748600 17.813709 17.857105 17.813709 17.748600 17.835407 17.791996 17.835407 17.857105 17.748600 17.553303 17.444798 17.509907 17.531605 17.509907 17.444798 17.553303 17.618397 17.683506 17.770298 17.488209 17.553303 17.683506 17.770298 18.095798 18.529804 19.028904 19.289295 19.766697 20.048801 20.309208 20.591297 20.721500 20.699802 20.721500 20.721500 20.721500 20.699802 20.721500 20.699802 20.743198 20.786610 20.786610 20.721500 20.764896 20.721500 20.699802 20.656406 20.678104 20.721500 20.764896 20.808308 20.938496 21.025303 21.068699 21.177204 21.220600 21.481007 21.481007 21.589497 21.676304 21.698002 21.698002 21.654606 21.611210 21.632908 21.567799 21.481007 21.372501 21.307407 21.198902 21.263996 21.112110 21.220600 21.133808 21.155506 21.133808 21.242298 21.263996 21.307407 21.242298 21.263996 21.177204 21.198902 21.177204 20.981907 20.981907 20.830006 20.786610 20.808308 20.764896 20.743198 20.786610 20.830006 20.981907 20.981907 20.916798 20.830006 20.873402 20.808308 20.938496 20.851704 20.916798 20.830006 20.873402 20.743198 20.656406 20.678104 20.678104 20.526203 20.612995 20.591297 20.417698 20.569599 20.656406 20.526203 20.482807 20.504505 20.179005 19.658207 19.115696 18.204304 17.987309 18.074100 17.857105 17.791996 18.009007 17.987309 18.117496 
17.748600 17.640110 17.705204 17.835407 17.726902 17.726902 17.813709 17.705204 17.705204 17.770298 17.791996 17.791996 17.748600 17.770298 17.791996 17.748600 17.726902 17.683506 17.726902 17.705204 17.683506 17.770298 17.618397 17.683506 17.661808 17.705204 17.705204 17.748600 17.835407 17.791996 17.813709 17.857105 17.878803 17.922199 17.813709 17.813709 17.878803 17.791996 17.857105 17.878803 17.770298 17.488209 17.553303 17.509907 17.553303 17.553303 17.509907 17.531605 17.661808 17.705204 17.640110 17.618397 17.661808 17.661808 17.943897 18.204304 18.660007 19.137409 19.419498 19.853504 20.113895 20.569599 20.634708 20.678104 20.656406 20.699802 20.591297 20.526203 20.634708 20.678104 20.743198 20.808308 20.786610 20.851704 20.830006 20.830006 20.830006 20.699802 20.786610 20.699802 20.851704 20.873402 20.981907 21.025303 21.047001 21.220600 21.285709 21.459309 21.611210 21.763096 21.914997 21.958408 22.001804 22.001804 21.936695 21.893299 21.849903 21.698002 21.632908 21.481007 21.350803 21.263996 21.263996 21.263996 21.177204 21.133808 21.177204 21.242298 21.350803 21.394199 21.394199 21.372501 21.394199 21.285709 21.285709 21.263996 21.047001 20.981907 20.916798 20.938496 20.830006 20.786610 20.873402 20.851704 20.851704 20.851704 20.895100 20.916798 20.851704 20.808308 20.873402 20.895100 20.895100 20.895100 20.830006 20.764896 20.656406 20.591297 20.547901 20.569599 20.417698 20.461109 20.461109 20.417698 20.396000 20.526203 20.461109 20.439396 20.461109 20.157307 19.831806 19.202503 18.226002 18.030704 17.922199 17.835407 17.878803 17.857105 17.943897 18.226002 
17.791996 17.748600 17.878803 17.791996 17.726902 17.683506 17.726902 17.618397 17.770298 17.791996 17.748600 17.705204 17.726902 17.813709 17.770298 17.661808 17.748600 17.835407 17.748600 17.748600 17.726902 17.770298 17.683506 17.726902 17.748600 17.705204 17.726902 17.791996 17.813709 17.813709 17.683506 17.835407 17.857105 17.813709 17.878803 17.813709 17.943897 17.922199 17.748600 17.857105 17.748600 17.509907 17.531605 17.618397 17.553303 17.444798 17.531605 17.488209 17.705204 17.640110 17.683506 17.618397 17.640110 17.683506 17.900501 18.291096 18.833607 19.159107 19.528004 19.983707 20.048801 20.612995 20.743198 20.721500 20.656406 20.656406 20.612995 20.656406 20.634708 20.721500 20.764896 20.721500 20.764896 20.786610 20.808308 20.808308 20.851704 20.743198 20.830006 20.851704 20.895100 20.960209 20.981907 21.133808 21.220600 21.198902 21.329105 21.567799 21.806507 22.023502 22.110310 22.197102 22.262196 22.283909 22.153706 22.132008 21.980106 21.980106 21.741398 21.567799 21.394199 21.329105 21.285709 21.198902 21.198902 21.285709 21.242298 21.307407 21.437595 21.632908 21.632908 21.611210 21.589497 21.567799 21.502705 21.394199 21.242298 21.068699 21.090397 21.047001 20.981907 20.873402 20.873402 20.851704 20.895100 20.851704 20.981907 20.938496 20.895100 20.830006 20.895100 20.916798 20.916798 20.916798 20.786610 20.786610 20.699802 20.634708 20.526203 20.461109 20.330906 20.439396 20.396000 20.374302 20.374302 20.439396 20.287510 20.352604 20.309208 20.092197 19.853504 19.462910 18.399601 18.095798 18.095798 17.922199 17.900501 17.987309 18.030704 18.160908 
17.791996 17.770298 17.878803 17.618397 17.770298 17.813709 17.770298 17.705204 17.770298 17.813709 17.791996 17.813709 17.791996 17.770298 17.726902 17.791996 17.726902 17.683506 17.791996 17.813709 17.835407 17.748600 17.726902 17.748600 17.661808 17.770298 17.770298 17.705204 17.791996 17.770298 17.661808 17.791996 17.835407 17.878803 17.813709 17.748600 17.835407 17.791996 17.770298 17.943897 17.726902 17.509907 17.640110 17.509907 17.553303 17.531605 17.466496 17.401402 17.596699 17.596699 17.618397 17.575001 17.748600 17.770298 17.900501 18.377903 18.855305 19.267597 19.614796 20.027103 20.157307 20.721500 20.764896 20.699802 20.678104 20.678104 20.569599 20.569599 20.612995 20.678104 20.699802 20.764896 20.808308 20.699802 20.830006 20.786610 20.851704 20.851704 20.895100 20.938496 20.895100 20.981907 21.090397 21.090397 21.220600 21.285709 21.437595 21.654606 21.828205 22.110310 22.240498 22.327305 22.349003 22.327305 22.305607 22.218800 22.218800 22.045200 21.893299 21.632908 21.437595 21.394199 21.329105 21.263996 21.263996 21.307407 21.307407 21.415897 21.589497 21.676304 21.828205 21.806507 21.806507 21.806507 21.698002 21.546101 21.481007 21.394199 21.329105 21.133808 21.003605 20.981907 20.938496 20.873402 20.873402 21.003605 20.916798 21.003605 21.025303 20.960209 21.003605 20.938496 20.873402 21.025303 21.003605 20.764896 20.743198 20.612995 20.547901 20.482807 20.526203 20.352604 20.374302 20.309208 20.265797 20.330906 20.222401 20.265797 20.244099 20.005405 19.788410 19.376102 18.508106 18.182606 18.009007 17.835407 17.791996 17.943897 17.965595 18.095798 
17.770298 17.770298 17.770298 17.705204 17.683506 17.726902 17.878803 17.748600 17.791996 17.900501 17.835407 17.835407 17.770298 17.770298 17.770298 17.770298 17.813709 17.748600 17.726902 17.813709 17.791996 17.791996 17.705204 17.791996 17.748600 17.791996 17.835407 17.770298 17.813709 17.791996 17.770298 17.813709 17.835407 17.878803 17.835407 17.878803 17.965595 17.835407 17.791996 17.835407 17.683506 17.575001 17.618397 17.683506 17.596699 17.553303 17.466496 17.575001 17.705204 17.640110 17.705204 17.575001 17.705204 17.791996 18.052402 18.508106 19.050602 19.376102 19.723301 20.113895 20.244099 20.851704 20.808308 20.786610 20.699802 20.591297 20.612995 20.591297 20.612995 20.612995 20.721500 20.830006 20.895100 20.764896 20.786610 20.830006 20.808308 20.916798 20.938496 20.960209 20.916798 21.025303 21.133808 21.133808 21.329105 21.394199 21.459309 21.676304 21.936695 22.218800 22.283909 22.349003 22.435810 22.479206 22.392399 22.283909 22.175404 22.001804 21.871601 21.611210 21.524403 21.394199 21.350803 21.372501 21.394199 21.372501 21.481007 21.524403 21.719700 21.893299 22.001804 22.088596 22.001804 21.958408 21.914997 21.871601 21.784809 21.524403 21.415897 21.307407 21.133808 21.090397 21.003605 20.960209 21.003605 20.938496 21.068699 21.177204 21.133808 21.155506 21.220600 21.220600 21.220600 21.133808 21.112110 20.938496 20.916798 20.721500 20.547901 20.482807 20.439396 20.439396 20.265797 20.265797 20.309208 20.352604 20.265797 20.179005 20.287510 20.005405 19.788410 19.528004 18.638309 18.182606 17.943897 17.900501 17.878803 17.987309 18.009007 18.139210 
17.835407 17.813709 17.791996 17.770298 17.791996 17.813709 17.813709 17.770298 17.878803 17.965595 17.813709 17.835407 17.770298 17.813709 17.791996 17.813709 17.878803 17.770298 17.748600 17.791996 17.835407 17.835407 17.705204 17.857105 17.791996 17.835407 17.726902 17.748600 17.857105 17.835407 17.835407 17.857105 17.791996 17.857105 17.878803 17.987309 17.965595 17.900501 17.857105 17.791996 17.726902 17.618397 17.575001 17.509907 17.661808 17.575001 17.575001 17.531605 17.705204 17.705204 17.726902 17.640110 17.791996 17.791996 18.074100 18.660007 19.028904 19.462910 19.744999 20.027103 20.374302 20.830006 20.851704 20.764896 20.699802 20.612995 20.699802 20.591297 20.656406 20.699802 20.764896 20.743198 20.786610 20.851704 20.873402 20.916798 20.938496 20.938496 20.981907 21.068699 21.025303 21.133808 21.133808 21.242298 21.350803 21.459309 21.654606 21.763096 21.958408 22.153706 22.305607 22.414097 22.479206 22.479206 22.435810 22.435810 22.283909 22.153706 21.914997 21.676304 21.611210 21.459309 21.394199 21.394199 21.459309 21.502705 21.611210 21.632908 21.893299 21.980106 22.066898 22.132008 22.045200 22.066898 22.023502 21.958408 21.893299 21.719700 21.567799 21.350803 21.285709 21.133808 21.090397 21.025303 20.916798 21.003605 21.090397 21.329105 21.307407 21.372501 21.415897 21.459309 21.372501 21.350803 21.307407 21.198902 21.155506 20.916798 20.678104 20.634708 20.504505 20.547901 20.374302 20.374302 20.374302 20.374302 20.265797 20.222401 20.222401 20.135609 19.940296 19.506306 18.746799 18.312809 18.052402 17.987309 17.900501 17.900501 18.074100 18.160908 
17.835407 17.791996 17.813709 17.748600 17.857105 17.748600 17.857105 17.857105 17.857105 17.943897 17.726902 17.791996 17.857105 17.813709 17.770298 17.813709 17.857105 17.900501 17.813709 17.813709 17.748600 17.835407 17.791996 17.813709 17.748600 17.791996 17.857105 17.857105 17.835407 17.791996 17.835407 17.791996 17.922199 17.943897 17.857105 17.922199 17.965595 17.835407 17.770298 17.857105 17.661808 17.575001 17.596699 17.661808 17.618397 17.618397 17.531605 17.596699 17.791996 17.748600 17.705204 17.640110 17.791996 17.835407 18.030704 18.681705 19.072300 19.441196 19.875202 20.027103 20.482807 20.938496 20.830006 20.764896 20.721500 20.591297 20.569599 20.612995 20.612995 20.678104 20.786610 20.808308 20.851704 20.830006 20.938496 20.873402 20.960209 21.047001 21.025303 21.133808 21.198902 21.112110 21.198902 21.242298 21.437595 21.481007 21.589497 21.828205 22.066898 22.132008 22.262196 22.305607 22.435810 22.479206 22.414097 22.283909 22.305607 22.066898 21.936695 21.828205 21.676304 21.654606 21.524403 21.589497 21.502705 21.524403 21.567799 21.698002 21.871601 22.045200 22.175404 22.197102 22.132008 22.045200 22.066898 22.088596 21.958408 21.828205 21.611210 21.459309 21.350803 21.242298 21.068699 21.155506 21.112110 21.133808 21.112110 21.350803 21.459309 21.567799 21.589497 21.676304 21.589497 21.589497 21.546101 21.481007 21.285709 21.068699 20.873402 20.569599 20.569599 20.569599 20.461109 20.287510 20.330906 20.396000 20.200703 20.265797 20.265797 20.048801 19.875202 19.549702 18.963810 18.486408 18.247700 18.030704 17.922199 18.030704 18.160908 18.095798 
17.878803 17.813709 17.748600 17.770298 17.922199 17.943897 17.922199 17.813709 17.770298 17.900501 17.835407 17.835407 17.835407 17.835407 17.835407 17.813709 17.835407 17.813709 17.791996 17.813709 17.835407 17.878803 17.791996 17.770298 17.835407 17.770298 17.813709 17.835407 17.791996 17.835407 17.835407 17.791996 17.791996 17.878803 17.900501 17.943897 18.030704 17.835407 17.922199 17.835407 17.683506 17.661808 17.596699 17.661808 17.705204 17.683506 17.509907 17.466496 17.618397 17.705204 17.791996 17.596699 17.813709 17.878803 18.204304 18.811909 19.159107 19.528004 19.853504 19.983707 20.504505 20.960209 20.873402 20.764896 20.721500 20.547901 20.656406 20.569599 20.678104 20.721500 20.721500 20.764896 20.895100 20.830006 20.981907 21.025303 21.025303 21.133808 21.155506 21.285709 21.263996 21.350803 21.350803 21.394199 21.567799 21.524403 21.632908 21.871601 22.066898 22.153706 22.262196 22.327305 22.370701 22.392399 22.370701 22.414097 22.153706 22.088596 22.001804 21.828205 21.719700 21.698002 21.524403 21.546101 21.589497 21.589497 21.632908 21.741398 21.871601 22.110310 22.132008 22.218800 22.110310 22.132008 22.132008 22.110310 22.045200 21.828205 21.698002 21.524403 21.437595 21.394199 21.220600 21.242298 21.112110 21.177204 21.242298 21.394199 21.546101 21.654606 21.741398 21.806507 21.741398 21.719700 21.676304 21.567799 21.502705 21.263996 21.025303 20.786610 20.612995 20.656406 20.569599 20.417698 20.352604 20.396000 20.330906 20.222401 20.265797 20.070499 19.896900 19.723301 19.202503 18.573200 18.226002 18.074100 17.943897 17.922199 18.117496 18.139210 
17.857105 17.857105 17.857105 17.878803 17.835407 17.857105 17.900501 17.748600 17.770298 17.987309 17.813709 17.943897 17.878803 17.813709 17.748600 17.813709 17.835407 17.813709 17.857105 17.943897 17.900501 17.922199 17.813709 17.770298 17.857105 17.770298 17.857105 17.791996 17.791996 17.857105 17.835407 17.791996 17.813709 17.878803 17.857105 17.857105 17.922199 17.900501 17.835407 17.770298 17.640110 17.596699 17.618397 17.661808 17.640110 17.596699 17.575001 17.575001 17.661808 17.770298 17.791996 17.683506 17.770298 17.813709 18.226002 18.877003 19.224201 19.593098 19.896900 20.027103 20.678104 20.938496 20.895100 20.743198 20.699802 20.569599 20.634708 20.612995 20.699802 20.743198 20.764896 20.808308 20.938496 20.873402 20.960209 21.025303 21.133808 21.155506 21.372501 21.394199 21.437595 21.524403 21.524403 21.502705 21.611210 21.632908 21.741398 21.914997 22.066898 22.088596 22.132008 22.218800 22.240498 22.240498 22.349003 22.305607 22.262196 22.045200 22.023502 21.871601 21.806507 21.828205 21.676304 21.654606 21.698002 21.719700 21.719700 21.784809 21.936695 22.110310 22.153706 22.197102 22.175404 22.153706 22.110310 22.175404 22.001804 21.871601 21.719700 21.632908 21.524403 21.372501 21.263996 21.263996 21.263996 21.285709 21.372501 21.524403 21.632908 21.763096 21.763096 21.849903 21.871601 21.849903 21.806507 21.763096 21.567799 21.372501 21.068699 20.960209 20.699802 20.678104 20.634708 20.504505 20.482807 20.482807 20.482807 20.265797 20.244099 20.113895 20.027103 19.831806 19.311008 18.703403 18.291096 17.965595 17.943897 18.117496 18.226002 18.117496 
17.857105 17.791996 17.900501 17.835407 17.835407 17.857105 17.857105 17.791996 17.791996 17.835407 17.813709 17.857105 17.835407 17.878803 17.835407 17.900501 17.813709 17.878803 17.835407 17.835407 17.835407 17.857105 17.791996 17.857105 17.770298 17.791996 17.900501 17.770298 17.900501 17.857105 17.726902 17.835407 17.922199 17.922199 17.922199 17.922199 17.900501 17.835407 17.791996 17.661808 17.618397 17.618397 17.683506 17.640110 17.531605 17.575001 17.509907 17.531605 17.726902 17.748600 17.835407 17.726902 17.726902 17.857105 18.312809 18.920399 19.245899 19.679905 19.875202 20.092197 20.699802 20.916798 20.873402 20.743198 20.699802 20.591297 20.547901 20.569599 20.634708 20.699802 20.830006 20.895100 20.960209 20.938496 21.047001 21.025303 21.220600 21.372501 21.524403 21.632908 21.589497 21.654606 21.632908 21.719700 21.784809 21.806507 21.914997 21.828205 21.893299 21.914997 21.958408 22.066898 22.153706 22.175404 22.197102 22.197102 22.153706 22.088596 22.023502 21.958408 21.958408 21.980106 21.871601 21.828205 21.784809 21.806507 21.806507 21.784809 21.980106 22.153706 22.110310 22.153706 22.088596 22.132008 22.045200 22.110310 22.066898 21.936695 21.763096 21.676304 21.654606 21.481007 21.372501 21.350803 21.350803 21.263996 21.394199 21.524403 21.698002 21.741398 21.914997 21.871601 21.914997 21.958408 21.849903 21.806507 21.676304 21.459309 21.263996 20.916798 20.764896 20.786610 20.678104 20.569599 20.569599 20.612995 20.396000 20.309208 20.417698 20.179005 20.048801 19.810108 19.419498 18.985508 18.312809 18.030704 17.922199 18.139210 18.204304 18.204304 
17.791996 17.965595 18.009007 17.857105 17.748600 17.813709 17.987309 17.748600 17.748600 17.835407 17.791996 17.857105 17.922199 17.813709 17.943897 17.943897 18.009007 17.943897 17.813709 17.835407 17.770298 17.791996 17.813709 17.900501 17.857105 17.857105 17.813709 17.791996 17.835407 17.965595 17.835407 17.813709 17.748600 17.878803 17.878803 17.878803 17.922199 17.791996 17.791996 17.770298 17.618397 17.553303 17.640110 17.640110 17.596699 17.640110 17.618397 17.531605 17.661808 17.791996 17.791996 17.726902 17.813709 17.900501 18.421299 18.920399 19.289295 19.701603 19.896900 20.157307 20.830006 20.960209 20.786610 20.699802 20.591297 20.612995 20.569599 20.656406 20.743198 20.743198 20.895100 20.938496 21.047001 21.003605 21.068699 21.198902 21.350803 21.459309 21.719700 21.806507 21.828205 21.936695 21.914997 21.958408 21.936695 21.936695 21.871601 21.849903 21.828205 21.849903 21.741398 21.806507 21.914997 21.958408 22.023502 22.110310 22.132008 22.066898 22.132008 22.088596 22.132008 22.132008 22.132008 22.023502 21.958408 21.958408 21.914997 21.958408 22.045200 22.175404 22.088596 22.110310 22.045200 22.045200 22.066898 22.066898 22.066898 21.914997 21.806507 21.763096 21.741398 21.589497 21.502705 21.481007 21.481007 21.415897 21.415897 21.589497 21.763096 21.936695 21.958408 22.001804 21.914997 21.958408 21.980106 21.958408 21.763096 21.567799 21.242298 21.003605 20.851704 20.873402 20.743198 20.612995 20.612995 20.591297 20.396000 20.352604 20.482807 20.309208 20.113895 19.940296 19.484608 19.115696 18.529804 18.117496 18.009007 18.009007 18.204304 18.247700 
17.748600 17.987309 18.095798 17.835407 17.791996 17.791996 17.987309 17.900501 17.726902 17.943897 17.878803 17.835407 17.922199 17.965595 17.987309 17.791996 17.965595 17.835407 17.900501 17.813709 17.813709 17.835407 17.813709 17.813709 17.835407 17.835407 17.857105 17.878803 17.922199 17.835407 17.835407 17.835407 17.835407 17.857105 17.900501 17.835407 17.900501 17.813709 17.813709 17.857105 17.575001 17.618397 17.596699 17.661808 17.683506 17.488209 17.553303 17.661808 17.770298 17.835407 17.813709 17.683506 17.835407 17.791996 18.442997 18.963810 19.332706 19.875202 19.918598 20.352604 20.830006 20.895100 20.764896 20.743198 20.634708 20.656406 20.656406 20.743198 20.743198 20.830006 20.873402 21.003605 21.133808 21.155506 21.220600 21.307407 21.481007 21.611210 21.828205 21.936695 22.045200 22.001804 22.088596 22.132008 22.088596 21.958408 21.936695 21.741398 21.698002 21.654606 21.654606 21.719700 21.741398 21.806507 21.849903 21.936695 22.066898 22.045200 22.240498 22.240498 22.283909 22.305607 22.305607 22.218800 22.305607 22.218800 22.132008 22.001804 22.088596 22.045200 21.980106 21.980106 21.914997 21.958408 21.936695 22.001804 22.045200 21.980106 21.914997 21.763096 21.828205 21.676304 21.676304 21.676304 21.524403 21.524403 21.481007 21.676304 21.784809 21.914997 21.914997 22.023502 22.001804 22.001804 22.001804 21.893299 21.784809 21.676304 21.329105 21.068699 20.938496 20.938496 20.808308 20.699802 20.612995 20.634708 20.482807 20.461109 20.461109 20.396000 20.113895 20.048801 19.658207 19.202503 18.638309 18.074100 18.009007 18.095798 18.226002 18.226002 
17.835407 17.987309 17.943897 17.857105 17.857105 17.857105 17.878803 17.835407 17.791996 17.835407 17.835407 17.791996 17.835407 17.900501 17.943897 17.857105 17.878803 17.770298 17.835407 17.770298 17.791996 17.813709 17.748600 17.857105 17.770298 17.900501 17.813709 17.878803 17.835407 17.813709 17.835407 17.813709 17.857105 17.813709 17.857105 17.900501 17.965595 17.835407 17.770298 17.748600 17.596699 17.661808 17.618397 17.618397 17.596699 17.596699 17.466496 17.531605 17.705204 17.748600 17.813709 17.640110 17.857105 17.943897 18.508106 19.028904 19.441196 19.918598 19.940296 20.396000 20.851704 20.764896 20.699802 20.634708 20.634708 20.634708 20.721500 20.786610 20.830006 20.916798 21.047001 21.047001 21.198902 21.263996 21.350803 21.415897 21.589497 21.871601 21.980106 22.001804 22.066898 22.153706 22.153706 22.197102 22.110310 22.066898 21.893299 21.719700 21.676304 21.654606 21.611210 21.567799 21.654606 21.719700 21.828205 21.828205 22.001804 22.110310 22.283909 22.327305 22.457508 22.544300 22.522602 22.500904 22.435810 22.283909 22.240498 22.110310 22.045200 21.936695 21.828205 21.849903 21.698002 21.806507 21.828205 21.893299 21.914997 21.936695 21.958408 21.893299 21.958408 21.893299 21.936695 21.806507 21.741398 21.698002 21.698002 21.806507 21.676304 21.958408 21.914997 22.001804 22.001804 22.001804 21.958408 21.936695 21.763096 21.632908 21.394199 21.177204 20.981907 20.981907 20.960209 20.743198 20.743198 20.764896 20.547901 20.547901 20.612995 20.374302 20.222401 20.092197 19.723301 19.267597 18.768497 18.247700 18.052402 18.074100 18.182606 18.204304 
17.791996 17.965595 17.943897 17.813709 17.813709 17.857105 17.878803 17.813709 17.770298 17.857105 17.835407 17.900501 17.857105 17.878803 17.791996 17.835407 17.922199 17.857105 17.813709 17.770298 17.813709 17.878803 17.813709 17.791996 17.813709 17.835407 17.857105 17.791996 17.791996 17.878803 17.857105 17.835407 17.900501 17.748600 17.791996 17.770298 17.900501 17.878803 17.813709 17.748600 17.575001 17.531605 17.683506 17.705204 17.640110 17.640110 17.531605 17.596699 17.705204 17.748600 17.813709 17.705204 17.878803 18.030704 18.660007 19.072300 19.484608 19.896900 19.940296 20.461109 20.808308 20.808308 20.699802 20.569599 20.699802 20.526203 20.678104 20.764896 20.873402 20.916798 21.112110 21.155506 21.263996 21.263996 21.350803 21.481007 21.698002 21.806507 21.936695 22.045200 22.153706 22.132008 22.175404 22.240498 22.153706 22.132008 21.958408 21.741398 21.632908 21.546101 21.502705 21.589497 21.546101 21.632908 21.676304 21.784809 21.914997 22.088596 22.283909 22.370701 22.544300 22.631107 22.544300 22.479206 22.522602 22.457508 22.305607 22.110310 21.980106 21.806507 21.698002 21.611210 21.567799 21.589497 21.611210 21.698002 21.784809 21.871601 22.045200 22.023502 22.110310 22.132008 22.023502 21.936695 21.958408 21.806507 21.806507 21.849903 21.784809 21.893299 21.914997 21.871601 21.849903 21.849903 21.893299 21.828205 21.719700 21.676304 21.459309 21.263996 21.047001 21.090397 21.025303 20.916798 20.830006 20.786610 20.699802 20.591297 20.547901 20.417698 20.244099 20.027103 19.810108 19.397800 19.072300 18.312809 18.030704 18.095798 18.095798 18.291096 
17.835407 18.030704 17.922199 17.835407 17.835407 17.900501 17.835407 17.770298 17.791996 17.943897 17.813709 17.835407 17.835407 17.878803 17.900501 17.835407 17.878803 17.878803 17.791996 17.770298 17.943897 17.835407 17.857105 17.857105 17.770298 17.813709 17.813709 17.922199 17.813709 17.900501 17.835407 17.748600 17.835407 17.878803 17.835407 17.857105 17.857105 17.770298 17.878803 17.791996 17.531605 17.596699 17.661808 17.640110 17.640110 17.618397 17.553303 17.531605 17.683506 17.791996 17.813709 17.683506 17.835407 18.095798 18.616596 19.202503 19.506306 19.983707 20.048801 20.482807 20.786610 20.786610 20.699802 20.612995 20.591297 20.634708 20.743198 20.851704 20.916798 21.068699 21.177204 21.242298 21.372501 21.372501 21.415897 21.524403 21.806507 21.871601 22.066898 22.175404 22.110310 22.197102 22.218800 22.218800 22.262196 22.110310 22.001804 21.806507 21.698002 21.611210 21.502705 21.524403 21.611210 21.589497 21.719700 21.784809 21.958408 22.132008 22.349003 22.457508 22.587696 22.696201 22.587696 22.609409 22.609409 22.522602 22.349003 22.153706 22.045200 21.849903 21.676304 21.567799 21.524403 21.567799 21.546101 21.654606 21.676304 21.893299 22.088596 22.110310 22.240498 22.240498 22.240498 22.175404 22.175404 22.045200 22.023502 21.871601 21.828205 21.806507 21.784809 21.784809 21.676304 21.784809 21.763096 21.676304 21.676304 21.719700 21.459309 21.307407 21.220600 21.307407 21.133808 21.025303 20.960209 20.895100 20.743198 20.743198 20.678104 20.439396 20.222401 20.265797 19.831806 19.593098 19.072300 18.508106 18.226002 18.139210 18.226002 18.182606 
17.878803 17.922199 17.900501 17.900501 17.878803 17.878803 17.878803 17.835407 17.770298 17.943897 17.835407 17.835407 17.878803 17.857105 17.900501 17.857105 17.922199 17.791996 17.770298 17.770298 17.813709 17.857105 17.878803 17.791996 17.791996 17.770298 17.857105 17.943897 17.900501 17.900501 17.791996 17.857105 17.857105 18.009007 17.900501 17.943897 17.922199 17.900501 17.878803 17.726902 17.553303 17.596699 17.705204 17.640110 17.596699 17.640110 17.618397 17.575001 17.705204 17.835407 17.791996 17.748600 17.813709 18.095798 18.594898 19.137409 19.571400 19.940296 20.048801 20.547901 20.721500 20.743198 20.678104 20.634708 20.569599 20.612995 20.678104 20.830006 20.938496 21.025303 21.177204 21.263996 21.350803 21.329105 21.481007 21.589497 21.741398 21.893299 22.066898 22.175404 22.218800 22.132008 22.132008 22.197102 22.218800 22.132008 22.066898 21.806507 21.676304 21.589497 21.546101 21.502705 21.589497 21.654606 21.632908 21.806507 21.914997 22.175404 22.305607 22.479206 22.587696 22.739597 22.587696 22.739597 22.652805 22.544300 22.414097 22.153706 22.023502 21.828205 21.719700 21.567799 21.502705 21.481007 21.524403 21.567799 21.632908 21.784809 22.001804 22.197102 22.283909 22.327305 22.327305 22.262196 22.262196 22.197102 22.066898 21.936695 21.763096 21.698002 21.611210 21.589497 21.459309 21.502705 21.632908 21.502705 21.589497 21.546101 21.502705 21.502705 21.394199 21.372501 21.307407 21.198902 21.177204 21.133808 21.025303 20.830006 20.873402 20.547901 20.374302 20.200703 19.831806 19.658207 19.224201 18.573200 18.117496 18.117496 18.160908 18.247700 
17.922199 18.095798 18.052402 17.943897 17.878803 17.791996 17.943897 17.791996 17.770298 17.922199 17.943897 17.835407 17.943897 17.878803 17.987309 17.943897 17.987309 17.943897 17.857105 17.900501 17.922199 17.922199 17.791996 17.857105 17.857105 17.900501 17.922199 17.987309 17.922199 17.857105 17.857105 17.835407 18.030704 17.987309 17.922199 17.965595 17.943897 18.009007 17.857105 17.791996 17.640110 17.705204 17.683506 17.640110 17.748600 17.618397 17.640110 17.640110 17.770298 17.900501 17.813709 17.726902 17.922199 18.095798 18.746799 19.159107 19.636509 19.875202 20.092197 20.569599 20.634708 20.678104 20.699802 20.699802 20.678104 20.699802 20.699802 20.830006 20.938496 21.068699 21.220600 21.329105 21.459309 21.394199 21.524403 21.567799 21.828205 21.958408 22.110310 22.175404 22.153706 22.132008 22.153706 22.283909 22.262196 22.283909 22.066898 21.980106 21.741398 21.741398 21.719700 21.632908 21.719700 21.719700 21.698002 21.828205 21.958408 22.175404 22.392399 22.500904 22.609409 22.696201 22.674503 22.717899 22.631107 22.631107 22.414097 22.240498 22.066898 21.914997 21.654606 21.567799 21.481007 21.502705 21.546101 21.611210 21.763096 21.871601 22.110310 22.240498 22.305607 22.370701 22.327305 22.370701 22.327305 22.283909 22.197102 22.023502 21.806507 21.632908 21.502705 21.481007 21.329105 21.437595 21.372501 21.437595 21.459309 21.524403 21.611210 21.524403 21.524403 21.632908 21.567799 21.437595 21.459309 21.437595 21.177204 21.047001 20.916798 20.656406 20.461109 20.309208 19.983707 19.701603 19.376102 18.725101 18.269398 18.160908 18.182606 18.269398 
17.943897 18.139210 17.987309 17.878803 17.857105 17.922199 17.900501 17.770298 17.770298 17.965595 17.922199 17.922199 17.943897 17.878803 17.878803 18.009007 18.030704 17.987309 17.943897 17.922199 17.943897 17.900501 17.835407 17.813709 17.813709 17.922199 17.835407 17.965595 17.922199 17.835407 17.813709 17.813709 17.922199 17.987309 17.900501 17.943897 17.922199 17.835407 17.857105 17.748600 17.705204 17.683506 17.791996 17.683506 17.661808 17.596699 17.596699 17.596699 17.705204 17.878803 17.900501 17.835407 17.900501 18.204304 18.746799 19.137409 19.528004 19.875202 20.113895 20.417698 20.591297 20.656406 20.699802 20.678104 20.569599 20.699802 20.743198 20.916798 21.025303 21.155506 21.372501 21.567799 21.524403 21.546101 21.481007 21.632908 21.719700 21.806507 22.045200 22.088596 22.218800 22.153706 22.175404 22.175404 22.197102 22.197102 22.088596 22.023502 21.849903 21.849903 21.784809 21.698002 21.763096 21.806507 21.763096 21.849903 21.958408 22.088596 22.414097 22.479206 22.544300 22.696201 22.587696 22.631107 22.609409 22.544300 22.435810 22.262196 22.023502 21.893299 21.719700 21.546101 21.546101 21.481007 21.546101 21.632908 21.784809 21.871601 22.066898 22.327305 22.327305 22.392399 22.305607 22.414097 22.327305 22.283909 22.218800 22.110310 21.806507 21.632908 21.567799 21.415897 21.329105 21.307407 21.307407 21.329105 21.437595 21.502705 21.589497 21.611210 21.632908 21.698002 21.654606 21.589497 21.589497 21.502705 21.329105 21.177204 20.938496 20.743198 20.569599 20.461109 20.027103 19.810108 19.419498 18.898701 18.247700 18.139210 18.226002 18.291096 
17.987309 17.965595 18.009007 17.922199 17.835407 17.943897 17.900501 17.835407 17.965595 17.922199 17.900501 17.835407 17.900501 17.900501 17.922199 17.922199 17.922199 17.900501 17.943897 17.878803 17.878803 17.943897 17.813709 17.943897 17.835407 17.857105 17.878803 17.922199 17.900501 17.943897 17.835407 17.813709 17.987309 17.965595 17.987309 17.878803 17.987309 17.922199 17.770298 17.705204 17.726902 17.726902 17.770298 17.640110 17.726902 17.640110 17.705204 17.596699 17.770298 17.791996 17.922199 17.791996 17.943897 18.247700 18.855305 19.267597 19.593098 19.810108 20.027103 20.374302 20.526203 20.634708 20.634708 20.656406 20.678104 20.699802 20.786610 20.938496 21.068699 21.329105 21.481007 21.611210 21.632908 21.611210 21.524403 21.589497 21.698002 21.741398 21.914997 22.045200 22.023502 22.088596 22.110310 22.240498 22.175404 22.197102 22.088596 22.001804 22.001804 21.936695 21.936695 21.914997 21.849903 21.936695 21.871601 21.958408 22.045200 22.175404 22.392399 22.457508 22.457508 22.717899 22.565998 22.544300 22.631107 22.544300 22.414097 22.218800 22.132008 22.045200 21.828205 21.676304 21.654606 21.546101 21.611210 21.719700 21.763096 21.914997 22.175404 22.262196 22.370701 22.414097 22.392399 22.457508 22.370701 22.283909 22.218800 22.088596 21.849903 21.654606 21.524403 21.502705 21.372501 21.307407 21.285709 21.285709 21.394199 21.481007 21.611210 21.698002 21.676304 21.784809 21.741398 21.741398 21.632908 21.567799 21.437595 21.177204 21.025303 20.678104 20.612995 20.634708 20.157307 19.875202 19.506306 19.050602 18.399601 18.269398 18.247700 18.312809 
18.030704 18.052402 17.987309 17.900501 17.900501 17.878803 17.900501 17.813709 17.835407 17.900501 17.922199 17.922199 17.878803 17.835407 17.857105 17.943897 17.835407 17.900501 17.987309 17.922199 17.965595 17.900501 17.835407 17.835407 17.900501 17.835407 17.900501 17.900501 17.987309 17.922199 17.813709 17.943897 17.987309 17.922199 17.965595 17.987309 17.857105 17.770298 17.748600 17.640110 17.683506 17.640110 17.770298 17.705204 17.618397 17.661808 17.575001 17.640110 17.726902 17.791996 17.835407 17.748600 17.943897 18.291096 18.833607 19.311008 19.614796 19.853504 20.005405 20.309208 20.417698 20.547901 20.569599 20.612995 20.678104 20.764896 20.830006 20.938496 21.068699 21.263996 21.502705 21.632908 21.567799 21.481007 21.459309 21.524403 21.589497 21.632908 21.741398 21.871601 21.936695 21.936695 22.023502 22.088596 22.088596 22.197102 22.088596 22.110310 22.175404 22.088596 22.175404 22.088596 22.088596 22.023502 22.001804 22.110310 22.066898 22.132008 22.262196 22.349003 22.370701 22.500904 22.457508 22.522602 22.414097 22.414097 22.349003 22.262196 22.153706 22.001804 21.871601 21.784809 21.719700 21.632908 21.632908 21.763096 21.849903 21.958408 22.197102 22.283909 22.327305 22.392399 22.327305 22.370701 22.370701 22.349003 22.283909 22.023502 21.871601 21.632908 21.502705 21.415897 21.307407 21.307407 21.329105 21.329105 21.372501 21.459309 21.589497 21.784809 21.676304 21.806507 21.719700 21.654606 21.632908 21.589497 21.437595 21.090397 21.112110 20.721500 20.569599 20.591297 20.179005 19.853504 19.528004 19.093998 18.573200 18.269398 18.291096 18.291096 
17.965595 18.030704 17.922199 17.900501 17.857105 17.965595 17.943897 17.857105 17.748600 17.813709 17.813709 17.900501 17.878803 17.857105 17.878803 17.770298 17.857105 17.900501 17.922199 17.943897 17.900501 17.791996 17.726902 17.900501 17.835407 17.835407 17.770298 17.965595 17.878803 17.878803 17.900501 17.878803 17.835407 17.922199 17.922199 17.857105 17.943897 17.835407 17.813709 17.596699 17.553303 17.640110 17.813709 17.661808 17.683506 17.683506 17.618397 17.705204 17.813709 17.835407 17.770298 17.770298 17.857105 18.399601 18.811909 19.311008 19.679905 19.831806 20.135609 20.330906 20.504505 20.612995 20.591297 20.678104 20.678104 20.786610 20.830006 21.068699 21.133808 21.350803 21.524403 21.611210 21.567799 21.437595 21.394199 21.415897 21.481007 21.459309 21.654606 21.763096 21.763096 21.871601 21.849903 21.936695 22.066898 22.088596 22.175404 22.262196 22.262196 22.305607 22.240498 22.218800 22.218800 22.240498 22.153706 22.197102 22.132008 22.023502 22.132008 22.153706 22.175404 22.240498 22.218800 22.218800 22.175404 22.305607 22.370701 22.197102 22.175404 22.153706 22.066898 21.936695 21.849903 21.828205 21.741398 21.806507 21.958408 21.980106 22.088596 22.197102 22.262196 22.305607 22.262196 22.283909 22.305607 22.218800 22.153706 22.045200 21.828205 21.654606 21.546101 21.459309 21.415897 21.372501 21.329105 21.285709 21.372501 21.481007 21.611210 21.654606 21.719700 21.741398 21.719700 21.741398 21.611210 21.611210 21.350803 21.198902 21.112110 20.830006 20.634708 20.591297 20.222401 19.983707 19.679905 19.202503 18.638309 18.356205 18.312809 18.269398 
17.835407 17.965595 17.965595 17.965595 17.813709 17.900501 17.900501 17.770298 17.748600 17.835407 17.900501 17.943897 17.835407 17.900501 17.922199 17.922199 17.900501 17.835407 17.922199 17.835407 17.857105 17.835407 17.813709 17.900501 17.857105 17.857105 17.835407 17.857105 17.878803 17.965595 17.878803 17.922199 17.900501 17.900501 17.943897 17.943897 17.965595 17.900501 17.813709 17.618397 17.596699 17.575001 17.770298 17.705204 17.661808 17.553303 17.553303 17.575001 17.748600 17.748600 17.791996 17.791996 17.965595 18.399601 18.833607 19.376102 19.679905 19.853504 20.135609 20.396000 20.656406 20.678104 20.721500 20.743198 20.851704 20.873402 20.895100 21.025303 21.242298 21.372501 21.589497 21.546101 21.524403 21.481007 21.372501 21.437595 21.546101 21.481007 21.589497 21.719700 21.784809 21.806507 21.871601 21.936695 22.045200 22.110310 22.197102 22.349003 22.370701 22.435810 22.392399 22.327305 22.370701 22.327305 22.197102 22.197102 22.132008 22.066898 22.023502 22.045200 22.001804 22.066898 21.980106 22.023502 22.110310 22.153706 22.175404 22.305607 22.305607 22.327305 22.240498 22.110310 22.045200 21.980106 21.980106 21.980106 21.980106 22.023502 22.110310 22.110310 22.153706 22.175404 22.153706 22.240498 22.175404 22.110310 22.153706 21.980106 21.806507 21.719700 21.524403 21.546101 21.459309 21.394199 21.415897 21.372501 21.437595 21.546101 21.632908 21.676304 21.676304 21.698002 21.698002 21.698002 21.676304 21.589497 21.437595 21.198902 21.155506 20.851704 20.721500 20.547901 20.287510 20.027103 19.679905 19.267597 18.790195 18.486408 18.269398 18.291096 
17.748600 17.900501 17.878803 17.878803 17.813709 17.943897 17.900501 17.835407 17.770298 17.878803 17.813709 17.791996 17.857105 17.835407 17.878803 17.900501 17.943897 17.878803 17.900501 17.922199 17.813709 17.878803 17.922199 17.900501 17.835407 17.835407 17.900501 17.965595 17.900501 17.922199 17.900501 17.900501 17.878803 17.987309 17.813709 17.900501 17.987309 17.835407 17.813709 17.618397 17.596699 17.618397 17.705204 17.726902 17.618397 17.596699 17.726902 17.661808 17.705204 17.748600 17.835407 17.813709 17.900501 18.421299 18.877003 19.354404 19.658207 20.027103 20.200703 20.461109 20.678104 20.699802 20.786610 20.851704 20.873402 20.916798 20.981907 21.112110 21.242298 21.481007 21.524403 21.524403 21.524403 21.481007 21.415897 21.481007 21.524403 21.502705 21.632908 21.676304 21.806507 21.784809 21.806507 21.893299 22.023502 22.218800 22.262196 22.392399 22.457508 22.392399 22.414097 22.392399 22.435810 22.414097 22.305607 22.262196 22.175404 22.001804 21.980106 21.914997 21.849903 21.806507 21.914997 21.914997 21.958408 21.958408 22.088596 22.240498 22.435810 22.414097 22.370701 22.349003 22.240498 22.197102 22.175404 22.175404 22.153706 21.980106 22.045200 22.023502 22.045200 22.001804 22.045200 22.066898 22.088596 22.045200 22.001804 21.980106 21.871601 21.698002 21.698002 21.741398 21.589497 21.524403 21.459309 21.437595 21.502705 21.502705 21.676304 21.654606 21.698002 21.828205 21.763096 21.632908 21.676304 21.676304 21.394199 21.155506 21.090397 20.786610 20.678104 20.526203 20.222401 20.157307 19.788410 19.462910 19.050602 18.594898 18.421299 18.291096 
17.726902 18.030704 18.009007 17.922199 17.900501 17.943897 17.922199 17.726902 17.770298 17.813709 17.770298 17.791996 17.922199 17.943897 17.922199 17.878803 17.900501 17.835407 17.965595 17.857105 17.878803 17.987309 17.878803 17.900501 17.835407 17.813709 17.900501 17.835407 17.965595 17.922199 17.878803 17.835407 17.857105 17.900501 17.857105 17.965595 17.900501 17.835407 17.835407 17.640110 17.640110 17.661808 17.640110 17.770298 17.640110 17.640110 17.640110 17.596699 17.748600 17.748600 17.813709 17.705204 17.965595 18.486408 18.942097 19.354404 19.723301 20.070499 20.352604 20.526203 20.721500 20.830006 20.830006 20.938496 20.960209 21.003605 21.068699 21.177204 21.242298 21.524403 21.567799 21.611210 21.502705 21.415897 21.502705 21.481007 21.546101 21.524403 21.763096 21.719700 21.763096 21.806507 21.741398 21.936695 22.045200 22.262196 22.435810 22.457508 22.500904 22.522602 22.457508 22.414097 22.435810 22.457508 22.305607 22.305607 22.153706 22.023502 21.980106 21.914997 21.871601 21.871601 21.784809 21.763096 21.849903 21.958408 22.110310 22.283909 22.414097 22.631107 22.587696 22.479206 22.349003 22.435810 22.349003 22.240498 22.262196 22.045200 21.936695 21.849903 21.828205 21.828205 21.763096 21.893299 21.893299 21.936695 21.936695 21.980106 21.828205 21.936695 21.828205 21.871601 21.719700 21.741398 21.632908 21.481007 21.589497 21.589497 21.611210 21.611210 21.589497 21.632908 21.546101 21.567799 21.524403 21.632908 21.285709 21.133808 21.003605 20.678104 20.634708 20.461109 20.265797 20.135609 19.831806 19.441196 19.180805 18.790195 18.377903 18.356205 
17.791996 17.878803 17.922199 17.835407 17.791996 17.922199 17.835407 17.683506 17.748600 17.791996 17.791996 17.791996 17.878803 17.943897 17.922199 17.878803 17.857105 17.900501 17.857105 17.857105 17.965595 17.900501 17.857105 17.791996 17.857105 17.770298 17.835407 17.857105 17.965595 17.943897 17.835407 17.748600 17.791996 17.770298 17.813709 17.748600 17.835407 17.726902 17.770298 17.640110 17.596699 17.640110 17.705204 17.683506 17.618397 17.596699 17.618397 17.575001 17.705204 17.813709 17.835407 17.813709 18.074100 18.486408 18.942097 19.397800 19.831806 20.179005 20.352604 20.656406 20.786610 20.873402 20.960209 20.960209 20.938496 21.047001 21.112110 21.177204 21.350803 21.524403 21.546101 21.589497 21.459309 21.459309 21.481007 21.546101 21.611210 21.611210 21.719700 21.741398 21.763096 21.784809 21.806507 21.893299 22.045200 22.197102 22.392399 22.522602 22.544300 22.435810 22.457508 22.435810 22.392399 22.414097 22.327305 22.153706 22.110310 22.045200 22.001804 21.806507 21.741398 21.763096 21.719700 21.719700 21.806507 21.914997 22.045200 22.262196 22.457508 22.522602 22.565998 22.522602 22.479206 22.414097 22.414097 22.370701 22.283909 22.001804 21.893299 21.763096 21.719700 21.719700 21.676304 21.676304 21.763096 21.784809 21.849903 21.893299 21.936695 22.001804 21.936695 21.980106 21.893299 21.828205 21.806507 21.719700 21.676304 21.632908 21.611210 21.459309 21.459309 21.546101 21.459309 21.394199 21.350803 21.415897 21.263996 21.090397 21.003605 20.743198 20.678104 20.547901 20.200703 20.048801 19.810108 19.506306 19.202503 19.007206 18.573200 18.508106 
17.705204 17.857105 17.922199 17.857105 17.835407 17.770298 17.813709 17.683506 17.683506 17.878803 17.943897 17.943897 17.835407 17.943897 18.074100 17.965595 17.965595 17.878803 17.943897 17.943897 17.922199 17.922199 17.943897 17.857105 17.835407 17.900501 17.943897 17.857105 17.943897 17.922199 17.748600 17.726902 17.813709 17.770298 17.835407 17.857105 17.900501 17.748600 17.770298 17.661808 17.661808 17.640110 17.705204 17.618397 17.640110 17.683506 17.640110 17.618397 17.857105 17.835407 17.922199 17.813709 18.160908 18.573200 19.072300 19.549702 19.896900 20.287510 20.569599 20.721500 20.916798 21.003605 20.960209 21.003605 21.025303 21.090397 21.198902 21.263996 21.394199 21.567799 21.698002 21.589497 21.524403 21.524403 21.611210 21.676304 21.784809 21.698002 21.698002 21.719700 21.806507 21.763096 21.828205 21.893299 22.153706 22.218800 22.414097 22.479206 22.500904 22.479206 22.479206 22.392399 22.457508 22.392399 22.370701 22.218800 22.132008 22.023502 21.958408 21.849903 21.806507 21.784809 21.676304 21.784809 21.741398 21.936695 22.175404 22.283909 22.500904 22.587696 22.565998 22.522602 22.522602 22.500904 22.479206 22.500904 22.240498 22.045200 21.893299 21.806507 21.654606 21.632908 21.632908 21.698002 21.698002 21.763096 21.828205 21.893299 21.980106 22.088596 22.088596 22.197102 22.110310 22.088596 22.066898 21.914997 21.893299 21.632908 21.546101 21.437595 21.394199 21.350803 21.263996 21.242298 21.177204 21.220600 21.133808 21.090397 20.916798 20.699802 20.656406 20.547901 20.309208 20.113895 19.918598 19.549702 19.397800 19.159107 18.725101 18.529804 
17.488209 17.813709 17.922199 17.835407 17.857105 17.770298 17.835407 17.791996 17.770298 17.943897 17.965595 17.943897 17.922199 17.987309 18.030704 18.095798 18.139210 17.900501 17.943897 17.965595 17.878803 17.900501 17.900501 17.943897 17.857105 17.900501 17.965595 17.922199 17.878803 17.922199 17.813709 17.726902 17.813709 17.857105 17.900501 17.835407 18.009007 17.770298 17.748600 17.705204 17.705204 17.705204 17.596699 17.661808 17.661808 17.683506 17.640110 17.683506 17.813709 17.878803 17.813709 17.835407 18.139210 18.660007 19.007206 19.593098 19.983707 20.309208 20.612995 20.895100 20.938496 20.981907 21.047001 21.047001 21.003605 21.112110 21.263996 21.307407 21.437595 21.589497 21.676304 21.676304 21.632908 21.589497 21.719700 21.784809 21.784809 21.719700 21.719700 21.763096 21.741398 21.828205 21.849903 22.045200 22.218800 22.349003 22.457508 22.544300 22.457508 22.414097 22.435810 22.435810 22.370701 22.327305 22.240498 22.175404 22.132008 22.023502 21.958408 21.871601 21.763096 21.806507 21.763096 21.806507 21.806507 21.958408 22.066898 22.283909 22.457508 22.565998 22.565998 22.609409 22.522602 22.544300 22.435810 22.479206 22.327305 22.001804 21.914997 21.763096 21.698002 21.654606 21.546101 21.698002 21.654606 21.784809 21.828205 21.914997 22.023502 22.066898 22.218800 22.175404 22.153706 22.218800 22.197102 22.023502 21.958408 21.698002 21.632908 21.329105 21.198902 21.285709 21.242298 21.112110 21.133808 21.133808 20.938496 20.873402 20.916798 20.743198 20.591297 20.461109 20.244099 20.135609 19.983707 19.636509 19.332706 19.180805 18.877003 18.508106 
17.553303 17.618397 17.878803 17.835407 17.857105 17.813709 17.878803 17.791996 17.835407 17.922199 17.900501 17.857105 17.900501 18.030704 17.943897 18.009007 18.052402 17.987309 18.009007 17.900501 17.943897 17.965595 17.987309 17.922199 18.030704 17.878803 17.900501 17.943897 17.965595 17.943897 17.835407 17.791996 17.835407 17.922199 17.878803 17.878803 17.900501 17.813709 17.748600 17.705204 17.596699 17.640110 17.726902 17.661808 17.640110 17.683506 17.640110 17.661808 17.835407 17.857105 17.878803 17.943897 18.269398 18.725101 19.180805 19.636509 20.070499 20.461109 20.634708 20.830006 20.981907 20.938496 21.003605 20.981907 21.068699 21.133808 21.220600 21.415897 21.524403 21.654606 21.784809 21.763096 21.719700 21.806507 21.871601 21.914997 21.914997 21.741398 21.784809 21.849903 21.806507 21.828205 21.893299 21.958408 22.240498 22.370701 22.479206 22.522602 22.414097 22.370701 22.305607 22.283909 22.327305 22.327305 22.218800 22.153706 22.153706 21.958408 21.980106 21.849903 21.763096 21.741398 21.828205 21.784809 21.871601 21.849903 22.088596 22.218800 22.500904 22.457508 22.587696 22.544300 22.565998 22.522602 22.522602 22.435810 22.305607 22.045200 21.893299 21.741398 21.719700 21.676304 21.611210 21.632908 21.632908 21.719700 21.828205 21.936695 22.023502 22.132008 22.218800 22.262196 22.197102 22.218800 22.153706 22.045200 22.001804 21.806507 21.524403 21.372501 21.198902 21.112110 21.047001 21.068699 21.068699 21.047001 20.873402 20.895100 20.830006 20.656406 20.504505 20.439396 20.244099 20.244099 19.940296 19.636509 19.419498 19.354404 18.920399 18.551502 
17.466496 17.618397 17.770298 17.791996 17.813709 17.835407 17.922199 17.813709 17.813709 17.922199 17.922199 17.878803 17.943897 17.987309 18.009007 17.987309 18.074100 18.052402 17.987309 17.987309 17.987309 17.943897 17.943897 17.900501 17.943897 17.878803 17.922199 17.943897 18.009007 17.900501 17.835407 17.857105 17.943897 17.943897 17.878803 17.857105 17.835407 17.813709 17.791996 17.640110 17.661808 17.813709 17.683506 17.770298 17.748600 17.683506 17.618397 17.596699 17.857105 17.835407 17.878803 17.900501 18.356205 18.811909 19.224201 19.723301 20.092197 20.526203 20.656406 20.851704 20.981907 21.025303 20.960209 21.025303 21.025303 21.090397 21.242298 21.350803 21.589497 21.719700 21.828205 21.828205 21.828205 21.871601 21.828205 21.958408 22.023502 21.893299 21.980106 21.936695 22.045200 21.980106 22.023502 22.153706 22.262196 22.392399 22.479206 22.414097 22.414097 22.370701 22.240498 22.305607 22.175404 22.218800 22.262196 22.110310 22.110310 22.045200 22.045200 21.893299 21.828205 21.849903 21.893299 21.893299 21.980106 21.914997 22.110310 22.262196 22.435810 22.457508 22.565998 22.522602 22.522602 22.522602 22.544300 22.500904 22.327305 22.066898 21.893299 21.871601 21.741398 21.719700 21.698002 21.611210 21.654606 21.763096 21.806507 21.914997 21.958408 22.088596 22.262196 22.262196 22.240498 22.262196 22.197102 22.045200 22.001804 21.828205 21.524403 21.350803 21.220600 21.133808 21.003605 20.981907 20.981907 21.003605 20.786610 20.743198 20.851704 20.786610 20.482807 20.461109 20.244099 20.135609 19.983707 19.593098 19.462910 19.397800 19.050602 18.638309 
17.466496 17.509907 17.683506 17.813709 17.922199 17.987309 17.900501 17.770298 17.813709 17.965595 17.943897 17.943897 17.922199 17.943897 17.987309 17.943897 18.030704 17.987309 17.965595 17.943897 18.030704 17.943897 17.878803 17.922199 17.943897 17.922199 17.835407 17.965595 17.922199 17.900501 17.857105 17.835407 17.857105 17.878803 17.900501 17.835407 17.900501 17.878803 17.770298 17.596699 17.726902 17.748600 17.813709 17.661808 17.705204 17.661808 17.618397 17.618397 17.857105 17.878803 17.965595 17.900501 18.421299 18.920399 19.397800 19.766697 20.265797 20.526203 20.656406 20.895100 21.003605 20.938496 21.003605 21.003605 21.047001 21.133808 21.263996 21.437595 21.524403 21.784809 21.828205 21.741398 21.763096 21.849903 21.806507 22.023502 22.088596 22.175404 22.132008 22.262196 22.197102 22.175404 22.262196 22.283909 22.392399 22.414097 22.283909 22.218800 22.240498 22.132008 22.153706 22.066898 22.132008 22.088596 21.980106 22.066898 22.175404 22.132008 22.088596 22.088596 22.045200 22.023502 21.958408 22.001804 22.088596 22.066898 22.153706 22.197102 22.370701 22.392399 22.479206 22.370701 22.479206 22.479206 22.500904 22.500904 22.327305 22.045200 21.914997 21.849903 21.741398 21.763096 21.763096 21.763096 21.741398 21.784809 21.828205 21.958408 21.936695 22.175404 22.218800 22.262196 22.262196 22.240498 22.240498 22.132008 22.001804 21.871601 21.567799 21.329105 21.155506 21.090397 21.025303 21.003605 20.960209 20.916798 20.808308 20.786610 20.851704 20.656406 20.656406 20.504505 20.244099 20.157307 19.875202 19.614796 19.549702 19.332706 19.137409 18.638309 
17.444798 17.575001 17.748600 17.857105 17.922199 17.878803 18.030704 17.900501 17.857105 17.922199 17.943897 18.030704 17.943897 17.987309 17.943897 17.922199 18.030704 17.922199 17.900501 17.943897 17.965595 17.900501 17.878803 17.878803 17.878803 17.878803 17.922199 17.900501 17.878803 17.900501 17.835407 17.857105 17.922199 17.943897 17.878803 17.943897 17.922199 17.791996 17.791996 17.683506 17.661808 17.683506 17.791996 17.683506 17.748600 17.661808 17.683506 17.596699 17.857105 17.878803 17.922199 18.009007 18.551502 18.985508 19.528004 19.896900 20.330906 20.612995 20.634708 20.895100 20.960209 20.960209 20.960209 21.003605 21.068699 21.155506 21.177204 21.350803 21.502705 21.698002 21.784809 21.632908 21.784809 21.806507 21.914997 22.132008 22.218800 22.175404 22.262196 22.305607 22.349003 22.392399 22.479206 22.414097 22.370701 22.392399 22.175404 22.110310 22.023502 21.958408 21.936695 21.893299 21.914997 21.936695 21.936695 22.023502 22.153706 22.197102 22.240498 22.197102 22.218800 22.197102 22.153706 22.175404 22.197102 22.132008 22.132008 22.175404 22.175404 22.240498 22.262196 22.370701 22.262196 22.283909 22.370701 22.349003 22.349003 22.153706 21.980106 21.936695 21.871601 21.828205 21.741398 21.828205 21.763096 21.806507 21.871601 22.023502 22.066898 22.240498 22.240498 22.283909 22.197102 22.240498 22.262196 22.110310 22.001804 21.828205 21.632908 21.415897 21.263996 21.177204 21.133808 20.916798 20.960209 20.960209 20.786610 20.743198 20.916798 20.656406 20.612995 20.417698 20.179005 20.135609 19.875202 19.658207 19.462910 19.419498 19.093998 18.660007 
17.553303 17.553303 17.705204 17.900501 17.878803 17.857105 17.943897 17.943897 17.878803 17.987309 17.922199 17.987309 17.922199 18.009007 17.922199 17.965595 17.965595 17.878803 17.922199 17.791996 17.857105 17.922199 17.835407 17.878803 17.835407 17.922199 17.878803 17.943897 17.878803 17.835407 17.835407 17.770298 17.878803 18.030704 17.922199 17.965595 17.835407 17.857105 17.726902 17.726902 17.726902 17.726902 17.726902 17.705204 17.770298 17.661808 17.683506 17.683506 17.813709 17.943897 18.009007 18.009007 18.638309 19.115696 19.658207 20.027103 20.396000 20.591297 20.678104 20.851704 20.938496 20.981907 20.960209 20.981907 21.025303 21.090397 21.220600 21.394199 21.589497 21.806507 21.676304 21.589497 21.676304 21.698002 21.914997 22.153706 22.240498 22.305607 22.370701 22.457508 22.435810 22.457508 22.500904 22.522602 22.522602 22.283909 22.153706 22.023502 21.914997 21.871601 21.806507 21.849903 21.828205 21.806507 21.871601 22.045200 22.240498 22.327305 22.435810 22.370701 22.370701 22.414097 22.283909 22.392399 22.349003 22.283909 22.153706 22.110310 22.088596 22.066898 22.088596 22.066898 22.066898 22.175404 22.197102 22.305607 22.218800 22.110310 22.132008 22.045200 21.980106 21.980106 21.936695 21.914997 21.871601 21.871601 21.828205 22.001804 22.110310 22.218800 22.110310 22.240498 22.240498 22.218800 22.153706 22.088596 22.066898 21.828205 21.654606 21.481007 21.285709 21.198902 21.090397 21.003605 21.003605 21.068699 20.916798 20.808308 20.873402 20.721500 20.526203 20.396000 20.287510 20.113895 19.983707 19.701603 19.506306 19.376102 19.137409 18.660007 
17.596699 17.661808 17.661808 17.922199 17.922199 18.009007 17.987309 17.900501 17.922199 17.943897 17.943897 17.987309 17.900501 17.943897 17.987309 17.987309 18.009007 18.030704 17.878803 17.943897 17.857105 17.878803 17.943897 17.900501 17.965595 17.922199 17.922199 17.878803 17.857105 17.835407 17.900501 17.857105 17.900501 18.009007 17.857105 17.857105 17.965595 17.835407 17.748600 17.661808 17.705204 17.813709 17.770298 17.770298 17.770298 17.726902 17.726902 17.683506 17.835407 17.922199 18.052402 18.160908 18.811909 19.267597 19.788410 20.200703 20.461109 20.504505 20.656406 20.808308 20.938496 20.873402 20.916798 21.047001 21.003605 21.068699 21.155506 21.329105 21.481007 21.589497 21.546101 21.611210 21.567799 21.784809 21.936695 22.132008 22.197102 22.283909 22.392399 22.500904 22.435810 22.479206 22.544300 22.609409 22.479206 22.283909 22.132008 21.958408 21.893299 21.784809 21.828205 21.741398 21.719700 21.784809 21.784809 22.088596 22.283909 22.392399 22.522602 22.500904 22.522602 22.565998 22.479206 22.479206 22.479206 22.327305 22.175404 22.045200 21.980106 21.958408 21.914997 21.914997 21.936695 21.958408 22.088596 22.197102 22.197102 22.175404 22.175404 22.132008 22.240498 22.175404 22.066898 22.023502 21.958408 21.958408 21.936695 22.023502 22.023502 22.153706 22.001804 22.197102 22.088596 22.175404 22.110310 22.023502 22.088596 21.958408 21.784809 21.524403 21.372501 21.329105 21.263996 21.133808 21.133808 21.068699 20.960209 20.916798 20.981907 20.721500 20.569599 20.482807 20.374302 20.309208 20.113895 19.810108 19.419498 19.462910 19.354404 18.833607 
17.553303 17.618397 17.618397 17.943897 17.922199 17.965595 18.030704 17.878803 17.813709 17.900501 17.835407 17.900501 17.900501 17.922199 17.965595 18.030704 17.943897 17.922199 17.857105 17.878803 17.770298 17.857105 17.878803 18.030704 17.922199 17.943897 17.900501 17.857105 17.813709 17.922199 17.900501 17.748600 17.987309 17.857105 17.878803 17.878803 17.922199 17.835407 17.748600 17.705204 17.661808 17.791996 17.878803 17.726902 17.770298 17.705204 17.705204 17.705204 17.813709 17.965595 18.139210 18.269398 18.963810 19.441196 19.810108 20.265797 20.569599 20.482807 20.547901 20.678104 20.743198 20.830006 20.851704 20.916798 21.003605 21.068699 21.220600 21.285709 21.481007 21.546101 21.459309 21.459309 21.611210 21.806507 21.936695 22.088596 22.305607 22.305607 22.370701 22.435810 22.479206 22.565998 22.587696 22.500904 22.500904 22.240498 22.110310 21.958408 21.871601 21.719700 21.763096 21.589497 21.676304 21.784809 21.784809 22.066898 22.240498 22.392399 22.565998 22.544300 22.565998 22.565998 22.544300 22.522602 22.392399 22.414097 22.132008 21.828205 21.871601 21.806507 21.741398 21.763096 21.763096 21.741398 21.958408 22.066898 22.283909 22.283909 22.414097 22.414097 22.305607 22.327305 22.327305 22.240498 22.132008 22.066898 22.045200 22.023502 22.045200 21.958408 21.914997 21.980106 21.871601 21.980106 22.001804 21.958408 21.936695 21.936695 21.806507 21.589497 21.459309 21.394199 21.415897 21.307407 21.112110 21.220600 21.025303 20.981907 20.916798 20.721500 20.591297 20.461109 20.244099 20.222401 19.962009 19.636509 19.571400 19.484608 19.311008 18.898701 
17.575001 17.531605 17.618397 17.835407 17.900501 18.030704 18.074100 17.900501 17.922199 18.009007 18.030704 17.943897 18.052402 17.965595 18.009007 18.052402 18.030704 17.965595 17.900501 17.943897 17.943897 17.943897 17.857105 18.009007 17.922199 17.900501 17.987309 17.943897 17.835407 17.922199 17.835407 17.857105 17.943897 18.009007 18.030704 17.878803 17.943897 17.835407 17.705204 17.726902 17.791996 17.791996 17.835407 17.748600 17.748600 17.791996 17.748600 17.705204 17.835407 18.009007 18.009007 18.334507 19.093998 19.614796 20.005405 20.417698 20.612995 20.634708 20.504505 20.678104 20.721500 20.743198 20.830006 20.851704 20.960209 21.090397 21.155506 21.329105 21.350803 21.546101 21.502705 21.502705 21.611210 21.611210 21.936695 22.110310 22.197102 22.262196 22.414097 22.457508 22.587696 22.631107 22.544300 22.544300 22.435810 22.218800 22.001804 22.001804 21.914997 21.871601 21.741398 21.676304 21.676304 21.763096 21.806507 22.088596 22.327305 22.435810 22.544300 22.674503 22.652805 22.587696 22.609409 22.609409 22.522602 22.392399 22.088596 21.958408 21.763096 21.763096 21.698002 21.676304 21.632908 21.698002 21.871601 21.958408 22.197102 22.327305 22.457508 22.479206 22.479206 22.500904 22.392399 22.500904 22.370701 22.283909 22.153706 22.001804 21.871601 21.849903 21.784809 21.763096 21.676304 21.784809 21.784809 21.828205 21.828205 21.914997 21.914997 21.741398 21.676304 21.698002 21.502705 21.481007 21.307407 21.307407 21.090397 21.090397 20.960209 20.721500 20.656406 20.526203 20.352604 20.157307 19.962009 19.701603 19.593098 19.506306 19.376102 18.985508 
17.661808 17.618397 17.618397 17.857105 17.965595 17.987309 18.030704 17.965595 17.943897 18.009007 18.117496 18.074100 18.052402 18.030704 17.987309 18.030704 18.052402 18.052402 18.009007 17.813709 17.943897 17.943897 17.857105 17.987309 17.857105 17.922199 17.922199 17.943897 17.922199 17.857105 17.943897 17.878803 18.009007 17.965595 17.987309 17.922199 17.922199 17.835407 17.683506 17.770298 17.770298 17.705204 17.791996 17.705204 17.748600 17.726902 17.726902 17.770298 17.922199 17.943897 18.182606 18.508106 19.311008 19.723301 20.048801 20.526203 20.678104 20.569599 20.526203 20.678104 20.743198 20.743198 20.764896 20.808308 20.895100 21.003605 21.133808 21.263996 21.415897 21.437595 21.502705 21.502705 21.654606 21.784809 21.980106 22.045200 22.262196 22.305607 22.392399 22.479206 22.544300 22.652805 22.631107 22.609409 22.414097 22.262196 22.110310 21.980106 21.893299 21.828205 21.763096 21.763096 21.806507 21.806507 21.914997 22.132008 22.327305 22.414097 22.609409 22.609409 22.609409 22.674503 22.631107 22.631107 22.522602 22.349003 22.066898 21.936695 21.849903 21.741398 21.632908 21.589497 21.589497 21.589497 21.784809 22.001804 22.197102 22.370701 22.522602 22.522602 22.609409 22.652805 22.500904 22.457508 22.414097 22.240498 22.197102 22.023502 21.806507 21.698002 21.676304 21.676304 21.654606 21.589497 21.698002 21.654606 21.741398 21.958408 21.980106 22.001804 21.849903 21.871601 21.741398 21.589497 21.546101 21.567799 21.307407 21.112110 21.112110 20.830006 20.699802 20.634708 20.417698 20.244099 19.940296 19.788410 19.549702 19.506306 19.506306 18.963810 
17.488209 17.509907 17.553303 17.813709 17.878803 17.943897 18.052402 18.030704 17.878803 17.965595 18.030704 18.009007 18.009007 17.965595 17.987309 18.030704 17.965595 17.987309 17.922199 17.900501 17.857105 17.943897 17.835407 17.900501 17.900501 17.965595 17.943897 17.943897 17.900501 17.965595 17.835407 17.878803 17.943897 17.878803 17.943897 17.857105 17.878803 17.835407 17.640110 17.705204 17.705204 17.726902 17.835407 17.705204 17.618397 17.770298 17.770298 17.791996 17.900501 17.987309 18.139210 18.594898 19.397800 19.853504 20.200703 20.678104 20.699802 20.634708 20.526203 20.634708 20.721500 20.721500 20.678104 20.764896 20.808308 21.003605 21.090397 21.242298 21.350803 21.372501 21.372501 21.459309 21.611210 21.719700 21.871601 22.023502 22.110310 22.197102 22.392399 22.414097 22.500904 22.652805 22.565998 22.479206 22.349003 22.175404 22.088596 22.001804 21.958408 21.914997 21.741398 21.849903 21.849903 21.806507 21.936695 22.175404 22.327305 22.479206 22.565998 22.565998 22.631107 22.631107 22.674503 22.544300 22.457508 22.283909 22.023502 21.893299 21.784809 21.698002 21.654606 21.567799 21.589497 21.567799 21.741398 21.958408 22.153706 22.327305 22.544300 22.609409 22.500904 22.609409 22.522602 22.479206 22.435810 22.435810 22.175404 22.001804 21.849903 21.654606 21.502705 21.524403 21.546101 21.459309 21.567799 21.481007 21.698002 21.893299 21.893299 21.980106 21.849903 22.001804 21.871601 21.741398 21.676304 21.654606 21.502705 21.198902 21.307407 20.830006 20.743198 20.634708 20.330906 20.200703 20.027103 19.658207 19.549702 19.593098 19.462910 19.115696 
17.531605 17.618397 17.640110 17.683506 17.900501 17.965595 17.922199 17.878803 17.965595 18.052402 18.009007 18.030704 18.009007 17.987309 17.965595 17.965595 18.009007 17.987309 17.900501 17.922199 17.857105 17.857105 17.943897 17.835407 17.878803 17.878803 17.835407 17.943897 17.813709 17.857105 17.943897 17.943897 18.009007 17.943897 17.900501 17.943897 17.900501 17.791996 17.661808 17.640110 17.748600 17.748600 17.748600 17.770298 17.770298 17.661808 17.726902 17.705204 17.922199 17.943897 18.139210 18.725101 19.419498 19.918598 20.179005 20.721500 20.764896 20.656406 20.547901 20.634708 20.634708 20.699802 20.699802 20.656406 20.808308 21.003605 21.133808 21.155506 21.329105 21.329105 21.372501 21.307407 21.546101 21.589497 21.784809 21.936695 22.066898 22.110310 22.262196 22.349003 22.414097 22.587696 22.500904 22.370701 22.349003 22.175404 22.023502 22.001804 21.936695 21.914997 21.828205 21.828205 21.849903 21.958408 21.980106 22.175404 22.349003 22.457508 22.500904 22.631107 22.609409 22.717899 22.565998 22.544300 22.392399 22.370701 22.001804 21.849903 21.763096 21.719700 21.654606 21.611210 21.567799 21.632908 21.806507 21.958408 22.218800 22.349003 22.565998 22.565998 22.652805 22.674503 22.500904 22.435810 22.435810 22.349003 22.218800 21.914997 21.632908 21.654606 21.502705 21.372501 21.415897 21.415897 21.502705 21.524403 21.654606 21.958408 21.936695 22.001804 22.045200 22.045200 22.023502 21.914997 21.806507 21.806507 21.589497 21.394199 21.242298 20.916798 20.873402 20.656406 20.309208 20.287510 20.070499 19.788410 19.593098 19.549702 19.549702 19.159107 
17.640110 17.640110 17.509907 17.640110 17.791996 17.987309 18.009007 17.965595 17.943897 18.095798 17.922199 17.922199 17.900501 17.965595 17.900501 17.835407 17.965595 17.987309 17.857105 17.922199 17.857105 17.878803 17.813709 17.835407 17.835407 17.943897 17.857105 17.878803 17.835407 17.857105 17.943897 17.878803 17.987309 17.922199 17.922199 17.943897 17.878803 17.813709 17.661808 17.661808 17.770298 17.770298 17.661808 17.770298 17.770298 17.683506 17.726902 17.748600 18.009007 17.987309 18.226002 18.811909 19.528004 19.896900 20.352604 20.916798 20.830006 20.699802 20.547901 20.591297 20.634708 20.634708 20.612995 20.786610 20.808308 20.916798 21.025303 21.177204 21.307407 21.285709 21.242298 21.285709 21.394199 21.481007 21.632908 21.719700 21.958408 21.936695 22.045200 22.110310 22.283909 22.392399 22.414097 22.283909 22.240498 22.132008 22.088596 22.045200 22.001804 21.914997 21.958408 21.806507 21.849903 21.936695 22.023502 22.197102 22.370701 22.370701 22.522602 22.522602 22.587696 22.587696 22.522602 22.457508 22.370701 22.283909 22.001804 21.893299 21.849903 21.828205 21.654606 21.632908 21.567799 21.654606 21.893299 22.001804 22.240498 22.392399 22.565998 22.609409 22.652805 22.609409 22.500904 22.522602 22.479206 22.283909 22.132008 21.871601 21.698002 21.567799 21.546101 21.415897 21.394199 21.437595 21.524403 21.502705 21.589497 21.828205 21.936695 22.066898 22.088596 22.088596 22.023502 21.958408 21.958408 21.893299 21.719700 21.372501 21.263996 21.025303 20.786610 20.699802 20.396000 20.265797 20.048801 19.810108 19.549702 19.484608 19.462910 19.115696 
17.683506 17.618397 17.575001 17.596699 17.813709 17.943897 17.943897 17.965595 18.030704 18.052402 17.943897 17.987309 17.922199 18.009007 17.900501 17.943897 17.987309 17.943897 17.878803 17.900501 17.878803 17.900501 17.857105 17.835407 17.922199 17.900501 17.922199 17.878803 17.943897 17.857105 17.835407 17.857105 17.965595 17.965595 17.965595 17.922199 17.900501 17.857105 17.661808 17.683506 17.683506 17.748600 17.683506 17.726902 17.813709 17.791996 17.726902 17.835407 17.987309 17.987309 18.182606 18.963810 19.593098 19.983707 20.417698 20.960209 20.830006 20.743198 20.612995 20.612995 20.612995 20.656406 20.656406 20.678104 20.808308 20.895100 21.003605 21.177204 21.263996 21.220600 21.285709 21.285709 21.372501 21.329105 21.481007 21.611210 21.741398 21.849903 21.828205 22.066898 22.218800 22.218800 22.240498 22.218800 22.262196 22.262196 22.240498 22.240498 22.175404 22.088596 22.045200 21.958408 21.914997 22.001804 22.088596 22.240498 22.370701 22.370701 22.457508 22.522602 22.565998 22.587696 22.609409 22.457508 22.370701 22.349003 22.132008 21.936695 21.871601 21.893299 21.871601 21.698002 21.763096 21.828205 21.958408 22.045200 22.305607 22.392399 22.544300 22.544300 22.652805 22.609409 22.565998 22.522602 22.435810 22.370701 22.218800 22.066898 21.763096 21.632908 21.546101 21.437595 21.415897 21.481007 21.502705 21.546101 21.611210 21.806507 21.980106 22.066898 22.110310 22.175404 22.132008 22.045200 22.001804 21.980106 21.719700 21.481007 21.329105 21.025303 20.808308 20.743198 20.417698 20.330906 20.092197 19.788410 19.658207 19.658207 19.419498 19.180805 
17.705204 17.596699 17.531605 17.618397 17.770298 17.878803 17.943897 17.965595 17.943897 18.009007 17.943897 17.900501 18.009007 17.922199 17.943897 17.900501 17.900501 17.943897 17.922199 17.878803 17.878803 17.878803 17.878803 17.878803 18.009007 17.922199 17.900501 17.922199 17.900501 17.922199 17.922199 17.943897 17.943897 17.943897 17.878803 17.900501 17.900501 17.813709 17.705204 17.705204 17.748600 17.748600 17.726902 17.770298 17.770298 17.835407 17.857105 17.835407 17.943897 18.074100 18.269398 19.028904 19.614796 19.983707 20.569599 20.960209 20.873402 20.743198 20.612995 20.634708 20.656406 20.634708 20.678104 20.743198 20.830006 21.003605 20.981907 21.155506 21.263996 21.242298 21.220600 21.285709 21.307407 21.329105 21.263996 21.502705 21.567799 21.611210 21.763096 21.893299 21.893299 22.110310 22.045200 22.218800 22.283909 22.392399 22.349003 22.414097 22.349003 22.240498 22.240498 22.175404 22.175404 22.110310 22.197102 22.218800 22.218800 22.349003 22.349003 22.327305 22.457508 22.457508 22.392399 22.392399 22.392399 22.305607 22.132008 22.066898 22.023502 21.980106 22.001804 21.936695 21.784809 21.871601 21.958408 22.132008 22.349003 22.370701 22.565998 22.457508 22.587696 22.522602 22.500904 22.544300 22.414097 22.327305 22.132008 21.958408 21.784809 21.719700 21.459309 21.502705 21.524403 21.502705 21.481007 21.502705 21.611210 21.849903 22.001804 22.088596 22.132008 22.197102 22.197102 22.088596 22.066898 21.958408 21.719700 21.481007 21.350803 20.960209 20.873402 20.721500 20.352604 20.200703 20.092197 19.853504 19.528004 19.571400 19.484608 19.180805 
17.770298 17.575001 17.509907 17.705204 17.683506 18.095798 17.987309 18.009007 17.922199 18.030704 17.987309 18.030704 17.900501 17.900501 17.835407 17.922199 17.943897 17.922199 17.943897 17.900501 17.900501 17.965595 17.857105 17.878803 17.900501 17.943897 17.922199 17.878803 17.878803 17.857105 17.813709 17.857105 17.900501 17.813709 17.857105 17.922199 17.857105 17.770298 17.640110 17.726902 17.726902 17.835407 17.705204 17.705204 17.813709 17.813709 17.770298 17.726902 17.922199 18.030704 18.421299 19.159107 19.679905 20.048801 20.569599 20.981907 20.873402 20.764896 20.656406 20.612995 20.612995 20.612995 20.656406 20.721500 20.830006 20.981907 21.133808 21.198902 21.263996 21.242298 21.155506 21.177204 21.263996 21.198902 21.242298 21.394199 21.459309 21.546101 21.719700 21.763096 21.958408 21.936695 21.958408 22.153706 22.283909 22.327305 22.414097 22.370701 22.500904 22.435810 22.392399 22.305607 22.327305 22.305607 22.197102 22.240498 22.088596 22.175404 22.262196 22.218800 22.327305 22.349003 22.262196 22.240498 22.262196 22.262196 22.240498 22.153706 22.197102 22.197102 22.110310 22.023502 21.958408 22.023502 22.088596 22.175404 22.262196 22.370701 22.392399 22.414097 22.435810 22.544300 22.392399 22.327305 22.435810 22.283909 22.175404 21.958408 21.806507 21.698002 21.654606 21.654606 21.502705 21.589497 21.481007 21.611210 21.763096 21.806507 22.001804 22.066898 22.088596 22.153706 22.153706 22.110310 22.045200 21.958408 21.741398 21.459309 21.307407 21.068699 20.764896 20.721500 20.439396 20.309208 20.113895 19.810108 19.528004 19.506306 19.506306 19.332706 
17.857105 17.618397 17.705204 17.509907 17.748600 17.987309 17.878803 18.009007 17.922199 18.009007 17.965595 18.030704 17.965595 17.965595 17.922199 17.987309 17.987309 17.900501 17.900501 17.943897 17.900501 17.900501 17.900501 17.900501 17.878803 17.943897 17.965595 17.943897 17.922199 17.900501 17.813709 17.857105 17.900501 17.922199 17.857105 17.878803 17.813709 17.770298 17.575001 17.683506 17.683506 17.748600 17.748600 17.835407 17.791996 17.705204 17.791996 17.770298 18.009007 18.117496 18.464710 19.311008 19.723301 20.027103 20.612995 21.090397 20.851704 20.656406 20.547901 20.526203 20.656406 20.656406 20.764896 20.830006 20.873402 21.112110 21.220600 21.285709 21.263996 21.242298 21.198902 21.198902 21.220600 21.177204 21.263996 21.307407 21.394199 21.437595 21.632908 21.719700 21.763096 21.828205 21.958408 22.153706 22.414097 22.435810 22.500904 22.522602 22.544300 22.522602 22.565998 22.414097 22.522602 22.435810 22.262196 22.197102 22.088596 22.023502 22.088596 22.110310 22.153706 22.132008 22.066898 22.153706 22.240498 22.327305 22.327305 22.305607 22.349003 22.457508 22.327305 22.283909 22.262196 22.218800 22.218800 22.240498 22.327305 22.283909 22.262196 22.327305 22.349003 22.435810 22.349003 22.392399 22.435810 22.327305 22.197102 22.023502 21.958408 21.828205 21.784809 21.784809 21.654606 21.632908 21.676304 21.654606 21.784809 21.936695 22.023502 22.045200 22.066898 22.175404 22.088596 22.045200 22.001804 22.023502 21.698002 21.415897 21.285709 20.981907 20.830006 20.656406 20.461109 20.265797 19.983707 19.831806 19.593098 19.549702 19.506306 19.245899 
17.878803 17.596699 17.661808 17.509907 17.726902 17.857105 18.052402 17.987309 17.965595 18.052402 17.900501 18.074100 17.900501 17.943897 17.943897 18.052402 17.965595 17.922199 17.965595 17.922199 17.987309 17.943897 17.900501 17.922199 17.900501 17.857105 17.943897 17.943897 17.943897 17.965595 17.900501 17.878803 17.943897 17.922199 17.857105 17.922199 17.813709 17.791996 17.683506 17.726902 17.748600 17.748600 17.770298 17.791996 17.857105 17.835407 17.748600 17.857105 18.009007 18.117496 18.573200 19.397800 19.896900 20.179005 20.786610 21.155506 20.895100 20.786610 20.612995 20.591297 20.678104 20.656406 20.808308 20.851704 20.938496 21.198902 21.177204 21.285709 21.263996 21.307407 21.198902 21.112110 21.220600 21.198902 21.220600 21.307407 21.394199 21.437595 21.654606 21.806507 21.806507 21.828205 21.958408 22.110310 22.414097 22.479206 22.631107 22.609409 22.652805 22.717899 22.631107 22.522602 22.522602 22.392399 22.262196 22.175404 22.045200 22.023502 22.045200 22.066898 22.066898 22.088596 22.045200 22.110310 22.218800 22.392399 22.435810 22.500904 22.500904 22.587696 22.565998 22.479206 22.435810 22.392399 22.349003 22.392399 22.349003 22.175404 22.175404 22.240498 22.153706 22.240498 22.262196 22.262196 22.262196 22.218800 22.262196 22.153706 21.958408 22.023502 21.893299 21.828205 21.828205 21.806507 21.784809 21.784809 21.936695 22.045200 22.088596 22.153706 22.110310 22.088596 22.110310 22.045200 21.958408 22.001804 21.676304 21.502705 21.307407 20.981907 20.895100 20.786610 20.482807 20.287510 20.070499 19.744999 19.571400 19.614796 19.593098 19.354404 
17.922199 17.596699 17.509907 17.618397 17.683506 17.943897 18.052402 17.922199 17.987309 18.052402 18.052402 18.009007 17.857105 17.943897 17.922199 17.987309 18.009007 17.965595 17.900501 17.987309 17.987309 17.835407 17.878803 17.878803 17.922199 17.900501 17.857105 17.987309 17.987309 17.965595 17.857105 17.900501 17.922199 17.922199 17.900501 17.813709 17.835407 17.726902 17.640110 17.705204 17.770298 17.813709 17.770298 17.748600 17.813709 17.813709 17.726902 17.791996 18.009007 18.160908 18.833607 19.506306 20.005405 20.309208 20.960209 21.112110 20.895100 20.743198 20.569599 20.678104 20.634708 20.743198 20.830006 20.938496 21.112110 21.198902 21.263996 21.415897 21.372501 21.285709 21.242298 21.198902 21.263996 21.285709 21.242298 21.329105 21.350803 21.524403 21.611210 21.719700 21.849903 21.849903 21.958408 22.262196 22.457508 22.565998 22.587696 22.652805 22.696201 22.761295 22.652805 22.522602 22.544300 22.500904 22.305607 22.132008 22.045200 21.980106 21.980106 21.914997 21.980106 22.001804 22.001804 22.132008 22.218800 22.392399 22.479206 22.631107 22.631107 22.674503 22.674503 22.652805 22.609409 22.565998 22.522602 22.392399 22.197102 22.088596 22.023502 21.958408 22.045200 22.023502 22.023502 22.132008 22.088596 22.175404 22.240498 22.197102 22.110310 22.197102 22.088596 22.066898 21.958408 22.001804 21.958408 21.914997 22.045200 22.045200 22.045200 22.088596 22.045200 22.023502 22.045200 21.958408 21.893299 21.914997 21.567799 21.481007 21.307407 20.981907 20.851704 20.721500 20.417698 20.330906 20.070499 19.679905 19.593098 19.549702 19.593098 19.267597 
17.922199 17.640110 17.553303 17.553303 17.531605 17.791996 17.965595 18.052402 17.900501 18.030704 17.900501 18.009007 17.943897 17.878803 17.943897 17.922199 17.965595 17.987309 17.943897 17.965595 17.943897 17.943897 17.835407 17.900501 17.965595 17.900501 17.922199 17.900501 17.835407 17.835407 17.835407 17.857105 17.900501 17.965595 17.943897 17.813709 17.748600 17.683506 17.596699 17.683506 17.770298 17.770298 17.748600 17.770298 17.770298 17.726902 17.770298 17.770298 17.987309 18.182606 18.898701 19.549702 20.048801 20.265797 20.938496 21.112110 20.808308 20.721500 20.547901 20.634708 20.743198 20.830006 20.895100 20.960209 21.068699 21.263996 21.307407 21.350803 21.329105 21.329105 21.263996 21.198902 21.220600 21.242298 21.285709 21.415897 21.524403 21.567799 21.632908 21.763096 21.763096 21.893299 22.023502 22.305607 22.479206 22.652805 22.652805 22.739597 22.783009 22.717899 22.587696 22.544300 22.522602 22.479206 22.283909 22.110310 22.045200 21.893299 21.936695 21.980106 21.871601 21.958408 21.980106 22.045200 22.262196 22.414097 22.522602 22.609409 22.674503 22.739597 22.804707 22.652805 22.631107 22.587696 22.544300 22.435810 22.240498 21.958408 21.914997 21.871601 21.914997 21.871601 21.893299 21.958408 22.045200 22.088596 22.240498 22.283909 22.283909 22.283909 22.218800 22.262196 22.153706 22.153706 22.110310 22.066898 22.045200 22.023502 21.980106 22.023502 21.784809 21.871601 21.914997 21.763096 21.719700 21.741398 21.546101 21.437595 21.307407 20.895100 20.786610 20.656406 20.461109 20.309208 20.048801 19.831806 19.549702 19.571400 19.506306 19.332706 
17.965595 17.705204 17.553303 17.531605 17.575001 17.791996 17.987309 17.987309 18.009007 18.030704 18.009007 17.943897 17.943897 17.943897 17.965595 18.009007 17.943897 17.922199 17.922199 17.987309 18.009007 18.052402 17.943897 17.900501 17.900501 17.900501 17.878803 17.922199 17.922199 17.900501 17.857105 17.835407 17.857105 17.900501 17.878803 17.791996 17.770298 17.640110 17.531605 17.618397 17.705204 17.791996 17.726902 17.791996 17.813709 17.748600 17.791996 17.791996 18.095798 18.247700 19.028904 19.701603 20.048801 20.417698 21.090397 21.090397 20.764896 20.721500 20.612995 20.786610 20.851704 20.916798 20.916798 21.025303 21.220600 21.263996 21.415897 21.502705 21.459309 21.350803 21.285709 21.307407 21.285709 21.350803 21.329105 21.415897 21.611210 21.698002 21.763096 21.784809 21.828205 21.958408 22.023502 22.370701 22.544300 22.652805 22.696201 22.739597 22.761295 22.717899 22.565998 22.522602 22.457508 22.370701 22.262196 22.175404 21.980106 22.001804 22.001804 21.893299 21.893299 21.914997 21.958408 22.132008 22.197102 22.370701 22.565998 22.631107 22.739597 22.783009 22.826405 22.761295 22.739597 22.609409 22.587696 22.414097 22.153706 21.980106 21.914997 21.828205 21.828205 21.806507 21.698002 21.828205 21.914997 22.066898 22.218800 22.262196 22.327305 22.327305 22.349003 22.370701 22.283909 22.349003 22.197102 22.218800 22.088596 22.045200 21.893299 21.936695 21.698002 21.698002 21.676304 21.567799 21.546101 21.546101 21.437595 21.329105 21.177204 20.873402 20.851704 20.547901 20.482807 20.352604 20.092197 19.788410 19.593098 19.549702 19.593098 19.311008 
18.095798 17.748600 17.640110 17.596699 17.531605 17.857105 18.052402 17.965595 18.052402 18.074100 18.052402 18.030704 18.030704 17.987309 17.987309 18.052402 17.943897 17.922199 18.030704 17.987309 17.965595 17.943897 17.943897 17.922199 17.943897 17.900501 17.900501 17.943897 17.878803 17.878803 17.943897 17.900501 17.900501 17.878803 17.835407 17.857105 17.813709 17.661808 17.596699 17.726902 17.726902 17.726902 17.770298 17.878803 17.791996 17.835407 17.835407 17.857105 18.139210 18.269398 19.289295 19.918598 20.179005 20.504505 21.090397 21.090397 20.830006 20.743198 20.786610 20.830006 21.047001 21.025303 21.047001 21.112110 21.242298 21.263996 21.415897 21.481007 21.437595 21.437595 21.350803 21.350803 21.415897 21.394199 21.481007 21.611210 21.784809 21.784809 21.936695 22.023502 21.980106 22.045200 22.218800 22.479206 22.609409 22.696201 22.717899 22.739597 22.696201 22.674503 22.631107 22.522602 22.457508 22.414097 22.240498 22.153706 22.001804 21.936695 22.045200 22.023502 22.023502 21.958408 22.001804 22.110310 22.262196 22.327305 22.609409 22.631107 22.783009 22.891499 22.826405 22.783009 22.804707 22.739597 22.696201 22.435810 22.218800 22.023502 21.936695 21.806507 21.741398 21.719700 21.763096 21.849903 21.893299 22.023502 22.197102 22.414097 22.414097 22.435810 22.435810 22.414097 22.414097 22.370701 22.349003 22.262196 22.175404 22.045200 21.893299 21.871601 21.589497 21.654606 21.611210 21.567799 21.437595 21.437595 21.329105 21.285709 21.220600 20.916798 20.851704 20.678104 20.482807 20.352604 20.113895 19.853504 19.593098 19.593098 19.593098 19.376102 
17.965595 17.813709 17.596699 17.488209 17.466496 17.791996 18.009007 17.965595 17.943897 17.987309 18.009007 17.943897 18.009007 17.987309 18.009007 17.987309 17.987309 18.009007 17.987309 17.965595 18.009007 17.900501 17.922199 17.987309 17.922199 18.009007 17.857105 17.965595 17.878803 17.900501 17.813709 17.878803 17.878803 17.900501 17.770298 17.813709 17.748600 17.553303 17.618397 17.683506 17.661808 17.640110 17.683506 17.835407 17.791996 17.900501 17.900501 17.857105 18.095798 18.377903 19.354404 19.918598 20.113895 20.656406 21.155506 21.068699 20.851704 20.830006 20.830006 20.960209 21.090397 21.068699 21.112110 21.155506 21.242298 21.242298 21.394199 21.546101 21.502705 21.437595 21.415897 21.415897 21.481007 21.546101 21.632908 21.741398 21.914997 22.045200 22.153706 22.175404 22.218800 22.175404 22.305607 22.457508 22.609409 22.652805 22.652805 22.696201 22.674503 22.522602 22.565998 22.609409 22.457508 22.349003 22.175404 22.197102 22.088596 22.132008 22.023502 22.066898 22.023502 21.980106 22.023502 22.110310 22.240498 22.479206 22.631107 22.652805 22.826405 22.848103 22.869801 22.783009 22.848103 22.696201 22.652805 22.435810 22.197102 21.871601 21.828205 21.828205 21.741398 21.763096 21.763096 21.806507 21.914997 21.980106 22.262196 22.327305 22.392399 22.522602 22.565998 22.522602 22.435810 22.500904 22.457508 22.262196 22.262196 22.023502 21.893299 21.828205 21.589497 21.632908 21.524403 21.394199 21.437595 21.372501 21.307407 21.220600 21.068699 20.873402 20.743198 20.547901 20.396000 20.309208 20.113895 19.788410 19.571400 19.679905 19.636509 19.376102 
18.074100 17.791996 17.575001 17.553303 17.575001 17.683506 18.030704 17.987309 17.965595 18.074100 17.922199 18.074100 17.987309 18.052402 18.009007 18.052402 18.095798 18.030704 18.030704 18.009007 18.030704 17.965595 17.943897 17.965595 17.943897 17.943897 17.987309 17.943897 17.835407 17.878803 17.857105 17.900501 17.900501 17.857105 17.813709 17.835407 17.726902 17.575001 17.618397 17.705204 17.705204 17.770298 17.748600 17.813709 17.878803 17.857105 17.813709 17.922199 18.160908 18.442997 19.549702 20.027103 20.222401 20.699802 21.177204 21.025303 20.873402 20.895100 20.981907 21.090397 21.155506 21.133808 21.090397 21.133808 21.242298 21.329105 21.415897 21.524403 21.524403 21.502705 21.394199 21.481007 21.567799 21.719700 21.763096 22.001804 22.197102 22.305607 22.370701 22.349003 22.435810 22.457508 22.435810 22.544300 22.631107 22.565998 22.609409 22.609409 22.479206 22.457508 22.479206 22.435810 22.435810 22.392399 22.240498 22.262196 22.175404 22.132008 22.110310 22.066898 22.066898 22.023502 22.088596 22.132008 22.262196 22.414097 22.609409 22.696201 22.783009 22.848103 22.848103 22.869801 22.826405 22.783009 22.696201 22.414097 22.218800 21.936695 21.828205 21.806507 21.784809 21.784809 21.828205 21.806507 21.784809 22.001804 22.197102 22.392399 22.435810 22.544300 22.435810 22.500904 22.522602 22.587696 22.435810 22.414097 22.218800 22.001804 21.871601 21.719700 21.567799 21.524403 21.394199 21.350803 21.285709 21.394199 21.177204 21.155506 21.090397 20.873402 20.808308 20.678104 20.374302 20.330906 20.092197 19.788410 19.614796 19.614796 19.636509 19.419498 
18.095798 17.922199 17.661808 17.531605 17.531605 17.661808 17.943897 18.009007 17.965595 17.987309 18.009007 17.965595 17.922199 17.987309 18.030704 18.095798 18.095798 18.030704 18.030704 18.009007 17.943897 17.987309 17.965595 17.878803 17.878803 17.965595 17.878803 17.943897 17.900501 17.900501 17.857105 17.857105 17.900501 17.857105 17.835407 17.857105 17.618397 17.531605 17.640110 17.748600 17.748600 17.705204 17.857105 17.835407 17.813709 17.878803 17.835407 17.965595 18.160908 18.529804 19.679905 20.070499 20.179005 20.808308 21.177204 20.938496 20.938496 20.981907 21.112110 21.263996 21.177204 21.242298 21.112110 21.198902 21.242298 21.372501 21.459309 21.567799 21.546101 21.481007 21.524403 21.567799 21.806507 21.849903 21.980106 22.262196 22.370701 22.479206 22.631107 22.717899 22.631107 22.717899 22.587696 22.587696 22.587696 22.500904 22.500904 22.414097 22.414097 22.349003 22.349003 22.370701 22.414097 22.414097 22.414097 22.305607 22.305607 22.240498 22.197102 22.240498 22.240498 22.175404 22.110310 22.197102 22.283909 22.500904 22.587696 22.674503 22.783009 22.804707 22.717899 22.869801 22.804707 22.739597 22.652805 22.435810 22.153706 22.066898 21.914997 21.849903 21.828205 21.893299 21.893299 21.828205 21.914997 22.001804 22.197102 22.349003 22.435810 22.522602 22.522602 22.565998 22.544300 22.587696 22.435810 22.327305 22.175404 22.001804 21.936695 21.806507 21.567799 21.481007 21.437595 21.394199 21.307407 21.329105 21.220600 21.155506 21.047001 20.830006 20.743198 20.591297 20.374302 20.352604 20.200703 19.896900 19.614796 19.614796 19.658207 19.397800 
18.030704 17.857105 17.661808 17.531605 17.531605 17.618397 17.900501 17.965595 17.922199 18.009007 17.922199 18.009007 17.965595 18.052402 17.987309 18.030704 18.095798 18.009007 17.965595 17.987309 17.922199 18.009007 17.922199 17.965595 17.965595 18.009007 17.943897 17.922199 17.878803 17.813709 17.835407 17.748600 17.835407 17.813709 17.705204 17.640110 17.531605 17.531605 17.661808 17.705204 17.748600 17.878803 17.813709 17.857105 17.900501 17.900501 17.813709 17.987309 18.247700 18.660007 19.766697 20.113895 20.200703 20.743198 21.047001 20.851704 20.960209 21.025303 21.112110 21.177204 21.198902 21.177204 21.155506 21.177204 21.307407 21.372501 21.459309 21.589497 21.567799 21.546101 21.567799 21.741398 21.936695 21.936695 22.153706 22.327305 22.522602 22.739597 22.804707 22.869801 22.783009 22.826405 22.674503 22.587696 22.522602 22.500904 22.349003 22.262196 22.175404 22.197102 22.197102 22.132008 22.283909 22.414097 22.392399 22.414097 22.479206 22.522602 22.327305 22.414097 22.327305 22.305607 22.240498 22.197102 22.283909 22.392399 22.479206 22.587696 22.696201 22.739597 22.739597 22.739597 22.717899 22.609409 22.631107 22.392399 22.218800 22.023502 21.980106 21.914997 21.914997 21.958408 21.871601 21.893299 22.023502 22.066898 22.283909 22.392399 22.392399 22.457508 22.457508 22.609409 22.565998 22.544300 22.479206 22.283909 22.175404 22.001804 21.871601 21.763096 21.546101 21.567799 21.502705 21.350803 21.329105 21.372501 21.155506 21.068699 21.025303 20.851704 20.743198 20.547901 20.396000 20.352604 20.027103 19.918598 19.679905 19.658207 19.679905 19.462910 
18.052402 17.878803 17.770298 17.618397 17.596699 17.661808 17.857105 17.965595 17.922199 18.030704 18.030704 18.074100 17.965595 17.943897 18.074100 18.030704 18.009007 18.009007 18.009007 18.030704 17.987309 17.922199 17.878803 17.965595 17.965595 17.965595 17.900501 17.878803 17.922199 17.835407 17.835407 17.813709 17.835407 17.835407 17.748600 17.705204 17.531605 17.596699 17.640110 17.791996 17.770298 17.835407 17.922199 17.813709 17.857105 17.922199 17.943897 18.030704 18.247700 18.790195 19.744999 20.048801 20.265797 20.786610 21.112110 20.960209 20.851704 21.047001 21.112110 21.198902 21.242298 21.242298 21.263996 21.285709 21.415897 21.394199 21.589497 21.589497 21.654606 21.589497 21.611210 21.763096 21.936695 22.066898 22.240498 22.414097 22.739597 22.783009 22.934910 22.913197 22.826405 22.869801 22.696201 22.674503 22.587696 22.414097 22.262196 22.197102 22.023502 22.023502 22.110310 22.088596 22.218800 22.327305 22.479206 22.587696 22.652805 22.631107 22.674503 22.609409 22.457508 22.457508 22.349003 22.283909 22.305607 22.283909 22.349003 22.479206 22.522602 22.587696 22.652805 22.587696 22.565998 22.479206 22.500904 22.370701 22.283909 22.110310 22.088596 22.023502 22.001804 22.045200 21.980106 22.045200 22.066898 22.088596 22.218800 22.392399 22.283909 22.435810 22.544300 22.500904 22.457508 22.565998 22.392399 22.435810 22.153706 22.066898 21.849903 21.698002 21.632908 21.524403 21.546101 21.415897 21.285709 21.372501 21.133808 21.112110 20.960209 20.808308 20.764896 20.526203 20.417698 20.309208 20.070499 19.896900 19.614796 19.701603 19.679905 19.506306 
18.139210 18.030704 17.965595 17.922199 17.835407 17.813709 17.900501 17.835407 17.900501 18.030704 17.987309 18.074100 17.987309 17.965595 18.030704 18.009007 18.009007 18.009007 17.922199 17.965595 17.922199 17.987309 17.878803 17.943897 17.900501 17.943897 17.987309 17.922199 17.965595 17.922199 17.857105 17.835407 17.900501 17.835407 17.705204 17.640110 17.509907 17.618397 17.770298 17.748600 17.770298 17.835407 17.900501 17.878803 17.922199 17.943897 17.835407 18.009007 18.312809 18.855305 19.918598 19.983707 20.265797 20.830006 20.938496 20.873402 20.873402 21.025303 21.068699 21.177204 21.198902 21.220600 21.263996 21.285709 21.372501 21.481007 21.676304 21.784809 21.719700 21.632908 21.741398 21.914997 22.045200 22.262196 22.370701 22.587696 22.804707 22.848103 23.000004 22.956608 22.934910 22.913197 22.761295 22.652805 22.696201 22.392399 22.262196 22.132008 22.001804 22.001804 22.045200 22.066898 22.240498 22.392399 22.587696 22.609409 22.783009 22.783009 22.783009 22.783009 22.631107 22.609409 22.522602 22.349003 22.283909 22.240498 22.218800 22.197102 22.262196 22.262196 22.370701 22.305607 22.392399 22.349003 22.479206 22.414097 22.262196 22.283909 22.262196 22.218800 22.218800 22.240498 22.132008 22.175404 22.088596 22.153706 22.197102 22.283909 22.305607 22.414097 22.414097 22.544300 22.457508 22.544300 22.414097 22.262196 22.240498 21.936695 21.849903 21.806507 21.611210 21.632908 21.546101 21.481007 21.394199 21.481007 21.198902 21.198902 21.047001 20.851704 20.764896 20.656406 20.504505 20.309208 20.092197 19.810108 19.679905 19.766697 19.593098 19.506306 
18.160908 18.009007 18.139210 17.965595 17.900501 17.878803 17.943897 17.922199 18.030704 17.987309 17.987309 17.965595 18.009007 18.009007 18.009007 17.987309 18.009007 18.030704 17.922199 18.030704 17.943897 17.965595 17.943897 17.943897 18.009007 17.922199 17.900501 17.900501 17.922199 17.835407 17.857105 17.813709 17.791996 17.813709 17.748600 17.575001 17.618397 17.705204 17.640110 17.857105 17.813709 17.857105 17.922199 17.922199 17.965595 17.900501 17.922199 18.030704 18.334507 18.985508 19.875202 20.113895 20.439396 20.916798 21.025303 20.851704 20.830006 20.960209 21.025303 21.112110 21.177204 21.263996 21.177204 21.329105 21.437595 21.524403 21.698002 21.698002 21.719700 21.698002 21.763096 21.958408 22.175404 22.327305 22.414097 22.544300 22.739597 22.934910 23.021702 23.065098 22.934910 22.891499 22.783009 22.652805 22.544300 22.435810 22.153706 22.045200 22.023502 22.001804 22.001804 22.066898 22.175404 22.457508 22.609409 22.783009 22.739597 22.891499 22.913197 22.826405 22.783009 22.717899 22.609409 22.370701 22.283909 22.132008 22.088596 22.088596 22.110310 22.197102 22.110310 22.175404 22.262196 22.197102 22.370701 22.349003 22.435810 22.435810 22.457508 22.479206 22.370701 22.370701 22.349003 22.240498 22.218800 22.218800 22.240498 22.197102 22.197102 22.262196 22.240498 22.370701 22.414097 22.414097 22.283909 22.240498 22.153706 22.001804 21.936695 21.763096 21.719700 21.611210 21.676304 21.589497 21.502705 21.524403 21.263996 21.133808 21.112110 20.830006 20.699802 20.612995 20.396000 20.200703 20.113895 19.853504 19.766697 19.766697 19.636509 19.506306 
18.160908 18.160908 18.160908 18.009007 17.922199 18.009007 18.074100 18.052402 17.965595 18.009007 17.900501 18.009007 17.922199 18.009007 17.987309 18.030704 18.052402 17.965595 17.922199 18.009007 17.987309 17.922199 17.900501 17.987309 17.835407 17.900501 17.878803 17.835407 17.835407 17.835407 17.857105 17.770298 17.770298 17.748600 17.640110 17.596699 17.596699 17.661808 17.770298 17.770298 17.813709 17.900501 17.943897 17.943897 17.965595 18.009007 17.965595 18.052402 18.399601 19.137409 20.070499 20.113895 20.656406 21.068699 21.068699 20.981907 20.916798 21.003605 21.025303 21.155506 21.198902 21.285709 21.285709 21.372501 21.459309 21.632908 21.698002 21.806507 21.763096 21.784809 21.893299 22.066898 22.370701 22.370701 22.479206 22.652805 22.891499 22.934910 23.086796 23.021702 23.000004 22.869801 22.761295 22.544300 22.522602 22.349003 22.153706 22.088596 22.001804 22.023502 22.066898 22.088596 22.262196 22.522602 22.652805 22.804707 22.913197 22.978306 22.956608 22.913197 22.848103 22.739597 22.652805 22.479206 22.327305 22.218800 22.132008 22.001804 21.958408 22.066898 22.088596 21.980106 22.066898 22.088596 22.283909 22.457508 22.522602 22.565998 22.587696 22.544300 22.609409 22.565998 22.457508 22.392399 22.392399 22.283909 22.175404 22.110310 22.001804 22.045200 22.066898 22.088596 22.088596 22.197102 22.197102 22.175404 22.153706 22.088596 21.936695 21.936695 21.806507 21.893299 21.871601 21.719700 21.654606 21.654606 21.459309 21.285709 21.220600 20.873402 20.851704 20.699802 20.526203 20.352604 20.157307 19.831806 19.636509 19.810108 19.723301 19.506306 
18.182606 18.182606 18.074100 18.095798 18.030704 18.052402 18.139210 17.922199 17.943897 17.987309 17.878803 17.900501 17.943897 17.922199 17.943897 17.943897 17.857105 17.900501 17.943897 17.943897 17.900501 17.943897 17.835407 17.900501 17.900501 17.922199 17.900501 17.857105 17.813709 17.770298 17.705204 17.770298 17.748600 17.618397 17.640110 17.618397 17.596699 17.640110 17.748600 17.878803 17.857105 17.878803 18.052402 17.987309 18.009007 18.052402 17.943897 18.139210 18.377903 19.311008 20.135609 20.222401 20.764896 21.177204 21.198902 21.068699 20.830006 20.960209 20.981907 21.112110 21.133808 21.242298 21.285709 21.394199 21.481007 21.632908 21.719700 21.698002 21.741398 21.849903 22.023502 22.175404 22.370701 22.457508 22.522602 22.631107 22.804707 22.913197 23.065098 23.021702 23.000004 22.848103 22.739597 22.609409 22.479206 22.305607 22.132008 22.045200 22.066898 22.045200 22.132008 22.197102 22.392399 22.565998 22.717899 22.869801 22.956608 22.978306 22.978306 22.913197 22.891499 22.848103 22.652805 22.565998 22.175404 22.088596 21.958408 21.958408 21.936695 21.958408 21.958408 21.893299 21.914997 22.088596 22.283909 22.392399 22.609409 22.587696 22.652805 22.652805 22.631107 22.609409 22.609409 22.609409 22.435810 22.218800 22.153706 21.936695 21.871601 21.806507 21.849903 21.784809 21.914997 22.045200 22.066898 22.045200 22.218800 22.045200 22.088596 22.001804 22.001804 22.066898 21.958408 21.849903 21.828205 21.719700 21.459309 21.372501 21.242298 20.808308 20.721500 20.721500 20.439396 20.309208 20.048801 19.788410 19.658207 19.723301 19.679905 19.376102 
18.160908 18.117496 18.074100 18.117496 18.030704 18.095798 18.204304 18.030704 18.009007 18.030704 18.030704 18.074100 18.074100 18.052402 18.074100 18.009007 17.943897 17.943897 17.965595 17.987309 17.900501 17.922199 17.813709 17.857105 17.900501 17.857105 17.835407 17.835407 17.813709 17.770298 17.857105 17.813709 17.705204 17.705204 17.640110 17.618397 17.705204 17.813709 17.857105 17.922199 17.922199 17.965595 17.987309 17.987309 18.074100 17.987309 18.030704 18.182606 18.573200 19.528004 20.309208 20.309208 21.003605 21.350803 21.242298 21.090397 21.003605 20.938496 20.981907 21.155506 21.263996 21.242298 21.350803 21.372501 21.546101 21.632908 21.763096 21.763096 21.806507 21.914997 21.980106 22.240498 22.392399 22.522602 22.609409 22.631107 22.739597 22.956608 23.021702 23.065098 23.043400 22.869801 22.717899 22.587696 22.479206 22.305607 22.153706 22.175404 22.153706 22.110310 22.153706 22.327305 22.565998 22.696201 22.804707 23.000004 23.021702 23.086796 23.065098 23.086796 22.913197 22.913197 22.717899 22.500904 22.262196 22.066898 21.958408 21.893299 21.849903 21.936695 21.914997 21.936695 21.914997 22.023502 22.240498 22.522602 22.609409 22.674503 22.696201 22.717899 22.761295 22.804707 22.696201 22.652805 22.565998 22.283909 22.153706 21.980106 21.828205 21.849903 21.763096 21.806507 21.871601 21.980106 22.066898 22.023502 22.066898 22.240498 22.218800 22.218800 22.153706 22.175404 22.218800 22.066898 21.980106 21.849903 21.741398 21.437595 21.242298 20.960209 20.873402 20.721500 20.417698 20.309208 20.070499 19.896900 19.679905 19.788410 19.788410 19.528004 
18.095798 18.182606 18.074100 18.030704 18.009007 17.943897 18.052402 18.052402 18.009007 18.117496 17.965595 18.030704 18.117496 18.095798 17.965595 17.987309 18.095798 18.009007 18.009007 17.922199 17.922199 17.857105 17.878803 17.791996 17.835407 17.813709 17.835407 17.878803 17.726902 17.705204 17.748600 17.770298 17.770298 17.661808 17.618397 17.661808 17.813709 17.770298 17.922199 17.922199 17.943897 18.009007 18.030704 18.009007 18.009007 18.052402 18.074100 18.182606 18.681705 19.701603 20.396000 20.417698 21.090397 21.415897 21.372501 21.068699 20.938496 21.003605 21.003605 21.047001 21.220600 21.307407 21.459309 21.394199 21.524403 21.698002 21.763096 21.806507 21.871601 21.936695 22.066898 22.240498 22.500904 22.435810 22.500904 22.587696 22.696201 22.913197 23.065098 23.043400 23.000004 22.891499 22.696201 22.631107 22.414097 22.305607 22.175404 22.132008 22.153706 22.240498 22.240498 22.500904 22.587696 22.783009 22.934910 23.021702 23.043400 23.043400 23.065098 23.021702 22.978306 22.956608 22.783009 22.522602 22.327305 22.088596 21.958408 21.914997 21.914997 21.849903 21.871601 21.849903 21.871601 22.001804 22.240498 22.435810 22.587696 22.631107 22.783009 22.761295 22.696201 22.804707 22.739597 22.652805 22.522602 22.327305 22.088596 21.871601 21.741398 21.698002 21.632908 21.741398 21.784809 21.849903 21.936695 22.023502 22.088596 22.262196 22.175404 22.283909 22.262196 22.349003 22.283909 22.132008 22.066898 21.958408 21.719700 21.546101 21.285709 21.068699 20.830006 20.656406 20.461109 20.222401 20.135609 19.853504 19.723301 19.875202 19.744999 19.528004 
18.160908 18.117496 18.226002 18.139210 18.009007 18.052402 18.052402 17.987309 18.074100 18.139210 18.095798 18.117496 18.117496 18.117496 18.030704 18.074100 18.030704 18.030704 17.987309 18.009007 17.987309 17.987309 17.965595 17.857105 17.813709 17.835407 17.878803 17.878803 17.770298 17.705204 17.748600 17.748600 17.640110 17.705204 17.618397 17.748600 17.813709 17.922199 17.922199 18.030704 17.987309 18.095798 18.095798 18.074100 18.117496 18.139210 18.095798 18.269398 18.725101 19.875202 20.374302 20.526203 21.285709 21.459309 21.329105 21.220600 21.090397 20.981907 21.025303 21.133808 21.220600 21.394199 21.372501 21.437595 21.632908 21.741398 21.763096 21.784809 21.893299 21.980106 22.023502 22.240498 22.414097 22.457508 22.435810 22.500904 22.565998 22.869801 22.978306 23.086796 23.000004 22.826405 22.761295 22.674503 22.522602 22.392399 22.262196 22.240498 22.240498 22.305607 22.349003 22.587696 22.674503 22.934910 22.934910 22.956608 23.021702 23.065098 23.043400 23.108509 22.956608 22.956608 22.761295 22.587696 22.283909 22.088596 22.023502 21.936695 21.871601 21.980106 21.893299 21.828205 21.893299 22.023502 22.218800 22.479206 22.522602 22.717899 22.652805 22.761295 22.826405 22.783009 22.717899 22.783009 22.544300 22.283909 22.066898 21.893299 21.741398 21.719700 21.698002 21.806507 21.763096 21.914997 22.001804 22.001804 22.240498 22.392399 22.370701 22.370701 22.262196 22.283909 22.327305 22.240498 22.175404 22.066898 21.741398 21.502705 21.350803 20.981907 20.851704 20.721500 20.504505 20.439396 20.222401 19.918598 19.810108 19.875202 19.810108 19.549702 
18.160908 18.160908 18.160908 18.117496 18.095798 18.074100 18.052402 18.030704 18.117496 18.182606 18.095798 18.139210 18.117496 18.117496 18.139210 18.160908 18.117496 17.943897 18.009007 18.030704 17.965595 17.965595 17.922199 17.987309 17.900501 17.835407 17.857105 17.791996 17.770298 17.791996 17.705204 17.683506 17.575001 17.575001 17.748600 17.791996 17.791996 17.857105 18.030704 17.943897 18.052402 18.052402 18.009007 18.095798 18.095798 18.182606 18.074100 18.356205 18.811909 20.048801 20.417698 20.612995 21.329105 21.437595 21.459309 21.133808 21.003605 21.003605 21.047001 21.155506 21.242298 21.285709 21.394199 21.524403 21.611210 21.741398 21.871601 21.893299 21.828205 21.958408 22.023502 22.110310 22.240498 22.327305 22.327305 22.349003 22.500904 22.674503 22.826405 22.956608 22.891499 22.848103 22.783009 22.804707 22.609409 22.457508 22.435810 22.349003 22.349003 22.479206 22.457508 22.631107 22.739597 22.848103 22.913197 22.978306 22.956608 22.978306 23.000004 22.956608 23.000004 22.956608 22.804707 22.652805 22.370701 22.153706 22.045200 21.936695 21.980106 21.914997 21.936695 21.893299 21.914997 22.001804 22.262196 22.457508 22.565998 22.587696 22.717899 22.783009 22.826405 22.804707 22.761295 22.696201 22.544300 22.262196 22.088596 21.849903 21.763096 21.784809 21.719700 21.784809 21.828205 21.914997 21.936695 22.001804 22.153706 22.305607 22.414097 22.349003 22.283909 22.414097 22.327305 22.240498 22.175404 22.066898 21.719700 21.437595 21.329105 21.068699 20.960209 20.721500 20.504505 20.417698 20.179005 19.940296 19.810108 19.918598 19.788410 19.593098 
18.226002 18.204304 18.095798 18.117496 18.052402 18.117496 18.117496 18.074100 18.052402 18.074100 18.052402 18.074100 18.139210 18.204304 18.182606 18.117496 18.117496 18.095798 18.009007 18.009007 18.030704 18.052402 17.965595 17.900501 17.878803 17.835407 17.878803 17.791996 17.835407 17.726902 17.705204 17.640110 17.683506 17.705204 17.770298 17.835407 17.900501 17.943897 17.943897 18.052402 18.052402 18.139210 18.117496 18.160908 18.139210 18.095798 18.204304 18.356205 19.007206 20.200703 20.482807 20.786610 21.350803 21.459309 21.350803 21.242298 21.068699 21.003605 21.003605 21.090397 21.220600 21.285709 21.329105 21.459309 21.632908 21.784809 21.893299 21.849903 21.871601 21.871601 21.980106 22.066898 22.132008 22.153706 22.175404 22.218800 22.370701 22.522602 22.674503 22.826405 22.826405 22.869801 22.891499 22.913197 22.783009 22.696201 22.587696 22.544300 22.631107 22.631107 22.674503 22.696201 22.804707 22.804707 22.761295 22.804707 22.891499 22.891499 22.869801 22.956608 22.891499 22.891499 22.826405 22.609409 22.392399 22.283909 22.153706 22.066898 22.132008 22.066898 21.936695 21.914997 21.914997 22.045200 22.240498 22.392399 22.479206 22.631107 22.717899 22.783009 22.761295 22.848103 22.739597 22.652805 22.587696 22.349003 22.132008 21.958408 21.806507 21.698002 21.763096 21.763096 21.784809 21.893299 21.980106 22.023502 22.262196 22.414097 22.414097 22.349003 22.327305 22.349003 22.349003 22.197102 22.175404 22.023502 21.741398 21.502705 21.329105 21.025303 20.851704 20.699802 20.439396 20.374302 20.200703 19.983707 19.766697 19.983707 19.788410 19.506306 
18.182606 18.247700 18.117496 18.030704 18.052402 18.182606 18.160908 18.052402 18.009007 18.160908 17.987309 18.095798 18.117496 18.095798 18.095798 18.160908 18.182606 18.074100 18.095798 18.182606 18.052402 18.030704 17.965595 17.943897 17.900501 17.878803 17.900501 17.857105 17.813709 17.813709 17.835407 17.770298 17.770298 17.748600 17.791996 17.987309 18.009007 17.878803 18.009007 18.074100 18.095798 18.139210 18.117496 18.117496 18.052402 18.139210 18.204304 18.356205 19.072300 20.330906 20.461109 20.938496 21.502705 21.459309 21.220600 21.112110 21.003605 21.047001 21.025303 21.112110 21.220600 21.285709 21.394199 21.459309 21.676304 21.806507 21.849903 21.828205 21.914997 21.936695 21.980106 22.001804 22.001804 22.045200 22.023502 22.088596 22.218800 22.414097 22.500904 22.609409 22.804707 22.913197 23.000004 23.130207 22.978306 22.934910 22.848103 22.804707 22.804707 22.848103 22.848103 22.739597 22.717899 22.631107 22.587696 22.631107 22.696201 22.652805 22.739597 22.783009 22.848103 22.913197 22.869801 22.717899 22.522602 22.479206 22.327305 22.283909 22.175404 22.218800 22.088596 22.023502 22.088596 22.088596 22.240498 22.435810 22.500904 22.609409 22.609409 22.674503 22.761295 22.739597 22.761295 22.717899 22.587696 22.370701 22.175404 22.066898 21.914997 21.784809 21.784809 21.849903 21.893299 21.936695 21.958408 22.132008 22.262196 22.305607 22.327305 22.392399 22.240498 22.305607 22.327305 22.110310 21.958408 22.045200 21.719700 21.524403 21.350803 21.047001 20.960209 20.808308 20.569599 20.396000 20.222401 19.983707 19.875202 19.918598 19.744999 19.571400 
18.226002 18.204304 18.117496 18.139210 18.095798 18.095798 18.095798 18.052402 17.965595 18.160908 18.052402 18.074100 18.139210 18.117496 18.139210 18.160908 18.182606 18.117496 18.160908 18.117496 18.074100 17.965595 17.965595 17.987309 18.009007 17.965595 17.900501 17.835407 17.857105 17.835407 17.770298 17.791996 17.813709 17.813709 17.857105 17.922199 17.987309 17.987309 18.052402 18.074100 18.117496 18.117496 18.139210 18.160908 18.095798 18.204304 18.226002 18.442997 19.159107 20.439396 20.569599 21.025303 21.502705 21.350803 21.263996 21.220600 21.068699 21.003605 21.047001 21.155506 21.220600 21.329105 21.372501 21.437595 21.632908 21.784809 21.806507 21.893299 21.893299 21.936695 21.936695 21.914997 21.893299 21.871601 21.958408 22.088596 22.110310 22.262196 22.435810 22.587696 22.717899 22.891499 23.108509 23.195301 23.130207 23.043400 22.978306 23.021702 23.086796 23.086796 23.043400 22.848103 22.696201 22.500904 22.392399 22.392399 22.479206 22.457508 22.544300 22.609409 22.783009 22.826405 22.826405 22.804707 22.783009 22.652805 22.544300 22.544300 22.370701 22.370701 22.283909 22.110310 22.132008 22.132008 22.240498 22.414097 22.414097 22.500904 22.717899 22.674503 22.761295 22.739597 22.761295 22.696201 22.544300 22.327305 22.175404 22.088596 22.023502 22.001804 21.871601 21.914997 21.980106 21.980106 22.023502 22.153706 22.305607 22.327305 22.283909 22.327305 22.283909 22.283909 22.262196 22.110310 22.088596 22.001804 21.654606 21.481007 21.372501 21.068699 20.873402 20.764896 20.526203 20.396000 20.287510 20.027103 19.853504 19.896900 19.766697 19.549702 
18.182606 18.074100 18.117496 18.074100 18.074100 18.074100 18.052402 17.965595 18.009007 18.095798 18.095798 18.074100 18.074100 18.160908 18.182606 18.117496 18.095798 18.052402 18.052402 18.074100 18.095798 17.987309 17.987309 17.987309 17.965595 17.900501 17.965595 17.900501 17.835407 17.748600 17.770298 17.900501 17.857105 17.922199 17.791996 18.052402 17.943897 17.943897 18.139210 18.139210 18.182606 18.182606 18.226002 18.139210 18.139210 18.226002 18.269398 18.508106 19.311008 20.526203 20.634708 21.025303 21.415897 21.329105 21.198902 21.198902 21.047001 21.068699 21.090397 21.133808 21.220600 21.285709 21.372501 21.611210 21.698002 21.828205 21.849903 21.763096 21.849903 21.849903 21.893299 21.849903 21.871601 21.828205 21.871601 21.936695 22.045200 22.218800 22.414097 22.696201 22.696201 22.934910 23.151905 23.195301 23.130207 23.195301 23.130207 23.173603 23.195301 23.065098 23.043400 22.826405 22.631107 22.392399 22.349003 22.305607 22.349003 22.240498 22.370701 22.414097 22.587696 22.717899 22.869801 22.891499 22.956608 22.848103 22.848103 22.631107 22.696201 22.565998 22.414097 22.349003 22.262196 22.218800 22.283909 22.327305 22.392399 22.414097 22.587696 22.609409 22.674503 22.565998 22.587696 22.565998 22.500904 22.392399 22.240498 22.218800 22.110310 22.132008 22.088596 22.088596 22.023502 22.132008 22.088596 22.132008 22.218800 22.305607 22.132008 22.132008 22.132008 22.175404 22.132008 22.045200 22.001804 21.958408 21.676304 21.437595 21.350803 21.025303 20.851704 20.764896 20.547901 20.439396 20.179005 20.005405 19.788410 19.875202 19.744999 19.376102 
18.226002 18.160908 18.160908 18.052402 18.052402 18.160908 18.095798 18.052402 18.074100 18.160908 18.160908 18.182606 18.117496 18.139210 18.139210 18.139210 18.160908 18.160908 18.139210 18.160908 18.095798 18.030704 18.052402 17.987309 17.943897 18.009007 18.009007 17.878803 17.857105 17.922199 17.878803 17.857105 17.900501 17.900501 17.922199 17.987309 18.052402 18.009007 18.117496 18.160908 18.160908 18.182606 18.226002 18.160908 18.204304 18.247700 18.334507 18.616596 19.506306 20.569599 20.721500 21.177204 21.524403 21.394199 21.198902 21.263996 21.090397 21.025303 21.068699 21.198902 21.285709 21.307407 21.481007 21.589497 21.719700 21.719700 21.871601 21.741398 21.763096 21.871601 21.849903 21.828205 21.849903 21.784809 21.806507 21.958408 22.045200 22.240498 22.370701 22.587696 22.891499 23.108509 23.303806 23.195301 23.282108 23.216999 23.238697 23.238697 23.238697 23.195301 23.021702 22.848103 22.479206 22.240498 22.175404 22.088596 22.153706 22.110310 22.218800 22.349003 22.457508 22.609409 22.783009 22.891499 23.151905 23.021702 23.065098 22.934910 22.848103 22.804707 22.652805 22.479206 22.414097 22.349003 22.327305 22.305607 22.327305 22.305607 22.349003 22.457508 22.522602 22.457508 22.435810 22.479206 22.370701 22.370701 22.435810 22.349003 22.240498 22.327305 22.262196 22.240498 22.262196 22.153706 22.153706 22.153706 22.197102 22.153706 22.153706 22.088596 22.088596 22.132008 22.110310 22.023502 22.001804 21.893299 21.589497 21.502705 21.307407 21.047001 20.830006 20.721500 20.504505 20.396000 20.135609 20.005405 19.810108 19.896900 19.701603 19.376102 
18.204304 18.204304 18.160908 18.052402 18.117496 18.095798 18.182606 18.117496 18.160908 18.095798 18.160908 18.095798 18.117496 18.117496 18.139210 18.226002 18.160908 18.226002 18.182606 18.095798 18.095798 18.074100 18.009007 17.987309 17.987309 18.030704 18.009007 17.943897 17.943897 17.922199 17.922199 17.943897 17.922199 17.965595 17.965595 18.009007 18.009007 18.030704 18.160908 18.247700 18.160908 18.226002 18.247700 18.139210 18.226002 18.247700 18.291096 18.464710 19.636509 20.547901 20.873402 21.263996 21.546101 21.242298 21.242298 21.220600 21.068699 21.090397 21.068699 21.155506 21.329105 21.372501 21.437595 21.654606 21.741398 21.849903 21.784809 21.806507 21.806507 21.871601 21.849903 21.849903 21.871601 21.806507 21.958408 21.893299 22.110310 22.305607 22.435810 22.609409 22.913197 23.151905 23.303806 23.260410 23.325504 23.303806 23.303806 23.325504 23.303806 23.260410 23.043400 22.783009 22.479206 22.305607 22.240498 22.066898 22.066898 22.023502 22.197102 22.240498 22.305607 22.674503 22.826405 23.108509 23.260410 23.260410 23.195301 23.108509 22.978306 22.913197 22.804707 22.652805 22.565998 22.457508 22.327305 22.305607 22.240498 22.218800 22.240498 22.240498 22.283909 22.240498 22.240498 22.392399 22.370701 22.392399 22.435810 22.457508 22.479206 22.522602 22.544300 22.565998 22.457508 22.457508 22.218800 22.153706 22.132008 22.088596 22.023502 22.023502 21.914997 21.936695 22.023502 21.936695 21.871601 21.828205 21.567799 21.394199 21.263996 21.003605 20.873402 20.699802 20.504505 20.439396 20.179005 20.005405 19.853504 19.940296 19.701603 19.397800 
18.269398 18.247700 18.160908 18.182606 18.052402 18.117496 18.247700 18.117496 18.052402 18.182606 18.139210 18.160908 18.052402 18.074100 18.182606 18.204304 18.160908 18.139210 18.204304 18.095798 18.139210 18.074100 17.922199 18.074100 17.943897 17.943897 18.030704 18.030704 17.943897 17.922199 18.009007 17.943897 18.052402 17.987309 17.965595 18.095798 17.987309 18.030704 18.182606 18.269398 18.226002 18.291096 18.247700 18.291096 18.312809 18.269398 18.377903 18.660007 19.810108 20.656406 20.873402 21.350803 21.546101 21.372501 21.307407 21.242298 21.047001 21.155506 21.133808 21.220600 21.415897 21.437595 21.567799 21.698002 21.806507 21.828205 21.806507 21.828205 21.914997 21.871601 21.914997 21.914997 21.893299 21.914997 21.980106 22.045200 22.110310 22.240498 22.587696 22.717899 22.956608 23.130207 23.303806 23.368900 23.368900 23.347202 23.282108 23.325504 23.325504 23.282108 23.065098 22.913197 22.500904 22.262196 22.218800 22.110310 22.045200 22.023502 22.110310 22.218800 22.327305 22.674503 22.934910 23.173603 23.282108 23.477406 23.390598 23.238697 23.108509 23.021702 22.848103 22.869801 22.696201 22.544300 22.392399 22.305607 22.110310 22.110310 22.175404 22.088596 22.110310 22.110310 22.175404 22.327305 22.479206 22.500904 22.609409 22.652805 22.739597 22.783009 22.739597 22.652805 22.587696 22.500904 22.392399 22.218800 22.045200 22.001804 21.936695 21.871601 21.871601 21.893299 21.893299 21.871601 21.763096 21.654606 21.589497 21.415897 21.307407 20.981907 20.981907 20.764896 20.526203 20.417698 20.135609 19.896900 19.853504 19.788410 19.614796 19.245899 
18.139210 18.160908 18.204304 18.095798 18.117496 18.095798 18.095798 18.139210 18.095798 18.074100 18.095798 18.182606 18.095798 18.052402 18.182606 18.139210 18.117496 18.160908 18.226002 18.074100 18.052402 18.095798 17.900501 18.030704 18.009007 17.943897 18.009007 17.965595 17.857105 17.943897 17.900501 17.878803 17.965595 17.943897 17.965595 18.095798 18.074100 18.160908 18.139210 18.204304 18.269398 18.247700 18.269398 18.269398 18.291096 18.312809 18.399601 18.638309 19.918598 20.678104 20.938496 21.394199 21.459309 21.242298 21.155506 21.177204 21.112110 21.090397 21.090397 21.198902 21.415897 21.415897 21.502705 21.741398 21.849903 21.893299 21.871601 21.784809 21.871601 21.849903 21.980106 21.893299 22.045200 21.980106 22.175404 22.088596 22.197102 22.327305 22.435810 22.674503 22.956608 23.108509 23.216999 23.303806 23.282108 23.325504 23.303806 23.282108 23.282108 23.195301 23.065098 22.826405 22.565998 22.327305 22.132008 22.110310 22.066898 22.045200 22.132008 22.153706 22.283909 22.479206 22.869801 23.173603 23.325504 23.390598 23.390598 23.325504 23.130207 23.108509 23.000004 22.891499 22.696201 22.631107 22.327305 22.218800 22.175404 22.066898 21.958408 21.958408 21.958408 22.132008 22.066898 22.327305 22.327305 22.414097 22.565998 22.696201 22.761295 22.783009 22.739597 22.717899 22.631107 22.522602 22.349003 22.175404 22.023502 21.871601 21.719700 21.698002 21.676304 21.763096 21.719700 21.654606 21.632908 21.546101 21.350803 21.242298 21.220600 20.938496 20.873402 20.678104 20.439396 20.309208 20.135609 19.810108 19.723301 19.723301 19.549702 19.224201 
18.182606 18.226002 18.139210 18.074100 18.139210 18.139210 18.182606 18.117496 18.139210 18.182606 18.182606 18.139210 18.139210 18.030704 18.139210 18.160908 18.117496 18.139210 18.139210 18.095798 18.095798 18.095798 18.095798 17.965595 17.965595 17.987309 17.943897 17.965595 18.009007 17.987309 17.965595 17.987309 17.987309 17.943897 17.987309 18.160908 18.095798 18.182606 18.160908 18.247700 18.247700 18.269398 18.377903 18.291096 18.312809 18.334507 18.464710 18.703403 20.070499 20.612995 21.112110 21.394199 21.524403 21.242298 21.285709 21.263996 21.177204 21.220600 21.198902 21.329105 21.394199 21.502705 21.589497 21.784809 21.936695 21.980106 21.893299 21.871601 21.936695 22.066898 22.153706 22.066898 22.132008 22.088596 22.197102 22.240498 22.305607 22.349003 22.587696 22.739597 22.956608 23.151905 23.260410 23.238697 23.303806 23.282108 23.347202 23.282108 23.303806 23.238697 23.065098 22.826405 22.565998 22.414097 22.327305 22.153706 22.175404 22.088596 22.066898 22.088596 22.305607 22.565998 22.869801 23.130207 23.303806 23.477406 23.412296 23.347202 23.303806 23.173603 23.065098 23.065098 22.848103 22.631107 22.435810 22.392399 22.153706 22.066898 21.980106 21.958408 21.958408 22.001804 22.045200 22.283909 22.327305 22.544300 22.631107 22.804707 22.717899 22.804707 22.869801 22.783009 22.696201 22.522602 22.392399 22.262196 21.936695 21.828205 21.632908 21.567799 21.632908 21.654606 21.632908 21.546101 21.567799 21.481007 21.307407 21.263996 21.177204 20.981907 20.873402 20.721500 20.461109 20.287510 20.070499 19.853504 19.701603 19.701603 19.528004 19.159107 
18.226002 18.160908 18.074100 18.052402 18.074100 18.095798 18.269398 18.117496 18.139210 18.182606 18.074100 18.139210 18.052402 18.052402 18.204304 18.074100 18.182606 18.095798 18.095798 18.095798 18.095798 18.052402 18.030704 17.965595 18.009007 17.987309 17.922199 18.009007 18.009007 17.900501 17.965595 17.965595 18.009007 18.030704 18.009007 18.095798 18.074100 18.160908 18.204304 18.291096 18.291096 18.291096 18.247700 18.399601 18.399601 18.399601 18.464710 18.877003 20.135609 20.656406 21.047001 21.437595 21.437595 21.220600 21.242298 21.133808 21.177204 21.112110 21.155506 21.350803 21.350803 21.546101 21.698002 21.828205 21.958408 22.023502 21.936695 21.980106 22.023502 22.132008 22.197102 22.175404 22.370701 22.305607 22.414097 22.392399 22.479206 22.609409 22.544300 22.761295 23.065098 23.065098 23.151905 23.216999 23.260410 23.303806 23.238697 23.260410 23.325504 23.173603 23.086796 22.804707 22.652805 22.457508 22.305607 22.283909 22.153706 22.110310 22.066898 22.175404 22.262196 22.500904 22.761295 23.108509 23.195301 23.368900 23.390598 23.368900 23.303806 23.238697 23.130207 23.086796 22.913197 22.674503 22.500904 22.305607 22.175404 22.001804 21.980106 21.914997 21.958408 21.980106 22.001804 22.175404 22.283909 22.479206 22.717899 22.696201 22.826405 22.804707 22.761295 22.804707 22.674503 22.544300 22.414097 22.175404 21.914997 21.741398 21.632908 21.546101 21.481007 21.481007 21.524403 21.459309 21.415897 21.459309 21.242298 21.198902 21.090397 20.960209 20.873402 20.764896 20.482807 20.352604 20.092197 19.853504 19.679905 19.788410 19.506306 19.093998 
18.182606 18.204304 18.226002 18.074100 18.160908 18.030704 18.226002 18.074100 18.117496 18.160908 18.182606 18.095798 18.117496 18.117496 18.139210 18.182606 18.182606 18.139210 18.095798 18.139210 18.052402 18.030704 17.987309 17.987309 17.965595 17.965595 17.987309 17.987309 17.987309 17.943897 18.052402 17.965595 18.052402 18.052402 18.030704 18.117496 18.139210 18.182606 18.182606 18.291096 18.247700 18.312809 18.356205 18.312809 18.421299 18.377903 18.486408 18.920399 20.309208 20.743198 21.177204 21.437595 21.394199 21.263996 21.198902 21.198902 21.090397 21.177204 21.198902 21.394199 21.481007 21.589497 21.741398 21.958408 22.023502 22.110310 22.023502 22.023502 22.197102 22.327305 22.414097 22.457508 22.500904 22.522602 22.522602 22.587696 22.652805 22.696201 22.826405 22.826405 22.913197 22.869801 23.021702 23.021702 23.130207 23.043400 23.021702 23.151905 23.130207 23.130207 23.065098 22.869801 22.696201 22.522602 22.457508 22.305607 22.283909 22.240498 22.218800 22.262196 22.370701 22.522602 22.783009 22.913197 23.216999 23.347202 23.390598 23.412296 23.390598 23.347202 23.173603 23.086796 22.956608 22.696201 22.522602 22.370701 22.240498 22.110310 22.001804 22.001804 21.936695 21.914997 21.958408 22.153706 22.262196 22.500904 22.652805 22.804707 22.848103 22.826405 22.804707 22.804707 22.631107 22.565998 22.457508 22.153706 21.958408 21.806507 21.719700 21.611210 21.502705 21.502705 21.502705 21.372501 21.459309 21.481007 21.285709 21.133808 21.198902 20.938496 20.830006 20.678104 20.439396 20.309208 19.983707 19.766697 19.614796 19.723301 19.397800 19.028904 
18.182606 18.160908 18.160908 18.095798 18.117496 18.117496 18.160908 18.139210 18.095798 18.117496 18.030704 18.074100 18.052402 18.074100 18.095798 18.095798 18.117496 18.052402 18.030704 18.009007 17.987309 18.030704 17.943897 18.030704 17.965595 17.943897 18.009007 18.009007 17.965595 17.922199 17.965595 17.965595 18.139210 18.009007 18.074100 18.139210 18.139210 18.117496 18.204304 18.291096 18.334507 18.334507 18.312809 18.334507 18.399601 18.421299 18.486408 18.920399 20.352604 20.743198 21.133808 21.415897 21.329105 21.155506 21.155506 21.220600 21.177204 21.263996 21.198902 21.372501 21.459309 21.654606 21.784809 22.001804 22.088596 22.132008 22.153706 22.175404 22.262196 22.457508 22.522602 22.587696 22.739597 22.739597 22.783009 22.783009 23.021702 22.891499 22.956608 22.913197 22.891499 22.783009 22.674503 22.739597 22.761295 22.848103 22.826405 22.869801 22.978306 22.913197 22.848103 22.913197 22.761295 22.631107 22.587696 22.479206 22.370701 22.392399 22.327305 22.349003 22.414097 22.565998 22.717899 23.000004 23.086796 23.173603 23.347202 23.325504 23.368900 23.347202 23.216999 23.108509 22.978306 22.783009 22.587696 22.479206 22.327305 22.153706 21.958408 22.023502 22.001804 21.980106 22.066898 22.218800 22.414097 22.479206 22.587696 22.696201 22.783009 22.891499 22.783009 22.783009 22.609409 22.565998 22.457508 22.153706 22.001804 21.784809 21.632908 21.524403 21.502705 21.459309 21.481007 21.415897 21.437595 21.459309 21.242298 21.242298 21.198902 20.938496 20.764896 20.678104 20.461109 20.309208 20.070499 19.788410 19.636509 19.614796 19.354404 19.028904 
18.247700 18.204304 18.139210 18.117496 18.074100 18.139210 18.247700 18.139210 18.095798 18.139210 18.074100 18.052402 18.052402 17.987309 18.074100 18.095798 18.139210 18.139210 18.095798 18.139210 18.095798 17.987309 18.009007 17.965595 17.987309 18.009007 17.943897 18.074100 18.009007 17.987309 17.943897 17.943897 17.987309 18.117496 18.074100 18.117496 18.160908 18.247700 18.247700 18.269398 18.312809 18.377903 18.356205 18.399601 18.442997 18.442997 18.529804 19.093998 20.330906 20.678104 21.220600 21.350803 21.285709 21.155506 21.177204 21.177204 21.090397 21.133808 21.220600 21.394199 21.567799 21.654606 21.784809 21.980106 22.153706 22.153706 22.153706 22.262196 22.414097 22.587696 22.652805 22.783009 22.848103 22.848103 22.913197 22.913197 23.021702 23.021702 23.108509 22.891499 22.761295 22.500904 22.457508 22.435810 22.479206 22.500904 22.587696 22.565998 22.674503 22.804707 22.826405 22.891499 22.978306 22.848103 22.739597 22.696201 22.565998 22.479206 22.435810 22.435810 22.457508 22.609409 22.739597 22.848103 23.000004 23.065098 23.216999 23.260410 23.260410 23.195301 23.238697 23.108509 23.000004 22.826405 22.631107 22.479206 22.435810 22.327305 22.262196 22.197102 22.132008 22.088596 22.132008 22.218800 22.414097 22.435810 22.631107 22.696201 22.652805 22.717899 22.696201 22.696201 22.674503 22.565998 22.457508 22.197102 21.914997 21.806507 21.611210 21.502705 21.481007 21.459309 21.459309 21.502705 21.372501 21.459309 21.263996 21.155506 21.177204 20.895100 20.786610 20.699802 20.396000 20.287510 20.070499 19.766697 19.614796 19.593098 19.354404 18.985508 
18.334507 18.160908 18.204304 18.182606 18.160908 18.160908 18.160908 18.095798 18.095798 18.139210 18.095798 18.095798 18.095798 18.074100 18.160908 18.095798 18.117496 18.095798 18.074100 18.030704 18.052402 18.009007 17.987309 18.009007 18.009007 17.965595 17.987309 18.095798 18.030704 18.030704 17.965595 18.009007 18.117496 18.074100 18.074100 18.117496 18.117496 18.291096 18.269398 18.312809 18.247700 18.334507 18.356205 18.399601 18.399601 18.551502 18.660007 19.137409 20.309208 20.699802 21.090397 21.220600 21.198902 21.155506 21.068699 21.198902 21.112110 21.242298 21.242298 21.394199 21.567799 21.654606 21.849903 22.023502 22.175404 22.175404 22.218800 22.305607 22.522602 22.674503 22.869801 22.848103 22.934910 22.956608 23.065098 23.130207 23.151905 23.130207 23.086796 22.934910 22.631107 22.392399 22.370701 22.305607 22.327305 22.305607 22.305607 22.305607 22.522602 22.652805 22.761295 22.891499 22.956608 23.043400 22.848103 22.848103 22.717899 22.652805 22.674503 22.652805 22.631107 22.652805 22.696201 22.739597 22.891499 22.913197 22.978306 23.021702 23.043400 23.086796 23.065098 22.978306 22.848103 22.717899 22.652805 22.696201 22.609409 22.479206 22.414097 22.349003 22.305607 22.283909 22.262196 22.327305 22.414097 22.522602 22.587696 22.652805 22.652805 22.739597 22.587696 22.674503 22.587696 22.609409 22.435810 22.132008 21.980106 21.763096 21.698002 21.589497 21.589497 21.524403 21.502705 21.524403 21.502705 21.502705 21.198902 21.155506 21.198902 20.981907 20.873402 20.764896 20.504505 20.330906 20.070499 19.853504 19.701603 19.549702 19.245899 18.790195 
18.247700 18.226002 18.204304 18.139210 18.204304 18.160908 18.182606 18.074100 18.052402 18.204304 18.226002 18.074100 18.052402 18.052402 18.139210 18.074100 18.182606 18.117496 18.052402 18.009007 18.009007 18.074100 17.987309 17.965595 17.943897 17.987309 18.052402 17.900501 17.965595 17.943897 18.009007 18.030704 18.030704 18.117496 18.117496 18.139210 18.204304 18.226002 18.334507 18.421299 18.334507 18.356205 18.312809 18.377903 18.486408 18.508106 18.573200 19.137409 20.222401 20.699802 21.112110 21.155506 21.220600 21.198902 21.090397 21.133808 21.155506 21.198902 21.242298 21.437595 21.632908 21.719700 21.871601 22.001804 22.197102 22.197102 22.197102 22.370701 22.565998 22.696201 22.804707 22.913197 22.934910 23.065098 23.065098 23.151905 23.195301 23.216999 23.130207 22.804707 22.522602 22.349003 22.283909 22.240498 22.153706 22.153706 22.262196 22.218800 22.370701 22.565998 22.761295 23.000004 23.043400 23.021702 23.021702 22.913197 22.891499 22.891499 22.848103 22.848103 22.783009 22.631107 22.565998 22.479206 22.587696 22.652805 22.739597 22.717899 22.826405 22.717899 22.869801 22.783009 22.761295 22.826405 22.783009 22.826405 22.739597 22.696201 22.609409 22.609409 22.631107 22.457508 22.392399 22.392399 22.457508 22.522602 22.500904 22.565998 22.479206 22.479206 22.500904 22.565998 22.435810 22.457508 22.392399 22.240498 22.001804 21.828205 21.654606 21.632908 21.567799 21.632908 21.654606 21.611210 21.567799 21.481007 21.285709 21.177204 21.177204 20.916798 20.960209 20.764896 20.504505 20.309208 20.048801 19.940296 19.658207 19.571400 19.245899 18.746799 
18.139210 18.095798 18.139210 18.030704 18.095798 18.052402 18.052402 18.009007 18.009007 18.117496 18.009007 18.052402 17.965595 18.030704 18.052402 18.074100 18.160908 18.052402 18.030704 18.139210 18.009007 17.987309 17.965595 17.965595 17.878803 17.900501 17.965595 17.987309 17.965595 17.987309 18.074100 17.943897 18.074100 18.074100 18.030704 18.095798 18.095798 18.226002 18.291096 18.356205 18.334507 18.312809 18.377903 18.399601 18.486408 18.464710 18.616596 19.267597 20.244099 20.656406 21.068699 21.090397 21.112110 21.090397 21.133808 21.090397 21.025303 21.285709 21.329105 21.502705 21.611210 21.676304 21.893299 22.066898 22.132008 22.088596 22.218800 22.370701 22.522602 22.631107 22.826405 23.000004 22.978306 23.086796 23.151905 23.151905 23.173603 23.065098 23.000004 22.761295 22.370701 22.370701 22.175404 22.045200 22.045200 22.153706 22.110310 22.218800 22.327305 22.500904 22.739597 22.891499 23.000004 23.065098 23.000004 23.043400 23.021702 22.956608 22.956608 22.913197 22.804707 22.587696 22.522602 22.414097 22.370701 22.457508 22.565998 22.500904 22.544300 22.500904 22.544300 22.631107 22.674503 22.848103 22.956608 23.000004 22.956608 22.848103 22.848103 22.804707 22.848103 22.674503 22.696201 22.587696 22.435810 22.479206 22.327305 22.370701 22.349003 22.349003 22.370701 22.435810 22.414097 22.370701 22.305607 22.240498 22.088596 21.958408 21.893299 21.784809 21.763096 21.763096 21.741398 21.676304 21.589497 21.567799 21.263996 21.177204 21.155506 20.938496 20.851704 20.721500 20.504505 20.330906 20.048801 19.766697 19.723301 19.441196 19.245899 18.660007 
18.117496 18.139210 18.160908 18.117496 18.095798 18.074100 18.139210 18.009007 18.139210 18.117496 18.074100 18.052402 18.009007 18.052402 18.074100 18.074100 18.009007 17.987309 17.987309 18.009007 18.074100 17.987309 18.009007 17.922199 18.052402 18.009007 18.009007 17.900501 17.943897 18.009007 18.009007 18.030704 18.117496 18.095798 18.117496 18.160908 18.139210 18.269398 18.247700 18.312809 18.334507 18.464710 18.356205 18.464710 18.464710 18.529804 18.638309 19.289295 20.200703 20.699802 21.047001 21.068699 21.025303 21.090397 21.047001 21.025303 21.003605 21.263996 21.350803 21.502705 21.654606 21.741398 21.936695 22.023502 22.110310 22.023502 22.175404 22.283909 22.500904 22.674503 22.783009 22.934910 23.043400 23.086796 23.195301 23.173603 23.216999 23.151905 22.913197 22.652805 22.457508 22.240498 22.110310 22.023502 22.066898 22.045200 22.066898 22.110310 22.305607 22.500904 22.696201 22.891499 23.065098 23.130207 23.108509 23.065098 23.108509 23.086796 22.978306 22.913197 22.804707 22.652805 22.500904 22.370701 22.218800 22.283909 22.305607 22.370701 22.392399 22.370701 22.392399 22.457508 22.609409 22.804707 22.913197 23.065098 23.108509 23.086796 23.065098 23.065098 23.021702 22.978306 22.783009 22.631107 22.457508 22.370701 22.262196 22.240498 22.132008 22.110310 22.153706 22.175404 22.197102 22.197102 22.283909 22.240498 22.153706 22.132008 22.045200 21.980106 21.849903 22.023502 22.023502 21.806507 21.676304 21.546101 21.329105 21.177204 21.198902 20.851704 20.808308 20.721500 20.482807 20.200703 19.983707 19.810108 19.658207 19.549702 19.224201 18.703403 
18.182606 18.182606 18.117496 18.074100 18.074100 17.987309 18.117496 18.074100 18.030704 18.052402 18.139210 18.030704 18.030704 18.052402 18.074100 18.117496 18.095798 18.074100 18.117496 18.095798 18.074100 18.009007 17.965595 17.987309 17.987309 18.009007 18.009007 18.009007 18.009007 17.922199 18.074100 18.030704 18.009007 18.030704 18.074100 18.269398 18.312809 18.226002 18.356205 18.334507 18.356205 18.399601 18.551502 18.421299 18.573200 18.551502 18.638309 19.332706 20.157307 20.699802 21.090397 21.047001 21.090397 21.112110 21.068699 21.047001 21.133808 21.263996 21.394199 21.546101 21.632908 21.828205 21.914997 22.023502 22.045200 22.088596 22.110310 22.327305 22.479206 22.696201 22.804707 22.956608 23.000004 23.108509 23.195301 23.260410 23.195301 23.130207 22.956608 22.696201 22.392399 22.240498 22.132008 22.110310 22.088596 22.066898 22.132008 22.175404 22.305607 22.457508 22.696201 23.000004 23.151905 23.151905 23.130207 23.151905 23.195301 23.130207 23.151905 22.978306 22.804707 22.609409 22.392399 22.370701 22.283909 22.262196 22.218800 22.240498 22.218800 22.262196 22.305607 22.349003 22.609409 22.848103 23.065098 23.173603 23.151905 23.238697 23.195301 23.216999 23.130207 23.086796 22.869801 22.739597 22.457508 22.435810 22.218800 22.088596 22.023502 22.001804 22.023502 22.045200 22.088596 22.197102 22.327305 22.283909 22.392399 22.327305 22.327305 22.240498 22.088596 22.218800 22.197102 22.023502 21.828205 21.698002 21.415897 21.220600 21.198902 20.981907 20.786610 20.764896 20.504505 20.287510 20.048801 19.788410 19.679905 19.528004 19.224201 18.681705 
18.160908 18.160908 18.204304 18.095798 18.052402 18.074100 18.117496 18.074100 18.160908 18.095798 18.095798 18.074100 18.030704 18.095798 18.095798 18.139210 18.117496 18.052402 18.009007 18.030704 17.987309 18.030704 18.030704 17.987309 18.009007 17.987309 18.030704 18.030704 17.987309 17.987309 17.987309 18.052402 18.052402 18.030704 18.117496 18.204304 18.204304 18.269398 18.356205 18.377903 18.312809 18.442997 18.399601 18.421299 18.594898 18.616596 18.746799 19.419498 20.222401 20.764896 21.112110 21.090397 21.090397 21.047001 21.047001 21.133808 21.198902 21.285709 21.372501 21.524403 21.719700 21.871601 21.958408 22.045200 22.153706 21.958408 22.110310 22.240498 22.457508 22.631107 22.783009 22.804707 22.956608 23.000004 23.173603 23.195301 23.130207 23.065098 22.804707 22.587696 22.392399 22.305607 22.175404 22.175404 22.088596 22.088596 22.153706 22.153706 22.262196 22.479206 22.739597 22.978306 23.130207 23.173603 23.195301 23.195301 23.238697 23.108509 23.086796 22.978306 22.848103 22.609409 22.370701 22.283909 22.175404 22.175404 22.175404 22.153706 22.110310 22.197102 22.218800 22.349003 22.522602 22.891499 23.021702 23.151905 23.238697 23.303806 23.282108 23.260410 23.216999 23.173603 22.978306 22.717899 22.479206 22.283909 22.132008 22.045200 21.914997 21.871601 21.936695 21.914997 22.023502 22.175404 22.283909 22.392399 22.522602 22.414097 22.457508 22.435810 22.392399 22.392399 22.414097 22.110310 21.980106 21.763096 21.459309 21.285709 21.263996 21.003605 20.873402 20.764896 20.439396 20.309208 19.983707 19.744999 19.679905 19.658207 19.376102 18.725101 
18.226002 18.160908 18.182606 18.139210 18.074100 18.009007 18.117496 18.030704 18.009007 18.030704 18.074100 18.009007 17.987309 18.052402 18.052402 18.052402 18.095798 18.052402 18.117496 18.074100 18.030704 18.052402 17.943897 18.009007 18.052402 17.943897 17.987309 17.965595 18.009007 17.965595 18.095798 18.030704 18.052402 18.052402 18.160908 18.160908 18.204304 18.269398 18.334507 18.377903 18.399601 18.442997 18.486408 18.442997 18.421299 18.508106 18.790195 19.462910 20.222401 20.764896 21.133808 21.003605 20.960209 20.916798 21.068699 21.198902 21.307407 21.307407 21.437595 21.567799 21.763096 21.893299 21.958408 22.001804 22.001804 22.023502 22.045200 22.175404 22.349003 22.522602 22.609409 22.674503 22.761295 22.848103 22.934910 22.978306 23.000004 22.913197 22.739597 22.652805 22.392399 22.305607 22.218800 22.066898 22.132008 22.132008 22.197102 22.240498 22.370701 22.544300 22.739597 22.978306 23.086796 23.195301 23.151905 23.151905 23.130207 23.216999 23.195301 22.978306 22.826405 22.631107 22.457508 22.414097 22.240498 22.175404 22.175404 22.110310 22.066898 22.132008 22.153706 22.349003 22.565998 22.804707 22.978306 23.216999 23.238697 23.303806 23.325504 23.412296 23.325504 23.238697 23.000004 22.674503 22.479206 22.327305 22.088596 21.958408 21.914997 21.871601 21.784809 21.849903 21.914997 22.132008 22.392399 22.392399 22.544300 22.609409 22.544300 22.500904 22.457508 22.500904 22.392399 22.175404 21.936695 21.849903 21.437595 21.394199 21.220600 21.003605 20.830006 20.743198 20.461109 20.179005 19.940296 19.788410 19.528004 19.593098 19.419498 19.072300 
18.226002 18.204304 18.139210 18.095798 18.074100 18.009007 18.204304 18.074100 18.009007 18.009007 18.030704 18.009007 18.052402 18.052402 18.052402 18.095798 18.117496 18.009007 18.095798 18.139210 18.074100 18.030704 17.965595 17.987309 17.943897 17.943897 17.943897 17.987309 18.030704 17.965595 18.009007 18.030704 18.117496 18.009007 18.182606 18.139210 18.204304 18.204304 18.334507 18.486408 18.464710 18.421299 18.421299 18.464710 18.616596 18.508106 18.746799 19.441196 20.244099 20.851704 21.090397 20.960209 21.003605 20.981907 21.090397 21.242298 21.285709 21.329105 21.437595 21.632908 21.741398 21.936695 21.958408 21.914997 21.980106 21.914997 21.980106 22.066898 22.175404 22.327305 22.457508 22.544300 22.609409 22.717899 22.739597 22.826405 22.848103 22.826405 22.717899 22.652805 22.479206 22.327305 22.262196 22.262196 22.240498 22.262196 22.262196 22.349003 22.457508 22.587696 22.826405 22.891499 23.021702 23.086796 23.108509 23.216999 23.151905 23.238697 23.151905 22.978306 22.891499 22.717899 22.479206 22.370701 22.283909 22.153706 22.110310 22.110310 22.088596 22.088596 22.218800 22.327305 22.631107 22.826405 23.021702 23.195301 23.303806 23.260410 23.455708 23.520802 23.412296 23.216999 23.000004 22.696201 22.435810 22.240498 22.088596 22.001804 21.871601 21.784809 21.849903 21.849903 21.980106 22.110310 22.305607 22.500904 22.631107 22.652805 22.652805 22.696201 22.587696 22.544300 22.457508 22.240498 22.045200 21.893299 21.546101 21.415897 21.220600 21.025303 20.830006 20.678104 20.461109 20.222401 20.027103 19.810108 19.614796 19.419498 19.180805 19.115696 
18.095798 18.226002 18.160908 18.139210 18.052402 18.160908 18.074100 18.030704 18.052402 18.009007 18.030704 17.965595 18.052402 18.052402 18.030704 18.117496 18.095798 18.095798 18.117496 18.160908 18.074100 17.987309 18.009007 17.922199 17.987309 17.965595 18.052402 18.030704 17.943897 17.987309 18.074100 17.987309 18.095798 18.182606 18.160908 18.182606 18.226002 18.291096 18.312809 18.421299 18.421299 18.464710 18.464710 18.442997 18.551502 18.551502 18.703403 19.441196 20.287510 20.830006 21.068699 20.938496 20.916798 20.938496 21.112110 21.285709 21.307407 21.437595 21.481007 21.632908 21.741398 21.914997 21.958408 22.001804 21.871601 21.914997 21.980106 22.023502 22.088596 22.153706 22.262196 22.283909 22.414097 22.414097 22.544300 22.544300 22.674503 22.652805 22.696201 22.739597 22.565998 22.457508 22.522602 22.435810 22.435810 22.414097 22.435810 22.479206 22.565998 22.631107 22.761295 22.934910 22.956608 23.021702 23.065098 23.108509 23.043400 23.086796 23.130207 23.065098 22.913197 22.739597 22.522602 22.370701 22.327305 22.240498 22.132008 22.088596 22.045200 22.045200 22.218800 22.370701 22.631107 22.891499 23.000004 23.173603 23.238697 23.238697 23.347202 23.477406 23.303806 23.195301 23.021702 22.696201 22.479206 22.305607 22.023502 21.980106 21.936695 21.893299 21.828205 21.806507 21.914997 22.110310 22.370701 22.522602 22.674503 22.587696 22.739597 22.587696 22.761295 22.587696 22.500904 22.349003 22.023502 21.893299 21.502705 21.350803 21.263996 21.047001 20.851704 20.721500 20.612995 20.265797 20.005405 19.766697 19.441196 19.267597 18.920399 18.594898 
18.117496 18.052402 18.117496 18.139210 18.095798 18.117496 18.074100 18.009007 18.074100 18.009007 18.009007 18.074100 18.009007 18.052402 18.074100 18.117496 18.095798 18.074100 18.074100 18.182606 18.030704 18.030704 17.965595 17.987309 17.965595 17.987309 18.052402 18.030704 17.943897 18.009007 17.943897 18.009007 18.074100 18.095798 18.182606 18.226002 18.204304 18.269398 18.399601 18.486408 18.399601 18.421299 18.421299 18.421299 18.551502 18.508106 18.681705 19.397800 20.309208 20.873402 21.068699 20.916798 20.895100 20.916798 21.133808 21.242298 21.285709 21.394199 21.546101 21.632908 21.784809 21.936695 21.914997 22.001804 21.893299 21.849903 21.893299 21.936695 22.001804 22.088596 22.110310 22.045200 22.132008 22.218800 22.327305 22.392399 22.457508 22.500904 22.544300 22.696201 22.717899 22.717899 22.739597 22.652805 22.739597 22.652805 22.674503 22.674503 22.652805 22.674503 22.783009 22.826405 22.826405 22.869801 22.956608 23.000004 23.021702 23.000004 23.065098 23.021702 22.978306 22.783009 22.609409 22.544300 22.457508 22.305607 22.218800 22.110310 22.066898 22.132008 22.240498 22.435810 22.609409 22.869801 22.934910 23.108509 23.216999 23.303806 23.390598 23.412296 23.368900 23.195301 23.065098 22.761295 22.500904 22.327305 22.088596 22.066898 21.958408 21.914997 22.001804 21.936695 22.045200 22.262196 22.479206 22.674503 22.674503 22.652805 22.739597 22.674503 22.674503 22.652805 22.500904 22.349003 22.045200 21.849903 21.546101 21.372501 21.263996 21.068699 20.916798 20.721500 20.417698 20.265797 20.048801 19.766697 19.397800 19.202503 18.811909 18.421299 
18.074100 18.052402 18.095798 18.095798 18.052402 18.030704 18.074100 17.965595 18.030704 18.095798 18.074100 17.965595 17.965595 17.987309 17.987309 18.030704 18.095798 18.117496 18.095798 18.095798 18.095798 18.009007 17.943897 18.009007 17.943897 18.009007 17.987309 18.030704 18.009007 17.943897 17.965595 18.095798 18.095798 18.117496 18.117496 18.247700 18.204304 18.247700 18.291096 18.334507 18.356205 18.442997 18.399601 18.464710 18.464710 18.508106 18.660007 19.354404 20.244099 20.830006 20.916798 20.873402 20.938496 20.960209 21.112110 21.263996 21.263996 21.415897 21.481007 21.567799 21.741398 21.871601 21.914997 21.871601 21.849903 21.763096 21.871601 21.849903 21.893299 21.958408 22.001804 21.980106 22.023502 22.066898 22.153706 22.240498 22.349003 22.479206 22.696201 22.717899 22.934910 22.891499 22.848103 22.934910 22.891499 22.891499 22.826405 22.826405 22.739597 22.674503 22.674503 22.739597 22.631107 22.674503 22.674503 22.826405 22.848103 22.913197 22.891499 22.956608 22.978306 22.826405 22.674503 22.674503 22.544300 22.479206 22.435810 22.240498 22.218800 22.218800 22.349003 22.457508 22.631107 22.848103 22.891499 23.065098 23.086796 23.260410 23.260410 23.390598 23.390598 23.151905 23.000004 22.674503 22.479206 22.327305 22.175404 22.110310 21.958408 21.849903 21.914997 21.958408 22.088596 22.283909 22.457508 22.631107 22.696201 22.696201 22.717899 22.587696 22.565998 22.609409 22.565998 22.305607 22.045200 21.871601 21.567799 21.437595 21.329105 21.025303 20.851704 20.699802 20.396000 20.330906 19.983707 19.679905 19.441196 19.072300 18.616596 18.377903 
18.117496 18.095798 18.074100 18.030704 18.074100 18.095798 18.009007 18.030704 18.009007 17.987309 18.030704 18.030704 18.030704 17.987309 18.139210 18.117496 18.117496 18.117496 18.074100 18.095798 18.139210 18.052402 18.030704 18.009007 17.965595 17.987309 18.030704 18.030704 18.052402 18.074100 18.095798 18.052402 18.095798 18.095798 18.117496 18.182606 18.291096 18.312809 18.269398 18.356205 18.356205 18.399601 18.399601 18.399601 18.508106 18.551502 18.746799 19.397800 20.309208 20.764896 20.938496 20.895100 20.938496 20.938496 21.155506 21.285709 21.329105 21.394199 21.481007 21.676304 21.741398 21.958408 21.893299 21.871601 21.893299 21.828205 21.828205 21.871601 21.936695 21.936695 21.849903 21.849903 21.936695 22.066898 22.045200 22.153706 22.218800 22.457508 22.544300 22.804707 22.934910 23.065098 23.000004 22.956608 23.043400 23.000004 23.021702 23.000004 22.826405 22.761295 22.565998 22.479206 22.500904 22.414097 22.522602 22.544300 22.652805 22.696201 22.826405 22.848103 22.913197 22.913197 22.869801 22.826405 22.848103 22.652805 22.565998 22.392399 22.435810 22.392399 22.435810 22.544300 22.609409 22.739597 22.826405 22.978306 23.021702 23.021702 23.173603 23.216999 23.195301 23.130207 23.065098 22.783009 22.565998 22.392399 22.197102 22.240498 22.110310 22.088596 22.088596 22.088596 22.262196 22.349003 22.652805 22.674503 22.674503 22.696201 22.565998 22.652805 22.587696 22.565998 22.479206 22.283909 22.023502 21.784809 21.502705 21.307407 21.307407 20.916798 20.830006 20.764896 20.417698 20.265797 20.005405 19.701603 19.462910 19.115696 18.508106 18.399601 
18.182606 18.117496 18.182606 18.095798 18.009007 17.987309 18.074100 18.030704 18.074100 18.030704 17.965595 18.030704 18.117496 18.095798 18.117496 18.095798 18.074100 18.030704 18.052402 18.182606 18.139210 18.095798 18.095798 17.965595 17.922199 17.965595 18.052402 18.074100 18.139210 18.052402 18.117496 18.030704 18.030704 18.117496 18.117496 18.226002 18.117496 18.226002 18.291096 18.312809 18.377903 18.421299 18.421299 18.377903 18.529804 18.551502 18.703403 19.441196 20.287510 20.786610 20.873402 20.916798 20.981907 21.047001 21.090397 21.263996 21.350803 21.394199 21.524403 21.676304 21.698002 21.893299 21.936695 21.893299 21.936695 21.893299 21.828205 21.828205 21.828205 21.849903 21.784809 21.828205 21.849903 21.914997 21.958408 22.110310 22.240498 22.414097 22.609409 22.848103 22.978306 23.065098 23.173603 23.130207 23.173603 23.086796 23.043400 23.043400 22.934910 22.761295 22.500904 22.457508 22.370701 22.283909 22.327305 22.349003 22.457508 22.544300 22.739597 22.761295 22.934910 22.978306 23.021702 23.043400 23.086796 22.869801 22.848103 22.717899 22.631107 22.696201 22.609409 22.565998 22.609409 22.565998 22.609409 22.696201 22.783009 22.783009 22.913197 23.043400 23.086796 23.108509 22.956608 22.804707 22.674503 22.522602 22.305607 22.240498 22.197102 22.197102 22.175404 22.197102 22.392399 22.565998 22.544300 22.631107 22.609409 22.652805 22.544300 22.544300 22.479206 22.457508 22.479206 22.197102 21.936695 21.806507 21.459309 21.350803 21.263996 21.047001 20.916798 20.830006 20.439396 20.179005 19.940296 19.658207 19.267597 18.811909 18.421299 18.356205 
18.095798 18.074100 18.052402 18.139210 18.030704 18.030704 18.095798 17.987309 17.922199 18.139210 18.030704 17.987309 18.052402 18.009007 18.030704 18.052402 18.009007 18.030704 18.030704 18.074100 18.117496 18.095798 18.030704 18.074100 18.052402 17.987309 18.052402 18.009007 18.009007 17.965595 17.900501 17.835407 17.900501 17.965595 17.965595 18.009007 18.052402 18.117496 18.269398 18.247700 18.334507 18.356205 18.399601 18.399601 18.464710 18.529804 18.681705 19.419498 20.309208 20.699802 20.786610 20.873402 20.916798 20.981907 21.068699 21.242298 21.263996 21.415897 21.481007 21.567799 21.698002 21.893299 22.001804 21.914997 21.980106 21.893299 21.871601 21.763096 21.806507 21.828205 21.849903 21.871601 21.871601 21.893299 21.936695 22.110310 22.218800 22.349003 22.631107 22.934910 23.043400 23.151905 23.151905 23.151905 23.195301 23.173603 23.130207 23.086796 22.913197 22.696201 22.435810 22.327305 22.262196 22.175404 22.197102 22.218800 22.283909 22.327305 22.565998 22.674503 22.891499 23.086796 23.173603 23.195301 23.151905 23.173603 22.956608 22.913197 22.869801 22.848103 22.674503 22.674503 22.457508 22.349003 22.457508 22.457508 22.522602 22.544300 22.609409 22.804707 22.869801 22.934910 22.848103 22.826405 22.696201 22.631107 22.587696 22.522602 22.457508 22.414097 22.435810 22.435810 22.435810 22.544300 22.587696 22.565998 22.479206 22.479206 22.435810 22.392399 22.370701 22.435810 22.283909 22.110310 21.828205 21.654606 21.394199 21.307407 21.263996 20.938496 20.938496 20.764896 20.417698 20.265797 19.831806 19.462910 19.159107 18.768497 18.356205 18.377903 
18.095798 18.009007 18.074100 17.987309 18.009007 18.009007 18.160908 18.052402 17.965595 17.900501 18.030704 18.009007 18.009007 17.987309 18.117496 18.182606 18.139210 18.009007 18.095798 18.052402 18.074100 18.030704 18.009007 17.987309 17.943897 18.030704 18.074100 17.965595 18.009007 17.943897 17.813709 17.835407 17.878803 17.835407 17.857105 17.900501 17.943897 18.009007 18.117496 18.204304 18.247700 18.334507 18.312809 18.312809 18.508106 18.464710 18.703403 19.484608 20.287510 20.634708 20.764896 20.786610 20.938496 20.916798 21.068699 21.198902 21.242298 21.394199 21.459309 21.654606 21.719700 21.936695 21.980106 21.958408 21.914997 21.893299 21.936695 21.849903 21.784809 21.849903 21.893299 21.936695 21.871601 21.914997 21.958408 22.066898 22.175404 22.435810 22.674503 22.869801 23.043400 23.151905 23.151905 23.195301 23.282108 23.216999 23.173603 23.065098 22.804707 22.587696 22.414097 22.175404 22.045200 22.110310 22.023502 22.153706 22.197102 22.305607 22.479206 22.631107 22.804707 23.130207 23.216999 23.238697 23.282108 23.130207 23.108509 23.000004 22.978306 22.891499 22.783009 22.587696 22.392399 22.240498 22.197102 22.283909 22.305607 22.305607 22.414097 22.457508 22.587696 22.717899 22.783009 22.934910 22.848103 22.826405 22.826405 22.696201 22.631107 22.674503 22.565998 22.652805 22.565998 22.652805 22.544300 22.435810 22.327305 22.305607 22.197102 22.218800 22.132008 22.175404 22.110310 21.958408 21.632908 21.611210 21.329105 21.242298 21.242298 20.916798 20.830006 20.721500 20.352604 20.179005 19.723301 19.419498 18.963810 18.486408 18.291096 18.442997 
18.095798 18.030704 18.052402 18.009007 18.052402 18.052402 18.009007 18.074100 18.009007 18.052402 17.965595 18.030704 18.139210 18.030704 18.052402 18.117496 18.074100 18.074100 18.139210 18.095798 18.139210 18.052402 18.117496 18.009007 18.074100 17.943897 17.965595 18.074100 17.900501 17.922199 17.813709 17.813709 17.835407 17.922199 17.835407 17.943897 17.987309 18.030704 18.139210 18.182606 18.291096 18.269398 18.291096 18.269398 18.421299 18.421299 18.681705 19.506306 20.352604 20.591297 20.678104 20.721500 20.851704 20.895100 21.025303 21.112110 21.220600 21.394199 21.437595 21.589497 21.741398 21.980106 21.980106 21.958408 21.980106 21.980106 21.936695 21.871601 21.871601 21.914997 21.893299 21.980106 21.936695 21.980106 22.045200 22.088596 22.175404 22.392399 22.674503 22.891499 23.000004 23.065098 23.151905 23.238697 23.282108 23.303806 23.151905 23.065098 22.869801 22.587696 22.305607 22.175404 22.110310 22.088596 22.132008 22.066898 22.153706 22.262196 22.414097 22.587696 22.891499 23.130207 23.195301 23.325504 23.303806 23.238697 23.173603 23.065098 23.021702 23.043400 22.783009 22.565998 22.283909 22.132008 22.110310 22.110310 22.132008 22.153706 22.349003 22.283909 22.435810 22.652805 22.761295 23.043400 23.021702 23.021702 22.978306 22.956608 22.934910 22.804707 22.804707 22.761295 22.609409 22.565998 22.392399 22.240498 22.197102 22.110310 21.958408 21.958408 21.893299 21.914997 21.914997 21.741398 21.567799 21.502705 21.242298 21.133808 21.112110 20.808308 20.743198 20.678104 20.287510 20.092197 19.658207 19.267597 18.746799 18.442997 18.312809 18.442997 
18.139210 18.009007 18.052402 17.965595 18.030704 18.074100 18.117496 18.030704 18.009007 18.009007 17.987309 18.074100 18.052402 17.987309 18.117496 18.074100 18.074100 18.052402 18.139210 18.095798 18.160908 18.074100 18.052402 17.965595 18.009007 17.987309 18.030704 17.987309 17.943897 17.878803 17.835407 17.835407 17.835407 17.791996 17.878803 17.813709 17.922199 18.074100 18.139210 18.182606 18.160908 18.160908 18.291096 18.226002 18.334507 18.421299 18.703403 19.506306 20.244099 20.482807 20.569599 20.678104 20.808308 20.916798 21.090397 21.133808 21.090397 21.350803 21.350803 21.611210 21.806507 21.980106 22.023502 22.045200 21.958408 22.001804 21.914997 21.914997 21.893299 22.088596 22.001804 22.045200 22.088596 22.088596 22.132008 22.175404 22.283909 22.457508 22.717899 22.891499 23.021702 23.021702 23.151905 23.173603 23.195301 23.238697 23.086796 23.043400 22.783009 22.587696 22.327305 22.175404 22.066898 22.045200 22.001804 22.066898 22.110310 22.197102 22.392399 22.609409 22.913197 23.130207 23.238697 23.368900 23.303806 23.238697 23.216999 23.108509 23.086796 23.043400 22.848103 22.479206 22.240498 22.023502 22.045200 22.045200 22.088596 22.023502 22.175404 22.218800 22.305607 22.522602 22.761295 23.043400 23.108509 22.978306 23.086796 23.043400 23.086796 23.065098 22.913197 22.869801 22.717899 22.457508 22.175404 22.110310 21.849903 21.893299 21.806507 21.676304 21.676304 21.719700 21.654606 21.567799 21.394199 21.394199 21.198902 21.133808 21.068699 20.851704 20.743198 20.591297 20.244099 19.896900 19.571400 19.137409 18.660007 18.356205 18.291096 18.377903 
18.117496 18.030704 18.095798 17.987309 18.117496 18.117496 18.074100 18.074100 17.965595 18.117496 18.074100 18.117496 18.052402 18.074100 18.095798 18.160908 18.074100 18.095798 18.074100 17.987309 18.074100 18.117496 17.943897 18.052402 18.074100 18.052402 17.943897 18.009007 17.943897 17.857105 17.835407 17.878803 17.900501 17.748600 17.922199 17.943897 17.943897 17.965595 18.204304 18.226002 18.204304 18.226002 18.226002 18.356205 18.356205 18.421299 18.768497 19.571400 20.244099 20.439396 20.678104 20.612995 20.830006 20.786610 21.003605 21.090397 21.090397 21.307407 21.415897 21.632908 21.784809 22.001804 22.066898 22.110310 22.001804 22.001804 22.045200 22.045200 22.110310 22.197102 22.218800 22.218800 22.240498 22.240498 22.197102 22.262196 22.349003 22.435810 22.717899 22.804707 22.934910 23.021702 23.130207 23.043400 23.086796 23.130207 23.065098 23.000004 22.717899 22.522602 22.262196 22.110310 22.088596 22.023502 22.001804 22.045200 22.132008 22.240498 22.457508 22.631107 22.913197 23.195301 23.347202 23.368900 23.347202 23.347202 23.303806 23.195301 23.130207 23.086796 22.913197 22.479206 22.153706 21.936695 22.023502 22.001804 21.958408 22.023502 22.045200 22.240498 22.392399 22.544300 22.826405 23.043400 23.173603 23.151905 23.195301 23.108509 23.130207 23.086796 22.978306 22.891499 22.696201 22.479206 22.197102 21.980106 21.763096 21.698002 21.632908 21.546101 21.589497 21.502705 21.481007 21.459309 21.350803 21.350803 21.133808 21.047001 21.047001 20.895100 20.764896 20.634708 20.309208 20.048801 19.506306 19.137409 18.551502 18.421299 18.551502 18.508106 
18.074100 18.139210 18.074100 18.009007 18.052402 18.160908 18.052402 17.987309 18.052402 18.160908 18.095798 17.987309 17.791996 17.835407 17.791996 17.900501 18.074100 18.009007 17.987309 17.965595 18.052402 18.182606 18.009007 18.052402 18.095798 17.965595 17.965595 17.943897 18.030704 17.857105 17.878803 17.922199 17.900501 17.835407 17.943897 17.900501 17.943897 18.009007 18.074100 18.139210 18.226002 18.182606 18.139210 18.226002 18.226002 18.377903 18.811909 19.593098 20.113895 20.287510 20.417698 20.547901 20.612995 20.721500 20.960209 21.003605 21.047001 21.220600 21.307407 21.546101 21.806507 22.066898 22.110310 22.066898 22.088596 22.088596 22.197102 22.218800 22.262196 22.414097 22.392399 22.392399 22.392399 22.392399 22.392399 22.392399 22.522602 22.457508 22.696201 22.804707 22.869801 22.934910 22.869801 23.021702 23.000004 23.065098 22.934910 22.869801 22.717899 22.414097 22.262196 22.175404 22.110310 22.132008 21.980106 22.023502 22.045200 22.240498 22.327305 22.609409 22.956608 23.195301 23.216999 23.325504 23.412296 23.282108 23.260410 23.173603 23.130207 23.021702 22.804707 22.435810 22.110310 22.045200 21.980106 21.958408 21.893299 22.001804 22.066898 22.175404 22.283909 22.500904 22.826405 23.021702 23.108509 23.086796 23.173603 23.130207 23.108509 23.021702 23.043400 22.869801 22.652805 22.305607 22.066898 21.871601 21.784809 21.632908 21.524403 21.459309 21.437595 21.394199 21.415897 21.350803 21.285709 21.220600 21.068699 21.003605 20.981907 20.764896 20.591297 20.569599 20.244099 20.070499 19.354404 18.985508 18.551502 18.442997 18.421299 18.421299 
18.139210 18.052402 18.139210 18.030704 18.160908 18.074100 18.095798 18.030704 18.095798 18.074100 17.987309 17.683506 17.661808 17.596699 17.726902 17.857105 18.117496 18.052402 18.052402 18.074100 18.052402 18.030704 18.030704 18.052402 17.987309 18.095798 18.030704 17.987309 18.009007 17.900501 17.922199 17.857105 17.943897 17.922199 17.943897 17.965595 17.922199 17.922199 18.009007 18.052402 18.160908 18.182606 18.182606 18.247700 18.356205 18.399601 18.790195 19.506306 20.005405 20.179005 20.352604 20.504505 20.656406 20.678104 20.895100 20.938496 20.895100 21.133808 21.220600 21.502705 21.763096 22.045200 22.066898 22.023502 22.153706 22.197102 22.305607 22.457508 22.544300 22.587696 22.609409 22.696201 22.674503 22.652805 22.500904 22.587696 22.479206 22.609409 22.652805 22.652805 22.717899 22.739597 22.739597 22.848103 22.934910 22.934910 22.869801 22.783009 22.696201 22.522602 22.370701 22.240498 22.110310 22.110310 22.088596 22.088596 22.153706 22.327305 22.500904 22.652805 22.978306 23.173603 23.151905 23.260410 23.260410 23.260410 23.216999 23.216999 23.130207 23.021702 22.783009 22.500904 22.175404 22.001804 21.914997 22.001804 22.001804 21.936695 21.980106 22.240498 22.240498 22.544300 22.826405 23.000004 23.086796 23.130207 23.173603 23.108509 23.151905 23.108509 23.065098 22.848103 22.696201 22.349003 21.958408 21.763096 21.654606 21.546101 21.437595 21.329105 21.307407 21.437595 21.329105 21.285709 21.220600 21.155506 20.960209 20.981907 20.981907 20.743198 20.612995 20.526203 20.200703 19.918598 19.419498 19.007206 18.594898 18.291096 18.269398 18.486408 
18.052402 18.117496 18.052402 18.095798 18.030704 18.052402 18.160908 18.160908 18.074100 18.074100 18.009007 17.748600 17.596699 17.466496 17.661808 17.726902 18.052402 18.009007 17.987309 17.965595 18.052402 18.074100 18.030704 18.139210 17.987309 18.030704 17.922199 17.965595 18.009007 17.922199 17.900501 17.943897 17.900501 17.857105 17.857105 17.987309 17.857105 17.878803 17.965595 18.074100 18.117496 18.139210 18.117496 18.226002 18.160908 18.377903 18.746799 19.376102 19.940296 20.135609 20.265797 20.439396 20.612995 20.699802 20.786610 20.873402 20.895100 21.047001 21.198902 21.415897 21.632908 21.980106 22.001804 22.023502 22.153706 22.240498 22.414097 22.500904 22.652805 22.783009 22.804707 22.848103 22.891499 22.739597 22.696201 22.717899 22.631107 22.565998 22.587696 22.500904 22.522602 22.565998 22.544300 22.652805 22.609409 22.739597 22.674503 22.652805 22.587696 22.392399 22.370701 22.305607 22.305607 22.218800 22.218800 22.197102 22.240498 22.349003 22.544300 22.652805 22.891499 22.978306 23.021702 23.173603 23.195301 23.151905 23.130207 23.108509 23.043400 22.978306 22.739597 22.370701 22.153706 22.001804 21.893299 21.958408 22.001804 21.958408 21.980106 22.110310 22.262196 22.544300 22.717899 22.869801 23.086796 23.108509 23.043400 23.108509 23.108509 23.043400 22.956608 22.804707 22.522602 22.197102 21.871601 21.676304 21.524403 21.394199 21.437595 21.350803 21.263996 21.263996 21.220600 21.133808 21.177204 21.133808 20.960209 20.981907 20.851704 20.699802 20.526203 20.396000 20.157307 19.810108 19.354404 18.942097 18.508106 18.182606 18.312809 18.356205 
18.182606 18.139210 18.226002 18.160908 18.095798 18.160908 18.139210 18.160908 18.269398 18.269398 18.052402 17.813709 17.596699 17.575001 17.661808 17.813709 18.030704 17.965595 17.943897 17.965595 18.160908 18.182606 18.052402 18.226002 18.139210 18.139210 18.095798 18.074100 18.095798 18.052402 18.030704 18.009007 17.965595 17.943897 17.922199 17.965595 17.943897 17.922199 18.030704 18.052402 18.204304 18.139210 18.226002 18.269398 18.291096 18.356205 18.768497 19.441196 20.005405 20.157307 20.352604 20.526203 20.656406 20.634708 20.764896 20.808308 20.851704 21.047001 21.155506 21.437595 21.676304 21.871601 22.001804 22.045200 22.153706 22.327305 22.544300 22.696201 22.848103 22.934910 23.043400 23.086796 23.043400 23.065098 22.869801 22.848103 22.739597 22.522602 22.479206 22.370701 22.435810 22.414097 22.435810 22.435810 22.500904 22.544300 22.544300 22.609409 22.609409 22.587696 22.631107 22.609409 22.544300 22.479206 22.392399 22.457508 22.500904 22.544300 22.652805 22.696201 22.848103 22.913197 22.978306 22.978306 23.065098 23.108509 23.173603 23.108509 23.130207 23.000004 22.761295 22.370701 22.153706 22.132008 22.045200 22.153706 22.023502 22.045200 22.066898 22.240498 22.414097 22.631107 22.804707 22.934910 23.043400 23.021702 23.000004 23.065098 23.086796 23.043400 22.913197 22.783009 22.587696 22.197102 21.871601 21.763096 21.567799 21.502705 21.437595 21.329105 21.329105 21.372501 21.198902 21.090397 21.068699 21.025303 20.873402 20.895100 20.851704 20.656406 20.591297 20.417698 20.222401 19.810108 19.419498 18.942097 18.529804 18.334507 18.312809 18.399601 
18.139210 18.204304 18.182606 18.139210 18.117496 18.204304 18.182606 18.226002 18.226002 18.247700 18.052402 17.835407 17.596699 17.661808 17.640110 17.857105 17.965595 17.987309 18.030704 18.074100 18.030704 18.160908 18.095798 18.160908 18.117496 18.074100 18.117496 18.095798 18.095798 18.074100 17.987309 17.965595 17.965595 17.943897 17.900501 17.900501 17.835407 17.835407 18.030704 18.052402 18.095798 18.160908 18.160908 18.182606 18.291096 18.334507 18.768497 19.376102 19.962009 20.244099 20.374302 20.526203 20.699802 20.634708 20.699802 20.786610 20.873402 20.960209 21.025303 21.350803 21.611210 21.849903 21.980106 22.132008 22.197102 22.414097 22.522602 22.804707 22.934910 23.065098 23.130207 23.195301 23.195301 23.086796 22.913197 22.913197 22.783009 22.565998 22.457508 22.327305 22.262196 22.262196 22.240498 22.283909 22.392399 22.370701 22.435810 22.565998 22.652805 22.761295 22.804707 22.761295 22.739597 22.609409 22.609409 22.717899 22.696201 22.804707 22.783009 22.696201 22.739597 22.696201 22.739597 22.848103 22.891499 22.956608 22.956608 23.021702 22.956608 22.934910 22.783009 22.500904 22.283909 22.175404 22.175404 22.262196 22.240498 22.175404 22.132008 22.218800 22.414097 22.674503 22.783009 22.848103 22.913197 22.934910 22.869801 22.913197 22.956608 22.913197 22.804707 22.696201 22.457508 22.175404 21.936695 21.741398 21.567799 21.502705 21.437595 21.307407 21.307407 21.285709 21.220600 21.112110 21.047001 21.112110 20.851704 20.830006 20.808308 20.656406 20.504505 20.309208 20.092197 19.744999 19.354404 18.920399 18.442997 18.269398 18.356205 18.377903 
18.247700 18.160908 18.182606 18.182606 18.117496 18.117496 18.139210 18.160908 18.160908 18.182606 18.030704 17.857105 17.596699 17.553303 17.748600 17.748600 17.900501 18.074100 18.095798 18.139210 18.117496 18.095798 18.074100 18.030704 18.117496 18.204304 18.139210 18.095798 18.117496 18.117496 18.009007 18.009007 18.030704 17.943897 17.835407 17.835407 17.813709 17.878803 17.943897 18.052402 18.117496 18.095798 18.139210 18.139210 18.204304 18.312809 18.725101 19.332706 19.918598 20.200703 20.461109 20.504505 20.678104 20.634708 20.764896 20.699802 20.808308 20.895100 21.047001 21.242298 21.567799 21.763096 21.893299 22.023502 22.197102 22.370701 22.609409 22.739597 23.000004 23.086796 23.130207 23.173603 23.151905 23.021702 23.043400 22.978306 22.761295 22.544300 22.414097 22.218800 22.240498 22.088596 22.197102 22.197102 22.262196 22.305607 22.370701 22.544300 22.761295 22.891499 22.913197 22.869801 22.956608 22.913197 22.804707 22.891499 22.913197 22.848103 22.761295 22.717899 22.500904 22.522602 22.544300 22.457508 22.565998 22.674503 22.717899 22.739597 22.717899 22.783009 22.717899 22.609409 22.544300 22.414097 22.392399 22.370701 22.349003 22.327305 22.414097 22.370701 22.500904 22.609409 22.652805 22.674503 22.891499 22.826405 22.717899 22.761295 22.739597 22.717899 22.717899 22.631107 22.435810 22.153706 21.980106 21.849903 21.741398 21.567799 21.437595 21.394199 21.329105 21.350803 21.177204 21.090397 20.960209 21.068699 20.895100 20.873402 20.873402 20.591297 20.482807 20.287510 20.113895 19.723301 19.311008 18.855305 18.442997 18.334507 18.269398 18.464710 
18.226002 18.139210 18.182606 18.247700 18.182606 18.139210 18.160908 18.074100 18.074100 18.139210 18.052402 17.965595 17.618397 17.640110 17.640110 17.683506 17.965595 18.074100 18.226002 18.312809 18.160908 18.095798 18.095798 18.160908 18.160908 18.182606 18.139210 18.204304 18.182606 18.074100 18.009007 17.965595 17.987309 17.943897 17.900501 17.922199 17.857105 17.835407 17.943897 18.030704 18.117496 18.139210 18.204304 18.160908 18.291096 18.312809 18.790195 19.376102 19.810108 20.244099 20.439396 20.526203 20.634708 20.634708 20.678104 20.764896 20.743198 20.830006 21.025303 21.285709 21.481007 21.719700 21.784809 21.958408 22.218800 22.500904 22.717899 22.913197 23.000004 23.065098 23.238697 23.216999 23.303806 23.151905 23.086796 23.043400 22.826405 22.522602 22.349003 22.283909 22.175404 22.132008 22.110310 22.197102 22.240498 22.327305 22.435810 22.631107 22.804707 22.934910 23.000004 22.978306 23.021702 23.086796 23.086796 23.043400 23.000004 22.913197 22.826405 22.565998 22.457508 22.392399 22.305607 22.240498 22.392399 22.457508 22.435810 22.565998 22.565998 22.783009 22.739597 22.739597 22.783009 22.783009 22.717899 22.696201 22.696201 22.522602 22.609409 22.631107 22.587696 22.631107 22.565998 22.544300 22.500904 22.544300 22.457508 22.522602 22.565998 22.500904 22.544300 22.544300 22.370701 22.327305 22.045200 21.893299 21.719700 21.741398 21.632908 21.524403 21.459309 21.459309 21.329105 21.112110 20.960209 21.025303 20.981907 20.873402 20.830006 20.612995 20.482807 20.244099 19.962009 19.723301 19.289295 18.811909 18.377903 18.312809 18.356205 18.464710 
18.247700 18.182606 18.204304 18.269398 18.247700 18.226002 18.095798 18.074100 18.095798 18.160908 18.074100 18.009007 17.770298 17.596699 17.705204 17.748600 17.922199 18.074100 18.182606 18.182606 18.226002 18.160908 18.182606 18.160908 18.160908 18.139210 18.095798 18.139210 18.204304 18.182606 18.160908 18.009007 18.074100 18.009007 17.900501 17.857105 17.748600 17.857105 17.922199 18.052402 18.095798 18.095798 18.182606 18.117496 18.247700 18.334507 18.898701 19.506306 19.810108 20.135609 20.417698 20.504505 20.656406 20.699802 20.699802 20.808308 20.764896 20.916798 21.025303 21.242298 21.415897 21.676304 21.741398 22.001804 22.153706 22.479206 22.652805 22.869801 23.000004 23.086796 23.195301 23.282108 23.238697 23.108509 23.130207 23.065098 22.804707 22.522602 22.370701 22.197102 22.197102 22.240498 22.262196 22.218800 22.283909 22.392399 22.479206 22.631107 22.956608 22.978306 23.130207 23.173603 23.238697 23.130207 23.108509 23.086796 23.043400 22.913197 22.761295 22.544300 22.327305 22.283909 22.153706 22.175404 22.153706 22.218800 22.370701 22.305607 22.500904 22.674503 22.869801 22.848103 22.913197 22.891499 22.869801 22.891499 22.804707 22.891499 22.761295 22.783009 22.717899 22.587696 22.435810 22.305607 22.240498 22.240498 22.240498 22.262196 22.240498 22.305607 22.327305 22.414097 22.370701 22.349003 22.262196 22.088596 21.980106 21.893299 21.849903 21.654606 21.589497 21.654606 21.415897 21.263996 21.112110 21.112110 20.851704 20.808308 20.808308 20.569599 20.569599 20.222401 19.896900 19.701603 19.180805 18.790195 18.334507 18.312809 18.356205 18.464710 
18.269398 18.182606 18.204304 18.247700 18.117496 18.117496 18.095798 18.117496 17.987309 18.139210 18.117496 18.052402 17.791996 17.488209 17.726902 17.640110 17.791996 18.009007 18.117496 18.117496 18.182606 18.139210 18.052402 18.160908 18.074100 18.139210 18.117496 18.139210 18.030704 18.095798 18.095798 18.052402 18.095798 17.965595 17.878803 17.857105 17.835407 17.813709 17.922199 17.965595 18.030704 18.074100 18.052402 18.247700 18.226002 18.269398 19.007206 19.506306 19.810108 20.092197 20.439396 20.396000 20.569599 20.699802 20.743198 20.851704 20.873402 20.895100 20.960209 21.112110 21.394199 21.524403 21.654606 21.806507 22.023502 22.262196 22.500904 22.804707 22.956608 23.043400 23.195301 23.260410 23.238697 23.216999 23.130207 23.043400 22.783009 22.500904 22.435810 22.197102 22.175404 22.197102 22.218800 22.262196 22.349003 22.392399 22.565998 22.652805 22.978306 23.065098 23.151905 23.173603 23.260410 23.238697 23.173603 23.108509 23.043400 22.913197 22.652805 22.435810 22.197102 22.153706 22.001804 22.066898 22.132008 22.110310 22.110310 22.153706 22.327305 22.522602 22.804707 22.848103 23.021702 23.021702 22.956608 22.978306 23.043400 23.000004 22.891499 22.783009 22.674503 22.500904 22.349003 22.175404 22.066898 22.023502 22.045200 21.980106 22.045200 22.088596 22.132008 22.370701 22.392399 22.327305 22.262196 22.349003 22.262196 22.110310 22.045200 21.893299 21.676304 21.632908 21.415897 21.285709 21.112110 21.047001 20.873402 20.873402 20.764896 20.591297 20.504505 20.330906 19.831806 19.528004 19.137409 18.833607 18.442997 18.312809 18.399601 18.442997 
18.334507 18.226002 18.204304 18.226002 18.160908 18.095798 18.291096 18.052402 18.052402 18.139210 18.030704 17.965595 17.900501 17.553303 17.618397 17.596699 17.791996 17.922199 18.074100 18.117496 18.182606 18.095798 18.052402 18.117496 18.074100 18.160908 18.139210 18.117496 18.117496 18.074100 18.052402 18.074100 18.074100 18.009007 17.987309 17.922199 17.813709 17.748600 17.922199 17.987309 18.009007 18.052402 18.009007 18.182606 18.226002 18.399601 19.115696 19.549702 19.918598 20.070499 20.244099 20.374302 20.526203 20.591297 20.764896 20.764896 20.743198 20.851704 21.047001 21.198902 21.437595 21.546101 21.589497 21.784809 22.023502 22.197102 22.392399 22.783009 22.826405 22.978306 23.086796 23.108509 23.260410 23.130207 23.086796 22.934910 22.761295 22.522602 22.370701 22.197102 22.240498 22.110310 22.240498 22.240498 22.370701 22.500904 22.587696 22.739597 22.913197 23.086796 23.130207 23.195301 23.195301 23.173603 23.043400 23.065098 23.000004 22.869801 22.631107 22.349003 22.197102 22.045200 22.023502 21.893299 21.980106 22.001804 22.045200 22.023502 22.283909 22.565998 22.783009 22.891499 23.000004 23.108509 23.021702 23.043400 23.065098 23.021702 22.934910 22.913197 22.696201 22.392399 22.197102 22.045200 21.871601 21.893299 21.698002 21.806507 21.719700 21.871601 22.045200 22.218800 22.283909 22.414097 22.457508 22.392399 22.305607 22.240498 22.175404 21.958408 21.958408 21.741398 21.567799 21.329105 21.133808 21.003605 20.743198 20.786610 20.786610 20.591297 20.482807 20.200703 19.896900 19.462910 19.072300 18.703403 18.399601 18.226002 18.334507 18.442997 
18.269398 18.247700 18.117496 18.117496 18.182606 18.160908 18.052402 18.117496 18.052402 18.117496 18.009007 18.074100 17.943897 17.575001 17.553303 17.531605 17.748600 17.857105 17.965595 18.074100 18.117496 18.117496 18.139210 18.095798 18.074100 18.117496 18.074100 18.160908 18.095798 18.117496 18.052402 18.030704 18.052402 18.052402 18.030704 17.987309 17.791996 17.835407 17.922199 17.943897 18.074100 17.987309 18.052402 18.139210 18.247700 18.442997 19.180805 19.528004 19.962009 20.048801 20.287510 20.287510 20.526203 20.569599 20.764896 20.764896 20.699802 20.851704 21.068699 21.263996 21.415897 21.459309 21.524403 21.654606 21.763096 22.023502 22.262196 22.500904 22.652805 22.783009 22.934910 22.913197 23.065098 23.065098 23.043400 22.913197 22.587696 22.392399 22.305607 22.197102 22.153706 22.153706 22.153706 22.218800 22.305607 22.414097 22.587696 22.717899 22.913197 23.043400 23.151905 23.195301 23.130207 23.216999 23.000004 22.934910 22.978306 22.783009 22.565998 22.197102 22.066898 22.001804 21.936695 21.893299 21.936695 21.849903 21.893299 22.001804 22.218800 22.500904 22.761295 22.913197 22.934910 22.978306 23.108509 23.086796 23.108509 23.000004 22.934910 22.848103 22.544300 22.283909 22.088596 21.914997 21.806507 21.763096 21.784809 21.719700 21.741398 21.849903 21.958408 22.066898 22.349003 22.370701 22.457508 22.457508 22.370701 22.327305 22.240498 22.023502 21.958408 21.784809 21.546101 21.285709 21.133808 21.025303 20.851704 20.743198 20.764896 20.526203 20.352604 20.135609 19.744999 19.332706 18.963810 18.616596 18.312809 18.269398 18.399601 18.421299 
18.160908 18.139210 18.095798 18.117496 18.226002 18.117496 18.204304 18.182606 18.247700 18.226002 18.074100 18.247700 18.009007 17.770298 17.640110 17.575001 17.748600 17.835407 17.965595 18.095798 18.182606 18.160908 18.182606 18.182606 18.095798 18.204304 18.160908 18.117496 18.182606 18.226002 18.117496 18.139210 18.117496 18.095798 18.009007 18.095798 17.900501 17.791996 17.900501 18.095798 18.139210 18.030704 18.204304 18.160908 18.204304 18.573200 19.202503 19.701603 20.005405 20.179005 20.330906 20.352604 20.569599 20.612995 20.808308 20.981907 20.851704 20.916798 21.047001 21.285709 21.481007 21.567799 21.567799 21.632908 21.719700 21.936695 22.023502 22.197102 22.479206 22.587696 22.674503 22.717899 22.891499 22.934910 22.956608 22.783009 22.652805 22.392399 22.262196 22.305607 22.283909 22.197102 22.218800 22.218800 22.283909 22.370701 22.500904 22.696201 22.869801 22.978306 23.021702 23.130207 23.021702 23.108509 23.000004 22.891499 22.761295 22.609409 22.457508 22.175404 22.001804 21.936695 21.828205 21.806507 21.806507 21.914997 21.936695 22.132008 22.240498 22.457508 22.804707 22.869801 23.021702 23.043400 23.065098 23.151905 23.043400 23.000004 22.913197 22.848103 22.522602 22.305607 22.088596 21.958408 21.784809 21.741398 21.698002 21.893299 21.676304 21.698002 21.936695 22.153706 22.327305 22.522602 22.414097 22.479206 22.414097 22.435810 22.283909 22.110310 21.980106 21.849903 21.589497 21.307407 21.133808 21.025303 20.721500 20.786610 20.808308 20.396000 20.417698 20.135609 19.658207 19.354404 18.985508 18.594898 18.377903 18.312809 18.508106 18.399601 
18.204304 18.182606 18.117496 18.139210 18.247700 18.095798 18.139210 18.074100 18.182606 18.160908 18.117496 18.117496 18.052402 17.835407 17.640110 17.575001 17.661808 17.705204 17.922199 18.139210 18.247700 18.204304 18.247700 18.052402 18.117496 18.117496 18.204304 18.117496 18.269398 18.095798 18.160908 18.182606 18.030704 18.117496 18.074100 18.074100 17.943897 17.857105 17.835407 18.052402 18.117496 18.139210 18.160908 18.226002 18.182606 18.573200 19.311008 19.593098 20.092197 20.265797 20.352604 20.352604 20.504505 20.569599 20.743198 20.895100 20.916798 20.960209 21.068699 21.372501 21.589497 21.632908 21.632908 21.589497 21.698002 21.849903 21.828205 22.066898 22.218800 22.305607 22.327305 22.457508 22.587696 22.609409 22.717899 22.674503 22.414097 22.305607 22.240498 22.218800 22.197102 22.240498 22.132008 22.175404 22.197102 22.327305 22.370701 22.631107 22.783009 22.848103 22.978306 22.978306 22.956608 22.934910 22.913197 22.739597 22.826405 22.609409 22.327305 22.045200 21.958408 21.784809 21.763096 21.763096 21.784809 21.828205 21.914997 21.958408 22.218800 22.457508 22.652805 22.804707 22.978306 22.978306 23.108509 23.130207 23.065098 22.891499 22.826405 22.739597 22.435810 22.197102 21.980106 21.871601 21.784809 21.654606 21.632908 21.632908 21.546101 21.654606 21.784809 22.045200 22.283909 22.457508 22.457508 22.479206 22.457508 22.370701 22.327305 22.240498 21.980106 21.849903 21.546101 21.307407 21.112110 21.068699 20.764896 20.764896 20.764896 20.439396 20.330906 20.157307 19.636509 19.332706 18.855305 18.508106 18.226002 18.356205 18.421299 18.421299 
18.139210 18.139210 18.204304 18.030704 18.117496 18.117496 18.204304 18.095798 18.095798 18.160908 18.117496 18.139210 18.074100 17.922199 17.726902 17.596699 17.640110 17.661808 17.922199 18.160908 18.204304 18.226002 18.074100 18.117496 18.095798 18.139210 18.226002 18.269398 18.334507 18.204304 18.052402 18.074100 18.160908 18.052402 18.117496 18.030704 17.922199 17.922199 18.052402 18.204304 18.312809 18.486408 18.356205 18.334507 18.247700 18.725101 19.332706 19.766697 20.222401 20.439396 20.439396 20.547901 20.526203 20.591297 20.851704 20.938496 20.960209 20.981907 21.220600 21.502705 21.741398 21.741398 21.589497 21.654606 21.698002 21.741398 21.806507 21.914997 22.066898 22.153706 22.132008 22.153706 22.305607 22.435810 22.522602 22.522602 22.414097 22.283909 22.218800 22.218800 22.305607 22.197102 22.153706 22.110310 22.132008 22.197102 22.370701 22.565998 22.674503 22.696201 22.761295 22.783009 22.783009 22.848103 22.739597 22.652805 22.609409 22.392399 22.175404 22.023502 21.914997 21.849903 21.763096 21.828205 21.871601 21.871601 21.958408 22.088596 22.175404 22.544300 22.739597 22.826405 22.956608 22.956608 23.043400 23.086796 23.000004 22.869801 22.739597 22.674503 22.435810 22.197102 21.936695 21.871601 21.654606 21.546101 21.546101 21.524403 21.502705 21.567799 21.828205 22.088596 22.349003 22.500904 22.479206 22.457508 22.457508 22.305607 22.240498 22.240498 21.936695 21.806507 21.546101 21.263996 21.025303 20.981907 20.743198 20.678104 20.678104 20.482807 20.352604 20.135609 19.723301 19.332706 18.920399 18.529804 18.464710 18.247700 18.377903 18.399601 
18.247700 18.247700 18.182606 18.139210 18.160908 18.139210 18.160908 18.139210 18.247700 18.182606 18.182606 18.052402 18.095798 17.987309 17.943897 17.618397 17.705204 17.596699 17.943897 18.030704 18.269398 18.204304 18.204304 18.182606 18.226002 18.291096 18.226002 18.204304 18.291096 18.226002 18.204304 18.182606 18.204304 18.182606 18.204304 18.117496 18.247700 18.204304 18.204304 18.616596 18.768497 18.942097 18.920399 18.660007 18.508106 19.050602 19.593098 20.027103 20.330906 20.547901 20.699802 20.634708 20.591297 20.721500 20.808308 21.003605 21.025303 21.112110 21.350803 21.567799 21.806507 21.784809 21.849903 21.806507 21.806507 21.806507 21.871601 21.980106 22.023502 22.132008 22.132008 22.132008 22.262196 22.370701 22.500904 22.392399 22.327305 22.349003 22.305607 22.305607 22.305607 22.283909 22.197102 22.218800 22.218800 22.262196 22.327305 22.435810 22.544300 22.609409 22.631107 22.804707 22.674503 22.674503 22.631107 22.587696 22.609409 22.327305 22.153706 21.980106 21.871601 21.914997 21.784809 21.763096 21.849903 21.936695 21.936695 22.066898 22.262196 22.479206 22.761295 22.869801 22.848103 22.978306 22.978306 23.000004 22.913197 22.761295 22.717899 22.544300 22.305607 22.045200 21.936695 21.871601 21.632908 21.589497 21.502705 21.459309 21.524403 21.589497 21.849903 22.088596 22.392399 22.544300 22.522602 22.457508 22.500904 22.457508 22.392399 22.175404 21.958408 21.784809 21.481007 21.263996 21.090397 21.090397 20.786610 20.786610 20.743198 20.547901 20.265797 20.179005 19.636509 19.376102 18.898701 18.573200 18.377903 18.312809 18.421299 18.486408 
18.247700 18.226002 18.160908 18.160908 18.139210 18.074100 18.160908 18.139210 18.095798 18.160908 18.117496 18.052402 18.095798 18.009007 17.835407 17.640110 17.683506 17.575001 17.813709 18.030704 18.204304 18.226002 18.074100 18.117496 18.117496 18.139210 18.160908 18.182606 18.226002 18.226002 18.269398 18.117496 18.247700 18.226002 18.204304 18.334507 18.139210 18.182606 18.529804 19.072300 19.918598 20.439396 19.918598 19.007206 18.681705 19.419498 19.701603 19.940296 20.417698 20.612995 20.678104 20.656406 20.634708 20.721500 20.873402 21.003605 20.960209 21.220600 21.307407 21.546101 21.763096 21.763096 21.719700 21.784809 21.784809 21.784809 21.828205 21.914997 21.980106 21.958408 22.001804 22.023502 22.132008 22.153706 22.240498 22.327305 22.349003 22.262196 22.283909 22.327305 22.327305 22.305607 22.197102 22.197102 22.240498 22.305607 22.218800 22.305607 22.435810 22.370701 22.414097 22.414097 22.500904 22.414097 22.392399 22.305607 22.370701 22.110310 22.066898 21.893299 21.806507 21.914997 21.806507 21.784809 21.806507 21.849903 21.871601 21.980106 22.175404 22.479206 22.587696 22.674503 22.739597 22.783009 22.934910 22.761295 22.783009 22.544300 22.500904 22.392399 22.066898 21.958408 21.806507 21.784809 21.589497 21.481007 21.437595 21.372501 21.437595 21.481007 21.676304 22.023502 22.175404 22.392399 22.392399 22.435810 22.457508 22.370701 22.240498 22.088596 21.849903 21.784809 21.459309 21.220600 21.112110 21.025303 20.721500 20.743198 20.721500 20.352604 20.200703 19.918598 19.571400 19.289295 18.855305 18.399601 18.247700 18.247700 18.334507 18.442997 
18.291096 18.204304 18.074100 18.160908 18.204304 18.139210 18.182606 18.226002 18.204304 18.269398 18.226002 18.095798 18.117496 18.095798 17.922199 17.748600 17.640110 17.661808 17.705204 17.965595 18.182606 18.226002 18.117496 18.139210 18.182606 18.160908 18.247700 18.334507 18.247700 18.356205 18.291096 18.291096 18.356205 18.529804 18.703403 19.072300 18.942097 18.725101 18.898701 20.113895 21.394199 22.826405 21.958408 20.070499 19.115696 19.658207 19.853504 20.244099 20.417698 20.678104 20.873402 20.743198 20.808308 20.808308 20.938496 21.068699 21.112110 21.329105 21.415897 21.502705 21.676304 21.654606 21.719700 21.741398 21.806507 21.849903 21.828205 21.893299 21.914997 21.893299 22.001804 22.088596 22.240498 22.218800 22.327305 22.262196 22.327305 22.349003 22.370701 22.414097 22.392399 22.327305 22.349003 22.349003 22.327305 22.392399 22.327305 22.327305 22.392399 22.305607 22.392399 22.327305 22.349003 22.392399 22.218800 22.218800 22.218800 22.132008 21.980106 21.893299 21.871601 21.871601 21.849903 21.936695 21.893299 21.893299 22.023502 22.023502 22.175404 22.283909 22.479206 22.479206 22.500904 22.587696 22.609409 22.522602 22.565998 22.392399 22.283909 22.197102 21.958408 21.806507 21.784809 21.698002 21.481007 21.524403 21.415897 21.415897 21.415897 21.567799 21.741398 21.914997 22.153706 22.305607 22.305607 22.262196 22.305607 22.283909 22.153706 22.045200 21.784809 21.632908 21.350803 21.133808 20.916798 20.981907 20.721500 20.634708 20.656406 20.352604 20.200703 20.005405 19.549702 19.180805 18.833607 18.399601 18.334507 18.334507 18.334507 18.356205 
18.226002 18.377903 18.182606 18.204304 18.312809 18.291096 18.204304 18.117496 18.269398 18.334507 18.204304 18.182606 18.139210 18.139210 18.009007 17.835407 17.791996 17.575001 17.661808 17.987309 18.204304 18.160908 18.182606 18.247700 18.226002 18.117496 18.182606 18.269398 18.334507 18.204304 18.269398 18.377903 18.703403 19.115696 20.569599 22.153706 21.481007 20.287510 19.788410 21.307407 22.370701 23.564198 23.086796 21.459309 19.723301 19.831806 20.048801 20.352604 20.526203 20.699802 20.830006 20.808308 20.786610 20.873402 21.090397 21.090397 21.133808 21.177204 21.415897 21.546101 21.546101 21.654606 21.589497 21.611210 21.698002 21.698002 21.741398 21.763096 21.893299 21.893299 21.893299 21.980106 22.110310 22.218800 22.240498 22.175404 22.283909 22.283909 22.305607 22.435810 22.479206 22.349003 22.457508 22.500904 22.479206 22.522602 22.414097 22.457508 22.370701 22.392399 22.305607 22.370701 22.349003 22.262196 22.240498 22.175404 22.175404 22.088596 22.001804 21.914997 21.849903 21.893299 21.849903 21.914997 22.001804 21.980106 21.980106 21.958408 22.023502 22.153706 22.305607 22.262196 22.240498 22.218800 22.218800 22.305607 22.197102 22.066898 22.023502 21.936695 21.784809 21.632908 21.589497 21.589497 21.481007 21.415897 21.350803 21.372501 21.350803 21.459309 21.611210 21.806507 22.045200 22.066898 22.045200 22.066898 22.110310 22.001804 21.958408 21.914997 21.676304 21.502705 21.285709 21.112110 21.090397 20.873402 20.634708 20.634708 20.591297 20.330906 20.222401 19.875202 19.354404 19.159107 18.833607 18.442997 18.334507 18.269398 18.312809 18.399601 
18.139210 18.182606 18.247700 18.226002 18.182606 18.204304 18.226002 18.182606 18.182606 18.226002 18.247700 18.247700 18.226002 18.226002 18.030704 17.705204 17.705204 17.640110 17.661808 17.878803 18.139210 18.182606 18.182606 18.269398 18.377903 18.269398 18.356205 18.269398 18.399601 18.377903 18.486408 18.660007 19.137409 20.830006 22.934910 23.607609 23.260410 22.327305 20.895100 22.587696 22.848103 23.737797 23.542500 22.414097 20.287510 20.027103 20.005405 20.330906 20.656406 20.699802 20.786610 20.743198 20.895100 20.960209 21.090397 21.068699 21.220600 21.350803 21.350803 21.481007 21.437595 21.524403 21.567799 21.481007 21.632908 21.611210 21.632908 21.654606 21.719700 21.763096 21.741398 21.763096 21.871601 21.893299 21.958408 22.088596 22.153706 22.197102 22.218800 22.283909 22.305607 22.370701 22.392399 22.479206 22.500904 22.414097 22.457508 22.457508 22.414097 22.414097 22.349003 22.305607 22.305607 22.349003 22.218800 22.240498 22.132008 22.132008 22.023502 22.045200 21.958408 21.936695 21.893299 22.045200 21.958408 22.001804 22.001804 22.045200 22.088596 22.153706 22.132008 22.153706 22.023502 22.110310 22.023502 22.023502 22.045200 21.806507 21.806507 21.741398 21.676304 21.589497 21.589497 21.481007 21.459309 21.415897 21.242298 21.307407 21.285709 21.350803 21.502705 21.567799 21.676304 21.784809 21.741398 21.784809 21.784809 21.806507 21.654606 21.654606 21.481007 21.350803 21.242298 20.981907 20.981907 20.895100 20.547901 20.547901 20.504505 20.244099 20.113895 19.875202 19.441196 19.093998 18.703403 18.356205 18.226002 18.226002 18.334507 18.334507 
18.204304 18.160908 18.269398 18.204304 18.226002 18.204304 18.204304 18.160908 18.226002 18.160908 18.247700 18.247700 18.117496 18.160908 18.074100 17.835407 17.705204 17.683506 17.640110 17.813709 18.052402 18.204304 18.139210 18.226002 18.269398 18.312809 18.399601 18.421299 18.508106 18.334507 18.594898 19.007206 20.678104 22.717899 23.520802 23.759510 23.737797 23.282108 22.240498 23.412296 23.455708 23.672703 23.802906 22.913197 20.678104 20.222401 20.244099 20.352604 20.591297 20.851704 20.786610 20.851704 20.830006 21.068699 21.177204 21.198902 21.242298 21.394199 21.329105 21.459309 21.437595 21.502705 21.524403 21.481007 21.546101 21.481007 21.589497 21.546101 21.459309 21.546101 21.632908 21.676304 21.654606 21.784809 21.763096 21.936695 21.980106 21.958408 21.958408 22.001804 22.088596 22.153706 22.175404 22.327305 22.414097 22.392399 22.414097 22.349003 22.370701 22.392399 22.240498 22.175404 22.240498 22.197102 22.262196 22.305607 22.197102 22.197102 22.110310 22.153706 22.023502 22.088596 22.088596 22.175404 22.088596 22.110310 22.066898 21.980106 21.980106 22.066898 22.045200 22.088596 22.001804 21.871601 21.849903 21.871601 21.849903 21.719700 21.567799 21.524403 21.524403 21.524403 21.415897 21.481007 21.307407 21.372501 21.329105 21.285709 21.285709 21.307407 21.372501 21.415897 21.394199 21.481007 21.415897 21.502705 21.524403 21.481007 21.350803 21.329105 21.198902 21.177204 21.090397 20.851704 20.786610 20.808308 20.656406 20.591297 20.439396 20.135609 20.048801 19.875202 19.419498 19.007206 18.681705 18.486408 18.269398 18.269398 18.334507 18.291096 
