# Supplementary material for: Food Image Segmentation Using Multi-Modal Imaging Sensors with Color and Thermal Data
Source: Sensors (Basel). 2023 Jan 4;23(2):560. doi: 10.3390/s23020560 (PMC9860575; doi:10.3390/s23020560)
Supplement: Supplementary file 1 [file sensors-23-00560-s001.zip › Combined Data/Calibration/Calibration thermal/rgb68.txt]

17.640110 17.553303 17.553303 17.618397 17.726902 17.813709 17.553303 17.553303 17.575001 17.553303 17.531605 17.596699 17.596699 17.683506 17.726902 17.683506 17.618397 17.531605 17.575001 17.661808 17.683506 17.683506 17.531605 17.661808 17.618397 17.618397 17.661808 17.596699 17.618397 17.683506 17.618397 17.553303 17.596699 17.726902 17.705204 17.683506 17.683506 17.748600 17.683506 17.770298 17.705204 17.661808 17.748600 17.640110 17.553303 17.596699 17.488209 17.509907 17.726902 17.640110 17.596699 17.618397 17.596699 17.596699 17.683506 17.748600 17.900501 18.616596 19.311008 19.875202 20.222401 20.417698 20.916798 21.047001 21.263996 21.285709 21.285709 21.242298 21.242298 21.090397 21.025303 20.938496 21.003605 21.025303 20.981907 21.047001 20.916798 20.960209 20.786610 20.808308 20.830006 20.830006 20.808308 20.938496 20.981907 21.112110 21.155506 21.133808 21.242298 21.285709 21.350803 21.329105 21.350803 21.350803 21.415897 21.415897 21.459309 21.611210 21.524403 21.502705 21.502705 21.524403 21.589497 21.589497 21.589497 21.632908 21.611210 21.654606 21.654606 21.524403 21.567799 21.698002 21.567799 21.524403 21.415897 21.394199 21.481007 21.350803 21.502705 21.263996 21.307407 21.329105 21.242298 21.242298 21.263996 21.242298 21.198902 21.220600 21.155506 21.155506 21.133808 21.177204 21.047001 21.047001 20.916798 20.916798 20.895100 20.916798 20.873402 20.699802 20.743198 20.656406 20.526203 20.352604 20.374302 20.244099 20.027103 19.875202 19.658207 19.137409 18.725101 18.030704 17.791996 17.857105 17.748600 17.726902 17.705204 17.770298 17.900501 17.943897 
17.791996 17.661808 17.813709 17.661808 17.726902 17.748600 17.748600 17.618397 17.618397 17.640110 17.596699 17.596699 17.575001 17.813709 17.813709 17.618397 17.596699 17.813709 17.748600 17.726902 17.791996 17.618397 17.661808 17.770298 17.661808 17.705204 17.791996 17.878803 17.705204 17.683506 17.683506 17.770298 17.661808 17.813709 17.748600 17.770298 17.705204 17.857105 17.661808 17.748600 17.770298 17.683506 17.640110 17.618397 17.509907 17.531605 17.401402 17.379704 17.488209 17.444798 17.531605 17.423100 17.444798 17.423100 17.553303 17.726902 18.009007 18.725101 19.289295 19.679905 20.179005 20.374302 20.721500 20.916798 21.068699 21.090397 21.133808 21.112110 21.090397 20.960209 20.938496 20.808308 20.938496 20.938496 20.981907 20.981907 20.873402 20.851704 20.808308 20.786610 20.786610 20.764896 20.764896 20.808308 20.916798 20.981907 21.003605 21.003605 21.003605 21.155506 21.307407 21.242298 21.198902 21.242298 21.285709 21.350803 21.415897 21.415897 21.372501 21.459309 21.459309 21.546101 21.459309 21.589497 21.459309 21.524403 21.524403 21.481007 21.698002 21.611210 21.676304 21.698002 21.632908 21.546101 21.546101 21.502705 21.502705 21.459309 21.437595 21.459309 21.415897 21.415897 21.350803 21.198902 21.263996 21.394199 21.459309 21.329105 21.394199 21.459309 21.242298 21.285709 21.242298 21.155506 21.198902 21.047001 21.068699 20.981907 20.981907 20.916798 20.743198 20.764896 20.743198 20.569599 20.591297 20.482807 20.222401 20.092197 19.853504 19.354404 18.920399 18.204304 17.835407 17.965595 17.878803 17.791996 17.878803 18.009007 17.987309 18.030704 
17.705204 17.705204 17.705204 17.683506 17.661808 17.835407 17.770298 17.618397 17.705204 17.726902 17.618397 17.618397 17.618397 17.683506 17.705204 17.661808 17.618397 17.683506 17.705204 17.770298 17.661808 17.705204 17.596699 17.770298 17.726902 17.661808 17.813709 17.813709 17.683506 17.726902 17.618397 17.640110 17.683506 17.857105 17.770298 17.748600 17.748600 17.705204 17.748600 17.770298 17.726902 17.423100 17.314610 17.379704 17.292896 17.314610 17.249500 17.379704 17.423100 17.336308 17.423100 17.271198 17.488209 17.444798 17.509907 17.726902 17.943897 18.638309 19.050602 19.506306 19.788410 20.070499 20.461109 20.634708 20.938496 20.808308 20.960209 20.873402 20.808308 20.830006 20.743198 20.678104 20.764896 20.830006 20.786610 20.873402 20.786610 20.699802 20.612995 20.678104 20.634708 20.721500 20.612995 20.764896 20.764896 20.851704 20.916798 20.960209 21.068699 21.047001 21.112110 21.090397 21.068699 21.090397 21.155506 21.220600 21.220600 21.263996 21.372501 21.242298 21.350803 21.394199 21.415897 21.415897 21.350803 21.285709 21.329105 21.372501 21.394199 21.459309 21.481007 21.546101 21.502705 21.524403 21.502705 21.437595 21.394199 21.394199 21.394199 21.329105 21.350803 21.263996 21.155506 21.068699 21.285709 21.415897 21.350803 21.372501 21.437595 21.415897 21.307407 21.329105 21.350803 21.242298 21.242298 21.177204 21.090397 21.025303 20.938496 20.916798 20.851704 20.786610 20.721500 20.612995 20.591297 20.526203 20.309208 20.113895 19.962009 19.354404 18.985508 18.204304 17.857105 17.857105 17.835407 17.857105 17.748600 17.987309 18.009007 18.160908 
17.835407 17.813709 17.726902 17.748600 17.705204 17.683506 17.748600 17.640110 17.661808 17.618397 17.596699 17.596699 17.640110 17.705204 17.726902 17.683506 17.575001 17.748600 17.748600 17.705204 17.748600 17.705204 17.726902 17.726902 17.705204 17.705204 17.857105 17.726902 17.661808 17.705204 17.618397 17.748600 17.661808 17.791996 17.791996 17.791996 17.748600 17.791996 17.770298 17.813709 17.748600 17.444798 17.401402 17.423100 17.271198 17.379704 17.423100 17.271198 17.509907 17.466496 17.358006 17.401402 17.423100 17.444798 17.661808 17.705204 18.052402 18.616596 18.985508 19.376102 19.744999 20.048801 20.309208 20.569599 20.678104 20.699802 20.678104 20.721500 20.656406 20.743198 20.678104 20.656406 20.743198 20.743198 20.786610 20.699802 20.656406 20.678104 20.526203 20.482807 20.569599 20.678104 20.656406 20.764896 20.743198 20.851704 20.873402 20.895100 20.960209 21.047001 21.112110 21.133808 21.003605 21.090397 21.155506 21.068699 21.242298 21.220600 21.242298 21.285709 21.285709 21.307407 21.285709 21.263996 21.242298 21.263996 21.242298 21.285709 21.307407 21.350803 21.394199 21.459309 21.394199 21.372501 21.394199 21.415897 21.307407 21.242298 21.263996 21.220600 21.177204 21.155506 21.068699 21.047001 21.112110 21.372501 21.481007 21.437595 21.350803 21.437595 21.285709 21.263996 21.307407 21.350803 21.372501 21.242298 21.220600 21.155506 21.068699 21.090397 20.938496 21.003605 20.851704 20.743198 20.743198 20.591297 20.352604 20.244099 20.048801 19.549702 19.050602 18.269398 17.835407 17.857105 17.791996 17.857105 17.813709 17.922199 18.030704 18.095798 
17.770298 17.575001 17.705204 17.770298 17.770298 17.791996 17.661808 17.618397 17.661808 17.726902 17.683506 17.618397 17.683506 17.596699 17.726902 17.640110 17.726902 17.705204 17.770298 17.791996 17.748600 17.726902 17.791996 17.683506 17.748600 17.791996 17.748600 17.813709 17.770298 17.640110 17.726902 17.726902 17.705204 17.770298 17.748600 17.726902 17.791996 17.835407 17.813709 17.835407 17.705204 17.423100 17.401402 17.423100 17.271198 17.358006 17.314610 17.249500 17.488209 17.466496 17.553303 17.444798 17.509907 17.531605 17.661808 17.705204 18.095798 18.551502 18.898701 19.354404 19.658207 19.831806 20.222401 20.482807 20.591297 20.678104 20.634708 20.743198 20.634708 20.591297 20.678104 20.612995 20.656406 20.591297 20.678104 20.591297 20.526203 20.569599 20.504505 20.547901 20.547901 20.526203 20.656406 20.656406 20.699802 20.743198 20.786610 20.960209 21.068699 21.112110 21.090397 21.047001 21.090397 21.155506 21.177204 21.177204 21.155506 21.220600 21.177204 21.155506 21.155506 21.133808 21.198902 21.177204 21.025303 21.025303 21.047001 21.047001 21.133808 21.155506 21.242298 21.350803 21.329105 21.285709 21.307407 21.220600 21.198902 21.133808 21.090397 21.112110 21.025303 20.938496 20.916798 20.851704 21.003605 21.242298 21.307407 21.307407 21.198902 21.329105 21.198902 21.090397 21.242298 21.242298 21.242298 21.220600 21.198902 21.025303 21.003605 20.981907 20.895100 20.938496 20.830006 20.851704 20.786610 20.612995 20.396000 20.396000 20.048801 19.593098 19.093998 18.377903 17.813709 17.857105 17.835407 17.748600 17.857105 17.922199 17.857105 18.009007 
17.770298 17.705204 17.705204 17.705204 17.813709 17.878803 17.640110 17.661808 17.705204 17.770298 17.705204 17.618397 17.748600 17.726902 17.726902 17.683506 17.640110 17.683506 17.726902 17.748600 17.748600 17.748600 17.661808 17.748600 17.705204 17.661808 17.770298 17.748600 17.770298 17.726902 17.683506 17.813709 17.770298 17.770298 17.835407 17.813709 17.878803 17.813709 17.813709 17.791996 17.705204 17.423100 17.466496 17.466496 17.444798 17.466496 17.401402 17.423100 17.553303 17.509907 17.596699 17.423100 17.575001 17.553303 17.640110 17.900501 18.269398 18.660007 19.093998 19.354404 19.701603 19.918598 20.330906 20.461109 20.547901 20.656406 20.721500 20.786610 20.678104 20.656406 20.656406 20.678104 20.634708 20.612995 20.634708 20.612995 20.504505 20.547901 20.504505 20.569599 20.634708 20.547901 20.656406 20.634708 20.721500 20.808308 20.851704 20.895100 20.981907 21.133808 21.155506 21.177204 21.177204 21.220600 21.220600 21.198902 21.177204 21.220600 21.177204 21.198902 21.112110 21.133808 21.112110 21.112110 21.047001 21.003605 20.981907 21.025303 21.068699 21.155506 21.155506 21.155506 21.263996 21.242298 21.220600 21.198902 21.025303 20.895100 20.938496 20.873402 20.830006 20.786610 20.786610 20.808308 21.047001 21.068699 21.133808 21.263996 21.242298 21.155506 21.155506 21.068699 21.220600 21.242298 21.220600 21.133808 21.025303 20.960209 20.960209 20.938496 20.938496 20.873402 20.960209 20.786610 20.786610 20.678104 20.547901 20.504505 20.352604 19.766697 19.289295 18.464710 17.943897 18.009007 17.813709 17.791996 17.900501 18.009007 17.965595 18.139210 
17.683506 17.596699 17.770298 17.770298 17.791996 17.770298 17.726902 17.726902 17.770298 17.683506 17.683506 17.640110 17.705204 17.661808 17.770298 17.748600 17.770298 17.683506 17.640110 17.770298 17.813709 17.726902 17.726902 17.791996 17.661808 17.726902 17.835407 17.770298 17.791996 17.748600 17.618397 17.726902 17.770298 17.813709 17.791996 17.813709 17.748600 17.878803 17.770298 17.835407 17.705204 17.466496 17.531605 17.423100 17.444798 17.509907 17.423100 17.466496 17.596699 17.575001 17.618397 17.509907 17.553303 17.575001 17.791996 17.987309 18.356205 18.725101 19.072300 19.506306 19.788410 20.005405 20.352604 20.634708 20.634708 20.721500 20.743198 20.699802 20.699802 20.612995 20.634708 20.699802 20.721500 20.678104 20.634708 20.569599 20.569599 20.547901 20.547901 20.482807 20.591297 20.547901 20.634708 20.764896 20.743198 20.851704 20.851704 20.960209 21.068699 21.177204 21.198902 21.350803 21.242298 21.350803 21.307407 21.350803 21.372501 21.285709 21.220600 21.198902 21.090397 21.155506 21.090397 21.155506 21.003605 20.981907 20.916798 21.047001 21.003605 21.047001 21.198902 21.133808 21.133808 21.133808 21.133808 21.068699 20.895100 20.830006 20.851704 20.808308 20.721500 20.743198 20.699802 20.895100 20.830006 20.938496 21.112110 21.003605 21.112110 21.068699 20.960209 21.090397 21.112110 21.068699 21.003605 20.960209 20.916798 20.830006 20.743198 20.851704 20.764896 20.830006 20.764896 20.699802 20.634708 20.699802 20.547901 20.504505 20.396000 19.940296 19.484608 18.638309 17.965595 17.987309 17.813709 17.835407 17.878803 17.965595 17.987309 18.052402 
17.857105 17.726902 17.661808 17.748600 17.726902 17.748600 17.705204 17.618397 17.683506 17.705204 17.748600 17.640110 17.726902 17.748600 17.813709 17.791996 17.726902 17.770298 17.748600 17.748600 17.791996 17.791996 17.683506 17.835407 17.813709 17.813709 17.770298 17.705204 17.683506 17.726902 17.683506 17.813709 17.748600 17.900501 17.813709 17.813709 17.922199 17.857105 17.770298 17.835407 17.770298 17.531605 17.553303 17.575001 17.488209 17.488209 17.509907 17.531605 17.531605 17.596699 17.596699 17.509907 17.575001 17.618397 17.770298 18.117496 18.421299 18.811909 19.180805 19.614796 19.853504 20.027103 20.396000 20.612995 20.656406 20.678104 20.764896 20.656406 20.634708 20.743198 20.634708 20.699802 20.678104 20.743198 20.678104 20.656406 20.634708 20.591297 20.439396 20.547901 20.634708 20.634708 20.743198 20.764896 20.786610 20.916798 20.960209 21.047001 21.198902 21.307407 21.329105 21.415897 21.459309 21.350803 21.437595 21.350803 21.394199 21.350803 21.307407 21.263996 21.155506 21.090397 21.090397 21.112110 21.003605 21.090397 21.068699 21.068699 21.133808 21.177204 21.177204 21.155506 21.155506 21.047001 21.133808 21.068699 20.960209 20.830006 20.830006 20.786610 20.743198 20.743198 20.699802 20.808308 20.873402 20.895100 20.873402 20.895100 20.851704 20.916798 20.938496 20.916798 20.938496 20.895100 20.916798 20.743198 20.678104 20.699802 20.634708 20.678104 20.612995 20.699802 20.634708 20.591297 20.678104 20.612995 20.482807 20.439396 20.396000 20.027103 19.679905 18.833607 18.030704 18.074100 17.878803 17.857105 17.835407 17.900501 18.009007 18.160908 
17.791996 17.661808 17.683506 17.618397 17.640110 17.705204 17.748600 17.748600 17.661808 17.770298 17.661808 17.661808 17.683506 17.748600 17.791996 17.748600 17.726902 17.726902 17.705204 17.726902 17.748600 17.748600 17.726902 17.791996 17.726902 17.857105 17.791996 17.683506 17.770298 17.835407 17.748600 17.813709 17.813709 17.835407 17.857105 17.791996 17.835407 17.857105 17.813709 17.857105 17.705204 17.509907 17.531605 17.488209 17.466496 17.488209 17.444798 17.531605 17.640110 17.683506 17.683506 17.531605 17.531605 17.705204 17.748600 18.074100 18.486408 18.942097 19.245899 19.701603 19.853504 20.135609 20.417698 20.547901 20.526203 20.591297 20.591297 20.526203 20.547901 20.612995 20.612995 20.656406 20.699802 20.721500 20.612995 20.678104 20.591297 20.591297 20.591297 20.569599 20.656406 20.656406 20.678104 20.764896 20.830006 20.960209 21.047001 21.068699 21.329105 21.372501 21.567799 21.567799 21.567799 21.589497 21.611210 21.502705 21.524403 21.481007 21.415897 21.220600 21.112110 21.047001 21.090397 21.025303 21.133808 21.025303 21.112110 21.155506 21.198902 21.155506 21.198902 21.198902 21.198902 21.155506 21.133808 21.047001 20.895100 20.830006 20.786610 20.678104 20.743198 20.699802 20.678104 20.808308 20.743198 20.851704 20.916798 20.830006 20.830006 20.830006 20.786610 20.895100 20.808308 20.808308 20.808308 20.721500 20.547901 20.569599 20.547901 20.612995 20.547901 20.526203 20.482807 20.396000 20.569599 20.504505 20.417698 20.439396 20.439396 20.070499 19.723301 19.137409 18.204304 18.030704 17.900501 17.857105 17.857105 18.030704 17.987309 18.052402 
17.900501 17.640110 17.705204 17.835407 17.661808 17.748600 17.791996 17.791996 17.726902 17.661808 17.726902 17.705204 17.726902 17.791996 17.835407 17.683506 17.748600 17.640110 17.726902 17.748600 17.748600 17.813709 17.705204 17.705204 17.726902 17.705204 17.726902 17.726902 17.770298 17.813709 17.770298 17.857105 17.770298 17.857105 17.748600 17.857105 17.835407 17.900501 17.835407 17.900501 17.705204 17.509907 17.596699 17.509907 17.509907 17.531605 17.488209 17.531605 17.683506 17.640110 17.640110 17.596699 17.618397 17.661808 17.835407 18.182606 18.616596 19.007206 19.354404 19.766697 19.896900 20.352604 20.504505 20.526203 20.591297 20.547901 20.504505 20.482807 20.547901 20.591297 20.569599 20.678104 20.678104 20.786610 20.764896 20.656406 20.721500 20.634708 20.634708 20.634708 20.764896 20.764896 20.786610 20.895100 20.873402 21.112110 21.133808 21.242298 21.415897 21.698002 21.806507 21.871601 21.849903 21.828205 21.828205 21.763096 21.719700 21.611210 21.502705 21.350803 21.263996 21.155506 21.112110 21.155506 21.068699 21.068699 21.090397 21.177204 21.242298 21.285709 21.263996 21.307407 21.307407 21.242298 21.198902 21.220600 20.981907 20.916798 20.830006 20.895100 20.764896 20.743198 20.830006 20.786610 20.830006 20.808308 20.851704 20.786610 20.743198 20.764896 20.786610 20.873402 20.786610 20.830006 20.764896 20.721500 20.526203 20.504505 20.396000 20.439396 20.396000 20.352604 20.396000 20.352604 20.374302 20.439396 20.309208 20.374302 20.396000 20.113895 19.831806 19.180805 18.269398 17.987309 18.009007 17.791996 17.857105 17.922199 17.987309 18.160908 
17.835407 17.683506 17.770298 17.770298 17.770298 17.770298 17.705204 17.683506 17.770298 17.640110 17.618397 17.640110 17.705204 17.791996 17.835407 17.596699 17.726902 17.857105 17.661808 17.748600 17.791996 17.705204 17.683506 17.770298 17.748600 17.683506 17.726902 17.748600 17.813709 17.813709 17.661808 17.791996 17.748600 17.748600 17.857105 17.791996 17.922199 17.943897 17.770298 17.770298 17.705204 17.488209 17.531605 17.575001 17.488209 17.423100 17.553303 17.531605 17.726902 17.661808 17.705204 17.596699 17.640110 17.661808 17.813709 18.226002 18.768497 19.028904 19.441196 19.896900 19.896900 20.439396 20.569599 20.547901 20.504505 20.526203 20.504505 20.504505 20.526203 20.569599 20.612995 20.591297 20.678104 20.678104 20.699802 20.699802 20.743198 20.699802 20.678104 20.764896 20.808308 20.851704 20.851704 20.960209 21.068699 21.090397 21.177204 21.329105 21.611210 21.893299 21.980106 22.088596 22.088596 22.110310 22.001804 21.958408 21.849903 21.871601 21.611210 21.372501 21.285709 21.177204 21.133808 21.112110 21.177204 21.155506 21.133808 21.220600 21.350803 21.415897 21.502705 21.546101 21.481007 21.502705 21.481007 21.350803 21.177204 21.047001 21.003605 20.873402 20.873402 20.808308 20.830006 20.830006 20.764896 20.721500 20.895100 20.808308 20.830006 20.808308 20.786610 20.895100 20.830006 20.786610 20.699802 20.678104 20.547901 20.569599 20.396000 20.439396 20.309208 20.330906 20.309208 20.265797 20.287510 20.309208 20.244099 20.287510 20.244099 20.048801 19.853504 19.419498 18.356205 17.943897 17.965595 17.878803 17.900501 18.052402 18.139210 18.117496 
17.943897 17.748600 17.791996 17.596699 17.726902 17.813709 17.705204 17.705204 17.705204 17.705204 17.705204 17.726902 17.791996 17.922199 17.791996 17.683506 17.726902 17.770298 17.726902 17.835407 17.857105 17.726902 17.661808 17.813709 17.748600 17.813709 17.791996 17.791996 17.748600 17.791996 17.705204 17.835407 17.813709 17.835407 17.770298 17.726902 17.705204 17.878803 17.726902 17.835407 17.705204 17.531605 17.618397 17.531605 17.509907 17.553303 17.531605 17.488209 17.640110 17.661808 17.683506 17.596699 17.705204 17.726902 17.857105 18.269398 18.746799 19.159107 19.484608 19.896900 20.027103 20.526203 20.612995 20.547901 20.547901 20.591297 20.482807 20.482807 20.526203 20.526203 20.547901 20.656406 20.678104 20.678104 20.721500 20.743198 20.764896 20.786610 20.786610 20.873402 20.895100 20.916798 20.960209 20.960209 21.133808 21.198902 21.329105 21.502705 21.698002 22.001804 22.175404 22.197102 22.240498 22.153706 22.153706 22.132008 22.110310 21.936695 21.741398 21.481007 21.307407 21.263996 21.177204 21.155506 21.242298 21.133808 21.198902 21.394199 21.502705 21.546101 21.676304 21.698002 21.763096 21.698002 21.611210 21.481007 21.394199 21.307407 21.242298 21.003605 20.938496 20.916798 20.873402 20.851704 20.830006 20.873402 20.851704 20.851704 20.916798 20.916798 20.960209 20.916798 20.808308 20.916798 20.873402 20.699802 20.656406 20.634708 20.504505 20.439396 20.439396 20.287510 20.374302 20.265797 20.222401 20.244099 20.135609 20.179005 20.222401 19.853504 19.810108 19.289295 18.464710 18.095798 17.922199 17.857105 17.878803 18.030704 18.074100 18.117496 
17.943897 17.748600 17.748600 17.661808 17.661808 17.770298 17.770298 17.748600 17.770298 17.770298 17.748600 17.705204 17.813709 17.705204 17.813709 17.748600 17.770298 17.726902 17.791996 17.770298 17.813709 17.770298 17.661808 17.835407 17.748600 17.791996 17.770298 17.835407 17.791996 17.770298 17.705204 17.813709 17.705204 17.813709 17.770298 17.857105 17.835407 17.813709 17.791996 17.835407 17.640110 17.509907 17.596699 17.640110 17.553303 17.509907 17.423100 17.553303 17.705204 17.618397 17.683506 17.596699 17.683506 17.791996 17.965595 18.377903 18.898701 19.245899 19.549702 19.983707 20.113895 20.656406 20.634708 20.656406 20.612995 20.504505 20.482807 20.504505 20.504505 20.482807 20.569599 20.721500 20.743198 20.678104 20.721500 20.764896 20.721500 20.851704 20.786610 20.895100 20.873402 20.938496 20.981907 21.025303 21.220600 21.285709 21.329105 21.524403 21.806507 22.088596 22.175404 22.218800 22.327305 22.327305 22.218800 22.197102 22.132008 21.980106 21.784809 21.437595 21.372501 21.285709 21.263996 21.242298 21.329105 21.263996 21.350803 21.459309 21.611210 21.698002 21.849903 21.980106 21.936695 21.871601 21.871601 21.763096 21.632908 21.394199 21.307407 21.198902 21.068699 21.047001 20.960209 20.916798 20.960209 20.808308 20.981907 20.981907 21.133808 21.090397 21.112110 21.155506 21.155506 21.090397 21.025303 20.830006 20.721500 20.699802 20.417698 20.439396 20.352604 20.330906 20.222401 20.244099 20.222401 20.222401 20.113895 20.135609 20.222401 19.940296 19.788410 19.506306 18.594898 18.095798 17.943897 17.900501 17.900501 18.030704 18.009007 18.204304 
18.030704 17.813709 17.748600 17.683506 17.748600 17.813709 17.791996 17.791996 17.726902 17.726902 17.770298 17.770298 17.748600 17.791996 17.770298 17.791996 17.813709 17.748600 17.770298 17.835407 17.813709 17.813709 17.705204 17.857105 17.835407 17.857105 17.705204 17.813709 17.813709 17.835407 17.770298 17.813709 17.705204 17.770298 17.813709 17.878803 17.857105 17.900501 17.835407 17.857105 17.683506 17.553303 17.553303 17.509907 17.553303 17.596699 17.575001 17.575001 17.683506 17.705204 17.683506 17.618397 17.748600 17.770298 18.009007 18.508106 18.877003 19.354404 19.571400 19.853504 20.179005 20.634708 20.656406 20.678104 20.591297 20.547901 20.634708 20.504505 20.526203 20.569599 20.612995 20.634708 20.699802 20.786610 20.786610 20.808308 20.808308 20.830006 20.895100 20.960209 20.938496 21.003605 21.025303 21.090397 21.242298 21.350803 21.546101 21.589497 21.871601 22.023502 22.218800 22.218800 22.305607 22.327305 22.305607 22.218800 22.218800 22.001804 21.784809 21.567799 21.437595 21.307407 21.329105 21.307407 21.372501 21.372501 21.437595 21.567799 21.784809 21.806507 21.914997 22.001804 21.980106 21.958408 21.936695 21.806507 21.763096 21.632908 21.459309 21.198902 21.155506 21.047001 21.090397 20.938496 20.895100 20.916798 20.960209 21.112110 21.220600 21.307407 21.307407 21.415897 21.350803 21.285709 21.242298 21.025303 21.003605 20.830006 20.547901 20.591297 20.504505 20.461109 20.287510 20.265797 20.265797 20.200703 20.113895 20.157307 20.200703 20.005405 19.875202 19.506306 18.703403 18.204304 17.922199 17.878803 17.900501 17.943897 18.095798 18.139210 
17.987309 17.791996 17.748600 17.705204 17.791996 17.748600 17.835407 17.835407 17.748600 17.748600 17.683506 17.748600 17.857105 17.791996 17.791996 17.726902 17.791996 17.878803 17.791996 17.791996 17.791996 17.857105 17.878803 17.813709 17.813709 17.857105 17.878803 17.813709 17.813709 17.835407 17.791996 17.791996 17.857105 17.878803 17.770298 17.813709 17.813709 17.813709 17.813709 17.813709 17.596699 17.531605 17.553303 17.596699 17.553303 17.596699 17.531605 17.509907 17.770298 17.705204 17.683506 17.596699 17.770298 17.791996 17.965595 18.573200 18.985508 19.332706 19.723301 19.940296 20.330906 20.721500 20.699802 20.656406 20.656406 20.504505 20.526203 20.591297 20.591297 20.634708 20.591297 20.699802 20.743198 20.743198 20.808308 20.764896 20.808308 20.938496 20.916798 21.047001 21.133808 21.068699 21.090397 21.155506 21.263996 21.307407 21.481007 21.654606 21.958408 22.045200 22.088596 22.218800 22.240498 22.370701 22.305607 22.153706 22.175404 21.936695 21.806507 21.632908 21.524403 21.481007 21.415897 21.546101 21.372501 21.437595 21.481007 21.632908 21.784809 21.893299 22.023502 22.045200 22.066898 21.958408 22.001804 22.023502 21.828205 21.676304 21.567799 21.329105 21.307407 21.220600 20.981907 21.068699 21.047001 21.003605 21.003605 21.198902 21.350803 21.524403 21.502705 21.632908 21.546101 21.524403 21.502705 21.329105 21.177204 20.960209 20.808308 20.612995 20.547901 20.417698 20.439396 20.222401 20.244099 20.287510 20.157307 20.200703 20.200703 19.962009 19.853504 19.506306 18.963810 18.291096 18.074100 17.922199 17.857105 17.987309 18.139210 18.226002 
17.878803 17.813709 17.683506 17.726902 17.857105 17.900501 17.770298 17.770298 17.748600 17.748600 17.705204 17.748600 17.813709 17.900501 17.813709 17.770298 17.813709 17.791996 17.813709 17.791996 17.791996 17.857105 17.791996 17.835407 17.922199 17.813709 17.900501 17.900501 17.813709 17.857105 17.791996 17.791996 17.813709 17.813709 17.835407 17.813709 17.791996 17.835407 17.943897 17.813709 17.640110 17.618397 17.553303 17.640110 17.618397 17.640110 17.509907 17.509907 17.575001 17.683506 17.683506 17.575001 17.748600 17.835407 18.117496 18.703403 18.963810 19.376102 19.744999 19.875202 20.396000 20.721500 20.634708 20.612995 20.634708 20.504505 20.569599 20.547901 20.612995 20.634708 20.656406 20.656406 20.786610 20.786610 20.808308 20.830006 20.895100 21.047001 21.025303 21.198902 21.198902 21.307407 21.285709 21.263996 21.372501 21.415897 21.567799 21.719700 21.936695 22.045200 22.132008 22.197102 22.197102 22.283909 22.283909 22.283909 22.088596 22.023502 21.914997 21.719700 21.589497 21.524403 21.502705 21.459309 21.502705 21.502705 21.546101 21.698002 21.806507 21.893299 21.958408 22.088596 22.045200 22.045200 22.045200 21.980106 21.893299 21.719700 21.611210 21.415897 21.329105 21.329105 21.177204 21.177204 21.068699 21.025303 21.068699 21.220600 21.415897 21.546101 21.632908 21.719700 21.719700 21.654606 21.589497 21.459309 21.263996 21.177204 20.895100 20.699802 20.612995 20.547901 20.482807 20.352604 20.374302 20.265797 20.265797 20.179005 20.200703 19.983707 19.875202 19.658207 19.180805 18.508106 18.052402 17.943897 17.900501 17.900501 18.117496 18.139210 
17.900501 17.791996 17.791996 17.770298 17.748600 17.791996 17.857105 17.748600 17.748600 17.791996 17.748600 17.791996 17.857105 17.835407 17.748600 17.791996 17.748600 17.748600 17.748600 17.835407 17.813709 17.813709 17.748600 17.813709 17.813709 17.770298 17.770298 17.726902 17.748600 17.878803 17.791996 17.791996 17.770298 17.813709 17.813709 17.791996 17.748600 17.900501 17.878803 17.813709 17.640110 17.553303 17.618397 17.640110 17.553303 17.575001 17.531605 17.596699 17.683506 17.726902 17.683506 17.661808 17.748600 17.770298 18.160908 18.725101 19.050602 19.441196 19.810108 19.983707 20.504505 20.699802 20.634708 20.612995 20.569599 20.439396 20.482807 20.504505 20.591297 20.634708 20.634708 20.721500 20.786610 20.786610 20.830006 20.895100 21.025303 21.047001 21.242298 21.263996 21.350803 21.459309 21.415897 21.415897 21.502705 21.502705 21.611210 21.784809 21.914997 22.023502 22.088596 22.066898 22.153706 22.132008 22.240498 22.218800 22.218800 22.001804 21.893299 21.741398 21.654606 21.698002 21.632908 21.524403 21.589497 21.567799 21.632908 21.676304 21.871601 21.936695 22.001804 22.045200 22.045200 22.023502 22.066898 22.045200 21.914997 21.719700 21.632908 21.546101 21.415897 21.307407 21.198902 21.177204 21.198902 21.133808 21.263996 21.350803 21.546101 21.676304 21.719700 21.763096 21.806507 21.763096 21.698002 21.567799 21.394199 21.242298 20.938496 20.830006 20.699802 20.612995 20.569599 20.352604 20.352604 20.374302 20.287510 20.222401 20.200703 19.983707 20.027103 19.766697 19.245899 18.616596 18.139210 17.878803 17.943897 18.052402 18.009007 18.139210 
17.857105 17.770298 17.770298 17.791996 17.726902 17.791996 17.748600 17.835407 17.770298 17.748600 17.705204 17.770298 17.770298 17.835407 17.791996 17.857105 17.813709 17.857105 17.770298 17.791996 17.791996 17.770298 17.770298 17.748600 17.813709 17.835407 17.922199 17.791996 17.813709 17.878803 17.748600 17.857105 17.813709 17.813709 17.857105 17.835407 17.835407 17.857105 17.791996 17.705204 17.640110 17.575001 17.661808 17.618397 17.466496 17.553303 17.553303 17.553303 17.705204 17.726902 17.748600 17.726902 17.683506 17.857105 18.182606 18.746799 19.093998 19.636509 19.766697 20.005405 20.569599 20.678104 20.656406 20.634708 20.591297 20.526203 20.417698 20.504505 20.547901 20.656406 20.699802 20.786610 20.851704 20.916798 20.981907 20.960209 21.177204 21.307407 21.415897 21.481007 21.567799 21.524403 21.546101 21.676304 21.632908 21.719700 21.763096 21.676304 21.784809 21.871601 21.893299 21.958408 22.045200 22.088596 22.110310 22.066898 22.110310 22.045200 21.936695 21.784809 21.849903 21.806507 21.741398 21.741398 21.719700 21.676304 21.654606 21.741398 21.893299 22.001804 22.045200 22.023502 22.023502 22.023502 21.980106 22.023502 21.958408 21.806507 21.676304 21.481007 21.481007 21.481007 21.329105 21.285709 21.285709 21.133808 21.242298 21.415897 21.567799 21.654606 21.784809 21.806507 21.849903 21.828205 21.784809 21.698002 21.589497 21.350803 21.112110 20.851704 20.699802 20.634708 20.634708 20.461109 20.417698 20.482807 20.309208 20.265797 20.374302 20.092197 20.048801 19.831806 19.376102 18.811909 18.247700 17.943897 17.878803 18.030704 18.095798 18.182606 
17.922199 17.770298 17.835407 17.857105 17.748600 17.813709 17.835407 17.705204 17.726902 17.748600 17.726902 17.748600 17.813709 17.835407 17.857105 17.813709 17.943897 17.857105 17.770298 17.770298 17.813709 17.791996 17.835407 17.835407 17.813709 17.857105 17.878803 17.857105 17.857105 17.965595 17.748600 17.791996 17.791996 17.835407 17.835407 17.835407 17.835407 17.813709 17.791996 17.705204 17.596699 17.596699 17.640110 17.640110 17.575001 17.640110 17.640110 17.531605 17.618397 17.726902 17.726902 17.726902 17.770298 17.857105 18.377903 18.833607 19.224201 19.593098 19.766697 20.070499 20.656406 20.699802 20.612995 20.482807 20.504505 20.547901 20.526203 20.634708 20.634708 20.721500 20.764896 20.895100 20.960209 20.960209 21.025303 21.133808 21.263996 21.415897 21.567799 21.719700 21.741398 21.828205 21.763096 21.936695 21.828205 21.828205 21.806507 21.698002 21.719700 21.698002 21.719700 21.741398 21.806507 21.849903 22.001804 21.980106 22.066898 22.023502 22.023502 21.914997 21.980106 21.980106 21.958408 21.871601 21.871601 21.828205 21.741398 21.871601 21.936695 22.023502 21.958408 22.045200 22.001804 22.001804 21.958408 21.980106 22.001804 21.763096 21.741398 21.632908 21.611210 21.546101 21.437595 21.394199 21.394199 21.350803 21.394199 21.481007 21.676304 21.806507 21.806507 21.914997 21.871601 21.871601 21.893299 21.893299 21.589497 21.481007 21.133808 20.981907 20.764896 20.786610 20.678104 20.504505 20.504505 20.482807 20.309208 20.309208 20.374302 20.157307 20.092197 19.853504 19.462910 19.028904 18.464710 18.117496 18.030704 17.965595 18.160908 18.182606 
17.748600 17.835407 17.878803 17.791996 17.748600 17.813709 17.835407 17.748600 17.640110 17.857105 17.813709 17.813709 17.900501 17.857105 17.878803 17.770298 17.835407 17.748600 17.791996 17.813709 17.791996 17.857105 17.770298 17.835407 17.857105 17.878803 17.943897 17.878803 17.900501 17.857105 17.813709 17.857105 17.748600 17.835407 17.857105 17.791996 17.770298 17.813709 17.835407 17.857105 17.531605 17.575001 17.553303 17.726902 17.661808 17.488209 17.553303 17.640110 17.661808 17.813709 17.748600 17.683506 17.770298 17.791996 18.356205 18.833607 19.267597 19.723301 19.788410 20.179005 20.678104 20.764896 20.591297 20.569599 20.569599 20.569599 20.547901 20.656406 20.656406 20.786610 20.808308 20.916798 21.090397 21.068699 21.112110 21.263996 21.372501 21.567799 21.698002 21.784809 21.893299 21.914997 21.914997 22.001804 21.936695 21.893299 21.828205 21.611210 21.611210 21.567799 21.589497 21.611210 21.698002 21.719700 21.784809 21.806507 21.980106 21.958408 22.153706 22.110310 22.175404 22.175404 22.110310 22.088596 22.153706 22.023502 21.936695 21.936695 21.980106 21.871601 21.871601 21.914997 21.849903 21.871601 21.893299 21.914997 21.936695 21.893299 21.871601 21.632908 21.676304 21.632908 21.567799 21.546101 21.437595 21.481007 21.459309 21.546101 21.719700 21.828205 21.828205 21.936695 21.893299 21.914997 21.893299 21.784809 21.611210 21.567799 21.220600 21.025303 20.916798 20.851704 20.721500 20.612995 20.569599 20.504505 20.374302 20.396000 20.309208 20.244099 20.113895 19.918598 19.506306 19.115696 18.616596 18.095798 17.965595 18.117496 18.247700 18.226002 
17.987309 17.857105 17.857105 17.857105 17.922199 17.878803 17.770298 17.726902 17.726902 17.726902 17.813709 17.791996 17.878803 17.835407 17.878803 17.878803 17.813709 17.813709 17.835407 17.770298 17.813709 17.813709 17.748600 17.857105 17.791996 17.922199 17.965595 17.943897 17.878803 17.857105 17.770298 17.835407 17.878803 17.857105 17.835407 17.857105 17.857105 17.878803 17.813709 17.726902 17.575001 17.661808 17.661808 17.705204 17.596699 17.575001 17.531605 17.575001 17.726902 17.770298 17.770298 17.661808 17.857105 17.900501 18.421299 18.920399 19.332706 19.853504 19.853504 20.352604 20.743198 20.656406 20.591297 20.591297 20.569599 20.504505 20.612995 20.699802 20.721500 20.851704 20.895100 21.025303 21.068699 21.198902 21.285709 21.350803 21.481007 21.719700 21.849903 21.871601 21.980106 22.045200 21.980106 22.045200 21.980106 21.958408 21.806507 21.611210 21.589497 21.589497 21.546101 21.502705 21.589497 21.676304 21.719700 21.828205 21.936695 22.110310 22.153706 22.240498 22.392399 22.414097 22.392399 22.370701 22.327305 22.175404 22.132008 22.066898 21.893299 21.806507 21.784809 21.763096 21.654606 21.654606 21.698002 21.784809 21.763096 21.828205 21.914997 21.806507 21.893299 21.806507 21.763096 21.698002 21.698002 21.567799 21.654606 21.654606 21.654606 21.893299 21.806507 21.849903 21.893299 21.914997 21.849903 21.828205 21.632908 21.589497 21.285709 21.133808 20.938496 20.916798 20.851704 20.721500 20.699802 20.634708 20.504505 20.482807 20.482807 20.244099 20.244099 20.005405 19.614796 19.224201 18.681705 18.139210 18.030704 18.074100 18.139210 18.182606 
17.857105 17.878803 17.878803 17.878803 17.791996 18.030704 17.791996 17.813709 17.726902 17.770298 17.791996 17.813709 17.878803 17.965595 17.813709 17.878803 17.878803 17.922199 17.835407 17.770298 17.813709 17.878803 17.835407 17.813709 17.791996 17.857105 17.943897 17.878803 17.791996 17.922199 17.770298 17.922199 17.878803 17.791996 17.835407 17.791996 17.878803 17.857105 17.770298 17.705204 17.553303 17.553303 17.661808 17.705204 17.618397 17.575001 17.553303 17.640110 17.770298 17.770298 17.705204 17.705204 17.791996 17.987309 18.508106 18.963810 19.397800 19.810108 19.810108 20.374302 20.699802 20.656406 20.591297 20.504505 20.569599 20.482807 20.569599 20.678104 20.764896 20.873402 21.003605 21.047001 21.155506 21.220600 21.285709 21.350803 21.567799 21.784809 21.806507 21.914997 22.088596 22.066898 22.023502 22.132008 22.045200 22.088596 21.893299 21.611210 21.546101 21.502705 21.481007 21.459309 21.459309 21.524403 21.611210 21.698002 21.849903 22.001804 22.153706 22.218800 22.479206 22.457508 22.435810 22.414097 22.414097 22.349003 22.218800 22.088596 21.914997 21.698002 21.698002 21.546101 21.546101 21.567799 21.524403 21.654606 21.676304 21.784809 21.980106 21.936695 22.045200 22.045200 21.914997 21.893299 21.893299 21.741398 21.741398 21.784809 21.719700 21.828205 21.763096 21.741398 21.763096 21.784809 21.784809 21.676304 21.676304 21.524403 21.350803 21.198902 21.047001 21.047001 20.916798 20.895100 20.786610 20.656406 20.526203 20.569599 20.504505 20.309208 20.179005 19.962009 19.744999 19.354404 19.028904 18.269398 18.052402 18.095798 18.117496 18.160908 
17.943897 17.965595 17.857105 17.878803 17.878803 17.965595 17.791996 17.770298 17.770298 17.791996 17.813709 17.835407 17.791996 17.900501 17.813709 17.835407 17.791996 17.878803 17.813709 17.748600 17.900501 17.813709 17.857105 17.835407 17.857105 17.878803 17.857105 17.900501 17.857105 17.878803 17.770298 17.770298 17.835407 17.813709 17.791996 17.835407 17.857105 17.791996 17.835407 17.791996 17.488209 17.618397 17.618397 17.618397 17.531605 17.618397 17.553303 17.596699 17.683506 17.791996 17.770298 17.726902 17.857105 18.052402 18.529804 19.093998 19.419498 19.831806 19.896900 20.396000 20.634708 20.591297 20.569599 20.569599 20.504505 20.547901 20.591297 20.743198 20.808308 20.938496 21.068699 21.155506 21.285709 21.307407 21.350803 21.372501 21.676304 21.784809 21.958408 22.088596 22.023502 22.088596 22.110310 22.110310 22.153706 22.001804 21.936695 21.698002 21.611210 21.481007 21.502705 21.481007 21.481007 21.502705 21.676304 21.719700 21.871601 22.023502 22.283909 22.305607 22.435810 22.609409 22.500904 22.565998 22.565998 22.392399 22.283909 22.132008 21.958408 21.784809 21.567799 21.524403 21.502705 21.481007 21.502705 21.611210 21.589497 21.828205 22.023502 22.045200 22.218800 22.153706 22.153706 22.153706 22.110310 22.023502 21.914997 21.806507 21.763096 21.676304 21.698002 21.698002 21.632908 21.698002 21.654606 21.546101 21.589497 21.611210 21.329105 21.263996 21.220600 21.155506 21.003605 21.003605 20.895100 20.808308 20.634708 20.721500 20.569599 20.352604 20.179005 20.048801 19.744999 19.462910 18.985508 18.399601 18.117496 18.160908 18.204304 18.226002 
17.922199 17.922199 17.835407 17.857105 17.878803 17.813709 17.791996 17.835407 17.813709 17.791996 17.835407 17.770298 17.878803 17.813709 17.835407 17.791996 17.857105 17.857105 17.726902 17.813709 17.878803 17.813709 17.857105 17.835407 17.770298 17.770298 17.857105 17.878803 17.857105 17.987309 17.813709 17.835407 17.835407 17.857105 17.835407 17.878803 17.900501 17.857105 17.857105 17.726902 17.553303 17.575001 17.618397 17.661808 17.531605 17.575001 17.596699 17.531605 17.726902 17.726902 17.705204 17.705204 17.813709 18.030704 18.508106 19.028904 19.441196 19.831806 19.896900 20.439396 20.569599 20.504505 20.547901 20.504505 20.504505 20.526203 20.569599 20.699802 20.873402 21.003605 21.090397 21.133808 21.242298 21.285709 21.372501 21.437595 21.589497 21.784809 21.936695 22.023502 22.132008 22.023502 22.066898 22.132008 22.132008 22.045200 21.936695 21.763096 21.589497 21.524403 21.459309 21.437595 21.459309 21.589497 21.589497 21.741398 21.871601 22.110310 22.218800 22.305607 22.479206 22.522602 22.522602 22.631107 22.522602 22.414097 22.283909 22.153706 21.936695 21.676304 21.611210 21.481007 21.481007 21.394199 21.415897 21.524403 21.589497 21.763096 21.958408 22.110310 22.240498 22.240498 22.262196 22.175404 22.240498 22.066898 22.023502 21.849903 21.676304 21.589497 21.524403 21.502705 21.394199 21.394199 21.481007 21.372501 21.437595 21.459309 21.415897 21.415897 21.307407 21.220600 21.155506 21.090397 21.112110 21.003605 20.830006 20.786610 20.743198 20.396000 20.352604 20.092197 19.788410 19.614796 19.180805 18.508106 18.095798 18.095798 18.160908 18.247700 
18.030704 17.987309 17.922199 17.922199 17.857105 17.770298 17.791996 17.857105 17.835407 17.878803 17.878803 17.857105 17.857105 17.835407 17.965595 17.857105 17.857105 17.922199 17.878803 17.857105 17.922199 17.965595 17.900501 17.878803 17.878803 17.900501 17.943897 17.922199 17.857105 17.943897 17.857105 17.835407 17.900501 17.878803 17.857105 17.878803 17.900501 17.943897 17.813709 17.770298 17.531605 17.661808 17.618397 17.640110 17.640110 17.596699 17.596699 17.661808 17.770298 17.791996 17.705204 17.748600 17.943897 18.030704 18.616596 19.072300 19.506306 19.766697 19.983707 20.461109 20.482807 20.504505 20.612995 20.612995 20.569599 20.591297 20.634708 20.808308 20.895100 21.003605 21.090397 21.285709 21.394199 21.307407 21.394199 21.415897 21.698002 21.914997 21.980106 22.045200 22.110310 22.088596 22.088596 22.218800 22.153706 22.132008 21.958408 21.828205 21.698002 21.676304 21.698002 21.546101 21.589497 21.589497 21.632908 21.784809 21.936695 22.088596 22.305607 22.370701 22.522602 22.631107 22.609409 22.609409 22.544300 22.522602 22.370701 22.218800 21.958408 21.784809 21.567799 21.567799 21.502705 21.415897 21.546101 21.546101 21.654606 21.784809 22.023502 22.153706 22.218800 22.283909 22.240498 22.262196 22.218800 22.175404 22.088596 21.893299 21.719700 21.589497 21.415897 21.350803 21.242298 21.307407 21.242298 21.329105 21.372501 21.394199 21.459309 21.502705 21.459309 21.502705 21.415897 21.329105 21.394199 21.242298 21.025303 20.960209 20.830006 20.504505 20.417698 20.265797 19.918598 19.679905 19.289295 18.681705 18.247700 18.074100 18.139210 18.204304 
17.943897 18.030704 17.878803 17.900501 17.878803 17.857105 17.791996 17.813709 17.791996 17.878803 17.857105 17.835407 17.878803 17.878803 17.835407 17.900501 17.900501 17.857105 17.922199 17.922199 18.030704 17.965595 17.900501 17.791996 17.791996 17.878803 17.900501 17.878803 17.857105 17.835407 17.748600 17.748600 17.857105 17.900501 17.813709 17.813709 17.791996 17.813709 17.791996 17.705204 17.596699 17.618397 17.683506 17.661808 17.596699 17.596699 17.575001 17.596699 17.748600 17.791996 17.791996 17.770298 17.878803 18.139210 18.703403 19.050602 19.506306 19.766697 19.983707 20.287510 20.439396 20.482807 20.504505 20.526203 20.526203 20.612995 20.699802 20.830006 20.916798 21.047001 21.220600 21.415897 21.437595 21.437595 21.437595 21.459309 21.589497 21.806507 21.893299 21.958408 22.045200 22.045200 22.066898 22.066898 22.088596 22.110310 21.980106 21.828205 21.784809 21.828205 21.763096 21.632908 21.676304 21.654606 21.676304 21.763096 21.893299 22.088596 22.327305 22.327305 22.457508 22.522602 22.479206 22.522602 22.522602 22.479206 22.349003 22.197102 21.936695 21.763096 21.611210 21.546101 21.524403 21.415897 21.524403 21.502705 21.611210 21.719700 21.980106 22.197102 22.197102 22.283909 22.262196 22.305607 22.197102 22.197102 22.132008 21.958408 21.741398 21.546101 21.459309 21.350803 21.242298 21.198902 21.220600 21.155506 21.329105 21.394199 21.437595 21.524403 21.546101 21.502705 21.459309 21.459309 21.415897 21.350803 21.133808 20.981907 20.786610 20.547901 20.461109 20.352604 19.918598 19.701603 19.419498 18.768497 18.247700 18.139210 18.160908 18.226002 
18.009007 17.965595 17.987309 17.922199 17.813709 17.900501 17.770298 17.813709 17.878803 17.791996 17.857105 17.791996 17.857105 17.922199 17.835407 17.900501 17.813709 17.878803 17.900501 17.922199 17.965595 17.965595 17.857105 17.900501 17.835407 17.791996 17.900501 17.900501 17.835407 17.922199 17.770298 17.791996 17.857105 17.900501 17.900501 17.835407 17.857105 17.857105 17.748600 17.661808 17.618397 17.661808 17.661808 17.596699 17.683506 17.531605 17.640110 17.575001 17.770298 17.726902 17.748600 17.770298 17.900501 18.139210 18.725101 19.137409 19.484608 19.701603 19.962009 20.244099 20.396000 20.504505 20.461109 20.526203 20.526203 20.591297 20.678104 20.851704 20.938496 21.220600 21.242298 21.437595 21.524403 21.524403 21.372501 21.481007 21.611210 21.654606 21.784809 21.871601 21.936695 22.001804 22.023502 22.066898 22.066898 22.088596 22.001804 21.936695 21.914997 21.893299 21.914997 21.849903 21.806507 21.871601 21.806507 21.914997 22.023502 22.175404 22.349003 22.370701 22.305607 22.587696 22.457508 22.479206 22.500904 22.479206 22.349003 22.197102 22.066898 21.958408 21.806507 21.654606 21.654606 21.524403 21.546101 21.611210 21.632908 21.849903 22.088596 22.197102 22.240498 22.370701 22.327305 22.327305 22.240498 22.197102 22.088596 21.936695 21.784809 21.567799 21.459309 21.372501 21.285709 21.177204 21.177204 21.133808 21.242298 21.329105 21.459309 21.589497 21.611210 21.654606 21.567799 21.589497 21.502705 21.415897 21.263996 21.025303 20.916798 20.569599 20.504505 20.461109 20.070499 19.810108 19.528004 19.007206 18.399601 18.182606 18.139210 18.226002 
18.030704 17.965595 18.030704 17.900501 17.900501 17.857105 17.835407 17.835407 17.791996 17.835407 17.857105 17.835407 17.900501 17.922199 17.922199 17.813709 17.791996 17.878803 17.943897 17.922199 17.965595 17.943897 17.813709 17.878803 17.835407 17.835407 17.900501 17.900501 17.922199 17.878803 17.770298 17.943897 17.900501 17.835407 17.878803 17.922199 17.813709 17.791996 17.791996 17.640110 17.618397 17.618397 17.683506 17.618397 17.575001 17.596699 17.618397 17.618397 17.683506 17.748600 17.726902 17.726902 17.922199 18.204304 18.746799 19.245899 19.528004 19.744999 19.918598 20.179005 20.309208 20.374302 20.461109 20.504505 20.591297 20.634708 20.699802 20.830006 20.960209 21.155506 21.394199 21.415897 21.415897 21.437595 21.350803 21.415897 21.502705 21.567799 21.654606 21.784809 21.849903 21.828205 21.936695 21.980106 21.914997 22.066898 21.980106 22.023502 22.088596 22.045200 22.132008 22.045200 22.023502 21.958408 21.936695 21.980106 22.045200 22.153706 22.197102 22.262196 22.218800 22.349003 22.349003 22.435810 22.327305 22.370701 22.240498 22.197102 22.088596 21.936695 21.806507 21.763096 21.698002 21.567799 21.632908 21.698002 21.741398 21.914997 22.153706 22.197102 22.262196 22.370701 22.262196 22.262196 22.240498 22.218800 22.132008 21.936695 21.784809 21.546101 21.415897 21.307407 21.263996 21.155506 21.242298 21.155506 21.177204 21.329105 21.481007 21.632908 21.611210 21.632908 21.546101 21.546101 21.524403 21.502705 21.285709 21.003605 21.068699 20.591297 20.482807 20.439396 20.048801 19.788410 19.462910 19.050602 18.573200 18.247700 18.226002 18.291096 
17.965595 17.900501 17.943897 17.878803 17.857105 17.965595 17.878803 17.835407 17.791996 17.726902 17.748600 17.835407 17.878803 17.900501 17.965595 17.791996 17.878803 17.857105 17.943897 17.943897 17.943897 17.922199 17.770298 17.900501 17.835407 17.813709 17.835407 17.878803 17.857105 17.900501 17.878803 17.900501 17.835407 17.857105 17.878803 17.813709 17.813709 17.922199 17.813709 17.618397 17.531605 17.575001 17.726902 17.575001 17.596699 17.618397 17.618397 17.683506 17.813709 17.770298 17.748600 17.791996 17.878803 18.269398 18.681705 19.180805 19.571400 19.723301 19.962009 20.222401 20.439396 20.504505 20.461109 20.547901 20.612995 20.656406 20.786610 20.960209 20.981907 21.285709 21.350803 21.459309 21.437595 21.329105 21.329105 21.350803 21.350803 21.437595 21.589497 21.676304 21.719700 21.784809 21.741398 21.828205 21.936695 21.936695 22.023502 22.110310 22.153706 22.218800 22.197102 22.175404 22.110310 22.153706 22.132008 22.153706 22.110310 22.066898 22.110310 22.066898 22.088596 22.153706 22.132008 22.153706 22.132008 22.283909 22.305607 22.153706 22.153706 22.066898 22.001804 21.871601 21.828205 21.719700 21.719700 21.763096 21.871601 21.871601 22.045200 22.110310 22.175404 22.262196 22.240498 22.240498 22.197102 22.132008 22.088596 21.914997 21.741398 21.589497 21.481007 21.394199 21.263996 21.220600 21.263996 21.090397 21.242298 21.329105 21.502705 21.567799 21.632908 21.632908 21.654606 21.654606 21.524403 21.524403 21.242298 21.112110 21.003605 20.634708 20.526203 20.482807 20.157307 19.940296 19.571400 19.180805 18.725101 18.356205 18.312809 18.291096 
17.922199 17.987309 17.900501 17.965595 17.922199 17.965595 17.900501 17.813709 17.705204 17.770298 17.835407 17.943897 17.813709 17.878803 18.030704 17.943897 17.878803 17.878803 17.922199 17.900501 17.900501 17.943897 17.748600 17.835407 17.857105 17.878803 17.943897 17.857105 17.857105 17.922199 17.813709 17.987309 17.878803 17.900501 17.900501 17.878803 17.835407 17.943897 17.791996 17.596699 17.575001 17.596699 17.661808 17.661808 17.618397 17.596699 17.575001 17.705204 17.791996 17.748600 17.813709 17.791996 17.987309 18.356205 18.746799 19.245899 19.571400 19.788410 20.048801 20.287510 20.526203 20.439396 20.526203 20.591297 20.721500 20.721500 20.808308 20.938496 21.155506 21.198902 21.437595 21.481007 21.437595 21.372501 21.263996 21.329105 21.459309 21.459309 21.546101 21.611210 21.719700 21.676304 21.719700 21.806507 21.893299 21.980106 22.066898 22.175404 22.240498 22.305607 22.327305 22.262196 22.283909 22.240498 22.132008 22.153706 22.088596 22.023502 21.958408 21.980106 21.914997 21.980106 21.893299 21.936695 22.045200 22.066898 22.132008 22.218800 22.240498 22.218800 22.175404 22.045200 22.001804 21.893299 21.936695 21.936695 21.980106 21.914997 22.023502 21.980106 22.088596 22.110310 22.066898 22.218800 22.110310 22.045200 22.066898 21.849903 21.741398 21.611210 21.502705 21.481007 21.307407 21.285709 21.242298 21.242298 21.242298 21.415897 21.502705 21.589497 21.589497 21.589497 21.546101 21.567799 21.567799 21.502705 21.329105 21.068699 21.025303 20.656406 20.569599 20.439396 20.179005 19.918598 19.614796 19.137409 18.790195 18.442997 18.312809 18.312809 
17.791996 17.857105 17.835407 17.878803 17.878803 17.987309 17.857105 17.770298 17.726902 17.770298 17.748600 17.857105 17.878803 17.835407 17.900501 17.878803 17.922199 17.878803 17.900501 17.900501 17.857105 17.835407 17.878803 17.922199 17.835407 17.835407 17.943897 17.922199 17.878803 17.900501 17.813709 17.922199 17.813709 17.835407 17.770298 17.857105 17.878803 17.857105 17.770298 17.509907 17.575001 17.640110 17.640110 17.661808 17.553303 17.553303 17.661808 17.705204 17.813709 17.791996 17.748600 17.857105 17.900501 18.377903 18.768497 19.224201 19.528004 19.896900 20.092197 20.352604 20.504505 20.461109 20.591297 20.678104 20.743198 20.721500 20.851704 20.981907 21.133808 21.307407 21.329105 21.415897 21.415897 21.394199 21.350803 21.329105 21.394199 21.415897 21.524403 21.589497 21.676304 21.632908 21.698002 21.719700 21.893299 22.023502 22.066898 22.197102 22.349003 22.262196 22.370701 22.240498 22.283909 22.349003 22.197102 22.240498 22.132008 22.001804 21.914997 21.849903 21.806507 21.719700 21.828205 21.784809 21.828205 21.914997 22.001804 22.175404 22.305607 22.283909 22.218800 22.327305 22.262196 22.110310 22.110310 22.132008 22.045200 21.980106 21.980106 21.958408 21.958408 21.936695 21.936695 22.023502 21.980106 21.936695 21.936695 21.828205 21.763096 21.632908 21.567799 21.589497 21.459309 21.350803 21.307407 21.242298 21.329105 21.372501 21.524403 21.567799 21.589497 21.719700 21.611210 21.372501 21.546101 21.459309 21.220600 21.090397 20.960209 20.569599 20.547901 20.396000 20.048801 19.983707 19.658207 19.332706 18.963810 18.573200 18.399601 18.291096 
17.748600 17.878803 17.922199 17.922199 17.943897 17.943897 17.835407 17.791996 17.726902 17.770298 17.770298 17.878803 17.900501 17.965595 17.987309 17.835407 17.943897 17.878803 17.943897 17.922199 17.987309 17.965595 17.835407 17.900501 17.835407 17.900501 17.943897 17.878803 17.878803 17.878803 17.835407 17.878803 17.857105 17.835407 17.813709 17.857105 17.813709 17.900501 17.835407 17.575001 17.553303 17.661808 17.618397 17.705204 17.618397 17.640110 17.553303 17.640110 17.813709 17.705204 17.791996 17.726902 17.965595 18.399601 18.833607 19.224201 19.593098 19.940296 20.222401 20.417698 20.569599 20.634708 20.678104 20.808308 20.786610 20.873402 20.981907 21.068699 21.112110 21.394199 21.394199 21.437595 21.307407 21.285709 21.372501 21.350803 21.415897 21.437595 21.676304 21.632908 21.654606 21.676304 21.676304 21.784809 21.936695 22.088596 22.262196 22.327305 22.370701 22.435810 22.349003 22.283909 22.283909 22.349003 22.218800 22.197102 22.088596 21.980106 21.914997 21.806507 21.763096 21.784809 21.654606 21.719700 21.741398 21.849903 22.066898 22.240498 22.392399 22.479206 22.479206 22.392399 22.370701 22.370701 22.305607 22.218800 22.218800 22.001804 21.871601 21.784809 21.784809 21.784809 21.719700 21.849903 21.849903 21.871601 21.871601 21.828205 21.763096 21.871601 21.698002 21.654606 21.632908 21.589497 21.502705 21.307407 21.437595 21.481007 21.437595 21.481007 21.524403 21.502705 21.394199 21.415897 21.372501 21.437595 21.155506 21.047001 20.895100 20.569599 20.547901 20.330906 20.157307 19.940296 19.701603 19.332706 19.093998 18.833607 18.399601 18.291096 
17.661808 17.705204 17.791996 17.813709 17.791996 17.878803 17.813709 17.748600 17.726902 17.726902 17.770298 17.770298 17.857105 17.943897 17.878803 17.835407 17.770298 17.922199 17.835407 17.922199 18.095798 17.922199 17.900501 17.791996 17.857105 17.770298 17.900501 17.900501 17.857105 17.878803 17.791996 17.748600 17.748600 17.748600 17.791996 17.726902 17.791996 17.835407 17.770298 17.618397 17.596699 17.683506 17.640110 17.640110 17.596699 17.553303 17.553303 17.618397 17.748600 17.791996 17.748600 17.813709 18.030704 18.421299 18.877003 19.311008 19.658207 20.027103 20.222401 20.547901 20.634708 20.678104 20.808308 20.830006 20.851704 20.895100 21.025303 21.068699 21.242298 21.415897 21.372501 21.437595 21.372501 21.350803 21.394199 21.394199 21.459309 21.481007 21.611210 21.546101 21.719700 21.698002 21.698002 21.763096 21.871601 22.023502 22.218800 22.349003 22.370701 22.370701 22.305607 22.305607 22.283909 22.305607 22.240498 22.132008 22.088596 21.980106 21.871601 21.719700 21.654606 21.676304 21.632908 21.654606 21.676304 21.828205 21.980106 22.283909 22.392399 22.435810 22.479206 22.479206 22.435810 22.370701 22.457508 22.349003 22.240498 21.936695 21.828205 21.676304 21.632908 21.611210 21.589497 21.676304 21.741398 21.676304 21.741398 21.784809 21.828205 21.914997 21.806507 21.828205 21.784809 21.632908 21.654606 21.546101 21.502705 21.459309 21.415897 21.350803 21.329105 21.394199 21.307407 21.263996 21.220600 21.242298 21.112110 20.981907 20.851704 20.591297 20.634708 20.417698 20.092197 19.940296 19.701603 19.441196 19.180805 18.942097 18.508106 18.356205 
17.726902 17.726902 17.813709 17.813709 17.791996 17.770298 17.770298 17.661808 17.683506 17.770298 17.835407 17.878803 17.857105 17.943897 18.009007 17.835407 17.900501 17.878803 17.922199 17.965595 18.030704 17.965595 17.878803 17.835407 17.857105 17.878803 17.943897 17.857105 17.878803 17.857105 17.705204 17.726902 17.791996 17.748600 17.813709 17.835407 17.943897 17.770298 17.770298 17.640110 17.618397 17.683506 17.683506 17.618397 17.618397 17.661808 17.661808 17.640110 17.878803 17.791996 17.813709 17.813709 18.117496 18.486408 18.985508 19.419498 19.744999 20.179005 20.374302 20.591297 20.721500 20.743198 20.786610 20.873402 20.960209 20.960209 21.090397 21.155506 21.263996 21.481007 21.502705 21.437595 21.350803 21.415897 21.502705 21.546101 21.611210 21.654606 21.632908 21.632908 21.719700 21.611210 21.719700 21.741398 21.980106 22.088596 22.283909 22.283909 22.349003 22.327305 22.370701 22.240498 22.305607 22.240498 22.240498 22.132008 22.066898 21.980106 21.871601 21.719700 21.676304 21.632908 21.611210 21.676304 21.654606 21.828205 22.023502 22.262196 22.327305 22.479206 22.500904 22.479206 22.479206 22.500904 22.457508 22.392399 22.197102 21.936695 21.784809 21.676304 21.611210 21.589497 21.546101 21.698002 21.676304 21.632908 21.698002 21.763096 21.914997 22.001804 21.980106 22.023502 22.001804 21.936695 21.893299 21.719700 21.632908 21.546101 21.372501 21.329105 21.263996 21.220600 21.155506 21.155506 21.047001 21.068699 20.938496 21.003605 20.764896 20.547901 20.569599 20.461109 20.200703 20.027103 19.788410 19.462910 19.289295 19.137409 18.703403 18.399601 
17.575001 17.683506 17.857105 17.813709 17.857105 17.791996 17.813709 17.791996 17.770298 17.791996 17.857105 17.857105 17.922199 17.922199 17.987309 17.943897 17.965595 17.922199 17.900501 17.922199 17.878803 17.900501 17.835407 17.857105 17.813709 17.813709 17.965595 17.987309 17.835407 17.922199 17.726902 17.726902 17.791996 17.791996 17.813709 17.813709 17.987309 17.791996 17.770298 17.661808 17.705204 17.618397 17.640110 17.640110 17.575001 17.661808 17.640110 17.683506 17.813709 17.835407 17.770298 17.835407 18.074100 18.551502 18.920399 19.419498 19.831806 20.179005 20.439396 20.678104 20.764896 20.743198 20.851704 20.916798 20.873402 20.938496 21.068699 21.198902 21.307407 21.437595 21.524403 21.567799 21.502705 21.481007 21.611210 21.654606 21.676304 21.611210 21.589497 21.611210 21.676304 21.698002 21.698002 21.871601 22.066898 22.197102 22.305607 22.392399 22.349003 22.283909 22.240498 22.327305 22.240498 22.197102 22.153706 22.066898 21.980106 21.893299 21.849903 21.719700 21.654606 21.654606 21.632908 21.741398 21.741398 21.849903 21.958408 22.175404 22.349003 22.435810 22.457508 22.544300 22.500904 22.479206 22.392399 22.414097 22.218800 21.936695 21.763096 21.632908 21.654606 21.567799 21.481007 21.676304 21.611210 21.654606 21.763096 21.784809 21.893299 22.023502 22.066898 22.088596 22.023502 22.066898 22.066898 21.806507 21.719700 21.632908 21.394199 21.242298 21.112110 21.177204 21.068699 20.981907 20.960209 20.960209 20.764896 20.830006 20.786610 20.634708 20.504505 20.396000 20.157307 20.005405 19.701603 19.419498 19.245899 19.180805 18.811909 18.508106 
17.705204 17.618397 17.770298 17.791996 17.791996 17.683506 17.835407 17.835407 17.813709 17.813709 17.857105 17.878803 17.857105 17.965595 17.965595 17.900501 17.878803 17.965595 17.987309 17.878803 17.943897 17.922199 17.965595 17.878803 17.987309 17.857105 17.943897 17.965595 17.987309 17.922199 17.835407 17.813709 17.791996 17.857105 17.835407 17.813709 17.813709 17.835407 17.748600 17.705204 17.575001 17.575001 17.683506 17.661808 17.618397 17.640110 17.596699 17.683506 17.835407 17.813709 17.813709 17.922199 18.182606 18.594898 19.093998 19.462910 19.918598 20.287510 20.461109 20.678104 20.808308 20.764896 20.830006 20.873402 20.916798 20.981907 21.112110 21.242298 21.350803 21.546101 21.567799 21.589497 21.589497 21.698002 21.698002 21.719700 21.763096 21.676304 21.676304 21.676304 21.763096 21.676304 21.763096 21.828205 22.066898 22.175404 22.305607 22.327305 22.283909 22.218800 22.197102 22.175404 22.175404 22.175404 22.110310 22.023502 22.023502 21.914997 21.784809 21.741398 21.632908 21.632908 21.741398 21.698002 21.741398 21.806507 22.001804 22.153706 22.305607 22.349003 22.522602 22.522602 22.544300 22.500904 22.500904 22.414097 22.218800 21.958408 21.741398 21.611210 21.611210 21.611210 21.481007 21.589497 21.546101 21.567799 21.698002 21.828205 21.936695 22.023502 22.110310 22.110310 22.088596 22.001804 22.001804 21.871601 21.784809 21.676304 21.372501 21.285709 21.133808 21.068699 20.916798 20.960209 20.895100 20.851704 20.721500 20.830006 20.699802 20.569599 20.482807 20.374302 20.157307 20.048801 19.723301 19.484608 19.354404 19.289295 18.898701 18.508106 
17.640110 17.488209 17.705204 17.748600 17.726902 17.748600 17.813709 17.770298 17.726902 17.835407 17.922199 17.900501 17.900501 17.943897 18.009007 17.922199 17.943897 17.943897 17.857105 17.965595 18.030704 17.943897 17.965595 17.922199 18.030704 17.857105 17.922199 17.965595 17.943897 17.922199 17.770298 17.857105 17.922199 17.857105 17.835407 17.770298 17.770298 17.813709 17.835407 17.618397 17.618397 17.705204 17.618397 17.726902 17.640110 17.640110 17.596699 17.618397 17.835407 17.791996 17.878803 17.857105 18.291096 18.660007 19.115696 19.549702 19.983707 20.396000 20.461109 20.678104 20.808308 20.786610 20.851704 20.916798 20.916798 20.938496 21.133808 21.242298 21.502705 21.546101 21.676304 21.611210 21.632908 21.654606 21.741398 21.784809 21.828205 21.806507 21.806507 21.849903 21.914997 21.806507 21.871601 21.980106 22.110310 22.197102 22.305607 22.262196 22.283909 22.262196 22.175404 22.175404 22.001804 22.088596 22.110310 21.980106 21.980106 21.936695 21.914997 21.784809 21.719700 21.698002 21.784809 21.806507 21.849903 21.784809 22.023502 22.240498 22.305607 22.349003 22.457508 22.479206 22.479206 22.457508 22.457508 22.435810 22.175404 21.936695 21.763096 21.719700 21.698002 21.654606 21.611210 21.567799 21.567799 21.589497 21.698002 21.828205 21.914997 22.066898 22.110310 22.088596 22.132008 22.066898 22.066898 21.980106 21.849903 21.632908 21.372501 21.242298 21.133808 21.090397 20.960209 20.873402 20.938496 20.916798 20.656406 20.656406 20.743198 20.656406 20.439396 20.417698 20.179005 19.983707 19.831806 19.528004 19.376102 19.311008 19.028904 18.508106 
17.575001 17.553303 17.640110 17.813709 17.835407 17.857105 17.813709 17.726902 17.791996 17.922199 17.922199 17.943897 17.900501 17.965595 17.987309 17.900501 17.922199 17.900501 17.900501 17.965595 18.009007 17.922199 17.813709 17.943897 18.052402 17.900501 17.900501 17.965595 17.857105 17.943897 17.813709 17.878803 17.857105 17.857105 17.857105 17.857105 17.835407 17.922199 17.770298 17.575001 17.683506 17.726902 17.705204 17.575001 17.661808 17.640110 17.640110 17.661808 17.900501 17.835407 17.900501 17.878803 18.356205 18.833607 19.289295 19.636509 20.157307 20.396000 20.547901 20.786610 20.851704 20.786610 20.851704 20.895100 20.916798 21.003605 21.155506 21.329105 21.415897 21.698002 21.654606 21.567799 21.589497 21.698002 21.698002 21.806507 21.936695 22.023502 22.001804 22.066898 22.110310 22.045200 22.110310 22.175404 22.262196 22.240498 22.175404 22.088596 22.132008 22.001804 22.088596 22.001804 21.980106 21.936695 21.893299 21.958408 22.066898 22.132008 21.958408 21.980106 21.914997 21.914997 21.871601 21.893299 21.914997 21.914997 21.980106 22.132008 22.262196 22.283909 22.349003 22.262196 22.435810 22.435810 22.370701 22.414097 22.218800 22.001804 21.871601 21.741398 21.719700 21.654606 21.632908 21.741398 21.654606 21.719700 21.741398 21.828205 21.958408 22.132008 22.132008 22.175404 22.153706 22.045200 22.088596 21.980106 21.806507 21.698002 21.372501 21.285709 21.112110 21.003605 20.960209 20.916798 20.851704 20.808308 20.743198 20.721500 20.699802 20.504505 20.526203 20.439396 20.222401 20.048801 19.788410 19.571400 19.506306 19.224201 19.028904 18.594898 
17.575001 17.531605 17.748600 17.857105 17.835407 17.900501 17.878803 17.900501 17.791996 17.857105 17.900501 18.009007 17.922199 18.030704 17.987309 17.922199 17.922199 17.900501 17.900501 18.030704 18.139210 17.943897 17.922199 17.965595 17.943897 17.857105 17.943897 17.900501 17.922199 18.009007 17.791996 17.943897 17.922199 17.878803 17.857105 17.943897 17.835407 17.857105 17.770298 17.683506 17.618397 17.661808 17.748600 17.705204 17.618397 17.640110 17.726902 17.618397 17.813709 17.835407 17.900501 17.965595 18.442997 18.811909 19.376102 19.723301 20.200703 20.461109 20.504505 20.764896 20.786610 20.808308 20.830006 20.851704 20.916798 21.025303 21.025303 21.263996 21.394199 21.611210 21.632908 21.459309 21.546101 21.611210 21.763096 22.001804 22.045200 22.066898 22.066898 22.153706 22.283909 22.240498 22.327305 22.305607 22.262196 22.218800 22.045200 22.023502 21.936695 21.893299 21.871601 21.784809 21.741398 21.806507 21.871601 21.958408 22.066898 22.175404 22.110310 22.045200 22.066898 22.066898 22.045200 22.088596 22.066898 22.023502 22.066898 22.110310 22.088596 22.088596 22.132008 22.218800 22.262196 22.218800 22.283909 22.305607 22.218800 22.066898 21.893299 21.806507 21.763096 21.763096 21.719700 21.828205 21.741398 21.741398 21.784809 21.914997 22.066898 22.132008 22.197102 22.218800 22.132008 22.088596 22.132008 21.936695 21.871601 21.719700 21.481007 21.350803 21.198902 21.112110 21.047001 20.830006 20.895100 20.895100 20.699802 20.721500 20.764896 20.504505 20.569599 20.330906 20.179005 20.005405 19.701603 19.679905 19.462910 19.397800 19.137409 18.616596 
17.531605 17.553303 17.640110 17.987309 17.878803 17.857105 17.900501 17.900501 17.813709 17.900501 17.900501 17.965595 17.900501 17.987309 17.987309 17.987309 17.900501 17.900501 18.030704 17.922199 18.009007 18.009007 17.965595 17.943897 17.878803 17.965595 17.943897 17.922199 17.943897 17.922199 17.835407 17.857105 17.922199 17.943897 17.922199 17.943897 17.878803 17.835407 17.791996 17.705204 17.596699 17.661808 17.683506 17.661808 17.640110 17.640110 17.705204 17.661808 17.813709 17.900501 17.943897 17.987309 18.551502 18.942097 19.462910 19.896900 20.265797 20.417698 20.547901 20.721500 20.743198 20.743198 20.786610 20.830006 20.938496 20.981907 21.112110 21.263996 21.415897 21.567799 21.394199 21.415897 21.502705 21.524403 21.784809 21.936695 22.045200 22.132008 22.153706 22.305607 22.305607 22.349003 22.349003 22.414097 22.349003 22.197102 22.001804 21.893299 21.849903 21.828205 21.698002 21.719700 21.654606 21.698002 21.806507 21.958408 22.153706 22.262196 22.283909 22.262196 22.218800 22.240498 22.240498 22.262196 22.218800 22.175404 22.045200 22.045200 21.958408 21.936695 21.958408 21.936695 22.023502 22.110310 22.132008 22.240498 22.153706 22.023502 21.980106 21.893299 21.914997 21.849903 21.893299 21.893299 21.828205 21.763096 21.763096 21.914997 22.001804 22.066898 22.045200 22.110310 22.132008 22.088596 22.023502 21.958408 21.936695 21.719700 21.502705 21.437595 21.242298 21.068699 20.981907 20.873402 20.938496 20.938496 20.830006 20.764896 20.786610 20.591297 20.526203 20.396000 20.157307 19.983707 19.831806 19.593098 19.528004 19.397800 19.159107 18.660007 
17.618397 17.553303 17.661808 17.965595 17.965595 18.009007 17.943897 17.965595 17.878803 17.900501 17.900501 17.943897 17.943897 17.965595 17.987309 18.009007 17.987309 17.965595 17.922199 17.987309 18.009007 17.922199 18.030704 17.922199 17.943897 17.965595 17.922199 17.922199 17.900501 17.900501 17.857105 17.965595 17.922199 18.009007 17.857105 17.900501 17.857105 17.943897 17.791996 17.618397 17.661808 17.770298 17.726902 17.705204 17.683506 17.726902 17.705204 17.661808 17.813709 17.857105 17.965595 18.117496 18.725101 19.028904 19.571400 19.983707 20.265797 20.330906 20.526203 20.656406 20.743198 20.678104 20.743198 20.895100 20.895100 20.916798 21.090397 21.263996 21.307407 21.437595 21.394199 21.350803 21.372501 21.654606 21.806507 21.936695 22.001804 22.132008 22.197102 22.283909 22.370701 22.414097 22.370701 22.435810 22.327305 22.132008 21.980106 21.763096 21.806507 21.698002 21.763096 21.676304 21.589497 21.654606 21.784809 22.001804 22.197102 22.327305 22.392399 22.392399 22.370701 22.370701 22.370701 22.392399 22.349003 22.218800 22.110310 22.023502 21.893299 21.806507 21.806507 21.849903 21.871601 21.893299 21.980106 22.088596 22.088596 22.153706 22.066898 22.023502 22.132008 22.088596 22.001804 22.001804 21.914997 21.828205 21.871601 21.893299 22.023502 22.023502 22.001804 22.066898 21.958408 22.001804 21.980106 21.871601 21.893299 21.741398 21.589497 21.415897 21.329105 21.198902 21.177204 21.025303 21.068699 20.981907 20.851704 20.895100 20.873402 20.656406 20.569599 20.461109 20.222401 20.070499 19.875202 19.723301 19.419498 19.376102 19.289295 18.790195 
17.553303 17.618397 17.596699 17.922199 17.922199 17.943897 17.943897 17.922199 17.857105 17.813709 17.770298 17.857105 17.900501 17.922199 17.922199 18.009007 17.900501 17.835407 17.857105 17.922199 17.878803 17.987309 17.943897 17.922199 17.922199 17.922199 17.900501 17.857105 17.835407 17.943897 17.900501 17.835407 18.030704 17.900501 17.943897 17.835407 17.857105 17.900501 17.748600 17.705204 17.596699 17.705204 17.770298 17.683506 17.726902 17.705204 17.661808 17.705204 17.726902 17.878803 17.965595 18.204304 18.790195 19.202503 19.636509 20.092197 20.352604 20.265797 20.352604 20.547901 20.591297 20.569599 20.678104 20.808308 20.851704 20.960209 21.090397 21.155506 21.329105 21.372501 21.372501 21.285709 21.437595 21.611210 21.806507 21.849903 22.045200 22.132008 22.153706 22.305607 22.392399 22.349003 22.457508 22.370701 22.305607 22.088596 21.936695 21.828205 21.741398 21.632908 21.719700 21.524403 21.589497 21.676304 21.763096 22.045200 22.175404 22.349003 22.414097 22.414097 22.414097 22.392399 22.457508 22.435810 22.327305 22.283909 22.001804 21.806507 21.741398 21.654606 21.654606 21.698002 21.676304 21.698002 21.871601 21.936695 22.132008 22.175404 22.305607 22.283909 22.240498 22.240498 22.197102 22.240498 22.088596 21.914997 21.980106 21.914997 21.958408 21.828205 21.828205 21.828205 21.719700 21.828205 21.828205 21.806507 21.828205 21.763096 21.589497 21.481007 21.415897 21.307407 21.329105 21.198902 21.090397 21.133808 20.938496 20.873402 20.830006 20.612995 20.591297 20.417698 20.157307 20.113895 19.831806 19.658207 19.593098 19.549702 19.289295 18.855305 
17.640110 17.596699 17.596699 17.857105 17.878803 17.835407 17.943897 17.835407 17.900501 17.900501 17.922199 17.878803 18.030704 17.943897 17.943897 17.987309 17.922199 17.922199 17.900501 17.987309 17.965595 17.900501 17.878803 17.987309 18.009007 17.987309 18.009007 17.943897 17.813709 17.965595 17.813709 17.900501 17.943897 17.987309 17.987309 17.878803 17.878803 17.900501 17.726902 17.661808 17.705204 17.705204 17.770298 17.705204 17.683506 17.748600 17.705204 17.683506 17.813709 17.900501 17.900501 18.269398 18.963810 19.376102 19.766697 20.287510 20.396000 20.396000 20.374302 20.526203 20.547901 20.504505 20.612995 20.678104 20.873402 20.981907 21.047001 21.155506 21.177204 21.372501 21.329105 21.285709 21.437595 21.502705 21.784809 21.914997 22.001804 22.110310 22.197102 22.283909 22.457508 22.457508 22.370701 22.370701 22.305607 22.110310 21.871601 21.784809 21.784809 21.719700 21.698002 21.611210 21.546101 21.567799 21.698002 22.001804 22.240498 22.370701 22.435810 22.522602 22.544300 22.457508 22.435810 22.522602 22.435810 22.262196 22.001804 21.849903 21.698002 21.611210 21.611210 21.654606 21.546101 21.611210 21.763096 21.871601 22.045200 22.218800 22.327305 22.349003 22.370701 22.392399 22.240498 22.414097 22.283909 22.132008 22.001804 21.893299 21.806507 21.719700 21.676304 21.632908 21.589497 21.632908 21.632908 21.698002 21.698002 21.763096 21.698002 21.632908 21.611210 21.567799 21.415897 21.437595 21.242298 21.220600 21.003605 20.981907 20.916798 20.612995 20.612995 20.461109 20.309208 20.070499 19.918598 19.658207 19.701603 19.528004 19.354404 18.898701 
17.770298 17.553303 17.618397 17.813709 17.900501 17.922199 17.900501 17.922199 17.943897 17.857105 18.009007 17.943897 17.987309 18.009007 17.965595 17.943897 17.943897 17.965595 17.965595 17.878803 17.965595 17.987309 17.878803 17.987309 17.965595 18.009007 17.943897 17.878803 17.943897 17.922199 17.813709 17.835407 17.965595 17.943897 17.922199 17.900501 17.943897 17.878803 17.705204 17.705204 17.683506 17.661808 17.748600 17.683506 17.683506 17.705204 17.683506 17.748600 17.900501 17.857105 18.117496 18.356205 19.072300 19.506306 19.853504 20.417698 20.504505 20.352604 20.309208 20.504505 20.526203 20.461109 20.612995 20.634708 20.764896 20.830006 20.938496 21.090397 21.242298 21.198902 21.329105 21.285709 21.502705 21.589497 21.763096 21.871601 22.045200 22.153706 22.197102 22.305607 22.414097 22.522602 22.500904 22.500904 22.262196 22.088596 21.893299 21.849903 21.763096 21.741398 21.698002 21.676304 21.589497 21.611210 21.784809 22.001804 22.218800 22.370701 22.457508 22.479206 22.479206 22.522602 22.500904 22.500904 22.370701 22.175404 21.958408 21.871601 21.741398 21.567799 21.546101 21.524403 21.524403 21.567799 21.698002 21.828205 22.023502 22.283909 22.370701 22.370701 22.414097 22.544300 22.370701 22.370701 22.327305 22.153706 22.045200 21.893299 21.784809 21.611210 21.589497 21.502705 21.502705 21.415897 21.524403 21.589497 21.589497 21.698002 21.849903 21.893299 21.719700 21.698002 21.632908 21.502705 21.459309 21.437595 21.198902 21.025303 20.981907 20.764896 20.656406 20.591297 20.330906 20.092197 19.853504 19.679905 19.571400 19.484608 19.419498 18.963810 
17.640110 17.531605 17.466496 17.791996 17.835407 17.878803 17.965595 17.965595 17.835407 17.835407 17.900501 17.878803 17.965595 17.922199 17.965595 17.943897 17.857105 17.943897 17.900501 17.878803 17.878803 17.965595 17.878803 17.900501 17.922199 17.878803 17.900501 17.813709 17.900501 17.965595 17.813709 17.835407 17.857105 17.770298 17.835407 17.791996 17.813709 17.791996 17.640110 17.640110 17.596699 17.726902 17.726902 17.683506 17.618397 17.726902 17.705204 17.748600 17.900501 17.857105 18.030704 18.464710 19.224201 19.528004 19.983707 20.504505 20.482807 20.396000 20.330906 20.461109 20.461109 20.547901 20.504505 20.634708 20.721500 20.786610 20.916798 21.047001 21.177204 21.198902 21.198902 21.263996 21.394199 21.524403 21.676304 21.871601 21.980106 22.001804 22.153706 22.240498 22.349003 22.522602 22.392399 22.305607 22.153706 21.980106 21.849903 21.784809 21.828205 21.784809 21.676304 21.676304 21.611210 21.611210 21.784809 22.023502 22.175404 22.349003 22.435810 22.392399 22.479206 22.457508 22.587696 22.457508 22.327305 22.132008 21.893299 21.828205 21.698002 21.546101 21.546101 21.481007 21.502705 21.524403 21.632908 21.849903 22.001804 22.175404 22.414097 22.500904 22.349003 22.414097 22.414097 22.370701 22.349003 22.132008 22.001804 21.828205 21.763096 21.567799 21.372501 21.394199 21.394199 21.350803 21.394199 21.394199 21.524403 21.611210 21.763096 21.871601 21.784809 21.828205 21.763096 21.654606 21.589497 21.481007 21.329105 21.133808 21.068699 20.721500 20.721500 20.504505 20.309208 20.070499 19.853504 19.571400 19.506306 19.593098 19.441196 19.050602 
17.661808 17.553303 17.575001 17.661808 17.922199 17.922199 17.835407 17.857105 17.835407 17.965595 17.922199 17.922199 17.943897 17.943897 17.943897 17.878803 17.922199 17.922199 17.835407 17.878803 17.835407 17.770298 17.857105 17.770298 17.835407 17.857105 17.857105 17.922199 17.813709 17.878803 17.857105 17.878803 17.900501 17.878803 17.835407 17.878803 17.813709 17.770298 17.640110 17.618397 17.640110 17.640110 17.661808 17.726902 17.748600 17.640110 17.640110 17.683506 17.922199 17.857105 18.074100 18.594898 19.245899 19.723301 19.940296 20.569599 20.612995 20.504505 20.396000 20.482807 20.396000 20.526203 20.504505 20.504505 20.634708 20.808308 20.895100 21.003605 21.155506 21.220600 21.220600 21.133808 21.394199 21.459309 21.632908 21.784809 21.914997 21.980106 22.110310 22.218800 22.327305 22.392399 22.370701 22.240498 22.197102 21.980106 21.849903 21.828205 21.849903 21.871601 21.741398 21.741398 21.719700 21.741398 21.849903 22.045200 22.175404 22.327305 22.327305 22.457508 22.435810 22.565998 22.349003 22.435810 22.327305 22.262196 21.936695 21.806507 21.698002 21.546101 21.546101 21.524403 21.546101 21.589497 21.676304 21.806507 22.110310 22.218800 22.392399 22.392399 22.435810 22.457508 22.414097 22.370701 22.305607 22.110310 22.001804 21.719700 21.589497 21.502705 21.372501 21.198902 21.307407 21.307407 21.350803 21.329105 21.415897 21.719700 21.763096 21.849903 21.893299 21.958408 21.893299 21.763096 21.719700 21.676304 21.459309 21.263996 21.090397 20.786610 20.830006 20.526203 20.222401 20.113895 19.918598 19.723301 19.528004 19.441196 19.441196 19.050602 
17.661808 17.488209 17.488209 17.661808 17.813709 17.987309 17.922199 17.857105 17.857105 17.943897 17.878803 17.900501 17.857105 17.965595 17.878803 17.835407 17.900501 17.922199 17.835407 17.900501 17.835407 17.813709 17.791996 17.813709 17.813709 17.943897 17.900501 17.857105 17.835407 17.878803 17.835407 17.878803 17.857105 17.878803 17.900501 17.900501 17.791996 17.791996 17.618397 17.596699 17.705204 17.683506 17.640110 17.726902 17.748600 17.661808 17.726902 17.661808 17.965595 17.878803 18.117496 18.638309 19.332706 19.723301 20.157307 20.786610 20.612995 20.526203 20.396000 20.439396 20.461109 20.482807 20.461109 20.634708 20.678104 20.764896 20.873402 21.003605 21.112110 21.155506 21.090397 21.133808 21.242298 21.329105 21.524403 21.567799 21.784809 21.784809 21.914997 22.066898 22.197102 22.240498 22.262196 22.175404 22.088596 22.001804 21.914997 21.849903 21.914997 21.849903 21.871601 21.741398 21.698002 21.741398 21.893299 22.045200 22.240498 22.305607 22.349003 22.305607 22.435810 22.414097 22.370701 22.370701 22.283909 22.153706 21.958408 21.849903 21.763096 21.676304 21.567799 21.546101 21.524403 21.589497 21.806507 21.914997 22.088596 22.283909 22.370701 22.435810 22.457508 22.500904 22.349003 22.392399 22.197102 22.088596 22.001804 21.698002 21.567799 21.481007 21.372501 21.307407 21.220600 21.307407 21.372501 21.307407 21.394199 21.611210 21.741398 21.828205 21.980106 21.958408 21.871601 21.828205 21.828205 21.719700 21.502705 21.329105 21.133808 20.916798 20.764896 20.569599 20.309208 20.113895 19.896900 19.701603 19.419498 19.462910 19.419498 19.115696 
17.705204 17.531605 17.553303 17.618397 17.835407 17.943897 17.857105 17.878803 17.943897 17.965595 17.987309 17.987309 17.900501 17.943897 17.965595 17.900501 17.900501 17.900501 17.813709 17.878803 17.857105 17.900501 17.900501 17.813709 17.878803 17.878803 17.900501 17.900501 17.900501 17.900501 17.791996 17.857105 17.943897 17.922199 17.943897 17.900501 17.878803 17.878803 17.575001 17.640110 17.618397 17.791996 17.705204 17.726902 17.748600 17.770298 17.683506 17.813709 17.922199 17.943897 18.095798 18.746799 19.397800 19.788410 20.244099 20.764896 20.634708 20.547901 20.417698 20.461109 20.417698 20.461109 20.461109 20.504505 20.678104 20.808308 20.895100 21.003605 21.090397 21.090397 21.177204 21.068699 21.198902 21.198902 21.329105 21.481007 21.524403 21.698002 21.719700 21.893299 22.110310 22.066898 22.066898 22.110310 22.045200 22.088596 22.110310 22.110310 22.045200 22.001804 22.001804 21.871601 21.806507 21.871601 21.980106 22.088596 22.240498 22.327305 22.305607 22.370701 22.414097 22.479206 22.414097 22.305607 22.218800 22.218800 22.045200 21.871601 21.806507 21.784809 21.698002 21.611210 21.719700 21.763096 21.849903 21.893299 22.197102 22.262196 22.414097 22.457508 22.500904 22.479206 22.457508 22.392399 22.305607 22.197102 22.023502 21.806507 21.654606 21.437595 21.329105 21.263996 21.242298 21.350803 21.350803 21.350803 21.415897 21.654606 21.676304 21.958408 21.980106 21.980106 21.958408 21.893299 21.806507 21.763096 21.524403 21.307407 21.155506 20.873402 20.721500 20.591297 20.287510 20.222401 19.896900 19.723301 19.593098 19.571400 19.441196 19.180805 
17.835407 17.553303 17.509907 17.640110 17.770298 17.878803 17.857105 17.900501 17.922199 17.922199 17.900501 17.900501 17.965595 17.943897 17.943897 17.943897 17.813709 17.857105 17.857105 17.813709 17.878803 17.857105 17.900501 17.878803 18.030704 17.922199 17.878803 17.878803 17.857105 17.922199 17.900501 17.943897 17.943897 17.943897 17.878803 17.770298 17.857105 17.813709 17.661808 17.661808 17.705204 17.748600 17.726902 17.770298 17.705204 17.791996 17.705204 17.770298 17.900501 17.943897 18.139210 18.877003 19.462910 19.810108 20.352604 20.808308 20.699802 20.612995 20.482807 20.569599 20.482807 20.417698 20.461109 20.634708 20.678104 20.786610 20.873402 21.047001 21.133808 21.112110 21.068699 21.090397 21.133808 21.198902 21.155506 21.329105 21.350803 21.524403 21.654606 21.741398 21.784809 21.958408 21.849903 22.023502 22.153706 22.197102 22.175404 22.240498 22.218800 22.110310 22.153706 22.066898 22.045200 22.001804 22.110310 22.088596 22.153706 22.283909 22.197102 22.240498 22.283909 22.305607 22.240498 22.262196 22.218800 22.153706 22.066898 22.023502 21.980106 21.828205 21.828205 21.828205 21.719700 21.806507 21.871601 21.958408 22.218800 22.349003 22.479206 22.349003 22.479206 22.414097 22.414097 22.457508 22.305607 22.197102 22.001804 21.784809 21.698002 21.589497 21.350803 21.329105 21.329105 21.329105 21.307407 21.329105 21.437595 21.698002 21.784809 21.914997 22.001804 21.936695 21.958408 21.914997 21.871601 21.806507 21.546101 21.329105 21.263996 20.873402 20.808308 20.656406 20.287510 20.070499 19.875202 19.723301 19.506306 19.528004 19.484608 19.159107 
17.878803 17.488209 17.509907 17.640110 17.705204 18.052402 17.965595 18.009007 17.922199 17.922199 17.943897 17.922199 17.900501 17.922199 17.835407 17.900501 17.900501 17.857105 17.835407 17.900501 17.900501 17.878803 17.878803 17.943897 17.965595 17.922199 17.922199 17.857105 17.857105 17.878803 17.835407 17.878803 17.922199 17.835407 17.835407 17.878803 17.748600 17.726902 17.575001 17.683506 17.705204 17.791996 17.705204 17.683506 17.748600 17.791996 17.748600 17.748600 17.900501 17.987309 18.269398 18.920399 19.528004 19.875202 20.439396 20.851704 20.699802 20.634708 20.569599 20.504505 20.482807 20.461109 20.504505 20.612995 20.743198 20.895100 20.938496 21.112110 21.133808 21.155506 21.090397 21.047001 21.090397 21.112110 21.133808 21.220600 21.285709 21.459309 21.567799 21.654606 21.849903 21.828205 21.849903 22.066898 22.132008 22.240498 22.262196 22.218800 22.327305 22.305607 22.240498 22.218800 22.262196 22.175404 22.132008 22.153706 22.066898 22.110310 22.132008 22.110310 22.153706 22.153706 22.175404 22.088596 22.132008 22.153706 22.153706 22.066898 22.110310 22.023502 21.980106 21.893299 21.936695 21.936695 22.001804 22.023502 22.132008 22.327305 22.327305 22.327305 22.392399 22.457508 22.392399 22.327305 22.327305 22.132008 22.001804 21.806507 21.741398 21.567799 21.546101 21.459309 21.415897 21.415897 21.372501 21.502705 21.589497 21.676304 21.784809 21.914997 22.023502 22.023502 21.980106 21.980106 21.871601 21.784809 21.589497 21.350803 21.155506 20.960209 20.721500 20.634708 20.352604 20.113895 19.918598 19.701603 19.462910 19.462910 19.462910 19.267597 
17.943897 17.466496 17.553303 17.488209 17.705204 17.965595 17.878803 18.009007 17.900501 17.900501 17.878803 17.943897 17.943897 17.922199 17.922199 17.965595 17.922199 17.900501 17.878803 17.922199 17.900501 17.857105 17.900501 17.857105 17.878803 17.922199 17.965595 17.922199 17.922199 17.857105 17.791996 17.900501 17.835407 17.900501 17.878803 17.835407 17.770298 17.813709 17.575001 17.640110 17.661808 17.705204 17.770298 17.770298 17.748600 17.683506 17.726902 17.770298 18.009007 18.052402 18.377903 19.137409 19.571400 19.896900 20.482807 20.895100 20.743198 20.547901 20.461109 20.439396 20.526203 20.504505 20.569599 20.678104 20.764896 20.938496 21.068699 21.220600 21.198902 21.133808 21.025303 21.068699 21.047001 21.068699 21.133808 21.177204 21.263996 21.350803 21.502705 21.632908 21.698002 21.698002 21.828205 21.958408 22.240498 22.283909 22.370701 22.392399 22.435810 22.392399 22.435810 22.305607 22.435810 22.305607 22.197102 22.066898 22.023502 22.001804 22.001804 22.001804 22.045200 22.023502 21.980106 22.066898 22.153706 22.218800 22.153706 22.218800 22.240498 22.283909 22.175404 22.132008 22.218800 22.132008 22.153706 22.110310 22.175404 22.240498 22.175404 22.240498 22.262196 22.327305 22.283909 22.327305 22.327305 22.197102 22.066898 21.871601 21.849903 21.698002 21.654606 21.698002 21.481007 21.481007 21.481007 21.546101 21.632908 21.806507 21.871601 21.936695 22.045200 22.023502 21.980106 21.936695 21.828205 21.806507 21.502705 21.307407 21.133808 20.895100 20.786610 20.634708 20.330906 20.157307 19.831806 19.788410 19.528004 19.506306 19.484608 19.245899 
18.030704 17.553303 17.596699 17.509907 17.683506 17.900501 18.009007 17.965595 17.922199 17.922199 17.857105 17.987309 17.900501 17.965595 18.009007 18.052402 17.878803 17.878803 18.030704 17.922199 17.965595 17.922199 17.900501 17.791996 17.900501 17.922199 17.922199 17.900501 17.922199 17.965595 17.878803 17.878803 17.857105 17.922199 17.857105 17.857105 17.770298 17.791996 17.640110 17.683506 17.770298 17.726902 17.726902 17.791996 17.791996 17.791996 17.705204 17.813709 18.030704 18.095798 18.442997 19.159107 19.744999 20.005405 20.678104 20.981907 20.764896 20.656406 20.504505 20.547901 20.569599 20.482807 20.612995 20.743198 20.808308 21.068699 21.047001 21.177204 21.133808 21.198902 21.090397 20.960209 21.068699 21.068699 21.090397 21.133808 21.285709 21.329105 21.502705 21.632908 21.719700 21.741398 21.828205 21.980106 22.262196 22.327305 22.435810 22.435810 22.522602 22.587696 22.522602 22.414097 22.370701 22.305607 22.197102 22.132008 22.045200 21.980106 22.023502 21.936695 21.980106 21.936695 21.936695 22.001804 22.153706 22.262196 22.327305 22.392399 22.392399 22.414097 22.349003 22.327305 22.305607 22.327305 22.262196 22.305607 22.240498 22.045200 22.088596 22.153706 22.045200 22.132008 22.153706 22.175404 22.175404 22.088596 22.066898 22.001804 21.936695 21.893299 21.806507 21.741398 21.654606 21.611210 21.632908 21.654606 21.741398 21.958408 21.936695 22.001804 22.023502 21.980106 21.893299 21.849903 21.806507 21.784809 21.524403 21.372501 21.177204 20.916798 20.851704 20.678104 20.309208 20.157307 20.005405 19.701603 19.593098 19.593098 19.506306 19.376102 
17.965595 17.553303 17.466496 17.509907 17.618397 17.965595 18.030704 17.922199 17.922199 17.943897 18.009007 17.943897 17.878803 17.987309 17.965595 17.943897 17.922199 17.922199 17.922199 17.943897 17.900501 17.857105 17.857105 17.835407 17.943897 17.943897 17.813709 17.965595 17.943897 17.922199 17.835407 17.857105 17.835407 17.857105 17.857105 17.791996 17.770298 17.748600 17.575001 17.683506 17.748600 17.748600 17.726902 17.748600 17.770298 17.791996 17.661808 17.770298 17.965595 18.139210 18.660007 19.267597 19.788410 20.092197 20.786610 20.960209 20.764896 20.569599 20.526203 20.569599 20.504505 20.526203 20.699802 20.851704 20.981907 21.090397 21.133808 21.285709 21.263996 21.220600 21.112110 21.068699 21.112110 21.155506 21.155506 21.220600 21.263996 21.415897 21.437595 21.589497 21.698002 21.784809 21.828205 22.088596 22.283909 22.392399 22.479206 22.479206 22.544300 22.631107 22.544300 22.457508 22.370701 22.370701 22.197102 22.066898 21.980106 21.914997 21.914997 21.849903 21.893299 21.936695 21.914997 22.023502 22.197102 22.327305 22.370701 22.544300 22.522602 22.522602 22.522602 22.500904 22.500904 22.479206 22.414097 22.262196 22.088596 21.958408 21.914997 21.849903 21.936695 21.958408 21.980106 22.045200 22.023502 22.045200 22.066898 22.066898 22.045200 22.066898 21.958408 21.936695 21.784809 21.806507 21.806507 21.763096 21.871601 21.936695 21.871601 21.914997 21.914997 21.828205 21.914997 21.784809 21.741398 21.698002 21.481007 21.285709 21.220600 20.851704 20.808308 20.634708 20.352604 20.135609 19.940296 19.593098 19.506306 19.506306 19.506306 19.289295 
17.943897 17.596699 17.553303 17.531605 17.488209 17.791996 17.878803 18.009007 17.857105 17.922199 17.835407 17.943897 17.878803 17.835407 17.922199 17.943897 17.922199 17.900501 17.857105 17.900501 17.965595 17.857105 17.878803 17.900501 18.030704 17.965595 17.943897 17.878803 17.835407 17.878803 17.770298 17.857105 17.813709 17.922199 17.878803 17.770298 17.748600 17.661808 17.509907 17.618397 17.683506 17.726902 17.705204 17.726902 17.705204 17.748600 17.791996 17.748600 17.965595 18.204304 18.660007 19.311008 19.788410 20.113895 20.830006 20.938496 20.699802 20.634708 20.461109 20.591297 20.634708 20.699802 20.699802 20.873402 21.025303 21.155506 21.198902 21.198902 21.198902 21.263996 21.112110 21.090397 21.047001 21.155506 21.220600 21.285709 21.350803 21.481007 21.502705 21.676304 21.676304 21.849903 21.849903 22.153706 22.283909 22.457508 22.457508 22.500904 22.609409 22.631107 22.479206 22.479206 22.414097 22.370701 22.197102 22.023502 21.958408 21.828205 21.849903 21.828205 21.828205 21.871601 21.893299 21.980106 22.153706 22.327305 22.457508 22.544300 22.544300 22.565998 22.631107 22.544300 22.565998 22.479206 22.435810 22.283909 22.066898 21.849903 21.828205 21.828205 21.828205 21.784809 21.828205 21.871601 21.893299 21.914997 22.110310 22.132008 22.132008 22.132008 22.088596 22.132008 22.001804 21.980106 21.980106 21.849903 21.806507 21.871601 21.763096 21.828205 21.676304 21.632908 21.698002 21.611210 21.567799 21.589497 21.394199 21.307407 21.133808 20.873402 20.743198 20.591297 20.396000 20.179005 19.918598 19.701603 19.462910 19.528004 19.528004 19.289295 
18.009007 17.596699 17.509907 17.488209 17.531605 17.770298 17.987309 18.052402 17.922199 18.009007 17.965595 17.878803 17.878803 17.965595 18.009007 17.987309 17.922199 17.857105 17.922199 18.009007 17.987309 17.987309 17.900501 17.922199 17.943897 17.943897 17.900501 17.922199 17.813709 17.878803 17.835407 17.835407 17.770298 17.878803 17.878803 17.726902 17.705204 17.575001 17.488209 17.575001 17.683506 17.705204 17.661808 17.770298 17.770298 17.705204 17.770298 17.835407 18.095798 18.182606 18.768497 19.441196 19.875202 20.200703 20.873402 20.916798 20.612995 20.547901 20.569599 20.721500 20.743198 20.764896 20.830006 20.916798 21.133808 21.198902 21.307407 21.350803 21.307407 21.285709 21.155506 21.133808 21.112110 21.263996 21.242298 21.350803 21.524403 21.611210 21.654606 21.654606 21.698002 21.849903 21.936695 22.218800 22.392399 22.479206 22.631107 22.565998 22.544300 22.609409 22.500904 22.414097 22.349003 22.305607 22.153706 22.066898 21.893299 21.980106 21.914997 21.784809 21.828205 21.806507 21.893299 22.045200 22.066898 22.283909 22.435810 22.565998 22.674503 22.609409 22.696201 22.652805 22.631107 22.522602 22.457508 22.262196 22.023502 21.871601 21.828205 21.698002 21.741398 21.763096 21.719700 21.741398 21.828205 21.914997 22.088596 22.132008 22.197102 22.197102 22.197102 22.262196 22.110310 22.153706 22.088596 22.023502 21.871601 21.893299 21.676304 21.719700 21.567799 21.567799 21.567799 21.437595 21.459309 21.394199 21.263996 21.198902 21.047001 20.808308 20.743198 20.504505 20.439396 20.244099 19.962009 19.658207 19.506306 19.528004 19.528004 19.311008 
18.160908 17.618397 17.509907 17.596699 17.553303 17.813709 17.987309 18.030704 18.030704 18.030704 18.074100 18.009007 18.030704 18.009007 18.030704 18.009007 17.900501 17.878803 17.943897 18.030704 17.943897 17.965595 17.965595 17.922199 17.922199 17.900501 17.922199 17.943897 17.813709 17.922199 17.922199 17.900501 17.900501 17.835407 17.835407 17.813709 17.748600 17.596699 17.553303 17.726902 17.661808 17.640110 17.683506 17.813709 17.791996 17.791996 17.770298 17.878803 18.117496 18.226002 19.007206 19.636509 19.918598 20.309208 20.981907 20.895100 20.656406 20.612995 20.678104 20.786610 20.960209 20.830006 20.895100 21.003605 21.155506 21.155506 21.307407 21.372501 21.263996 21.350803 21.285709 21.220600 21.263996 21.263996 21.394199 21.502705 21.632908 21.719700 21.849903 21.914997 21.936695 21.936695 22.132008 22.392399 22.479206 22.565998 22.565998 22.609409 22.544300 22.587696 22.544300 22.457508 22.392399 22.349003 22.175404 22.045200 21.980106 21.893299 21.914997 21.849903 21.914997 21.849903 21.893299 22.045200 22.088596 22.240498 22.522602 22.587696 22.696201 22.717899 22.739597 22.652805 22.739597 22.631107 22.565998 22.305607 22.132008 21.980106 21.784809 21.698002 21.676304 21.632908 21.719700 21.828205 21.806507 21.871601 22.110310 22.240498 22.283909 22.327305 22.327305 22.283909 22.240498 22.305607 22.240498 22.088596 22.001804 21.871601 21.741398 21.654606 21.567799 21.546101 21.394199 21.415897 21.307407 21.329105 21.155506 21.133808 21.068699 20.786610 20.743198 20.656406 20.396000 20.222401 19.962009 19.744999 19.506306 19.571400 19.549702 19.332706 
18.052402 17.748600 17.509907 17.509907 17.488209 17.748600 18.009007 17.987309 17.878803 17.943897 17.943897 17.965595 17.987309 17.987309 18.052402 17.943897 17.943897 17.922199 17.943897 17.965595 17.965595 17.943897 17.965595 17.965595 17.922199 17.965595 17.922199 17.943897 17.835407 17.922199 17.813709 17.900501 17.791996 17.813709 17.770298 17.770298 17.705204 17.596699 17.596699 17.640110 17.618397 17.596699 17.618397 17.770298 17.835407 17.900501 17.835407 17.878803 18.117496 18.356205 19.159107 19.723301 19.918598 20.417698 21.003605 20.916798 20.678104 20.721500 20.678104 20.895100 20.960209 20.895100 20.981907 21.047001 21.177204 21.133808 21.263996 21.415897 21.329105 21.350803 21.329105 21.285709 21.307407 21.437595 21.567799 21.632908 21.741398 21.958408 22.023502 22.045200 22.153706 22.132008 22.240498 22.370701 22.479206 22.522602 22.565998 22.565998 22.544300 22.435810 22.522602 22.544300 22.349003 22.262196 22.132008 22.153706 22.001804 22.088596 21.893299 21.958408 21.849903 21.871601 21.958408 21.980106 22.132008 22.414097 22.544300 22.631107 22.696201 22.717899 22.739597 22.696201 22.717899 22.631107 22.522602 22.370701 22.088596 21.806507 21.741398 21.676304 21.654606 21.654606 21.676304 21.763096 21.784809 21.893299 22.132008 22.218800 22.262196 22.370701 22.392399 22.435810 22.327305 22.349003 22.370701 22.110310 22.066898 21.871601 21.719700 21.632908 21.502705 21.437595 21.350803 21.220600 21.285709 21.263996 21.112110 21.155506 20.938496 20.699802 20.699802 20.504505 20.309208 20.135609 19.853504 19.614796 19.506306 19.658207 19.571400 19.224201 
18.117496 17.791996 17.488209 17.553303 17.553303 17.705204 17.943897 17.987309 17.965595 18.030704 18.030704 17.965595 17.943897 18.030704 18.009007 18.009007 17.987309 18.009007 17.987309 17.987309 18.030704 17.987309 17.987309 17.965595 17.922199 17.943897 17.987309 17.900501 17.813709 17.900501 17.813709 17.857105 17.791996 17.835407 17.791996 17.813709 17.726902 17.575001 17.640110 17.661808 17.661808 17.748600 17.705204 17.770298 17.857105 17.835407 17.791996 17.900501 18.117496 18.421299 19.376102 19.766697 20.005405 20.547901 21.003605 20.873402 20.678104 20.743198 20.851704 20.981907 21.047001 20.938496 20.916798 21.068699 21.047001 21.133808 21.307407 21.415897 21.372501 21.415897 21.307407 21.350803 21.394199 21.589497 21.676304 21.871601 22.088596 22.240498 22.240498 22.175404 22.349003 22.392399 22.392399 22.479206 22.500904 22.479206 22.479206 22.435810 22.414097 22.392399 22.435810 22.392399 22.327305 22.262196 22.153706 22.153706 22.110310 22.066898 22.023502 21.936695 21.936695 21.958408 21.980106 22.066898 22.132008 22.349003 22.500904 22.631107 22.696201 22.717899 22.717899 22.761295 22.761295 22.674503 22.609409 22.327305 22.153706 21.849903 21.741398 21.698002 21.698002 21.719700 21.741398 21.741398 21.741398 21.893299 22.066898 22.197102 22.283909 22.392399 22.349003 22.435810 22.392399 22.479206 22.305607 22.218800 22.023502 21.806507 21.698002 21.589497 21.481007 21.394199 21.198902 21.263996 21.155506 21.220600 21.003605 21.003605 20.981907 20.808308 20.721500 20.547901 20.309208 20.135609 19.918598 19.636509 19.593098 19.549702 19.614796 19.354404 
18.182606 17.857105 17.661808 17.618397 17.509907 17.683506 17.943897 18.052402 17.900501 17.878803 17.987309 17.900501 17.900501 17.987309 18.030704 17.987309 18.009007 17.965595 17.987309 18.052402 17.965595 18.074100 18.030704 17.900501 17.835407 17.922199 17.900501 17.900501 17.835407 17.878803 17.813709 17.813709 17.835407 17.835407 17.813709 17.791996 17.575001 17.553303 17.640110 17.726902 17.770298 17.726902 17.791996 17.835407 17.791996 17.857105 17.878803 17.943897 18.117496 18.486408 19.462910 19.853504 20.005405 20.634708 20.981907 20.786610 20.743198 20.764896 20.981907 21.112110 21.025303 21.003605 20.960209 21.047001 21.133808 21.198902 21.350803 21.437595 21.372501 21.372501 21.415897 21.415897 21.589497 21.698002 21.893299 22.066898 22.240498 22.370701 22.479206 22.544300 22.587696 22.609409 22.500904 22.500904 22.457508 22.392399 22.349003 22.305607 22.349003 22.283909 22.283909 22.283909 22.305607 22.327305 22.327305 22.283909 22.262196 22.175404 22.110310 22.132008 22.088596 22.023502 22.023502 22.110310 22.197102 22.392399 22.500904 22.652805 22.674503 22.696201 22.631107 22.804707 22.739597 22.652805 22.609409 22.370701 22.088596 21.958408 21.784809 21.698002 21.741398 21.784809 21.849903 21.828205 21.828205 21.914997 22.088596 22.175404 22.327305 22.414097 22.414097 22.479206 22.414097 22.479206 22.327305 22.153706 22.023502 21.849903 21.763096 21.654606 21.502705 21.415897 21.307407 21.285709 21.198902 21.133808 20.981907 21.047001 20.916798 20.721500 20.634708 20.504505 20.287510 20.200703 19.962009 19.723301 19.571400 19.593098 19.636509 19.354404 
18.030704 17.791996 17.553303 17.531605 17.575001 17.531605 17.900501 18.074100 17.922199 17.878803 17.922199 17.987309 17.922199 17.987309 17.987309 18.009007 18.009007 17.987309 17.987309 18.074100 17.987309 18.030704 17.987309 17.900501 17.878803 17.922199 17.878803 17.857105 17.857105 17.835407 17.791996 17.770298 17.813709 17.835407 17.683506 17.661808 17.466496 17.488209 17.618397 17.705204 17.705204 17.770298 17.748600 17.813709 17.813709 17.943897 17.813709 18.052402 18.204304 18.573200 19.528004 19.962009 20.005405 20.526203 20.808308 20.721500 20.764896 20.851704 20.916798 21.025303 20.981907 20.938496 20.916798 21.047001 21.198902 21.177204 21.329105 21.415897 21.437595 21.437595 21.459309 21.524403 21.741398 21.763096 22.066898 22.153706 22.327305 22.587696 22.631107 22.739597 22.739597 22.717899 22.544300 22.479206 22.370701 22.370701 22.197102 22.175404 22.088596 22.132008 22.132008 22.088596 22.218800 22.283909 22.370701 22.370701 22.414097 22.457508 22.262196 22.305607 22.218800 22.283909 22.153706 22.153706 22.218800 22.262196 22.370701 22.479206 22.565998 22.609409 22.631107 22.674503 22.631107 22.587696 22.544300 22.262196 22.132008 21.936695 21.893299 21.763096 21.741398 21.828205 21.828205 21.893299 22.023502 21.958408 22.175404 22.283909 22.283909 22.327305 22.349003 22.457508 22.435810 22.327305 22.305607 22.088596 22.001804 21.893299 21.741398 21.632908 21.459309 21.459309 21.350803 21.198902 21.198902 21.220600 21.003605 20.960209 20.851704 20.721500 20.634708 20.439396 20.287510 20.135609 19.875202 19.766697 19.593098 19.614796 19.701603 19.376102 
18.139210 17.922199 17.770298 17.640110 17.596699 17.661808 17.813709 17.987309 17.943897 17.943897 17.943897 17.965595 17.965595 17.943897 18.095798 17.987309 17.987309 18.009007 18.074100 18.074100 17.987309 17.965595 17.922199 17.965595 17.922199 17.900501 17.900501 17.857105 17.943897 17.835407 17.748600 17.813709 17.878803 17.813709 17.770298 17.661808 17.466496 17.596699 17.596699 17.726902 17.748600 17.770298 17.835407 17.813709 17.813709 17.965595 17.900501 18.009007 18.204304 18.725101 19.549702 19.810108 20.070499 20.656406 20.851704 20.699802 20.634708 20.808308 20.960209 21.047001 21.068699 20.960209 21.025303 21.177204 21.263996 21.177204 21.415897 21.459309 21.459309 21.459309 21.481007 21.611210 21.763096 21.958408 22.132008 22.218800 22.500904 22.652805 22.783009 22.804707 22.761295 22.739597 22.587696 22.587696 22.414097 22.262196 22.153706 22.088596 21.980106 21.980106 22.045200 22.045200 22.088596 22.262196 22.479206 22.500904 22.587696 22.609409 22.522602 22.457508 22.349003 22.349003 22.283909 22.218800 22.262196 22.197102 22.262196 22.392399 22.392399 22.457508 22.457508 22.457508 22.500904 22.479206 22.457508 22.305607 22.197102 22.023502 22.001804 21.914997 21.871601 21.936695 21.893299 22.023502 21.980106 22.066898 22.110310 22.240498 22.197102 22.327305 22.392399 22.392399 22.305607 22.414097 22.305607 22.262196 22.023502 21.893299 21.698002 21.524403 21.567799 21.394199 21.437595 21.220600 21.177204 21.177204 21.003605 20.981907 20.873402 20.743198 20.721500 20.461109 20.265797 20.113895 19.896900 19.723301 19.506306 19.658207 19.636509 19.441196 
18.182606 18.009007 17.900501 17.900501 17.857105 17.878803 17.922199 17.835407 17.900501 17.987309 17.943897 17.987309 17.965595 17.922199 17.965595 17.987309 17.965595 18.009007 17.878803 18.009007 18.009007 17.965595 17.900501 17.922199 17.922199 17.900501 17.943897 17.900501 17.943897 17.900501 17.813709 17.857105 17.878803 17.857105 17.748600 17.618397 17.488209 17.640110 17.705204 17.726902 17.791996 17.835407 17.878803 17.922199 17.878803 17.922199 17.857105 18.030704 18.312809 18.790195 19.766697 19.831806 20.179005 20.678104 20.764896 20.678104 20.656406 20.786610 20.873402 20.981907 21.025303 21.025303 21.090397 21.155506 21.198902 21.307407 21.437595 21.567799 21.459309 21.437595 21.611210 21.698002 21.849903 22.066898 22.240498 22.370701 22.609409 22.761295 22.869801 22.848103 22.848103 22.761295 22.631107 22.544300 22.500904 22.283909 22.153706 22.088596 21.980106 21.936695 21.980106 22.066898 22.153706 22.370701 22.522602 22.565998 22.717899 22.717899 22.652805 22.696201 22.544300 22.479206 22.457508 22.305607 22.197102 22.110310 22.088596 22.153706 22.175404 22.110310 22.240498 22.262196 22.349003 22.283909 22.457508 22.327305 22.218800 22.240498 22.132008 22.066898 22.110310 22.132008 22.066898 22.088596 22.045200 22.023502 22.088596 22.175404 22.262196 22.283909 22.283909 22.414097 22.327305 22.414097 22.283909 22.110310 22.023502 21.828205 21.698002 21.719700 21.546101 21.481007 21.415897 21.329105 21.263996 21.307407 20.981907 21.025303 20.938496 20.764896 20.699802 20.569599 20.374302 20.135609 19.940296 19.679905 19.614796 19.701603 19.549702 19.462910 
18.226002 17.987309 18.030704 17.943897 17.900501 17.965595 17.900501 17.857105 17.900501 17.900501 18.009007 17.943897 18.009007 17.943897 17.965595 17.943897 17.943897 18.009007 17.922199 18.009007 17.965595 17.943897 17.943897 17.922199 17.965595 17.900501 17.922199 17.857105 17.900501 17.791996 17.813709 17.835407 17.748600 17.726902 17.726902 17.575001 17.575001 17.705204 17.618397 17.857105 17.835407 17.813709 17.943897 17.878803 17.922199 17.900501 17.943897 18.052402 18.312809 18.920399 19.723301 19.918598 20.309208 20.743198 20.851704 20.656406 20.634708 20.830006 20.851704 20.981907 21.003605 21.047001 20.981907 21.133808 21.285709 21.263996 21.481007 21.502705 21.502705 21.524403 21.567799 21.719700 21.958408 22.132008 22.262196 22.349003 22.544300 22.761295 22.869801 22.869801 22.804707 22.717899 22.587696 22.500904 22.392399 22.262196 22.001804 21.958408 21.980106 21.936695 21.958408 22.023502 22.066898 22.370701 22.479206 22.717899 22.717899 22.761295 22.674503 22.696201 22.652805 22.631107 22.522602 22.349003 22.197102 22.023502 21.936695 22.045200 22.023502 22.023502 22.001804 22.110310 22.197102 22.132008 22.283909 22.327305 22.349003 22.370701 22.349003 22.327305 22.262196 22.327305 22.218800 22.218800 22.066898 22.153706 22.066898 22.066898 22.088596 22.153706 22.110310 22.283909 22.262196 22.283909 22.175404 22.088596 21.958408 21.893299 21.741398 21.676304 21.632908 21.459309 21.524403 21.394199 21.350803 21.372501 21.068699 20.960209 21.047001 20.721500 20.656406 20.461109 20.309208 20.113895 19.940296 19.788410 19.528004 19.614796 19.571400 19.419498 
18.182606 18.117496 18.074100 18.052402 17.943897 17.965595 18.009007 18.009007 17.900501 17.943897 17.922199 17.965595 17.943897 17.943897 17.922199 17.965595 17.987309 17.943897 17.900501 17.965595 17.987309 17.943897 17.900501 17.965595 17.835407 17.878803 17.922199 17.791996 17.748600 17.835407 17.791996 17.835407 17.683506 17.683506 17.596699 17.509907 17.531605 17.683506 17.770298 17.748600 17.857105 17.943897 17.943897 17.943897 17.878803 17.987309 17.987309 18.095798 18.399601 19.072300 19.896900 19.962009 20.504505 20.873402 20.873402 20.786610 20.678104 20.764896 20.873402 20.895100 20.981907 21.047001 21.090397 21.155506 21.350803 21.394199 21.437595 21.611210 21.481007 21.632908 21.632908 21.871601 22.088596 22.175404 22.349003 22.479206 22.674503 22.804707 22.869801 22.891499 22.869801 22.717899 22.609409 22.435810 22.370701 22.218800 22.045200 21.980106 21.893299 21.958408 22.001804 22.045200 22.153706 22.435810 22.565998 22.739597 22.804707 22.891499 22.804707 22.804707 22.696201 22.652805 22.565998 22.435810 22.240498 22.066898 22.066898 21.936695 21.871601 21.936695 21.980106 21.914997 22.023502 22.066898 22.197102 22.392399 22.435810 22.457508 22.457508 22.522602 22.479206 22.479206 22.392399 22.327305 22.327305 22.175404 22.023502 22.001804 21.936695 21.936695 21.936695 21.980106 22.023502 22.066898 22.088596 22.066898 21.958408 21.893299 21.806507 21.806507 21.676304 21.741398 21.741398 21.632908 21.481007 21.502705 21.285709 21.177204 21.112110 20.764896 20.764896 20.634708 20.396000 20.135609 19.940296 19.679905 19.549702 19.636509 19.614796 19.397800 
18.269398 18.117496 18.030704 18.074100 18.009007 18.030704 17.965595 17.835407 17.922199 17.900501 17.922199 17.878803 17.943897 17.900501 17.943897 17.943897 17.857105 17.835407 17.922199 17.987309 17.943897 17.943897 17.878803 17.878803 17.922199 17.878803 17.900501 17.813709 17.813709 17.791996 17.683506 17.835407 17.748600 17.618397 17.596699 17.596699 17.553303 17.640110 17.726902 17.857105 17.857105 17.965595 17.987309 17.943897 17.922199 17.987309 17.965595 18.139210 18.334507 19.289295 19.896900 20.005405 20.656406 20.981907 21.047001 20.808308 20.656406 20.743198 20.830006 20.960209 20.938496 20.960209 21.090397 21.220600 21.263996 21.415897 21.481007 21.459309 21.524403 21.567799 21.806507 21.980106 22.132008 22.262196 22.327305 22.370701 22.565998 22.739597 22.869801 22.826405 22.848103 22.696201 22.609409 22.500904 22.283909 22.197102 22.001804 21.936695 21.980106 21.980106 22.066898 22.153706 22.262196 22.457508 22.609409 22.761295 22.826405 22.891499 22.869801 22.783009 22.783009 22.696201 22.631107 22.522602 22.132008 21.980106 21.893299 21.893299 21.849903 21.849903 21.849903 21.871601 21.893299 22.023502 22.153706 22.349003 22.522602 22.457508 22.587696 22.565998 22.500904 22.544300 22.500904 22.500904 22.349003 22.153706 21.980106 21.871601 21.784809 21.654606 21.698002 21.698002 21.806507 22.001804 21.914997 21.958408 22.088596 21.958408 21.914997 21.849903 21.893299 21.871601 21.806507 21.676304 21.654606 21.589497 21.307407 21.198902 21.090397 20.764896 20.656406 20.591297 20.352604 20.135609 19.940296 19.723301 19.549702 19.679905 19.614796 19.311008 
18.226002 18.139210 18.009007 18.052402 18.009007 17.987309 18.095798 17.965595 17.922199 17.987309 18.009007 18.030704 18.074100 17.965595 17.965595 17.987309 17.922199 17.943897 17.965595 18.030704 18.052402 17.922199 17.900501 17.922199 17.878803 17.900501 17.835407 17.813709 17.791996 17.835407 17.813709 17.770298 17.726902 17.683506 17.640110 17.640110 17.683506 17.770298 17.857105 17.922199 17.943897 17.987309 17.922199 17.943897 17.965595 17.943897 18.095798 18.204304 18.573200 19.376102 20.005405 20.092197 20.851704 21.133808 21.025303 20.873402 20.808308 20.786610 20.830006 20.981907 21.068699 21.025303 21.177204 21.242298 21.394199 21.437595 21.546101 21.546101 21.567799 21.719700 21.806507 22.001804 22.153706 22.305607 22.414097 22.392399 22.522602 22.826405 22.783009 22.869801 22.891499 22.739597 22.587696 22.457508 22.305607 22.175404 22.045200 21.980106 22.023502 22.045200 22.110310 22.240498 22.479206 22.609409 22.739597 22.891499 22.934910 22.956608 22.891499 22.869801 22.826405 22.783009 22.609409 22.435810 22.218800 21.980106 21.893299 21.871601 21.763096 21.849903 21.806507 21.828205 21.849903 21.958408 22.132008 22.414097 22.479206 22.544300 22.565998 22.631107 22.652805 22.674503 22.609409 22.544300 22.479206 22.153706 22.001804 21.936695 21.763096 21.763096 21.632908 21.611210 21.741398 21.828205 21.914997 21.914997 21.936695 22.088596 22.023502 22.132008 22.066898 21.958408 22.023502 21.914997 21.784809 21.654606 21.502705 21.307407 21.112110 20.808308 20.743198 20.612995 20.352604 20.135609 19.896900 19.810108 19.614796 19.723301 19.658207 19.484608 
18.182606 18.074100 18.030704 17.987309 18.030704 17.987309 18.052402 18.052402 17.965595 17.987309 18.009007 17.987309 18.074100 17.987309 17.878803 17.943897 17.987309 17.943897 18.009007 17.987309 17.965595 17.835407 17.878803 17.791996 17.878803 17.835407 17.813709 17.813709 17.770298 17.770298 17.726902 17.683506 17.726902 17.618397 17.618397 17.618397 17.748600 17.770298 17.857105 17.943897 17.900501 18.030704 18.030704 17.965595 17.965595 18.074100 18.074100 18.182606 18.638309 19.506306 20.048801 20.200703 20.960209 21.263996 21.177204 20.938496 20.786610 20.786610 20.895100 20.960209 21.068699 21.068699 21.220600 21.263996 21.329105 21.459309 21.481007 21.611210 21.589497 21.763096 21.784809 22.001804 22.240498 22.197102 22.283909 22.392399 22.479206 22.739597 22.761295 22.826405 22.869801 22.717899 22.609409 22.457508 22.283909 22.175404 22.001804 21.980106 22.023502 22.153706 22.197102 22.349003 22.500904 22.696201 22.826405 22.869801 22.956608 22.956608 22.891499 22.869801 22.826405 22.804707 22.674503 22.414097 22.197102 22.045200 21.893299 21.958408 21.806507 21.741398 21.763096 21.806507 21.893299 21.936695 22.175404 22.435810 22.435810 22.565998 22.674503 22.674503 22.674503 22.696201 22.631107 22.565998 22.392399 22.218800 21.980106 21.784809 21.676304 21.589497 21.589497 21.611210 21.611210 21.806507 21.828205 21.849903 21.936695 22.045200 22.023502 22.153706 22.110310 22.197102 22.088596 21.980106 21.958408 21.828205 21.502705 21.415897 21.155506 20.916798 20.721500 20.547901 20.374302 20.135609 19.962009 19.744999 19.658207 19.810108 19.658207 19.441196 
18.182606 18.052402 18.182606 18.139210 18.052402 18.139210 17.987309 18.009007 17.965595 18.009007 18.074100 18.030704 18.052402 18.052402 17.987309 17.965595 17.943897 17.943897 18.009007 18.052402 18.009007 17.987309 17.965595 17.878803 17.791996 17.857105 17.900501 17.857105 17.770298 17.683506 17.683506 17.748600 17.553303 17.640110 17.596699 17.791996 17.770298 17.900501 17.900501 18.030704 17.965595 18.074100 18.074100 18.030704 18.052402 18.117496 18.139210 18.269398 18.703403 19.679905 20.113895 20.330906 21.133808 21.285709 21.198902 21.025303 20.873402 20.830006 20.895100 21.025303 21.025303 21.155506 21.155506 21.285709 21.481007 21.524403 21.524403 21.481007 21.632908 21.828205 21.828205 22.023502 22.132008 22.218800 22.240498 22.283909 22.435810 22.717899 22.783009 22.848103 22.869801 22.696201 22.652805 22.522602 22.392399 22.197102 22.110310 22.110310 22.175404 22.197102 22.218800 22.479206 22.565998 22.783009 22.826405 22.848103 22.978306 22.978306 22.934910 22.934910 22.826405 22.804707 22.652805 22.479206 22.218800 21.980106 21.914997 21.893299 21.806507 21.893299 21.806507 21.763096 21.849903 21.980106 22.175404 22.370701 22.435810 22.609409 22.587696 22.696201 22.761295 22.783009 22.652805 22.652805 22.479206 22.240498 22.001804 21.806507 21.676304 21.654606 21.632908 21.654606 21.632908 21.741398 21.806507 21.914997 22.066898 22.240498 22.262196 22.175404 22.175404 22.175404 22.153706 22.066898 22.045200 21.871601 21.632908 21.350803 21.177204 20.873402 20.743198 20.612995 20.417698 20.244099 20.005405 19.744999 19.701603 19.810108 19.701603 19.506306 
18.182606 18.117496 18.160908 18.139210 18.139210 18.160908 18.030704 17.987309 18.009007 18.074100 18.074100 18.095798 18.030704 18.052402 18.074100 18.139210 18.009007 17.965595 17.965595 17.987309 17.922199 17.922199 17.922199 17.922199 17.857105 17.835407 17.857105 17.835407 17.791996 17.748600 17.618397 17.640110 17.444798 17.509907 17.726902 17.813709 17.813709 17.813709 17.943897 17.987309 18.009007 18.030704 18.009007 18.030704 18.095798 18.160908 18.117496 18.291096 18.768497 19.853504 20.135609 20.417698 21.198902 21.242298 21.177204 20.895100 20.743198 20.808308 20.873402 21.003605 21.068699 21.068699 21.198902 21.372501 21.481007 21.589497 21.589497 21.698002 21.611210 21.784809 21.806507 21.849903 22.001804 22.132008 22.132008 22.132008 22.305607 22.522602 22.609409 22.783009 22.717899 22.717899 22.652805 22.587696 22.457508 22.327305 22.262196 22.218800 22.240498 22.392399 22.392399 22.544300 22.631107 22.717899 22.826405 22.891499 22.826405 22.891499 22.869801 22.783009 22.826405 22.848103 22.696201 22.544300 22.327305 22.110310 21.980106 21.958408 21.871601 21.849903 21.849903 21.784809 21.893299 21.980106 22.175404 22.414097 22.435810 22.457508 22.631107 22.717899 22.739597 22.783009 22.674503 22.609409 22.479206 22.197102 22.001804 21.784809 21.741398 21.763096 21.611210 21.632908 21.741398 21.698002 21.806507 21.980106 22.066898 22.153706 22.327305 22.262196 22.197102 22.305607 22.197102 22.088596 22.045200 21.936695 21.546101 21.329105 21.198902 20.938496 20.786610 20.634708 20.439396 20.309208 19.983707 19.723301 19.679905 19.875202 19.766697 19.506306 
18.160908 18.139210 18.009007 18.117496 18.095798 18.117496 18.009007 18.030704 17.965595 17.987309 18.030704 18.030704 18.074100 18.182606 18.139210 18.030704 18.009007 18.030704 17.987309 17.965595 17.965595 18.009007 17.922199 17.878803 17.835407 17.857105 17.922199 17.813709 17.813709 17.748600 17.705204 17.618397 17.618397 17.726902 17.770298 17.900501 17.965595 17.943897 17.922199 18.030704 18.052402 18.095798 18.117496 18.095798 18.117496 18.095798 18.204304 18.377903 18.963810 19.940296 20.200703 20.547901 21.177204 21.220600 21.112110 21.025303 20.851704 20.851704 20.830006 20.960209 20.981907 21.068699 21.155506 21.329105 21.459309 21.611210 21.741398 21.654606 21.676304 21.741398 21.763096 21.828205 21.893299 21.936695 21.958408 22.001804 22.218800 22.370701 22.479206 22.674503 22.674503 22.717899 22.783009 22.761295 22.631107 22.457508 22.327305 22.392399 22.522602 22.500904 22.544300 22.609409 22.674503 22.652805 22.717899 22.739597 22.826405 22.804707 22.739597 22.804707 22.739597 22.739597 22.761295 22.522602 22.327305 22.197102 22.066898 22.066898 22.023502 21.936695 21.806507 21.828205 21.828205 21.980106 22.218800 22.327305 22.392399 22.500904 22.631107 22.674503 22.674503 22.761295 22.696201 22.609409 22.500904 22.283909 22.045200 21.871601 21.784809 21.654606 21.654606 21.654606 21.698002 21.741398 21.849903 21.980106 22.110310 22.240498 22.305607 22.305607 22.262196 22.240498 22.240498 22.088596 22.066898 21.849903 21.524403 21.350803 21.177204 20.895100 20.721500 20.612995 20.396000 20.265797 20.005405 19.875202 19.679905 19.875202 19.658207 19.462910 
18.247700 18.139210 18.052402 18.030704 18.052402 18.139210 18.074100 18.009007 17.943897 18.052402 18.009007 18.030704 18.052402 18.052402 18.030704 18.052402 18.030704 18.009007 18.030704 18.095798 18.030704 17.987309 17.922199 17.878803 17.857105 17.900501 17.900501 17.835407 17.726902 17.791996 17.748600 17.748600 17.791996 17.705204 17.835407 17.943897 17.900501 17.878803 17.965595 18.074100 18.074100 18.095798 18.095798 18.117496 18.052402 18.074100 18.182606 18.312809 19.028904 20.157307 20.222401 20.721500 21.263996 21.177204 21.047001 20.895100 20.808308 20.895100 20.895100 20.981907 21.025303 20.960209 21.198902 21.285709 21.502705 21.654606 21.654606 21.719700 21.719700 21.784809 21.741398 21.741398 21.763096 21.849903 21.871601 21.871601 22.023502 22.262196 22.283909 22.457508 22.609409 22.761295 22.848103 22.934910 22.848103 22.783009 22.631107 22.609409 22.674503 22.717899 22.739597 22.652805 22.565998 22.522602 22.500904 22.479206 22.565998 22.652805 22.631107 22.631107 22.696201 22.783009 22.674503 22.652805 22.435810 22.370701 22.197102 22.283909 22.132008 22.023502 22.023502 21.849903 22.001804 22.001804 22.175404 22.392399 22.414097 22.435810 22.500904 22.565998 22.652805 22.652805 22.652805 22.674503 22.500904 22.218800 22.088596 21.980106 21.806507 21.763096 21.741398 21.741398 21.784809 21.828205 21.871601 21.936695 22.153706 22.175404 22.175404 22.283909 22.175404 22.197102 22.262196 22.023502 21.871601 21.871601 21.524403 21.415897 21.242298 20.873402 20.830006 20.656406 20.482807 20.244099 20.027103 19.810108 19.701603 19.788410 19.658207 19.484608 
18.269398 18.139210 18.074100 18.095798 18.052402 18.052402 18.030704 18.009007 17.922199 18.052402 18.030704 18.030704 18.074100 18.052402 18.095798 18.095798 18.095798 18.030704 18.074100 18.074100 18.052402 17.943897 17.987309 17.943897 17.965595 17.965595 18.030704 17.835407 17.813709 17.791996 17.791996 17.835407 17.813709 17.835407 17.835407 17.900501 17.878803 17.965595 18.052402 18.117496 18.074100 18.095798 18.182606 18.160908 18.139210 18.226002 18.204304 18.377903 19.115696 20.244099 20.309208 20.873402 21.329105 21.133808 21.047001 21.025303 20.873402 20.786610 20.895100 21.003605 21.025303 21.025303 21.198902 21.285709 21.524403 21.611210 21.524403 21.676304 21.719700 21.784809 21.763096 21.698002 21.676304 21.741398 21.763096 21.871601 21.871601 22.110310 22.262196 22.414097 22.587696 22.761295 22.956608 23.000004 22.956608 22.869801 22.804707 22.826405 22.934910 22.891499 22.934910 22.739597 22.544300 22.414097 22.370701 22.283909 22.414097 22.457508 22.435810 22.435810 22.631107 22.631107 22.674503 22.696201 22.674503 22.500904 22.457508 22.457508 22.283909 22.240498 22.153706 22.023502 22.045200 22.088596 22.197102 22.327305 22.349003 22.414097 22.587696 22.587696 22.674503 22.652805 22.696201 22.652805 22.435810 22.262196 22.088596 22.001804 21.936695 21.980106 21.784809 21.784809 21.871601 21.828205 21.936695 22.045200 22.175404 22.262196 22.175404 22.240498 22.218800 22.175404 22.153706 22.023502 21.958408 21.828205 21.502705 21.350803 21.263996 20.981907 20.851704 20.678104 20.461109 20.222401 20.113895 19.831806 19.679905 19.744999 19.701603 19.484608 
18.334507 18.117496 18.095798 18.052402 18.030704 17.987309 17.943897 17.943897 17.987309 18.030704 18.095798 18.052402 18.009007 18.160908 18.117496 18.052402 18.074100 18.030704 18.030704 18.182606 18.117496 18.030704 17.965595 17.965595 17.943897 17.900501 17.943897 17.922199 17.813709 17.770298 17.748600 17.878803 17.922199 17.922199 17.770298 17.987309 17.878803 17.965595 18.095798 18.095798 18.139210 18.117496 18.182606 18.139210 18.095798 18.226002 18.226002 18.464710 19.267597 20.374302 20.374302 20.895100 21.263996 21.112110 21.047001 21.025303 20.851704 20.873402 20.895100 21.003605 21.025303 21.047001 21.198902 21.437595 21.589497 21.654606 21.698002 21.546101 21.654606 21.676304 21.698002 21.676304 21.741398 21.676304 21.698002 21.698002 21.893299 22.066898 22.240498 22.479206 22.587696 22.826405 22.934910 22.956608 22.913197 23.043400 22.913197 23.043400 23.021702 22.956608 22.956608 22.717899 22.479206 22.283909 22.240498 22.197102 22.262196 22.218800 22.240498 22.283909 22.435810 22.565998 22.739597 22.783009 22.848103 22.761295 22.761295 22.522602 22.565998 22.435810 22.305607 22.175404 22.197102 22.153706 22.153706 22.240498 22.283909 22.349003 22.457508 22.500904 22.587696 22.522602 22.522602 22.500904 22.457508 22.305607 22.153706 22.110310 22.088596 22.132008 22.001804 22.001804 21.958408 22.001804 21.980106 22.023502 22.110310 22.175404 22.110310 22.088596 22.066898 22.088596 22.088596 21.893299 21.893299 21.828205 21.524403 21.285709 21.198902 20.895100 20.786610 20.656406 20.439396 20.287510 19.918598 19.810108 19.744999 19.744999 19.658207 19.332706 
18.334507 18.117496 18.117496 18.030704 18.052402 18.139210 17.965595 18.139210 17.987309 18.052402 18.074100 18.052402 18.030704 18.074100 18.095798 18.095798 18.074100 18.117496 18.052402 18.182606 18.139210 18.095798 17.987309 17.987309 17.965595 17.965595 18.009007 17.943897 17.857105 17.943897 17.835407 17.900501 17.965595 17.900501 17.857105 17.943897 18.009007 18.052402 18.074100 18.139210 18.139210 18.160908 18.226002 18.160908 18.226002 18.204304 18.269398 18.508106 19.462910 20.439396 20.461109 21.025303 21.285709 21.155506 21.068699 21.047001 20.938496 20.851704 20.938496 21.068699 21.068699 21.068699 21.263996 21.415897 21.546101 21.567799 21.676304 21.589497 21.632908 21.698002 21.654606 21.632908 21.589497 21.611210 21.632908 21.741398 21.849903 22.088596 22.197102 22.435810 22.717899 22.869801 23.000004 22.956608 23.065098 23.000004 23.000004 23.086796 23.151905 23.065098 22.913197 22.696201 22.370701 22.175404 22.110310 22.023502 22.023502 22.045200 22.153706 22.175404 22.327305 22.457508 22.652805 22.848103 22.956608 22.956608 22.934910 22.848103 22.717899 22.631107 22.479206 22.370701 22.327305 22.262196 22.218800 22.218800 22.197102 22.240498 22.262196 22.349003 22.435810 22.370701 22.370701 22.370701 22.305607 22.370701 22.392399 22.305607 22.218800 22.262196 22.218800 22.110310 22.153706 22.023502 22.110310 22.023502 22.088596 22.066898 22.066898 22.001804 22.001804 22.023502 22.023502 21.958408 21.893299 21.806507 21.502705 21.415897 21.263996 20.960209 20.808308 20.634708 20.396000 20.265797 20.005405 19.853504 19.744999 19.788410 19.636509 19.311008 
18.226002 18.052402 18.030704 18.052402 18.095798 18.052402 18.139210 18.030704 18.095798 17.987309 18.095798 18.009007 18.030704 18.095798 18.095798 18.160908 18.074100 18.117496 18.095798 18.074100 18.095798 18.052402 18.052402 17.987309 17.987309 17.965595 18.052402 17.965595 17.857105 17.987309 17.900501 17.922199 17.900501 17.965595 17.943897 17.965595 17.943897 18.052402 18.182606 18.139210 18.139210 18.247700 18.204304 18.095798 18.247700 18.182606 18.269398 18.486408 19.571400 20.352604 20.656406 21.155506 21.285709 21.047001 20.981907 21.068699 20.851704 20.895100 20.916798 21.047001 21.090397 21.198902 21.263996 21.437595 21.589497 21.611210 21.611210 21.589497 21.589497 21.654606 21.632908 21.611210 21.654606 21.611210 21.763096 21.741398 21.914997 22.088596 22.175404 22.435810 22.739597 22.956608 23.043400 23.065098 23.065098 22.978306 23.065098 23.130207 23.130207 23.065098 22.869801 22.631107 22.370701 22.175404 22.110310 22.001804 22.001804 21.980106 22.110310 22.132008 22.262196 22.565998 22.717899 23.021702 23.130207 23.065098 23.065098 22.978306 22.848103 22.783009 22.565998 22.414097 22.479206 22.392399 22.283909 22.175404 22.175404 22.153706 22.132008 22.110310 22.197102 22.197102 22.197102 22.283909 22.305607 22.370701 22.414097 22.435810 22.457508 22.457508 22.435810 22.435810 22.327305 22.283909 22.132008 22.045200 22.001804 22.001804 21.936695 21.893299 21.849903 21.871601 21.980106 21.806507 21.763096 21.763096 21.437595 21.307407 21.198902 20.916798 20.830006 20.634708 20.374302 20.244099 20.027103 19.810108 19.766697 19.766697 19.549702 19.332706 
18.334507 18.182606 18.117496 18.139210 18.074100 18.095798 18.095798 18.074100 18.030704 18.160908 18.095798 18.117496 18.074100 18.074100 18.139210 18.139210 18.139210 18.074100 18.117496 18.095798 18.139210 18.095798 17.987309 18.052402 17.965595 17.943897 18.030704 17.987309 17.987309 17.987309 17.965595 17.943897 17.987309 17.965595 18.009007 18.052402 17.965595 18.052402 18.182606 18.204304 18.226002 18.312809 18.247700 18.226002 18.247700 18.226002 18.334507 18.660007 19.679905 20.439396 20.743198 21.220600 21.350803 21.112110 21.090397 21.068699 20.851704 20.938496 21.003605 21.112110 21.177204 21.220600 21.350803 21.524403 21.676304 21.654606 21.589497 21.632908 21.741398 21.676304 21.698002 21.654606 21.698002 21.784809 21.784809 21.849903 21.958408 22.001804 22.327305 22.609409 22.804707 22.956608 23.108509 23.151905 23.086796 23.086796 23.000004 23.043400 23.108509 23.086796 22.913197 22.696201 22.370701 22.153706 22.088596 22.001804 21.980106 21.980106 21.980106 22.066898 22.218800 22.522602 22.804707 23.065098 23.151905 23.260410 23.303806 23.065098 23.000004 22.826405 22.696201 22.652805 22.587696 22.457508 22.327305 22.197102 22.045200 22.023502 22.132008 22.023502 22.045200 22.066898 22.175404 22.283909 22.370701 22.479206 22.587696 22.609409 22.652805 22.739597 22.609409 22.565998 22.500904 22.414097 22.283909 22.088596 21.958408 21.893299 21.784809 21.806507 21.784809 21.849903 21.784809 21.784809 21.676304 21.567799 21.459309 21.350803 21.220600 20.895100 20.916798 20.699802 20.439396 20.287510 19.983707 19.810108 19.723301 19.658207 19.528004 19.202503 
18.204304 18.160908 18.139210 18.117496 18.117496 18.074100 18.009007 18.117496 18.009007 18.009007 18.052402 18.095798 18.074100 18.052402 18.139210 18.074100 18.117496 18.117496 18.139210 18.139210 18.139210 18.117496 17.987309 18.052402 18.009007 17.922199 18.095798 17.943897 17.813709 18.009007 17.943897 17.922199 17.965595 17.943897 17.965595 18.052402 18.030704 18.117496 18.160908 18.160908 18.247700 18.312809 18.356205 18.269398 18.269398 18.291096 18.356205 18.638309 19.831806 20.439396 20.808308 21.263996 21.285709 21.068699 21.003605 21.025303 20.938496 20.873402 21.003605 21.068699 21.177204 21.242298 21.459309 21.654606 21.741398 21.741398 21.698002 21.654606 21.698002 21.741398 21.893299 21.698002 21.936695 21.806507 21.893299 21.936695 22.066898 22.132008 22.197102 22.522602 22.848103 22.978306 23.021702 23.108509 23.043400 23.130207 23.043400 23.043400 23.130207 23.021702 22.891499 22.609409 22.392399 22.240498 22.023502 22.045200 21.980106 22.023502 22.045200 22.066898 22.110310 22.262196 22.739597 23.043400 23.238697 23.260410 23.347202 23.151905 23.021702 22.934910 22.826405 22.804707 22.587696 22.565998 22.283909 22.132008 22.045200 21.980106 21.893299 21.893299 21.914997 22.066898 22.023502 22.327305 22.262196 22.370701 22.522602 22.587696 22.696201 22.761295 22.652805 22.652805 22.565998 22.435810 22.305607 22.110310 21.914997 21.806507 21.654606 21.611210 21.654606 21.698002 21.676304 21.589497 21.589497 21.459309 21.329105 21.220600 21.133808 20.895100 20.851704 20.656406 20.396000 20.222401 20.048801 19.853504 19.723301 19.658207 19.484608 19.180805 
18.312809 18.226002 18.139210 18.074100 18.095798 18.160908 18.117496 18.052402 18.139210 18.095798 18.226002 18.117496 18.095798 18.052402 18.074100 18.139210 18.139210 18.117496 18.074100 18.117496 18.160908 18.204304 18.160908 18.009007 17.943897 18.030704 17.987309 17.965595 17.987309 17.987309 17.943897 17.987309 17.965595 17.943897 17.965595 18.139210 18.074100 18.182606 18.182606 18.182606 18.269398 18.291096 18.399601 18.269398 18.247700 18.312809 18.486408 18.660007 19.940296 20.396000 20.895100 21.220600 21.329105 21.068699 21.112110 21.047001 21.003605 21.090397 21.090397 21.198902 21.198902 21.242298 21.437595 21.676304 21.784809 21.719700 21.806507 21.849903 21.784809 21.914997 21.958408 21.871601 21.958408 21.980106 21.980106 22.088596 22.175404 22.218800 22.435810 22.565998 22.826405 22.956608 23.065098 22.978306 23.108509 23.065098 23.065098 23.130207 23.065098 23.086796 22.956608 22.652805 22.414097 22.283909 22.218800 22.045200 22.045200 21.980106 21.936695 21.958408 22.197102 22.457508 22.761295 23.021702 23.195301 23.303806 23.303806 23.282108 23.151905 23.065098 22.978306 22.913197 22.761295 22.587696 22.370701 22.283909 22.045200 21.980106 21.893299 21.893299 21.849903 21.958408 22.001804 22.218800 22.283909 22.457508 22.522602 22.674503 22.696201 22.761295 22.761295 22.674503 22.674503 22.414097 22.327305 22.153706 21.849903 21.784809 21.567799 21.589497 21.611210 21.546101 21.589497 21.481007 21.502705 21.437595 21.263996 21.242298 21.112110 20.916798 20.808308 20.634708 20.396000 20.200703 19.983707 19.810108 19.636509 19.636509 19.462910 19.137409 
18.291096 18.204304 18.052402 18.095798 18.074100 18.139210 18.160908 18.009007 18.095798 18.095798 18.074100 18.160908 18.009007 18.009007 18.117496 18.030704 18.117496 18.074100 18.030704 18.095798 18.117496 18.030704 18.117496 17.987309 17.965595 17.943897 17.900501 17.965595 17.943897 17.965595 17.943897 17.943897 17.965595 17.965595 17.965595 18.009007 18.117496 18.160908 18.182606 18.226002 18.312809 18.377903 18.312809 18.399601 18.356205 18.356205 18.421299 18.833607 20.005405 20.461109 20.916798 21.307407 21.242298 21.068699 21.068699 20.981907 20.981907 20.960209 21.133808 21.263996 21.177204 21.307407 21.502705 21.698002 21.806507 21.828205 21.828205 21.893299 21.871601 21.980106 22.066898 21.980106 22.218800 22.175404 22.262196 22.175404 22.305607 22.435810 22.370701 22.587696 22.934910 22.891499 22.934910 22.956608 23.065098 23.108509 23.000004 23.021702 23.065098 22.956608 22.934910 22.631107 22.435810 22.262196 22.175404 22.110310 22.045200 22.001804 21.936695 22.045200 22.153706 22.327305 22.609409 22.978306 23.108509 23.238697 23.282108 23.238697 23.173603 23.173603 23.021702 22.978306 22.826405 22.587696 22.392399 22.197102 22.001804 21.914997 21.871601 21.806507 21.849903 21.936695 21.980106 22.066898 22.197102 22.435810 22.565998 22.609409 22.783009 22.717899 22.696201 22.739597 22.609409 22.479206 22.327305 22.066898 21.828205 21.632908 21.567799 21.502705 21.415897 21.437595 21.481007 21.415897 21.372501 21.372501 21.177204 21.177204 21.068699 20.830006 20.808308 20.678104 20.417698 20.287510 19.983707 19.744999 19.549702 19.658207 19.419498 19.028904 
18.247700 18.182606 18.182606 18.095798 18.160908 18.095798 18.117496 17.987309 18.052402 17.987309 18.139210 18.030704 18.139210 18.117496 18.139210 18.160908 18.117496 18.139210 18.052402 18.095798 18.074100 18.095798 18.030704 17.987309 17.922199 17.943897 17.965595 17.922199 17.987309 18.009007 18.074100 17.987309 17.987309 18.052402 18.009007 18.052402 18.117496 18.204304 18.160908 18.269398 18.269398 18.356205 18.399601 18.291096 18.399601 18.356205 18.486408 18.898701 20.222401 20.612995 21.090397 21.350803 21.242298 21.090397 21.090397 21.003605 21.003605 21.090397 21.133808 21.372501 21.307407 21.437595 21.567799 21.828205 21.893299 21.936695 21.936695 21.980106 22.045200 22.218800 22.283909 22.327305 22.370701 22.414097 22.392399 22.414097 22.500904 22.609409 22.696201 22.696201 22.804707 22.696201 22.848103 22.891499 22.869801 22.891499 22.826405 22.869801 22.934910 22.913197 22.913197 22.631107 22.479206 22.349003 22.262196 22.197102 22.088596 22.110310 22.066898 22.132008 22.153706 22.349003 22.631107 22.761295 23.108509 23.195301 23.216999 23.325504 23.260410 23.173603 23.108509 23.000004 22.934910 22.674503 22.435810 22.218800 22.066898 22.045200 21.936695 21.936695 21.828205 21.849903 21.893299 22.045200 22.175404 22.414097 22.565998 22.717899 22.804707 22.696201 22.631107 22.717899 22.565998 22.500904 22.414097 22.066898 21.849903 21.719700 21.632908 21.567799 21.459309 21.459309 21.394199 21.307407 21.437595 21.415897 21.198902 21.155506 21.177204 20.851704 20.830006 20.612995 20.439396 20.265797 19.875202 19.679905 19.506306 19.723301 19.354404 19.028904 
18.247700 18.139210 18.052402 18.095798 18.074100 18.095798 18.095798 18.030704 18.052402 18.074100 18.074100 18.009007 18.052402 18.074100 18.052402 18.030704 18.074100 18.009007 18.009007 18.009007 17.987309 18.074100 18.030704 18.052402 18.009007 17.965595 18.009007 17.965595 17.922199 17.987309 17.965595 17.987309 18.074100 18.009007 18.074100 18.095798 18.074100 18.182606 18.182606 18.269398 18.291096 18.312809 18.269398 18.334507 18.312809 18.399601 18.464710 18.877003 20.265797 20.634708 21.112110 21.285709 21.220600 21.047001 21.112110 21.068699 21.068699 21.112110 21.090397 21.307407 21.307407 21.437595 21.611210 21.871601 22.001804 21.958408 22.001804 22.110310 22.110310 22.327305 22.392399 22.457508 22.565998 22.565998 22.631107 22.652805 22.848103 22.804707 22.783009 22.804707 22.739597 22.652805 22.544300 22.587696 22.522602 22.587696 22.652805 22.696201 22.848103 22.717899 22.761295 22.609409 22.522602 22.479206 22.414097 22.305607 22.175404 22.240498 22.153706 22.132008 22.262196 22.349003 22.522602 22.826405 22.978306 23.065098 23.216999 23.173603 23.173603 23.195301 23.130207 22.978306 22.891499 22.696201 22.522602 22.414097 22.197102 22.066898 21.958408 21.936695 21.914997 21.914997 21.958408 22.066898 22.305607 22.414097 22.565998 22.587696 22.717899 22.761295 22.631107 22.609409 22.500904 22.435810 22.370701 22.066898 21.806507 21.698002 21.589497 21.502705 21.437595 21.350803 21.459309 21.372501 21.437595 21.350803 21.155506 21.133808 21.112110 20.873402 20.786610 20.656406 20.439396 20.222401 19.962009 19.744999 19.614796 19.593098 19.332706 18.877003 
18.247700 18.160908 18.074100 18.095798 18.095798 18.117496 18.139210 18.052402 18.030704 18.030704 18.095798 18.009007 18.009007 18.009007 18.052402 18.074100 18.009007 18.074100 18.052402 18.160908 18.030704 18.052402 18.074100 18.030704 18.030704 17.987309 17.987309 17.987309 18.052402 18.052402 17.987309 17.965595 17.943897 18.030704 18.095798 18.074100 18.139210 18.269398 18.204304 18.204304 18.247700 18.377903 18.312809 18.356205 18.377903 18.421299 18.508106 19.050602 20.309208 20.591297 21.112110 21.198902 21.177204 21.068699 21.112110 21.047001 21.003605 21.068699 21.177204 21.350803 21.459309 21.437595 21.589497 21.849903 22.045200 21.980106 22.023502 22.110310 22.305607 22.392399 22.479206 22.631107 22.587696 22.696201 22.761295 22.761295 22.826405 22.891499 23.000004 22.761295 22.609409 22.435810 22.327305 22.327305 22.262196 22.305607 22.370701 22.414097 22.522602 22.631107 22.652805 22.696201 22.761295 22.674503 22.522602 22.522602 22.370701 22.305607 22.218800 22.218800 22.240498 22.435810 22.544300 22.739597 22.869801 22.978306 23.108509 23.130207 23.065098 23.043400 23.086796 22.956608 22.891499 22.783009 22.544300 22.414097 22.283909 22.240498 22.197102 22.088596 22.023502 22.066898 22.045200 22.153706 22.283909 22.327305 22.587696 22.674503 22.631107 22.652805 22.522602 22.565998 22.587696 22.435810 22.349003 21.980106 21.806507 21.719700 21.546101 21.481007 21.415897 21.415897 21.437595 21.437595 21.394199 21.350803 21.133808 21.047001 21.068699 20.873402 20.830006 20.612995 20.330906 20.179005 19.962009 19.723301 19.593098 19.614796 19.267597 18.855305 
18.291096 18.117496 18.139210 18.182606 18.117496 18.182606 18.074100 18.095798 18.030704 18.009007 18.052402 18.095798 18.074100 18.052402 18.095798 18.009007 18.030704 18.074100 18.074100 18.074100 18.052402 18.009007 18.052402 17.987309 18.095798 18.009007 18.030704 18.030704 18.009007 18.030704 17.943897 18.009007 18.030704 18.074100 18.074100 18.139210 18.139210 18.291096 18.226002 18.269398 18.226002 18.291096 18.356205 18.377903 18.377903 18.486408 18.681705 19.159107 20.244099 20.612995 21.068699 21.133808 21.090397 21.068699 20.981907 21.133808 21.003605 21.177204 21.198902 21.372501 21.437595 21.502705 21.698002 21.914997 22.066898 22.066898 22.066898 22.197102 22.349003 22.500904 22.609409 22.674503 22.717899 22.804707 22.956608 22.978306 23.021702 22.978306 22.869801 22.761295 22.544300 22.305607 22.175404 22.218800 22.110310 22.110310 22.132008 22.175404 22.349003 22.500904 22.631107 22.696201 22.783009 22.826405 22.674503 22.674503 22.565998 22.522602 22.414097 22.500904 22.457508 22.414097 22.522602 22.609409 22.761295 22.761295 22.848103 22.934910 22.956608 22.934910 22.934910 22.848103 22.761295 22.631107 22.587696 22.565998 22.500904 22.349003 22.305607 22.240498 22.240498 22.240498 22.240498 22.262196 22.283909 22.414097 22.522602 22.544300 22.587696 22.674503 22.479206 22.500904 22.479206 22.479206 22.349003 22.045200 21.849903 21.741398 21.589497 21.567799 21.567799 21.481007 21.481007 21.415897 21.459309 21.394199 21.133808 21.090397 21.155506 20.960209 20.873402 20.721500 20.417698 20.222401 19.940296 19.723301 19.614796 19.549702 19.202503 18.768497 
18.269398 18.117496 18.160908 18.139210 18.182606 18.204304 18.139210 18.074100 18.009007 18.052402 18.139210 18.052402 18.052402 18.009007 18.052402 18.009007 18.052402 18.009007 18.030704 18.009007 18.009007 18.095798 18.052402 18.030704 18.095798 17.987309 18.030704 17.900501 17.965595 17.965595 17.943897 18.030704 17.987309 18.009007 18.074100 18.160908 18.247700 18.269398 18.291096 18.312809 18.269398 18.334507 18.291096 18.399601 18.442997 18.464710 18.638309 19.137409 20.200703 20.569599 21.003605 21.068699 21.112110 21.133808 21.003605 21.068699 21.047001 21.112110 21.133808 21.372501 21.524403 21.567799 21.719700 21.893299 22.110310 22.045200 22.045200 22.197102 22.349003 22.609409 22.587696 22.804707 22.739597 22.913197 22.913197 22.978306 23.021702 23.065098 22.956608 22.696201 22.457508 22.240498 22.132008 22.110310 22.023502 22.001804 22.045200 22.045200 22.240498 22.414097 22.631107 22.804707 22.891499 22.848103 22.869801 22.717899 22.739597 22.717899 22.609409 22.609409 22.522602 22.500904 22.392399 22.370701 22.435810 22.479206 22.631107 22.609409 22.696201 22.609409 22.717899 22.674503 22.674503 22.674503 22.631107 22.631107 22.587696 22.565998 22.565998 22.500904 22.544300 22.414097 22.327305 22.305607 22.392399 22.414097 22.370701 22.457508 22.414097 22.370701 22.349003 22.414097 22.283909 22.370701 22.370701 22.088596 21.849903 21.763096 21.589497 21.611210 21.567799 21.567799 21.546101 21.589497 21.524403 21.394199 21.220600 21.133808 21.112110 20.851704 20.873402 20.678104 20.461109 20.244099 19.918598 19.744999 19.614796 19.549702 19.224201 18.746799 
18.269398 18.139210 18.074100 18.009007 18.095798 18.074100 18.139210 18.074100 17.943897 17.965595 18.009007 18.009007 17.965595 17.965595 18.009007 17.965595 18.052402 17.965595 18.009007 18.139210 18.095798 18.009007 18.074100 17.987309 17.987309 17.878803 17.987309 17.922199 17.965595 17.987309 18.030704 18.052402 18.074100 18.052402 18.052402 18.074100 18.074100 18.226002 18.204304 18.312809 18.312809 18.312809 18.377903 18.399601 18.486408 18.442997 18.616596 19.245899 20.179005 20.547901 20.960209 20.981907 20.960209 20.981907 20.981907 21.047001 20.895100 21.133808 21.242298 21.437595 21.546101 21.546101 21.741398 21.958408 22.001804 21.893299 22.066898 22.262196 22.370701 22.522602 22.652805 22.739597 22.804707 22.934910 23.043400 23.000004 23.000004 22.913197 22.869801 22.631107 22.327305 22.240498 22.066898 21.958408 21.936695 22.001804 21.958408 22.088596 22.197102 22.370701 22.565998 22.717899 22.891499 22.934910 22.826405 22.869801 22.804707 22.761295 22.783009 22.739597 22.631107 22.414097 22.392399 22.262196 22.175404 22.349003 22.435810 22.457508 22.414097 22.392399 22.479206 22.435810 22.522602 22.717899 22.804707 22.848103 22.848103 22.739597 22.783009 22.696201 22.696201 22.587696 22.565998 22.500904 22.370701 22.349003 22.218800 22.262196 22.262196 22.240498 22.240498 22.218800 22.218800 22.218800 22.262196 22.066898 21.958408 21.893299 21.784809 21.784809 21.719700 21.632908 21.698002 21.654606 21.546101 21.437595 21.242298 21.155506 21.068699 20.873402 20.808308 20.656406 20.417698 20.179005 19.940296 19.744999 19.701603 19.419498 19.224201 18.703403 
18.226002 18.117496 18.095798 18.074100 18.009007 18.030704 18.052402 17.987309 18.074100 18.052402 18.052402 18.030704 17.987309 18.009007 18.009007 17.943897 17.965595 17.965595 18.030704 18.095798 18.117496 18.030704 17.987309 17.943897 18.052402 18.009007 17.987309 17.900501 17.922199 17.987309 17.900501 18.030704 18.030704 18.074100 18.030704 18.095798 18.095798 18.247700 18.226002 18.312809 18.312809 18.377903 18.356205 18.464710 18.399601 18.529804 18.681705 19.289295 20.179005 20.591297 20.938496 20.938496 20.960209 20.960209 20.916798 20.916798 20.895100 21.133808 21.220600 21.481007 21.524403 21.611210 21.784809 21.936695 22.023502 21.914997 21.958408 22.110310 22.305607 22.609409 22.565998 22.783009 22.783009 22.956608 23.086796 23.021702 23.065098 22.978306 22.761295 22.544300 22.370701 22.153706 21.958408 22.001804 21.849903 21.828205 21.936695 22.001804 22.197102 22.392399 22.609409 22.739597 22.869801 22.956608 22.956608 22.891499 22.934910 22.913197 22.761295 22.783009 22.674503 22.544300 22.305607 22.153706 22.066898 22.153706 22.240498 22.262196 22.305607 22.197102 22.262196 22.327305 22.479206 22.696201 22.783009 22.934910 22.956608 22.934910 22.934910 22.891499 22.913197 22.848103 22.717899 22.544300 22.262196 22.175404 22.175404 22.088596 22.066898 22.023502 22.045200 22.001804 21.958408 22.001804 22.110310 22.132008 22.045200 22.066898 21.958408 21.936695 21.828205 21.828205 21.849903 21.741398 21.632908 21.502705 21.263996 21.090397 21.155506 20.830006 20.743198 20.656406 20.417698 20.092197 19.875202 19.744999 19.593098 19.528004 19.180805 18.638309 
18.269398 18.182606 18.052402 18.052402 18.052402 18.009007 18.030704 18.052402 17.987309 18.030704 18.074100 18.030704 18.009007 18.009007 18.009007 18.052402 18.009007 18.030704 18.095798 18.074100 18.117496 18.030704 17.965595 18.009007 17.943897 17.987309 18.009007 17.965595 17.943897 17.878803 17.987309 17.965595 17.943897 17.965595 18.009007 18.160908 18.247700 18.226002 18.269398 18.312809 18.356205 18.399601 18.486408 18.399601 18.508106 18.551502 18.638309 19.311008 20.157307 20.612995 20.981907 20.873402 20.981907 21.025303 20.960209 20.916798 20.981907 21.090397 21.242298 21.502705 21.546101 21.632908 21.763096 21.958408 21.980106 21.936695 21.958408 22.153706 22.305607 22.500904 22.587696 22.696201 22.783009 22.956608 23.043400 23.043400 22.956608 22.978306 22.717899 22.522602 22.240498 22.132008 21.980106 22.001804 21.936695 21.914997 21.958408 22.045200 22.153706 22.349003 22.609409 22.783009 22.956608 23.021702 23.000004 22.978306 23.043400 22.956608 22.891499 22.826405 22.652805 22.479206 22.262196 22.262196 22.110310 22.197102 22.132008 22.132008 22.066898 22.132008 22.153706 22.218800 22.457508 22.696201 22.848103 23.000004 23.000004 23.130207 23.021702 23.043400 23.000004 22.934910 22.804707 22.652805 22.327305 22.240498 22.066898 21.958408 21.893299 21.871601 21.871601 21.914997 21.914997 21.914997 22.153706 22.197102 22.197102 22.197102 22.175404 22.175404 22.045200 22.023502 22.088596 21.893299 21.719700 21.611210 21.329105 21.177204 21.133808 20.916798 20.721500 20.699802 20.417698 20.135609 19.962009 19.723301 19.571400 19.506306 19.180805 18.616596 
18.247700 18.117496 18.160908 18.095798 18.052402 18.117496 18.052402 18.030704 18.074100 18.009007 18.074100 18.009007 17.987309 18.009007 18.052402 18.009007 18.074100 18.030704 18.009007 17.987309 18.009007 18.030704 18.009007 17.943897 18.009007 17.943897 17.943897 18.009007 17.987309 17.987309 17.943897 18.052402 17.943897 18.009007 18.095798 18.139210 18.182606 18.247700 18.291096 18.334507 18.291096 18.399601 18.421299 18.377903 18.486408 18.573200 18.703403 19.419498 20.157307 20.656406 20.938496 20.916798 20.960209 20.938496 20.851704 20.916798 20.960209 21.112110 21.263996 21.437595 21.567799 21.611210 21.784809 21.914997 21.980106 21.828205 21.980106 22.088596 22.240498 22.479206 22.565998 22.587696 22.783009 22.869801 22.978306 22.978306 22.913197 22.934910 22.587696 22.435810 22.262196 22.088596 22.045200 22.023502 21.914997 21.958408 22.045200 22.045200 22.153706 22.414097 22.652805 22.826405 22.934910 22.913197 23.021702 23.043400 23.043400 22.913197 22.891499 22.826405 22.696201 22.435810 22.197102 22.153706 22.088596 22.045200 22.045200 22.066898 22.001804 22.001804 22.088596 22.240498 22.457508 22.761295 22.848103 23.043400 23.086796 23.151905 23.130207 23.021702 23.086796 23.000004 22.826405 22.652805 22.327305 22.153706 22.001804 21.914997 21.849903 21.784809 21.784809 21.806507 21.893299 21.936695 22.175404 22.175404 22.283909 22.327305 22.349003 22.370701 22.305607 22.240498 22.262196 22.066898 21.936695 21.719700 21.394199 21.242298 21.133808 20.895100 20.830006 20.656406 20.417698 20.200703 19.875202 19.636509 19.636509 19.528004 19.289295 18.725101 
18.269398 18.182606 18.160908 18.117496 18.030704 18.052402 18.052402 18.009007 17.943897 17.965595 18.074100 17.987309 17.965595 18.009007 18.030704 18.030704 18.095798 18.074100 18.052402 18.009007 18.074100 18.074100 17.987309 18.030704 18.095798 17.943897 17.987309 17.900501 18.009007 18.009007 18.009007 18.030704 18.052402 18.009007 18.139210 18.139210 18.117496 18.291096 18.291096 18.356205 18.356205 18.377903 18.464710 18.442997 18.356205 18.464710 18.725101 19.441196 20.179005 20.634708 20.873402 20.851704 20.895100 20.786610 20.938496 20.960209 21.112110 21.198902 21.285709 21.502705 21.546101 21.632908 21.784809 21.784809 21.828205 21.806507 21.958408 22.023502 22.240498 22.370701 22.435810 22.414097 22.565998 22.717899 22.848103 22.804707 22.826405 22.826405 22.587696 22.435810 22.197102 22.153706 22.045200 21.980106 22.001804 22.001804 22.088596 22.132008 22.305607 22.457508 22.631107 22.848103 22.956608 22.956608 23.043400 23.000004 22.956608 23.043400 22.978306 22.848103 22.652805 22.457508 22.305607 22.240498 22.153706 22.110310 22.023502 22.066898 21.914997 21.958408 22.045200 22.262196 22.479206 22.674503 22.934910 23.130207 23.086796 23.151905 23.151905 23.238697 23.238697 23.065098 22.869801 22.631107 22.349003 22.153706 21.893299 21.849903 21.763096 21.741398 21.698002 21.741398 21.763096 21.893299 22.218800 22.240498 22.349003 22.522602 22.392399 22.414097 22.327305 22.305607 22.262196 22.153706 21.893299 21.719700 21.372501 21.329105 21.155506 20.938496 20.830006 20.743198 20.396000 20.092197 19.831806 19.744999 19.506306 19.528004 19.354404 19.072300 
18.312809 18.247700 18.052402 18.052402 18.139210 18.009007 18.160908 18.074100 17.987309 17.965595 18.009007 17.965595 18.030704 18.052402 18.117496 18.030704 18.052402 18.030704 18.052402 18.117496 17.987309 18.117496 18.095798 17.922199 17.965595 18.009007 17.965595 17.965595 18.009007 18.074100 17.987309 18.030704 18.009007 17.987309 18.182606 18.117496 18.204304 18.204304 18.312809 18.399601 18.421299 18.399601 18.421299 18.464710 18.508106 18.486408 18.703403 19.419498 20.200703 20.678104 20.938496 20.808308 20.916798 20.851704 20.916798 21.047001 21.090397 21.220600 21.350803 21.502705 21.589497 21.632908 21.784809 21.806507 21.893299 21.806507 21.828205 21.936695 22.088596 22.197102 22.370701 22.305607 22.414097 22.544300 22.587696 22.717899 22.652805 22.717899 22.544300 22.457508 22.392399 22.218800 22.153706 22.218800 22.110310 22.153706 22.153706 22.283909 22.370701 22.479206 22.674503 22.826405 22.913197 22.934910 23.043400 23.086796 23.021702 23.108509 22.978306 22.869801 22.761295 22.457508 22.327305 22.240498 22.197102 22.066898 22.023502 22.023502 21.936695 21.980106 22.066898 22.240498 22.544300 22.783009 22.913197 23.065098 23.130207 23.130207 23.282108 23.347202 23.216999 23.086796 22.848103 22.587696 22.305607 22.132008 21.958408 21.849903 21.806507 21.632908 21.719700 21.806507 21.871601 21.980106 22.240498 22.262196 22.479206 22.544300 22.565998 22.522602 22.479206 22.370701 22.392399 22.175404 21.980106 21.849903 21.481007 21.350803 21.198902 20.938496 20.764896 20.656406 20.417698 20.135609 19.918598 19.744999 19.549702 19.506306 19.093998 19.050602 
18.247700 18.160908 18.095798 18.117496 18.095798 18.139210 17.965595 18.030704 18.052402 17.943897 17.987309 17.965595 17.922199 18.009007 18.095798 18.074100 18.074100 18.052402 18.095798 18.030704 18.030704 18.052402 18.095798 17.987309 18.009007 17.987309 17.965595 18.009007 17.943897 18.009007 18.052402 17.965595 18.052402 18.139210 18.160908 18.160908 18.204304 18.334507 18.247700 18.356205 18.377903 18.442997 18.377903 18.421299 18.486408 18.529804 18.660007 19.397800 20.222401 20.721500 20.895100 20.830006 20.786610 20.851704 20.938496 21.068699 21.068699 21.285709 21.329105 21.567799 21.589497 21.719700 21.828205 21.914997 21.871601 21.806507 21.806507 21.914997 22.001804 22.066898 22.088596 22.088596 22.175404 22.240498 22.392399 22.349003 22.435810 22.522602 22.479206 22.500904 22.479206 22.349003 22.392399 22.262196 22.283909 22.262196 22.349003 22.327305 22.435810 22.500904 22.696201 22.848103 22.869801 22.891499 22.978306 23.000004 22.956608 22.956608 22.934910 22.934910 22.783009 22.544300 22.370701 22.240498 22.218800 22.153706 22.001804 21.980106 21.914997 21.936695 22.088596 22.305607 22.544300 22.783009 22.891499 23.065098 23.065098 23.130207 23.260410 23.303806 23.216999 23.108509 22.934910 22.652805 22.349003 22.175404 21.893299 21.893299 21.806507 21.784809 21.719700 21.741398 21.893299 21.980106 22.240498 22.240498 22.457508 22.522602 22.565998 22.544300 22.587696 22.392399 22.435810 22.197102 21.980106 21.763096 21.394199 21.307407 21.242298 20.981907 20.851704 20.634708 20.482807 20.179005 19.896900 19.658207 19.484608 19.180805 18.898701 18.529804 
18.226002 18.095798 18.009007 18.095798 18.030704 18.052402 18.030704 17.965595 18.052402 17.900501 18.009007 18.052402 17.987309 18.074100 18.030704 18.009007 18.052402 18.052402 18.074100 18.095798 18.009007 18.074100 18.052402 18.030704 18.009007 17.965595 18.095798 18.030704 18.009007 18.030704 17.922199 17.965595 18.030704 18.052402 18.160908 18.160908 18.204304 18.269398 18.399601 18.442997 18.399601 18.377903 18.399601 18.334507 18.442997 18.486408 18.660007 19.332706 20.222401 20.699802 20.916798 20.851704 20.764896 20.851704 20.960209 21.025303 21.047001 21.220600 21.394199 21.567799 21.654606 21.784809 21.763096 21.893299 21.828205 21.741398 21.763096 21.806507 21.914997 21.958408 21.980106 21.871601 21.980106 22.066898 22.197102 22.262196 22.283909 22.349003 22.370701 22.522602 22.609409 22.565998 22.631107 22.500904 22.565998 22.544300 22.522602 22.500904 22.522602 22.587696 22.652805 22.674503 22.717899 22.761295 22.826405 22.913197 22.913197 22.934910 22.956608 22.913197 22.804707 22.565998 22.500904 22.435810 22.327305 22.218800 22.110310 22.132008 22.001804 22.001804 22.153706 22.349003 22.544300 22.717899 22.848103 23.000004 23.065098 23.195301 23.238697 23.260410 23.260410 23.173603 22.956608 22.696201 22.349003 22.153706 21.980106 21.980106 21.893299 21.806507 21.828205 21.828205 21.936695 22.153706 22.370701 22.414097 22.479206 22.587696 22.631107 22.565998 22.587696 22.544300 22.392399 22.240498 21.936695 21.719700 21.437595 21.329105 21.242298 20.981907 20.873402 20.634708 20.396000 20.157307 19.918598 19.701603 19.397800 19.224201 18.811909 18.421299 
18.160908 17.987309 18.052402 18.052402 18.009007 18.030704 18.009007 17.900501 17.943897 17.900501 18.009007 17.922199 17.922199 18.009007 17.965595 17.965595 18.052402 18.074100 17.987309 18.052402 18.074100 18.030704 17.965595 18.052402 17.965595 18.009007 18.030704 18.052402 18.052402 17.965595 17.943897 18.074100 18.052402 18.030704 18.074100 18.204304 18.204304 18.226002 18.269398 18.291096 18.312809 18.399601 18.377903 18.377903 18.421299 18.508106 18.681705 19.311008 20.179005 20.634708 20.699802 20.743198 20.764896 20.851704 20.960209 21.025303 21.112110 21.198902 21.329105 21.502705 21.589497 21.654606 21.806507 21.806507 21.763096 21.698002 21.763096 21.719700 21.741398 21.849903 21.849903 21.806507 21.828205 21.958408 22.045200 22.110310 22.197102 22.305607 22.435810 22.565998 22.783009 22.696201 22.696201 22.717899 22.739597 22.761295 22.717899 22.696201 22.652805 22.652805 22.587696 22.587696 22.522602 22.565998 22.609409 22.717899 22.783009 22.848103 22.804707 22.804707 22.848103 22.674503 22.609409 22.609409 22.457508 22.349003 22.262196 22.175404 22.110310 22.132008 22.218800 22.349003 22.609409 22.761295 22.761295 22.891499 23.000004 23.065098 23.108509 23.173603 23.282108 23.108509 22.934910 22.565998 22.370701 22.153706 22.066898 21.936695 21.849903 21.784809 21.741398 21.784809 21.914997 22.088596 22.175404 22.435810 22.479206 22.609409 22.544300 22.544300 22.457508 22.457508 22.414097 22.197102 21.980106 21.719700 21.459309 21.329105 21.285709 20.960209 20.830006 20.634708 20.352604 20.200703 19.918598 19.658207 19.441196 19.115696 18.638309 18.399601 
18.226002 18.095798 18.052402 18.009007 18.030704 18.074100 18.117496 18.052402 17.943897 17.965595 18.030704 18.030704 18.030704 17.900501 18.117496 18.030704 18.052402 18.074100 18.052402 18.052402 18.139210 18.009007 18.030704 18.030704 18.030704 17.987309 18.095798 18.052402 17.965595 18.074100 18.095798 18.030704 18.052402 18.052402 18.117496 18.139210 18.226002 18.334507 18.247700 18.356205 18.312809 18.377903 18.399601 18.291096 18.421299 18.508106 18.725101 19.397800 20.222401 20.634708 20.764896 20.786610 20.808308 20.808308 21.047001 21.047001 21.155506 21.263996 21.307407 21.567799 21.546101 21.676304 21.741398 21.763096 21.784809 21.741398 21.719700 21.806507 21.828205 21.806507 21.719700 21.741398 21.784809 21.980106 21.958408 22.045200 22.066898 22.283909 22.349003 22.674503 22.804707 22.891499 22.826405 22.739597 22.848103 22.891499 22.826405 22.783009 22.761295 22.652805 22.435810 22.370701 22.370701 22.349003 22.435810 22.457508 22.544300 22.609409 22.652805 22.717899 22.804707 22.761295 22.761295 22.761295 22.739597 22.522602 22.414097 22.327305 22.283909 22.240498 22.327305 22.414097 22.565998 22.652805 22.739597 22.869801 22.869801 22.956608 23.065098 23.086796 23.086796 23.043400 22.956608 22.609409 22.392399 22.240498 22.045200 22.066898 22.001804 21.958408 21.980106 21.936695 22.153706 22.175404 22.457508 22.500904 22.500904 22.565998 22.500904 22.544300 22.479206 22.414097 22.327305 22.132008 21.980106 21.719700 21.459309 21.263996 21.263996 20.938496 20.808308 20.699802 20.396000 20.265797 19.940296 19.701603 19.441196 19.072300 18.529804 18.399601 
18.226002 18.095798 18.117496 18.052402 17.987309 18.030704 18.095798 18.009007 18.074100 17.922199 18.009007 18.052402 17.987309 17.987309 18.030704 18.052402 17.987309 17.987309 18.074100 18.095798 18.139210 18.052402 18.030704 17.965595 18.030704 17.987309 18.074100 18.095798 18.052402 18.030704 18.095798 18.052402 18.009007 18.095798 18.139210 18.117496 18.095798 18.247700 18.204304 18.334507 18.377903 18.442997 18.421299 18.334507 18.421299 18.551502 18.681705 19.462910 20.244099 20.591297 20.699802 20.786610 20.786610 20.873402 20.938496 21.112110 21.133808 21.263996 21.394199 21.567799 21.546101 21.676304 21.741398 21.806507 21.763096 21.741398 21.719700 21.676304 21.719700 21.763096 21.698002 21.698002 21.676304 21.784809 21.936695 21.980106 22.023502 22.218800 22.392399 22.631107 22.848103 22.869801 22.978306 22.913197 22.956608 22.869801 22.869801 22.826405 22.804707 22.587696 22.349003 22.283909 22.262196 22.175404 22.218800 22.283909 22.370701 22.457508 22.565998 22.674503 22.913197 22.869801 22.869801 22.956608 22.978306 22.739597 22.696201 22.587696 22.479206 22.479206 22.522602 22.479206 22.565998 22.479206 22.500904 22.631107 22.674503 22.696201 22.783009 22.934910 22.978306 23.043400 22.761295 22.717899 22.500904 22.349003 22.262196 22.088596 22.132008 22.132008 22.023502 22.066898 22.262196 22.457508 22.479206 22.500904 22.457508 22.500904 22.370701 22.500904 22.370701 22.327305 22.370701 22.088596 21.849903 21.698002 21.394199 21.263996 21.220600 20.981907 20.938496 20.764896 20.396000 20.135609 19.896900 19.723301 19.289295 18.811909 18.442997 18.291096 
18.204304 18.095798 18.052402 18.095798 18.009007 18.052402 18.160908 18.095798 17.943897 18.117496 18.030704 18.009007 18.052402 18.009007 18.074100 18.009007 18.009007 18.009007 18.052402 18.095798 18.160908 18.117496 18.030704 18.074100 18.095798 18.009007 18.074100 18.095798 18.030704 17.943897 17.900501 17.857105 17.835407 17.922199 17.922199 18.009007 18.030704 18.095798 18.204304 18.269398 18.312809 18.356205 18.334507 18.334507 18.356205 18.464710 18.681705 19.419498 20.200703 20.526203 20.656406 20.764896 20.786610 20.808308 20.938496 21.068699 21.090397 21.285709 21.350803 21.481007 21.589497 21.676304 21.806507 21.784809 21.806507 21.676304 21.763096 21.676304 21.719700 21.719700 21.763096 21.676304 21.719700 21.828205 21.828205 21.914997 21.980106 22.153706 22.392399 22.739597 22.869801 22.934910 23.000004 22.978306 23.000004 23.000004 22.891499 22.848103 22.783009 22.587696 22.327305 22.240498 22.175404 22.066898 22.175404 22.175404 22.218800 22.283909 22.435810 22.565998 22.783009 22.978306 22.978306 23.065098 23.065098 22.978306 22.848103 22.826405 22.739597 22.696201 22.609409 22.587696 22.370701 22.305607 22.370701 22.435810 22.392399 22.500904 22.479206 22.696201 22.804707 22.826405 22.804707 22.761295 22.609409 22.544300 22.500904 22.414097 22.457508 22.283909 22.283909 22.240498 22.262196 22.414097 22.500904 22.479206 22.327305 22.370701 22.349003 22.327305 22.305607 22.305607 22.175404 21.936695 21.763096 21.589497 21.285709 21.220600 21.220600 20.938496 20.851704 20.656406 20.417698 20.200703 19.788410 19.506306 19.137409 18.768497 18.312809 18.356205 
18.160908 18.052402 17.987309 17.987309 17.987309 18.074100 18.095798 17.987309 17.965595 17.900501 18.030704 17.965595 17.965595 17.965595 18.052402 18.095798 18.052402 18.009007 18.139210 18.052402 18.139210 18.074100 18.052402 17.922199 17.943897 18.009007 18.052402 17.987309 17.922199 17.922199 17.770298 17.878803 17.791996 17.791996 17.857105 17.943897 17.922199 18.030704 18.095798 18.204304 18.182606 18.312809 18.269398 18.269398 18.334507 18.421299 18.660007 19.441196 20.244099 20.482807 20.569599 20.612995 20.764896 20.764896 20.916798 20.981907 21.025303 21.198902 21.329105 21.611210 21.611210 21.676304 21.849903 21.806507 21.784809 21.719700 21.763096 21.719700 21.632908 21.741398 21.741398 21.763096 21.763096 21.806507 21.871601 21.893299 21.980106 22.218800 22.435810 22.652805 22.826405 22.934910 22.978306 22.956608 23.065098 23.021702 22.978306 22.848103 22.631107 22.522602 22.327305 22.088596 21.958408 22.001804 21.936695 22.066898 22.088596 22.240498 22.349003 22.565998 22.696201 23.021702 23.086796 23.130207 23.151905 22.978306 22.956608 22.869801 22.869801 22.783009 22.696201 22.522602 22.327305 22.132008 22.132008 22.110310 22.240498 22.175404 22.262196 22.370701 22.544300 22.631107 22.739597 22.804707 22.783009 22.761295 22.696201 22.544300 22.609409 22.587696 22.479206 22.500904 22.522602 22.500904 22.370701 22.262196 22.153706 22.175404 22.132008 22.197102 22.110310 22.023502 22.045200 21.763096 21.546101 21.524403 21.285709 21.177204 21.155506 20.873402 20.764896 20.656406 20.330906 20.092197 19.636509 19.354404 19.028904 18.464710 18.312809 18.377903 
18.182606 17.965595 18.052402 18.009007 18.052402 18.074100 17.987309 18.074100 17.965595 17.943897 17.943897 18.009007 18.009007 17.943897 18.030704 18.052402 18.030704 18.074100 18.139210 18.095798 18.204304 18.074100 18.074100 18.009007 18.030704 17.987309 18.009007 18.030704 17.878803 17.878803 17.770298 17.835407 17.791996 17.922199 17.835407 17.857105 17.987309 18.095798 18.160908 18.182606 18.204304 18.182606 18.269398 18.269398 18.334507 18.356205 18.703403 19.462910 20.265797 20.417698 20.504505 20.591297 20.699802 20.721500 20.851704 20.938496 20.981907 21.198902 21.329105 21.459309 21.589497 21.741398 21.828205 21.806507 21.828205 21.763096 21.741398 21.719700 21.719700 21.849903 21.741398 21.806507 21.763096 21.871601 21.936695 21.893299 22.023502 22.240498 22.500904 22.652805 22.783009 22.934910 22.956608 23.000004 22.978306 23.000004 22.891499 22.869801 22.696201 22.479206 22.175404 22.066898 22.023502 21.936695 22.023502 21.980106 22.088596 22.175404 22.305607 22.500904 22.761295 22.956608 23.065098 23.173603 23.151905 23.151905 23.065098 23.000004 22.934910 22.891499 22.696201 22.414097 22.197102 22.066898 22.066898 21.980106 22.045200 22.045200 22.218800 22.240498 22.327305 22.565998 22.717899 22.934910 22.913197 22.869801 22.826405 22.826405 22.848103 22.739597 22.631107 22.652805 22.544300 22.414097 22.240498 22.088596 22.045200 21.936695 21.849903 21.849903 21.871601 21.763096 21.806507 21.654606 21.524403 21.415897 21.198902 21.068699 21.068699 20.786610 20.699802 20.591297 20.244099 20.005405 19.549702 19.224201 18.725101 18.421299 18.356205 18.356205 
18.204304 17.987309 17.987309 17.987309 18.095798 18.095798 18.095798 17.987309 17.987309 17.943897 17.965595 17.987309 18.052402 17.987309 18.095798 18.052402 18.009007 18.030704 18.074100 18.182606 18.139210 17.987309 18.139210 17.922199 18.030704 17.943897 17.987309 17.922199 17.943897 17.835407 17.791996 17.770298 17.770298 17.770298 17.835407 17.770298 17.878803 18.117496 18.139210 18.139210 18.117496 18.139210 18.226002 18.247700 18.269398 18.356205 18.681705 19.441196 20.135609 20.287510 20.352604 20.482807 20.634708 20.743198 20.960209 21.003605 20.960209 21.133808 21.198902 21.502705 21.611210 21.784809 21.763096 21.849903 21.828205 21.784809 21.784809 21.784809 21.741398 21.980106 21.806507 21.849903 21.914997 21.958408 22.023502 22.045200 22.066898 22.262196 22.479206 22.696201 22.848103 22.804707 22.978306 22.891499 23.021702 22.978306 22.783009 22.826405 22.609409 22.414097 22.153706 22.110310 21.914997 21.893299 21.936695 21.936695 22.001804 22.088596 22.262196 22.544300 22.739597 23.021702 23.043400 23.195301 23.130207 23.195301 23.086796 23.086796 22.934910 22.826405 22.696201 22.305607 22.197102 21.958408 21.980106 21.936695 21.980106 21.958408 22.045200 22.110310 22.240498 22.479206 22.717899 22.934910 22.978306 22.869801 22.934910 22.891499 22.913197 22.891499 22.739597 22.761295 22.565998 22.305607 22.088596 21.980106 21.741398 21.784809 21.719700 21.611210 21.567799 21.524403 21.459309 21.415897 21.329105 21.242298 21.112110 21.068699 21.068699 20.786610 20.656406 20.504505 20.157307 19.831806 19.462910 19.028904 18.681705 18.377903 18.269398 18.377903 
18.160908 18.052402 18.009007 18.009007 18.074100 18.139210 18.052402 18.030704 17.943897 18.009007 18.030704 18.009007 17.987309 18.052402 17.987309 18.095798 18.074100 18.074100 17.965595 18.095798 18.009007 18.030704 18.030704 18.117496 18.117496 17.987309 17.943897 17.922199 17.878803 17.791996 17.770298 17.791996 17.748600 17.726902 17.813709 17.878803 17.987309 17.987309 18.139210 18.160908 18.182606 18.182606 18.204304 18.269398 18.291096 18.421299 18.833607 19.528004 20.113895 20.287510 20.439396 20.461109 20.678104 20.634708 20.873402 20.895100 20.916798 21.133808 21.285709 21.589497 21.589497 21.741398 21.849903 21.914997 21.828205 21.871601 21.914997 21.936695 21.958408 22.001804 22.023502 22.066898 22.045200 22.110310 22.110310 22.088596 22.197102 22.305607 22.479206 22.609409 22.761295 22.848103 22.848103 22.826405 22.869801 22.891499 22.783009 22.761295 22.609409 22.392399 22.197102 22.023502 21.936695 21.914997 21.893299 21.936695 22.023502 22.175404 22.305607 22.522602 22.804707 23.021702 23.173603 23.216999 23.216999 23.195301 23.216999 23.086796 22.978306 22.913197 22.674503 22.370701 22.132008 21.871601 22.023502 21.914997 21.893299 22.001804 21.980106 22.153706 22.262196 22.414097 22.761295 22.956608 23.065098 23.043400 23.086796 23.000004 23.108509 23.000004 22.913197 22.826405 22.522602 22.370701 22.045200 21.806507 21.611210 21.589497 21.502705 21.502705 21.524403 21.372501 21.350803 21.372501 21.263996 21.220600 21.025303 20.981907 20.981907 20.764896 20.656406 20.526203 20.222401 19.918598 19.376102 19.093998 18.486408 18.377903 18.356205 18.377903 
18.160908 18.204304 18.030704 18.009007 18.052402 18.074100 18.052402 18.030704 18.009007 18.074100 18.009007 17.900501 17.726902 17.835407 17.748600 17.835407 18.030704 17.943897 18.052402 17.987309 17.987309 18.052402 17.987309 18.052402 18.030704 17.987309 17.922199 17.857105 17.965595 17.857105 17.835407 17.813709 17.661808 17.748600 17.900501 17.813709 17.965595 17.987309 18.074100 18.074100 18.139210 18.139210 18.160908 18.226002 18.182606 18.377903 18.833607 19.549702 20.027103 20.092197 20.244099 20.374302 20.482807 20.569599 20.808308 20.851704 20.938496 21.047001 21.198902 21.459309 21.654606 21.784809 21.893299 21.871601 21.958408 21.936695 22.066898 22.088596 22.132008 22.327305 22.240498 22.240498 22.240498 22.262196 22.218800 22.305607 22.349003 22.305607 22.500904 22.609409 22.674503 22.739597 22.652805 22.739597 22.739597 22.826405 22.674503 22.631107 22.565998 22.349003 22.197102 22.153706 22.001804 22.001804 21.914997 21.914997 21.914997 22.088596 22.218800 22.500904 22.783009 23.021702 23.108509 23.216999 23.282108 23.195301 23.173603 23.065098 23.021702 22.826405 22.609409 22.327305 22.045200 22.023502 21.871601 21.893299 21.806507 21.893299 22.001804 22.045200 22.175404 22.349003 22.717899 22.891499 22.913197 22.934910 23.043400 22.978306 23.086796 23.000004 22.934910 22.739597 22.479206 22.175404 21.936695 21.719700 21.611210 21.481007 21.394199 21.394199 21.437595 21.242298 21.263996 21.307407 21.198902 21.090397 20.981907 20.895100 20.873402 20.699802 20.569599 20.482807 20.070499 19.918598 19.332706 18.898701 18.508106 18.377903 18.312809 18.356205 
18.182606 18.030704 18.095798 18.030704 18.074100 18.095798 18.074100 18.117496 18.030704 17.943897 17.943897 17.575001 17.553303 17.575001 17.683506 17.878803 17.987309 17.987309 17.987309 17.987309 17.987309 17.987309 17.965595 18.009007 18.074100 18.095798 18.009007 17.965595 17.922199 17.878803 17.835407 17.813709 17.835407 17.835407 17.857105 17.965595 17.857105 17.987309 18.009007 18.030704 18.095798 18.204304 18.117496 18.204304 18.291096 18.377903 18.790195 19.441196 19.918598 20.070499 20.222401 20.352604 20.504505 20.569599 20.721500 20.764896 20.743198 21.025303 21.090397 21.437595 21.589497 21.741398 21.849903 21.806507 21.980106 22.023502 22.153706 22.370701 22.435810 22.479206 22.457508 22.522602 22.500904 22.544300 22.435810 22.479206 22.349003 22.500904 22.500904 22.522602 22.631107 22.565998 22.609409 22.674503 22.696201 22.696201 22.631107 22.652805 22.544300 22.435810 22.327305 22.175404 22.001804 22.023502 22.001804 22.001804 22.066898 22.218800 22.349003 22.522602 22.783009 23.000004 23.065098 23.108509 23.130207 23.108509 23.108509 23.108509 23.043400 22.869801 22.565998 22.370701 22.110310 21.958408 21.806507 21.893299 21.871601 21.871601 21.871601 22.066898 22.175404 22.500904 22.717899 22.804707 22.956608 23.021702 23.086796 23.021702 23.108509 23.021702 22.913197 22.739597 22.565998 22.240498 21.871601 21.632908 21.546101 21.481007 21.372501 21.329105 21.263996 21.263996 21.198902 21.198902 21.133808 21.047001 20.895100 20.895100 20.895100 20.743198 20.612995 20.417698 20.070499 19.766697 19.311008 18.920399 18.508106 18.312809 18.247700 18.399601 
18.160908 18.160908 17.900501 18.074100 18.030704 18.160908 18.095798 18.117496 18.009007 17.943897 17.943897 17.705204 17.553303 17.488209 17.683506 17.705204 17.943897 17.922199 17.878803 17.922199 18.074100 17.943897 18.052402 18.139210 18.009007 17.987309 17.878803 17.922199 18.009007 17.965595 17.878803 17.900501 17.813709 17.857105 17.791996 17.900501 17.835407 17.943897 17.943897 18.074100 18.052402 18.095798 18.117496 18.117496 18.074100 18.377903 18.725101 19.354404 19.896900 20.027103 20.200703 20.265797 20.417698 20.504505 20.634708 20.786610 20.764896 20.873402 21.025303 21.329105 21.502705 21.719700 21.763096 21.828205 22.023502 22.132008 22.262196 22.349003 22.479206 22.717899 22.739597 22.717899 22.739597 22.652805 22.652805 22.631107 22.544300 22.500904 22.457508 22.370701 22.457508 22.370701 22.414097 22.435810 22.435810 22.435810 22.500904 22.500904 22.479206 22.370701 22.262196 22.197102 22.197102 22.110310 22.153706 22.132008 22.175404 22.240498 22.370701 22.544300 22.783009 22.848103 22.891499 23.086796 23.108509 23.151905 23.043400 23.065098 23.000004 22.783009 22.522602 22.283909 22.110310 21.936695 21.828205 21.784809 21.828205 21.849903 21.936695 22.023502 22.262196 22.414097 22.696201 22.826405 23.000004 23.000004 23.000004 23.021702 23.021702 22.913197 22.826405 22.696201 22.414097 22.110310 21.784809 21.589497 21.437595 21.307407 21.285709 21.307407 21.220600 21.133808 21.177204 21.068699 21.133808 21.068699 20.873402 20.895100 20.786610 20.656406 20.461109 20.330906 20.027103 19.701603 19.224201 18.920399 18.464710 18.226002 18.334507 18.334507 
18.247700 18.139210 18.139210 18.095798 18.052402 18.226002 18.139210 18.160908 18.139210 18.074100 18.009007 17.726902 17.553303 17.575001 17.661808 17.791996 17.922199 17.857105 17.900501 17.878803 18.074100 18.095798 18.030704 18.139210 18.052402 18.117496 18.052402 17.987309 18.030704 17.922199 17.835407 17.987309 18.030704 17.965595 17.922199 17.900501 17.857105 17.987309 18.009007 18.030704 18.160908 18.117496 18.182606 18.204304 18.226002 18.356205 18.746799 19.397800 19.983707 20.070499 20.222401 20.396000 20.526203 20.482807 20.678104 20.699802 20.721500 20.938496 21.025303 21.307407 21.546101 21.676304 21.741398 21.828205 22.045200 22.197102 22.349003 22.565998 22.717899 22.826405 22.891499 22.934910 22.891499 22.956608 22.826405 22.739597 22.652805 22.500904 22.349003 22.262196 22.283909 22.283909 22.283909 22.305607 22.262196 22.392399 22.370701 22.435810 22.500904 22.544300 22.544300 22.500904 22.479206 22.370701 22.370701 22.327305 22.392399 22.414097 22.500904 22.609409 22.783009 22.804707 22.891499 22.869801 22.934910 22.978306 23.065098 23.043400 22.956608 22.848103 22.609409 22.305607 22.132008 22.088596 21.893299 22.023502 21.893299 21.980106 22.001804 22.132008 22.327305 22.587696 22.696201 22.848103 22.956608 22.934910 22.934910 22.956608 23.043400 22.913197 22.783009 22.739597 22.522602 22.066898 21.784809 21.632908 21.437595 21.372501 21.329105 21.329105 21.220600 21.198902 21.090397 21.047001 21.047001 20.916798 20.743198 20.830006 20.786610 20.612995 20.547901 20.352604 20.070499 19.658207 19.245899 18.898701 18.486408 18.356205 18.356205 18.399601 
18.052402 18.139210 18.139210 18.160908 18.117496 18.269398 18.182606 18.139210 18.052402 18.074100 18.009007 17.748600 17.575001 17.596699 17.596699 17.813709 17.857105 17.878803 17.900501 17.965595 17.987309 18.117496 18.052402 18.139210 18.074100 18.009007 18.117496 18.009007 18.009007 17.987309 17.900501 17.987309 17.835407 17.878803 17.900501 17.857105 17.770298 17.857105 18.030704 17.987309 18.095798 18.117496 18.117496 18.095798 18.160908 18.334507 18.855305 19.397800 19.962009 20.135609 20.244099 20.374302 20.569599 20.526203 20.591297 20.656406 20.699802 20.786610 20.873402 21.220600 21.415897 21.502705 21.741398 21.958408 22.066898 22.218800 22.349003 22.674503 22.783009 22.913197 22.978306 23.086796 23.043400 23.000004 22.848103 22.783009 22.674503 22.544300 22.305607 22.197102 22.153706 22.110310 22.132008 22.153706 22.218800 22.240498 22.262196 22.370701 22.565998 22.717899 22.761295 22.717899 22.652805 22.522602 22.565998 22.652805 22.565998 22.696201 22.609409 22.609409 22.652805 22.544300 22.587696 22.717899 22.783009 22.848103 22.826405 22.934910 22.891499 22.804707 22.652805 22.370701 22.283909 22.066898 22.045200 22.132008 22.088596 22.023502 22.066898 22.132008 22.327305 22.587696 22.696201 22.696201 22.717899 22.761295 22.696201 22.761295 22.869801 22.804707 22.631107 22.565998 22.370701 22.001804 21.828205 21.589497 21.415897 21.372501 21.285709 21.285709 21.285709 21.112110 21.047001 21.025303 20.960209 20.960209 20.699802 20.743198 20.721500 20.526203 20.482807 20.265797 19.962009 19.614796 19.202503 18.768497 18.334507 18.312809 18.377903 18.399601 
18.182606 18.074100 18.117496 18.204304 18.139210 18.139210 18.052402 18.095798 18.030704 18.074100 18.009007 17.835407 17.553303 17.575001 17.640110 17.726902 17.857105 18.009007 17.965595 18.030704 18.095798 18.095798 18.030704 18.095798 18.095798 18.117496 18.139210 18.030704 18.009007 18.052402 17.965595 17.987309 17.987309 17.835407 17.813709 17.748600 17.748600 17.835407 17.878803 18.009007 18.030704 18.052402 18.117496 18.139210 18.160908 18.312809 18.768497 19.354404 19.853504 20.135609 20.352604 20.417698 20.547901 20.526203 20.678104 20.569599 20.634708 20.830006 20.895100 21.133808 21.372501 21.502705 21.632908 21.828205 21.958408 22.132008 22.414097 22.587696 22.804707 23.021702 23.000004 23.043400 23.043400 22.978306 22.978306 22.848103 22.717899 22.479206 22.240498 22.088596 22.088596 22.001804 22.088596 22.088596 22.110310 22.153706 22.197102 22.349003 22.631107 22.783009 22.848103 22.826405 22.804707 22.848103 22.804707 22.848103 22.783009 22.761295 22.631107 22.631107 22.414097 22.457508 22.370701 22.392399 22.479206 22.587696 22.609409 22.674503 22.587696 22.631107 22.587696 22.500904 22.457508 22.327305 22.305607 22.197102 22.197102 22.175404 22.262196 22.262196 22.370701 22.500904 22.565998 22.544300 22.717899 22.674503 22.565998 22.652805 22.696201 22.565998 22.587696 22.522602 22.262196 22.001804 21.958408 21.654606 21.567799 21.437595 21.372501 21.350803 21.198902 21.177204 21.090397 21.025303 20.895100 20.916798 20.808308 20.764896 20.786610 20.461109 20.526203 20.244099 19.983707 19.658207 19.180805 18.768497 18.421299 18.377903 18.334507 18.486408 
18.204304 18.117496 18.074100 18.226002 18.117496 18.095798 18.117496 18.052402 18.009007 18.009007 18.030704 17.835407 17.575001 17.531605 17.596699 17.575001 17.857105 17.987309 18.052402 18.182606 18.052402 18.052402 18.074100 18.095798 18.074100 18.117496 18.095798 18.074100 18.074100 17.987309 17.900501 17.922199 17.922199 17.857105 17.835407 17.770298 17.770298 17.813709 17.857105 17.943897 18.052402 18.095798 18.139210 18.139210 18.247700 18.291096 18.811909 19.311008 19.766697 20.135609 20.330906 20.352604 20.482807 20.482807 20.591297 20.634708 20.612995 20.743198 20.851704 21.112110 21.285709 21.481007 21.524403 21.741398 21.980106 22.240498 22.457508 22.674503 22.848103 23.000004 23.043400 23.065098 23.130207 23.173603 23.021702 22.934910 22.783009 22.457508 22.283909 22.153706 21.980106 22.045200 22.001804 22.023502 22.066898 22.153706 22.262196 22.435810 22.674503 22.848103 22.891499 22.891499 22.891499 22.978306 23.043400 22.956608 22.934910 22.848103 22.652805 22.479206 22.349003 22.197102 22.175404 22.175404 22.283909 22.305607 22.370701 22.435810 22.479206 22.565998 22.587696 22.652805 22.631107 22.674503 22.522602 22.500904 22.479206 22.435810 22.435810 22.500904 22.479206 22.500904 22.435810 22.457508 22.349003 22.370701 22.283909 22.370701 22.414097 22.392399 22.414097 22.414097 22.218800 22.066898 21.893299 21.741398 21.611210 21.632908 21.524403 21.459309 21.372501 21.220600 21.003605 21.025303 20.851704 20.916798 20.786610 20.764896 20.743198 20.482807 20.504505 20.222401 19.875202 19.593098 19.159107 18.703403 18.356205 18.291096 18.356205 18.356205 
18.312809 18.160908 18.052402 18.160908 18.182606 18.160908 18.052402 18.030704 18.030704 18.095798 18.095798 17.922199 17.683506 17.618397 17.618397 17.640110 17.835407 17.965595 17.987309 18.117496 18.139210 18.117496 18.139210 18.095798 18.095798 18.030704 17.987309 18.095798 18.095798 18.095798 18.030704 17.965595 17.965595 17.878803 17.835407 17.726902 17.791996 17.791996 17.857105 17.987309 18.052402 18.052402 18.139210 18.052402 18.117496 18.334507 18.877003 19.441196 19.744999 20.027103 20.244099 20.439396 20.461109 20.547901 20.612995 20.634708 20.569599 20.743198 20.895100 21.090397 21.220600 21.459309 21.546101 21.719700 21.958408 22.218800 22.457508 22.631107 22.848103 22.956608 23.043400 23.130207 23.151905 23.043400 23.130207 22.956608 22.717899 22.457508 22.197102 22.197102 22.088596 22.153706 22.110310 22.066898 22.153706 22.218800 22.262196 22.414097 22.783009 22.848103 22.934910 22.978306 23.021702 22.956608 23.021702 23.000004 22.978306 22.891499 22.674503 22.414097 22.218800 22.088596 21.980106 22.023502 22.066898 22.132008 22.262196 22.218800 22.305607 22.522602 22.717899 22.717899 22.783009 22.804707 22.739597 22.717899 22.609409 22.652805 22.674503 22.674503 22.609409 22.435810 22.349003 22.175404 22.088596 22.088596 22.153706 22.045200 22.153706 22.197102 22.218800 22.349003 22.262196 22.132008 22.088596 21.936695 21.806507 21.719700 21.719700 21.567799 21.481007 21.372501 21.263996 21.133808 20.960209 21.025303 20.699802 20.764896 20.678104 20.482807 20.461109 20.200703 19.810108 19.636509 19.159107 18.811909 18.312809 18.291096 18.356205 18.421299 
18.312809 18.204304 18.117496 18.204304 18.074100 18.117496 18.074100 18.117496 17.987309 18.009007 18.052402 18.009007 17.748600 17.575001 17.705204 17.575001 17.705204 17.943897 18.117496 18.074100 18.117496 18.117496 18.117496 18.117496 18.052402 18.095798 18.074100 18.160908 18.009007 18.052402 17.965595 18.052402 18.052402 17.922199 17.770298 17.770298 17.770298 17.813709 17.813709 17.900501 17.987309 18.030704 18.009007 18.160908 18.160908 18.291096 18.963810 19.419498 19.810108 19.983707 20.265797 20.330906 20.439396 20.526203 20.591297 20.634708 20.699802 20.699802 20.808308 21.068699 21.220600 21.263996 21.437595 21.632908 21.849903 22.066898 22.262196 22.544300 22.869801 22.934910 23.043400 23.108509 23.108509 23.130207 23.021702 22.956608 22.674503 22.479206 22.327305 22.088596 22.110310 22.110310 22.088596 22.132008 22.110310 22.197102 22.392399 22.435810 22.848103 22.956608 22.956608 22.956608 23.086796 23.043400 23.086796 23.043400 22.978306 22.869801 22.544300 22.262196 22.066898 21.980106 21.893299 21.936695 22.001804 22.045200 22.045200 22.110310 22.240498 22.370701 22.631107 22.674503 22.934910 22.913197 22.913197 22.826405 22.869801 22.826405 22.761295 22.674503 22.565998 22.370701 22.197102 22.023502 21.914997 21.893299 21.936695 21.828205 21.980106 22.023502 22.001804 22.283909 22.262196 22.218800 22.132008 22.132008 22.066898 22.001804 21.893299 21.828205 21.632908 21.481007 21.263996 21.177204 21.025303 20.960209 20.764896 20.743198 20.721500 20.504505 20.417698 20.244099 19.766697 19.441196 19.093998 18.746799 18.399601 18.312809 18.291096 18.421299 
18.486408 18.182606 18.160908 18.160908 18.117496 18.095798 18.269398 18.052402 17.987309 18.074100 18.052402 17.943897 17.813709 17.596699 17.661808 17.509907 17.770298 17.900501 18.095798 18.160908 18.117496 18.052402 18.095798 18.095798 18.052402 18.139210 18.117496 18.095798 18.074100 18.074100 17.965595 18.074100 18.009007 17.965595 17.965595 17.791996 17.726902 17.705204 17.813709 17.922199 17.922199 17.987309 17.987309 18.095798 18.182606 18.334507 19.028904 19.484608 19.831806 19.918598 20.113895 20.265797 20.352604 20.439396 20.591297 20.634708 20.591297 20.656406 20.851704 21.155506 21.263996 21.350803 21.350803 21.567799 21.784809 22.001804 22.132008 22.522602 22.631107 22.804707 22.891499 23.000004 23.108509 23.021702 22.978306 22.913197 22.652805 22.479206 22.283909 22.132008 22.132008 22.066898 22.132008 22.110310 22.218800 22.305607 22.392399 22.544300 22.783009 22.913197 23.086796 23.043400 22.978306 23.043400 22.978306 23.000004 22.934910 22.826405 22.522602 22.197102 22.045200 21.893299 21.871601 21.828205 21.893299 21.914997 21.980106 22.023502 22.240498 22.392399 22.717899 22.783009 22.913197 23.000004 22.869801 22.956608 22.956608 22.891499 22.869801 22.739597 22.565998 22.240498 22.045200 21.936695 21.784809 21.784809 21.698002 21.828205 21.849903 21.893299 21.936695 22.110310 22.218800 22.283909 22.349003 22.240498 22.197102 22.175404 22.045200 21.893299 21.914997 21.632908 21.481007 21.177204 21.068699 20.916798 20.678104 20.743198 20.721500 20.526203 20.417698 20.113895 19.853504 19.441196 18.963810 18.746799 18.442997 18.226002 18.334507 18.442997 
18.377903 18.269398 18.052402 18.074100 18.160908 18.117496 18.009007 18.117496 17.987309 18.052402 18.074100 18.030704 17.878803 17.596699 17.618397 17.509907 17.640110 17.835407 18.030704 18.117496 18.052402 18.117496 18.139210 18.074100 18.052402 18.095798 17.987309 18.052402 18.160908 18.139210 17.965595 18.009007 18.030704 17.987309 18.009007 17.943897 17.683506 17.748600 17.857105 17.900501 17.965595 17.943897 18.052402 18.030704 18.095798 18.399601 19.007206 19.419498 19.875202 19.918598 20.157307 20.157307 20.352604 20.417698 20.547901 20.591297 20.591297 20.678104 20.873402 21.155506 21.220600 21.263996 21.307407 21.437595 21.589497 21.828205 22.001804 22.240498 22.479206 22.609409 22.696201 22.783009 22.913197 22.956608 22.913197 22.783009 22.479206 22.370701 22.240498 22.132008 22.088596 22.066898 22.045200 22.088596 22.153706 22.283909 22.392399 22.565998 22.717899 22.934910 23.000004 23.065098 22.978306 23.043400 22.934910 22.891499 22.934910 22.717899 22.457508 22.066898 21.980106 21.871601 21.871601 21.828205 21.806507 21.763096 21.828205 21.980106 22.132008 22.283909 22.609409 22.804707 22.848103 22.913197 22.956608 22.956608 22.956608 22.848103 22.826405 22.652805 22.522602 22.218800 22.001804 21.828205 21.741398 21.741398 21.719700 21.611210 21.698002 21.806507 21.828205 21.980106 22.262196 22.240498 22.370701 22.327305 22.218800 22.218800 22.197102 21.958408 21.914997 21.676304 21.437595 21.177204 21.090397 20.938496 20.786610 20.678104 20.721500 20.461109 20.287510 20.092197 19.701603 19.311008 18.942097 18.594898 18.291096 18.291096 18.356205 18.334507 
18.312809 18.204304 18.052402 18.074100 18.182606 18.160908 18.247700 18.095798 18.117496 18.139210 18.095798 18.139210 17.965595 17.770298 17.661808 17.596699 17.683506 17.705204 17.987309 18.160908 18.160908 18.009007 18.095798 18.095798 18.095798 18.117496 18.139210 18.095798 18.139210 18.160908 18.052402 18.117496 18.095798 17.987309 17.943897 17.922199 17.705204 17.705204 17.878803 18.030704 18.052402 17.943897 18.139210 18.052402 18.095798 18.508106 19.072300 19.614796 19.962009 20.048801 20.135609 20.222401 20.352604 20.439396 20.612995 20.808308 20.656406 20.786610 20.895100 21.198902 21.263996 21.394199 21.350803 21.437595 21.589497 21.654606 21.849903 21.958408 22.218800 22.370701 22.435810 22.587696 22.804707 22.891499 22.804707 22.674503 22.479206 22.349003 22.218800 22.175404 22.197102 22.132008 22.045200 22.132008 22.175404 22.197102 22.349003 22.500904 22.739597 22.848103 22.913197 23.000004 22.891499 22.913197 22.978306 22.869801 22.717899 22.631107 22.349003 22.110310 21.871601 21.871601 21.719700 21.763096 21.741398 21.763096 21.893299 22.110310 22.132008 22.305607 22.696201 22.717899 22.891499 23.000004 23.000004 23.021702 22.956608 22.891499 22.783009 22.739597 22.435810 22.175404 22.023502 21.893299 21.676304 21.719700 21.611210 21.611210 21.567799 21.698002 21.806507 22.023502 22.240498 22.370701 22.327305 22.305607 22.218800 22.305607 22.153706 22.088596 21.958408 21.632908 21.437595 21.242298 21.090397 20.938496 20.699802 20.721500 20.721500 20.309208 20.396000 20.135609 19.658207 19.376102 18.898701 18.508106 18.377903 18.312809 18.356205 18.377903 
18.226002 18.139210 18.009007 18.117496 18.226002 18.117496 18.160908 18.160908 18.095798 18.009007 18.052402 18.009007 17.965595 17.748600 17.748600 17.531605 17.596699 17.705204 17.943897 18.052402 18.117496 18.139210 18.139210 18.052402 18.095798 18.095798 18.160908 18.052402 18.139210 18.030704 18.095798 18.139210 17.965595 17.965595 17.943897 17.878803 17.770298 17.748600 17.770298 17.943897 17.965595 18.009007 18.074100 18.117496 18.117496 18.464710 19.202503 19.549702 19.962009 20.092197 20.113895 20.135609 20.309208 20.396000 20.591297 20.699802 20.612995 20.830006 20.981907 21.242298 21.415897 21.372501 21.350803 21.415897 21.546101 21.611210 21.611210 21.828205 21.958408 22.153706 22.132008 22.218800 22.435810 22.500904 22.631107 22.500904 22.327305 22.218800 22.175404 22.175404 22.175404 22.153706 22.045200 22.045200 22.110310 22.197102 22.262196 22.392399 22.609409 22.717899 22.869801 22.848103 22.848103 22.848103 22.869801 22.761295 22.696201 22.565998 22.262196 21.936695 21.871601 21.676304 21.698002 21.719700 21.719700 21.741398 21.828205 21.893299 22.110310 22.305607 22.565998 22.609409 22.869801 22.891499 23.000004 22.978306 22.913197 22.826405 22.739597 22.587696 22.392399 22.132008 21.914997 21.784809 21.589497 21.524403 21.546101 21.502705 21.589497 21.676304 21.719700 21.958408 22.218800 22.349003 22.370701 22.305607 22.305607 22.240498 22.218800 22.175404 21.958408 21.741398 21.459309 21.198902 21.025303 20.981907 20.721500 20.721500 20.699802 20.352604 20.244099 20.027103 19.614796 19.245899 18.811909 18.464710 18.291096 18.356205 18.377903 18.377903 
18.182606 18.074100 18.095798 18.052402 18.052402 18.052402 18.074100 18.117496 18.009007 17.965595 18.052402 17.943897 17.987309 17.878803 17.661808 17.509907 17.596699 17.640110 17.943897 18.074100 18.160908 18.030704 18.052402 18.139210 18.074100 18.095798 18.117496 18.182606 18.182606 18.139210 17.987309 18.009007 17.965595 18.009007 18.009007 17.835407 17.835407 17.705204 17.900501 18.009007 18.074100 18.160908 18.247700 18.226002 18.160908 18.573200 19.137409 19.679905 19.983707 20.157307 20.222401 20.200703 20.330906 20.396000 20.678104 20.678104 20.634708 20.786610 21.003605 21.372501 21.502705 21.459309 21.394199 21.459309 21.567799 21.589497 21.611210 21.719700 21.849903 21.980106 21.914997 22.023502 22.175404 22.349003 22.370701 22.435810 22.283909 22.240498 22.132008 22.153706 22.240498 22.132008 22.110310 22.045200 22.023502 22.110310 22.240498 22.435810 22.565998 22.609409 22.674503 22.674503 22.717899 22.739597 22.739597 22.652805 22.565998 22.370701 22.110310 21.893299 21.763096 21.763096 21.654606 21.676304 21.763096 21.784809 21.849903 22.045200 22.066898 22.392399 22.631107 22.652805 22.826405 22.891499 22.934910 22.934910 22.891499 22.804707 22.696201 22.544300 22.414097 22.110310 21.849903 21.806507 21.567799 21.459309 21.524403 21.415897 21.502705 21.502705 21.698002 21.980106 22.283909 22.305607 22.305607 22.349003 22.327305 22.240498 22.153706 22.132008 21.914997 21.611210 21.415897 21.155506 20.981907 20.895100 20.656406 20.656406 20.612995 20.352604 20.222401 20.027103 19.636509 19.289295 18.833607 18.508106 18.312809 18.312809 18.399601 18.377903 
18.204304 18.182606 18.139210 18.117496 18.074100 18.204304 18.095798 18.074100 18.074100 18.074100 18.139210 18.009007 18.030704 17.878803 17.770298 17.553303 17.618397 17.575001 17.878803 17.987309 18.117496 18.095798 18.160908 18.117496 18.204304 18.160908 18.182606 18.160908 18.160908 18.160908 18.139210 18.117496 18.074100 18.074100 18.095798 17.900501 17.835407 17.878803 17.965595 18.139210 18.377903 18.551502 18.508106 18.334507 18.226002 18.811909 19.376102 19.766697 20.048801 20.287510 20.374302 20.352604 20.352604 20.396000 20.526203 20.743198 20.678104 20.830006 21.155506 21.437595 21.502705 21.524403 21.567799 21.589497 21.589497 21.589497 21.654606 21.676304 21.806507 21.871601 21.936695 21.936695 22.023502 22.240498 22.370701 22.262196 22.197102 22.283909 22.218800 22.218800 22.262196 22.197102 22.066898 22.088596 22.023502 22.110310 22.132008 22.197102 22.392399 22.479206 22.544300 22.609409 22.565998 22.565998 22.565998 22.522602 22.414097 22.327305 22.153706 21.849903 21.763096 21.698002 21.632908 21.654606 21.676304 21.784809 21.806507 21.893299 22.175404 22.327305 22.609409 22.739597 22.739597 22.826405 22.826405 22.804707 22.826405 22.717899 22.631107 22.414097 22.197102 21.958408 21.849903 21.763096 21.589497 21.459309 21.459309 21.329105 21.524403 21.481007 21.741398 21.980106 22.305607 22.414097 22.414097 22.305607 22.349003 22.283909 22.218800 22.045200 21.849903 21.567799 21.263996 21.177204 21.025303 20.938496 20.656406 20.678104 20.634708 20.396000 20.179005 20.070499 19.571400 19.267597 18.811909 18.464710 18.291096 18.291096 18.356205 18.399601 
18.226002 18.117496 18.095798 18.139210 18.074100 18.139210 18.182606 18.052402 17.987309 18.052402 18.030704 17.987309 18.052402 17.987309 17.770298 17.575001 17.596699 17.553303 17.813709 18.074100 18.182606 18.095798 18.117496 18.074100 17.987309 18.052402 18.074100 18.095798 18.052402 18.160908 18.226002 18.030704 18.117496 18.030704 18.095798 17.943897 17.813709 17.835407 18.095798 18.421299 18.811909 19.115696 18.985508 18.421299 18.377903 18.920399 19.397800 19.723301 20.113895 20.330906 20.374302 20.396000 20.374302 20.482807 20.591297 20.721500 20.634708 21.025303 21.112110 21.372501 21.481007 21.437595 21.524403 21.546101 21.654606 21.654606 21.654606 21.676304 21.719700 21.763096 21.828205 21.871601 21.980106 22.045200 22.132008 22.240498 22.218800 22.218800 22.153706 22.218800 22.218800 22.240498 22.045200 22.088596 22.066898 22.132008 22.110310 22.110310 22.283909 22.240498 22.283909 22.305607 22.349003 22.305607 22.283909 22.305607 22.283909 22.132008 21.980106 21.849903 21.719700 21.698002 21.611210 21.698002 21.698002 21.719700 21.741398 21.914997 22.110310 22.349003 22.457508 22.522602 22.609409 22.631107 22.826405 22.674503 22.652805 22.500904 22.435810 22.283909 22.023502 21.936695 21.698002 21.654606 21.481007 21.394199 21.372501 21.350803 21.350803 21.394199 21.567799 21.980106 22.066898 22.240498 22.283909 22.262196 22.305607 22.218800 22.153706 22.001804 21.828205 21.589497 21.372501 21.112110 21.025303 20.960209 20.634708 20.678104 20.634708 20.309208 20.222401 19.940296 19.549702 19.202503 18.746799 18.312809 18.226002 18.269398 18.334507 18.356205 
18.226002 18.095798 18.009007 18.160908 18.160908 18.095798 18.182606 18.117496 18.095798 18.095798 18.139210 18.074100 18.030704 17.987309 17.857105 17.596699 17.553303 17.596699 17.683506 17.943897 18.139210 18.139210 18.139210 18.160908 18.182606 18.139210 18.160908 18.139210 18.117496 18.204304 18.204304 18.139210 18.139210 18.160908 18.030704 17.987309 17.922199 17.943897 18.182606 18.725101 19.267597 19.593098 19.506306 18.768497 18.573200 19.072300 19.571400 19.896900 20.157307 20.396000 20.417698 20.439396 20.461109 20.569599 20.699802 20.764896 20.764896 20.938496 21.112110 21.307407 21.415897 21.350803 21.459309 21.567799 21.632908 21.654606 21.632908 21.719700 21.763096 21.741398 21.871601 21.893299 22.088596 22.153706 22.240498 22.197102 22.240498 22.218800 22.218800 22.327305 22.327305 22.283909 22.262196 22.175404 22.110310 22.218800 22.175404 22.197102 22.240498 22.218800 22.283909 22.262196 22.240498 22.240498 22.153706 22.175404 22.175404 22.110310 21.936695 21.828205 21.719700 21.676304 21.719700 21.763096 21.806507 21.806507 21.849903 21.980106 22.153706 22.066898 22.327305 22.392399 22.392399 22.500904 22.544300 22.414097 22.457508 22.349003 22.262196 22.175404 21.958408 21.828205 21.676304 21.611210 21.394199 21.437595 21.350803 21.307407 21.372501 21.502705 21.676304 21.849903 22.088596 22.175404 22.153706 22.088596 22.066898 22.197102 22.023502 21.980106 21.784809 21.567799 21.263996 21.112110 20.873402 20.895100 20.678104 20.612995 20.656406 20.309208 20.179005 19.962009 19.528004 19.093998 18.725101 18.334507 18.247700 18.312809 18.291096 18.334507 
18.182606 18.182606 18.160908 18.226002 18.204304 18.204304 18.182606 18.117496 18.095798 18.074100 18.160908 18.095798 18.117496 18.030704 17.900501 17.683506 17.640110 17.531605 17.705204 17.900501 18.074100 18.095798 18.074100 18.182606 18.160908 18.052402 18.117496 18.139210 18.204304 18.095798 18.117496 18.182606 18.074100 18.160908 18.052402 18.074100 17.900501 17.987309 18.204304 18.746799 19.397800 19.658207 19.397800 18.811909 18.746799 19.224201 19.679905 19.962009 20.092197 20.330906 20.439396 20.396000 20.461109 20.569599 20.699802 20.830006 20.699802 20.895100 21.090397 21.242298 21.307407 21.307407 21.263996 21.329105 21.481007 21.481007 21.502705 21.546101 21.632908 21.698002 21.806507 21.806507 21.980106 22.088596 22.175404 22.110310 22.197102 22.175404 22.132008 22.349003 22.414097 22.283909 22.305607 22.370701 22.283909 22.305607 22.262196 22.327305 22.240498 22.262196 22.197102 22.240498 22.197102 22.153706 22.240498 22.175404 22.175404 22.023502 21.958408 21.806507 21.784809 21.741398 21.589497 21.763096 21.893299 21.828205 21.828205 21.893299 21.893299 21.958408 22.153706 22.110310 22.132008 22.132008 22.175404 22.197102 22.110310 22.001804 21.893299 21.849903 21.784809 21.676304 21.567799 21.524403 21.415897 21.394199 21.242298 21.263996 21.350803 21.350803 21.502705 21.719700 21.849903 21.936695 21.871601 21.914997 21.871601 21.849903 21.849903 21.828205 21.654606 21.394199 21.220600 21.068699 20.960209 20.851704 20.591297 20.612995 20.461109 20.265797 20.070499 19.831806 19.419498 19.093998 18.725101 18.356205 18.312809 18.247700 18.334507 18.442997 
18.226002 18.117496 18.117496 18.204304 18.117496 18.182606 18.269398 18.117496 18.052402 18.030704 18.139210 18.182606 18.160908 18.139210 17.943897 17.640110 17.618397 17.531605 17.531605 17.791996 18.117496 18.074100 18.095798 18.139210 18.204304 18.182606 18.226002 18.182606 18.247700 18.226002 18.139210 18.182606 18.074100 18.074100 18.074100 18.052402 18.052402 18.030704 18.074100 18.616596 19.137409 19.311008 19.115696 18.725101 18.746799 19.419498 19.723301 20.005405 20.396000 20.482807 20.526203 20.482807 20.482807 20.743198 20.808308 20.851704 20.873402 21.003605 21.047001 21.177204 21.177204 21.177204 21.220600 21.242298 21.415897 21.394199 21.481007 21.437595 21.481007 21.589497 21.589497 21.632908 21.741398 21.849903 21.914997 21.980106 22.045200 22.066898 22.088596 22.175404 22.262196 22.283909 22.305607 22.349003 22.327305 22.327305 22.370701 22.305607 22.327305 22.327305 22.262196 22.262196 22.218800 22.262196 22.175404 22.175404 22.132008 22.088596 22.001804 21.958408 21.849903 21.806507 21.741398 21.893299 21.828205 21.914997 21.871601 21.936695 22.001804 22.001804 22.066898 22.023502 21.936695 22.045200 21.936695 21.958408 21.980106 21.719700 21.763096 21.676304 21.632908 21.524403 21.567799 21.459309 21.415897 21.372501 21.220600 21.242298 21.263996 21.285709 21.329105 21.481007 21.654606 21.611210 21.611210 21.654606 21.632908 21.654606 21.567799 21.546101 21.459309 21.220600 21.090397 20.938496 20.895100 20.786610 20.504505 20.482807 20.461109 20.200703 20.113895 19.810108 19.462910 19.050602 18.681705 18.291096 18.226002 18.226002 18.269398 18.356205 
18.182606 18.095798 18.117496 18.182606 18.160908 18.139210 18.117496 18.009007 18.117496 18.095798 18.182606 18.117496 18.074100 18.117496 17.965595 17.683506 17.618397 17.640110 17.553303 17.791996 18.030704 18.052402 18.074100 18.052402 18.139210 18.204304 18.182606 18.117496 18.247700 18.052402 18.052402 18.095798 18.052402 18.095798 18.009007 18.030704 17.987309 18.030704 18.117496 18.421299 18.638309 18.790195 18.811909 18.594898 18.725101 19.462910 19.810108 20.027103 20.439396 20.526203 20.461109 20.417698 20.504505 20.699802 20.786610 20.873402 20.873402 20.938496 21.003605 21.198902 21.198902 21.155506 21.177204 21.177204 21.263996 21.285709 21.285709 21.242298 21.242298 21.329105 21.372501 21.524403 21.632908 21.719700 21.763096 21.849903 21.849903 21.871601 21.828205 21.958408 22.023502 22.066898 22.132008 22.218800 22.240498 22.283909 22.327305 22.218800 22.283909 22.262196 22.197102 22.110310 22.175404 22.153706 22.175404 22.132008 22.153706 22.153706 22.045200 22.001804 21.958408 21.936695 21.936695 22.045200 21.958408 21.893299 21.871601 21.914997 21.849903 21.936695 21.980106 21.958408 21.914997 21.849903 21.784809 21.828205 21.784809 21.654606 21.502705 21.459309 21.524403 21.437595 21.329105 21.437595 21.285709 21.329105 21.220600 21.155506 21.220600 21.198902 21.242298 21.307407 21.307407 21.372501 21.329105 21.394199 21.329105 21.350803 21.285709 21.263996 21.198902 21.047001 20.981907 20.786610 20.721500 20.721500 20.504505 20.504505 20.396000 20.113895 20.005405 19.766697 19.376102 19.007206 18.660007 18.356205 18.139210 18.226002 18.247700 18.312809 
