# Supplementary material for: Food Image Segmentation Using Multi-Modal Imaging Sensors with Color and Thermal Data
Source: Sensors (Basel). 2023 Jan 4;23(2):560. doi: 10.3390/s23020560 (PMC9860575; doi:10.3390/s23020560)
Supplement: Supplementary file 1 [file sensors-23-00560-s001.zip › Combined Data/Calibration/Calibration thermal/rgb70.txt]

17.553303 17.553303 17.618397 17.618397 17.683506 17.640110 17.466496 17.531605 17.509907 17.488209 17.531605 17.379704 17.488209 17.488209 17.466496 17.531605 17.531605 17.509907 17.596699 17.466496 17.575001 17.531605 17.379704 17.466496 17.444798 17.509907 17.509907 17.444798 17.509907 17.618397 17.640110 17.531605 17.509907 17.661808 17.683506 17.726902 17.705204 17.661808 17.683506 17.705204 17.618397 17.618397 17.596699 17.640110 17.531605 17.553303 17.444798 17.444798 17.531605 17.596699 17.488209 17.466496 17.466496 17.379704 17.509907 17.596699 17.509907 17.791996 18.291096 18.877003 19.311008 19.462910 19.918598 20.092197 20.244099 20.417698 20.396000 20.374302 20.352604 20.135609 20.135609 20.135609 20.092197 20.157307 20.200703 20.200703 20.113895 20.179005 20.048801 20.113895 20.113895 20.200703 20.244099 20.396000 20.417698 20.526203 20.569599 20.547901 20.699802 20.699802 20.612995 20.634708 20.569599 20.482807 20.612995 20.591297 20.612995 20.721500 20.699802 20.721500 20.830006 20.721500 20.678104 20.830006 20.699802 20.830006 20.764896 20.721500 20.699802 20.678104 20.656406 20.591297 20.547901 20.526203 20.547901 20.461109 20.526203 20.482807 20.612995 20.526203 20.547901 20.547901 20.569599 20.612995 20.569599 20.504505 20.482807 20.482807 20.417698 20.352604 20.265797 20.374302 20.287510 20.222401 20.244099 20.179005 20.157307 20.157307 20.070499 20.005405 19.918598 19.918598 19.831806 19.766697 19.636509 19.658207 19.593098 19.397800 19.137409 18.746799 18.291096 17.857105 17.813709 17.835407 17.661808 17.683506 17.791996 17.922199 17.987309 18.074100 
17.683506 17.596699 17.618397 17.726902 17.748600 17.748600 17.640110 17.661808 17.618397 17.531605 17.531605 17.488209 17.488209 17.596699 17.575001 17.596699 17.596699 17.683506 17.553303 17.466496 17.596699 17.509907 17.466496 17.553303 17.466496 17.575001 17.553303 17.618397 17.553303 17.596699 17.640110 17.661808 17.640110 17.683506 17.705204 17.857105 17.661808 17.705204 17.748600 17.726902 17.748600 17.618397 17.488209 17.575001 17.553303 17.488209 17.358006 17.249500 17.401402 17.358006 17.423100 17.336308 17.271198 17.249500 17.401402 17.553303 17.596699 18.009007 18.529804 18.985508 19.311008 19.636509 19.875202 20.113895 20.417698 20.396000 20.526203 20.461109 20.374302 20.287510 20.200703 20.092197 20.157307 20.179005 20.287510 20.222401 20.070499 20.113895 20.135609 20.092197 20.070499 20.135609 20.244099 20.244099 20.352604 20.482807 20.591297 20.591297 20.612995 20.786610 20.938496 20.634708 20.569599 20.591297 20.764896 20.656406 20.678104 20.743198 20.699802 20.764896 20.786610 20.764896 20.743198 20.873402 20.764896 20.851704 20.808308 20.895100 20.851704 20.830006 20.786610 20.743198 20.721500 20.764896 20.721500 20.721500 20.678104 20.612995 20.721500 20.547901 20.612995 20.656406 20.743198 20.656406 20.591297 20.721500 20.678104 20.612995 20.678104 20.569599 20.482807 20.439396 20.482807 20.352604 20.417698 20.309208 20.244099 20.244099 20.222401 20.222401 19.962009 20.135609 20.027103 19.962009 19.918598 19.810108 19.723301 19.549702 19.245899 19.093998 18.551502 18.030704 17.922199 17.900501 17.857105 17.726902 18.009007 18.074100 18.030704 18.074100 
17.596699 17.618397 17.640110 17.683506 17.726902 17.705204 17.596699 17.661808 17.531605 17.466496 17.596699 17.618397 17.488209 17.488209 17.553303 17.618397 17.553303 17.575001 17.531605 17.575001 17.575001 17.531605 17.488209 17.575001 17.466496 17.531605 17.661808 17.596699 17.488209 17.618397 17.553303 17.705204 17.683506 17.705204 17.661808 17.748600 17.791996 17.618397 17.661808 17.683506 17.618397 17.379704 17.206104 17.336308 17.336308 17.292896 17.140995 17.271198 17.292896 17.314610 17.379704 17.292896 17.401402 17.249500 17.358006 17.531605 17.575001 18.117496 18.551502 19.028904 19.419498 19.658207 19.918598 20.179005 20.330906 20.417698 20.526203 20.504505 20.374302 20.244099 20.287510 20.092197 20.135609 20.222401 20.113895 20.157307 20.265797 20.092197 20.113895 20.135609 20.070499 20.135609 20.135609 20.200703 20.179005 20.309208 20.439396 20.417698 20.612995 20.656406 20.526203 20.591297 20.547901 20.591297 20.764896 20.634708 20.569599 20.721500 20.721500 20.678104 20.851704 20.764896 20.743198 20.808308 20.743198 20.699802 20.699802 20.764896 20.721500 20.764896 20.743198 20.764896 20.699802 20.699802 20.743198 20.656406 20.634708 20.678104 20.721500 20.612995 20.612995 20.699802 20.612995 20.634708 20.699802 20.743198 20.699802 20.699802 20.764896 20.634708 20.504505 20.569599 20.547901 20.504505 20.374302 20.396000 20.287510 20.265797 20.222401 20.135609 20.092197 20.070499 20.048801 19.962009 19.918598 19.940296 19.853504 19.658207 19.506306 19.159107 18.681705 18.074100 17.878803 17.770298 17.791996 17.661808 17.943897 18.095798 18.074100 18.095798 
17.726902 17.705204 17.640110 17.661808 17.705204 17.770298 17.640110 17.553303 17.596699 17.531605 17.466496 17.488209 17.488209 17.488209 17.575001 17.509907 17.531605 17.683506 17.596699 17.509907 17.531605 17.531605 17.640110 17.596699 17.466496 17.575001 17.640110 17.509907 17.488209 17.575001 17.618397 17.705204 17.618397 17.683506 17.748600 17.726902 17.726902 17.640110 17.705204 17.726902 17.683506 17.401402 17.271198 17.358006 17.379704 17.336308 17.358006 17.249500 17.401402 17.379704 17.336308 17.336308 17.314610 17.292896 17.488209 17.531605 17.618397 18.052402 18.594898 19.072300 19.311008 19.549702 19.831806 20.048801 20.157307 20.222401 20.309208 20.330906 20.179005 20.157307 20.135609 20.070499 20.027103 20.113895 20.157307 20.157307 20.113895 20.135609 19.940296 20.005405 20.027103 20.048801 20.005405 20.113895 20.113895 20.200703 20.200703 20.244099 20.287510 20.352604 20.374302 20.417698 20.330906 20.461109 20.526203 20.417698 20.547901 20.547901 20.569599 20.634708 20.678104 20.699802 20.764896 20.656406 20.656406 20.634708 20.634708 20.678104 20.656406 20.721500 20.678104 20.764896 20.678104 20.721500 20.721500 20.634708 20.591297 20.547901 20.612995 20.482807 20.547901 20.569599 20.439396 20.634708 20.569599 20.764896 20.786610 20.743198 20.699802 20.699802 20.591297 20.547901 20.569599 20.461109 20.439396 20.482807 20.439396 20.396000 20.265797 20.330906 20.200703 20.200703 20.092197 20.070499 20.048801 19.962009 19.875202 19.744999 19.679905 19.332706 18.898701 18.182606 17.878803 17.813709 17.726902 17.683506 17.965595 18.074100 18.030704 18.030704 
17.618397 17.553303 17.575001 17.705204 17.726902 17.705204 17.575001 17.575001 17.531605 17.531605 17.444798 17.575001 17.618397 17.531605 17.575001 17.488209 17.618397 17.661808 17.661808 17.509907 17.596699 17.596699 17.596699 17.509907 17.596699 17.575001 17.509907 17.575001 17.531605 17.509907 17.661808 17.683506 17.661808 17.705204 17.683506 17.640110 17.748600 17.705204 17.770298 17.726902 17.661808 17.336308 17.336308 17.271198 17.292896 17.358006 17.271198 17.249500 17.423100 17.314610 17.509907 17.358006 17.379704 17.314610 17.466496 17.488209 17.553303 18.009007 18.464710 19.007206 19.115696 19.311008 19.593098 19.701603 19.940296 19.962009 20.027103 20.092197 20.005405 19.853504 19.940296 19.896900 19.940296 19.962009 20.048801 20.070499 20.027103 19.918598 19.875202 19.896900 19.875202 19.918598 19.940296 19.940296 19.983707 20.048801 20.092197 20.222401 20.330906 20.287510 20.374302 20.244099 20.374302 20.330906 20.374302 20.352604 20.439396 20.461109 20.461109 20.569599 20.569599 20.547901 20.678104 20.678104 20.504505 20.439396 20.547901 20.461109 20.612995 20.547901 20.612995 20.612995 20.634708 20.634708 20.634708 20.591297 20.526203 20.526203 20.504505 20.482807 20.482807 20.461109 20.461109 20.330906 20.439396 20.634708 20.678104 20.656406 20.591297 20.699802 20.526203 20.461109 20.504505 20.526203 20.417698 20.504505 20.396000 20.352604 20.309208 20.265797 20.265797 20.135609 20.135609 20.113895 20.005405 20.027103 19.918598 19.875202 19.593098 19.267597 18.898701 18.204304 17.835407 17.770298 17.705204 17.661808 17.922199 18.009007 17.987309 17.943897 
17.596699 17.661808 17.705204 17.683506 17.661808 17.661808 17.596699 17.553303 17.661808 17.661808 17.509907 17.423100 17.661808 17.618397 17.575001 17.661808 17.661808 17.640110 17.553303 17.531605 17.596699 17.705204 17.575001 17.531605 17.596699 17.488209 17.575001 17.640110 17.553303 17.553303 17.596699 17.857105 17.726902 17.683506 17.813709 17.726902 17.791996 17.770298 17.726902 17.705204 17.683506 17.401402 17.358006 17.271198 17.444798 17.401402 17.358006 17.336308 17.423100 17.358006 17.401402 17.314610 17.488209 17.314610 17.553303 17.683506 17.748600 18.074100 18.377903 18.768497 19.007206 19.202503 19.419498 19.506306 19.658207 19.679905 19.831806 19.918598 19.896900 19.962009 19.962009 19.896900 19.918598 19.940296 19.918598 20.027103 19.896900 19.962009 19.810108 19.918598 19.918598 19.831806 19.918598 19.918598 20.048801 20.070499 20.070499 20.244099 20.200703 20.330906 20.352604 20.330906 20.374302 20.352604 20.330906 20.330906 20.374302 20.396000 20.352604 20.526203 20.461109 20.526203 20.591297 20.547901 20.461109 20.417698 20.374302 20.461109 20.396000 20.461109 20.461109 20.482807 20.547901 20.612995 20.591297 20.482807 20.352604 20.374302 20.417698 20.330906 20.265797 20.330906 20.352604 20.309208 20.417698 20.547901 20.634708 20.569599 20.634708 20.547901 20.461109 20.330906 20.504505 20.439396 20.461109 20.504505 20.287510 20.265797 20.200703 20.244099 20.222401 20.113895 20.179005 20.113895 20.070499 20.070499 20.027103 20.027103 19.918598 19.484608 19.050602 18.334507 17.965595 17.878803 17.791996 17.683506 17.922199 18.095798 18.009007 17.987309 
17.705204 17.575001 17.726902 17.705204 17.683506 17.726902 17.596699 17.618397 17.683506 17.640110 17.553303 17.553303 17.640110 17.553303 17.661808 17.726902 17.726902 17.640110 17.531605 17.531605 17.618397 17.618397 17.596699 17.596699 17.640110 17.553303 17.596699 17.640110 17.661808 17.661808 17.683506 17.726902 17.661808 17.661808 17.726902 17.791996 17.726902 17.748600 17.726902 17.726902 17.705204 17.466496 17.401402 17.444798 17.488209 17.444798 17.358006 17.379704 17.466496 17.466496 17.444798 17.423100 17.509907 17.401402 17.640110 17.705204 17.705204 17.987309 18.291096 18.660007 18.920399 19.072300 19.376102 19.593098 19.701603 19.723301 19.831806 19.983707 19.940296 19.831806 19.896900 19.983707 20.027103 19.962009 19.983707 19.875202 19.918598 19.896900 19.831806 19.788410 19.853504 19.810108 19.940296 20.005405 20.027103 20.092197 20.092197 20.244099 20.309208 20.265797 20.461109 20.504505 20.330906 20.374302 20.461109 20.504505 20.504505 20.504505 20.569599 20.612995 20.526203 20.569599 20.526203 20.591297 20.417698 20.396000 20.330906 20.352604 20.417698 20.439396 20.439396 20.482807 20.526203 20.526203 20.547901 20.396000 20.352604 20.352604 20.330906 20.265797 20.135609 20.265797 20.244099 20.439396 20.396000 20.504505 20.591297 20.461109 20.591297 20.482807 20.374302 20.461109 20.504505 20.396000 20.396000 20.417698 20.222401 20.222401 20.092197 20.200703 20.113895 20.157307 20.005405 19.983707 19.983707 20.070499 20.027103 20.027103 20.048801 19.679905 19.289295 18.594898 18.030704 17.900501 17.857105 17.726902 17.965595 18.052402 18.117496 18.030704 
17.661808 17.640110 17.661808 17.770298 17.748600 17.813709 17.596699 17.575001 17.640110 17.683506 17.575001 17.466496 17.683506 17.640110 17.618397 17.726902 17.596699 17.705204 17.640110 17.553303 17.618397 17.575001 17.488209 17.575001 17.596699 17.596699 17.466496 17.618397 17.683506 17.596699 17.705204 17.748600 17.748600 17.748600 17.748600 17.748600 17.835407 17.705204 17.748600 17.770298 17.726902 17.466496 17.423100 17.444798 17.466496 17.466496 17.423100 17.379704 17.466496 17.488209 17.531605 17.444798 17.401402 17.466496 17.575001 17.726902 17.748600 18.009007 18.204304 18.703403 18.811909 18.985508 19.332706 19.549702 19.636509 19.766697 19.918598 19.918598 19.831806 19.831806 19.983707 19.875202 19.962009 19.940296 19.918598 19.918598 19.918598 19.940296 19.744999 19.831806 19.766697 19.875202 19.983707 19.962009 20.113895 20.092197 20.070499 20.222401 20.330906 20.352604 20.569599 20.439396 20.482807 20.439396 20.526203 20.526203 20.656406 20.482807 20.612995 20.612995 20.504505 20.504505 20.439396 20.526203 20.374302 20.374302 20.352604 20.374302 20.396000 20.526203 20.439396 20.417698 20.396000 20.417698 20.482807 20.374302 20.330906 20.265797 20.222401 20.222401 20.200703 20.244099 20.200703 20.222401 20.374302 20.439396 20.417698 20.417698 20.352604 20.352604 20.396000 20.352604 20.417698 20.200703 20.330906 20.179005 20.048801 20.113895 20.027103 20.092197 19.983707 20.005405 19.853504 19.918598 20.048801 19.983707 20.005405 19.962009 19.918598 19.744999 19.484608 18.768497 18.139210 17.922199 17.748600 17.770298 17.878803 17.965595 18.030704 18.009007 
17.705204 17.640110 17.640110 17.618397 17.575001 17.618397 17.618397 17.705204 17.575001 17.575001 17.509907 17.531605 17.553303 17.618397 17.683506 17.596699 17.553303 17.683506 17.509907 17.466496 17.661808 17.575001 17.683506 17.575001 17.618397 17.618397 17.553303 17.575001 17.683506 17.640110 17.705204 17.770298 17.705204 17.748600 17.770298 17.748600 17.748600 17.705204 17.726902 17.726902 17.640110 17.423100 17.401402 17.423100 17.466496 17.423100 17.379704 17.488209 17.640110 17.531605 17.596699 17.401402 17.444798 17.444798 17.488209 17.705204 17.770298 18.030704 18.312809 18.681705 18.768497 18.898701 19.289295 19.462910 19.658207 19.744999 19.831806 19.875202 19.810108 19.896900 19.853504 19.896900 19.896900 20.005405 19.918598 19.940296 19.983707 19.875202 19.831806 19.875202 19.788410 19.831806 19.896900 20.048801 20.092197 20.157307 20.222401 20.244099 20.396000 20.309208 20.526203 20.591297 20.526203 20.547901 20.591297 20.547901 20.591297 20.743198 20.634708 20.591297 20.634708 20.461109 20.569599 20.461109 20.461109 20.244099 20.417698 20.309208 20.439396 20.374302 20.417698 20.482807 20.396000 20.396000 20.439396 20.417698 20.265797 20.287510 20.222401 20.048801 20.200703 20.157307 20.135609 20.179005 20.287510 20.396000 20.417698 20.352604 20.265797 20.244099 20.222401 20.330906 20.287510 20.222401 20.222401 20.113895 20.027103 19.983707 20.005405 20.027103 19.918598 19.810108 19.831806 19.766697 19.896900 19.896900 19.983707 19.983707 20.027103 19.679905 19.462910 19.007206 18.269398 17.965595 17.835407 17.726902 17.922199 18.160908 18.052402 18.030704 
17.683506 17.596699 17.618397 17.726902 17.575001 17.596699 17.640110 17.618397 17.618397 17.575001 17.531605 17.618397 17.618397 17.596699 17.683506 17.618397 17.553303 17.596699 17.553303 17.553303 17.575001 17.618397 17.640110 17.553303 17.553303 17.640110 17.618397 17.618397 17.640110 17.683506 17.726902 17.835407 17.683506 17.813709 17.748600 17.835407 17.748600 17.748600 17.748600 17.813709 17.705204 17.379704 17.379704 17.423100 17.444798 17.466496 17.466496 17.423100 17.661808 17.509907 17.488209 17.553303 17.466496 17.423100 17.575001 17.726902 17.835407 17.987309 18.247700 18.594898 18.833607 19.028904 19.332706 19.571400 19.701603 19.723301 19.766697 19.853504 19.875202 19.810108 19.853504 19.918598 19.940296 19.983707 20.027103 19.962009 19.875202 19.853504 19.853504 19.875202 19.962009 19.940296 20.092197 20.048801 20.157307 20.287510 20.287510 20.374302 20.374302 20.439396 20.699802 20.634708 20.634708 20.634708 20.786610 20.721500 20.743198 20.699802 20.678104 20.678104 20.656406 20.526203 20.547901 20.526203 20.417698 20.374302 20.439396 20.439396 20.461109 20.591297 20.482807 20.547901 20.461109 20.439396 20.439396 20.439396 20.244099 20.265797 20.222401 20.222401 20.157307 20.092197 20.179005 20.222401 20.200703 20.374302 20.309208 20.244099 20.222401 20.222401 20.200703 20.287510 20.244099 20.157307 20.200703 20.200703 20.048801 19.875202 19.940296 19.896900 19.810108 19.788410 19.744999 19.810108 19.679905 19.831806 19.875202 19.831806 19.918598 19.723301 19.441196 18.985508 18.247700 17.943897 17.878803 17.770298 17.878803 18.030704 17.987309 18.095798 
17.726902 17.661808 17.661808 17.575001 17.488209 17.553303 17.553303 17.596699 17.726902 17.618397 17.488209 17.596699 17.640110 17.705204 17.596699 17.488209 17.596699 17.770298 17.575001 17.553303 17.618397 17.553303 17.553303 17.575001 17.661808 17.553303 17.575001 17.596699 17.726902 17.748600 17.640110 17.770298 17.748600 17.748600 17.726902 17.726902 17.835407 17.813709 17.705204 17.748600 17.575001 17.423100 17.336308 17.509907 17.444798 17.336308 17.509907 17.509907 17.661808 17.488209 17.509907 17.488209 17.466496 17.423100 17.488209 17.726902 17.813709 18.009007 18.291096 18.768497 18.855305 19.072300 19.397800 19.571400 19.701603 19.723301 19.831806 19.831806 19.810108 19.810108 19.875202 19.875202 19.940296 19.962009 19.983707 19.896900 19.940296 19.875202 19.788410 19.940296 20.005405 19.983707 20.092197 20.048801 20.222401 20.157307 20.287510 20.417698 20.417698 20.699802 20.786610 20.851704 20.808308 20.851704 20.873402 20.808308 20.764896 20.830006 20.764896 20.851704 20.699802 20.591297 20.569599 20.526203 20.504505 20.504505 20.461109 20.396000 20.417698 20.569599 20.612995 20.591297 20.504505 20.591297 20.526203 20.504505 20.396000 20.222401 20.265797 20.244099 20.222401 20.157307 20.179005 20.157307 20.222401 20.309208 20.396000 20.309208 20.309208 20.157307 20.113895 20.244099 20.265797 20.135609 20.113895 20.157307 19.962009 19.918598 19.918598 19.896900 19.810108 19.766697 19.614796 19.636509 19.744999 19.744999 19.788410 19.853504 19.766697 19.679905 19.506306 19.093998 18.377903 17.943897 17.900501 17.705204 17.922199 18.030704 18.030704 18.052402 
17.726902 17.705204 17.748600 17.553303 17.618397 17.596699 17.575001 17.661808 17.748600 17.618397 17.661808 17.683506 17.705204 17.661808 17.661808 17.683506 17.640110 17.705204 17.683506 17.661808 17.661808 17.596699 17.596699 17.661808 17.618397 17.661808 17.683506 17.661808 17.661808 17.640110 17.661808 17.813709 17.835407 17.813709 17.770298 17.726902 17.748600 17.726902 17.705204 17.791996 17.618397 17.423100 17.423100 17.466496 17.531605 17.466496 17.466496 17.379704 17.553303 17.531605 17.509907 17.488209 17.553303 17.466496 17.531605 17.791996 17.922199 18.117496 18.464710 18.790195 18.942097 19.180805 19.506306 19.571400 19.636509 19.766697 19.766697 19.744999 19.875202 19.853504 19.896900 19.962009 20.048801 19.962009 19.983707 19.983707 19.983707 19.983707 19.962009 20.048801 20.027103 20.027103 20.200703 20.070499 20.244099 20.330906 20.461109 20.569599 20.569599 20.764896 21.068699 21.068699 21.112110 21.068699 21.133808 20.981907 21.025303 21.068699 20.938496 20.851704 20.764896 20.699802 20.634708 20.569599 20.526203 20.504505 20.482807 20.482807 20.678104 20.656406 20.612995 20.634708 20.678104 20.743198 20.678104 20.591297 20.461109 20.482807 20.482807 20.287510 20.287510 20.265797 20.244099 20.309208 20.309208 20.352604 20.309208 20.396000 20.352604 20.287510 20.287510 20.265797 20.222401 20.309208 20.287510 20.092197 20.027103 19.962009 19.918598 19.940296 19.875202 19.744999 19.679905 19.723301 19.701603 19.679905 19.701603 19.810108 19.788410 19.636509 19.506306 19.137409 18.573200 18.074100 17.922199 17.791996 18.009007 18.139210 18.095798 18.139210 
17.748600 17.726902 17.726902 17.661808 17.596699 17.640110 17.661808 17.661808 17.813709 17.683506 17.553303 17.640110 17.726902 17.618397 17.596699 17.640110 17.726902 17.683506 17.596699 17.618397 17.661808 17.618397 17.488209 17.661808 17.531605 17.683506 17.683506 17.683506 17.683506 17.640110 17.640110 17.835407 17.748600 17.770298 17.770298 17.770298 17.813709 17.705204 17.726902 17.770298 17.553303 17.423100 17.423100 17.531605 17.618397 17.466496 17.444798 17.401402 17.618397 17.444798 17.531605 17.444798 17.575001 17.553303 17.640110 17.791996 17.922199 18.117496 18.464710 18.920399 19.050602 19.267597 19.593098 19.701603 19.679905 19.723301 19.810108 19.744999 19.788410 19.723301 19.810108 19.983707 19.962009 20.005405 19.962009 19.962009 19.983707 20.005405 20.027103 20.092197 20.048801 20.092197 20.244099 20.157307 20.309208 20.417698 20.417698 20.656406 20.678104 20.916798 21.198902 21.133808 21.263996 21.307407 21.242298 21.198902 21.133808 21.242298 21.090397 20.873402 20.808308 20.656406 20.634708 20.591297 20.678104 20.591297 20.678104 20.526203 20.678104 20.786610 20.830006 20.916798 20.830006 20.873402 20.873402 20.830006 20.743198 20.547901 20.634708 20.482807 20.439396 20.417698 20.396000 20.417698 20.417698 20.309208 20.396000 20.417698 20.396000 20.330906 20.374302 20.439396 20.439396 20.330906 20.352604 20.287510 20.135609 20.113895 19.918598 19.940296 19.766697 19.766697 19.679905 19.701603 19.723301 19.701603 19.810108 19.679905 19.723301 19.506306 19.419498 19.332706 18.725101 18.030704 17.943897 17.813709 18.009007 18.095798 18.030704 18.160908 
17.791996 17.726902 17.726902 17.683506 17.661808 17.683506 17.683506 17.705204 17.791996 17.618397 17.575001 17.596699 17.726902 17.683506 17.640110 17.705204 17.705204 17.705204 17.640110 17.683506 17.683506 17.683506 17.640110 17.770298 17.683506 17.705204 17.640110 17.618397 17.661808 17.748600 17.770298 17.748600 17.640110 17.726902 17.748600 17.878803 17.791996 17.705204 17.813709 17.770298 17.553303 17.553303 17.379704 17.379704 17.596699 17.509907 17.466496 17.488209 17.618397 17.661808 17.553303 17.553303 17.618397 17.553303 17.705204 17.900501 17.943897 18.226002 18.486408 18.855305 19.007206 19.311008 19.636509 19.658207 19.679905 19.679905 19.788410 19.723301 19.788410 19.788410 19.896900 19.853504 19.940296 20.005405 19.940296 20.005405 20.048801 20.070499 20.048801 20.113895 20.070499 20.157307 20.179005 20.287510 20.287510 20.352604 20.526203 20.721500 20.721500 20.808308 21.155506 21.263996 21.415897 21.415897 21.394199 21.307407 21.329105 21.329105 21.068699 20.981907 20.830006 20.678104 20.678104 20.612995 20.591297 20.634708 20.743198 20.699802 20.786610 20.916798 20.981907 21.047001 20.981907 21.090397 21.003605 20.916798 20.895100 20.808308 20.830006 20.569599 20.482807 20.504505 20.461109 20.482807 20.461109 20.352604 20.352604 20.547901 20.482807 20.547901 20.461109 20.591297 20.569599 20.504505 20.461109 20.352604 20.330906 20.222401 20.070499 20.048801 19.918598 19.853504 19.766697 19.744999 19.744999 19.723301 19.701603 19.744999 19.723301 19.701603 19.614796 19.289295 18.833607 18.334507 17.943897 17.791996 18.052402 18.074100 18.052402 18.117496 
17.683506 17.640110 17.661808 17.640110 17.726902 17.596699 17.640110 17.748600 17.705204 17.596699 17.596699 17.661808 17.705204 17.683506 17.705204 17.618397 17.683506 17.791996 17.618397 17.661808 17.596699 17.726902 17.640110 17.726902 17.640110 17.683506 17.726902 17.748600 17.748600 17.705204 17.791996 17.705204 17.770298 17.705204 17.705204 17.770298 17.770298 17.748600 17.748600 17.705204 17.575001 17.336308 17.444798 17.423100 17.618397 17.488209 17.466496 17.444798 17.575001 17.553303 17.575001 17.488209 17.575001 17.488209 17.640110 17.813709 18.030704 18.182606 18.551502 18.963810 19.028904 19.289295 19.636509 19.679905 19.723301 19.636509 19.744999 19.658207 19.744999 19.810108 19.810108 19.853504 19.940296 19.940296 20.048801 19.940296 20.048801 20.092197 19.983707 20.092197 20.135609 20.113895 20.179005 20.265797 20.330906 20.417698 20.504505 20.699802 20.764896 20.981907 21.133808 21.307407 21.394199 21.481007 21.372501 21.242298 21.329105 21.285709 21.133808 21.003605 20.851704 20.743198 20.678104 20.743198 20.699802 20.678104 20.656406 20.743198 20.808308 20.960209 21.047001 21.155506 21.068699 21.177204 21.112110 21.112110 21.003605 20.938496 20.830006 20.612995 20.591297 20.591297 20.439396 20.504505 20.482807 20.439396 20.374302 20.547901 20.526203 20.678104 20.678104 20.699802 20.764896 20.699802 20.699802 20.547901 20.482807 20.265797 20.200703 20.048801 19.940296 19.853504 19.831806 19.701603 19.723301 19.766697 19.788410 19.788410 19.810108 19.679905 19.571400 19.245899 18.985508 18.442997 18.074100 17.813709 17.965595 18.030704 18.182606 18.204304 
17.726902 17.748600 17.618397 17.640110 17.770298 17.813709 17.705204 17.770298 17.618397 17.683506 17.596699 17.683506 17.683506 17.770298 17.661808 17.661808 17.748600 17.726902 17.661808 17.618397 17.618397 17.726902 17.618397 17.683506 17.791996 17.661808 17.705204 17.770298 17.748600 17.726902 17.748600 17.813709 17.770298 17.705204 17.748600 17.791996 17.835407 17.770298 17.813709 17.748600 17.575001 17.488209 17.423100 17.531605 17.640110 17.553303 17.466496 17.423100 17.596699 17.553303 17.596699 17.488209 17.596699 17.531605 17.705204 17.943897 18.074100 18.356205 18.660007 18.985508 19.093998 19.419498 19.810108 19.788410 19.766697 19.723301 19.875202 19.766697 19.831806 19.810108 19.810108 19.788410 19.940296 20.027103 20.048801 19.983707 20.005405 20.113895 20.048801 20.135609 20.070499 20.287510 20.330906 20.330906 20.482807 20.526203 20.569599 20.830006 20.830006 21.133808 21.285709 21.307407 21.372501 21.372501 21.459309 21.459309 21.307407 21.307407 21.155506 21.025303 20.895100 20.873402 20.764896 20.699802 20.721500 20.786610 20.808308 20.743198 20.851704 21.025303 21.112110 21.177204 21.133808 21.285709 21.198902 21.133808 21.068699 21.047001 20.938496 20.743198 20.678104 20.743198 20.569599 20.547901 20.504505 20.526203 20.461109 20.526203 20.699802 20.743198 20.743198 20.916798 20.851704 20.764896 20.830006 20.721500 20.612995 20.547901 20.374302 20.157307 20.070499 19.962009 19.962009 19.853504 19.810108 19.723301 19.831806 19.788410 19.788410 19.658207 19.571400 19.419498 19.180805 18.703403 18.095798 17.922199 17.965595 18.030704 18.160908 18.226002 
17.748600 17.661808 17.726902 17.726902 17.748600 17.813709 17.770298 17.683506 17.661808 17.726902 17.683506 17.770298 17.770298 17.748600 17.618397 17.683506 17.705204 17.748600 17.640110 17.596699 17.683506 17.661808 17.683506 17.661808 17.748600 17.596699 17.661808 17.661808 17.683506 17.791996 17.791996 17.835407 17.791996 17.705204 17.813709 17.791996 17.726902 17.748600 17.726902 17.640110 17.531605 17.444798 17.488209 17.553303 17.575001 17.488209 17.509907 17.488209 17.553303 17.575001 17.575001 17.531605 17.553303 17.509907 17.640110 17.922199 18.009007 18.291096 18.768497 19.093998 19.007206 19.419498 19.853504 19.853504 19.810108 19.766697 19.831806 19.788410 19.766697 19.766697 19.896900 19.875202 19.962009 20.005405 20.048801 20.027103 20.092197 20.092197 20.179005 20.265797 20.244099 20.309208 20.287510 20.309208 20.482807 20.526203 20.612995 20.808308 20.851704 21.112110 21.285709 21.329105 21.329105 21.372501 21.394199 21.459309 21.394199 21.307407 21.263996 21.133808 20.938496 20.938496 20.873402 20.786610 20.851704 20.786610 20.830006 20.808308 20.960209 21.133808 21.155506 21.155506 21.177204 21.263996 21.242298 21.220600 21.112110 21.003605 21.003605 20.830006 20.786610 20.678104 20.634708 20.569599 20.612995 20.526203 20.569599 20.634708 20.743198 20.873402 20.916798 20.960209 21.068699 20.960209 20.873402 20.916798 20.743198 20.634708 20.352604 20.309208 20.200703 20.092197 19.983707 19.940296 19.810108 19.875202 19.853504 19.766697 19.810108 19.723301 19.788410 19.528004 19.137409 18.811909 18.269398 17.835407 18.052402 18.095798 18.160908 18.095798 
17.748600 17.726902 17.726902 17.640110 17.705204 17.813709 17.618397 17.726902 17.683506 17.640110 17.640110 17.726902 17.640110 17.705204 17.705204 17.770298 17.748600 17.726902 17.596699 17.618397 17.683506 17.683506 17.661808 17.661808 17.661808 17.705204 17.726902 17.661808 17.791996 17.748600 17.661808 17.791996 17.770298 17.726902 17.857105 17.791996 17.748600 17.813709 17.726902 17.596699 17.531605 17.444798 17.466496 17.553303 17.488209 17.509907 17.444798 17.466496 17.596699 17.531605 17.575001 17.575001 17.553303 17.596699 17.726902 17.835407 18.009007 18.291096 18.638309 19.093998 19.093998 19.506306 19.853504 19.918598 19.766697 19.744999 19.744999 19.788410 19.744999 19.831806 19.918598 19.896900 19.983707 20.027103 20.092197 20.005405 20.092197 20.135609 20.200703 20.374302 20.244099 20.374302 20.439396 20.482807 20.504505 20.569599 20.764896 20.808308 20.895100 21.068699 21.263996 21.307407 21.307407 21.437595 21.329105 21.394199 21.329105 21.329105 21.198902 21.068699 21.090397 21.090397 20.960209 20.895100 20.895100 20.873402 20.830006 20.851704 20.895100 21.133808 21.133808 21.177204 21.155506 21.285709 21.220600 21.198902 21.112110 21.220600 21.047001 20.895100 20.808308 20.808308 20.678104 20.678104 20.699802 20.591297 20.591297 20.656406 20.808308 20.895100 20.960209 21.025303 21.090397 21.090397 21.003605 20.981907 20.873402 20.721500 20.547901 20.265797 20.222401 20.135609 20.070499 19.940296 19.896900 19.983707 19.875202 19.875202 19.896900 19.831806 19.744999 19.614796 19.332706 19.072300 18.356205 17.987309 18.030704 18.117496 18.095798 18.160908 
17.683506 17.748600 17.726902 17.726902 17.726902 17.705204 17.705204 17.726902 17.770298 17.661808 17.575001 17.618397 17.770298 17.705204 17.770298 17.770298 17.813709 17.791996 17.618397 17.618397 17.661808 17.640110 17.661808 17.726902 17.726902 17.791996 17.705204 17.726902 17.683506 17.835407 17.748600 17.835407 17.726902 17.791996 17.813709 17.813709 17.857105 17.726902 17.726902 17.640110 17.509907 17.531605 17.509907 17.575001 17.618397 17.488209 17.575001 17.423100 17.575001 17.640110 17.596699 17.596699 17.553303 17.488209 17.770298 17.965595 18.030704 18.421299 18.660007 19.072300 19.093998 19.723301 19.853504 19.766697 19.744999 19.831806 19.788410 19.853504 19.831806 19.766697 19.896900 19.896900 20.027103 20.092197 20.135609 20.157307 20.070499 20.200703 20.244099 20.439396 20.374302 20.634708 20.591297 20.634708 20.656406 20.699802 20.764896 20.916798 20.938496 21.068699 21.133808 21.177204 21.285709 21.263996 21.394199 21.329105 21.329105 21.307407 21.329105 21.155506 21.155506 21.133808 21.090397 21.068699 21.003605 21.047001 20.981907 20.916798 21.025303 21.220600 21.263996 21.242298 21.155506 21.350803 21.242298 21.285709 21.198902 21.133808 21.090397 20.960209 20.981907 20.938496 20.786610 20.743198 20.764896 20.699802 20.721500 20.721500 20.851704 20.960209 20.981907 21.177204 21.090397 21.047001 21.090397 21.090397 20.916798 20.808308 20.634708 20.482807 20.330906 20.265797 20.092197 20.005405 19.983707 19.940296 19.962009 19.853504 19.896900 19.788410 19.810108 19.593098 19.376102 19.159107 18.616596 18.052402 18.095798 18.095798 18.139210 18.117496 
17.661808 17.813709 17.748600 17.683506 17.683506 17.661808 17.748600 17.596699 17.509907 17.705204 17.683506 17.683506 17.705204 17.705204 17.726902 17.683506 17.705204 17.683506 17.640110 17.618397 17.618397 17.726902 17.683506 17.683506 17.726902 17.726902 17.726902 17.683506 17.726902 17.705204 17.748600 17.813709 17.748600 17.705204 17.748600 17.748600 17.770298 17.683506 17.791996 17.791996 17.466496 17.488209 17.444798 17.596699 17.575001 17.553303 17.488209 17.553303 17.596699 17.618397 17.618397 17.509907 17.509907 17.379704 17.726902 17.943897 18.139210 18.399601 18.703403 19.137409 19.180805 19.723301 19.831806 19.701603 19.788410 19.766697 19.744999 19.788410 19.723301 19.744999 19.896900 19.896900 20.092197 20.113895 20.092197 20.222401 20.265797 20.352604 20.374302 20.526203 20.547901 20.591297 20.743198 20.830006 20.830006 20.851704 20.916798 20.981907 21.003605 20.981907 21.112110 21.155506 21.198902 21.263996 21.285709 21.329105 21.285709 21.263996 21.263996 21.220600 21.263996 21.133808 21.220600 21.177204 21.198902 21.068699 21.133808 21.068699 21.155506 21.242298 21.155506 21.242298 21.198902 21.263996 21.198902 21.198902 21.155506 21.177204 21.177204 20.938496 20.960209 20.895100 20.895100 20.808308 20.699802 20.851704 20.699802 20.808308 20.830006 20.938496 21.003605 21.155506 21.155506 21.090397 21.025303 21.047001 20.960209 20.895100 20.634708 20.504505 20.309208 20.244099 20.179005 20.048801 20.005405 20.027103 19.940296 19.918598 19.940296 19.896900 19.788410 19.766697 19.484608 19.180805 18.725101 18.052402 18.074100 18.204304 18.160908 18.160908 
17.770298 17.791996 17.813709 17.878803 17.813709 17.791996 17.726902 17.748600 17.705204 17.661808 17.748600 17.726902 17.640110 17.705204 17.705204 17.748600 17.705204 17.683506 17.661808 17.618397 17.683506 17.748600 17.640110 17.683506 17.705204 17.791996 17.726902 17.705204 17.748600 17.726902 17.770298 17.835407 17.748600 17.813709 17.791996 17.835407 17.835407 17.791996 17.748600 17.683506 17.444798 17.575001 17.509907 17.618397 17.553303 17.575001 17.531605 17.553303 17.683506 17.575001 17.575001 17.509907 17.596699 17.531605 17.770298 17.922199 18.160908 18.464710 18.811909 19.137409 19.137409 19.636509 19.766697 19.788410 19.810108 19.766697 19.788410 19.788410 19.766697 19.896900 19.918598 19.983707 20.027103 20.157307 20.265797 20.222401 20.287510 20.526203 20.569599 20.699802 20.851704 20.851704 20.960209 20.960209 20.981907 21.025303 21.047001 21.003605 20.938496 20.960209 20.960209 20.981907 21.025303 21.112110 21.220600 21.177204 21.198902 21.350803 21.307407 21.329105 21.437595 21.415897 21.459309 21.329105 21.242298 21.198902 21.198902 21.242298 21.220600 21.198902 21.177204 21.155506 21.133808 21.133808 21.112110 21.155506 21.133808 21.155506 21.198902 21.047001 21.025303 20.981907 21.025303 21.068699 20.938496 20.916798 20.916798 20.916798 20.851704 21.090397 21.047001 21.177204 21.177204 21.133808 21.090397 21.068699 20.960209 20.938496 20.721500 20.569599 20.374302 20.265797 20.200703 20.200703 20.157307 20.092197 20.092197 20.048801 20.070499 19.896900 19.918598 19.744999 19.549702 19.159107 18.877003 18.269398 18.182606 18.226002 18.160908 18.139210 
17.813709 17.791996 17.748600 17.922199 17.726902 17.813709 17.705204 17.770298 17.618397 17.596699 17.661808 17.705204 17.683506 17.770298 17.705204 17.791996 17.857105 17.791996 17.640110 17.553303 17.683506 17.705204 17.640110 17.661808 17.661808 17.791996 17.748600 17.705204 17.748600 17.748600 17.813709 17.770298 17.726902 17.618397 17.726902 17.661808 17.835407 17.791996 17.726902 17.618397 17.488209 17.531605 17.509907 17.618397 17.531605 17.531605 17.444798 17.509907 17.596699 17.553303 17.661808 17.618397 17.618397 17.509907 17.791996 17.965595 18.291096 18.399601 18.833607 19.050602 19.245899 19.636509 19.810108 19.679905 19.810108 19.658207 19.788410 19.853504 19.810108 19.788410 20.005405 20.005405 20.092197 20.200703 20.179005 20.287510 20.439396 20.504505 20.591297 20.851704 20.808308 21.003605 21.068699 21.133808 21.068699 21.198902 21.155506 21.047001 20.916798 20.873402 20.873402 20.938496 20.851704 20.895100 21.003605 21.068699 21.090397 21.263996 21.242298 21.372501 21.524403 21.524403 21.502705 21.524403 21.459309 21.502705 21.481007 21.329105 21.329105 21.198902 21.025303 20.960209 21.003605 21.003605 20.960209 20.981907 21.047001 21.068699 21.155506 21.155506 21.220600 21.177204 21.133808 21.068699 21.112110 20.960209 21.047001 20.938496 20.960209 21.112110 21.112110 21.090397 21.112110 21.047001 21.090397 21.047001 21.003605 20.808308 20.721500 20.569599 20.417698 20.439396 20.309208 20.265797 20.222401 20.113895 20.135609 20.200703 20.048801 20.005405 19.918598 19.701603 19.593098 19.332706 18.942097 18.399601 18.226002 18.226002 18.182606 18.247700 
17.770298 17.857105 17.791996 17.770298 17.813709 17.813709 17.618397 17.661808 17.726902 17.705204 17.661808 17.661808 17.791996 17.770298 17.705204 17.748600 17.726902 17.661808 17.618397 17.618397 17.770298 17.640110 17.748600 17.683506 17.683506 17.705204 17.813709 17.748600 17.748600 17.770298 17.726902 17.661808 17.726902 17.661808 17.705204 17.748600 17.705204 17.770298 17.791996 17.705204 17.466496 17.531605 17.531605 17.531605 17.640110 17.575001 17.509907 17.466496 17.596699 17.661808 17.618397 17.531605 17.596699 17.575001 17.705204 18.074100 18.269398 18.551502 18.920399 19.137409 19.289295 19.766697 19.810108 19.766697 19.723301 19.853504 19.788410 19.940296 19.918598 19.962009 20.070499 20.048801 20.222401 20.244099 20.352604 20.439396 20.504505 20.612995 20.721500 20.981907 20.916798 21.003605 21.133808 21.198902 21.263996 21.220600 21.177204 21.068699 20.938496 20.916798 20.830006 20.851704 20.764896 20.830006 21.003605 21.047001 21.047001 21.220600 21.285709 21.437595 21.589497 21.654606 21.589497 21.654606 21.589497 21.589497 21.632908 21.459309 21.350803 21.242298 20.981907 20.960209 20.873402 20.981907 20.873402 20.981907 20.938496 21.068699 21.155506 21.220600 21.285709 21.285709 21.329105 21.372501 21.285709 21.263996 21.242298 21.068699 21.155506 21.112110 21.177204 21.068699 21.025303 21.025303 20.981907 20.873402 20.916798 20.916798 20.721500 20.656406 20.612995 20.526203 20.352604 20.352604 20.309208 20.309208 20.244099 20.287510 20.179005 20.070499 19.962009 19.853504 19.549702 19.419498 18.942097 18.508106 18.356205 18.226002 18.204304 18.226002 
17.770298 17.791996 17.748600 17.791996 17.791996 17.661808 17.596699 17.726902 17.726902 17.705204 17.661808 17.683506 17.770298 17.726902 17.683506 17.726902 17.705204 17.748600 17.596699 17.683506 17.705204 17.575001 17.726902 17.618397 17.661808 17.705204 17.683506 17.748600 17.748600 17.770298 17.748600 17.770298 17.726902 17.705204 17.705204 17.857105 17.770298 17.857105 17.770298 17.640110 17.466496 17.553303 17.596699 17.509907 17.553303 17.575001 17.531605 17.444798 17.596699 17.553303 17.575001 17.575001 17.596699 17.596699 17.661808 18.074100 18.182606 18.508106 18.790195 19.072300 19.397800 19.766697 19.766697 19.701603 19.788410 19.766697 19.831806 19.875202 19.962009 19.896900 20.092197 20.157307 20.309208 20.330906 20.417698 20.439396 20.504505 20.743198 20.851704 21.090397 21.090397 21.047001 21.155506 21.242298 21.242298 21.285709 21.177204 21.155506 20.960209 20.873402 20.851704 20.786610 20.808308 20.873402 20.851704 20.895100 21.068699 21.155506 21.263996 21.372501 21.611210 21.632908 21.698002 21.741398 21.719700 21.611210 21.719700 21.481007 21.372501 21.133808 21.068699 20.873402 20.851704 20.895100 20.786610 20.895100 20.873402 20.960209 21.068699 21.263996 21.415897 21.437595 21.459309 21.437595 21.546101 21.394199 21.415897 21.242298 21.177204 21.090397 20.981907 20.938496 20.851704 20.808308 20.851704 20.830006 20.830006 20.830006 20.786610 20.764896 20.656406 20.569599 20.504505 20.482807 20.461109 20.374302 20.482807 20.396000 20.374302 20.157307 20.070499 19.875202 19.723301 19.484608 19.137409 18.703403 18.399601 18.247700 18.182606 18.204304 
17.857105 17.878803 17.878803 17.726902 17.770298 17.683506 17.683506 17.683506 17.683506 17.705204 17.705204 17.748600 17.770298 17.705204 17.813709 17.726902 17.683506 17.748600 17.683506 17.661808 17.770298 17.661808 17.726902 17.640110 17.683506 17.726902 17.791996 17.770298 17.705204 17.661808 17.748600 17.770298 17.813709 17.748600 17.748600 17.748600 17.835407 17.835407 17.683506 17.661808 17.466496 17.553303 17.531605 17.531605 17.618397 17.509907 17.531605 17.553303 17.661808 17.661808 17.618397 17.553303 17.661808 17.531605 17.748600 17.965595 18.204304 18.399601 18.898701 19.115696 19.311008 19.679905 19.744999 19.766697 19.744999 19.788410 19.744999 19.896900 19.918598 19.940296 20.070499 20.179005 20.330906 20.330906 20.461109 20.439396 20.612995 20.721500 20.873402 21.112110 21.133808 21.133808 21.242298 21.285709 21.307407 21.285709 21.220600 21.133808 20.960209 21.003605 20.981907 20.851704 20.895100 20.851704 20.808308 20.895100 21.047001 21.090397 21.307407 21.459309 21.632908 21.741398 21.763096 21.806507 21.698002 21.719700 21.719700 21.567799 21.437595 21.220600 20.981907 20.916798 20.851704 20.873402 20.916798 20.786610 20.895100 21.003605 21.068699 21.133808 21.329105 21.481007 21.502705 21.524403 21.415897 21.502705 21.437595 21.329105 21.220600 21.068699 20.916798 20.895100 20.743198 20.721500 20.699802 20.764896 20.743198 20.678104 20.786610 20.764896 20.743198 20.786610 20.634708 20.656406 20.678104 20.591297 20.569599 20.547901 20.439396 20.244099 20.113895 19.962009 19.788410 19.549702 19.354404 18.811909 18.594898 18.312809 18.204304 18.226002 
17.813709 17.922199 17.835407 17.791996 17.748600 17.705204 17.748600 17.661808 17.640110 17.726902 17.705204 17.813709 17.791996 17.748600 17.748600 17.726902 17.705204 17.770298 17.791996 17.705204 17.770298 17.640110 17.640110 17.661808 17.705204 17.726902 17.726902 17.726902 17.748600 17.683506 17.661808 17.770298 17.748600 17.813709 17.770298 17.726902 17.748600 17.748600 17.791996 17.596699 17.444798 17.575001 17.509907 17.553303 17.553303 17.553303 17.488209 17.466496 17.596699 17.661808 17.661808 17.596699 17.553303 17.553303 17.813709 18.052402 18.182606 18.551502 18.790195 19.137409 19.376102 19.636509 19.679905 19.701603 19.701603 19.723301 19.766697 19.875202 19.940296 19.983707 20.113895 20.222401 20.287510 20.526203 20.439396 20.504505 20.612995 20.743198 20.916798 21.133808 21.177204 21.112110 21.242298 21.307407 21.329105 21.263996 21.155506 21.220600 21.025303 20.981907 20.916798 20.830006 20.808308 20.808308 20.786610 20.851704 20.938496 21.068699 21.350803 21.459309 21.632908 21.698002 21.719700 21.828205 21.784809 21.741398 21.741398 21.546101 21.437595 21.242298 21.090397 20.938496 20.916798 20.895100 20.873402 20.786610 20.830006 20.938496 21.090397 21.372501 21.329105 21.437595 21.481007 21.676304 21.589497 21.502705 21.589497 21.481007 21.242298 21.112110 20.960209 20.873402 20.678104 20.634708 20.678104 20.612995 20.612995 20.656406 20.656406 20.764896 20.873402 20.786610 20.699802 20.678104 20.721500 20.764896 20.678104 20.569599 20.504505 20.265797 20.200703 20.048801 19.810108 19.614796 19.289295 18.877003 18.660007 18.399601 18.291096 18.182606 
17.857105 17.878803 17.922199 17.835407 17.770298 17.726902 17.705204 17.726902 17.748600 17.596699 17.726902 17.683506 17.726902 17.770298 17.726902 17.835407 17.683506 17.748600 17.770298 17.705204 17.770298 17.748600 17.683506 17.705204 17.661808 17.640110 17.683506 17.770298 17.726902 17.748600 17.748600 17.770298 17.770298 17.835407 17.791996 17.748600 17.878803 17.770298 17.770298 17.596699 17.575001 17.531605 17.531605 17.488209 17.596699 17.488209 17.553303 17.423100 17.640110 17.575001 17.596699 17.531605 17.618397 17.488209 17.770298 18.095798 18.247700 18.486408 18.811909 19.115696 19.376102 19.658207 19.614796 19.679905 19.679905 19.701603 19.723301 19.896900 19.896900 19.983707 20.027103 20.222401 20.396000 20.569599 20.482807 20.591297 20.721500 20.721500 20.873402 21.112110 21.090397 21.220600 21.198902 21.198902 21.350803 21.285709 21.242298 21.220600 21.025303 21.025303 21.068699 20.938496 20.830006 20.916798 20.916798 20.960209 21.003605 21.198902 21.415897 21.459309 21.546101 21.741398 21.698002 21.806507 21.806507 21.784809 21.719700 21.611210 21.502705 21.307407 21.155506 20.981907 21.003605 20.808308 20.851704 20.851704 20.873402 21.068699 21.155506 21.263996 21.437595 21.481007 21.676304 21.654606 21.611210 21.589497 21.481007 21.415897 21.329105 21.112110 20.960209 20.938496 20.830006 20.721500 20.591297 20.678104 20.591297 20.699802 20.634708 20.851704 20.851704 20.830006 20.851704 20.916798 20.895100 20.830006 20.808308 20.656406 20.634708 20.309208 20.265797 20.157307 19.896900 19.679905 19.376102 19.093998 18.790195 18.421299 18.247700 18.204304 
17.922199 17.943897 17.965595 17.791996 17.835407 17.705204 17.770298 17.770298 17.791996 17.726902 17.726902 17.705204 17.726902 17.705204 17.770298 17.748600 17.748600 17.770298 17.835407 17.726902 17.748600 17.770298 17.705204 17.726902 17.705204 17.726902 17.748600 17.726902 17.813709 17.726902 17.748600 17.878803 17.900501 17.813709 17.791996 17.857105 17.878803 17.748600 17.748600 17.553303 17.553303 17.531605 17.509907 17.640110 17.553303 17.575001 17.488209 17.509907 17.661808 17.575001 17.640110 17.596699 17.661808 17.618397 17.878803 18.052402 18.182606 18.573200 18.855305 19.224201 19.397800 19.571400 19.679905 19.723301 19.766697 19.679905 19.766697 19.896900 19.875202 19.962009 20.092197 20.309208 20.439396 20.504505 20.482807 20.569599 20.634708 20.764896 20.895100 21.068699 21.112110 21.155506 21.242298 21.285709 21.177204 21.285709 21.198902 21.198902 21.133808 21.003605 21.133808 21.068699 20.960209 20.981907 20.916798 20.916798 20.916798 21.177204 21.307407 21.502705 21.611210 21.676304 21.784809 21.806507 21.741398 21.719700 21.741398 21.654606 21.524403 21.329105 21.198902 21.047001 20.981907 20.960209 20.895100 20.916798 20.895100 20.981907 21.220600 21.350803 21.502705 21.546101 21.546101 21.654606 21.589497 21.654606 21.567799 21.459309 21.263996 21.112110 20.981907 20.851704 20.764896 20.634708 20.656406 20.591297 20.547901 20.634708 20.612995 20.938496 20.895100 20.981907 20.851704 20.873402 20.830006 20.938496 20.873402 20.699802 20.721500 20.374302 20.244099 20.135609 19.940296 19.679905 19.506306 19.072300 19.028904 18.594898 18.356205 18.291096 
17.791996 17.922199 17.791996 17.878803 17.705204 17.791996 17.726902 17.748600 17.705204 17.618397 17.640110 17.640110 17.683506 17.813709 17.791996 17.683506 17.726902 17.748600 17.770298 17.770298 17.726902 17.683506 17.661808 17.726902 17.640110 17.640110 17.683506 17.770298 17.705204 17.726902 17.748600 17.835407 17.813709 17.835407 17.791996 17.791996 17.791996 17.770298 17.748600 17.575001 17.488209 17.553303 17.596699 17.531605 17.618397 17.553303 17.488209 17.531605 17.661808 17.575001 17.596699 17.618397 17.596699 17.640110 17.748600 18.009007 18.291096 18.442997 18.877003 19.159107 19.397800 19.549702 19.593098 19.636509 19.679905 19.744999 19.744999 19.875202 19.896900 19.983707 20.200703 20.309208 20.504505 20.547901 20.526203 20.526203 20.656406 20.743198 20.851704 20.895100 21.025303 21.198902 21.177204 21.133808 21.220600 21.177204 21.263996 21.263996 21.068699 21.047001 21.133808 21.177204 21.003605 21.068699 21.025303 21.003605 21.068699 21.133808 21.350803 21.459309 21.524403 21.524403 21.611210 21.632908 21.546101 21.698002 21.741398 21.589497 21.502705 21.329105 21.220600 21.155506 21.068699 21.003605 20.851704 20.851704 20.916798 21.025303 21.133808 21.285709 21.459309 21.524403 21.524403 21.567799 21.567799 21.611210 21.502705 21.524403 21.350803 21.198902 20.981907 20.938496 20.830006 20.634708 20.569599 20.591297 20.612995 20.634708 20.656406 20.830006 20.895100 20.873402 20.938496 20.851704 20.830006 20.916798 20.830006 20.743198 20.678104 20.461109 20.309208 20.179005 19.983707 19.810108 19.528004 19.159107 19.072300 18.790195 18.399601 18.334507 
17.900501 17.943897 17.965595 17.943897 17.835407 17.770298 17.748600 17.726902 17.705204 17.661808 17.705204 17.770298 17.705204 17.791996 17.857105 17.770298 17.748600 17.748600 17.748600 17.748600 17.640110 17.748600 17.705204 17.683506 17.640110 17.683506 17.661808 17.705204 17.726902 17.835407 17.813709 17.965595 17.835407 17.878803 17.770298 17.791996 17.791996 17.835407 17.748600 17.531605 17.509907 17.509907 17.596699 17.553303 17.531605 17.553303 17.531605 17.444798 17.596699 17.553303 17.618397 17.618397 17.640110 17.618397 17.791996 18.074100 18.269398 18.421299 18.725101 19.202503 19.397800 19.419498 19.571400 19.593098 19.788410 19.744999 19.810108 19.918598 20.005405 20.070499 20.244099 20.309208 20.612995 20.612995 20.569599 20.504505 20.656406 20.699802 20.743198 20.873402 20.916798 20.981907 21.047001 21.068699 21.112110 21.112110 21.090397 21.220600 21.198902 21.133808 21.220600 21.285709 21.177204 21.177204 21.112110 21.068699 21.068699 21.285709 21.329105 21.372501 21.524403 21.481007 21.502705 21.524403 21.459309 21.524403 21.567799 21.589497 21.524403 21.329105 21.350803 21.198902 21.133808 21.047001 20.981907 21.025303 21.025303 21.068699 21.263996 21.263996 21.394199 21.502705 21.459309 21.546101 21.524403 21.502705 21.459309 21.437595 21.263996 21.198902 20.938496 20.938496 20.830006 20.721500 20.721500 20.656406 20.634708 20.634708 20.699802 20.851704 20.938496 20.895100 20.873402 20.786610 20.938496 20.873402 20.808308 20.808308 20.699802 20.439396 20.352604 20.092197 19.983707 19.766697 19.528004 19.115696 19.050602 18.877003 18.399601 18.312809 
17.770298 17.857105 17.857105 17.965595 17.726902 17.900501 17.705204 17.683506 17.770298 17.661808 17.575001 17.618397 17.726902 17.770298 17.791996 17.770298 17.791996 17.770298 17.791996 17.748600 17.661808 17.770298 17.683506 17.683506 17.661808 17.640110 17.705204 17.770298 17.770298 17.726902 17.791996 17.835407 17.835407 17.813709 17.748600 17.813709 17.791996 17.748600 17.748600 17.531605 17.553303 17.509907 17.531605 17.488209 17.575001 17.509907 17.509907 17.444798 17.575001 17.640110 17.618397 17.640110 17.618397 17.596699 17.791996 18.074100 18.182606 18.638309 18.746799 19.093998 19.289295 19.332706 19.593098 19.614796 19.679905 19.701603 19.744999 19.896900 19.983707 20.113895 20.157307 20.352604 20.569599 20.591297 20.591297 20.504505 20.612995 20.678104 20.656406 20.786610 20.808308 20.916798 20.960209 20.938496 21.112110 21.090397 21.112110 21.220600 21.263996 21.177204 21.372501 21.329105 21.307407 21.350803 21.263996 21.307407 21.307407 21.329105 21.285709 21.263996 21.329105 21.329105 21.372501 21.372501 21.307407 21.350803 21.350803 21.415897 21.481007 21.415897 21.329105 21.350803 21.263996 21.198902 21.090397 21.133808 21.155506 21.242298 21.350803 21.350803 21.394199 21.394199 21.437595 21.502705 21.459309 21.415897 21.437595 21.372501 21.307407 21.090397 21.025303 21.003605 20.981907 20.764896 20.678104 20.699802 20.678104 20.634708 20.786610 20.830006 20.981907 20.895100 20.808308 20.786610 20.960209 20.938496 20.830006 20.743198 20.634708 20.439396 20.309208 20.135609 19.918598 19.831806 19.593098 19.267597 19.202503 18.985508 18.638309 18.356205 
17.683506 17.922199 17.922199 17.965595 17.943897 17.900501 17.770298 17.705204 17.726902 17.683506 17.661808 17.683506 17.813709 17.791996 17.813709 17.791996 17.791996 17.791996 17.748600 17.705204 17.813709 17.791996 17.705204 17.705204 17.726902 17.748600 17.813709 17.705204 17.813709 17.791996 17.770298 17.791996 17.705204 17.813709 17.748600 17.791996 17.813709 17.770298 17.791996 17.531605 17.531605 17.553303 17.553303 17.640110 17.596699 17.553303 17.531605 17.488209 17.748600 17.575001 17.661808 17.531605 17.596699 17.596699 17.748600 18.009007 18.226002 18.399601 18.746799 19.028904 19.180805 19.332706 19.506306 19.614796 19.701603 19.723301 19.853504 19.962009 19.983707 20.157307 20.309208 20.461109 20.569599 20.547901 20.591297 20.461109 20.569599 20.526203 20.612995 20.830006 20.851704 20.895100 20.895100 20.916798 20.960209 21.112110 21.198902 21.307407 21.263996 21.350803 21.437595 21.437595 21.394199 21.372501 21.350803 21.394199 21.394199 21.394199 21.329105 21.242298 21.350803 21.220600 21.177204 21.198902 21.133808 21.220600 21.242298 21.285709 21.481007 21.502705 21.502705 21.502705 21.415897 21.481007 21.350803 21.329105 21.350803 21.329105 21.263996 21.220600 21.242298 21.329105 21.285709 21.394199 21.350803 21.329105 21.350803 21.307407 21.263996 21.155506 21.025303 21.025303 21.003605 20.938496 20.851704 20.764896 20.786610 20.830006 20.808308 20.743198 20.873402 20.764896 20.743198 20.786610 20.830006 20.916798 20.743198 20.699802 20.634708 20.374302 20.374302 20.200703 20.005405 19.788410 19.571400 19.289295 19.245899 19.245899 18.768497 18.377903 
17.683506 17.770298 17.748600 17.835407 17.748600 17.813709 17.726902 17.618397 17.683506 17.596699 17.661808 17.661808 17.748600 17.857105 17.748600 17.791996 17.791996 17.813709 17.835407 17.770298 17.878803 17.726902 17.726902 17.683506 17.705204 17.683506 17.683506 17.726902 17.813709 17.770298 17.770298 17.661808 17.683506 17.661808 17.726902 17.705204 17.748600 17.748600 17.705204 17.553303 17.553303 17.531605 17.575001 17.596699 17.575001 17.553303 17.531605 17.466496 17.683506 17.618397 17.596699 17.596699 17.618397 17.553303 17.770298 18.009007 18.247700 18.464710 18.725101 19.072300 19.159107 19.267597 19.419498 19.744999 19.744999 19.875202 19.918598 19.940296 20.070499 20.179005 20.157307 20.439396 20.569599 20.569599 20.526203 20.417698 20.526203 20.612995 20.569599 20.699802 20.743198 20.873402 20.916798 20.873402 20.981907 21.155506 21.220600 21.415897 21.415897 21.372501 21.481007 21.459309 21.415897 21.459309 21.415897 21.372501 21.350803 21.394199 21.372501 21.198902 21.177204 21.068699 21.133808 21.155506 21.133808 21.068699 21.155506 21.263996 21.459309 21.546101 21.567799 21.524403 21.524403 21.546101 21.589497 21.459309 21.502705 21.437595 21.415897 21.198902 21.177204 21.155506 21.112110 21.155506 21.220600 21.220600 21.285709 21.285709 21.198902 21.090397 21.133808 21.133808 21.133808 21.003605 20.981907 20.981907 20.851704 20.873402 20.851704 20.830006 20.808308 20.721500 20.743198 20.721500 20.699802 20.699802 20.721500 20.591297 20.634708 20.396000 20.330906 20.157307 19.962009 19.788410 19.593098 19.376102 19.332706 19.224201 18.920399 18.551502 
17.488209 17.705204 17.770298 17.770298 17.748600 17.726902 17.683506 17.618397 17.640110 17.683506 17.770298 17.791996 17.770298 17.835407 17.900501 17.791996 17.813709 17.748600 17.726902 17.791996 17.813709 17.705204 17.726902 17.661808 17.705204 17.748600 17.726902 17.705204 17.791996 17.705204 17.596699 17.618397 17.661808 17.661808 17.726902 17.813709 17.878803 17.683506 17.748600 17.553303 17.553303 17.509907 17.596699 17.575001 17.596699 17.618397 17.531605 17.509907 17.661808 17.618397 17.661808 17.553303 17.618397 17.640110 17.770298 18.052402 18.334507 18.508106 18.790195 19.093998 19.224201 19.311008 19.528004 19.658207 19.831806 19.896900 19.940296 20.092197 20.135609 20.179005 20.352604 20.482807 20.526203 20.547901 20.504505 20.504505 20.547901 20.591297 20.591297 20.721500 20.786610 20.764896 20.895100 20.938496 21.090397 21.090397 21.155506 21.350803 21.415897 21.524403 21.546101 21.459309 21.437595 21.459309 21.502705 21.394199 21.394199 21.437595 21.307407 21.242298 21.198902 21.177204 21.068699 21.112110 21.068699 21.068699 21.155506 21.307407 21.372501 21.589497 21.546101 21.589497 21.546101 21.654606 21.589497 21.611210 21.589497 21.415897 21.415897 21.220600 21.047001 21.068699 21.090397 21.090397 21.090397 21.155506 21.177204 21.198902 21.242298 21.242298 21.242298 21.307407 21.307407 21.198902 21.198902 21.133808 21.047001 20.981907 20.808308 20.851704 20.764896 20.656406 20.634708 20.612995 20.569599 20.526203 20.569599 20.591297 20.461109 20.287510 20.265797 20.157307 20.005405 19.896900 19.658207 19.376102 19.354404 19.332706 19.050602 18.594898 
17.423100 17.683506 17.857105 17.770298 17.748600 17.726902 17.661808 17.726902 17.770298 17.748600 17.770298 17.791996 17.857105 17.857105 17.857105 17.857105 17.922199 17.813709 17.813709 17.813709 17.791996 17.748600 17.748600 17.683506 17.726902 17.748600 17.770298 17.835407 17.813709 17.770298 17.683506 17.661808 17.661808 17.705204 17.705204 17.705204 17.900501 17.705204 17.726902 17.531605 17.553303 17.553303 17.488209 17.553303 17.618397 17.596699 17.553303 17.596699 17.618397 17.683506 17.596699 17.618397 17.553303 17.705204 17.726902 18.009007 18.247700 18.529804 18.877003 19.180805 19.202503 19.397800 19.658207 19.788410 19.853504 19.918598 20.027103 20.157307 20.200703 20.200703 20.309208 20.439396 20.569599 20.547901 20.547901 20.569599 20.591297 20.591297 20.634708 20.764896 20.764896 20.873402 20.851704 20.938496 21.112110 21.177204 21.220600 21.372501 21.415897 21.502705 21.437595 21.589497 21.481007 21.415897 21.350803 21.394199 21.307407 21.350803 21.307407 21.177204 21.090397 21.112110 21.047001 21.112110 21.090397 21.068699 21.068699 21.220600 21.394199 21.524403 21.502705 21.632908 21.676304 21.719700 21.632908 21.698002 21.632908 21.394199 21.394199 21.220600 21.177204 21.090397 20.960209 21.068699 21.068699 21.133808 21.090397 21.133808 21.263996 21.307407 21.350803 21.394199 21.350803 21.372501 21.350803 21.263996 21.112110 21.090397 20.938496 20.743198 20.634708 20.656406 20.482807 20.439396 20.461109 20.504505 20.352604 20.417698 20.396000 20.287510 20.265797 20.113895 20.048801 19.896900 19.679905 19.354404 19.332706 19.267597 19.137409 18.768497 
17.466496 17.596699 17.748600 17.770298 17.791996 17.618397 17.748600 17.726902 17.770298 17.683506 17.770298 17.900501 17.835407 17.943897 17.857105 17.857105 17.857105 17.835407 17.813709 17.748600 17.791996 17.857105 17.835407 17.640110 17.813709 17.705204 17.791996 17.813709 17.835407 17.813709 17.770298 17.661808 17.640110 17.683506 17.661808 17.726902 17.770298 17.770298 17.661808 17.575001 17.488209 17.553303 17.509907 17.575001 17.553303 17.596699 17.531605 17.509907 17.683506 17.640110 17.640110 17.683506 17.661808 17.618397 17.813709 18.074100 18.226002 18.464710 18.833607 19.224201 19.376102 19.484608 19.701603 19.853504 19.940296 20.048801 20.048801 20.244099 20.222401 20.244099 20.439396 20.569599 20.612995 20.569599 20.482807 20.439396 20.612995 20.569599 20.612995 20.786610 20.786610 20.808308 20.873402 20.895100 21.090397 21.112110 21.220600 21.459309 21.502705 21.481007 21.437595 21.481007 21.415897 21.481007 21.372501 21.329105 21.372501 21.285709 21.263996 21.198902 21.068699 21.068699 21.090397 21.003605 21.068699 21.068699 21.133808 21.090397 21.350803 21.481007 21.654606 21.654606 21.589497 21.676304 21.741398 21.698002 21.611210 21.502705 21.372501 21.198902 21.112110 21.112110 20.981907 20.981907 21.047001 21.025303 21.090397 21.112110 21.220600 21.263996 21.307407 21.350803 21.415897 21.285709 21.285709 21.329105 21.242298 21.242298 20.916798 20.830006 20.656406 20.504505 20.439396 20.461109 20.461109 20.396000 20.330906 20.396000 20.352604 20.265797 20.222401 20.135609 19.983707 19.831806 19.658207 19.397800 19.397800 19.462910 19.245899 18.855305 
17.423100 17.509907 17.596699 17.683506 17.596699 17.640110 17.683506 17.661808 17.726902 17.726902 17.878803 17.748600 17.835407 17.835407 17.943897 17.900501 17.791996 17.922199 17.813709 17.813709 17.813709 17.791996 17.770298 17.705204 17.813709 17.726902 17.791996 17.748600 17.770298 17.835407 17.770298 17.791996 17.618397 17.705204 17.726902 17.770298 17.748600 17.726902 17.770298 17.531605 17.509907 17.618397 17.509907 17.596699 17.640110 17.553303 17.509907 17.488209 17.726902 17.553303 17.661808 17.618397 17.661808 17.618397 17.748600 17.987309 18.247700 18.464710 18.898701 19.311008 19.462910 19.636509 19.723301 19.896900 19.940296 20.070499 20.070499 20.092197 20.157307 20.244099 20.439396 20.461109 20.591297 20.547901 20.482807 20.461109 20.678104 20.634708 20.699802 20.743198 20.743198 20.808308 20.830006 20.916798 21.025303 21.047001 21.263996 21.415897 21.459309 21.481007 21.502705 21.415897 21.307407 21.372501 21.372501 21.285709 21.307407 21.285709 21.242298 21.177204 21.090397 21.047001 21.068699 20.981907 21.047001 21.047001 21.025303 21.155506 21.263996 21.437595 21.567799 21.546101 21.589497 21.698002 21.763096 21.698002 21.611210 21.502705 21.372501 21.263996 21.112110 21.090397 21.047001 20.981907 20.960209 21.068699 21.090397 20.981907 21.155506 21.220600 21.263996 21.350803 21.394199 21.372501 21.350803 21.285709 21.155506 21.133808 20.938496 20.786610 20.721500 20.591297 20.417698 20.461109 20.374302 20.417698 20.352604 20.309208 20.374302 20.309208 20.157307 20.200703 20.005405 19.810108 19.766697 19.354404 19.441196 19.419498 19.224201 18.942097 
17.488209 17.509907 17.596699 17.705204 17.705204 17.770298 17.661808 17.661808 17.726902 17.835407 17.878803 17.835407 17.813709 17.857105 17.922199 17.943897 17.878803 17.900501 17.857105 17.791996 17.835407 17.748600 17.770298 17.770298 17.791996 17.705204 17.705204 17.813709 17.748600 17.791996 17.770298 17.770298 17.748600 17.683506 17.770298 17.705204 17.770298 17.813709 17.683506 17.488209 17.575001 17.575001 17.553303 17.575001 17.596699 17.553303 17.575001 17.575001 17.705204 17.596699 17.640110 17.596699 17.683506 17.705204 17.857105 18.074100 18.291096 18.529804 18.985508 19.332706 19.549702 19.484608 19.831806 19.983707 20.027103 20.027103 20.113895 20.309208 20.135609 20.265797 20.461109 20.439396 20.612995 20.634708 20.569599 20.504505 20.786610 20.830006 20.721500 20.743198 20.721500 20.743198 20.916798 20.895100 21.047001 21.155506 21.263996 21.394199 21.437595 21.415897 21.459309 21.307407 21.307407 21.329105 21.263996 21.285709 21.329105 21.350803 21.285709 21.242298 21.220600 21.133808 21.068699 21.090397 21.112110 21.068699 21.177204 21.198902 21.307407 21.502705 21.546101 21.481007 21.567799 21.611210 21.676304 21.676304 21.589497 21.481007 21.350803 21.285709 21.155506 21.112110 21.112110 21.025303 21.068699 21.133808 21.198902 21.112110 21.198902 21.263996 21.263996 21.415897 21.459309 21.394199 21.394199 21.329105 21.198902 21.220600 20.960209 20.786610 20.743198 20.569599 20.504505 20.417698 20.396000 20.352604 20.330906 20.330906 20.330906 20.244099 20.222401 20.179005 20.092197 19.896900 19.723301 19.506306 19.506306 19.397800 19.202503 18.963810 
17.488209 17.553303 17.726902 17.813709 17.900501 17.791996 17.791996 17.857105 17.726902 17.770298 17.813709 17.943897 17.857105 17.965595 17.922199 17.878803 17.857105 17.878803 17.770298 17.857105 17.813709 17.726902 17.813709 17.813709 17.791996 17.770298 17.813709 17.835407 17.835407 17.857105 17.726902 17.791996 17.770298 17.770298 17.791996 17.900501 17.857105 17.791996 17.705204 17.683506 17.553303 17.596699 17.596699 17.596699 17.640110 17.640110 17.596699 17.488209 17.661808 17.640110 17.683506 17.661808 17.683506 17.640110 17.835407 18.117496 18.421299 18.681705 18.963810 19.376102 19.549702 19.658207 19.766697 19.896900 20.005405 20.048801 20.092197 20.222401 20.244099 20.309208 20.526203 20.591297 20.808308 20.721500 20.678104 20.808308 20.808308 20.851704 20.764896 20.873402 20.808308 20.808308 21.025303 21.047001 20.960209 21.198902 21.329105 21.415897 21.394199 21.437595 21.415897 21.394199 21.329105 21.329105 21.242298 21.220600 21.307407 21.307407 21.394199 21.198902 21.263996 21.242298 21.068699 21.177204 21.155506 21.133808 21.198902 21.285709 21.307407 21.502705 21.481007 21.589497 21.524403 21.589497 21.632908 21.654606 21.611210 21.567799 21.437595 21.285709 21.177204 21.155506 21.112110 21.090397 21.133808 21.133808 21.198902 21.242298 21.263996 21.242298 21.350803 21.502705 21.437595 21.437595 21.437595 21.350803 21.220600 21.263996 21.068699 20.873402 20.895100 20.678104 20.612995 20.374302 20.417698 20.417698 20.352604 20.330906 20.396000 20.309208 20.352604 20.135609 20.070499 19.875202 19.701603 19.462910 19.506306 19.484608 19.354404 19.093998 
17.466496 17.488209 17.640110 17.857105 17.835407 17.857105 17.857105 17.791996 17.791996 17.813709 17.813709 17.857105 17.878803 17.965595 17.835407 17.878803 17.835407 17.748600 17.813709 17.726902 17.748600 17.726902 17.770298 17.748600 17.770298 17.770298 17.791996 17.791996 17.813709 17.748600 17.748600 17.791996 17.813709 17.835407 17.813709 17.900501 17.813709 17.748600 17.640110 17.596699 17.509907 17.575001 17.575001 17.618397 17.618397 17.553303 17.596699 17.531605 17.640110 17.596699 17.683506 17.575001 17.618397 17.531605 17.857105 18.117496 18.356205 18.594898 19.093998 19.462910 19.506306 19.658207 19.766697 19.918598 20.005405 20.027103 20.113895 20.244099 20.222401 20.396000 20.634708 20.591297 20.699802 20.634708 20.678104 20.699802 20.786610 20.830006 20.895100 20.938496 20.895100 21.003605 21.068699 21.112110 21.177204 21.242298 21.242298 21.263996 21.372501 21.329105 21.285709 21.242298 21.285709 21.177204 21.133808 21.068699 21.198902 21.285709 21.307407 21.285709 21.285709 21.263996 21.198902 21.177204 21.220600 21.220600 21.285709 21.329105 21.350803 21.394199 21.372501 21.372501 21.459309 21.481007 21.481007 21.502705 21.459309 21.502705 21.524403 21.350803 21.220600 21.198902 21.220600 21.133808 21.242298 21.177204 21.133808 21.198902 21.329105 21.307407 21.307407 21.459309 21.481007 21.372501 21.394199 21.307407 21.285709 21.242298 21.068699 20.938496 20.764896 20.612995 20.526203 20.374302 20.417698 20.504505 20.504505 20.417698 20.417698 20.265797 20.179005 20.135609 20.027103 19.831806 19.766697 19.484608 19.506306 19.441196 19.311008 19.028904 
17.531605 17.509907 17.596699 17.857105 17.770298 17.878803 17.835407 17.900501 17.857105 17.770298 17.748600 17.857105 17.878803 17.900501 17.900501 17.943897 17.857105 17.878803 17.748600 17.726902 17.705204 17.705204 17.791996 17.813709 17.748600 17.813709 17.748600 17.748600 17.748600 17.726902 17.791996 17.835407 17.791996 17.857105 17.835407 17.835407 17.857105 17.813709 17.661808 17.531605 17.640110 17.705204 17.618397 17.596699 17.661808 17.661808 17.575001 17.531605 17.640110 17.661808 17.683506 17.705204 17.661808 17.553303 17.835407 18.182606 18.442997 18.660007 19.159107 19.528004 19.549702 19.593098 19.744999 19.983707 20.027103 20.048801 20.092197 20.244099 20.265797 20.374302 20.526203 20.569599 20.656406 20.699802 20.721500 20.678104 20.786610 20.873402 20.916798 21.068699 21.068699 21.090397 21.133808 21.263996 21.307407 21.329105 21.394199 21.350803 21.285709 21.263996 21.198902 21.155506 21.025303 21.155506 21.047001 21.003605 21.177204 21.263996 21.350803 21.329105 21.415897 21.394199 21.394199 21.481007 21.415897 21.437595 21.524403 21.372501 21.329105 21.350803 21.263996 21.350803 21.329105 21.350803 21.394199 21.394199 21.459309 21.546101 21.459309 21.394199 21.329105 21.307407 21.263996 21.263996 21.263996 21.220600 21.220600 21.220600 21.307407 21.394199 21.285709 21.481007 21.350803 21.329105 21.394199 21.242298 21.307407 21.177204 21.068699 20.981907 20.873402 20.743198 20.634708 20.504505 20.591297 20.591297 20.504505 20.461109 20.547901 20.374302 20.244099 20.179005 20.070499 19.918598 19.744999 19.571400 19.397800 19.441196 19.419498 19.202503 
17.444798 17.488209 17.575001 17.813709 17.791996 17.813709 17.813709 17.835407 17.835407 17.748600 17.705204 17.791996 17.900501 17.857105 17.922199 17.943897 17.813709 17.835407 17.726902 17.705204 17.661808 17.705204 17.748600 17.791996 17.770298 17.791996 17.770298 17.683506 17.661808 17.748600 17.813709 17.748600 17.878803 17.835407 17.857105 17.770298 17.857105 17.748600 17.640110 17.596699 17.575001 17.683506 17.618397 17.596699 17.661808 17.618397 17.596699 17.553303 17.661808 17.661808 17.661808 17.726902 17.683506 17.683506 17.835407 18.226002 18.594898 18.703403 19.245899 19.462910 19.528004 19.614796 19.853504 19.983707 20.027103 20.048801 20.113895 20.222401 20.265797 20.352604 20.504505 20.482807 20.612995 20.612995 20.612995 20.612995 20.808308 20.960209 20.938496 21.155506 21.133808 21.198902 21.329105 21.372501 21.524403 21.394199 21.437595 21.350803 21.220600 21.090397 21.112110 20.981907 20.916798 21.003605 20.960209 20.960209 21.068699 21.220600 21.372501 21.437595 21.502705 21.502705 21.632908 21.524403 21.502705 21.567799 21.481007 21.415897 21.263996 21.198902 21.133808 21.220600 21.177204 21.133808 21.242298 21.285709 21.329105 21.459309 21.546101 21.502705 21.372501 21.502705 21.459309 21.415897 21.394199 21.415897 21.350803 21.307407 21.329105 21.263996 21.242298 21.242298 21.198902 21.285709 21.220600 21.242298 21.220600 21.177204 21.155506 20.916798 20.895100 20.764896 20.808308 20.612995 20.634708 20.786610 20.634708 20.526203 20.526203 20.439396 20.265797 20.135609 20.048801 20.005405 19.788410 19.484608 19.549702 19.441196 19.397800 19.159107 
17.553303 17.466496 17.509907 17.770298 17.770298 17.683506 17.791996 17.835407 17.857105 17.835407 17.770298 17.726902 17.943897 17.900501 17.857105 17.965595 17.857105 17.835407 17.683506 17.748600 17.726902 17.748600 17.791996 17.857105 17.726902 17.748600 17.770298 17.748600 17.726902 17.770298 17.770298 17.813709 17.791996 17.813709 17.900501 17.813709 17.813709 17.726902 17.553303 17.618397 17.618397 17.640110 17.618397 17.618397 17.618397 17.705204 17.618397 17.509907 17.640110 17.748600 17.618397 17.705204 17.683506 17.596699 17.987309 18.312809 18.508106 18.833607 19.245899 19.593098 19.549702 19.636509 19.788410 19.875202 20.027103 20.135609 20.113895 20.265797 20.157307 20.417698 20.504505 20.504505 20.569599 20.417698 20.504505 20.634708 20.721500 20.895100 21.090397 21.242298 21.198902 21.350803 21.329105 21.459309 21.567799 21.459309 21.459309 21.415897 21.155506 21.133808 21.003605 20.938496 20.938496 20.851704 20.873402 20.873402 21.133808 21.242298 21.329105 21.611210 21.676304 21.546101 21.546101 21.698002 21.632908 21.632908 21.524403 21.524403 21.263996 21.177204 21.068699 21.068699 20.981907 21.025303 21.155506 21.090397 21.220600 21.372501 21.546101 21.567799 21.502705 21.567799 21.567799 21.654606 21.632908 21.589497 21.481007 21.372501 21.307407 21.198902 21.177204 21.133808 21.090397 21.003605 21.112110 21.068699 21.047001 21.177204 21.198902 21.025303 21.025303 20.916798 20.808308 20.830006 20.743198 20.808308 20.743198 20.721500 20.678104 20.482807 20.374302 20.200703 20.222401 20.048801 19.875202 19.484608 19.571400 19.484608 19.397800 19.159107 
17.575001 17.488209 17.509907 17.726902 17.835407 17.857105 17.857105 17.857105 17.835407 17.813709 17.813709 17.770298 17.857105 17.900501 17.943897 17.878803 17.857105 17.900501 17.791996 17.705204 17.748600 17.857105 17.705204 17.835407 17.705204 17.770298 17.835407 17.726902 17.791996 17.748600 17.878803 17.770298 17.813709 17.900501 17.791996 17.791996 17.857105 17.726902 17.618397 17.640110 17.596699 17.618397 17.661808 17.618397 17.726902 17.640110 17.531605 17.553303 17.705204 17.661808 17.705204 17.661808 17.705204 17.683506 17.922199 18.356205 18.660007 18.942097 19.289295 19.614796 19.636509 19.614796 19.810108 19.788410 19.896900 19.983707 20.113895 20.200703 20.265797 20.374302 20.482807 20.504505 20.504505 20.417698 20.526203 20.591297 20.786610 20.938496 21.068699 21.220600 21.263996 21.437595 21.437595 21.546101 21.524403 21.524403 21.481007 21.307407 21.133808 21.112110 21.068699 21.025303 20.916798 20.851704 20.808308 20.808308 21.068699 21.220600 21.481007 21.546101 21.654606 21.632908 21.589497 21.719700 21.719700 21.567799 21.546101 21.502705 21.350803 21.177204 21.025303 20.916798 20.916798 20.916798 21.003605 21.133808 21.112110 21.307407 21.481007 21.567799 21.611210 21.698002 21.698002 21.719700 21.741398 21.611210 21.567799 21.459309 21.350803 21.198902 21.068699 21.047001 21.003605 20.830006 20.960209 20.916798 20.916798 21.003605 21.155506 21.220600 21.112110 21.068699 21.068699 20.895100 20.916798 20.895100 20.895100 20.895100 20.873402 20.656406 20.417698 20.309208 20.200703 20.070499 19.831806 19.593098 19.506306 19.528004 19.484608 19.159107 
17.509907 17.444798 17.423100 17.640110 17.683506 17.878803 17.835407 17.857105 17.748600 17.813709 17.857105 17.748600 17.878803 17.857105 17.878803 17.878803 17.748600 17.835407 17.748600 17.748600 17.683506 17.791996 17.770298 17.748600 17.683506 17.726902 17.748600 17.726902 17.813709 17.878803 17.748600 17.791996 17.791996 17.683506 17.857105 17.770298 17.791996 17.748600 17.575001 17.553303 17.575001 17.618397 17.640110 17.575001 17.575001 17.683506 17.618397 17.618397 17.640110 17.640110 17.618397 17.640110 17.683506 17.640110 18.030704 18.399601 18.486408 18.942097 19.267597 19.462910 19.484608 19.636509 19.766697 19.918598 19.831806 20.048801 20.048801 20.135609 20.179005 20.287510 20.352604 20.439396 20.461109 20.461109 20.461109 20.591297 20.764896 20.873402 21.112110 21.198902 21.220600 21.307407 21.350803 21.524403 21.502705 21.502705 21.394199 21.285709 21.155506 21.090397 21.025303 21.112110 21.003605 20.873402 20.808308 20.895100 21.025303 21.198902 21.372501 21.502705 21.698002 21.676304 21.828205 21.698002 21.698002 21.567799 21.524403 21.415897 21.263996 21.177204 21.047001 20.916798 20.851704 20.830006 20.916798 20.981907 21.090397 21.220600 21.459309 21.589497 21.654606 21.741398 21.784809 21.763096 21.806507 21.698002 21.632908 21.437595 21.372501 21.177204 20.916798 20.960209 20.895100 20.699802 20.764896 20.764896 20.764896 20.808308 20.960209 21.112110 21.133808 21.133808 21.112110 21.003605 21.003605 21.025303 21.068699 20.873402 20.960209 20.569599 20.569599 20.265797 20.157307 20.005405 19.788410 19.528004 19.636509 19.614796 19.419498 19.224201 
17.618397 17.509907 17.401402 17.575001 17.791996 17.813709 17.748600 17.857105 17.770298 17.835407 17.791996 17.748600 17.857105 17.835407 17.813709 17.813709 17.813709 17.791996 17.726902 17.748600 17.661808 17.640110 17.770298 17.640110 17.748600 17.683506 17.683506 17.770298 17.748600 17.726902 17.835407 17.791996 17.705204 17.770298 17.791996 17.770298 17.791996 17.705204 17.575001 17.531605 17.596699 17.596699 17.531605 17.640110 17.640110 17.575001 17.640110 17.575001 17.748600 17.596699 17.640110 17.683506 17.705204 17.748600 18.030704 18.486408 18.703403 19.007206 19.332706 19.462910 19.397800 19.593098 19.679905 19.658207 19.788410 19.940296 19.962009 20.027103 20.157307 20.200703 20.396000 20.309208 20.482807 20.417698 20.439396 20.612995 20.764896 20.916798 21.003605 21.263996 21.198902 21.285709 21.415897 21.437595 21.502705 21.459309 21.307407 21.242298 21.155506 21.133808 21.025303 21.090397 20.960209 20.895100 20.895100 20.916798 20.981907 21.242298 21.350803 21.524403 21.611210 21.719700 21.676304 21.719700 21.632908 21.611210 21.546101 21.372501 21.177204 21.090397 20.981907 20.851704 20.808308 20.851704 20.960209 20.981907 21.047001 21.112110 21.415897 21.567799 21.676304 21.763096 21.806507 21.849903 21.806507 21.719700 21.698002 21.546101 21.242298 21.133808 20.873402 20.808308 20.808308 20.721500 20.786610 20.743198 20.743198 20.808308 20.851704 21.003605 21.155506 21.198902 21.242298 21.198902 21.112110 21.068699 21.090397 21.047001 20.981907 20.634708 20.656406 20.374302 20.222401 20.092197 19.896900 19.723301 19.658207 19.506306 19.484608 19.311008 
17.683506 17.488209 17.423100 17.553303 17.705204 17.965595 17.813709 17.770298 17.835407 17.878803 17.770298 17.726902 17.748600 17.878803 17.835407 17.813709 17.835407 17.813709 17.640110 17.770298 17.705204 17.705204 17.640110 17.705204 17.683506 17.813709 17.705204 17.791996 17.726902 17.770298 17.813709 17.835407 17.813709 17.791996 17.878803 17.857105 17.791996 17.748600 17.575001 17.488209 17.640110 17.640110 17.618397 17.618397 17.683506 17.575001 17.640110 17.488209 17.791996 17.596699 17.683506 17.705204 17.705204 17.748600 18.095798 18.529804 18.790195 19.137409 19.354404 19.484608 19.397800 19.528004 19.571400 19.723301 19.831806 19.810108 19.983707 20.027103 20.113895 20.113895 20.309208 20.309208 20.374302 20.396000 20.504505 20.482807 20.786610 20.895100 20.960209 21.068699 21.220600 21.307407 21.372501 21.394199 21.502705 21.329105 21.350803 21.177204 21.112110 21.068699 21.133808 21.003605 20.938496 20.916798 20.873402 20.938496 21.003605 21.220600 21.350803 21.502705 21.611210 21.654606 21.719700 21.698002 21.676304 21.546101 21.502705 21.394199 21.198902 21.198902 20.981907 20.916798 20.786610 20.851704 21.003605 20.916798 21.025303 21.220600 21.394199 21.481007 21.654606 21.763096 21.741398 21.871601 21.784809 21.632908 21.611210 21.524403 21.307407 21.133808 20.981907 20.851704 20.699802 20.678104 20.699802 20.678104 20.678104 20.764896 20.743198 21.025303 21.242298 21.133808 21.198902 21.220600 21.263996 21.090397 21.133808 21.003605 21.003605 20.786610 20.656406 20.439396 20.330906 20.070499 19.853504 19.679905 19.679905 19.571400 19.484608 19.311008 
17.531605 17.531605 17.488209 17.509907 17.726902 17.857105 17.705204 17.857105 17.857105 17.922199 17.835407 17.835407 17.813709 17.900501 17.857105 17.835407 17.791996 17.791996 17.661808 17.705204 17.726902 17.726902 17.705204 17.661808 17.748600 17.770298 17.726902 17.683506 17.813709 17.726902 17.813709 17.791996 17.835407 17.791996 17.857105 17.835407 17.857105 17.770298 17.488209 17.531605 17.596699 17.596699 17.575001 17.618397 17.726902 17.661808 17.575001 17.640110 17.770298 17.575001 17.661808 17.726902 17.748600 17.726902 18.117496 18.638309 18.811909 19.267597 19.506306 19.506306 19.332706 19.376102 19.549702 19.614796 19.723301 19.788410 19.875202 19.962009 20.179005 20.135609 20.265797 20.265797 20.352604 20.396000 20.417698 20.504505 20.656406 20.851704 20.873402 21.047001 21.242298 21.220600 21.285709 21.437595 21.481007 21.285709 21.350803 21.329105 21.177204 21.133808 21.090397 21.047001 20.981907 20.960209 20.895100 20.873402 20.960209 21.242298 21.329105 21.459309 21.632908 21.676304 21.741398 21.654606 21.567799 21.567799 21.546101 21.285709 21.198902 21.112110 21.090397 20.916798 20.851704 20.916798 21.047001 20.851704 21.003605 21.112110 21.415897 21.698002 21.741398 21.784809 21.784809 21.806507 21.763096 21.654606 21.632908 21.546101 21.285709 21.090397 20.960209 20.873402 20.743198 20.743198 20.764896 20.699802 20.678104 20.786610 20.808308 20.981907 21.177204 21.155506 21.198902 21.220600 21.220600 21.242298 21.198902 21.090397 21.090397 20.830006 20.634708 20.439396 20.287510 20.157307 19.896900 19.723301 19.701603 19.593098 19.397800 19.332706 
17.705204 17.488209 17.466496 17.575001 17.705204 17.791996 17.748600 17.813709 17.878803 17.900501 17.770298 17.705204 17.857105 17.835407 17.878803 17.835407 17.726902 17.791996 17.683506 17.705204 17.726902 17.770298 17.705204 17.683506 17.900501 17.683506 17.683506 17.770298 17.791996 17.748600 17.857105 17.878803 17.878803 17.857105 17.791996 17.770298 17.813709 17.726902 17.596699 17.618397 17.661808 17.683506 17.640110 17.640110 17.640110 17.726902 17.726902 17.640110 17.705204 17.661808 17.640110 17.618397 17.640110 17.748600 18.139210 18.594898 18.855305 19.376102 19.506306 19.636509 19.419498 19.462910 19.549702 19.614796 19.679905 19.810108 19.810108 20.005405 20.048801 20.157307 20.330906 20.352604 20.417698 20.374302 20.396000 20.591297 20.526203 20.721500 20.743198 21.025303 21.090397 21.177204 21.242298 21.394199 21.459309 21.372501 21.307407 21.307407 21.198902 21.155506 21.242298 21.133808 21.025303 20.960209 20.981907 21.003605 21.047001 21.459309 21.459309 21.481007 21.611210 21.698002 21.632908 21.589497 21.589497 21.589497 21.502705 21.415897 21.307407 21.155506 21.112110 21.068699 20.916798 21.003605 20.938496 21.025303 21.025303 21.198902 21.502705 21.567799 21.763096 21.719700 21.719700 21.806507 21.741398 21.676304 21.611210 21.502705 21.329105 21.112110 20.895100 20.873402 20.895100 20.808308 20.743198 20.699802 20.699802 20.830006 20.786610 21.025303 21.198902 21.177204 21.307407 21.329105 21.350803 21.242298 21.198902 21.025303 21.133808 20.873402 20.678104 20.417698 20.287510 20.092197 19.810108 19.636509 19.571400 19.593098 19.506306 19.267597 
17.726902 17.379704 17.466496 17.575001 17.575001 17.943897 17.835407 17.900501 17.922199 17.878803 17.705204 17.878803 17.857105 17.835407 17.813709 17.878803 17.791996 17.770298 17.791996 17.813709 17.726902 17.705204 17.683506 17.748600 17.878803 17.857105 17.813709 17.813709 17.835407 17.726902 17.791996 17.791996 17.835407 17.748600 17.748600 17.813709 17.748600 17.726902 17.509907 17.596699 17.640110 17.683506 17.618397 17.575001 17.705204 17.705204 17.683506 17.596699 17.705204 17.661808 17.726902 17.640110 17.661808 17.813709 18.247700 18.660007 18.877003 19.419498 19.636509 19.614796 19.484608 19.484608 19.549702 19.571400 19.701603 19.679905 19.788410 19.962009 20.092197 20.157307 20.244099 20.222401 20.330906 20.309208 20.330906 20.439396 20.504505 20.612995 20.721500 20.873402 20.981907 21.025303 21.155506 21.307407 21.372501 21.220600 21.285709 21.285709 21.263996 21.263996 21.220600 21.242298 21.177204 21.090397 21.025303 21.112110 21.220600 21.350803 21.415897 21.437595 21.524403 21.546101 21.589497 21.524403 21.481007 21.546101 21.481007 21.372501 21.329105 21.220600 21.220600 21.025303 21.068699 21.112110 21.047001 21.047001 21.047001 21.220600 21.524403 21.632908 21.698002 21.741398 21.632908 21.632908 21.719700 21.698002 21.676304 21.481007 21.372501 21.198902 21.090397 21.003605 20.830006 20.808308 20.743198 20.873402 20.808308 20.808308 20.916798 20.981907 21.177204 21.285709 21.350803 21.350803 21.285709 21.133808 21.242298 21.263996 21.220600 20.981907 20.699802 20.482807 20.309208 20.179005 19.896900 19.679905 19.614796 19.484608 19.484608 19.332706 
17.835407 17.423100 17.553303 17.423100 17.596699 17.878803 17.813709 17.900501 17.791996 17.835407 17.791996 17.770298 17.835407 17.835407 17.791996 17.835407 17.857105 17.748600 17.791996 17.791996 17.661808 17.748600 17.705204 17.683506 17.748600 17.791996 17.878803 17.813709 17.791996 17.748600 17.705204 17.748600 17.770298 17.813709 17.770298 17.813709 17.726902 17.748600 17.531605 17.596699 17.640110 17.596699 17.640110 17.748600 17.683506 17.575001 17.661808 17.575001 17.835407 17.683506 17.726902 17.748600 17.683506 17.770298 18.247700 18.746799 18.985508 19.506306 19.636509 19.593098 19.636509 19.528004 19.549702 19.528004 19.636509 19.679905 19.766697 20.027103 20.048801 20.157307 20.200703 20.244099 20.265797 20.309208 20.352604 20.374302 20.504505 20.504505 20.591297 20.721500 20.830006 20.960209 21.068699 21.198902 21.285709 21.220600 21.285709 21.307407 21.285709 21.307407 21.394199 21.350803 21.263996 21.198902 21.177204 21.263996 21.350803 21.372501 21.350803 21.394199 21.502705 21.437595 21.459309 21.459309 21.459309 21.481007 21.415897 21.437595 21.372501 21.415897 21.285709 21.220600 21.263996 21.155506 21.198902 21.133808 21.112110 21.415897 21.502705 21.567799 21.567799 21.676304 21.632908 21.654606 21.676304 21.698002 21.676304 21.546101 21.372501 21.198902 21.112110 21.112110 20.916798 20.895100 20.895100 20.851704 20.851704 20.895100 20.916798 21.025303 21.198902 21.372501 21.350803 21.307407 21.307407 21.263996 21.263996 21.177204 21.068699 20.916798 20.634708 20.417698 20.287510 20.157307 19.940296 19.701603 19.701603 19.571400 19.484608 19.289295 
17.900501 17.553303 17.596699 17.466496 17.661808 17.835407 17.943897 17.857105 17.878803 17.900501 17.770298 17.943897 17.813709 17.835407 17.878803 17.878803 17.813709 17.813709 17.900501 17.835407 17.878803 17.726902 17.770298 17.705204 17.791996 17.770298 17.878803 17.857105 17.835407 17.835407 17.835407 17.791996 17.857105 17.857105 17.835407 17.835407 17.770298 17.661808 17.553303 17.640110 17.683506 17.618397 17.683506 17.683506 17.748600 17.705204 17.618397 17.575001 17.857105 17.770298 17.748600 17.705204 17.770298 17.965595 18.312809 18.855305 19.028904 19.593098 19.679905 19.679905 19.636509 19.484608 19.528004 19.571400 19.658207 19.723301 19.810108 20.005405 20.070499 20.135609 20.265797 20.200703 20.244099 20.309208 20.309208 20.309208 20.417698 20.439396 20.417698 20.591297 20.678104 20.895100 20.938496 21.003605 21.133808 21.133808 21.285709 21.372501 21.394199 21.481007 21.481007 21.502705 21.329105 21.372501 21.437595 21.372501 21.372501 21.329105 21.285709 21.285709 21.372501 21.394199 21.350803 21.437595 21.372501 21.394199 21.394199 21.459309 21.459309 21.437595 21.372501 21.350803 21.329105 21.372501 21.329105 21.350803 21.372501 21.481007 21.437595 21.481007 21.437595 21.567799 21.524403 21.589497 21.676304 21.632908 21.632908 21.611210 21.372501 21.285709 21.263996 21.112110 21.090397 20.981907 21.003605 21.003605 20.960209 21.025303 21.025303 21.177204 21.285709 21.285709 21.263996 21.394199 21.198902 21.220600 21.177204 21.112110 21.220600 20.808308 20.743198 20.547901 20.352604 20.157307 20.005405 19.658207 19.744999 19.679905 19.441196 19.376102 
17.943897 17.509907 17.466496 17.509907 17.553303 17.857105 17.943897 17.922199 17.878803 17.835407 17.922199 17.878803 17.878803 17.878803 17.835407 17.857105 17.835407 17.857105 17.791996 17.791996 17.857105 17.770298 17.770298 17.726902 17.726902 17.770298 17.770298 17.835407 17.878803 17.857105 17.791996 17.791996 17.770298 17.835407 17.835407 17.791996 17.748600 17.618397 17.531605 17.618397 17.661808 17.661808 17.596699 17.596699 17.705204 17.640110 17.596699 17.531605 17.748600 17.770298 17.726902 17.705204 17.748600 17.943897 18.356205 18.898701 19.180805 19.636509 19.701603 19.788410 19.528004 19.484608 19.593098 19.593098 19.744999 19.723301 19.810108 19.983707 20.157307 20.113895 20.265797 20.222401 20.287510 20.374302 20.265797 20.309208 20.330906 20.417698 20.396000 20.504505 20.678104 20.743198 20.895100 20.960209 21.047001 21.112110 21.198902 21.437595 21.372501 21.481007 21.589497 21.524403 21.459309 21.459309 21.502705 21.437595 21.415897 21.394199 21.307407 21.263996 21.242298 21.329105 21.263996 21.329105 21.263996 21.329105 21.372501 21.459309 21.502705 21.546101 21.524403 21.524403 21.524403 21.589497 21.502705 21.437595 21.437595 21.437595 21.437595 21.372501 21.372501 21.415897 21.437595 21.524403 21.394199 21.502705 21.546101 21.481007 21.437595 21.394199 21.307407 21.307407 21.177204 21.133808 21.133808 21.133808 21.047001 21.133808 21.198902 21.263996 21.285709 21.285709 21.307407 21.242298 21.112110 21.155506 21.068699 21.198902 21.112110 20.895100 20.721500 20.526203 20.309208 20.157307 19.940296 19.549702 19.679905 19.636509 19.571400 19.462910 
17.900501 17.509907 17.423100 17.531605 17.488209 17.791996 17.813709 17.987309 17.878803 17.900501 17.878803 17.922199 17.857105 17.813709 17.857105 17.900501 17.791996 17.878803 17.791996 17.813709 17.791996 17.835407 17.770298 17.726902 17.748600 17.770298 17.791996 17.748600 17.835407 17.726902 17.791996 17.835407 17.705204 17.813709 17.813709 17.705204 17.705204 17.575001 17.379704 17.531605 17.618397 17.618397 17.618397 17.640110 17.640110 17.618397 17.640110 17.596699 17.748600 17.683506 17.705204 17.618397 17.791996 17.943897 18.356205 18.877003 19.137409 19.636509 19.658207 19.788410 19.679905 19.593098 19.549702 19.506306 19.810108 19.831806 19.962009 19.962009 20.092197 20.222401 20.222401 20.287510 20.287510 20.352604 20.287510 20.309208 20.330906 20.417698 20.352604 20.482807 20.547901 20.721500 20.830006 20.873402 21.047001 21.090397 21.198902 21.459309 21.481007 21.546101 21.546101 21.611210 21.632908 21.567799 21.502705 21.415897 21.394199 21.263996 21.220600 21.263996 21.220600 21.242298 21.242298 21.198902 21.242298 21.285709 21.307407 21.415897 21.524403 21.481007 21.589497 21.589497 21.611210 21.654606 21.676304 21.654606 21.567799 21.437595 21.481007 21.285709 21.329105 21.242298 21.307407 21.307407 21.263996 21.285709 21.394199 21.459309 21.546101 21.481007 21.372501 21.350803 21.350803 21.307407 21.242298 21.307407 21.177204 21.220600 21.198902 21.220600 21.177204 21.090397 21.198902 21.090397 21.090397 21.112110 21.068699 21.090397 21.025303 20.786610 20.678104 20.482807 20.352604 20.222401 19.940296 19.658207 19.658207 19.593098 19.441196 19.397800 
17.878803 17.553303 17.423100 17.466496 17.531605 17.748600 17.878803 17.900501 17.857105 17.900501 17.900501 17.835407 17.813709 17.878803 17.900501 17.878803 17.857105 17.857105 17.791996 17.813709 17.813709 17.878803 17.770298 17.726902 17.683506 17.748600 17.835407 17.770298 17.770298 17.813709 17.791996 17.791996 17.705204 17.791996 17.791996 17.705204 17.640110 17.509907 17.336308 17.466496 17.553303 17.640110 17.553303 17.640110 17.661808 17.640110 17.683506 17.618397 17.835407 17.705204 17.661808 17.770298 17.791996 17.965595 18.312809 18.790195 19.311008 19.658207 19.701603 19.766697 19.614796 19.528004 19.571400 19.614796 19.744999 19.744999 19.962009 20.027103 20.244099 20.157307 20.309208 20.287510 20.287510 20.287510 20.265797 20.287510 20.330906 20.396000 20.374302 20.482807 20.612995 20.764896 20.808308 20.895100 20.981907 21.090397 21.263996 21.502705 21.481007 21.589497 21.632908 21.611210 21.567799 21.502705 21.481007 21.459309 21.459309 21.415897 21.263996 21.220600 21.198902 21.090397 21.198902 21.242298 21.177204 21.155506 21.350803 21.437595 21.546101 21.632908 21.763096 21.698002 21.654606 21.698002 21.741398 21.654606 21.611210 21.502705 21.459309 21.285709 21.220600 21.242298 21.177204 21.263996 21.177204 21.220600 21.329105 21.307407 21.415897 21.459309 21.415897 21.459309 21.459309 21.437595 21.394199 21.437595 21.350803 21.350803 21.285709 21.220600 21.112110 21.003605 21.025303 20.938496 20.938496 20.895100 20.916798 20.981907 20.830006 20.699802 20.612995 20.417698 20.265797 20.157307 19.918598 19.593098 19.658207 19.571400 19.506306 19.419498 
18.030704 17.661808 17.444798 17.531605 17.575001 17.705204 17.943897 17.922199 17.922199 17.943897 17.987309 17.835407 17.878803 17.878803 17.922199 17.965595 17.791996 17.835407 17.857105 17.835407 17.813709 17.857105 17.835407 17.770298 17.726902 17.835407 17.726902 17.835407 17.726902 17.770298 17.878803 17.770298 17.791996 17.770298 17.770298 17.748600 17.705204 17.488209 17.423100 17.618397 17.509907 17.553303 17.531605 17.683506 17.661808 17.618397 17.640110 17.661808 17.791996 17.748600 17.726902 17.813709 17.791996 18.030704 18.421299 18.942097 19.311008 19.766697 19.744999 19.788410 19.723301 19.593098 19.679905 19.679905 19.788410 19.810108 20.092197 20.070499 20.157307 20.244099 20.287510 20.265797 20.309208 20.244099 20.287510 20.222401 20.330906 20.352604 20.439396 20.591297 20.634708 20.743198 20.895100 20.895100 20.960209 21.177204 21.372501 21.632908 21.524403 21.654606 21.676304 21.567799 21.589497 21.502705 21.502705 21.481007 21.415897 21.350803 21.242298 21.220600 21.263996 21.155506 21.242298 21.242298 21.242298 21.198902 21.329105 21.394199 21.589497 21.719700 21.741398 21.741398 21.741398 21.828205 21.806507 21.676304 21.654606 21.611210 21.459309 21.198902 21.133808 21.155506 21.155506 21.198902 21.198902 21.112110 21.242298 21.394199 21.415897 21.546101 21.394199 21.502705 21.502705 21.589497 21.567799 21.502705 21.459309 21.459309 21.307407 21.285709 21.133808 21.068699 20.981907 20.960209 20.830006 20.916798 20.851704 20.808308 20.851704 20.678104 20.591297 20.482807 20.374302 20.135609 19.983707 19.723301 19.593098 19.614796 19.528004 19.484608 
17.965595 17.661808 17.466496 17.509907 17.488209 17.726902 17.878803 17.943897 17.813709 17.813709 17.878803 17.813709 17.943897 17.857105 17.878803 17.900501 17.922199 17.900501 17.835407 17.813709 17.835407 17.748600 17.835407 17.835407 17.748600 17.813709 17.813709 17.748600 17.748600 17.770298 17.748600 17.857105 17.726902 17.748600 17.683506 17.640110 17.661808 17.401402 17.509907 17.553303 17.553303 17.423100 17.401402 17.661808 17.748600 17.748600 17.726902 17.661808 17.770298 17.791996 17.705204 17.813709 17.813709 17.987309 18.464710 19.028904 19.506306 19.810108 19.723301 19.831806 19.701603 19.636509 19.788410 19.766697 19.896900 19.983707 20.135609 20.200703 20.287510 20.352604 20.374302 20.265797 20.352604 20.287510 20.309208 20.244099 20.309208 20.352604 20.439396 20.656406 20.721500 20.873402 20.938496 20.938496 20.916798 21.198902 21.350803 21.524403 21.567799 21.567799 21.719700 21.719700 21.502705 21.481007 21.524403 21.632908 21.459309 21.459309 21.263996 21.242298 21.198902 21.220600 21.177204 21.220600 21.220600 21.198902 21.350803 21.437595 21.567799 21.763096 21.806507 21.784809 21.763096 21.871601 21.784809 21.719700 21.676304 21.524403 21.437595 21.307407 21.155506 21.133808 21.177204 21.133808 21.155506 21.177204 21.242298 21.329105 21.350803 21.589497 21.611210 21.632908 21.589497 21.611210 21.698002 21.524403 21.481007 21.481007 21.307407 21.198902 21.090397 21.025303 20.981907 20.873402 20.851704 20.764896 20.830006 20.873402 20.830006 20.591297 20.526203 20.352604 20.330906 20.222401 19.918598 19.658207 19.723301 19.658207 19.484608 19.332706 
18.030704 17.726902 17.444798 17.488209 17.553303 17.618397 17.922199 17.922199 17.857105 17.900501 17.878803 17.878803 17.857105 17.943897 17.900501 17.922199 17.857105 17.922199 17.835407 17.878803 17.770298 17.791996 17.813709 17.791996 17.813709 17.770298 17.857105 17.813709 17.770298 17.791996 17.770298 17.791996 17.705204 17.661808 17.748600 17.661808 17.553303 17.466496 17.509907 17.531605 17.575001 17.553303 17.553303 17.661808 17.748600 17.813709 17.813709 17.661808 17.813709 17.791996 17.770298 17.770298 17.857105 17.987309 18.594898 19.007206 19.528004 19.701603 19.723301 19.875202 19.744999 19.679905 19.744999 19.810108 19.853504 20.027103 20.113895 20.287510 20.330906 20.396000 20.374302 20.330906 20.374302 20.374302 20.287510 20.309208 20.417698 20.482807 20.504505 20.699802 20.808308 20.960209 20.938496 21.025303 21.025303 21.263996 21.611210 21.654606 21.611210 21.632908 21.676304 21.654606 21.546101 21.502705 21.502705 21.524403 21.415897 21.394199 21.307407 21.307407 21.220600 21.263996 21.220600 21.198902 21.155506 21.220600 21.329105 21.481007 21.632908 21.698002 21.741398 21.849903 21.806507 21.871601 21.806507 21.806507 21.828205 21.546101 21.459309 21.242298 21.220600 21.155506 21.133808 21.090397 21.025303 21.068699 21.198902 21.285709 21.415897 21.502705 21.524403 21.632908 21.589497 21.654606 21.589497 21.654606 21.546101 21.459309 21.372501 21.220600 21.133808 21.047001 20.916798 20.916798 20.786610 20.830006 20.764896 20.808308 20.764896 20.678104 20.612995 20.461109 20.287510 20.157307 20.048801 19.766697 19.744999 19.658207 19.549702 19.397800 
18.074100 17.835407 17.575001 17.509907 17.531605 17.640110 17.835407 17.987309 17.791996 17.813709 17.835407 17.813709 17.770298 17.835407 17.878803 17.900501 17.857105 17.878803 17.857105 17.987309 17.748600 17.770298 17.857105 17.791996 17.726902 17.770298 17.726902 17.726902 17.705204 17.748600 17.770298 17.770298 17.726902 17.705204 17.726902 17.726902 17.488209 17.401402 17.509907 17.618397 17.575001 17.531605 17.553303 17.661808 17.748600 17.748600 17.835407 17.661808 17.835407 17.813709 17.748600 17.835407 17.878803 18.182606 18.660007 19.050602 19.744999 19.788410 19.744999 19.896900 19.766697 19.723301 19.831806 19.896900 19.940296 20.027103 20.265797 20.287510 20.309208 20.352604 20.461109 20.461109 20.439396 20.352604 20.417698 20.352604 20.504505 20.482807 20.678104 20.851704 20.960209 21.177204 21.025303 21.198902 21.242298 21.415897 21.546101 21.546101 21.676304 21.676304 21.654606 21.676304 21.524403 21.502705 21.546101 21.437595 21.437595 21.350803 21.350803 21.350803 21.307407 21.307407 21.263996 21.307407 21.263996 21.307407 21.350803 21.524403 21.611210 21.763096 21.763096 21.893299 21.849903 21.914997 21.784809 21.784809 21.741398 21.589497 21.415897 21.329105 21.198902 21.198902 21.177204 21.133808 21.133808 21.133808 21.285709 21.263996 21.437595 21.524403 21.481007 21.676304 21.632908 21.698002 21.611210 21.567799 21.546101 21.437595 21.350803 21.155506 21.177204 20.981907 20.873402 20.873402 20.786610 20.764896 20.764896 20.808308 20.786610 20.634708 20.482807 20.374302 20.265797 20.265797 20.048801 19.679905 19.788410 19.614796 19.549702 19.354404 
17.987309 17.791996 17.531605 17.575001 17.618397 17.575001 17.791996 17.835407 17.835407 17.835407 17.813709 17.813709 17.748600 17.857105 17.813709 17.857105 17.900501 17.857105 17.813709 17.835407 17.748600 17.813709 17.770298 17.835407 17.748600 17.770298 17.748600 17.661808 17.705204 17.726902 17.726902 17.748600 17.683506 17.661808 17.683506 17.575001 17.358006 17.379704 17.509907 17.553303 17.575001 17.618397 17.596699 17.661808 17.748600 17.791996 17.726902 17.748600 17.835407 17.726902 17.791996 17.835407 17.878803 18.160908 18.681705 19.115696 19.744999 19.766697 19.744999 19.875202 19.810108 19.853504 19.918598 20.027103 20.135609 20.092197 20.179005 20.244099 20.330906 20.352604 20.526203 20.439396 20.482807 20.352604 20.417698 20.374302 20.526203 20.634708 20.699802 21.047001 21.068699 21.242298 21.198902 21.307407 21.394199 21.546101 21.589497 21.676304 21.546101 21.589497 21.654606 21.524403 21.502705 21.459309 21.502705 21.459309 21.481007 21.611210 21.307407 21.307407 21.329105 21.350803 21.329105 21.329105 21.285709 21.285709 21.263996 21.459309 21.546101 21.719700 21.806507 21.849903 21.806507 21.828205 21.828205 21.784809 21.741398 21.567799 21.481007 21.307407 21.198902 21.220600 21.133808 21.068699 21.220600 21.198902 21.263996 21.329105 21.394199 21.502705 21.437595 21.698002 21.632908 21.611210 21.676304 21.589497 21.632908 21.611210 21.372501 21.285709 21.133808 21.090397 20.981907 20.786610 20.764896 20.764896 20.699802 20.721500 20.721500 20.612995 20.439396 20.287510 20.265797 20.179005 19.918598 19.723301 19.723301 19.658207 19.549702 19.419498 
17.987309 17.857105 17.661808 17.553303 17.596699 17.596699 17.705204 17.900501 17.878803 17.857105 17.943897 17.835407 17.835407 17.878803 17.900501 17.900501 17.900501 17.878803 17.900501 17.835407 17.748600 17.726902 17.748600 17.791996 17.705204 17.791996 17.770298 17.770298 17.813709 17.748600 17.748600 17.726902 17.705204 17.726902 17.683506 17.531605 17.358006 17.466496 17.509907 17.596699 17.575001 17.640110 17.661808 17.640110 17.748600 17.835407 17.770298 17.791996 17.878803 17.900501 17.705204 17.900501 18.030704 18.312809 18.790195 19.224201 19.658207 19.810108 19.831806 19.962009 19.896900 19.940296 20.092197 20.135609 20.179005 20.135609 20.265797 20.287510 20.396000 20.417698 20.461109 20.504505 20.482807 20.439396 20.504505 20.547901 20.743198 20.873402 20.851704 21.177204 21.242298 21.415897 21.394199 21.567799 21.654606 21.567799 21.611210 21.654606 21.546101 21.546101 21.632908 21.546101 21.415897 21.329105 21.329105 21.481007 21.502705 21.481007 21.502705 21.437595 21.415897 21.459309 21.437595 21.394199 21.350803 21.350803 21.372501 21.524403 21.632908 21.698002 21.763096 21.741398 21.741398 21.784809 21.763096 21.741398 21.741398 21.676304 21.502705 21.394199 21.242298 21.285709 21.177204 21.263996 21.198902 21.242298 21.263996 21.524403 21.372501 21.481007 21.589497 21.698002 21.567799 21.676304 21.654606 21.654606 21.481007 21.502705 21.329105 21.198902 21.133808 21.003605 20.981907 20.830006 20.743198 20.764896 20.699802 20.808308 20.743198 20.612995 20.569599 20.417698 20.309208 20.157307 20.005405 19.875202 19.744999 19.701603 19.506306 19.397800 
18.074100 17.900501 17.791996 17.770298 17.748600 17.705204 17.770298 17.748600 17.857105 17.878803 17.835407 17.857105 17.813709 17.878803 17.943897 17.922199 17.835407 17.900501 17.791996 17.791996 17.770298 17.748600 17.683506 17.791996 17.813709 17.791996 17.770298 17.770298 17.770298 17.705204 17.770298 17.705204 17.705204 17.770298 17.596699 17.423100 17.358006 17.509907 17.618397 17.575001 17.705204 17.683506 17.748600 17.791996 17.791996 17.770298 17.683506 17.748600 17.857105 17.748600 17.900501 17.878803 18.095798 18.247700 18.833607 19.224201 19.679905 19.788410 19.723301 19.983707 19.940296 20.005405 20.070499 20.092197 20.179005 20.157307 20.244099 20.352604 20.352604 20.417698 20.504505 20.461109 20.439396 20.417698 20.526203 20.678104 20.764896 20.895100 21.047001 21.329105 21.524403 21.654606 21.741398 21.719700 21.784809 21.611210 21.719700 21.654606 21.524403 21.481007 21.372501 21.394199 21.307407 21.242298 21.394199 21.372501 21.546101 21.632908 21.611210 21.676304 21.654606 21.567799 21.589497 21.502705 21.437595 21.459309 21.459309 21.415897 21.524403 21.567799 21.567799 21.611210 21.719700 21.763096 21.806507 21.676304 21.632908 21.611210 21.481007 21.372501 21.242298 21.307407 21.198902 21.155506 21.329105 21.307407 21.350803 21.394199 21.459309 21.459309 21.589497 21.676304 21.567799 21.589497 21.589497 21.546101 21.546101 21.481007 21.307407 21.263996 21.133808 21.047001 20.960209 20.830006 20.786610 20.808308 20.764896 20.895100 20.743198 20.612995 20.547901 20.504505 20.461109 20.200703 19.983707 19.875202 19.788410 19.766697 19.506306 19.462910 
18.030704 17.900501 17.987309 17.922199 17.900501 17.770298 17.813709 17.835407 17.900501 17.770298 17.835407 17.791996 17.857105 17.857105 17.857105 17.922199 17.835407 17.857105 17.813709 17.813709 17.791996 17.770298 17.813709 17.770298 17.835407 17.748600 17.770298 17.748600 17.791996 17.726902 17.791996 17.726902 17.640110 17.661808 17.683506 17.423100 17.531605 17.596699 17.531605 17.705204 17.683506 17.683506 17.813709 17.813709 17.791996 17.813709 17.748600 17.770298 17.878803 17.900501 17.857105 18.030704 18.095798 18.421299 18.920399 19.202503 19.744999 19.766697 19.701603 19.940296 19.962009 20.092197 20.092197 20.179005 20.200703 20.135609 20.265797 20.244099 20.374302 20.439396 20.504505 20.439396 20.504505 20.547901 20.612995 20.656406 20.916798 21.003605 21.220600 21.459309 21.611210 21.763096 21.806507 21.741398 21.828205 21.763096 21.589497 21.546101 21.481007 21.415897 21.285709 21.242298 21.090397 21.177204 21.242298 21.394199 21.415897 21.719700 21.698002 21.741398 21.806507 21.763096 21.784809 21.589497 21.546101 21.459309 21.415897 21.394199 21.372501 21.459309 21.394199 21.481007 21.459309 21.524403 21.546101 21.589497 21.502705 21.567799 21.589497 21.481007 21.415897 21.437595 21.285709 21.329105 21.394199 21.567799 21.415897 21.437595 21.372501 21.437595 21.415897 21.481007 21.567799 21.567799 21.524403 21.502705 21.502705 21.394199 21.350803 21.198902 21.198902 21.025303 20.981907 20.938496 20.916798 20.981907 20.916798 20.895100 20.938496 20.678104 20.591297 20.439396 20.439396 20.070499 20.070499 19.766697 19.766697 19.636509 19.593098 19.462910 
18.009007 18.030704 18.052402 18.009007 17.922199 17.857105 17.835407 17.878803 17.813709 17.748600 17.748600 17.835407 17.813709 17.791996 17.791996 17.943897 17.813709 17.813709 17.726902 17.770298 17.770298 17.748600 17.726902 17.791996 17.748600 17.726902 17.748600 17.596699 17.683506 17.661808 17.791996 17.683506 17.640110 17.618397 17.531605 17.444798 17.423100 17.596699 17.661808 17.640110 17.683506 17.770298 17.878803 17.791996 17.791996 17.835407 17.791996 17.726902 17.900501 17.835407 18.052402 17.965595 18.095798 18.529804 18.898701 19.354404 19.679905 19.636509 19.723301 19.831806 19.983707 20.070499 20.070499 20.092197 20.222401 20.287510 20.200703 20.352604 20.374302 20.504505 20.439396 20.482807 20.526203 20.526203 20.656406 20.873402 21.003605 21.068699 21.177204 21.524403 21.698002 21.806507 21.784809 21.806507 21.828205 21.806507 21.676304 21.719700 21.437595 21.394199 21.220600 21.242298 21.155506 21.177204 21.220600 21.285709 21.437595 21.654606 21.784809 21.871601 21.914997 21.849903 21.849903 21.698002 21.698002 21.546101 21.481007 21.415897 21.220600 21.307407 21.307407 21.220600 21.329105 21.350803 21.415897 21.350803 21.415897 21.632908 21.632908 21.632908 21.567799 21.589497 21.524403 21.415897 21.589497 21.567799 21.481007 21.437595 21.372501 21.372501 21.350803 21.350803 21.372501 21.263996 21.372501 21.481007 21.329105 21.329105 21.177204 21.155506 21.112110 21.133808 21.068699 20.981907 20.938496 21.133808 21.112110 20.938496 20.960209 20.743198 20.743198 20.547901 20.461109 20.157307 20.048801 19.788410 19.701603 19.723301 19.658207 19.484608 
18.095798 18.052402 17.987309 17.965595 17.922199 17.878803 17.835407 17.813709 17.835407 17.835407 17.748600 17.770298 17.791996 17.857105 17.878803 17.878803 17.726902 17.770298 17.770298 17.791996 17.705204 17.726902 17.683506 17.726902 17.748600 17.726902 17.770298 17.705204 17.726902 17.661808 17.640110 17.726902 17.618397 17.531605 17.509907 17.531605 17.488209 17.531605 17.575001 17.683506 17.748600 17.835407 17.878803 17.770298 17.835407 17.857105 17.791996 17.835407 17.878803 17.857105 17.878803 17.965595 18.117496 18.551502 18.942097 19.332706 19.679905 19.593098 19.636509 19.810108 19.853504 20.027103 20.027103 20.092197 20.157307 20.287510 20.244099 20.287510 20.309208 20.482807 20.526203 20.526203 20.547901 20.526203 20.764896 20.895100 21.068699 21.090397 21.263996 21.524403 21.698002 21.893299 21.893299 21.828205 21.849903 21.828205 21.806507 21.676304 21.415897 21.415897 21.220600 21.220600 21.068699 21.155506 21.133808 21.350803 21.459309 21.719700 21.871601 21.871601 21.958408 21.914997 21.871601 21.893299 21.719700 21.611210 21.481007 21.350803 21.263996 21.198902 21.155506 21.047001 21.133808 21.220600 21.307407 21.263996 21.350803 21.459309 21.611210 21.676304 21.611210 21.654606 21.654606 21.632908 21.741398 21.632908 21.502705 21.502705 21.372501 21.133808 21.220600 21.112110 21.112110 21.177204 21.177204 21.285709 21.307407 21.329105 21.263996 21.242298 21.263996 21.263996 21.155506 21.090397 21.112110 21.220600 21.177204 21.112110 21.025303 20.743198 20.721500 20.569599 20.396000 20.309208 20.027103 19.766697 19.744999 19.658207 19.549702 19.506306 
18.052402 18.030704 18.052402 17.965595 17.943897 17.943897 18.030704 17.857105 17.857105 17.813709 17.878803 17.835407 17.857105 17.857105 17.878803 17.857105 17.748600 17.791996 17.770298 17.813709 17.726902 17.683506 17.618397 17.661808 17.726902 17.683506 17.661808 17.640110 17.640110 17.705204 17.770298 17.640110 17.640110 17.553303 17.488209 17.531605 17.575001 17.618397 17.770298 17.878803 17.900501 17.878803 17.813709 17.813709 17.857105 17.857105 17.835407 17.813709 17.965595 17.878803 17.835407 18.052402 18.334507 18.638309 19.028904 19.376102 19.766697 19.658207 19.636509 19.810108 19.875202 19.962009 20.092197 20.070499 20.179005 20.113895 20.309208 20.265797 20.417698 20.591297 20.504505 20.504505 20.504505 20.612995 20.830006 20.960209 21.068699 21.307407 21.242298 21.654606 21.806507 21.914997 21.828205 21.871601 21.914997 21.871601 21.741398 21.611210 21.502705 21.394199 21.220600 21.198902 21.198902 21.198902 21.263996 21.459309 21.611210 21.828205 21.958408 22.045200 22.045200 22.066898 21.936695 21.893299 21.784809 21.589497 21.546101 21.394199 21.242298 21.242298 21.112110 21.090397 21.068699 21.133808 21.263996 21.220600 21.285709 21.481007 21.567799 21.784809 21.741398 21.828205 21.698002 21.784809 21.828205 21.784809 21.698002 21.611210 21.372501 21.329105 21.090397 21.090397 21.068699 21.025303 21.068699 21.155506 21.155506 21.242298 21.242298 21.307407 21.329105 21.329105 21.394199 21.307407 21.263996 21.263996 21.329105 21.198902 21.177204 20.895100 20.743198 20.569599 20.374302 20.265797 20.027103 19.810108 19.766697 19.701603 19.701603 19.549702 
18.030704 18.052402 17.987309 17.943897 17.943897 17.878803 17.943897 17.987309 17.813709 17.900501 17.835407 17.900501 17.965595 17.835407 17.748600 17.770298 17.791996 17.813709 17.813709 17.748600 17.726902 17.596699 17.705204 17.640110 17.726902 17.726902 17.683506 17.683506 17.575001 17.661808 17.618397 17.596699 17.661808 17.509907 17.531605 17.618397 17.661808 17.683506 17.813709 17.835407 17.857105 17.943897 17.813709 17.835407 17.878803 17.943897 17.835407 17.813709 18.030704 17.835407 17.878803 18.095798 18.226002 18.811909 19.137409 19.528004 19.788410 19.679905 19.636509 19.701603 19.853504 19.896900 20.027103 20.135609 20.070499 20.157307 20.222401 20.352604 20.461109 20.591297 20.612995 20.591297 20.656406 20.612995 20.873402 21.047001 21.155506 21.198902 21.285709 21.524403 21.806507 21.914997 21.828205 21.936695 21.849903 21.784809 21.719700 21.676304 21.415897 21.372501 21.242298 21.242298 21.198902 21.177204 21.285709 21.524403 21.698002 21.828205 21.893299 22.023502 22.045200 22.045200 21.980106 21.849903 21.849903 21.698002 21.589497 21.394199 21.242298 21.047001 21.133808 21.133808 21.112110 21.133808 21.198902 21.133808 21.198902 21.459309 21.632908 21.698002 21.698002 21.849903 21.741398 21.828205 21.828205 21.849903 21.698002 21.589497 21.372501 21.177204 21.003605 21.003605 20.981907 20.960209 20.981907 21.025303 21.047001 21.198902 21.177204 21.350803 21.394199 21.502705 21.372501 21.350803 21.350803 21.329105 21.329105 21.372501 21.285709 20.981907 20.743198 20.526203 20.417698 20.200703 19.962009 19.679905 19.744999 19.766697 19.658207 19.571400 
18.095798 18.095798 18.030704 18.074100 17.943897 17.943897 17.835407 17.900501 17.922199 17.922199 17.878803 17.900501 17.900501 17.943897 17.878803 17.878803 17.857105 17.857105 17.813709 17.770298 17.791996 17.791996 17.705204 17.683506 17.618397 17.748600 17.661808 17.705204 17.661808 17.553303 17.618397 17.683506 17.509907 17.509907 17.509907 17.661808 17.705204 17.835407 17.857105 17.943897 17.922199 17.987309 17.922199 17.943897 17.900501 17.987309 17.900501 17.857105 18.009007 17.965595 18.030704 18.095798 18.334507 18.855305 19.202503 19.701603 19.940296 19.831806 19.723301 19.853504 19.853504 19.853504 19.962009 20.027103 20.135609 20.157307 20.222401 20.309208 20.526203 20.612995 20.634708 20.699802 20.721500 20.851704 20.981907 21.112110 21.285709 21.242298 21.459309 21.632908 21.828205 21.871601 21.871601 21.893299 21.871601 21.763096 21.763096 21.632908 21.459309 21.372501 21.372501 21.394199 21.263996 21.329105 21.394199 21.632908 21.763096 21.980106 22.066898 22.132008 22.088596 22.023502 21.980106 22.066898 21.893299 21.719700 21.611210 21.394199 21.263996 21.307407 21.155506 21.112110 21.090397 21.177204 21.133808 21.133808 21.198902 21.502705 21.524403 21.741398 21.784809 21.893299 21.849903 21.936695 21.871601 21.828205 21.806507 21.611210 21.437595 21.177204 21.047001 21.068699 20.916798 20.960209 20.916798 21.003605 21.068699 21.263996 21.263996 21.415897 21.415897 21.459309 21.459309 21.437595 21.437595 21.481007 21.350803 21.372501 21.242298 20.981907 20.786610 20.634708 20.504505 20.265797 20.135609 19.679905 19.875202 19.810108 19.701603 19.744999 
18.095798 18.074100 18.052402 17.987309 17.987309 17.943897 17.900501 17.922199 17.922199 18.009007 17.900501 17.878803 17.878803 17.965595 17.900501 18.030704 17.857105 17.813709 17.813709 17.748600 17.726902 17.748600 17.748600 17.705204 17.661808 17.661808 17.661808 17.683506 17.661808 17.661808 17.553303 17.618397 17.423100 17.466496 17.618397 17.661808 17.726902 17.770298 17.900501 17.857105 17.943897 17.900501 17.922199 17.900501 17.987309 17.987309 17.835407 17.878803 17.965595 18.030704 17.987309 18.117496 18.442997 18.811909 19.245899 19.853504 19.940296 19.831806 19.810108 19.875202 19.831806 19.896900 19.983707 20.070499 20.092197 20.157307 20.352604 20.461109 20.439396 20.569599 20.678104 20.591297 20.699802 20.938496 21.047001 21.198902 21.285709 21.307407 21.329105 21.611210 21.784809 21.849903 21.871601 21.958408 21.936695 21.784809 21.741398 21.524403 21.459309 21.415897 21.350803 21.481007 21.372501 21.437595 21.546101 21.741398 21.784809 22.023502 22.132008 22.066898 22.066898 22.066898 21.958408 21.980106 21.958408 21.806507 21.611210 21.329105 21.263996 21.177204 21.177204 21.112110 21.068699 21.177204 21.155506 21.068699 21.220600 21.415897 21.632908 21.763096 21.784809 21.936695 21.871601 21.893299 21.893299 21.806507 21.763096 21.567799 21.437595 21.242298 21.003605 21.068699 21.047001 20.981907 20.960209 21.047001 21.047001 21.090397 21.285709 21.459309 21.459309 21.481007 21.459309 21.481007 21.502705 21.502705 21.350803 21.285709 21.242298 21.047001 20.873402 20.678104 20.504505 20.352604 20.092197 19.701603 19.875202 19.853504 19.788410 19.701603 
18.074100 17.965595 17.987309 17.965595 17.987309 17.965595 17.878803 17.922199 17.943897 17.878803 17.835407 17.900501 17.922199 18.009007 17.922199 17.922199 17.900501 17.922199 17.813709 17.748600 17.705204 17.748600 17.726902 17.770298 17.640110 17.726902 17.726902 17.661808 17.640110 17.640110 17.683506 17.531605 17.531605 17.618397 17.683506 17.726902 17.770298 17.857105 17.878803 18.030704 17.965595 18.009007 17.943897 17.900501 17.943897 17.835407 17.943897 17.965595 18.009007 18.009007 18.095798 18.139210 18.442997 18.942097 19.159107 19.983707 20.027103 19.940296 19.875202 19.831806 19.831806 19.875202 19.918598 20.092197 20.135609 20.200703 20.396000 20.396000 20.482807 20.591297 20.591297 20.656406 20.764896 20.873402 21.003605 21.155506 21.242298 21.263996 21.307407 21.502705 21.741398 21.828205 21.871601 21.893299 21.849903 21.719700 21.654606 21.611210 21.459309 21.372501 21.459309 21.415897 21.415897 21.437595 21.611210 21.784809 22.023502 22.132008 22.045200 22.066898 22.088596 22.023502 22.045200 22.001804 21.958408 21.828205 21.632908 21.415897 21.329105 21.263996 21.177204 21.112110 21.090397 21.090397 21.155506 21.025303 21.155506 21.350803 21.546101 21.719700 21.719700 21.914997 21.914997 21.871601 21.914997 21.828205 21.763096 21.611210 21.394199 21.177204 21.112110 21.090397 21.047001 20.960209 20.981907 20.981907 21.112110 21.220600 21.372501 21.459309 21.415897 21.481007 21.502705 21.415897 21.567799 21.481007 21.394199 21.372501 21.242298 20.895100 20.699802 20.569599 20.482807 20.439396 20.092197 19.810108 19.896900 19.853504 19.679905 19.593098 
18.117496 18.052402 18.052402 17.965595 18.009007 18.009007 17.922199 17.922199 17.835407 17.857105 17.857105 17.857105 17.943897 17.900501 17.900501 17.900501 17.878803 17.857105 17.835407 17.857105 17.835407 17.813709 17.770298 17.683506 17.683506 17.683506 17.683506 17.683506 17.661808 17.683506 17.705204 17.661808 17.661808 17.618397 17.705204 17.791996 17.813709 17.835407 17.878803 17.943897 17.965595 18.030704 17.987309 17.900501 17.813709 17.857105 17.965595 17.813709 17.987309 17.987309 18.095798 18.204304 18.551502 18.985508 19.115696 19.896900 20.048801 20.070499 19.918598 20.027103 19.983707 19.896900 20.005405 20.048801 20.070499 20.222401 20.352604 20.482807 20.547901 20.699802 20.656406 20.591297 20.656406 20.851704 20.981907 21.068699 21.133808 21.220600 21.177204 21.415897 21.676304 21.763096 21.763096 21.914997 21.914997 21.914997 21.784809 21.698002 21.524403 21.437595 21.481007 21.481007 21.481007 21.567799 21.719700 21.871601 21.914997 21.958408 22.023502 22.045200 22.001804 22.045200 22.045200 22.023502 21.914997 21.893299 21.654606 21.524403 21.394199 21.329105 21.263996 21.133808 21.155506 21.155506 21.155506 21.112110 21.242298 21.415897 21.589497 21.589497 21.676304 21.828205 21.936695 21.871601 21.893299 21.871601 21.719700 21.611210 21.481007 21.220600 21.068699 21.068699 21.068699 21.025303 20.916798 21.068699 21.133808 21.198902 21.307407 21.459309 21.394199 21.459309 21.481007 21.372501 21.415897 21.415897 21.350803 21.350803 21.220600 21.003605 20.830006 20.721500 20.526203 20.417698 20.200703 19.853504 19.853504 19.831806 19.723301 19.701603 
18.095798 18.030704 18.009007 18.052402 18.030704 17.965595 17.878803 17.922199 17.965595 17.965595 17.835407 17.857105 18.009007 17.878803 17.987309 17.987309 17.965595 17.922199 17.835407 17.857105 17.878803 17.835407 17.857105 17.770298 17.770298 17.857105 17.726902 17.683506 17.683506 17.748600 17.770298 17.791996 17.683506 17.726902 17.770298 17.813709 17.857105 17.922199 17.965595 18.030704 18.052402 18.009007 17.987309 17.943897 17.987309 18.009007 17.922199 17.922199 18.052402 18.117496 18.095798 18.204304 18.594898 18.985508 19.245899 20.135609 20.048801 20.244099 20.027103 20.048801 19.940296 19.918598 19.983707 20.027103 20.092197 20.244099 20.330906 20.461109 20.656406 20.656406 20.721500 20.699802 20.786610 20.851704 20.960209 21.068699 20.981907 21.068699 21.090397 21.372501 21.481007 21.654606 21.741398 21.893299 21.936695 21.893299 21.914997 21.849903 21.676304 21.567799 21.676304 21.676304 21.719700 21.741398 21.698002 21.719700 21.893299 22.023502 21.958408 22.023502 21.980106 22.023502 22.001804 22.023502 22.001804 21.828205 21.741398 21.719700 21.524403 21.415897 21.372501 21.263996 21.220600 21.285709 21.307407 21.242298 21.263996 21.394199 21.611210 21.632908 21.719700 21.784809 21.849903 21.936695 21.828205 21.828205 21.828205 21.654606 21.546101 21.394199 21.177204 21.090397 21.133808 21.025303 21.025303 21.112110 21.155506 21.263996 21.242298 21.459309 21.481007 21.437595 21.437595 21.394199 21.481007 21.481007 21.307407 21.307407 21.220600 21.025303 20.786610 20.743198 20.504505 20.396000 20.135609 19.788410 19.788410 19.679905 19.723301 19.723301 
18.139210 18.009007 18.117496 18.052402 17.943897 17.878803 17.813709 17.813709 17.922199 17.813709 17.943897 17.922199 17.900501 18.009007 18.030704 17.857105 18.009007 17.922199 17.770298 17.791996 17.857105 17.878803 17.813709 17.748600 17.748600 17.791996 17.726902 17.791996 17.705204 17.748600 17.791996 17.965595 17.748600 17.748600 17.661808 17.878803 17.878803 17.900501 18.117496 18.030704 18.074100 18.009007 18.009007 17.943897 17.965595 17.987309 17.987309 17.943897 18.117496 18.117496 18.117496 18.269398 18.551502 18.985508 19.354404 20.179005 20.070499 20.200703 20.113895 20.048801 19.896900 19.962009 19.983707 20.092197 20.222401 20.330906 20.482807 20.461109 20.634708 20.699802 20.721500 20.743198 20.808308 20.851704 20.895100 20.916798 20.938496 20.960209 20.981907 21.329105 21.307407 21.502705 21.632908 21.741398 21.763096 21.958408 22.045200 21.936695 21.871601 21.741398 21.914997 21.914997 21.893299 21.806507 21.806507 21.784809 21.806507 21.871601 21.849903 21.741398 21.806507 21.806507 21.893299 21.936695 21.980106 21.914997 21.893299 21.719700 21.654606 21.611210 21.524403 21.372501 21.394199 21.394199 21.350803 21.177204 21.285709 21.372501 21.524403 21.567799 21.698002 21.719700 21.849903 21.958408 21.914997 21.828205 21.741398 21.589497 21.502705 21.372501 21.220600 21.285709 21.198902 21.155506 21.068699 21.198902 21.242298 21.285709 21.263996 21.307407 21.285709 21.394199 21.415897 21.307407 21.307407 21.394199 21.329105 21.285709 21.198902 21.003605 20.938496 20.721500 20.526203 20.461109 20.092197 19.918598 19.896900 19.831806 19.723301 19.571400 
18.139210 18.074100 18.030704 18.030704 18.009007 18.009007 17.900501 17.943897 17.922199 17.878803 17.943897 17.922199 17.922199 17.900501 17.943897 17.943897 17.900501 18.009007 17.900501 17.900501 17.835407 17.813709 17.770298 17.726902 17.726902 17.813709 17.770298 17.748600 17.726902 17.813709 17.878803 17.835407 17.770298 17.791996 17.770298 17.878803 17.987309 17.943897 18.009007 18.009007 18.139210 18.030704 18.009007 17.987309 18.074100 18.009007 17.965595 17.987309 18.095798 18.117496 18.139210 18.291096 18.681705 19.072300 19.311008 20.200703 20.222401 20.092197 19.983707 20.113895 19.962009 19.918598 20.048801 20.092197 20.200703 20.265797 20.396000 20.547901 20.634708 20.743198 20.699802 20.721500 20.851704 20.808308 20.873402 20.916798 20.851704 20.873402 20.830006 21.220600 21.285709 21.524403 21.567799 21.676304 21.849903 22.001804 22.088596 22.153706 22.001804 21.893299 22.088596 21.980106 21.958408 21.893299 21.849903 21.698002 21.654606 21.632908 21.567799 21.632908 21.567799 21.741398 21.698002 21.784809 21.849903 21.893299 22.001804 21.936695 21.849903 21.828205 21.719700 21.632908 21.524403 21.481007 21.437595 21.394199 21.350803 21.372501 21.459309 21.611210 21.719700 21.828205 21.763096 21.828205 21.741398 21.741398 21.763096 21.654606 21.481007 21.502705 21.394199 21.394199 21.394199 21.220600 21.307407 21.394199 21.329105 21.307407 21.307407 21.329105 21.329105 21.242298 21.263996 21.242298 21.285709 21.263996 21.198902 21.329105 21.198902 21.003605 20.786610 20.634708 20.461109 20.330906 20.113895 19.831806 19.875202 19.853504 19.810108 19.614796 
18.052402 18.030704 18.030704 17.943897 18.052402 17.987309 17.987309 17.943897 17.943897 17.922199 17.987309 17.813709 17.943897 17.965595 17.900501 17.987309 17.922199 17.900501 17.922199 17.878803 17.813709 17.791996 17.748600 17.791996 17.726902 17.770298 17.813709 17.726902 17.770298 17.791996 17.857105 17.835407 17.748600 17.835407 17.878803 17.922199 17.878803 17.987309 18.095798 18.139210 18.074100 18.074100 18.052402 17.965595 18.117496 18.009007 17.965595 17.922199 18.074100 18.074100 18.204304 18.269398 18.768497 19.007206 19.506306 20.135609 20.113895 20.048801 19.940296 20.048801 19.940296 20.027103 20.048801 20.222401 20.113895 20.287510 20.439396 20.547901 20.721500 20.721500 20.699802 20.786610 20.830006 20.830006 20.851704 20.851704 20.873402 20.960209 20.830006 21.025303 21.198902 21.437595 21.567799 21.741398 21.828205 22.023502 22.153706 22.175404 22.088596 22.023502 22.175404 22.175404 22.023502 22.001804 21.914997 21.698002 21.589497 21.502705 21.502705 21.481007 21.415897 21.589497 21.632908 21.654606 21.871601 21.893299 21.958408 22.110310 22.045200 21.980106 21.893299 21.784809 21.654606 21.698002 21.567799 21.437595 21.437595 21.415897 21.459309 21.459309 21.632908 21.676304 21.589497 21.676304 21.546101 21.611210 21.632908 21.524403 21.481007 21.567799 21.502705 21.611210 21.524403 21.524403 21.415897 21.394199 21.329105 21.350803 21.242298 21.242298 21.155506 21.177204 21.198902 21.133808 21.112110 21.177204 21.177204 21.220600 21.068699 20.743198 20.851704 20.569599 20.439396 20.374302 20.070499 19.788410 19.810108 19.788410 19.723301 19.701603 
18.139210 18.095798 18.052402 18.052402 17.943897 17.965595 17.965595 17.965595 17.878803 17.987309 17.965595 17.943897 17.965595 17.965595 18.030704 17.987309 17.965595 17.900501 17.857105 17.900501 17.900501 17.835407 17.770298 17.835407 17.726902 17.791996 17.813709 17.857105 17.835407 17.791996 17.922199 17.878803 17.900501 17.943897 17.900501 17.943897 17.922199 17.943897 18.052402 18.139210 18.139210 18.117496 18.139210 18.074100 18.117496 18.074100 18.030704 18.074100 18.139210 18.247700 18.226002 18.508106 18.898701 19.115696 19.419498 20.222401 20.092197 20.027103 19.983707 20.113895 20.092197 19.962009 20.070499 20.135609 20.244099 20.265797 20.461109 20.591297 20.743198 20.721500 20.764896 20.808308 20.830006 20.851704 20.808308 20.851704 20.743198 20.764896 20.895100 21.198902 21.263996 21.350803 21.546101 21.763096 21.936695 22.110310 22.175404 22.218800 22.283909 22.262196 22.175404 22.197102 22.088596 22.023502 21.980106 21.719700 21.524403 21.481007 21.437595 21.372501 21.394199 21.459309 21.589497 21.676304 21.784809 21.936695 22.218800 22.175404 22.283909 22.175404 21.980106 21.914997 21.828205 21.806507 21.632908 21.502705 21.481007 21.372501 21.459309 21.437595 21.350803 21.437595 21.524403 21.524403 21.524403 21.481007 21.524403 21.524403 21.676304 21.698002 21.632908 21.784809 21.806507 21.676304 21.546101 21.546101 21.481007 21.415897 21.198902 21.133808 21.177204 21.112110 21.068699 21.112110 20.981907 21.003605 21.155506 21.112110 21.112110 20.873402 20.873402 20.656406 20.547901 20.352604 20.092197 19.788410 19.853504 19.744999 19.679905 19.528004 
18.095798 18.160908 18.095798 18.030704 18.009007 17.943897 17.943897 17.987309 17.943897 17.878803 17.900501 18.030704 17.943897 17.965595 17.987309 17.965595 17.965595 17.965595 17.943897 17.857105 17.922199 17.922199 17.813709 17.857105 17.857105 17.791996 17.835407 17.791996 17.726902 17.857105 17.857105 17.878803 17.878803 17.857105 17.922199 17.965595 17.987309 18.052402 18.095798 18.117496 18.226002 18.139210 18.160908 18.052402 18.117496 18.117496 18.139210 18.052402 18.160908 18.095798 18.269398 18.442997 18.920399 19.137409 19.658207 20.179005 20.244099 19.962009 19.875202 20.048801 20.048801 20.027103 20.027103 20.179005 20.200703 20.244099 20.547901 20.591297 20.699802 20.699802 20.830006 20.743198 20.916798 20.786610 20.851704 20.851704 20.873402 20.743198 20.808308 21.133808 21.198902 21.350803 21.546101 21.763096 21.936695 22.110310 22.305607 22.218800 22.262196 22.197102 22.197102 22.262196 22.218800 22.066898 21.914997 21.698002 21.481007 21.394199 21.329105 21.285709 21.329105 21.372501 21.481007 21.546101 21.654606 21.828205 22.175404 22.305607 22.262196 22.240498 22.110310 22.023502 21.849903 21.980106 21.719700 21.676304 21.676304 21.524403 21.437595 21.329105 21.329105 21.459309 21.437595 21.502705 21.372501 21.372501 21.502705 21.502705 21.719700 21.676304 21.719700 21.806507 21.741398 21.589497 21.567799 21.632908 21.567799 21.415897 21.198902 21.133808 21.025303 21.003605 20.981907 20.938496 20.981907 20.938496 20.938496 20.981907 20.916798 20.786610 20.764896 20.591297 20.439396 20.309208 20.200703 19.788410 19.831806 19.679905 19.658207 19.484608 
18.139210 18.074100 18.095798 18.030704 17.965595 18.182606 18.052402 18.030704 17.965595 18.030704 18.009007 17.900501 18.009007 17.943897 17.987309 17.965595 17.922199 17.987309 17.835407 17.857105 17.900501 17.943897 17.878803 17.813709 17.748600 17.835407 17.835407 17.835407 17.922199 17.965595 17.922199 17.965595 17.922199 17.878803 17.900501 18.030704 18.074100 18.117496 18.160908 18.139210 18.204304 18.160908 18.226002 18.117496 18.160908 18.139210 18.226002 18.139210 18.269398 18.204304 18.377903 18.508106 19.050602 19.224201 19.940296 20.222401 20.200703 20.070499 20.048801 20.113895 19.983707 19.918598 20.027103 20.092197 20.287510 20.309208 20.439396 20.634708 20.656406 20.743198 20.764896 20.786610 20.830006 20.808308 20.851704 20.895100 20.873402 20.830006 20.851704 21.047001 21.263996 21.372501 21.589497 21.763096 22.001804 22.175404 22.240498 22.262196 22.262196 22.240498 22.305607 22.262196 22.110310 22.218800 21.958408 21.676304 21.502705 21.481007 21.329105 21.263996 21.329105 21.372501 21.372501 21.437595 21.567799 21.849903 22.110310 22.327305 22.392399 22.370701 22.218800 22.110310 22.045200 22.001804 21.893299 21.849903 21.719700 21.567799 21.502705 21.394199 21.307407 21.394199 21.307407 21.394199 21.242298 21.350803 21.372501 21.589497 21.654606 21.763096 21.763096 21.893299 21.871601 21.676304 21.654606 21.719700 21.567799 21.394199 21.198902 21.047001 21.025303 20.981907 20.895100 20.895100 20.938496 20.938496 20.873402 20.916798 20.916798 20.808308 20.743198 20.569599 20.439396 20.287510 20.048801 19.810108 19.810108 19.744999 19.658207 19.484608 
18.095798 18.030704 18.052402 18.009007 18.009007 18.030704 18.074100 17.965595 18.030704 17.965595 17.857105 17.965595 17.922199 17.900501 18.030704 17.922199 17.965595 17.943897 17.813709 17.813709 17.857105 17.878803 17.900501 17.770298 17.813709 17.835407 17.791996 17.878803 17.857105 17.857105 17.922199 17.878803 17.878803 17.922199 17.900501 17.965595 18.095798 18.117496 18.182606 18.204304 18.269398 18.182606 18.117496 18.226002 18.182606 18.117496 18.139210 18.182606 18.312809 18.399601 18.573200 18.703403 19.093998 19.224201 19.896900 20.200703 20.222401 20.005405 19.983707 20.048801 19.940296 19.940296 20.027103 20.092197 20.200703 20.265797 20.461109 20.547901 20.612995 20.678104 20.764896 20.764896 20.916798 20.895100 20.916798 20.786610 20.830006 20.895100 20.916798 21.068699 21.285709 21.415897 21.524403 21.784809 22.066898 22.066898 22.197102 22.283909 22.218800 22.132008 22.305607 22.218800 22.175404 22.023502 21.893299 21.676304 21.481007 21.372501 21.263996 21.307407 21.350803 21.285709 21.372501 21.415897 21.589497 21.849903 22.088596 22.370701 22.435810 22.327305 22.305607 22.110310 22.088596 22.045200 21.958408 21.893299 21.676304 21.546101 21.546101 21.372501 21.285709 21.285709 21.242298 21.155506 21.198902 21.285709 21.394199 21.437595 21.632908 21.654606 21.763096 21.914997 21.849903 21.698002 21.719700 21.611210 21.546101 21.329105 21.220600 20.981907 20.938496 20.895100 20.873402 20.786610 20.808308 20.851704 20.851704 20.873402 20.830006 20.786610 20.699802 20.547901 20.396000 20.287510 20.070499 19.679905 19.831806 19.701603 19.636509 19.354404 
18.052402 18.095798 18.160908 17.987309 18.030704 17.987309 18.030704 17.965595 18.052402 18.009007 17.943897 18.009007 18.030704 17.987309 18.030704 18.030704 17.965595 18.009007 17.878803 17.922199 17.835407 17.900501 17.857105 17.813709 17.857105 17.791996 17.900501 17.813709 17.922199 17.900501 17.965595 17.987309 17.965595 17.965595 17.965595 18.009007 18.139210 18.182606 18.117496 18.247700 18.204304 18.247700 18.204304 18.226002 18.269398 18.139210 18.204304 18.182606 18.334507 18.660007 19.007206 18.942097 19.267597 19.397800 19.983707 20.244099 20.157307 20.070499 19.918598 20.157307 20.027103 19.983707 20.048801 20.200703 20.352604 20.374302 20.482807 20.699802 20.830006 20.764896 20.808308 20.851704 20.938496 21.047001 21.025303 20.960209 21.003605 20.960209 20.960209 21.112110 21.220600 21.329105 21.698002 21.828205 22.110310 22.110310 22.175404 22.175404 22.153706 22.240498 22.349003 22.218800 22.218800 22.066898 22.001804 21.741398 21.611210 21.524403 21.459309 21.372501 21.329105 21.263996 21.242298 21.437595 21.632908 21.806507 22.066898 22.370701 22.479206 22.457508 22.327305 22.240498 22.132008 22.153706 22.110310 21.958408 21.806507 21.698002 21.502705 21.350803 21.263996 21.263996 21.307407 21.155506 21.198902 21.220600 21.350803 21.567799 21.676304 21.632908 21.698002 21.871601 21.828205 21.784809 21.676304 21.589497 21.524403 21.394199 21.350803 21.112110 21.025303 20.895100 20.851704 20.699802 20.786610 20.830006 20.808308 20.786610 20.960209 20.786610 20.721500 20.569599 20.396000 20.287510 20.005405 19.810108 19.766697 19.723301 19.614796 19.441196 
18.052402 18.030704 17.965595 17.965595 17.965595 17.878803 18.030704 17.943897 17.965595 17.900501 17.835407 17.878803 17.922199 17.922199 17.922199 17.922199 17.922199 17.900501 17.857105 17.813709 17.791996 17.813709 17.835407 17.835407 17.835407 17.726902 17.878803 17.835407 17.835407 17.835407 17.878803 17.900501 18.009007 17.900501 17.965595 18.030704 18.030704 18.117496 18.160908 18.182606 18.269398 18.204304 18.160908 18.117496 18.204304 18.204304 18.139210 18.095798 18.204304 18.486408 18.790195 18.790195 19.245899 19.311008 19.983707 20.309208 20.157307 20.092197 19.940296 20.113895 19.896900 19.983707 20.092197 20.157307 20.222401 20.374302 20.612995 20.721500 20.808308 20.721500 20.830006 20.786610 21.047001 21.025303 21.047001 20.981907 21.003605 21.025303 20.981907 21.329105 21.372501 21.437595 21.611210 21.871601 21.914997 22.045200 22.110310 22.262196 22.240498 22.153706 22.175404 22.197102 22.175404 22.110310 21.936695 21.763096 21.546101 21.654606 21.459309 21.394199 21.415897 21.220600 21.263996 21.372501 21.502705 21.611210 22.023502 22.175404 22.283909 22.435810 22.327305 22.153706 22.153706 22.240498 22.175404 22.023502 21.849903 21.676304 21.459309 21.459309 21.329105 21.263996 21.285709 21.177204 21.285709 21.242298 21.394199 21.437595 21.589497 21.676304 21.784809 21.784809 21.719700 21.719700 21.654606 21.632908 21.546101 21.372501 21.263996 21.025303 20.938496 20.786610 20.830006 20.764896 20.830006 20.786610 20.808308 20.830006 20.851704 20.743198 20.569599 20.482807 20.374302 20.200703 20.005405 19.744999 19.766697 19.636509 19.549702 19.354404 
18.160908 18.095798 18.030704 18.009007 18.009007 17.965595 18.052402 17.987309 17.987309 17.922199 17.943897 17.922199 17.900501 17.922199 17.900501 17.965595 17.943897 17.987309 17.857105 17.965595 17.835407 17.835407 17.835407 17.835407 17.835407 17.900501 17.813709 17.878803 17.943897 17.922199 17.943897 17.878803 17.922199 17.987309 18.030704 18.074100 18.117496 18.204304 18.226002 18.291096 18.226002 18.204304 18.139210 18.247700 18.269398 18.182606 18.204304 18.291096 18.377903 18.312809 18.573200 18.790195 19.224201 19.311008 20.092197 20.330906 20.179005 20.113895 20.027103 20.157307 19.983707 20.027103 20.027103 20.179005 20.330906 20.352604 20.656406 20.764896 20.916798 20.851704 20.916798 21.047001 21.068699 21.242298 21.242298 21.090397 21.112110 21.263996 21.307407 21.394199 21.437595 21.567799 21.763096 21.849903 21.914997 22.023502 22.066898 22.066898 22.132008 22.132008 22.197102 22.110310 22.132008 22.001804 21.871601 21.763096 21.698002 21.589497 21.481007 21.481007 21.502705 21.372501 21.394199 21.546101 21.589497 21.676304 21.958408 22.197102 22.305607 22.327305 22.370701 22.218800 22.305607 22.370701 22.175404 22.066898 21.936695 21.784809 21.632908 21.524403 21.459309 21.350803 21.263996 21.263996 21.263996 21.220600 21.394199 21.502705 21.611210 21.784809 21.676304 21.741398 21.806507 21.654606 21.611210 21.524403 21.481007 21.394199 21.177204 21.003605 20.873402 20.808308 20.830006 20.786610 20.764896 20.830006 20.808308 20.699802 20.786610 20.743198 20.634708 20.504505 20.396000 20.265797 20.092197 19.744999 19.810108 19.701603 19.636509 19.462910 
18.204304 18.074100 18.052402 18.074100 17.965595 18.009007 17.922199 17.987309 18.009007 17.922199 17.878803 17.922199 17.987309 17.965595 17.922199 17.943897 17.857105 18.030704 17.900501 17.900501 17.922199 17.857105 17.878803 17.878803 17.878803 17.922199 17.878803 17.922199 17.922199 18.009007 17.943897 17.943897 18.052402 18.030704 18.074100 18.074100 18.117496 18.204304 18.204304 18.269398 18.182606 18.269398 18.139210 18.291096 18.247700 18.334507 18.334507 18.269398 18.421299 18.399601 18.551502 18.681705 19.202503 19.376102 19.983707 20.396000 20.265797 20.265797 20.113895 20.265797 20.135609 20.092197 20.157307 20.265797 20.374302 20.461109 20.634708 20.851704 20.960209 21.003605 21.090397 21.047001 21.177204 21.242298 21.372501 21.394199 21.437595 21.437595 21.459309 21.567799 21.698002 21.763096 21.763096 21.893299 21.849903 21.806507 21.784809 21.828205 21.849903 21.871601 21.914997 21.914997 21.936695 21.936695 21.871601 21.893299 21.806507 21.741398 21.676304 21.611210 21.481007 21.437595 21.502705 21.502705 21.676304 21.632908 21.980106 22.110310 22.218800 22.327305 22.283909 22.197102 22.218800 22.327305 22.110310 22.110310 21.980106 21.763096 21.698002 21.567799 21.611210 21.502705 21.459309 21.394199 21.394199 21.394199 21.415897 21.546101 21.589497 21.654606 21.676304 21.719700 21.654606 21.654606 21.502705 21.481007 21.524403 21.372501 21.220600 21.090397 21.025303 20.830006 20.808308 20.830006 20.851704 20.873402 20.851704 20.916798 20.851704 20.830006 20.743198 20.547901 20.374302 20.265797 20.135609 19.744999 19.788410 19.744999 19.636509 19.419498 
18.074100 18.052402 18.117496 18.095798 18.030704 17.943897 17.987309 17.943897 17.900501 17.922199 17.965595 17.987309 17.878803 17.943897 17.987309 17.943897 17.943897 17.965595 17.857105 17.835407 17.857105 17.857105 17.857105 17.791996 17.878803 17.791996 17.878803 17.770298 17.878803 17.857105 17.987309 17.965595 17.943897 17.965595 18.030704 18.117496 18.182606 18.204304 18.226002 18.269398 18.204304 18.269398 18.074100 18.269398 18.356205 18.291096 18.226002 18.226002 18.399601 18.421299 18.551502 18.703403 19.289295 19.571400 20.070499 20.417698 20.330906 20.200703 20.070499 20.200703 20.070499 20.092197 20.179005 20.265797 20.439396 20.547901 20.721500 20.916798 21.047001 21.068699 21.068699 21.155506 21.177204 21.415897 21.502705 21.502705 21.546101 21.676304 21.611210 21.763096 21.849903 21.914997 21.893299 21.871601 21.784809 21.698002 21.698002 21.632908 21.611210 21.632908 21.654606 21.763096 21.763096 21.828205 21.936695 21.849903 21.936695 21.849903 21.719700 21.719700 21.611210 21.632908 21.654606 21.611210 21.676304 21.676304 21.914997 21.914997 22.023502 22.023502 22.153706 22.110310 22.197102 22.175404 22.045200 21.958408 21.849903 21.784809 21.784809 21.676304 21.698002 21.632908 21.546101 21.502705 21.546101 21.567799 21.589497 21.611210 21.611210 21.524403 21.524403 21.589497 21.524403 21.524403 21.524403 21.415897 21.415897 21.307407 21.112110 21.068699 21.025303 20.873402 20.938496 20.873402 20.916798 20.960209 20.938496 20.873402 20.873402 20.699802 20.656406 20.526203 20.417698 20.287510 20.048801 19.766697 19.723301 19.636509 19.593098 19.354404 
18.009007 17.965595 18.030704 17.965595 17.987309 17.857105 17.900501 17.900501 17.835407 17.857105 17.900501 17.922199 17.878803 17.878803 17.878803 17.922199 17.943897 17.987309 17.857105 17.900501 17.878803 17.813709 17.791996 17.835407 17.748600 17.791996 17.878803 17.835407 17.922199 17.900501 18.009007 17.943897 17.987309 18.030704 18.009007 18.095798 18.139210 18.139210 18.160908 18.312809 18.377903 18.204304 18.226002 18.291096 18.356205 18.247700 18.312809 18.312809 18.421299 18.486408 18.464710 18.703403 19.419498 19.614796 20.157307 20.482807 20.265797 20.374302 20.244099 20.265797 20.244099 20.113895 20.352604 20.374302 20.439396 20.547901 20.873402 20.960209 21.090397 21.003605 21.155506 21.198902 21.307407 21.415897 21.546101 21.502705 21.546101 21.698002 21.741398 21.871601 21.828205 22.045200 21.958408 21.806507 21.741398 21.676304 21.459309 21.546101 21.415897 21.481007 21.524403 21.546101 21.611210 21.763096 21.784809 21.828205 21.893299 21.980106 21.914997 21.893299 21.849903 21.741398 21.741398 21.741398 21.698002 21.654606 21.698002 21.763096 21.871601 21.828205 21.828205 21.871601 21.828205 21.936695 21.871601 21.936695 21.849903 21.849903 21.871601 21.806507 21.806507 21.763096 21.763096 21.741398 21.698002 21.676304 21.611210 21.524403 21.611210 21.502705 21.502705 21.546101 21.481007 21.394199 21.394199 21.372501 21.350803 21.307407 21.198902 21.177204 20.981907 20.981907 20.981907 20.981907 20.960209 21.025303 21.025303 21.003605 20.851704 20.678104 20.612995 20.439396 20.482807 20.244099 20.113895 19.723301 19.701603 19.636509 19.549702 19.419498 
18.030704 17.987309 18.095798 18.009007 17.987309 17.922199 17.943897 17.922199 18.009007 17.922199 17.922199 17.878803 17.878803 17.922199 17.965595 17.900501 17.878803 17.878803 17.857105 17.835407 17.878803 17.791996 17.791996 17.791996 17.900501 17.857105 17.878803 17.726902 17.835407 17.922199 17.922199 17.965595 18.030704 18.030704 18.074100 18.095798 18.139210 18.226002 18.160908 18.247700 18.291096 18.312809 18.247700 18.247700 18.269398 18.269398 18.312809 18.269398 18.486408 18.399601 18.573200 18.703403 19.419498 19.810108 20.287510 20.417698 20.287510 20.330906 20.222401 20.330906 20.222401 20.222401 20.374302 20.374302 20.569599 20.569599 20.851704 20.938496 21.090397 21.133808 21.198902 21.177204 21.307407 21.481007 21.589497 21.589497 21.741398 21.763096 21.763096 21.958408 22.001804 22.045200 21.914997 21.871601 21.611210 21.481007 21.329105 21.307407 21.285709 21.329105 21.481007 21.415897 21.459309 21.676304 21.784809 21.914997 22.045200 22.001804 21.936695 22.045200 22.023502 21.849903 21.893299 21.806507 21.763096 21.611210 21.589497 21.632908 21.632908 21.719700 21.632908 21.654606 21.676304 21.719700 21.719700 21.763096 21.741398 21.936695 21.980106 21.958408 21.980106 22.088596 21.958408 21.914997 21.828205 21.719700 21.784809 21.589497 21.459309 21.285709 21.285709 21.350803 21.285709 21.198902 21.220600 21.285709 21.242298 21.263996 21.198902 21.198902 21.112110 21.112110 21.155506 21.047001 21.047001 21.155506 21.112110 21.025303 21.047001 20.743198 20.591297 20.547901 20.439396 20.244099 19.962009 19.788410 19.701603 19.658207 19.571400 19.462910 
18.117496 18.095798 17.943897 17.965595 17.965595 17.943897 17.878803 17.922199 17.922199 17.900501 17.878803 17.878803 17.922199 17.922199 17.922199 17.922199 17.965595 17.965595 17.900501 17.943897 17.922199 17.791996 17.813709 17.835407 17.791996 17.813709 17.943897 17.770298 17.857105 17.857105 17.943897 17.965595 17.900501 17.922199 18.095798 18.182606 18.182606 18.269398 18.291096 18.312809 18.377903 18.312809 18.334507 18.291096 18.334507 18.334507 18.312809 18.291096 18.399601 18.464710 18.594898 18.768497 19.614796 19.940296 20.352604 20.482807 20.287510 20.352604 20.309208 20.439396 20.287510 20.374302 20.439396 20.612995 20.634708 20.721500 20.873402 21.047001 21.155506 21.177204 21.198902 21.198902 21.372501 21.589497 21.611210 21.676304 21.741398 21.828205 21.893299 22.045200 22.001804 22.088596 22.066898 21.741398 21.567799 21.459309 21.372501 21.220600 21.155506 21.198902 21.329105 21.437595 21.394199 21.524403 21.741398 21.980106 22.066898 22.110310 22.153706 22.153706 22.045200 22.045200 22.001804 22.001804 21.849903 21.698002 21.524403 21.524403 21.481007 21.546101 21.546101 21.459309 21.502705 21.589497 21.632908 21.676304 21.698002 21.980106 22.045200 22.132008 22.132008 22.218800 22.045200 22.153706 22.045200 22.001804 21.849903 21.654606 21.481007 21.350803 21.220600 21.198902 21.177204 21.025303 21.090397 21.090397 21.198902 21.242298 21.350803 21.329105 21.329105 21.329105 21.372501 21.242298 21.242298 21.394199 21.220600 21.242298 21.220600 20.938496 20.743198 20.656406 20.417698 20.265797 20.135609 19.788410 19.788410 19.701603 19.571400 19.332706 
18.095798 18.030704 18.009007 18.009007 18.009007 18.009007 17.922199 17.965595 18.030704 17.900501 17.835407 17.878803 17.900501 17.965595 17.878803 18.009007 17.965595 17.922199 17.900501 17.922199 17.857105 17.835407 17.813709 17.857105 17.878803 17.791996 17.813709 17.878803 17.835407 17.943897 17.943897 18.009007 17.965595 18.030704 18.139210 18.139210 18.117496 18.182606 18.182606 18.312809 18.356205 18.312809 18.226002 18.334507 18.356205 18.377903 18.399601 18.356205 18.529804 18.508106 18.681705 19.050602 19.679905 20.027103 20.352604 20.417698 20.374302 20.287510 20.287510 20.417698 20.352604 20.439396 20.526203 20.656406 20.678104 20.786610 21.068699 21.112110 21.133808 21.155506 21.285709 21.285709 21.415897 21.524403 21.698002 21.676304 21.849903 22.001804 21.958408 22.045200 22.001804 22.023502 21.958408 21.784809 21.546101 21.437595 21.307407 21.155506 21.090397 21.155506 21.263996 21.307407 21.415897 21.546101 21.719700 21.980106 22.110310 22.175404 22.175404 22.153706 22.132008 22.132008 22.088596 22.001804 21.914997 21.654606 21.589497 21.437595 21.394199 21.502705 21.437595 21.415897 21.394199 21.415897 21.437595 21.589497 21.719700 22.001804 22.132008 22.197102 22.218800 22.305607 22.240498 22.305607 22.175404 22.132008 22.001804 21.741398 21.459309 21.350803 21.198902 21.133808 21.112110 20.960209 21.047001 21.025303 21.112110 21.177204 21.329105 21.437595 21.459309 21.502705 21.502705 21.372501 21.524403 21.502705 21.372501 21.372501 21.350803 21.068699 20.851704 20.591297 20.439396 20.396000 20.157307 19.766697 19.875202 19.810108 19.614796 19.397800 
18.204304 18.030704 18.052402 18.052402 18.030704 17.965595 18.009007 17.900501 17.943897 17.857105 17.922199 17.900501 17.922199 18.030704 17.900501 18.030704 17.900501 17.900501 17.857105 17.835407 17.900501 17.900501 17.813709 17.922199 17.922199 17.770298 17.878803 17.878803 17.900501 17.878803 18.074100 17.987309 18.030704 18.009007 18.160908 18.139210 18.247700 18.269398 18.269398 18.377903 18.508106 18.334507 18.377903 18.399601 18.356205 18.356205 18.464710 18.442997 18.508106 18.529804 18.660007 19.137409 19.658207 19.940296 20.352604 20.461109 20.482807 20.374302 20.374302 20.547901 20.461109 20.526203 20.569599 20.678104 20.786610 20.916798 21.025303 21.242298 21.177204 21.133808 21.177204 21.307407 21.481007 21.611210 21.741398 21.741398 21.871601 21.958408 21.914997 22.110310 22.023502 22.045200 21.914997 21.698002 21.546101 21.372501 21.394199 21.263996 21.112110 21.242298 21.263996 21.394199 21.437595 21.546101 21.849903 21.871601 22.110310 22.283909 22.283909 22.175404 22.175404 22.175404 22.088596 22.110310 21.936695 21.741398 21.589497 21.481007 21.415897 21.394199 21.415897 21.285709 21.372501 21.350803 21.437595 21.524403 21.719700 21.980106 22.218800 22.305607 22.392399 22.392399 22.305607 22.435810 22.283909 22.218800 21.936695 21.784809 21.524403 21.307407 21.090397 21.047001 21.003605 20.873402 21.025303 21.090397 21.068699 21.220600 21.394199 21.459309 21.502705 21.589497 21.502705 21.567799 21.524403 21.632908 21.415897 21.394199 21.198902 21.047001 20.808308 20.699802 20.569599 20.396000 20.113895 19.918598 19.831806 19.788410 19.658207 19.397800 
18.226002 18.117496 17.965595 18.009007 18.052402 17.965595 17.965595 18.009007 17.878803 17.835407 17.813709 17.900501 17.922199 17.943897 17.922199 17.965595 17.943897 17.900501 17.878803 17.965595 17.835407 17.900501 17.878803 17.813709 17.835407 17.791996 17.835407 17.878803 17.943897 17.943897 18.030704 17.987309 18.030704 17.965595 18.226002 18.160908 18.247700 18.182606 18.204304 18.356205 18.399601 18.377903 18.334507 18.356205 18.442997 18.377903 18.377903 18.399601 18.638309 18.616596 18.833607 19.115696 19.614796 19.983707 20.439396 20.526203 20.439396 20.330906 20.352604 20.547901 20.482807 20.526203 20.634708 20.569599 20.873402 20.916798 21.068699 21.177204 21.220600 21.155506 21.177204 21.285709 21.394199 21.567799 21.676304 21.784809 21.828205 21.936695 21.914997 22.023502 22.045200 21.936695 21.849903 21.676304 21.459309 21.372501 21.220600 21.220600 21.155506 21.220600 21.263996 21.415897 21.394199 21.611210 21.828205 21.936695 22.088596 22.392399 22.240498 22.218800 22.240498 22.240498 22.132008 22.110310 22.045200 21.654606 21.481007 21.437595 21.437595 21.307407 21.350803 21.242298 21.285709 21.307407 21.350803 21.567799 21.806507 21.914997 22.218800 22.327305 22.414097 22.414097 22.435810 22.544300 22.370701 22.197102 22.023502 21.698002 21.502705 21.220600 21.155506 21.155506 21.047001 20.938496 21.003605 21.047001 21.155506 21.263996 21.415897 21.546101 21.567799 21.632908 21.698002 21.546101 21.502705 21.719700 21.524403 21.459309 21.155506 21.025303 20.830006 20.612995 20.526203 20.309208 20.157307 19.831806 19.810108 19.810108 19.701603 19.484608 
18.117496 18.095798 18.030704 17.965595 18.030704 18.074100 17.857105 17.943897 17.943897 17.857105 17.835407 17.813709 17.922199 17.943897 17.987309 17.922199 17.900501 17.922199 17.878803 17.857105 17.813709 17.878803 17.900501 17.857105 17.857105 17.900501 17.813709 17.878803 17.878803 17.922199 18.117496 17.943897 18.009007 18.052402 18.095798 18.160908 18.247700 18.247700 18.334507 18.377903 18.334507 18.377903 18.356205 18.269398 18.464710 18.464710 18.399601 18.442997 18.573200 18.703403 18.681705 19.007206 19.593098 19.940296 20.352604 20.417698 20.396000 20.461109 20.396000 20.504505 20.461109 20.547901 20.678104 20.721500 20.851704 21.003605 21.068699 21.155506 21.198902 21.090397 21.090397 21.177204 21.372501 21.502705 21.611210 21.632908 21.654606 21.741398 21.806507 21.914997 21.914997 21.828205 21.849903 21.632908 21.437595 21.307407 21.329105 21.263996 21.155506 21.155506 21.285709 21.437595 21.481007 21.567799 21.828205 21.893299 22.088596 22.153706 22.240498 22.240498 22.218800 22.197102 22.175404 22.045200 22.001804 21.741398 21.481007 21.481007 21.372501 21.329105 21.263996 21.263996 21.242298 21.307407 21.350803 21.502705 21.719700 21.936695 22.153706 22.262196 22.349003 22.435810 22.479206 22.500904 22.457508 22.262196 22.001804 21.741398 21.567799 21.285709 21.068699 21.090397 21.025303 20.938496 20.808308 21.025303 21.198902 21.263996 21.415897 21.524403 21.676304 21.589497 21.654606 21.654606 21.567799 21.632908 21.546101 21.437595 21.177204 21.090397 21.003605 20.678104 20.591297 20.374302 20.135609 19.723301 19.788410 19.593098 19.614796 19.354404 
18.030704 17.965595 18.009007 18.030704 18.009007 17.922199 17.922199 17.857105 17.922199 17.813709 17.878803 17.878803 17.900501 17.922199 17.857105 17.900501 17.943897 17.987309 17.835407 17.857105 17.857105 17.922199 17.857105 17.857105 17.835407 17.813709 17.922199 17.900501 17.965595 17.965595 17.878803 17.965595 18.030704 18.095798 18.182606 18.204304 18.139210 18.226002 18.377903 18.421299 18.421299 18.334507 18.269398 18.291096 18.421299 18.442997 18.421299 18.442997 18.594898 18.660007 18.725101 18.985508 19.549702 19.918598 20.352604 20.482807 20.374302 20.352604 20.417698 20.504505 20.526203 20.678104 20.634708 20.808308 20.873402 21.025303 21.068699 21.133808 21.112110 21.090397 21.090397 21.090397 21.242298 21.329105 21.459309 21.524403 21.546101 21.589497 21.719700 21.763096 21.741398 21.828205 21.871601 21.632908 21.546101 21.481007 21.415897 21.437595 21.242298 21.285709 21.307407 21.502705 21.524403 21.611210 21.828205 22.023502 22.088596 22.153706 22.175404 22.175404 22.175404 22.197102 22.132008 22.088596 21.958408 21.763096 21.654606 21.546101 21.459309 21.394199 21.285709 21.220600 21.198902 21.242298 21.329105 21.524403 21.763096 21.958408 22.218800 22.197102 22.414097 22.457508 22.522602 22.544300 22.457508 22.283909 22.023502 21.849903 21.632908 21.285709 21.263996 21.177204 21.090397 20.938496 21.047001 21.068699 21.155506 21.372501 21.415897 21.546101 21.654606 21.654606 21.784809 21.654606 21.546101 21.698002 21.459309 21.459309 21.198902 21.047001 21.003605 20.743198 20.526203 20.309208 20.222401 19.831806 19.788410 19.744999 19.636509 19.354404 
18.074100 17.922199 17.943897 18.009007 17.987309 17.878803 17.878803 17.922199 17.922199 17.835407 17.857105 17.813709 17.878803 17.878803 17.813709 17.900501 17.922199 17.943897 17.835407 17.943897 17.878803 17.835407 17.835407 17.813709 17.857105 17.878803 17.857105 17.857105 17.943897 17.878803 17.987309 18.074100 18.095798 18.074100 18.139210 18.160908 18.160908 18.182606 18.312809 18.291096 18.334507 18.399601 18.356205 18.334507 18.356205 18.421299 18.442997 18.421299 18.464710 18.529804 18.638309 18.985508 19.528004 19.875202 20.352604 20.417698 20.287510 20.417698 20.482807 20.569599 20.569599 20.569599 20.743198 20.764896 20.851704 20.938496 20.981907 21.112110 21.025303 21.003605 21.003605 21.112110 21.155506 21.285709 21.285709 21.350803 21.394199 21.394199 21.502705 21.567799 21.632908 21.632908 21.611210 21.611210 21.632908 21.546101 21.437595 21.459309 21.415897 21.481007 21.502705 21.611210 21.654606 21.741398 21.784809 21.936695 22.045200 22.153706 22.045200 22.175404 22.218800 22.110310 22.132008 22.175404 22.023502 21.871601 21.719700 21.546101 21.567799 21.437595 21.329105 21.220600 21.220600 21.350803 21.459309 21.632908 21.741398 22.001804 22.197102 22.283909 22.414097 22.392399 22.370701 22.370701 22.392399 22.240498 22.110310 21.763096 21.524403 21.198902 21.155506 21.155506 21.198902 21.025303 21.198902 21.155506 21.263996 21.459309 21.567799 21.589497 21.676304 21.698002 21.611210 21.632908 21.611210 21.719700 21.546101 21.437595 21.307407 21.047001 20.851704 20.743198 20.417698 20.396000 20.070499 19.744999 19.896900 19.506306 19.484608 19.267597 
18.052402 18.074100 17.900501 18.030704 17.943897 17.987309 17.857105 17.987309 17.900501 17.835407 17.857105 17.878803 17.900501 17.900501 17.987309 17.943897 17.922199 18.074100 17.857105 17.835407 17.900501 17.835407 17.835407 17.878803 17.857105 17.900501 17.965595 17.922199 17.900501 18.030704 18.074100 18.074100 18.117496 18.074100 18.182606 18.204304 18.247700 18.269398 18.291096 18.377903 18.334507 18.334507 18.356205 18.334507 18.377903 18.442997 18.464710 18.421299 18.508106 18.551502 18.703403 19.028904 19.593098 19.896900 20.287510 20.482807 20.287510 20.439396 20.417698 20.612995 20.591297 20.721500 20.764896 20.764896 20.851704 20.960209 21.003605 21.112110 21.112110 20.981907 20.981907 21.025303 21.068699 21.133808 21.112110 21.155506 21.285709 21.329105 21.242298 21.394199 21.481007 21.632908 21.589497 21.589497 21.698002 21.698002 21.611210 21.676304 21.632908 21.654606 21.698002 21.676304 21.719700 21.676304 21.763096 21.784809 21.871601 22.001804 21.980106 22.023502 22.066898 22.088596 22.066898 22.153706 21.980106 21.849903 21.763096 21.698002 21.632908 21.524403 21.459309 21.329105 21.350803 21.437595 21.437595 21.654606 21.784809 21.914997 22.132008 22.218800 22.197102 22.349003 22.500904 22.457508 22.370701 22.240498 21.980106 21.893299 21.654606 21.372501 21.285709 21.198902 21.285709 21.090397 21.350803 21.263996 21.329105 21.459309 21.589497 21.698002 21.654606 21.611210 21.589497 21.611210 21.632908 21.589497 21.567799 21.307407 21.307407 21.047001 20.851704 20.721500 20.504505 20.417698 20.157307 19.810108 19.831806 19.853504 19.506306 19.267597 
18.074100 18.030704 18.030704 17.943897 17.922199 17.900501 17.943897 17.965595 17.943897 17.857105 17.878803 17.922199 17.922199 17.943897 17.987309 17.943897 17.900501 17.987309 17.943897 17.943897 17.900501 17.922199 17.943897 17.748600 17.813709 17.900501 17.943897 17.987309 17.943897 17.987309 18.052402 18.052402 18.052402 18.117496 18.182606 18.182606 18.052402 18.204304 18.291096 18.356205 18.421299 18.377903 18.377903 18.291096 18.421299 18.312809 18.312809 18.377903 18.551502 18.573200 18.616596 19.093998 19.614796 20.005405 20.309208 20.482807 20.417698 20.439396 20.461109 20.678104 20.656406 20.678104 20.764896 20.743198 20.873402 21.047001 20.981907 21.047001 21.025303 21.025303 21.003605 20.960209 20.960209 20.981907 21.025303 21.068699 21.047001 21.090397 21.112110 21.263996 21.329105 21.502705 21.589497 21.676304 21.763096 21.784809 21.763096 21.806507 21.806507 21.806507 21.763096 21.828205 21.806507 21.763096 21.698002 21.676304 21.719700 21.828205 21.784809 21.828205 21.936695 21.958408 21.914997 22.066898 22.110310 21.980106 22.001804 21.893299 21.893299 21.698002 21.611210 21.546101 21.589497 21.567799 21.567799 21.632908 21.784809 21.871601 21.914997 22.110310 22.110310 22.283909 22.305607 22.522602 22.435810 22.283909 22.088596 21.784809 21.654606 21.437595 21.329105 21.394199 21.394199 21.263996 21.329105 21.263996 21.350803 21.524403 21.589497 21.654606 21.632908 21.546101 21.698002 21.611210 21.567799 21.524403 21.481007 21.307407 21.242298 21.068699 20.938496 20.830006 20.526203 20.330906 20.113895 19.918598 19.701603 19.614796 19.549702 19.159107 
18.030704 17.943897 17.943897 17.965595 17.922199 17.878803 17.900501 17.922199 17.791996 17.922199 17.900501 17.922199 17.987309 17.987309 17.943897 17.987309 17.857105 17.857105 17.878803 17.857105 17.900501 17.900501 17.878803 17.922199 17.857105 17.900501 17.878803 17.922199 17.922199 17.922199 17.878803 17.748600 17.813709 17.878803 17.922199 17.900501 18.009007 18.074100 18.160908 18.269398 18.312809 18.334507 18.291096 18.312809 18.356205 18.442997 18.312809 18.356205 18.442997 18.508106 18.616596 19.007206 19.506306 19.875202 20.352604 20.417698 20.396000 20.461109 20.461109 20.678104 20.591297 20.721500 20.743198 20.721500 20.808308 21.003605 21.090397 21.047001 20.981907 20.981907 20.960209 20.895100 20.960209 20.981907 20.916798 21.025303 21.025303 21.090397 20.938496 21.350803 21.242298 21.394199 21.481007 21.611210 21.806507 21.893299 21.914997 21.849903 21.914997 21.914997 21.936695 21.914997 21.828205 21.806507 21.741398 21.567799 21.502705 21.611210 21.676304 21.741398 21.741398 21.914997 21.936695 22.023502 22.110310 22.110310 22.110310 22.066898 22.045200 21.849903 21.784809 21.828205 21.806507 21.654606 21.784809 21.676304 21.654606 21.741398 21.784809 21.849903 22.001804 22.110310 22.175404 22.240498 22.197102 22.023502 21.980106 21.871601 21.784809 21.611210 21.589497 21.589497 21.437595 21.415897 21.481007 21.502705 21.459309 21.589497 21.611210 21.589497 21.502705 21.524403 21.481007 21.437595 21.350803 21.459309 21.350803 21.155506 21.155506 20.916798 20.808308 20.612995 20.417698 20.417698 20.157307 19.723301 19.831806 19.658207 19.419498 19.202503 
18.052402 18.009007 17.900501 17.900501 17.943897 17.922199 17.922199 17.878803 17.878803 17.770298 17.813709 17.857105 17.878803 17.922199 17.900501 17.922199 17.922199 17.878803 17.922199 17.835407 17.900501 17.878803 17.900501 17.857105 17.878803 17.922199 17.943897 17.835407 17.835407 17.835407 17.726902 17.726902 17.770298 17.770298 17.835407 17.878803 17.900501 17.987309 18.074100 18.226002 18.204304 18.269398 18.247700 18.269398 18.334507 18.356205 18.312809 18.334507 18.377903 18.399601 18.573200 18.877003 19.419498 19.875202 20.179005 20.417698 20.417698 20.352604 20.396000 20.699802 20.612995 20.634708 20.743198 20.786610 20.808308 20.916798 21.112110 21.025303 20.960209 20.981907 20.960209 20.895100 20.786610 20.851704 20.851704 20.851704 20.895100 21.003605 20.895100 21.112110 21.068699 21.394199 21.502705 21.676304 21.871601 21.936695 22.001804 22.001804 21.871601 21.936695 21.958408 21.914997 21.698002 21.806507 21.502705 21.567799 21.481007 21.524403 21.567799 21.676304 21.632908 21.676304 21.741398 21.871601 22.001804 22.066898 22.240498 22.132008 22.132008 22.001804 21.958408 21.871601 21.806507 21.763096 21.784809 21.611210 21.546101 21.567799 21.611210 21.654606 21.698002 21.806507 21.958408 21.980106 22.066898 22.088596 22.045200 21.914997 21.914997 21.849903 21.828205 21.763096 21.676304 21.632908 21.589497 21.589497 21.502705 21.589497 21.415897 21.437595 21.394199 21.394199 21.329105 21.220600 21.198902 21.285709 21.177204 21.068699 21.090397 20.786610 20.786610 20.526203 20.417698 20.287510 20.070499 19.658207 19.701603 19.397800 19.289295 18.985508 
18.052402 17.987309 18.052402 17.900501 17.965595 17.965595 17.813709 18.009007 17.900501 17.900501 17.835407 17.900501 17.943897 17.943897 17.878803 17.943897 17.835407 18.009007 17.943897 17.922199 17.943897 17.965595 17.900501 17.857105 17.878803 17.857105 17.900501 17.922199 17.857105 17.791996 17.770298 17.726902 17.726902 17.791996 17.770298 17.857105 17.987309 18.009007 18.052402 18.182606 18.226002 18.182606 18.204304 18.182606 18.312809 18.269398 18.291096 18.269398 18.464710 18.421299 18.573200 18.920399 19.419498 19.853504 20.179005 20.417698 20.396000 20.504505 20.547901 20.678104 20.656406 20.699802 20.764896 20.830006 20.916798 21.025303 21.133808 21.133808 21.025303 21.025303 20.960209 20.981907 20.895100 20.895100 20.808308 20.916798 20.873402 20.851704 20.981907 21.112110 21.025303 21.329105 21.502705 21.698002 21.914997 22.045200 22.001804 22.110310 22.045200 22.023502 22.023502 22.001804 21.741398 21.741398 21.611210 21.459309 21.459309 21.459309 21.481007 21.546101 21.589497 21.611210 21.698002 21.914997 22.066898 22.197102 22.262196 22.262196 22.218800 22.088596 22.045200 21.980106 22.001804 22.066898 21.936695 21.741398 21.611210 21.437595 21.546101 21.546101 21.567799 21.698002 21.719700 21.806507 21.893299 21.936695 22.110310 22.045200 22.088596 21.958408 21.871601 21.893299 21.828205 21.849903 21.719700 21.741398 21.676304 21.567799 21.350803 21.285709 21.220600 21.133808 21.177204 21.090397 21.112110 21.155506 21.047001 20.981907 20.981907 20.808308 20.678104 20.569599 20.439396 20.265797 20.005405 19.701603 19.701603 19.614796 19.180805 18.877003 
18.095798 18.009007 17.987309 17.965595 18.009007 17.987309 17.987309 17.878803 17.987309 17.878803 17.835407 17.857105 17.900501 17.878803 18.052402 18.030704 17.878803 17.900501 17.987309 17.900501 17.900501 17.857105 17.943897 17.878803 17.857105 17.835407 17.770298 17.835407 17.857105 17.813709 17.791996 17.705204 17.661808 17.726902 17.770298 17.726902 17.857105 18.030704 18.095798 18.139210 18.095798 18.204304 18.160908 18.139210 18.182606 18.269398 18.182606 18.204304 18.356205 18.356205 18.486408 18.811909 19.462910 19.766697 20.200703 20.482807 20.396000 20.439396 20.504505 20.721500 20.656406 20.743198 20.851704 20.916798 20.916798 21.068699 21.090397 21.068699 21.068699 21.133808 20.916798 20.895100 20.895100 20.895100 20.916798 20.916798 20.916798 20.895100 20.916798 21.068699 21.155506 21.198902 21.546101 21.719700 21.914997 22.045200 21.958408 22.110310 21.980106 22.110310 22.001804 22.045200 21.763096 21.741398 21.567799 21.329105 21.394199 21.350803 21.372501 21.502705 21.459309 21.524403 21.611210 21.828205 22.023502 22.218800 22.327305 22.305607 22.283909 22.262196 22.218800 22.066898 22.110310 22.132008 21.980106 21.828205 21.524403 21.437595 21.415897 21.415897 21.437595 21.502705 21.632908 21.632908 21.784809 21.828205 21.980106 22.175404 22.262196 22.175404 21.980106 22.045200 22.023502 21.980106 21.828205 21.893299 21.676304 21.567799 21.350803 21.155506 21.090397 21.068699 20.938496 20.981907 20.916798 20.981907 20.981907 20.981907 20.895100 20.808308 20.656406 20.526203 20.417698 20.244099 20.005405 19.744999 19.744999 19.419498 19.202503 18.877003 
18.052402 17.965595 17.965595 17.943897 17.987309 18.009007 17.922199 17.943897 17.900501 17.878803 17.878803 17.878803 17.857105 17.922199 17.943897 17.987309 17.987309 18.009007 17.835407 17.813709 17.900501 17.857105 17.813709 17.857105 17.900501 17.857105 17.791996 17.835407 17.748600 17.683506 17.726902 17.661808 17.705204 17.661808 17.770298 17.791996 17.857105 17.987309 18.160908 18.160908 18.204304 18.182606 18.182606 18.226002 18.269398 18.117496 18.182606 18.182606 18.291096 18.226002 18.529804 18.790195 19.289295 19.810108 20.027103 20.222401 20.287510 20.417698 20.547901 20.743198 20.591297 20.591297 20.786610 20.938496 20.873402 21.090397 21.307407 21.112110 21.112110 21.047001 20.981907 21.047001 20.981907 21.003605 20.938496 20.895100 20.916798 20.916798 20.960209 21.090397 21.068699 21.329105 21.589497 21.611210 21.828205 22.023502 21.980106 22.153706 22.023502 22.023502 22.066898 21.958408 21.806507 21.654606 21.546101 21.350803 21.285709 21.307407 21.437595 21.437595 21.546101 21.459309 21.567799 21.784809 22.045200 22.175404 22.392399 22.349003 22.349003 22.349003 22.349003 22.153706 22.132008 22.175404 22.045200 21.654606 21.481007 21.329105 21.329105 21.394199 21.459309 21.437595 21.611210 21.589497 21.676304 21.741398 21.980106 22.066898 22.197102 22.262196 22.132008 22.218800 22.175404 22.066898 21.936695 21.828205 21.632908 21.502705 21.285709 21.047001 21.003605 20.851704 20.851704 20.851704 20.786610 20.743198 20.743198 20.764896 20.764896 20.678104 20.656406 20.482807 20.461109 20.222401 20.113895 19.658207 19.614796 19.419498 19.180805 18.855305 
17.900501 18.074100 17.943897 17.965595 17.878803 17.943897 17.922199 17.900501 17.878803 17.922199 17.878803 17.748600 17.683506 17.661808 17.683506 17.770298 17.922199 17.900501 17.770298 17.748600 17.835407 17.922199 17.813709 17.878803 17.878803 17.770298 17.770298 17.705204 17.791996 17.748600 17.791996 17.791996 17.618397 17.640110 17.857105 17.748600 17.900501 17.922199 17.987309 18.139210 18.160908 18.139210 18.095798 18.117496 18.182606 18.182606 18.182606 18.226002 18.269398 18.247700 18.399601 18.877003 19.354404 19.658207 19.875202 20.222401 20.244099 20.330906 20.461109 20.612995 20.656406 20.721500 20.808308 20.916798 21.003605 21.198902 21.329105 21.198902 21.155506 21.133808 21.090397 21.003605 21.003605 21.003605 21.003605 21.025303 21.068699 20.960209 20.981907 21.198902 21.133808 21.329105 21.524403 21.763096 21.893299 22.001804 22.023502 22.088596 22.066898 22.001804 22.045200 21.958408 21.806507 21.719700 21.415897 21.263996 21.263996 21.285709 21.198902 21.329105 21.372501 21.481007 21.632908 21.763096 22.110310 22.175404 22.349003 22.349003 22.349003 22.262196 22.240498 22.175404 22.088596 22.153706 21.936695 21.719700 21.372501 21.307407 21.220600 21.285709 21.329105 21.394199 21.372501 21.394199 21.632908 21.698002 21.893299 22.132008 22.153706 22.110310 22.175404 22.197102 22.262196 22.066898 21.914997 21.893299 21.654606 21.350803 21.177204 20.981907 20.938496 20.764896 20.764896 20.786610 20.743198 20.678104 20.678104 20.678104 20.699802 20.612995 20.482807 20.439396 20.309208 20.244099 19.853504 19.593098 19.614796 19.462910 19.093998 18.768497 
18.074100 18.030704 18.052402 17.987309 17.965595 17.922199 17.878803 17.922199 17.987309 17.900501 17.813709 17.509907 17.509907 17.553303 17.596699 17.791996 17.900501 17.965595 17.857105 17.878803 17.835407 17.835407 17.835407 17.922199 17.835407 17.900501 17.878803 17.813709 17.813709 17.813709 17.857105 17.748600 17.705204 17.857105 17.770298 17.857105 17.791996 17.857105 17.922199 18.074100 18.117496 18.074100 18.095798 18.074100 18.139210 18.160908 18.139210 18.095798 18.269398 18.291096 18.421299 18.768497 19.332706 19.636509 19.853504 20.135609 20.048801 20.287510 20.374302 20.591297 20.439396 20.612995 20.678104 20.764896 20.938496 21.177204 21.307407 21.263996 21.329105 21.068699 21.155506 21.133808 21.112110 21.112110 21.090397 21.112110 21.003605 21.112110 21.047001 21.177204 21.155506 21.307407 21.459309 21.676304 21.871601 22.023502 21.958408 22.088596 22.023502 21.958408 22.001804 21.958408 21.784809 21.719700 21.481007 21.263996 21.285709 21.372501 21.263996 21.329105 21.394199 21.437595 21.524403 21.676304 22.045200 22.045200 22.262196 22.392399 22.392399 22.283909 22.197102 22.175404 22.153706 21.980106 21.849903 21.524403 21.372501 21.220600 21.198902 21.307407 21.307407 21.372501 21.415897 21.394199 21.481007 21.632908 21.936695 22.110310 22.175404 22.132008 22.262196 22.218800 22.175404 22.088596 21.958408 21.784809 21.632908 21.372501 21.155506 20.916798 20.873402 20.743198 20.721500 20.678104 20.656406 20.699802 20.699802 20.656406 20.634708 20.591297 20.504505 20.374302 20.309208 20.222401 19.918598 19.593098 19.658207 19.397800 19.137409 18.746799 
18.074100 18.009007 17.900501 18.052402 17.922199 18.030704 18.030704 18.009007 17.943897 17.922199 17.900501 17.596699 17.488209 17.358006 17.531605 17.661808 17.900501 17.943897 17.791996 17.791996 17.857105 17.791996 17.900501 17.922199 17.813709 17.900501 17.726902 17.813709 17.835407 17.900501 17.813709 17.835407 17.726902 17.770298 17.791996 17.857105 17.835407 17.878803 17.878803 17.943897 18.009007 18.030704 18.030704 18.052402 18.074100 18.095798 18.030704 18.052402 18.182606 18.226002 18.486408 18.790195 19.311008 19.462910 19.701603 19.983707 20.135609 20.222401 20.330906 20.461109 20.417698 20.526203 20.656406 20.830006 21.047001 21.198902 21.307407 21.307407 21.198902 21.263996 21.220600 21.198902 21.285709 21.198902 21.242298 21.285709 21.220600 21.198902 21.133808 21.329105 21.307407 21.394199 21.546101 21.719700 21.849903 21.914997 21.893299 22.045200 21.980106 22.001804 21.936695 21.849903 21.698002 21.632908 21.437595 21.329105 21.329105 21.329105 21.350803 21.307407 21.437595 21.394199 21.611210 21.828205 22.045200 22.088596 22.262196 22.370701 22.327305 22.262196 22.240498 22.175404 22.110310 22.023502 21.828205 21.632908 21.459309 21.198902 21.155506 21.155506 21.372501 21.329105 21.372501 21.459309 21.632908 21.698002 21.936695 22.023502 22.175404 22.132008 22.110310 22.088596 22.110310 22.023502 21.893299 21.763096 21.589497 21.307407 21.068699 20.938496 20.786610 20.699802 20.678104 20.591297 20.678104 20.678104 20.656406 20.656406 20.569599 20.569599 20.417698 20.309208 20.287510 20.092197 19.853504 19.571400 19.571400 19.245899 19.180805 18.725101 
18.139210 18.074100 18.052402 18.052402 17.987309 18.117496 18.052402 18.074100 18.074100 18.052402 17.900501 17.640110 17.488209 17.444798 17.575001 17.770298 17.835407 17.791996 17.791996 17.813709 17.943897 17.943897 17.922199 17.987309 17.900501 17.922199 17.900501 17.857105 17.987309 17.922199 17.900501 17.965595 17.878803 17.857105 17.857105 17.791996 17.791996 17.857105 17.922199 17.987309 18.117496 18.052402 18.052402 18.117496 18.182606 18.095798 18.009007 17.965595 18.182606 18.139210 18.399601 18.703403 19.159107 19.462910 19.723301 19.962009 20.113895 20.157307 20.265797 20.482807 20.461109 20.482807 20.526203 20.721500 20.938496 21.133808 21.307407 21.220600 21.285709 21.220600 21.242298 21.437595 21.459309 21.415897 21.481007 21.502705 21.502705 21.350803 21.350803 21.459309 21.524403 21.567799 21.632908 21.654606 21.784809 21.784809 21.871601 21.958408 21.871601 21.958408 21.958408 21.914997 21.763096 21.632908 21.524403 21.459309 21.459309 21.415897 21.437595 21.481007 21.589497 21.437595 21.632908 21.698002 22.045200 22.175404 22.327305 22.370701 22.305607 22.305607 22.283909 22.132008 22.066898 22.132008 21.893299 21.719700 21.437595 21.372501 21.285709 21.285709 21.350803 21.372501 21.459309 21.546101 21.611210 21.763096 22.001804 22.110310 22.197102 22.132008 22.132008 22.066898 22.110310 21.958408 21.871601 21.806507 21.524403 21.285709 20.981907 20.938496 20.808308 20.808308 20.699802 20.591297 20.634708 20.591297 20.612995 20.656406 20.569599 20.439396 20.547901 20.309208 20.222401 20.070499 19.918598 19.528004 19.658207 19.419498 19.028904 18.681705 
18.139210 18.117496 18.139210 18.139210 18.009007 18.095798 18.074100 18.074100 18.030704 18.009007 17.943897 17.705204 17.466496 17.531605 17.488209 17.748600 17.813709 17.857105 17.726902 17.791996 17.900501 17.987309 17.965595 17.943897 17.922199 17.900501 17.943897 17.965595 17.943897 17.943897 17.922199 17.900501 17.813709 17.813709 17.813709 17.878803 17.726902 17.748600 17.900501 17.922199 18.030704 18.030704 17.943897 18.009007 18.095798 18.009007 18.030704 18.009007 18.226002 18.182606 18.442997 18.768497 19.224201 19.332706 19.658207 19.940296 19.983707 20.027103 20.092197 20.287510 20.222401 20.352604 20.526203 20.656406 20.895100 21.090397 21.220600 21.198902 21.263996 21.263996 21.372501 21.632908 21.611210 21.676304 21.611210 21.589497 21.632908 21.632908 21.567799 21.546101 21.481007 21.524403 21.524403 21.546101 21.654606 21.654606 21.676304 21.806507 21.763096 21.914997 21.741398 21.763096 21.698002 21.611210 21.589497 21.654606 21.546101 21.632908 21.524403 21.567799 21.567799 21.589497 21.763096 21.893299 22.001804 22.153706 22.110310 22.197102 22.240498 22.240498 22.327305 22.175404 22.153706 22.088596 21.871601 21.654606 21.459309 21.415897 21.329105 21.329105 21.394199 21.502705 21.546101 21.632908 21.567799 21.676304 21.936695 21.914997 22.045200 22.001804 22.001804 21.958408 22.023502 21.871601 21.849903 21.719700 21.546101 21.307407 21.003605 20.938496 20.895100 20.721500 20.764896 20.656406 20.612995 20.591297 20.634708 20.547901 20.591297 20.396000 20.396000 20.352604 20.265797 20.027103 20.027103 19.658207 19.571400 19.224201 19.180805 18.768497 
18.117496 18.009007 18.030704 18.095798 18.074100 18.009007 18.009007 17.987309 18.009007 18.009007 17.857105 17.683506 17.488209 17.596699 17.531605 17.618397 17.835407 17.922199 17.835407 17.835407 17.878803 17.922199 17.922199 17.900501 17.900501 18.009007 17.943897 17.965595 17.943897 17.965595 17.922199 17.900501 17.878803 17.748600 17.748600 17.748600 17.683506 17.683506 17.726902 17.943897 18.052402 17.943897 17.943897 18.030704 18.009007 17.922199 17.943897 17.878803 18.052402 18.074100 18.399601 18.703403 19.072300 19.267597 19.528004 19.766697 19.831806 19.983707 20.113895 20.287510 20.244099 20.244099 20.352604 20.526203 20.786610 20.895100 21.198902 21.133808 21.242298 21.329105 21.394199 21.632908 21.719700 21.632908 21.806507 21.784809 21.719700 21.698002 21.632908 21.654606 21.632908 21.524403 21.546101 21.481007 21.567799 21.459309 21.481007 21.611210 21.611210 21.654606 21.632908 21.676304 21.654606 21.698002 21.741398 21.676304 21.632908 21.698002 21.698002 21.806507 21.741398 21.784809 21.936695 21.849903 21.849903 21.914997 21.914997 22.023502 21.958408 22.023502 22.088596 22.110310 22.088596 22.045200 21.784809 21.567799 21.524403 21.481007 21.459309 21.459309 21.459309 21.502705 21.524403 21.524403 21.698002 21.676304 21.828205 21.849903 21.893299 21.828205 21.871601 21.828205 21.936695 21.784809 21.784809 21.719700 21.589497 21.285709 21.047001 20.981907 20.830006 20.895100 20.808308 20.721500 20.634708 20.699802 20.678104 20.656406 20.678104 20.569599 20.417698 20.374302 20.244099 20.070499 19.875202 19.506306 19.549702 19.397800 18.963810 18.768497 
18.139210 18.095798 18.052402 18.117496 18.009007 18.117496 18.030704 18.009007 18.009007 17.943897 17.878803 17.813709 17.531605 17.553303 17.531605 17.575001 17.791996 17.965595 17.900501 18.009007 17.965595 17.943897 17.900501 17.965595 17.987309 17.922199 17.943897 17.965595 18.074100 17.878803 17.943897 17.900501 17.835407 17.726902 17.813709 17.770298 17.770298 17.726902 17.813709 17.900501 17.987309 17.965595 17.987309 17.943897 18.074100 17.987309 18.030704 18.052402 18.095798 18.160908 18.421299 18.616596 19.050602 19.159107 19.462910 19.788410 19.853504 19.940296 20.048801 20.244099 20.135609 20.113895 20.330906 20.461109 20.678104 20.916798 21.177204 21.090397 21.068699 21.263996 21.481007 21.567799 21.763096 21.958408 22.023502 21.980106 21.980106 21.871601 21.849903 21.871601 21.698002 21.719700 21.524403 21.437595 21.459309 21.437595 21.415897 21.546101 21.481007 21.567799 21.632908 21.611210 21.676304 21.741398 21.914997 21.849903 21.849903 21.893299 21.914997 21.980106 22.001804 21.914997 21.980106 21.828205 21.828205 21.741398 21.763096 21.784809 21.741398 21.893299 21.784809 21.784809 21.893299 21.980106 21.849903 21.763096 21.698002 21.589497 21.676304 21.546101 21.654606 21.763096 21.698002 21.763096 21.849903 21.828205 21.763096 21.784809 21.741398 21.676304 21.654606 21.698002 21.719700 21.698002 21.589497 21.546101 21.415897 21.307407 21.155506 21.068699 21.025303 20.916798 20.938496 20.873402 20.786610 20.743198 20.830006 20.612995 20.656406 20.612995 20.374302 20.200703 20.092197 20.048801 19.810108 19.506306 19.462910 19.202503 19.115696 18.768497 
18.204304 18.074100 18.030704 18.074100 18.182606 18.095798 17.965595 17.943897 18.030704 17.943897 17.900501 17.770298 17.618397 17.553303 17.488209 17.640110 17.705204 17.922199 17.878803 17.922199 18.030704 17.965595 17.922199 17.965595 18.009007 17.965595 17.900501 17.900501 17.965595 17.943897 18.052402 17.943897 17.835407 17.813709 17.813709 17.705204 17.640110 17.683506 17.813709 17.857105 17.987309 17.943897 17.922199 17.835407 17.965595 18.030704 17.900501 18.009007 18.009007 18.074100 18.291096 18.594898 19.007206 19.224201 19.376102 19.766697 19.788410 19.875202 20.005405 20.113895 20.070499 20.092197 20.157307 20.461109 20.547901 20.895100 21.090397 21.068699 21.263996 21.220600 21.502705 21.698002 21.936695 21.871601 22.045200 22.066898 22.001804 21.980106 21.741398 21.849903 21.763096 21.806507 21.611210 21.372501 21.437595 21.415897 21.415897 21.481007 21.394199 21.459309 21.481007 21.676304 21.741398 21.784809 21.871601 21.914997 21.958408 22.066898 22.110310 22.066898 21.958408 22.023502 22.001804 21.936695 21.784809 21.589497 21.654606 21.546101 21.567799 21.632908 21.632908 21.589497 21.741398 21.806507 21.893299 21.871601 21.828205 21.849903 21.871601 21.871601 21.871601 21.871601 21.849903 21.914997 21.806507 21.741398 21.632908 21.524403 21.502705 21.394199 21.437595 21.481007 21.437595 21.459309 21.415897 21.502705 21.394199 21.329105 21.350803 21.198902 21.177204 21.177204 21.090397 21.068699 20.981907 20.938496 20.656406 20.656406 20.656406 20.461109 20.396000 20.287510 20.092197 20.113895 19.918598 19.462910 19.441196 19.202503 18.985508 18.725101 
18.291096 18.074100 18.095798 18.117496 18.052402 18.095798 17.900501 18.030704 17.943897 17.878803 17.878803 17.900501 17.661808 17.509907 17.575001 17.488209 17.618397 17.878803 17.987309 17.922199 17.987309 17.922199 17.900501 17.965595 17.943897 17.857105 17.922199 17.943897 17.922199 17.987309 17.965595 17.965595 17.922199 17.857105 17.791996 17.726902 17.661808 17.726902 17.726902 17.835407 17.878803 17.878803 17.878803 17.965595 18.030704 17.987309 17.965595 17.878803 18.139210 18.030704 18.291096 18.486408 18.790195 19.028904 19.354404 19.744999 19.679905 19.831806 19.875202 20.005405 20.005405 19.962009 20.179005 20.309208 20.417698 20.634708 20.916798 21.177204 21.242298 21.285709 21.437595 21.589497 21.806507 21.936695 22.066898 22.153706 22.088596 22.001804 21.849903 21.936695 21.719700 21.806507 21.611210 21.459309 21.459309 21.329105 21.437595 21.437595 21.394199 21.502705 21.459309 21.632908 21.784809 21.849903 21.980106 22.001804 22.197102 22.175404 22.110310 22.110310 22.066898 22.066898 22.023502 21.849903 21.676304 21.459309 21.459309 21.437595 21.372501 21.394199 21.546101 21.350803 21.611210 21.741398 21.828205 21.828205 21.980106 22.001804 21.980106 21.958408 21.958408 22.066898 22.132008 22.153706 22.045200 21.741398 21.589497 21.394199 21.372501 21.350803 21.263996 21.263996 21.177204 21.177204 21.242298 21.524403 21.437595 21.394199 21.459309 21.372501 21.350803 21.177204 21.177204 21.133808 21.068699 21.003605 20.830006 20.743198 20.612995 20.417698 20.439396 20.330906 20.048801 20.005405 19.875202 19.506306 19.484608 19.224201 18.963810 18.638309 
18.269398 18.074100 18.139210 18.160908 18.139210 17.965595 18.095798 17.987309 18.052402 17.965595 17.857105 17.791996 17.813709 17.488209 17.488209 17.466496 17.661808 17.813709 17.943897 17.965595 18.030704 17.922199 17.965595 17.965595 18.030704 17.987309 17.987309 17.943897 18.009007 17.987309 17.987309 17.987309 17.987309 17.943897 17.987309 17.748600 17.618397 17.618397 17.748600 17.900501 17.835407 17.857105 17.813709 17.965595 17.965595 17.943897 17.922199 17.835407 18.074100 18.074100 18.182606 18.486408 18.746799 18.898701 19.419498 19.636509 19.679905 19.766697 19.875202 20.027103 19.940296 19.962009 20.048801 20.352604 20.504505 20.678104 20.873402 20.981907 21.133808 21.350803 21.459309 21.698002 21.871601 21.980106 22.045200 22.066898 22.088596 21.958408 21.914997 22.045200 21.871601 21.763096 21.698002 21.437595 21.437595 21.481007 21.459309 21.502705 21.394199 21.437595 21.741398 21.741398 21.849903 22.023502 22.023502 22.088596 22.153706 22.240498 22.110310 22.153706 22.175404 22.153706 22.066898 21.849903 21.698002 21.437595 21.437595 21.372501 21.307407 21.372501 21.394199 21.329105 21.481007 21.654606 21.719700 21.893299 22.066898 22.132008 22.132008 22.088596 22.066898 22.066898 22.132008 22.132008 21.936695 21.741398 21.437595 21.285709 21.198902 21.155506 21.090397 21.112110 21.068699 21.112110 21.242298 21.263996 21.459309 21.502705 21.459309 21.415897 21.546101 21.437595 21.394199 21.220600 21.112110 21.090397 20.873402 20.764896 20.699802 20.504505 20.482807 20.309208 20.244099 20.113895 19.853504 19.441196 19.397800 19.137409 18.963810 18.768497 
18.204304 18.095798 18.009007 18.095798 18.117496 18.009007 17.900501 18.030704 18.095798 17.965595 17.922199 17.922199 17.770298 17.553303 17.509907 17.444798 17.575001 17.726902 17.835407 17.922199 17.922199 17.965595 18.030704 17.922199 17.965595 17.943897 17.857105 17.922199 18.030704 17.965595 17.965595 17.943897 18.030704 17.900501 17.943897 17.835407 17.661808 17.748600 17.813709 17.813709 17.878803 17.813709 17.878803 17.878803 17.965595 18.009007 17.878803 17.791996 17.987309 17.943897 18.204304 18.334507 18.681705 19.072300 19.289295 19.571400 19.593098 19.766697 19.853504 20.070499 19.983707 19.853504 20.113895 20.179005 20.330906 20.439396 20.764896 20.916798 21.003605 21.112110 21.372501 21.524403 21.741398 21.828205 22.001804 22.023502 21.958408 22.023502 21.980106 21.871601 21.784809 21.784809 21.589497 21.437595 21.502705 21.437595 21.394199 21.524403 21.415897 21.437595 21.676304 21.806507 21.849903 22.023502 22.066898 22.088596 22.175404 22.218800 22.132008 22.175404 22.218800 22.218800 22.045200 21.849903 21.611210 21.329105 21.285709 21.307407 21.220600 21.220600 21.307407 21.263996 21.372501 21.459309 21.741398 21.806507 22.001804 22.132008 22.153706 22.110310 22.088596 22.175404 22.132008 22.197102 21.980106 21.654606 21.437595 21.198902 21.177204 21.155506 20.960209 20.981907 21.047001 20.873402 21.112110 21.198902 21.329105 21.546101 21.481007 21.437595 21.437595 21.459309 21.415897 21.263996 21.090397 21.155506 20.938496 20.743198 20.569599 20.396000 20.439396 20.309208 20.092197 19.962009 19.831806 19.376102 19.224201 19.115696 18.855305 18.573200 
18.139210 18.095798 18.052402 18.074100 18.117496 18.052402 18.030704 18.009007 18.030704 17.987309 17.965595 18.009007 17.878803 17.640110 17.531605 17.509907 17.509907 17.705204 17.857105 17.922199 17.943897 17.835407 17.987309 17.965595 18.009007 17.965595 17.965595 17.943897 17.965595 18.052402 18.117496 18.009007 17.922199 17.900501 17.878803 17.922199 17.683506 17.640110 17.726902 17.922199 17.965595 17.813709 17.900501 17.965595 17.922199 17.965595 17.857105 17.900501 18.030704 18.117496 18.095798 18.442997 18.725101 18.942097 19.354404 19.679905 19.658207 19.853504 19.788410 19.983707 19.918598 19.983707 20.070499 20.200703 20.396000 20.482807 20.699802 20.786610 20.895100 21.177204 21.263996 21.481007 21.698002 21.828205 21.914997 22.001804 21.958408 21.936695 21.893299 22.023502 21.893299 21.676304 21.567799 21.459309 21.502705 21.437595 21.459309 21.481007 21.459309 21.502705 21.654606 21.828205 21.806507 21.936695 22.153706 22.132008 22.132008 22.132008 22.175404 22.218800 22.240498 22.153706 21.871601 21.719700 21.546101 21.307407 21.242298 21.220600 21.198902 21.198902 21.329105 21.198902 21.350803 21.546101 21.698002 21.958408 22.001804 22.132008 22.240498 22.283909 22.110310 22.218800 22.218800 22.240498 22.001804 21.654606 21.415897 21.285709 21.068699 21.003605 21.003605 21.047001 20.960209 21.047001 20.981907 21.220600 21.350803 21.567799 21.481007 21.459309 21.481007 21.459309 21.394199 21.285709 21.220600 21.112110 20.938496 20.699802 20.721500 20.374302 20.504505 20.244099 20.157307 20.005405 19.701603 19.462910 19.441196 19.180805 18.877003 18.638309 
18.226002 18.117496 18.052402 18.052402 18.139210 18.052402 18.030704 18.052402 17.965595 17.943897 17.943897 17.878803 17.987309 17.705204 17.488209 17.466496 17.488209 17.618397 17.770298 17.900501 18.030704 18.052402 18.009007 17.965595 17.987309 18.009007 18.009007 17.943897 18.030704 18.009007 18.052402 18.052402 17.857105 17.922199 17.878803 17.857105 17.770298 17.661808 17.726902 17.900501 17.987309 17.965595 17.922199 18.074100 17.922199 17.900501 17.900501 17.857105 18.009007 18.074100 18.009007 18.312809 18.681705 18.877003 19.289295 19.506306 19.593098 19.744999 19.788410 19.918598 19.962009 20.070499 20.070499 20.135609 20.352604 20.547901 20.699802 20.743198 20.830006 20.960209 21.133808 21.329105 21.611210 21.654606 21.741398 21.784809 21.849903 21.828205 21.936695 21.958408 21.849903 21.654606 21.546101 21.415897 21.481007 21.481007 21.415897 21.502705 21.481007 21.415897 21.676304 21.741398 21.849903 21.980106 22.175404 22.110310 22.110310 22.218800 22.153706 22.132008 22.240498 22.023502 21.828205 21.632908 21.437595 21.177204 21.242298 21.155506 21.155506 21.198902 21.198902 21.155506 21.329105 21.589497 21.784809 21.893299 22.066898 22.023502 22.110310 22.153706 22.240498 22.262196 22.262196 22.132008 21.958408 21.654606 21.415897 21.329105 21.047001 20.938496 20.851704 21.003605 20.916798 20.916798 20.981907 21.220600 21.394199 21.459309 21.502705 21.611210 21.589497 21.459309 21.524403 21.372501 21.263996 21.242298 21.025303 20.764896 20.764896 20.461109 20.482807 20.287510 20.200703 20.070499 19.831806 19.354404 19.419498 19.224201 18.942097 18.594898 
18.139210 18.074100 18.095798 18.074100 17.965595 17.943897 17.965595 18.095798 18.009007 17.965595 17.943897 17.943897 17.987309 17.813709 17.575001 17.531605 17.488209 17.575001 17.748600 17.857105 17.878803 18.030704 17.965595 17.965595 17.987309 17.965595 18.030704 18.095798 18.139210 18.074100 18.030704 17.900501 17.878803 17.900501 17.987309 17.813709 17.726902 17.726902 17.791996 17.943897 18.030704 18.009007 17.987309 18.030704 17.943897 17.987309 17.813709 17.857105 17.987309 18.052402 17.943897 18.291096 18.660007 18.811909 19.311008 19.419498 19.549702 19.636509 19.788410 20.048801 19.918598 20.005405 19.896900 20.092197 20.265797 20.526203 20.634708 20.569599 20.764896 20.786610 20.981907 21.155506 21.329105 21.459309 21.524403 21.654606 21.654606 21.784809 21.654606 21.828205 21.806507 21.524403 21.546101 21.372501 21.350803 21.415897 21.415897 21.459309 21.459309 21.459309 21.567799 21.698002 21.828205 22.023502 22.066898 22.045200 22.023502 22.132008 22.045200 22.175404 22.088596 22.110310 21.763096 21.654606 21.394199 21.263996 21.198902 21.198902 21.025303 21.177204 21.263996 21.133808 21.350803 21.546101 21.698002 21.914997 21.893299 22.023502 22.132008 22.153706 22.218800 22.283909 22.023502 22.066898 21.849903 21.481007 21.329105 21.133808 21.003605 20.938496 20.895100 20.960209 21.025303 20.916798 20.873402 21.090397 21.263996 21.437595 21.459309 21.589497 21.567799 21.524403 21.394199 21.263996 21.155506 21.112110 20.830006 20.656406 20.634708 20.526203 20.352604 20.352604 20.244099 20.005405 19.744999 19.419498 19.484608 19.137409 18.855305 18.551502 
18.291096 18.160908 18.160908 18.139210 18.052402 18.160908 18.030704 18.074100 18.052402 17.987309 17.987309 17.878803 17.987309 17.770298 17.726902 17.575001 17.531605 17.531605 17.748600 17.900501 18.009007 17.965595 18.095798 17.943897 18.009007 18.074100 18.052402 18.052402 18.052402 18.074100 18.095798 18.052402 17.922199 17.922199 17.965595 17.857105 17.878803 17.835407 17.922199 18.009007 18.160908 18.182606 18.117496 18.117496 18.030704 18.030704 17.987309 17.900501 18.095798 18.030704 18.030704 18.356205 18.616596 18.833607 19.224201 19.419498 19.484608 19.614796 19.766697 19.983707 20.027103 20.048801 20.048801 20.113895 20.352604 20.504505 20.612995 20.721500 20.678104 20.786610 20.981907 21.112110 21.242298 21.329105 21.394199 21.415897 21.459309 21.481007 21.459309 21.719700 21.741398 21.502705 21.394199 21.394199 21.394199 21.459309 21.502705 21.459309 21.502705 21.481007 21.676304 21.806507 21.763096 21.914997 21.936695 21.980106 22.110310 22.088596 22.132008 22.045200 22.066898 22.023502 21.806507 21.502705 21.415897 21.285709 21.177204 21.133808 21.177204 21.090397 21.220600 21.285709 21.329105 21.589497 21.784809 21.980106 21.893299 22.088596 22.132008 22.197102 22.197102 22.110310 22.110310 22.088596 21.763096 21.524403 21.350803 21.090397 21.133808 20.938496 20.916798 20.960209 21.025303 20.873402 21.068699 21.112110 21.502705 21.502705 21.567799 21.524403 21.546101 21.415897 21.350803 21.350803 21.307407 21.263996 20.938496 20.830006 20.656406 20.439396 20.417698 20.374302 20.179005 20.070499 19.766697 19.419498 19.441196 19.202503 18.855305 18.594898 
18.204304 18.139210 18.030704 18.160908 18.009007 17.987309 18.074100 18.052402 17.987309 17.987309 17.943897 17.857105 17.943897 17.965595 17.618397 17.509907 17.488209 17.596699 17.683506 17.770298 18.030704 17.943897 17.965595 17.922199 17.965595 17.965595 17.900501 17.987309 18.074100 18.095798 18.139210 18.009007 17.943897 17.943897 18.009007 17.878803 17.791996 17.726902 17.922199 18.052402 18.139210 18.226002 18.160908 18.074100 17.987309 18.009007 17.987309 17.878803 18.030704 17.987309 17.705204 18.247700 18.486408 18.725101 19.159107 19.376102 19.462910 19.636509 19.679905 19.896900 19.875202 19.962009 20.005405 20.113895 20.482807 20.504505 20.591297 20.656406 20.656406 20.547901 20.764896 20.851704 20.981907 21.047001 21.090397 21.198902 21.263996 21.350803 21.285709 21.394199 21.394199 21.459309 21.329105 21.350803 21.372501 21.481007 21.481007 21.481007 21.437595 21.394199 21.502705 21.676304 21.719700 21.763096 21.828205 21.806507 21.871601 22.023502 21.914997 21.936695 21.914997 21.784809 21.676304 21.502705 21.285709 21.133808 21.047001 21.112110 21.112110 21.155506 21.177204 21.068699 21.263996 21.502705 21.698002 21.784809 21.871601 21.958408 22.023502 22.088596 22.045200 22.110310 21.914997 21.914997 21.676304 21.329105 21.242298 21.025303 20.938496 20.808308 20.743198 20.851704 20.678104 20.699802 20.851704 21.025303 21.198902 21.350803 21.481007 21.394199 21.459309 21.350803 21.350803 21.198902 21.198902 21.003605 20.743198 20.678104 20.634708 20.461109 20.287510 20.222401 20.135609 19.983707 19.679905 19.376102 19.376102 19.093998 18.877003 18.681705 
18.160908 18.074100 18.030704 18.074100 18.009007 18.074100 17.987309 18.074100 18.052402 17.987309 17.987309 17.900501 17.987309 17.922199 17.726902 17.640110 17.488209 17.596699 17.531605 17.748600 17.943897 17.987309 18.009007 17.922199 18.030704 17.965595 17.900501 18.052402 18.052402 18.117496 18.117496 18.095798 18.030704 18.074100 17.987309 17.943897 17.813709 17.770298 17.943897 18.160908 18.291096 18.377903 18.291096 18.160908 18.074100 18.009007 17.987309 17.987309 17.987309 18.030704 17.900501 18.204304 18.573200 18.725101 19.115696 19.397800 19.419498 19.593098 19.788410 19.896900 19.875202 19.896900 20.005405 20.244099 20.439396 20.591297 20.612995 20.634708 20.634708 20.634708 20.721500 20.873402 20.938496 21.025303 21.025303 20.916798 20.981907 21.090397 21.177204 21.329105 21.329105 21.372501 21.394199 21.285709 21.350803 21.459309 21.437595 21.459309 21.459309 21.415897 21.567799 21.567799 21.567799 21.589497 21.611210 21.719700 21.763096 21.914997 21.763096 21.763096 21.763096 21.654606 21.524403 21.372501 21.263996 21.112110 21.047001 21.155506 21.112110 21.068699 21.350803 21.220600 21.285709 21.394199 21.611210 21.676304 21.676304 21.849903 21.914997 21.914997 21.980106 21.893299 21.849903 21.719700 21.481007 21.329105 21.155506 21.003605 20.938496 20.895100 20.830006 20.808308 20.786610 20.699802 20.786610 20.916798 21.112110 21.220600 21.329105 21.415897 21.307407 21.307407 21.220600 21.112110 21.003605 20.916798 20.721500 20.612995 20.699802 20.526203 20.352604 20.287510 20.113895 19.875202 19.636509 19.354404 19.376102 19.093998 18.898701 18.681705 
18.182606 18.226002 18.139210 18.160908 18.052402 18.139210 18.009007 18.052402 18.074100 18.030704 17.987309 17.878803 18.030704 18.009007 17.878803 17.683506 17.596699 17.358006 17.488209 17.640110 17.900501 18.009007 17.965595 18.052402 17.922199 17.987309 18.009007 18.074100 18.052402 17.987309 18.074100 18.095798 18.095798 18.074100 18.009007 18.052402 17.857105 17.791996 17.943897 18.160908 18.312809 18.356205 18.334507 18.204304 18.139210 17.987309 18.052402 17.987309 17.987309 18.009007 17.857105 18.117496 18.616596 18.811909 19.267597 19.593098 19.506306 19.549702 19.744999 20.027103 19.875202 19.940296 20.135609 20.309208 20.569599 20.569599 20.678104 20.699802 20.764896 20.699802 20.743198 20.851704 20.981907 20.916798 21.025303 20.938496 21.025303 21.090397 21.003605 21.242298 21.350803 21.263996 21.285709 21.350803 21.394199 21.459309 21.459309 21.567799 21.394199 21.437595 21.502705 21.567799 21.546101 21.502705 21.567799 21.589497 21.698002 21.676304 21.611210 21.698002 21.589497 21.502705 21.372501 21.350803 21.285709 21.090397 21.090397 21.155506 21.047001 21.133808 21.220600 21.155506 21.220600 21.307407 21.437595 21.546101 21.502705 21.567799 21.654606 21.698002 21.698002 21.654606 21.437595 21.481007 21.307407 21.177204 21.090397 20.916798 20.895100 20.808308 20.743198 20.634708 20.721500 20.634708 20.721500 20.873402 20.916798 21.025303 21.090397 21.112110 21.090397 21.003605 20.981907 20.981907 20.981907 20.808308 20.634708 20.547901 20.482807 20.330906 20.244099 20.135609 19.918598 19.940296 19.614796 19.289295 19.289295 19.159107 18.898701 18.594898 
18.226002 18.095798 18.160908 18.139210 18.009007 18.052402 18.095798 18.095798 18.074100 17.987309 17.987309 18.052402 18.052402 18.074100 17.943897 17.618397 17.575001 17.423100 17.444798 17.618397 17.900501 17.943897 17.987309 17.987309 18.052402 18.074100 18.139210 18.052402 18.204304 18.160908 18.160908 18.117496 18.009007 18.030704 18.030704 18.030704 17.813709 17.857105 17.857105 18.182606 18.291096 18.269398 18.182606 18.095798 18.182606 17.965595 18.030704 17.987309 18.160908 18.030704 17.791996 18.204304 18.594898 18.898701 19.245899 19.528004 19.484608 19.593098 19.766697 19.940296 19.875202 19.853504 20.070499 20.135609 20.504505 20.612995 20.721500 20.743198 20.743198 20.830006 20.721500 20.851704 20.938496 20.916798 21.003605 21.025303 21.025303 20.938496 21.047001 21.329105 21.329105 21.394199 21.394199 21.437595 21.459309 21.546101 21.676304 21.567799 21.524403 21.611210 21.676304 21.654606 21.589497 21.589497 21.567799 21.546101 21.611210 21.632908 21.567799 21.611210 21.524403 21.372501 21.350803 21.372501 21.220600 21.285709 21.198902 21.285709 21.263996 21.198902 21.263996 21.220600 21.112110 21.329105 21.329105 21.372501 21.459309 21.437595 21.567799 21.502705 21.524403 21.437595 21.415897 21.350803 21.285709 21.177204 20.981907 20.938496 20.830006 20.743198 20.612995 20.526203 20.656406 20.569599 20.678104 20.678104 20.851704 20.851704 20.873402 20.895100 20.851704 20.786610 20.786610 20.808308 20.786610 20.656406 20.396000 20.439396 20.439396 20.352604 20.244099 20.070499 20.135609 19.831806 19.679905 19.245899 19.332706 19.028904 18.768497 18.551502 
18.247700 18.182606 18.052402 18.139210 18.160908 18.160908 18.009007 18.117496 18.052402 17.943897 18.117496 18.052402 18.052402 18.074100 17.943897 17.726902 17.640110 17.466496 17.358006 17.640110 17.857105 17.922199 18.009007 17.943897 18.117496 18.074100 18.095798 18.139210 18.226002 18.074100 18.074100 18.095798 18.030704 18.117496 18.009007 17.965595 17.900501 17.791996 17.965595 18.117496 18.247700 18.226002 18.160908 18.312809 18.204304 18.074100 18.117496 18.052402 18.182606 18.009007 17.922199 18.139210 18.594898 18.985508 19.311008 19.528004 19.549702 19.701603 19.831806 20.027103 19.983707 20.092197 20.135609 20.222401 20.352604 20.504505 20.634708 20.569599 20.569599 20.656406 20.721500 20.764896 20.830006 20.873402 20.895100 20.960209 21.025303 21.047001 21.047001 21.177204 21.177204 21.263996 21.263996 21.394199 21.481007 21.524403 21.546101 21.437595 21.546101 21.589497 21.567799 21.546101 21.611210 21.481007 21.502705 21.459309 21.524403 21.611210 21.524403 21.546101 21.546101 21.502705 21.459309 21.459309 21.307407 21.350803 21.285709 21.307407 21.285709 21.177204 21.198902 21.263996 21.242298 21.285709 21.177204 21.285709 21.285709 21.350803 21.220600 21.220600 21.350803 21.263996 21.112110 21.155506 21.133808 21.025303 21.025303 20.873402 20.808308 20.678104 20.569599 20.591297 20.417698 20.526203 20.526203 20.634708 20.591297 20.612995 20.591297 20.634708 20.591297 20.526203 20.634708 20.526203 20.417698 20.504505 20.461109 20.461109 20.396000 20.222401 20.222401 20.135609 20.092197 19.744999 19.593098 19.245899 19.267597 19.028904 18.768497 18.529804 
