# Supplementary material for: Food Image Segmentation Using Multi-Modal Imaging Sensors with Color and Thermal Data
Source: Sensors (Basel). 2023 Jan 4;23(2):560. doi: 10.3390/s23020560 (PMC9860575; doi:10.3390/s23020560)
Supplement: Supplementary file 1 [file sensors-23-00560-s001.zip › Combined Data/Calibration/Calibration thermal/rgb72.txt]

17.358006 17.401402 17.401402 17.401402 17.488209 17.444798 17.249500 17.314610 17.358006 17.336308 17.314610 17.358006 17.401402 17.401402 17.292896 17.358006 17.379704 17.379704 17.379704 17.379704 17.423100 17.423100 17.314610 17.423100 17.401402 17.466496 17.336308 17.336308 17.401402 17.618397 17.488209 17.379704 17.336308 17.466496 17.423100 17.531605 17.618397 17.553303 17.509907 17.596699 17.509907 17.249500 17.184406 17.097599 17.097599 17.249500 17.423100 17.618397 17.726902 17.835407 17.878803 18.160908 18.421299 18.594898 18.746799 18.963810 18.963810 19.093998 19.202503 19.224201 19.376102 19.376102 19.484608 19.419498 19.506306 19.744999 19.723301 19.744999 19.766697 19.788410 19.636509 19.679905 19.810108 19.831806 19.744999 19.788410 19.636509 19.766697 19.679905 19.766697 19.918598 19.853504 19.831806 19.788410 19.875202 19.875202 19.810108 19.723301 19.723301 19.701603 19.723301 19.723301 19.744999 19.810108 19.918598 19.940296 20.005405 20.113895 20.005405 19.983707 19.940296 19.896900 19.853504 19.831806 19.788410 19.744999 19.723301 19.679905 19.679905 19.636509 19.831806 19.918598 19.831806 19.940296 20.027103 20.222401 20.200703 20.330906 20.396000 20.374302 20.309208 20.309208 20.200703 19.983707 19.918598 19.744999 19.658207 19.766697 19.679905 19.484608 19.441196 19.311008 19.245899 19.267597 19.159107 19.007206 18.877003 18.746799 18.486408 18.182606 17.553303 17.401402 17.336308 17.292896 17.314610 17.292896 17.336308 17.379704 17.401402 17.401402 17.379704 17.466496 17.401402 17.640110 17.444798 17.640110 17.661808 17.661808 17.791996 17.726902 
17.466496 17.575001 17.466496 17.444798 17.509907 17.444798 17.488209 17.379704 17.423100 17.444798 17.358006 17.423100 17.271198 17.401402 17.379704 17.401402 17.401402 17.531605 17.466496 17.444798 17.444798 17.423100 17.379704 17.531605 17.379704 17.509907 17.509907 17.596699 17.466496 17.596699 17.531605 17.444798 17.488209 17.488209 17.575001 17.618397 17.640110 17.553303 17.596699 17.575001 17.618397 17.336308 17.119297 17.314610 17.336308 17.509907 17.748600 17.943897 18.204304 18.442997 18.660007 18.877003 18.963810 19.028904 19.093998 19.180805 19.332706 19.354404 19.354404 19.419498 19.506306 19.593098 19.549702 19.484608 19.636509 19.658207 19.744999 19.744999 19.701603 19.593098 19.679905 19.636509 19.658207 19.658207 19.658207 19.723301 19.658207 19.766697 19.831806 19.831806 19.810108 19.766697 19.810108 19.788410 19.810108 19.788410 19.831806 19.701603 19.766697 19.831806 19.918598 19.918598 19.766697 19.918598 20.005405 20.092197 20.092197 20.092197 20.135609 20.092197 20.157307 20.005405 19.853504 20.027103 19.831806 19.788410 19.788410 19.766697 19.744999 19.744999 19.831806 19.875202 19.983707 20.070499 20.222401 20.417698 20.374302 20.396000 20.526203 20.482807 20.439396 20.461109 20.222401 20.157307 19.983707 19.962009 19.853504 19.766697 19.744999 19.701603 19.462910 19.376102 19.397800 19.354404 19.332706 19.115696 19.072300 18.833607 18.725101 18.399601 17.857105 17.640110 17.531605 17.401402 17.423100 17.271198 17.336308 17.336308 17.423100 17.466496 17.444798 17.531605 17.553303 17.683506 17.618397 17.726902 17.813709 17.900501 17.878803 17.943897 
17.444798 17.423100 17.488209 17.509907 17.488209 17.466496 17.423100 17.444798 17.314610 17.358006 17.336308 17.336308 17.292896 17.292896 17.401402 17.401402 17.379704 17.379704 17.401402 17.379704 17.466496 17.401402 17.379704 17.509907 17.444798 17.488209 17.509907 17.488209 17.444798 17.553303 17.531605 17.531605 17.466496 17.509907 17.509907 17.575001 17.618397 17.509907 17.596699 17.553303 17.596699 17.206104 17.140995 17.271198 17.509907 17.813709 18.247700 18.573200 18.790195 18.985508 19.180805 19.137409 19.289295 19.289295 19.311008 19.376102 19.376102 19.441196 19.441196 19.593098 19.549702 19.614796 19.593098 19.549702 19.614796 19.549702 19.723301 19.614796 19.549702 19.484608 19.571400 19.571400 19.571400 19.701603 19.614796 19.766697 19.744999 19.723301 19.788410 19.810108 19.810108 19.875202 19.875202 19.831806 19.766697 19.853504 19.875202 19.766697 19.788410 19.831806 19.810108 19.831806 19.831806 19.962009 20.135609 20.135609 20.200703 20.287510 20.374302 20.200703 20.179005 20.244099 20.157307 20.027103 20.092197 19.918598 19.962009 19.853504 19.810108 19.766697 19.831806 19.918598 19.962009 20.222401 20.309208 20.439396 20.504505 20.569599 20.634708 20.634708 20.591297 20.612995 20.482807 20.374302 20.157307 19.962009 19.831806 19.853504 19.788410 19.744999 19.593098 19.484608 19.506306 19.462910 19.376102 19.267597 19.137409 19.050602 18.811909 18.616596 18.182606 17.857105 17.444798 17.336308 17.379704 17.292896 17.379704 17.379704 17.423100 17.379704 17.444798 17.509907 17.553303 17.575001 17.596699 17.661808 17.748600 17.900501 17.813709 17.835407 
17.466496 17.531605 17.466496 17.423100 17.575001 17.444798 17.423100 17.379704 17.466496 17.423100 17.358006 17.314610 17.314610 17.401402 17.401402 17.423100 17.314610 17.509907 17.466496 17.358006 17.444798 17.488209 17.423100 17.618397 17.358006 17.466496 17.509907 17.401402 17.444798 17.444798 17.466496 17.553303 17.466496 17.531605 17.531605 17.509907 17.575001 17.488209 17.618397 17.640110 17.575001 17.379704 17.488209 17.705204 18.030704 18.334507 18.725101 19.050602 19.137409 19.332706 19.397800 19.354404 19.354404 19.354404 19.397800 19.419498 19.506306 19.528004 19.571400 19.614796 19.636509 19.744999 19.571400 19.549702 19.506306 19.571400 19.614796 19.593098 19.614796 19.484608 19.528004 19.571400 19.679905 19.744999 19.766697 19.723301 19.723301 19.853504 19.766697 19.853504 19.853504 19.896900 19.940296 19.918598 19.853504 19.940296 19.918598 19.788410 19.766697 19.831806 19.896900 19.896900 19.853504 20.113895 20.157307 20.244099 20.222401 20.396000 20.482807 20.482807 20.461109 20.374302 20.330906 20.200703 20.179005 20.092197 20.048801 20.048801 19.962009 19.810108 19.853504 19.983707 20.005405 20.200703 20.309208 20.374302 20.569599 20.569599 20.591297 20.612995 20.612995 20.721500 20.547901 20.461109 20.222401 20.092197 20.005405 19.875202 19.940296 19.810108 19.831806 19.528004 19.571400 19.528004 19.484608 19.311008 19.267597 19.072300 18.985508 18.790195 18.377903 18.052402 17.618397 17.314610 17.423100 17.314610 17.271198 17.336308 17.336308 17.401402 17.336308 17.444798 17.444798 17.553303 17.661808 17.640110 17.770298 17.813709 17.878803 17.813709 
17.488209 17.444798 17.423100 17.488209 17.553303 17.553303 17.379704 17.379704 17.423100 17.401402 17.292896 17.444798 17.336308 17.423100 17.444798 17.358006 17.444798 17.444798 17.531605 17.358006 17.444798 17.423100 17.488209 17.379704 17.444798 17.466496 17.509907 17.553303 17.466496 17.444798 17.553303 17.488209 17.444798 17.444798 17.488209 17.466496 17.618397 17.575001 17.640110 17.575001 17.553303 17.488209 17.835407 18.052402 18.312809 18.703403 19.007206 19.224201 19.419498 19.549702 19.593098 19.376102 19.484608 19.462910 19.506306 19.441196 19.549702 19.506306 19.571400 19.658207 19.571400 19.658207 19.506306 19.528004 19.484608 19.549702 19.549702 19.506306 19.506306 19.376102 19.506306 19.484608 19.593098 19.636509 19.701603 19.810108 19.853504 19.810108 19.875202 19.940296 19.983707 20.005405 20.005405 19.940296 19.918598 19.962009 19.918598 19.810108 19.918598 19.853504 19.962009 19.853504 19.918598 20.092197 20.244099 20.330906 20.330906 20.547901 20.526203 20.678104 20.482807 20.482807 20.461109 20.352604 20.200703 20.070499 20.113895 20.048801 19.983707 19.896900 20.005405 20.113895 20.092197 20.287510 20.352604 20.482807 20.569599 20.569599 20.699802 20.786610 20.743198 20.786610 20.656406 20.504505 20.287510 20.222401 20.070499 19.962009 19.875202 20.005405 19.896900 19.614796 19.636509 19.593098 19.528004 19.441196 19.311008 19.159107 19.050602 18.877003 18.573200 18.269398 17.857105 17.553303 17.401402 17.336308 17.271198 17.314610 17.292896 17.336308 17.379704 17.379704 17.379704 17.553303 17.531605 17.618397 17.770298 17.791996 17.748600 17.813709 
17.531605 17.531605 17.466496 17.488209 17.596699 17.531605 17.444798 17.379704 17.466496 17.509907 17.379704 17.314610 17.466496 17.488209 17.423100 17.488209 17.488209 17.466496 17.423100 17.466496 17.401402 17.423100 17.531605 17.596699 17.466496 17.466496 17.509907 17.531605 17.488209 17.423100 17.444798 17.596699 17.553303 17.509907 17.596699 17.488209 17.640110 17.618397 17.748600 17.661808 17.618397 17.618397 17.987309 18.182606 18.660007 18.898701 19.245899 19.506306 19.614796 19.658207 19.788410 19.658207 19.701603 19.528004 19.528004 19.549702 19.636509 19.614796 19.636509 19.658207 19.658207 19.701603 19.549702 19.528004 19.462910 19.462910 19.549702 19.506306 19.528004 19.528004 19.549702 19.658207 19.701603 19.788410 19.788410 19.896900 19.810108 19.983707 20.048801 20.070499 20.135609 20.070499 20.135609 20.027103 20.048801 19.983707 19.940296 19.896900 19.896900 19.983707 19.962009 19.940296 20.027103 20.179005 20.330906 20.504505 20.504505 20.678104 20.656406 20.743198 20.678104 20.678104 20.526203 20.482807 20.396000 20.265797 20.287510 20.200703 20.048801 20.070499 20.070499 20.092197 20.179005 20.200703 20.352604 20.526203 20.547901 20.634708 20.721500 20.699802 20.721500 20.808308 20.721500 20.504505 20.461109 20.309208 20.157307 20.048801 20.135609 20.048801 20.027103 19.875202 19.723301 19.896900 19.766697 19.484608 19.397800 19.267597 19.180805 18.985508 18.811909 18.464710 18.226002 17.748600 17.618397 17.423100 17.336308 17.488209 17.444798 17.401402 17.358006 17.401402 17.444798 17.640110 17.553303 17.683506 17.770298 17.878803 17.878803 17.965595 
17.575001 17.488209 17.531605 17.575001 17.509907 17.596699 17.401402 17.423100 17.531605 17.401402 17.358006 17.336308 17.444798 17.466496 17.531605 17.531605 17.531605 17.466496 17.379704 17.444798 17.531605 17.531605 17.509907 17.531605 17.509907 17.444798 17.509907 17.531605 17.509907 17.488209 17.444798 17.575001 17.553303 17.575001 17.640110 17.596699 17.575001 17.705204 17.618397 17.683506 17.596699 17.726902 18.074100 18.464710 18.703403 19.072300 19.267597 19.636509 19.744999 19.810108 19.788410 19.636509 19.658207 19.528004 19.549702 19.528004 19.658207 19.593098 19.636509 19.593098 19.658207 19.614796 19.484608 19.506306 19.484608 19.441196 19.484608 19.528004 19.571400 19.506306 19.528004 19.658207 19.788410 19.810108 19.831806 19.896900 19.962009 20.092197 20.200703 20.157307 20.330906 20.179005 20.265797 20.179005 20.135609 20.092197 20.027103 19.962009 19.962009 20.005405 20.027103 20.157307 20.005405 20.287510 20.439396 20.612995 20.634708 20.678104 20.808308 20.851704 20.699802 20.678104 20.612995 20.612995 20.482807 20.374302 20.330906 20.265797 20.265797 20.092197 20.200703 20.179005 20.244099 20.265797 20.417698 20.547901 20.634708 20.699802 20.634708 20.786610 20.656406 20.743198 20.678104 20.721500 20.569599 20.439396 20.330906 20.135609 20.352604 20.287510 20.200703 20.092197 20.092197 20.048801 19.918598 19.723301 19.636509 19.441196 19.332706 19.224201 18.790195 18.855305 18.356205 18.117496 17.661808 17.488209 17.423100 17.444798 17.575001 17.466496 17.444798 17.444798 17.466496 17.596699 17.596699 17.705204 17.726902 17.835407 17.922199 17.900501 
17.618397 17.509907 17.531605 17.596699 17.596699 17.575001 17.488209 17.401402 17.444798 17.466496 17.444798 17.466496 17.401402 17.509907 17.509907 17.531605 17.466496 17.596699 17.488209 17.423100 17.444798 17.444798 17.336308 17.466496 17.444798 17.423100 17.444798 17.466496 17.444798 17.488209 17.575001 17.596699 17.531605 17.618397 17.596699 17.575001 17.661808 17.640110 17.661808 17.770298 17.726902 17.813709 18.291096 18.551502 18.811909 19.159107 19.354404 19.528004 19.614796 19.723301 19.679905 19.593098 19.614796 19.549702 19.462910 19.571400 19.549702 19.528004 19.528004 19.636509 19.571400 19.484608 19.528004 19.549702 19.441196 19.397800 19.528004 19.549702 19.593098 19.571400 19.658207 19.766697 19.810108 19.853504 19.918598 20.070499 20.113895 20.222401 20.179005 20.309208 20.352604 20.396000 20.504505 20.330906 20.309208 20.179005 20.092197 19.940296 20.027103 20.092197 20.113895 20.113895 20.157307 20.309208 20.396000 20.591297 20.721500 20.699802 20.764896 20.830006 20.743198 20.721500 20.678104 20.699802 20.634708 20.547901 20.439396 20.352604 20.287510 20.287510 20.244099 20.396000 20.265797 20.352604 20.504505 20.612995 20.699802 20.656406 20.699802 20.699802 20.721500 20.786610 20.591297 20.461109 20.526203 20.461109 20.504505 20.461109 20.374302 20.482807 20.439396 20.244099 20.179005 20.157307 20.027103 19.766697 19.658207 19.506306 19.397800 19.224201 18.985508 18.877003 18.551502 18.356205 17.987309 17.683506 17.509907 17.466496 17.575001 17.531605 17.618397 17.553303 17.509907 17.640110 17.618397 17.770298 17.835407 17.748600 17.857105 17.835407 
17.596699 17.509907 17.466496 17.466496 17.423100 17.488209 17.531605 17.531605 17.423100 17.401402 17.379704 17.488209 17.379704 17.401402 17.509907 17.423100 17.401402 17.444798 17.466496 17.379704 17.531605 17.509907 17.488209 17.488209 17.488209 17.509907 17.466496 17.466496 17.509907 17.575001 17.575001 17.575001 17.488209 17.618397 17.618397 17.553303 17.575001 17.640110 17.661808 17.705204 17.705204 17.835407 18.247700 18.464710 18.660007 19.028904 19.267597 19.441196 19.571400 19.593098 19.614796 19.484608 19.462910 19.506306 19.376102 19.419498 19.462910 19.506306 19.419498 19.528004 19.484608 19.506306 19.462910 19.332706 19.419498 19.484608 19.528004 19.506306 19.593098 19.614796 19.549702 19.658207 19.744999 19.875202 19.940296 20.157307 20.309208 20.439396 20.504505 20.526203 20.526203 20.504505 20.482807 20.461109 20.417698 20.244099 20.157307 20.070499 20.070499 20.200703 20.135609 20.287510 20.113895 20.287510 20.417698 20.482807 20.612995 20.808308 20.764896 20.764896 20.721500 20.656406 20.808308 20.721500 20.721500 20.656406 20.612995 20.504505 20.439396 20.374302 20.352604 20.396000 20.396000 20.461109 20.547901 20.547901 20.612995 20.721500 20.591297 20.526203 20.656406 20.547901 20.482807 20.439396 20.439396 20.461109 20.526203 20.526203 20.482807 20.504505 20.396000 20.352604 20.265797 20.244099 20.179005 19.962009 19.723301 19.593098 19.441196 19.376102 19.072300 18.985508 18.746799 18.399601 18.269398 17.943897 17.705204 17.618397 17.575001 17.683506 17.575001 17.575001 17.596699 17.640110 17.553303 17.705204 17.726902 17.943897 17.857105 17.878803 
17.575001 17.488209 17.509907 17.596699 17.423100 17.466496 17.466496 17.401402 17.466496 17.423100 17.379704 17.488209 17.466496 17.401402 17.488209 17.488209 17.444798 17.423100 17.466496 17.423100 17.466496 17.423100 17.488209 17.401402 17.509907 17.466496 17.488209 17.509907 17.553303 17.596699 17.596699 17.640110 17.531605 17.640110 17.575001 17.596699 17.705204 17.661808 17.618397 17.726902 17.661808 17.791996 18.247700 18.399601 18.703403 18.898701 19.115696 19.180805 19.397800 19.354404 19.354404 19.376102 19.419498 19.311008 19.332706 19.376102 19.441196 19.397800 19.397800 19.506306 19.441196 19.506306 19.484608 19.441196 19.311008 19.462910 19.484608 19.506306 19.636509 19.614796 19.636509 19.788410 19.853504 19.940296 20.135609 20.309208 20.439396 20.547901 20.569599 20.569599 20.678104 20.569599 20.656406 20.591297 20.482807 20.396000 20.244099 20.070499 20.027103 20.135609 20.309208 20.179005 20.179005 20.330906 20.439396 20.634708 20.699802 20.743198 20.699802 20.743198 20.743198 20.699802 20.743198 20.656406 20.699802 20.699802 20.634708 20.591297 20.569599 20.547901 20.547901 20.547901 20.612995 20.678104 20.721500 20.678104 20.612995 20.569599 20.504505 20.526203 20.461109 20.504505 20.439396 20.439396 20.439396 20.439396 20.526203 20.504505 20.482807 20.504505 20.504505 20.439396 20.179005 20.287510 20.244099 20.048801 19.853504 19.766697 19.571400 19.397800 19.159107 19.050602 18.811909 18.616596 18.551502 18.291096 17.878803 17.661808 17.575001 17.683506 17.596699 17.531605 17.531605 17.618397 17.683506 17.640110 17.726902 17.813709 17.813709 17.922199 
17.575001 17.661808 17.531605 17.509907 17.488209 17.531605 17.488209 17.379704 17.575001 17.423100 17.423100 17.401402 17.444798 17.596699 17.509907 17.336308 17.466496 17.509907 17.379704 17.509907 17.466496 17.466496 17.509907 17.531605 17.553303 17.466496 17.531605 17.444798 17.553303 17.553303 17.509907 17.640110 17.575001 17.596699 17.661808 17.596699 17.770298 17.661808 17.596699 17.661808 17.596699 17.683506 18.052402 18.421299 18.486408 18.594898 18.898701 19.028904 19.137409 19.202503 19.180805 19.311008 19.441196 19.332706 19.311008 19.397800 19.441196 19.462910 19.441196 19.528004 19.484608 19.528004 19.462910 19.614796 19.441196 19.571400 19.506306 19.593098 19.679905 19.593098 19.701603 19.723301 19.810108 19.940296 20.179005 20.330906 20.461109 20.612995 20.656406 20.699802 20.786610 20.678104 20.764896 20.678104 20.678104 20.374302 20.309208 20.265797 20.265797 20.330906 20.330906 20.417698 20.309208 20.461109 20.461109 20.547901 20.656406 20.764896 20.743198 20.743198 20.786610 20.721500 20.656406 20.591297 20.656406 20.808308 20.764896 20.656406 20.721500 20.764896 20.786610 20.808308 20.830006 20.851704 20.808308 20.721500 20.743198 20.569599 20.504505 20.396000 20.504505 20.417698 20.396000 20.439396 20.330906 20.352604 20.461109 20.569599 20.612995 20.526203 20.526203 20.461109 20.439396 20.352604 20.157307 20.200703 19.896900 19.810108 19.658207 19.528004 19.289295 19.202503 18.963810 18.768497 18.616596 18.377903 18.182606 17.857105 17.705204 17.726902 17.640110 17.661808 17.661808 17.596699 17.661808 17.705204 17.813709 17.878803 17.835407 17.922199 
17.596699 17.640110 17.488209 17.444798 17.466496 17.531605 17.444798 17.531605 17.553303 17.466496 17.488209 17.488209 17.444798 17.509907 17.531605 17.509907 17.553303 17.531605 17.553303 17.596699 17.509907 17.466496 17.488209 17.488209 17.509907 17.575001 17.553303 17.553303 17.553303 17.596699 17.488209 17.553303 17.618397 17.596699 17.618397 17.531605 17.640110 17.661808 17.575001 17.705204 17.618397 17.531605 17.922199 18.095798 18.312809 18.486408 18.703403 18.790195 18.942097 19.028904 19.159107 19.180805 19.311008 19.376102 19.267597 19.441196 19.462910 19.462910 19.528004 19.462910 19.528004 19.571400 19.528004 19.549702 19.462910 19.571400 19.549702 19.571400 19.658207 19.614796 19.723301 19.810108 19.896900 19.875202 20.070499 20.330906 20.461109 20.591297 20.743198 20.743198 20.721500 20.699802 20.808308 20.612995 20.591297 20.374302 20.352604 20.330906 20.309208 20.352604 20.461109 20.330906 20.461109 20.461109 20.591297 20.569599 20.743198 20.721500 20.764896 20.721500 20.656406 20.569599 20.634708 20.504505 20.743198 20.699802 20.743198 20.743198 20.916798 20.764896 20.830006 20.851704 20.916798 20.895100 20.981907 20.830006 20.786610 20.656406 20.634708 20.526203 20.482807 20.482807 20.417698 20.374302 20.396000 20.417698 20.396000 20.612995 20.569599 20.547901 20.591297 20.439396 20.330906 20.461109 20.417698 20.005405 19.983707 19.788410 19.636509 19.549702 19.376102 19.267597 18.942097 18.920399 18.703403 18.529804 18.334507 18.139210 17.835407 17.683506 17.596699 17.596699 17.618397 17.683506 17.640110 17.661808 17.748600 17.943897 17.922199 18.009007 
17.575001 17.553303 17.488209 17.466496 17.509907 17.444798 17.466496 17.423100 17.531605 17.466496 17.488209 17.531605 17.488209 17.401402 17.553303 17.509907 17.466496 17.531605 17.423100 17.423100 17.488209 17.444798 17.444798 17.553303 17.509907 17.509907 17.575001 17.531605 17.575001 17.531605 17.509907 17.553303 17.509907 17.509907 17.575001 17.661808 17.726902 17.575001 17.575001 17.640110 17.531605 17.509907 17.813709 18.030704 18.269398 18.291096 18.573200 18.703403 18.855305 18.855305 19.093998 19.050602 19.289295 19.376102 19.354404 19.376102 19.441196 19.419498 19.462910 19.484608 19.549702 19.593098 19.528004 19.593098 19.441196 19.528004 19.571400 19.593098 19.723301 19.614796 19.679905 20.027103 19.896900 19.940296 20.113895 20.352604 20.417698 20.612995 20.743198 20.808308 20.743198 20.786610 20.786610 20.591297 20.699802 20.591297 20.461109 20.439396 20.439396 20.526203 20.547901 20.526203 20.569599 20.526203 20.591297 20.547901 20.612995 20.634708 20.678104 20.482807 20.482807 20.417698 20.417698 20.396000 20.612995 20.634708 20.612995 20.743198 20.873402 20.873402 20.873402 21.003605 20.916798 20.916798 20.960209 20.916798 20.895100 20.612995 20.612995 20.526203 20.504505 20.461109 20.396000 20.352604 20.461109 20.461109 20.352604 20.569599 20.526203 20.504505 20.504505 20.547901 20.439396 20.417698 20.309208 20.179005 19.918598 19.853504 19.744999 19.571400 19.376102 19.289295 19.050602 18.898701 18.790195 18.529804 18.594898 18.334507 17.922199 17.705204 17.618397 17.683506 17.661808 17.661808 17.618397 17.726902 17.791996 17.943897 17.857105 17.900501 
17.596699 17.596699 17.553303 17.488209 17.531605 17.509907 17.466496 17.509907 17.531605 17.531605 17.509907 17.553303 17.553303 17.509907 17.553303 17.509907 17.553303 17.531605 17.466496 17.553303 17.575001 17.509907 17.531605 17.683506 17.596699 17.596699 17.488209 17.509907 17.618397 17.575001 17.640110 17.553303 17.596699 17.553303 17.640110 17.596699 17.726902 17.661808 17.640110 17.553303 17.553303 17.575001 17.726902 17.857105 18.139210 18.334507 18.486408 18.660007 18.898701 19.115696 19.115696 19.224201 19.419498 19.332706 19.332706 19.397800 19.397800 19.462910 19.484608 19.462910 19.614796 19.549702 19.571400 19.593098 19.571400 19.571400 19.658207 19.614796 19.744999 19.701603 19.766697 19.831806 19.853504 19.918598 20.070499 20.396000 20.439396 20.634708 20.721500 20.699802 20.721500 20.678104 20.678104 20.699802 20.721500 20.656406 20.591297 20.547901 20.569599 20.526203 20.721500 20.634708 20.634708 20.743198 20.873402 20.808308 20.721500 20.764896 20.634708 20.634708 20.504505 20.396000 20.374302 20.396000 20.526203 20.656406 20.656406 20.634708 20.916798 20.981907 20.895100 21.068699 21.047001 20.938496 21.047001 20.916798 20.916798 20.830006 20.656406 20.526203 20.504505 20.547901 20.482807 20.461109 20.417698 20.396000 20.439396 20.612995 20.482807 20.547901 20.526203 20.417698 20.330906 20.330906 20.265797 20.113895 20.005405 19.853504 19.679905 19.571400 19.484608 19.376102 19.093998 19.028904 18.942097 18.616596 18.594898 18.442997 18.204304 17.791996 17.791996 17.705204 17.618397 17.705204 17.575001 17.705204 17.835407 17.943897 17.943897 17.922199 
17.553303 17.640110 17.553303 17.531605 17.553303 17.531605 17.531605 17.553303 17.575001 17.509907 17.488209 17.553303 17.531605 17.596699 17.488209 17.509907 17.531605 17.683506 17.509907 17.531605 17.531605 17.531605 17.553303 17.640110 17.661808 17.509907 17.618397 17.640110 17.618397 17.596699 17.575001 17.596699 17.683506 17.640110 17.596699 17.575001 17.683506 17.618397 17.661808 17.596699 17.444798 17.358006 17.705204 17.900501 18.095798 18.204304 18.442997 18.573200 18.877003 18.963810 19.093998 19.159107 19.332706 19.354404 19.202503 19.332706 19.419498 19.397800 19.484608 19.549702 19.593098 19.593098 19.528004 19.593098 19.614796 19.614796 19.701603 19.658207 19.744999 19.788410 19.766697 19.831806 19.918598 19.896900 20.113895 20.374302 20.439396 20.656406 20.591297 20.591297 20.721500 20.656406 20.764896 20.634708 20.591297 20.547901 20.612995 20.634708 20.699802 20.678104 20.786610 20.830006 20.851704 20.981907 20.938496 20.895100 20.830006 20.721500 20.634708 20.547901 20.461109 20.461109 20.439396 20.439396 20.417698 20.526203 20.591297 20.786610 20.873402 20.851704 21.068699 21.068699 20.960209 20.981907 21.003605 21.025303 21.003605 20.786610 20.678104 20.591297 20.656406 20.591297 20.526203 20.461109 20.504505 20.461109 20.439396 20.526203 20.482807 20.504505 20.504505 20.309208 20.352604 20.179005 20.135609 20.027103 19.983707 19.766697 19.744999 19.506306 19.441196 19.354404 19.354404 18.985508 18.942097 18.855305 18.746799 18.464710 18.464710 17.922199 17.748600 17.683506 17.726902 17.748600 17.770298 17.726902 17.770298 17.900501 18.030704 18.074100 
17.640110 17.553303 17.466496 17.531605 17.618397 17.705204 17.575001 17.575001 17.531605 17.509907 17.466496 17.596699 17.640110 17.618397 17.488209 17.553303 17.618397 17.575001 17.509907 17.488209 17.488209 17.509907 17.531605 17.575001 17.683506 17.553303 17.618397 17.618397 17.596699 17.596699 17.640110 17.683506 17.661808 17.531605 17.640110 17.575001 17.726902 17.661808 17.726902 17.509907 17.466496 17.509907 17.640110 17.900501 18.139210 18.226002 18.442997 18.486408 18.811909 19.028904 19.050602 18.985508 19.245899 19.267597 19.224201 19.376102 19.397800 19.419498 19.484608 19.506306 19.614796 19.549702 19.549702 19.658207 19.614796 19.614796 19.723301 19.744999 19.810108 19.853504 19.810108 19.831806 19.940296 20.092197 20.179005 20.309208 20.330906 20.526203 20.526203 20.569599 20.526203 20.612995 20.569599 20.656406 20.656406 20.591297 20.612995 20.678104 20.699802 20.895100 20.895100 20.916798 20.960209 21.047001 21.003605 21.003605 20.830006 20.808308 20.612995 20.634708 20.417698 20.417698 20.461109 20.330906 20.482807 20.569599 20.634708 20.699802 20.830006 20.916798 20.938496 21.003605 21.025303 21.068699 21.068699 20.960209 20.938496 20.786610 20.721500 20.634708 20.656406 20.678104 20.656406 20.526203 20.526203 20.612995 20.547901 20.504505 20.526203 20.439396 20.374302 20.179005 20.179005 20.070499 19.983707 19.918598 19.875202 19.810108 19.723301 19.549702 19.419498 19.441196 19.289295 19.180805 18.985508 18.855305 18.746799 18.616596 18.573200 18.247700 17.813709 17.878803 17.770298 17.748600 17.683506 17.748600 17.791996 17.857105 17.943897 17.987309 
17.553303 17.596699 17.596699 17.488209 17.596699 17.596699 17.553303 17.509907 17.553303 17.596699 17.575001 17.596699 17.618397 17.531605 17.444798 17.488209 17.575001 17.596699 17.531605 17.553303 17.575001 17.553303 17.509907 17.640110 17.553303 17.466496 17.553303 17.531605 17.553303 17.618397 17.640110 17.575001 17.596699 17.531605 17.618397 17.531605 17.618397 17.596699 17.683506 17.509907 17.444798 17.466496 17.640110 17.878803 18.074100 18.247700 18.442997 18.551502 18.833607 18.985508 19.093998 19.072300 19.245899 19.202503 19.202503 19.376102 19.354404 19.354404 19.462910 19.571400 19.614796 19.614796 19.679905 19.679905 19.636509 19.658207 19.831806 19.723301 19.810108 19.875202 19.962009 19.940296 20.005405 20.027103 20.157307 20.374302 20.374302 20.374302 20.526203 20.439396 20.439396 20.547901 20.526203 20.439396 20.526203 20.547901 20.612995 20.678104 20.764896 21.003605 20.960209 21.003605 21.047001 21.025303 21.090397 21.177204 20.916798 20.938496 20.786610 20.678104 20.417698 20.569599 20.461109 20.374302 20.482807 20.526203 20.634708 20.656406 20.851704 20.916798 20.938496 20.916798 20.938496 20.960209 21.003605 21.068699 20.960209 20.764896 20.699802 20.699802 20.743198 20.678104 20.721500 20.721500 20.699802 20.656406 20.764896 20.634708 20.482807 20.482807 20.330906 20.179005 20.179005 20.092197 19.940296 19.896900 19.788410 19.766697 19.614796 19.744999 19.462910 19.484608 19.311008 19.159107 19.050602 18.942097 18.833607 18.638309 18.616596 18.442997 18.009007 17.835407 17.748600 17.726902 17.748600 17.726902 17.813709 17.878803 17.943897 17.987309 
17.575001 17.596699 17.596699 17.531605 17.640110 17.683506 17.509907 17.575001 17.575001 17.509907 17.531605 17.618397 17.531605 17.553303 17.509907 17.596699 17.553303 17.640110 17.444798 17.488209 17.596699 17.575001 17.661808 17.661808 17.640110 17.618397 17.596699 17.575001 17.640110 17.618397 17.531605 17.618397 17.575001 17.531605 17.726902 17.553303 17.640110 17.683506 17.618397 17.509907 17.466496 17.271198 17.618397 17.922199 17.943897 18.139210 18.312809 18.508106 18.725101 19.007206 18.985508 19.093998 19.245899 19.224201 19.245899 19.289295 19.245899 19.354404 19.397800 19.528004 19.528004 19.549702 19.593098 19.679905 19.658207 19.701603 19.766697 19.810108 19.875202 19.940296 20.070499 20.048801 20.092197 20.157307 20.374302 20.330906 20.396000 20.396000 20.417698 20.352604 20.330906 20.287510 20.482807 20.374302 20.439396 20.504505 20.569599 20.699802 20.786610 20.895100 20.981907 21.090397 21.003605 21.155506 21.220600 21.112110 21.068699 20.938496 20.743198 20.612995 20.591297 20.612995 20.547901 20.482807 20.439396 20.547901 20.612995 20.656406 20.764896 20.808308 20.938496 20.895100 20.916798 20.895100 20.873402 20.981907 20.960209 20.851704 20.764896 20.808308 20.764896 20.851704 20.808308 20.873402 20.916798 20.895100 20.830006 20.678104 20.634708 20.439396 20.330906 20.200703 20.027103 20.005405 19.896900 19.962009 19.853504 19.744999 19.810108 19.549702 19.484608 19.506306 19.397800 19.289295 19.202503 19.007206 18.877003 18.811909 18.768497 18.681705 18.139210 17.943897 17.835407 17.813709 17.726902 17.770298 17.813709 17.922199 17.922199 17.965595 
17.553303 17.640110 17.640110 17.618397 17.618397 17.640110 17.575001 17.509907 17.596699 17.509907 17.488209 17.531605 17.553303 17.509907 17.575001 17.575001 17.661808 17.553303 17.488209 17.509907 17.575001 17.575001 17.596699 17.726902 17.531605 17.683506 17.553303 17.553303 17.553303 17.705204 17.640110 17.618397 17.596699 17.596699 17.640110 17.618397 17.791996 17.661808 17.726902 17.553303 17.488209 17.531605 17.531605 17.835407 17.987309 18.117496 18.399601 18.486408 18.660007 19.180805 19.093998 19.093998 19.267597 19.202503 19.245899 19.397800 19.354404 19.419498 19.397800 19.462910 19.528004 19.636509 19.658207 19.614796 19.636509 19.831806 19.875202 19.918598 20.048801 20.070499 20.179005 20.265797 20.396000 20.374302 20.417698 20.439396 20.330906 20.330906 20.244099 20.222401 20.222401 20.265797 20.352604 20.330906 20.439396 20.482807 20.547901 20.547901 20.764896 20.938496 21.068699 21.047001 21.112110 21.112110 21.177204 21.155506 21.133808 21.068699 20.895100 20.764896 20.634708 20.678104 20.612995 20.526203 20.569599 20.634708 20.678104 20.851704 20.830006 20.830006 20.851704 20.873402 20.851704 20.743198 20.786610 20.830006 20.808308 20.678104 20.830006 20.895100 20.938496 20.981907 20.938496 21.068699 21.047001 20.938496 20.851704 20.743198 20.743198 20.634708 20.374302 20.244099 20.070499 19.962009 20.005405 19.940296 19.853504 19.810108 19.810108 19.701603 19.614796 19.593098 19.354404 19.332706 19.245899 19.093998 19.007206 18.920399 18.703403 18.746799 18.508106 18.182606 17.878803 17.943897 17.835407 17.835407 17.900501 17.900501 17.943897 17.835407 
17.575001 17.640110 17.640110 17.618397 17.640110 17.596699 17.531605 17.444798 17.423100 17.531605 17.596699 17.509907 17.575001 17.553303 17.553303 17.575001 17.531605 17.509907 17.553303 17.509907 17.575001 17.509907 17.596699 17.531605 17.531605 17.618397 17.575001 17.618397 17.618397 17.640110 17.640110 17.618397 17.596699 17.575001 17.705204 17.596699 17.683506 17.553303 17.618397 17.531605 17.401402 17.401402 17.466496 17.748600 18.052402 18.117496 18.334507 18.616596 18.616596 19.050602 19.093998 19.137409 19.224201 19.093998 19.180805 19.245899 19.376102 19.376102 19.397800 19.462910 19.636509 19.614796 19.636509 19.701603 19.723301 19.788410 19.875202 20.048801 20.092197 20.222401 20.265797 20.374302 20.482807 20.504505 20.482807 20.482807 20.439396 20.352604 20.265797 20.222401 20.222401 20.179005 20.265797 20.244099 20.309208 20.352604 20.482807 20.656406 20.786610 20.895100 21.047001 21.133808 21.198902 21.133808 21.133808 21.155506 21.155506 21.090397 20.938496 20.830006 20.764896 20.678104 20.721500 20.612995 20.743198 20.786610 20.743198 20.786610 20.851704 20.873402 20.786610 20.743198 20.721500 20.678104 20.612995 20.678104 20.699802 20.656406 20.830006 20.808308 20.960209 20.981907 21.090397 21.090397 21.025303 20.981907 20.851704 20.938496 20.764896 20.569599 20.374302 20.287510 20.113895 20.113895 19.962009 19.940296 19.918598 19.896900 19.810108 19.636509 19.658207 19.614796 19.441196 19.376102 19.267597 19.159107 19.050602 18.898701 18.833607 18.855305 18.594898 18.399601 18.030704 17.878803 17.770298 17.791996 17.813709 17.943897 17.987309 18.009007 
17.618397 17.618397 17.640110 17.661808 17.791996 17.683506 17.575001 17.488209 17.531605 17.596699 17.618397 17.575001 17.488209 17.575001 17.509907 17.640110 17.553303 17.488209 17.531605 17.531605 17.575001 17.553303 17.531605 17.575001 17.575001 17.640110 17.575001 17.661808 17.618397 17.596699 17.661808 17.596699 17.640110 17.509907 17.618397 17.640110 17.726902 17.640110 17.553303 17.488209 17.444798 17.488209 17.531605 17.770298 17.900501 18.095798 18.291096 18.573200 18.660007 19.007206 19.093998 19.115696 19.180805 19.137409 19.224201 19.332706 19.354404 19.571400 19.419498 19.593098 19.484608 19.549702 19.614796 19.744999 19.788410 19.918598 19.962009 20.179005 20.265797 20.352604 20.439396 20.482807 20.591297 20.634708 20.547901 20.656406 20.504505 20.439396 20.265797 20.179005 20.222401 20.244099 20.244099 20.309208 20.265797 20.439396 20.417698 20.569599 20.699802 20.960209 20.981907 21.068699 21.047001 21.177204 21.112110 21.112110 21.068699 21.133808 21.047001 20.830006 20.895100 20.830006 20.830006 20.786610 20.851704 20.938496 20.895100 20.916798 20.938496 20.808308 20.699802 20.656406 20.634708 20.504505 20.591297 20.591297 20.634708 20.656406 20.786610 20.764896 21.003605 21.003605 21.112110 21.090397 21.090397 21.068699 20.960209 20.938496 20.764896 20.699802 20.482807 20.396000 20.222401 20.244099 20.113895 19.983707 19.983707 19.983707 19.940296 19.744999 19.744999 19.679905 19.528004 19.441196 19.419498 19.202503 19.115696 19.007206 18.963810 18.877003 18.833607 18.660007 18.160908 18.009007 17.835407 17.943897 17.900501 18.095798 17.943897 17.965595 
17.661808 17.618397 17.596699 17.640110 17.640110 17.770298 17.575001 17.553303 17.466496 17.509907 17.509907 17.596699 17.531605 17.683506 17.596699 17.596699 17.618397 17.596699 17.553303 17.509907 17.553303 17.553303 17.531605 17.596699 17.596699 17.618397 17.596699 17.640110 17.596699 17.661808 17.618397 17.618397 17.575001 17.423100 17.531605 17.466496 17.705204 17.705204 17.531605 17.509907 17.358006 17.466496 17.531605 17.705204 17.878803 18.139210 18.269398 18.486408 18.594898 18.963810 19.159107 19.202503 19.245899 19.202503 19.267597 19.332706 19.376102 19.441196 19.419498 19.549702 19.549702 19.593098 19.636509 19.766697 19.788410 19.831806 20.092197 20.222401 20.287510 20.309208 20.526203 20.504505 20.612995 20.591297 20.634708 20.656406 20.569599 20.439396 20.265797 20.200703 20.222401 20.287510 20.265797 20.287510 20.265797 20.374302 20.482807 20.504505 20.764896 20.916798 21.003605 21.003605 21.090397 21.068699 20.960209 20.938496 20.873402 20.895100 20.895100 20.895100 20.981907 20.960209 20.895100 20.895100 20.938496 20.981907 20.981907 20.960209 21.025303 20.786610 20.634708 20.656406 20.569599 20.504505 20.526203 20.504505 20.634708 20.612995 20.721500 20.764896 21.003605 21.025303 21.047001 21.068699 21.047001 21.025303 20.960209 20.981907 20.808308 20.808308 20.569599 20.417698 20.265797 20.222401 20.157307 20.027103 19.983707 20.092197 20.070499 19.853504 19.788410 19.788410 19.593098 19.528004 19.419498 19.311008 19.159107 19.072300 18.898701 18.920399 18.790195 18.660007 18.421299 17.987309 17.922199 17.922199 17.965595 17.987309 17.835407 17.922199 
17.661808 17.770298 17.661808 17.618397 17.705204 17.705204 17.509907 17.488209 17.466496 17.531605 17.596699 17.531605 17.575001 17.661808 17.553303 17.575001 17.509907 17.531605 17.488209 17.531605 17.618397 17.531605 17.640110 17.661808 17.596699 17.596699 17.683506 17.661808 17.618397 17.640110 17.596699 17.531605 17.553303 17.488209 17.640110 17.640110 17.618397 17.618397 17.726902 17.618397 17.358006 17.423100 17.531605 17.553303 17.900501 18.160908 18.291096 18.442997 18.529804 18.963810 19.202503 19.159107 19.245899 19.267597 19.224201 19.332706 19.311008 19.376102 19.462910 19.528004 19.549702 19.614796 19.679905 19.744999 19.810108 20.027103 20.092197 20.352604 20.374302 20.461109 20.612995 20.612995 20.721500 20.743198 20.656406 20.699802 20.634708 20.526203 20.396000 20.287510 20.265797 20.287510 20.244099 20.309208 20.374302 20.417698 20.461109 20.569599 20.721500 20.764896 20.916798 20.960209 20.873402 20.960209 20.960209 20.960209 20.938496 20.873402 21.047001 21.047001 21.090397 21.003605 20.981907 20.981907 21.025303 21.112110 21.090397 21.068699 21.068699 20.786610 20.678104 20.612995 20.504505 20.526203 20.547901 20.526203 20.591297 20.656406 20.721500 20.743198 20.895100 21.047001 21.003605 21.155506 21.112110 21.090397 21.047001 20.916798 20.981907 20.895100 20.764896 20.504505 20.330906 20.417698 20.265797 20.157307 20.179005 20.244099 20.113895 20.005405 19.918598 19.896900 19.679905 19.593098 19.549702 19.419498 19.224201 19.224201 19.007206 18.985508 18.833607 18.877003 18.573200 18.095798 17.878803 17.987309 18.009007 18.009007 17.900501 18.030704 
17.683506 17.683506 17.618397 17.640110 17.813709 17.596699 17.466496 17.509907 17.531605 17.640110 17.596699 17.575001 17.596699 17.596699 17.640110 17.575001 17.596699 17.661808 17.488209 17.553303 17.575001 17.509907 17.575001 17.596699 17.553303 17.596699 17.575001 17.683506 17.683506 17.661808 17.683506 17.683506 17.575001 17.596699 17.618397 17.640110 17.683506 17.661808 17.640110 17.466496 17.423100 17.466496 17.553303 17.553303 17.791996 18.074100 18.269398 18.421299 18.529804 18.746799 19.180805 19.202503 19.224201 19.267597 19.180805 19.289295 19.354404 19.332706 19.419498 19.484608 19.549702 19.571400 19.701603 19.810108 19.896900 19.918598 20.070499 20.309208 20.482807 20.461109 20.547901 20.569599 20.699802 20.634708 20.656406 20.743198 20.634708 20.612995 20.417698 20.439396 20.352604 20.265797 20.330906 20.309208 20.352604 20.396000 20.526203 20.591297 20.656406 20.764896 20.895100 20.786610 20.786610 20.851704 20.764896 20.808308 20.743198 20.808308 20.873402 20.938496 21.068699 21.112110 21.112110 21.047001 21.177204 21.112110 21.155506 21.112110 21.047001 20.851704 20.764896 20.721500 20.591297 20.526203 20.526203 20.526203 20.591297 20.612995 20.612995 20.634708 20.851704 21.003605 20.960209 20.981907 21.133808 21.003605 20.981907 20.895100 20.938496 20.873402 20.656406 20.504505 20.396000 20.417698 20.482807 20.265797 20.396000 20.309208 20.265797 20.200703 20.113895 19.983707 19.744999 19.679905 19.593098 19.397800 19.441196 19.354404 19.159107 18.963810 18.898701 18.768497 18.746799 18.291096 17.987309 17.922199 17.943897 18.052402 18.009007 18.052402 
17.726902 17.791996 17.770298 17.705204 17.683506 17.575001 17.531605 17.553303 17.488209 17.618397 17.575001 17.618397 17.596699 17.531605 17.618397 17.640110 17.553303 17.640110 17.575001 17.531605 17.596699 17.575001 17.553303 17.640110 17.640110 17.575001 17.618397 17.683506 17.618397 17.618397 17.596699 17.618397 17.640110 17.596699 17.596699 17.618397 17.726902 17.705204 17.640110 17.531605 17.336308 17.444798 17.531605 17.618397 17.878803 17.965595 18.204304 18.399601 18.508106 18.681705 19.115696 19.180805 19.245899 19.224201 19.180805 19.245899 19.354404 19.354404 19.441196 19.571400 19.593098 19.593098 19.831806 19.918598 19.940296 20.005405 20.048801 20.265797 20.396000 20.547901 20.547901 20.591297 20.591297 20.569599 20.591297 20.656406 20.656406 20.634708 20.526203 20.482807 20.396000 20.482807 20.461109 20.526203 20.439396 20.569599 20.634708 20.656406 20.656406 20.764896 20.786610 20.743198 20.656406 20.764896 20.678104 20.786610 20.634708 20.721500 20.764896 20.938496 21.090397 21.133808 21.177204 21.090397 21.133808 21.220600 21.220600 21.112110 21.155506 20.916798 20.721500 20.699802 20.569599 20.526203 20.612995 20.526203 20.656406 20.634708 20.612995 20.569599 20.830006 20.938496 20.938496 21.003605 21.003605 20.938496 20.960209 20.808308 20.895100 20.808308 20.612995 20.504505 20.374302 20.547901 20.526203 20.482807 20.526203 20.461109 20.504505 20.287510 20.157307 20.179005 19.875202 19.744999 19.723301 19.593098 19.462910 19.376102 19.224201 19.028904 18.833607 18.898701 18.703403 18.377903 18.009007 17.987309 18.009007 17.987309 18.030704 18.030704 
17.661808 17.835407 17.770298 17.661808 17.661808 17.661808 17.596699 17.509907 17.531605 17.596699 17.575001 17.640110 17.683506 17.618397 17.553303 17.705204 17.553303 17.618397 17.640110 17.575001 17.661808 17.596699 17.596699 17.618397 17.575001 17.618397 17.596699 17.683506 17.618397 17.640110 17.575001 17.618397 17.640110 17.683506 17.618397 17.575001 17.705204 17.575001 17.661808 17.444798 17.423100 17.466496 17.509907 17.575001 17.640110 17.943897 18.160908 18.334507 18.464710 18.725101 19.050602 19.289295 19.267597 19.245899 19.245899 19.311008 19.311008 19.462910 19.462910 19.462910 19.636509 19.679905 19.853504 19.853504 19.918598 20.005405 20.092197 20.222401 20.396000 20.504505 20.634708 20.656406 20.656406 20.808308 20.634708 20.721500 20.678104 20.612995 20.634708 20.569599 20.526203 20.547901 20.547901 20.569599 20.634708 20.634708 20.612995 20.699802 20.678104 20.678104 20.764896 20.634708 20.612995 20.634708 20.569599 20.504505 20.547901 20.699802 20.786610 20.830006 20.981907 21.133808 21.112110 21.112110 21.177204 21.263996 21.155506 21.177204 21.177204 21.003605 20.786610 20.764896 20.678104 20.612995 20.612995 20.482807 20.612995 20.678104 20.721500 20.764896 20.786610 20.873402 20.895100 20.938496 20.938496 20.873402 20.851704 20.786610 20.721500 20.699802 20.634708 20.634708 20.504505 20.721500 20.634708 20.591297 20.591297 20.656406 20.526203 20.417698 20.396000 20.244099 19.962009 19.810108 19.788410 19.549702 19.506306 19.376102 19.180805 19.093998 18.963810 18.985508 18.811909 18.594898 18.139210 18.030704 17.987309 17.943897 17.987309 18.030704 
17.726902 17.748600 17.791996 17.661808 17.661808 17.683506 17.596699 17.553303 17.575001 17.509907 17.640110 17.553303 17.509907 17.705204 17.596699 17.748600 17.575001 17.575001 17.596699 17.575001 17.661808 17.661808 17.488209 17.640110 17.596699 17.596699 17.640110 17.683506 17.618397 17.640110 17.575001 17.596699 17.575001 17.683506 17.661808 17.531605 17.726902 17.618397 17.661808 17.466496 17.401402 17.401402 17.444798 17.509907 17.748600 17.857105 18.139210 18.291096 18.508106 18.681705 18.920399 19.159107 19.224201 19.224201 19.180805 19.289295 19.311008 19.311008 19.462910 19.506306 19.636509 19.701603 19.810108 19.962009 19.918598 20.070499 20.113895 20.157307 20.352604 20.482807 20.482807 20.656406 20.678104 20.743198 20.634708 20.721500 20.699802 20.656406 20.634708 20.699802 20.612995 20.656406 20.699802 20.743198 20.721500 20.743198 20.743198 20.656406 20.764896 20.634708 20.678104 20.634708 20.526203 20.504505 20.569599 20.612995 20.526203 20.591297 20.721500 20.851704 20.873402 21.112110 21.155506 21.155506 21.285709 21.220600 21.242298 21.177204 21.177204 21.025303 20.895100 20.808308 20.764896 20.721500 20.699802 20.656406 20.678104 20.743198 20.830006 20.786610 20.786610 20.938496 20.895100 20.916798 20.786610 20.743198 20.526203 20.547901 20.634708 20.482807 20.612995 20.591297 20.634708 20.808308 20.743198 20.764896 20.721500 20.699802 20.612995 20.547901 20.417698 20.352604 20.113895 19.896900 19.831806 19.593098 19.528004 19.376102 19.245899 19.050602 19.028904 19.028904 18.898701 18.681705 18.334507 18.139210 18.074100 18.009007 17.987309 17.987309 
17.705204 17.748600 17.791996 17.705204 17.618397 17.575001 17.596699 17.575001 17.531605 17.553303 17.575001 17.618397 17.553303 17.575001 17.553303 17.596699 17.575001 17.640110 17.683506 17.553303 17.618397 17.618397 17.575001 17.596699 17.575001 17.596699 17.661808 17.661808 17.640110 17.640110 17.553303 17.683506 17.683506 17.661808 17.640110 17.683506 17.726902 17.553303 17.531605 17.379704 17.466496 17.444798 17.444798 17.575001 17.705204 17.900501 18.074100 18.204304 18.486408 18.529804 18.855305 19.115696 19.224201 19.180805 19.180805 19.311008 19.289295 19.419498 19.462910 19.506306 19.571400 19.636509 19.875202 19.875202 19.918598 19.962009 20.027103 20.179005 20.309208 20.265797 20.482807 20.591297 20.569599 20.547901 20.547901 20.547901 20.591297 20.612995 20.634708 20.678104 20.678104 20.678104 20.743198 20.830006 20.743198 20.764896 20.786610 20.786610 20.786610 20.699802 20.743198 20.612995 20.591297 20.569599 20.482807 20.526203 20.526203 20.569599 20.612995 20.743198 20.916798 20.960209 21.155506 21.090397 21.155506 21.198902 21.155506 21.177204 21.133808 20.981907 20.981907 20.916798 20.786610 20.764896 20.743198 20.786610 20.851704 20.873402 20.873402 20.851704 20.981907 20.938496 20.764896 20.699802 20.678104 20.569599 20.482807 20.439396 20.352604 20.461109 20.482807 20.374302 20.482807 20.721500 20.786610 20.743198 20.699802 20.743198 20.656406 20.699802 20.439396 20.439396 20.135609 20.027103 19.788410 19.701603 19.593098 19.354404 19.354404 19.159107 19.007206 18.985508 18.920399 18.703403 18.529804 18.117496 18.074100 18.009007 18.052402 18.117496 
17.640110 17.618397 17.705204 17.683506 17.553303 17.596699 17.575001 17.575001 17.509907 17.466496 17.423100 17.509907 17.466496 17.618397 17.661808 17.575001 17.596699 17.618397 17.640110 17.618397 17.575001 17.575001 17.509907 17.553303 17.553303 17.575001 17.509907 17.661808 17.553303 17.488209 17.575001 17.661808 17.640110 17.618397 17.596699 17.640110 17.661808 17.661808 17.661808 17.379704 17.336308 17.401402 17.488209 17.553303 17.618397 17.748600 17.965595 18.204304 18.421299 18.594898 18.855305 19.072300 19.159107 19.224201 19.202503 19.245899 19.354404 19.332706 19.484608 19.484608 19.788410 19.701603 19.831806 19.940296 19.962009 19.940296 20.048801 20.179005 20.287510 20.330906 20.352604 20.439396 20.482807 20.352604 20.374302 20.504505 20.569599 20.591297 20.699802 20.678104 20.721500 20.786610 20.786610 20.764896 20.895100 20.721500 20.808308 20.678104 20.743198 20.656406 20.612995 20.678104 20.504505 20.569599 20.504505 20.461109 20.591297 20.612995 20.634708 20.721500 20.743198 20.808308 21.112110 20.960209 21.025303 21.090397 21.112110 21.025303 21.090397 20.938496 20.981907 20.960209 20.960209 20.851704 20.851704 20.938496 20.895100 20.938496 20.938496 20.981907 20.895100 20.960209 20.851704 20.612995 20.569599 20.547901 20.374302 20.396000 20.352604 20.439396 20.461109 20.417698 20.526203 20.699802 20.721500 20.699802 20.699802 20.764896 20.678104 20.569599 20.547901 20.417698 20.179005 19.918598 19.875202 19.658207 19.528004 19.376102 19.332706 19.267597 19.093998 19.050602 18.877003 18.833607 18.638309 18.291096 18.074100 18.074100 18.117496 18.030704 
17.683506 17.748600 17.726902 17.748600 17.726902 17.640110 17.683506 17.509907 17.531605 17.509907 17.575001 17.596699 17.596699 17.683506 17.705204 17.661808 17.618397 17.575001 17.640110 17.618397 17.683506 17.683506 17.596699 17.640110 17.575001 17.640110 17.640110 17.640110 17.618397 17.705204 17.596699 17.705204 17.618397 17.726902 17.661808 17.726902 17.726902 17.748600 17.640110 17.379704 17.488209 17.466496 17.488209 17.553303 17.531605 17.791996 17.943897 18.182606 18.421299 18.551502 18.811909 19.028904 19.245899 19.202503 19.202503 19.267597 19.332706 19.311008 19.397800 19.506306 19.766697 19.744999 19.853504 20.048801 20.070499 20.048801 20.092197 20.048801 20.200703 20.244099 20.352604 20.352604 20.461109 20.461109 20.396000 20.547901 20.526203 20.612995 20.612995 20.764896 20.786610 20.830006 20.830006 20.808308 20.851704 20.764896 20.764896 20.743198 20.786610 20.721500 20.678104 20.612995 20.634708 20.569599 20.547901 20.526203 20.526203 20.699802 20.678104 20.743198 20.786610 20.830006 20.938496 21.003605 20.981907 21.068699 21.003605 20.916798 20.981907 20.916798 21.025303 21.025303 21.003605 20.960209 21.025303 21.090397 21.155506 21.068699 21.068699 21.068699 21.003605 21.025303 20.808308 20.699802 20.504505 20.417698 20.396000 20.396000 20.309208 20.461109 20.287510 20.504505 20.461109 20.743198 20.786610 20.830006 20.851704 20.895100 20.808308 20.699802 20.591297 20.526203 20.265797 19.940296 20.027103 19.896900 19.723301 19.593098 19.506306 19.419498 19.159107 19.093998 19.028904 18.768497 18.703403 18.377903 18.139210 18.139210 18.160908 18.160908 
17.509907 17.683506 17.705204 17.705204 17.618397 17.770298 17.618397 17.509907 17.575001 17.509907 17.423100 17.466496 17.553303 17.618397 17.596699 17.661808 17.661808 17.575001 17.618397 17.618397 17.618397 17.575001 17.553303 17.640110 17.640110 17.618397 17.661808 17.618397 17.618397 17.596699 17.661808 17.661808 17.618397 17.683506 17.596699 17.640110 17.683506 17.575001 17.618397 17.379704 17.336308 17.444798 17.444798 17.509907 17.575001 17.683506 17.943897 18.095798 18.269398 18.486408 18.638309 18.942097 19.159107 19.245899 19.159107 19.267597 19.245899 19.419498 19.441196 19.462910 19.701603 19.679905 19.875202 20.005405 20.048801 20.048801 20.048801 20.027103 20.092197 20.135609 20.135609 20.244099 20.374302 20.330906 20.374302 20.461109 20.504505 20.526203 20.569599 20.721500 20.830006 20.786610 20.808308 20.786610 20.895100 20.764896 20.786610 20.699802 20.721500 20.634708 20.678104 20.634708 20.591297 20.656406 20.591297 20.634708 20.656406 20.678104 20.786610 20.851704 20.786610 20.851704 20.938496 20.851704 20.938496 20.851704 20.786610 20.743198 20.830006 20.721500 20.808308 21.068699 21.047001 21.047001 21.133808 21.068699 21.242298 21.177204 21.242298 21.155506 21.068699 21.090397 20.895100 20.721500 20.547901 20.482807 20.330906 20.374302 20.374302 20.309208 20.396000 20.482807 20.461109 20.678104 20.656406 20.786610 20.851704 20.699802 20.786610 20.743198 20.656406 20.569599 20.374302 20.070499 20.070499 19.875202 19.723301 19.528004 19.419498 19.289295 19.224201 19.072300 18.963810 18.920399 18.790195 18.638309 18.291096 18.095798 18.160908 18.182606 
17.444798 17.705204 17.748600 17.683506 17.748600 17.748600 17.596699 17.509907 17.509907 17.466496 17.575001 17.488209 17.596699 17.661808 17.596699 17.596699 17.683506 17.596699 17.640110 17.618397 17.683506 17.748600 17.575001 17.640110 17.683506 17.640110 17.618397 17.596699 17.705204 17.596699 17.575001 17.640110 17.618397 17.683506 17.618397 17.661808 17.705204 17.640110 17.640110 17.379704 17.379704 17.423100 17.531605 17.661808 17.661808 17.618397 17.878803 18.095798 18.312809 18.486408 18.703403 18.746799 19.072300 19.224201 19.115696 19.202503 19.267597 19.311008 19.441196 19.441196 19.571400 19.679905 19.853504 19.940296 20.048801 20.027103 20.048801 19.983707 20.048801 20.092197 20.092197 20.265797 20.265797 20.309208 20.396000 20.461109 20.461109 20.482807 20.612995 20.721500 20.786610 20.851704 20.699802 20.743198 20.699802 20.721500 20.808308 20.721500 20.764896 20.678104 20.743198 20.656406 20.656406 20.612995 20.612995 20.591297 20.656406 20.808308 20.830006 20.808308 20.873402 20.851704 20.764896 20.699802 20.699802 20.678104 20.699802 20.569599 20.612995 20.678104 20.721500 21.003605 20.960209 21.025303 21.112110 21.047001 21.242298 21.155506 21.133808 21.198902 21.177204 21.112110 20.873402 20.721500 20.547901 20.547901 20.417698 20.352604 20.309208 20.439396 20.374302 20.417698 20.482807 20.699802 20.699802 20.634708 20.743198 20.895100 20.786610 20.612995 20.547901 20.504505 20.265797 20.113895 20.048801 19.962009 19.658207 19.549702 19.549702 19.462910 19.245899 19.115696 19.028904 18.920399 18.963810 18.746799 18.508106 18.204304 18.074100 18.095798 
17.531605 17.553303 17.618397 17.661808 17.575001 17.705204 17.618397 17.466496 17.531605 17.444798 17.553303 17.618397 17.640110 17.683506 17.618397 17.618397 17.575001 17.661808 17.640110 17.661808 17.791996 17.640110 17.618397 17.618397 17.661808 17.618397 17.640110 17.661808 17.683506 17.661808 17.575001 17.618397 17.596699 17.531605 17.618397 17.575001 17.640110 17.575001 17.553303 17.336308 17.379704 17.401402 17.466496 17.531605 17.748600 17.575001 17.878803 17.987309 18.204304 18.442997 18.616596 18.746799 19.007206 19.093998 19.137409 19.180805 19.311008 19.332706 19.376102 19.441196 19.571400 19.658207 19.810108 19.962009 20.048801 20.005405 20.027103 20.027103 20.048801 20.179005 20.092197 20.244099 20.287510 20.352604 20.417698 20.417698 20.482807 20.482807 20.547901 20.612995 20.786610 20.830006 20.830006 20.699802 20.721500 20.656406 20.743198 20.721500 20.721500 20.612995 20.699802 20.678104 20.699802 20.743198 20.764896 20.743198 20.808308 20.916798 20.960209 20.960209 20.960209 20.916798 20.808308 20.656406 20.656406 20.547901 20.569599 20.526203 20.504505 20.547901 20.591297 20.786610 20.938496 21.025303 21.220600 21.263996 21.285709 21.242298 21.198902 21.155506 21.177204 21.068699 20.981907 20.699802 20.634708 20.461109 20.526203 20.461109 20.417698 20.374302 20.374302 20.417698 20.461109 20.634708 20.699802 20.786610 20.743198 20.699802 20.764896 20.634708 20.504505 20.504505 20.265797 20.135609 20.113895 19.940296 19.766697 19.679905 19.614796 19.506306 19.289295 19.224201 19.093998 18.898701 18.898701 18.855305 18.594898 18.334507 18.226002 18.160908 
17.358006 17.509907 17.640110 17.618397 17.596699 17.575001 17.531605 17.531605 17.444798 17.553303 17.575001 17.640110 17.596699 17.705204 17.726902 17.661808 17.661808 17.618397 17.640110 17.661808 17.683506 17.661808 17.596699 17.618397 17.596699 17.618397 17.683506 17.618397 17.683506 17.661808 17.466496 17.509907 17.553303 17.531605 17.553303 17.661808 17.748600 17.553303 17.553303 17.292896 17.358006 17.379704 17.509907 17.444798 17.488209 17.618397 17.813709 17.965595 18.204304 18.377903 18.551502 18.703403 18.920399 19.050602 19.115696 19.202503 19.267597 19.332706 19.397800 19.462910 19.636509 19.593098 19.788410 19.962009 20.027103 20.048801 20.027103 20.027103 20.048801 20.135609 20.179005 20.222401 20.287510 20.287510 20.330906 20.417698 20.396000 20.526203 20.461109 20.591297 20.721500 20.699802 20.764896 20.612995 20.721500 20.591297 20.634708 20.526203 20.612995 20.656406 20.678104 20.743198 20.743198 20.764896 20.916798 20.916798 20.916798 21.090397 21.025303 21.047001 21.047001 21.025303 20.721500 20.634708 20.612995 20.656406 20.504505 20.526203 20.482807 20.482807 20.547901 20.764896 20.873402 20.981907 21.112110 21.177204 21.220600 21.177204 21.242298 21.242298 21.198902 21.112110 21.025303 20.808308 20.634708 20.526203 20.569599 20.417698 20.461109 20.504505 20.461109 20.526203 20.547901 20.634708 20.743198 20.721500 20.743198 20.808308 20.656406 20.634708 20.396000 20.374302 20.222401 20.179005 20.027103 19.831806 19.788410 19.766697 19.571400 19.419498 19.376102 19.245899 19.072300 18.920399 19.007206 18.963810 18.833607 18.442997 18.291096 18.226002 
17.314610 17.509907 17.661808 17.640110 17.683506 17.618397 17.466496 17.531605 17.575001 17.618397 17.683506 17.640110 17.748600 17.705204 17.726902 17.726902 17.748600 17.726902 17.705204 17.683506 17.640110 17.618397 17.618397 17.596699 17.618397 17.575001 17.661808 17.770298 17.596699 17.726902 17.531605 17.509907 17.531605 17.553303 17.553303 17.596699 17.878803 17.553303 17.553303 17.466496 17.423100 17.423100 17.401402 17.509907 17.531605 17.683506 17.705204 17.965595 18.117496 18.334507 18.356205 18.594898 18.877003 18.985508 18.985508 19.180805 19.311008 19.289295 19.462910 19.528004 19.723301 19.723301 19.853504 19.918598 19.940296 20.005405 20.048801 19.983707 20.027103 20.070499 20.113895 20.287510 20.330906 20.265797 20.309208 20.439396 20.396000 20.396000 20.461109 20.591297 20.699802 20.786610 20.656406 20.678104 20.786610 20.699802 20.634708 20.526203 20.526203 20.526203 20.634708 20.808308 20.764896 20.830006 20.895100 20.981907 21.003605 21.068699 21.068699 21.047001 21.003605 20.960209 20.830006 20.743198 20.634708 20.547901 20.374302 20.396000 20.374302 20.396000 20.504505 20.743198 20.873402 21.047001 21.068699 21.155506 21.263996 21.198902 21.242298 21.220600 21.220600 21.155506 21.003605 21.003605 20.786610 20.699802 20.634708 20.547901 20.482807 20.569599 20.612995 20.569599 20.569599 20.743198 20.743198 20.743198 20.634708 20.612995 20.612995 20.461109 20.330906 20.396000 20.179005 20.157307 20.092197 19.983707 19.853504 19.723301 19.636509 19.593098 19.484608 19.245899 19.180805 19.007206 18.963810 18.985508 18.855305 18.551502 18.269398 18.074100 
17.401402 17.466496 17.618397 17.618397 17.748600 17.596699 17.596699 17.553303 17.575001 17.531605 17.596699 17.618397 17.640110 17.770298 17.640110 17.683506 17.683506 17.770298 17.726902 17.596699 17.726902 17.705204 17.640110 17.596699 17.683506 17.596699 17.726902 17.661808 17.683506 17.726902 17.575001 17.509907 17.553303 17.618397 17.575001 17.640110 17.683506 17.575001 17.618397 17.401402 17.379704 17.401402 17.509907 17.531605 17.531605 17.553303 17.640110 17.857105 18.052402 18.247700 18.442997 18.508106 18.725101 18.833607 19.028904 19.093998 19.245899 19.311008 19.332706 19.484608 19.636509 19.593098 19.831806 19.896900 19.896900 20.005405 19.940296 19.962009 19.983707 20.048801 20.179005 20.244099 20.287510 20.287510 20.309208 20.417698 20.396000 20.417698 20.417698 20.612995 20.721500 20.699802 20.699802 20.612995 20.656406 20.482807 20.461109 20.374302 20.439396 20.439396 20.504505 20.656406 20.678104 20.895100 20.916798 21.003605 21.025303 21.068699 21.068699 21.068699 20.960209 20.960209 20.786610 20.612995 20.634708 20.547901 20.504505 20.439396 20.439396 20.374302 20.526203 20.656406 20.808308 20.916798 21.112110 21.112110 21.155506 21.133808 21.155506 21.155506 21.242298 21.242298 21.025303 20.938496 20.873402 20.786610 20.764896 20.656406 20.634708 20.678104 20.656406 20.721500 20.786610 20.764896 20.743198 20.678104 20.612995 20.591297 20.504505 20.461109 20.330906 20.244099 20.092197 20.092197 20.048801 20.005405 19.788410 19.788410 19.701603 19.593098 19.506306 19.354404 19.245899 19.028904 18.942097 18.985508 18.963810 18.746799 18.442997 18.247700 
17.336308 17.336308 17.575001 17.618397 17.553303 17.575001 17.531605 17.466496 17.575001 17.553303 17.661808 17.683506 17.618397 17.813709 17.770298 17.661808 17.726902 17.791996 17.726902 17.726902 17.726902 17.661808 17.705204 17.618397 17.683506 17.661808 17.683506 17.683506 17.683506 17.661808 17.575001 17.618397 17.596699 17.618397 17.640110 17.661808 17.640110 17.596699 17.683506 17.423100 17.423100 17.423100 17.466496 17.531605 17.640110 17.553303 17.596699 17.726902 18.052402 18.139210 18.334507 18.464710 18.638309 18.920399 19.028904 19.202503 19.245899 19.376102 19.484608 19.441196 19.679905 19.679905 19.766697 19.896900 19.962009 20.005405 19.983707 19.983707 20.048801 20.113895 20.309208 20.265797 20.330906 20.222401 20.309208 20.417698 20.461109 20.526203 20.569599 20.634708 20.699802 20.678104 20.569599 20.526203 20.482807 20.417698 20.417698 20.417698 20.439396 20.417698 20.526203 20.569599 20.678104 20.916798 21.003605 21.003605 21.090397 21.133808 21.198902 21.112110 21.003605 20.895100 20.830006 20.612995 20.569599 20.569599 20.461109 20.417698 20.396000 20.396000 20.591297 20.678104 20.808308 20.916798 21.133808 21.133808 21.112110 21.047001 21.112110 21.133808 21.133808 21.198902 21.025303 20.938496 20.916798 20.851704 20.851704 20.873402 20.830006 20.851704 20.808308 20.786610 20.786610 20.830006 20.851704 20.634708 20.547901 20.504505 20.417698 20.439396 20.265797 20.330906 20.113895 20.135609 20.157307 20.005405 19.896900 19.701603 19.744999 19.679905 19.462910 19.484608 19.311008 19.180805 19.050602 18.985508 19.093998 18.833607 18.486408 18.226002 
17.271198 17.379704 17.423100 17.640110 17.618397 17.683506 17.553303 17.488209 17.596699 17.705204 17.661808 17.705204 17.705204 17.705204 17.791996 17.726902 17.726902 17.661808 17.683506 17.705204 17.748600 17.683506 17.683506 17.683506 17.726902 17.596699 17.640110 17.748600 17.575001 17.683506 17.661808 17.640110 17.575001 17.596699 17.640110 17.596699 17.726902 17.683506 17.661808 17.379704 17.379704 17.488209 17.553303 17.488209 17.640110 17.553303 17.618397 17.683506 17.965595 18.074100 18.399601 18.399601 18.746799 18.855305 18.963810 19.159107 19.245899 19.376102 19.571400 19.506306 19.658207 19.636509 19.810108 19.896900 20.027103 20.113895 20.070499 20.135609 20.048801 20.179005 20.309208 20.309208 20.222401 20.222401 20.330906 20.417698 20.547901 20.699802 20.743198 20.721500 20.743198 20.721500 20.612995 20.461109 20.504505 20.374302 20.330906 20.352604 20.309208 20.287510 20.417698 20.461109 20.699802 20.830006 20.851704 21.047001 21.112110 21.155506 21.133808 21.112110 21.090397 21.003605 20.808308 20.656406 20.699802 20.569599 20.569599 20.461109 20.439396 20.482807 20.569599 20.612995 20.721500 20.873402 21.025303 21.133808 21.068699 21.047001 21.025303 21.047001 21.090397 21.025303 21.025303 20.938496 20.895100 20.851704 21.003605 20.916798 20.960209 21.068699 20.873402 20.830006 20.916798 20.916798 20.873402 20.656406 20.569599 20.547901 20.374302 20.330906 20.200703 20.135609 20.113895 20.070499 20.092197 19.918598 19.940296 19.788410 19.810108 19.679905 19.614796 19.484608 19.354404 19.267597 19.115696 19.159107 19.159107 18.833607 18.681705 18.247700 
17.292896 17.314610 17.553303 17.618397 17.813709 17.596699 17.575001 17.661808 17.575001 17.596699 17.705204 17.705204 17.661808 17.770298 17.705204 17.640110 17.748600 17.683506 17.661808 17.683506 17.705204 17.596699 17.618397 17.661808 17.726902 17.596699 17.640110 17.683506 17.748600 17.705204 17.596699 17.661808 17.661808 17.683506 17.661808 17.705204 17.705204 17.640110 17.618397 17.423100 17.401402 17.423100 17.509907 17.531605 17.575001 17.488209 17.640110 17.726902 17.813709 18.030704 18.247700 18.356205 18.681705 18.790195 19.007206 19.159107 19.267597 19.462910 19.506306 19.506306 19.679905 19.701603 19.766697 19.831806 20.005405 19.983707 20.048801 20.070499 20.070499 20.157307 20.244099 20.222401 20.309208 20.352604 20.439396 20.656406 20.678104 20.678104 20.743198 20.830006 20.830006 20.699802 20.634708 20.396000 20.352604 20.309208 20.287510 20.352604 20.309208 20.330906 20.352604 20.569599 20.612995 20.830006 20.895100 21.025303 21.090397 21.177204 21.112110 21.068699 21.112110 21.025303 20.895100 20.743198 20.656406 20.591297 20.634708 20.612995 20.526203 20.526203 20.547901 20.764896 20.808308 20.851704 21.003605 20.960209 20.960209 20.916798 20.851704 20.873402 20.960209 20.895100 20.916798 20.851704 20.960209 20.895100 21.068699 20.981907 21.133808 21.068699 21.112110 20.981907 21.025303 20.938496 20.960209 20.699802 20.591297 20.612995 20.461109 20.439396 20.244099 20.244099 20.179005 20.027103 20.092197 19.940296 19.853504 19.875202 19.853504 19.744999 19.723301 19.571400 19.462910 19.267597 19.072300 19.137409 19.137409 18.963810 18.855305 18.399601 
17.358006 17.401402 17.509907 17.705204 17.726902 17.705204 17.596699 17.640110 17.661808 17.640110 17.661808 17.705204 17.683506 17.791996 17.661808 17.683506 17.661808 17.661808 17.618397 17.596699 17.661808 17.618397 17.683506 17.640110 17.640110 17.661808 17.683506 17.770298 17.661808 17.661808 17.661808 17.596699 17.575001 17.748600 17.618397 17.748600 17.726902 17.705204 17.531605 17.358006 17.358006 17.444798 17.423100 17.509907 17.618397 17.575001 17.596699 17.683506 17.791996 18.117496 18.247700 18.334507 18.660007 18.811909 19.007206 19.245899 19.354404 19.419498 19.549702 19.593098 19.658207 19.679905 19.810108 19.875202 19.940296 20.070499 20.092197 20.157307 20.113895 20.244099 20.222401 20.352604 20.417698 20.461109 20.526203 20.656406 20.656406 20.743198 20.851704 20.830006 20.830006 20.699802 20.612995 20.526203 20.482807 20.287510 20.330906 20.222401 20.222401 20.330906 20.287510 20.526203 20.591297 20.786610 20.960209 20.981907 21.003605 21.090397 21.090397 21.003605 21.068699 21.025303 20.916798 20.851704 20.786610 20.721500 20.743198 20.678104 20.656406 20.678104 20.786610 20.764896 20.808308 20.873402 20.873402 20.873402 20.830006 20.808308 20.830006 20.721500 20.743198 20.764896 20.830006 20.851704 20.916798 20.916798 20.938496 21.025303 21.133808 21.047001 21.112110 21.047001 21.025303 21.068699 20.938496 20.743198 20.678104 20.526203 20.439396 20.439396 20.265797 20.222401 20.157307 20.092197 20.157307 20.135609 20.070499 19.983707 19.810108 19.853504 19.658207 19.571400 19.462910 19.311008 19.224201 19.115696 19.180805 19.072300 18.963810 18.529804 
17.423100 17.336308 17.466496 17.726902 17.726902 17.683506 17.618397 17.748600 17.748600 17.618397 17.596699 17.726902 17.683506 17.683506 17.661808 17.748600 17.683506 17.705204 17.596699 17.531605 17.575001 17.618397 17.640110 17.640110 17.618397 17.640110 17.640110 17.683506 17.640110 17.596699 17.661808 17.640110 17.640110 17.770298 17.661808 17.726902 17.705204 17.640110 17.466496 17.314610 17.444798 17.531605 17.488209 17.531605 17.553303 17.618397 17.640110 17.661808 17.705204 17.965595 18.117496 18.334507 18.616596 18.833607 18.898701 19.202503 19.311008 19.397800 19.571400 19.571400 19.658207 19.658207 19.766697 19.831806 19.918598 20.113895 20.135609 20.092197 20.135609 20.113895 20.135609 20.330906 20.374302 20.461109 20.591297 20.721500 20.764896 20.743198 20.895100 20.895100 20.895100 20.699802 20.569599 20.504505 20.504505 20.265797 20.265797 20.244099 20.265797 20.309208 20.396000 20.526203 20.526203 20.764896 20.916798 21.003605 21.068699 21.068699 21.090397 21.025303 21.047001 21.025303 20.873402 20.916798 20.830006 20.721500 20.873402 20.808308 20.916798 20.851704 20.938496 20.938496 21.047001 20.960209 20.938496 20.873402 20.764896 20.678104 20.634708 20.656406 20.634708 20.699802 20.721500 20.656406 20.764896 20.873402 20.981907 21.003605 21.090397 21.133808 21.112110 21.155506 21.068699 21.090397 20.960209 20.678104 20.764896 20.591297 20.526203 20.417698 20.330906 20.309208 20.222401 20.157307 20.287510 20.135609 20.070499 20.048801 19.983707 19.831806 19.788410 19.744999 19.484608 19.441196 19.354404 19.202503 19.093998 19.115696 19.007206 18.703403 
17.249500 17.336308 17.401402 17.661808 17.640110 17.618397 17.596699 17.640110 17.618397 17.618397 17.596699 17.661808 17.683506 17.661808 17.683506 17.748600 17.640110 17.661808 17.575001 17.596699 17.531605 17.575001 17.618397 17.640110 17.661808 17.575001 17.618397 17.618397 17.509907 17.683506 17.640110 17.596699 17.683506 17.661808 17.640110 17.661808 17.705204 17.596699 17.553303 17.358006 17.423100 17.509907 17.531605 17.488209 17.683506 17.531605 17.553303 17.596699 17.661808 17.922199 18.074100 18.204304 18.551502 18.703403 18.855305 19.137409 19.245899 19.289295 19.506306 19.419498 19.549702 19.679905 19.679905 19.896900 19.940296 20.092197 20.157307 20.113895 20.027103 20.005405 20.092197 20.244099 20.352604 20.461109 20.634708 20.612995 20.743198 20.786610 20.851704 20.851704 20.851704 20.764896 20.612995 20.461109 20.439396 20.352604 20.374302 20.352604 20.330906 20.265797 20.374302 20.396000 20.526203 20.764896 20.895100 20.960209 20.960209 21.068699 20.981907 20.916798 20.960209 20.873402 20.895100 20.786610 20.873402 20.916798 20.895100 20.873402 20.895100 20.938496 21.025303 21.155506 21.112110 21.003605 20.916798 20.808308 20.808308 20.699802 20.678104 20.634708 20.569599 20.656406 20.656406 20.634708 20.699802 20.830006 20.981907 20.981907 21.090397 21.133808 21.068699 21.025303 21.003605 21.047001 21.047001 20.808308 20.743198 20.612995 20.634708 20.439396 20.352604 20.330906 20.330906 20.374302 20.287510 20.287510 20.179005 20.113895 19.962009 19.918598 19.853504 19.614796 19.549702 19.419498 19.289295 19.224201 19.289295 19.224201 19.072300 18.790195 
17.314610 17.314610 17.336308 17.618397 17.705204 17.618397 17.596699 17.596699 17.640110 17.705204 17.705204 17.640110 17.748600 17.726902 17.683506 17.770298 17.661808 17.705204 17.596699 17.618397 17.618397 17.683506 17.618397 17.705204 17.661808 17.575001 17.683506 17.640110 17.596699 17.640110 17.618397 17.596699 17.661808 17.661808 17.813709 17.683506 17.618397 17.661808 17.423100 17.379704 17.401402 17.379704 17.553303 17.466496 17.488209 17.575001 17.640110 17.575001 17.575001 17.922199 17.922199 18.247700 18.508106 18.833607 18.898701 19.093998 19.202503 19.419498 19.484608 19.549702 19.593098 19.614796 19.679905 19.810108 19.918598 20.179005 20.048801 20.027103 19.918598 19.983707 20.070499 20.244099 20.396000 20.374302 20.569599 20.656406 20.634708 20.786610 20.938496 20.895100 20.916798 20.743198 20.612995 20.504505 20.482807 20.374302 20.374302 20.374302 20.287510 20.482807 20.396000 20.526203 20.569599 20.721500 20.786610 20.895100 20.981907 20.960209 20.851704 20.960209 20.851704 20.764896 20.743198 20.830006 20.960209 21.025303 21.068699 21.068699 21.025303 21.068699 21.112110 21.242298 21.112110 21.090397 21.047001 20.916798 20.808308 20.678104 20.699802 20.612995 20.591297 20.678104 20.591297 20.678104 20.764896 20.786610 20.916798 20.960209 21.025303 21.090397 21.068699 21.090397 21.047001 21.090397 21.025303 20.786610 20.721500 20.612995 20.634708 20.504505 20.547901 20.526203 20.352604 20.461109 20.439396 20.439396 20.352604 20.244099 20.113895 19.983707 19.875202 19.788410 19.701603 19.419498 19.419498 19.376102 19.332706 19.289295 19.224201 18.963810 
17.423100 17.358006 17.292896 17.509907 17.683506 17.683506 17.640110 17.705204 17.726902 17.705204 17.835407 17.726902 17.705204 17.726902 17.748600 17.748600 17.661808 17.770298 17.705204 17.553303 17.661808 17.705204 17.596699 17.705204 17.640110 17.640110 17.618397 17.661808 17.640110 17.640110 17.705204 17.661808 17.618397 17.726902 17.661808 17.683506 17.726902 17.640110 17.509907 17.379704 17.444798 17.423100 17.553303 17.509907 17.509907 17.531605 17.553303 17.596699 17.683506 17.835407 18.009007 18.182606 18.486408 18.725101 18.811909 18.985508 19.267597 19.267597 19.419498 19.506306 19.614796 19.571400 19.701603 19.744999 19.810108 19.940296 20.005405 20.005405 19.918598 19.918598 20.070499 20.200703 20.417698 20.417698 20.612995 20.569599 20.721500 20.786610 20.895100 20.895100 20.895100 20.851704 20.743198 20.569599 20.547901 20.461109 20.461109 20.396000 20.330906 20.461109 20.461109 20.569599 20.569599 20.743198 20.764896 20.873402 20.830006 20.808308 20.938496 20.830006 20.808308 20.873402 20.786610 20.743198 21.003605 21.003605 21.112110 21.047001 21.155506 21.133808 21.155506 21.198902 21.220600 21.177204 21.155506 20.938496 20.895100 20.743198 20.612995 20.612995 20.656406 20.612995 20.634708 20.634708 20.678104 20.699802 20.873402 21.025303 21.047001 21.112110 21.025303 21.068699 21.090397 21.003605 21.003605 20.851704 20.830006 20.786610 20.678104 20.743198 20.547901 20.656406 20.526203 20.547901 20.526203 20.526203 20.482807 20.309208 20.200703 20.005405 19.918598 19.853504 19.766697 19.593098 19.506306 19.462910 19.289295 19.332706 19.289295 19.028904 
17.314610 17.271198 17.292896 17.444798 17.509907 17.661808 17.705204 17.661808 17.596699 17.618397 17.683506 17.596699 17.705204 17.661808 17.683506 17.661808 17.640110 17.661808 17.618397 17.596699 17.596699 17.640110 17.553303 17.618397 17.575001 17.618397 17.618397 17.618397 17.596699 17.705204 17.618397 17.575001 17.575001 17.553303 17.661808 17.596699 17.683506 17.618397 17.488209 17.379704 17.379704 17.488209 17.488209 17.531605 17.488209 17.488209 17.575001 17.575001 17.596699 17.726902 17.878803 18.160908 18.421299 18.746799 18.833607 18.985508 19.115696 19.267597 19.397800 19.484608 19.528004 19.614796 19.593098 19.614796 19.744999 19.918598 19.918598 19.831806 19.875202 19.831806 19.940296 20.113895 20.244099 20.330906 20.417698 20.612995 20.612995 20.743198 20.895100 20.786610 20.764896 20.808308 20.743198 20.547901 20.526203 20.482807 20.482807 20.482807 20.439396 20.547901 20.504505 20.699802 20.764896 20.699802 20.721500 20.786610 20.808308 20.830006 20.764896 20.743198 20.786610 20.678104 20.786610 20.656406 20.873402 21.047001 21.025303 21.090397 21.220600 21.242298 21.285709 21.285709 21.263996 21.220600 21.047001 21.025303 20.916798 20.699802 20.699802 20.743198 20.591297 20.678104 20.656406 20.634708 20.721500 20.699802 20.808308 20.916798 21.090397 21.025303 20.916798 20.981907 20.938496 20.960209 20.960209 20.873402 20.808308 20.678104 20.786610 20.764896 20.591297 20.743198 20.656406 20.634708 20.699802 20.656406 20.547901 20.396000 20.352604 19.983707 19.983707 19.918598 19.831806 19.636509 19.462910 19.419498 19.354404 19.376102 19.376102 19.202503 
17.358006 17.336308 17.358006 17.466496 17.618397 17.705204 17.618397 17.640110 17.618397 17.661808 17.661808 17.683506 17.726902 17.618397 17.618397 17.661808 17.640110 17.661808 17.596699 17.575001 17.509907 17.488209 17.575001 17.531605 17.640110 17.618397 17.575001 17.661808 17.575001 17.618397 17.640110 17.661808 17.640110 17.640110 17.640110 17.640110 17.683506 17.618397 17.444798 17.336308 17.466496 17.423100 17.466496 17.466496 17.531605 17.596699 17.640110 17.553303 17.575001 17.618397 17.878803 18.117496 18.399601 18.681705 18.725101 18.898701 19.159107 19.245899 19.332706 19.376102 19.462910 19.549702 19.614796 19.593098 19.679905 19.831806 19.810108 19.853504 19.875202 19.875202 19.940296 20.070499 20.222401 20.352604 20.417698 20.612995 20.547901 20.830006 20.764896 20.786610 20.764896 20.808308 20.721500 20.504505 20.569599 20.504505 20.461109 20.547901 20.656406 20.612995 20.656406 20.721500 20.786610 20.743198 20.764896 20.721500 20.678104 20.764896 20.634708 20.547901 20.656406 20.634708 20.656406 20.743198 20.786610 21.003605 21.068699 21.068699 21.177204 21.177204 21.242298 21.220600 21.198902 21.307407 21.242298 21.112110 21.003605 20.764896 20.699802 20.612995 20.678104 20.699802 20.612995 20.678104 20.721500 20.678104 20.895100 20.916798 20.895100 21.003605 20.851704 20.764896 20.830006 20.830006 20.873402 20.764896 20.721500 20.830006 20.786610 20.699802 20.721500 20.786610 20.786610 20.808308 20.851704 20.743198 20.591297 20.439396 20.330906 20.070499 20.113895 19.962009 19.896900 19.766697 19.636509 19.614796 19.441196 19.376102 19.354404 19.202503 
17.423100 17.314610 17.336308 17.379704 17.553303 17.791996 17.661808 17.661808 17.705204 17.726902 17.661808 17.683506 17.596699 17.705204 17.661808 17.618397 17.640110 17.596699 17.509907 17.618397 17.596699 17.596699 17.575001 17.618397 17.596699 17.661808 17.618397 17.683506 17.618397 17.661808 17.618397 17.661808 17.618397 17.661808 17.683506 17.683506 17.705204 17.618397 17.423100 17.358006 17.488209 17.423100 17.488209 17.509907 17.575001 17.553303 17.596699 17.531605 17.618397 17.661808 17.878803 18.052402 18.377903 18.660007 18.790195 18.920399 19.050602 19.267597 19.311008 19.376102 19.462910 19.462910 19.571400 19.593098 19.636509 19.744999 19.875202 19.810108 19.831806 19.766697 19.918598 20.048801 20.027103 20.135609 20.461109 20.504505 20.569599 20.591297 20.656406 20.699802 20.634708 20.656406 20.634708 20.504505 20.591297 20.569599 20.678104 20.656406 20.634708 20.634708 20.786610 20.743198 20.830006 20.851704 20.764896 20.764896 20.656406 20.678104 20.678104 20.547901 20.634708 20.547901 20.569599 20.591297 20.830006 20.960209 21.047001 21.090397 21.198902 21.285709 21.198902 21.285709 21.263996 21.307407 21.329105 21.112110 21.003605 20.808308 20.721500 20.743198 20.699802 20.699802 20.699802 20.786610 20.830006 20.830006 20.808308 20.786610 20.808308 20.808308 20.808308 20.699802 20.612995 20.743198 20.764896 20.678104 20.678104 20.764896 20.851704 20.830006 20.851704 20.830006 20.786610 20.873402 20.960209 20.786610 20.743198 20.569599 20.374302 20.244099 20.157307 20.048801 19.875202 19.875202 19.593098 19.658207 19.506306 19.311008 19.441196 19.354404 
17.401402 17.379704 17.314610 17.379704 17.618397 17.770298 17.596699 17.640110 17.726902 17.813709 17.726902 17.748600 17.596699 17.705204 17.705204 17.661808 17.683506 17.683506 17.618397 17.553303 17.618397 17.553303 17.596699 17.575001 17.683506 17.683506 17.661808 17.596699 17.618397 17.618397 17.575001 17.596699 17.705204 17.661808 17.705204 17.661808 17.726902 17.661808 17.423100 17.336308 17.358006 17.488209 17.466496 17.575001 17.575001 17.596699 17.553303 17.640110 17.618397 17.618397 17.813709 18.117496 18.377903 18.725101 18.790195 18.855305 19.050602 19.202503 19.289295 19.311008 19.332706 19.506306 19.549702 19.528004 19.614796 19.658207 19.810108 19.788410 19.788410 19.831806 19.875202 19.962009 20.027103 20.113895 20.222401 20.330906 20.482807 20.569599 20.439396 20.591297 20.634708 20.504505 20.591297 20.591297 20.591297 20.547901 20.786610 20.786610 20.808308 20.938496 20.895100 20.764896 20.851704 20.873402 20.786610 20.786610 20.699802 20.656406 20.634708 20.569599 20.612995 20.612995 20.612995 20.634708 20.764896 21.003605 21.025303 21.068699 21.112110 21.307407 21.329105 21.242298 21.307407 21.329105 21.350803 21.177204 21.068699 20.873402 20.786610 20.851704 20.895100 20.851704 20.895100 20.873402 20.895100 20.808308 20.851704 20.808308 20.764896 20.656406 20.721500 20.591297 20.526203 20.634708 20.699802 20.743198 20.743198 20.764896 20.808308 20.873402 20.851704 20.916798 20.895100 20.916798 21.025303 20.830006 20.678104 20.569599 20.504505 20.374302 20.179005 20.113895 20.027103 19.940296 19.744999 19.723301 19.658207 19.528004 19.462910 19.397800 
17.553303 17.314610 17.314610 17.444798 17.575001 17.618397 17.640110 17.683506 17.683506 17.726902 17.640110 17.705204 17.683506 17.661808 17.726902 17.640110 17.575001 17.640110 17.575001 17.531605 17.661808 17.640110 17.575001 17.575001 17.813709 17.553303 17.640110 17.640110 17.596699 17.618397 17.683506 17.618397 17.770298 17.683506 17.726902 17.683506 17.683506 17.553303 17.444798 17.401402 17.423100 17.509907 17.531605 17.553303 17.488209 17.640110 17.618397 17.640110 17.575001 17.661808 17.770298 18.009007 18.291096 18.660007 18.811909 18.942097 18.963810 19.050602 19.202503 19.332706 19.354404 19.376102 19.419498 19.506306 19.484608 19.571400 19.679905 19.766697 19.788410 19.810108 19.766697 19.940296 20.027103 20.005405 20.027103 20.222401 20.200703 20.374302 20.330906 20.504505 20.439396 20.482807 20.417698 20.547901 20.634708 20.656406 20.808308 20.830006 20.786610 20.916798 20.960209 20.938496 20.873402 20.938496 20.851704 20.764896 20.699802 20.721500 20.634708 20.569599 20.656406 20.569599 20.547901 20.591297 20.764896 20.873402 20.938496 21.047001 21.220600 21.220600 21.220600 21.329105 21.198902 21.198902 21.198902 21.155506 21.068699 20.981907 20.981907 20.916798 20.960209 20.938496 20.960209 20.981907 21.003605 20.938496 20.938496 20.873402 20.764896 20.656406 20.482807 20.504505 20.526203 20.526203 20.591297 20.547901 20.591297 20.764896 20.916798 20.873402 20.895100 20.960209 20.960209 20.873402 20.916798 20.851704 20.721500 20.591297 20.569599 20.330906 20.352604 20.179005 20.005405 19.853504 19.744999 19.658207 19.593098 19.441196 19.528004 19.397800 
17.640110 17.271198 17.249500 17.336308 17.401402 17.770298 17.683506 17.705204 17.683506 17.661808 17.618397 17.683506 17.683506 17.705204 17.596699 17.618397 17.596699 17.596699 17.553303 17.618397 17.575001 17.575001 17.596699 17.596699 17.683506 17.661808 17.705204 17.640110 17.618397 17.618397 17.618397 17.553303 17.661808 17.575001 17.596699 17.661808 17.661808 17.509907 17.358006 17.444798 17.488209 17.575001 17.466496 17.531605 17.596699 17.575001 17.596699 17.596699 17.596699 17.618397 17.748600 18.009007 18.204304 18.573200 18.746799 18.790195 18.877003 19.028904 19.245899 19.202503 19.267597 19.289295 19.354404 19.354404 19.484608 19.593098 19.593098 19.766697 19.658207 19.679905 19.701603 19.810108 19.896900 19.853504 19.896900 20.070499 20.070499 20.222401 20.287510 20.330906 20.396000 20.265797 20.352604 20.526203 20.678104 20.678104 20.808308 20.895100 20.960209 20.981907 20.895100 21.003605 20.981907 20.938496 20.851704 20.786610 20.743198 20.721500 20.634708 20.612995 20.634708 20.678104 20.634708 20.569599 20.656406 20.786610 20.895100 21.003605 21.047001 21.047001 21.155506 21.133808 21.155506 21.177204 21.047001 21.003605 20.981907 20.960209 20.960209 20.981907 21.068699 21.155506 21.068699 20.981907 21.112110 21.025303 21.003605 20.851704 20.743198 20.634708 20.569599 20.482807 20.417698 20.439396 20.569599 20.547901 20.612995 20.569599 20.830006 20.851704 20.873402 20.938496 20.895100 20.938496 20.895100 20.873402 20.764896 20.678104 20.612995 20.504505 20.244099 20.200703 20.048801 20.005405 19.875202 19.788410 19.658207 19.506306 19.484608 19.354404 
17.683506 17.336308 17.358006 17.271198 17.466496 17.683506 17.661808 17.661808 17.661808 17.661808 17.596699 17.661808 17.640110 17.661808 17.618397 17.661808 17.661808 17.553303 17.596699 17.596699 17.553303 17.596699 17.618397 17.553303 17.575001 17.640110 17.726902 17.683506 17.661808 17.618397 17.618397 17.661808 17.596699 17.618397 17.575001 17.618397 17.640110 17.618397 17.358006 17.401402 17.509907 17.509907 17.488209 17.553303 17.531605 17.575001 17.553303 17.553303 17.575001 17.618397 17.791996 17.900501 18.247700 18.486408 18.768497 18.833607 18.855305 18.920399 19.028904 19.050602 19.224201 19.245899 19.332706 19.311008 19.419498 19.506306 19.593098 19.723301 19.723301 19.614796 19.701603 19.744999 19.788410 19.810108 19.896900 19.940296 20.005405 20.092197 20.135609 20.222401 20.309208 20.244099 20.439396 20.417698 20.699802 20.721500 20.830006 20.851704 20.960209 20.938496 21.025303 20.938496 20.938496 20.981907 20.851704 20.786610 20.786610 20.743198 20.721500 20.764896 20.721500 20.699802 20.656406 20.656406 20.721500 20.851704 20.916798 20.895100 20.960209 21.003605 21.025303 21.003605 21.090397 20.960209 20.938496 20.938496 20.916798 21.047001 21.068699 21.090397 21.112110 21.242298 21.220600 21.155506 21.220600 21.155506 21.068699 20.916798 20.743198 20.634708 20.547901 20.482807 20.374302 20.396000 20.526203 20.439396 20.569599 20.721500 20.764896 20.786610 20.830006 20.916798 20.830006 20.851704 20.895100 20.960209 20.786610 20.699802 20.612995 20.461109 20.396000 20.200703 20.135609 19.940296 19.853504 19.788410 19.658207 19.528004 19.593098 19.397800 
17.770298 17.423100 17.358006 17.358006 17.488209 17.683506 17.726902 17.640110 17.748600 17.748600 17.640110 17.726902 17.640110 17.705204 17.683506 17.726902 17.683506 17.661808 17.770298 17.683506 17.683506 17.640110 17.640110 17.618397 17.575001 17.618397 17.770298 17.661808 17.726902 17.661808 17.748600 17.640110 17.705204 17.618397 17.661808 17.726902 17.705204 17.575001 17.401402 17.423100 17.488209 17.444798 17.444798 17.640110 17.640110 17.640110 17.553303 17.640110 17.575001 17.661808 17.835407 17.943897 18.247700 18.464710 18.768497 18.920399 18.963810 18.985508 19.093998 19.072300 19.202503 19.202503 19.311008 19.332706 19.376102 19.549702 19.614796 19.679905 19.679905 19.679905 19.658207 19.701603 19.701603 19.766697 19.831806 19.875202 19.962009 20.092197 20.113895 20.309208 20.265797 20.222401 20.352604 20.439396 20.699802 20.721500 20.916798 20.851704 20.960209 20.981907 21.003605 20.938496 20.938496 20.916798 20.981907 20.873402 20.851704 20.873402 20.808308 20.786610 20.808308 20.786610 20.743198 20.808308 20.808308 20.873402 20.938496 20.873402 20.873402 20.830006 20.873402 20.873402 20.873402 20.895100 20.916798 20.938496 21.047001 21.047001 21.133808 21.242298 21.242298 21.307407 21.350803 21.263996 21.263996 21.155506 21.177204 21.003605 20.808308 20.743198 20.612995 20.439396 20.374302 20.482807 20.526203 20.526203 20.634708 20.721500 20.764896 20.938496 20.916798 20.895100 20.830006 20.916798 20.830006 20.938496 20.721500 20.764896 20.678104 20.547901 20.482807 20.244099 20.157307 20.048801 19.853504 19.853504 19.723301 19.614796 19.549702 19.484608 
17.791996 17.401402 17.358006 17.336308 17.553303 17.791996 17.791996 17.705204 17.683506 17.705204 17.770298 17.705204 17.661808 17.661808 17.661808 17.705204 17.661808 17.683506 17.661808 17.683506 17.683506 17.575001 17.575001 17.596699 17.596699 17.705204 17.618397 17.683506 17.661808 17.726902 17.683506 17.640110 17.596699 17.618397 17.683506 17.596699 17.575001 17.488209 17.336308 17.444798 17.488209 17.531605 17.488209 17.466496 17.575001 17.596699 17.509907 17.575001 17.553303 17.618397 17.791996 17.900501 18.204304 18.464710 18.811909 19.007206 19.007206 18.985508 19.007206 19.137409 19.137409 19.180805 19.245899 19.267597 19.397800 19.462910 19.506306 19.636509 19.658207 19.701603 19.701603 19.679905 19.831806 19.766697 19.788410 19.896900 19.962009 20.113895 20.048801 20.200703 20.287510 20.200703 20.309208 20.396000 20.612995 20.764896 20.830006 20.808308 20.916798 20.938496 20.960209 20.960209 20.895100 20.938496 20.938496 20.938496 20.851704 20.830006 20.851704 20.851704 20.938496 20.895100 20.895100 20.873402 20.873402 20.873402 20.851704 20.851704 20.808308 20.721500 20.721500 20.764896 20.764896 20.721500 20.873402 20.786610 20.808308 20.938496 21.155506 21.155506 21.263996 21.307407 21.285709 21.329105 21.263996 21.285709 21.133808 21.003605 20.786610 20.721500 20.569599 20.569599 20.439396 20.504505 20.569599 20.504505 20.634708 20.678104 20.786610 20.851704 20.830006 20.808308 20.873402 20.764896 20.743198 20.851704 20.699802 20.830006 20.721500 20.526203 20.482807 20.244099 20.179005 20.113895 19.940296 19.875202 19.788410 19.614796 19.614796 19.549702 
17.748600 17.358006 17.271198 17.358006 17.379704 17.661808 17.640110 17.770298 17.640110 17.661808 17.661808 17.726902 17.683506 17.618397 17.705204 17.748600 17.683506 17.705204 17.661808 17.596699 17.683506 17.683506 17.618397 17.596699 17.748600 17.705204 17.640110 17.596699 17.683506 17.596699 17.596699 17.640110 17.553303 17.553303 17.661808 17.596699 17.575001 17.466496 17.292896 17.358006 17.488209 17.531605 17.488209 17.488209 17.531605 17.575001 17.553303 17.575001 17.575001 17.661808 17.683506 17.791996 18.182606 18.442997 18.725101 19.007206 18.963810 18.985508 18.963810 19.115696 19.137409 19.159107 19.224201 19.245899 19.397800 19.506306 19.593098 19.636509 19.614796 19.679905 19.636509 19.658207 19.658207 19.658207 19.810108 19.875202 19.896900 19.983707 20.092197 20.200703 20.200703 20.179005 20.287510 20.396000 20.612995 20.699802 20.830006 20.808308 20.938496 20.851704 20.830006 20.873402 20.851704 20.981907 20.873402 20.895100 20.786610 20.895100 21.003605 21.003605 21.068699 20.981907 21.047001 20.938496 21.047001 21.003605 20.851704 20.786610 20.699802 20.591297 20.699802 20.656406 20.656406 20.591297 20.721500 20.743198 20.873402 20.808308 21.090397 21.242298 21.285709 21.285709 21.285709 21.329105 21.263996 21.155506 21.155506 21.047001 20.916798 20.808308 20.612995 20.504505 20.439396 20.526203 20.612995 20.526203 20.526203 20.569599 20.764896 20.830006 20.743198 20.699802 20.721500 20.656406 20.721500 20.721500 20.634708 20.721500 20.591297 20.482807 20.330906 20.330906 20.287510 20.135609 19.896900 19.875202 19.810108 19.723301 19.571400 19.484608 
17.813709 17.488209 17.271198 17.314610 17.401402 17.488209 17.661808 17.748600 17.661808 17.770298 17.726902 17.640110 17.683506 17.661808 17.705204 17.726902 17.661808 17.683506 17.596699 17.661808 17.683506 17.748600 17.726902 17.640110 17.640110 17.596699 17.575001 17.705204 17.596699 17.683506 17.640110 17.575001 17.575001 17.640110 17.618397 17.575001 17.466496 17.379704 17.249500 17.358006 17.379704 17.401402 17.466496 17.553303 17.553303 17.553303 17.640110 17.640110 17.661808 17.661808 17.661808 17.878803 18.182606 18.399601 18.660007 19.028904 18.985508 19.007206 19.007206 19.072300 19.072300 19.115696 19.245899 19.267597 19.397800 19.484608 19.636509 19.658207 19.744999 19.679905 19.723301 19.679905 19.744999 19.701603 19.766697 19.810108 19.962009 20.135609 20.070499 20.179005 20.244099 20.309208 20.309208 20.417698 20.634708 20.830006 20.873402 20.851704 20.916798 20.916798 20.764896 20.764896 20.743198 20.830006 20.830006 20.981907 20.938496 21.090397 21.155506 21.090397 21.155506 21.112110 21.155506 21.090397 21.090397 21.047001 21.003605 20.830006 20.764896 20.656406 20.634708 20.591297 20.612995 20.526203 20.656406 20.678104 20.743198 20.895100 21.025303 21.155506 21.263996 21.285709 21.242298 21.285709 21.198902 21.242298 21.155506 21.068699 20.981907 20.916798 20.699802 20.634708 20.526203 20.656406 20.678104 20.678104 20.699802 20.699802 20.721500 20.851704 20.786610 20.699802 20.612995 20.591297 20.656406 20.547901 20.591297 20.591297 20.461109 20.439396 20.417698 20.222401 20.265797 20.179005 20.005405 19.896900 19.744999 19.701603 19.679905 19.506306 
17.943897 17.488209 17.314610 17.358006 17.358006 17.575001 17.726902 17.748600 17.813709 17.770298 17.770298 17.726902 17.683506 17.748600 17.748600 17.770298 17.640110 17.748600 17.705204 17.661808 17.726902 17.683506 17.683506 17.705204 17.640110 17.661808 17.618397 17.640110 17.553303 17.618397 17.705204 17.596699 17.596699 17.596699 17.596699 17.575001 17.509907 17.379704 17.314610 17.444798 17.423100 17.336308 17.423100 17.575001 17.531605 17.596699 17.575001 17.683506 17.683506 17.640110 17.683506 17.878803 18.160908 18.442997 18.681705 19.028904 19.050602 19.072300 19.137409 19.093998 19.115696 19.115696 19.224201 19.245899 19.332706 19.462910 19.723301 19.658207 19.701603 19.679905 19.744999 19.658207 19.701603 19.593098 19.679905 19.875202 19.940296 20.048801 20.200703 20.352604 20.352604 20.374302 20.482807 20.612995 20.721500 20.808308 20.895100 20.895100 20.830006 20.851704 20.808308 20.721500 20.699802 20.808308 20.699802 21.003605 20.895100 21.198902 21.155506 21.263996 21.285709 21.285709 21.242298 21.198902 21.177204 21.133808 21.112110 20.851704 20.764896 20.591297 20.504505 20.547901 20.612995 20.656406 20.612995 20.612995 20.743198 20.764896 21.003605 21.133808 21.242298 21.242298 21.285709 21.285709 21.220600 21.155506 21.177204 21.263996 21.047001 20.960209 20.808308 20.678104 20.721500 20.764896 20.764896 20.721500 20.808308 20.851704 20.851704 20.851704 20.764896 20.678104 20.634708 20.591297 20.526203 20.526203 20.482807 20.526203 20.482807 20.417698 20.439396 20.309208 20.287510 20.157307 20.027103 20.005405 19.875202 19.723301 19.701603 19.593098 
17.835407 17.553303 17.336308 17.314610 17.292896 17.553303 17.683506 17.726902 17.683506 17.726902 17.726902 17.683506 17.661808 17.661808 17.705204 17.748600 17.661808 17.748600 17.683506 17.661808 17.683506 17.640110 17.705204 17.683506 17.661808 17.640110 17.640110 17.683506 17.553303 17.618397 17.618397 17.618397 17.531605 17.553303 17.488209 17.575001 17.553303 17.314610 17.314610 17.379704 17.401402 17.271198 17.336308 17.553303 17.618397 17.661808 17.661808 17.575001 17.553303 17.748600 17.640110 17.770298 18.030704 18.269398 18.551502 18.963810 19.115696 19.072300 19.093998 19.050602 19.028904 19.137409 19.224201 19.245899 19.419498 19.484608 19.636509 19.679905 19.766697 19.766697 19.723301 19.701603 19.636509 19.744999 19.788410 19.940296 19.983707 20.157307 20.200703 20.352604 20.504505 20.504505 20.612995 20.743198 20.873402 20.808308 20.851704 20.830006 20.764896 20.634708 20.656406 20.678104 20.482807 20.634708 20.699802 20.830006 20.895100 21.133808 21.198902 21.263996 21.329105 21.350803 21.285709 21.307407 21.263996 21.242298 21.133808 20.960209 20.721500 20.634708 20.634708 20.547901 20.591297 20.526203 20.634708 20.656406 20.678104 20.678104 20.916798 21.090397 21.155506 21.198902 21.220600 21.220600 21.263996 21.198902 21.198902 21.133808 20.981907 20.981907 20.895100 20.764896 20.743198 20.916798 20.895100 20.873402 21.068699 20.960209 20.938496 20.830006 20.656406 20.721500 20.547901 20.504505 20.569599 20.439396 20.504505 20.569599 20.417698 20.374302 20.352604 20.374302 20.222401 20.135609 20.048801 19.962009 19.896900 19.875202 19.744999 19.614796 
17.900501 17.661808 17.271198 17.358006 17.379704 17.466496 17.661808 17.726902 17.726902 17.770298 17.770298 17.748600 17.661808 17.748600 17.705204 17.683506 17.618397 17.726902 17.705204 17.726902 17.748600 17.640110 17.683506 17.726902 17.618397 17.618397 17.683506 17.705204 17.683506 17.683506 17.618397 17.618397 17.531605 17.661808 17.553303 17.531605 17.531605 17.379704 17.358006 17.358006 17.401402 17.401402 17.509907 17.575001 17.640110 17.726902 17.661808 17.661808 17.640110 17.618397 17.705204 17.748600 18.095798 18.269398 18.486408 18.920399 19.093998 19.115696 19.137409 19.137409 19.093998 19.072300 19.224201 19.289295 19.376102 19.571400 19.593098 19.788410 19.788410 19.831806 19.810108 19.701603 19.679905 19.744999 19.831806 19.940296 20.005405 20.222401 20.352604 20.526203 20.569599 20.764896 20.873402 20.851704 20.895100 20.960209 20.916798 20.830006 20.721500 20.721500 20.612995 20.569599 20.461109 20.721500 20.678104 20.764896 20.895100 21.112110 21.198902 21.372501 21.415897 21.481007 21.372501 21.329105 21.350803 21.307407 21.155506 21.003605 20.808308 20.721500 20.699802 20.656406 20.591297 20.612995 20.678104 20.634708 20.743198 20.656406 20.808308 21.047001 21.068699 21.155506 21.263996 21.177204 21.198902 21.263996 21.155506 21.068699 20.981907 20.981907 20.873402 20.873402 20.916798 21.047001 21.003605 21.068699 21.047001 21.068699 21.025303 20.938496 20.873402 20.634708 20.482807 20.482807 20.482807 20.461109 20.396000 20.547901 20.461109 20.396000 20.439396 20.374302 20.265797 20.200703 20.157307 20.027103 19.983707 19.896900 19.875202 19.658207 
17.943897 17.748600 17.466496 17.336308 17.292896 17.401402 17.661808 17.791996 17.683506 17.661808 17.748600 17.683506 17.661808 17.705204 17.705204 17.748600 17.705204 17.748600 17.683506 17.748600 17.640110 17.726902 17.748600 17.661808 17.531605 17.596699 17.640110 17.618397 17.575001 17.618397 17.618397 17.531605 17.575001 17.553303 17.531605 17.531605 17.401402 17.271198 17.336308 17.358006 17.444798 17.444798 17.488209 17.575001 17.618397 17.640110 17.618397 17.575001 17.683506 17.575001 17.726902 17.705204 17.987309 18.247700 18.421299 18.811909 19.202503 19.093998 19.115696 19.137409 19.072300 19.202503 19.180805 19.354404 19.354404 19.571400 19.679905 19.744999 19.701603 19.766697 19.810108 19.831806 19.766697 19.744999 19.853504 19.983707 20.048801 20.244099 20.396000 20.591297 20.830006 20.981907 20.916798 21.025303 21.068699 21.025303 20.981907 20.873402 20.808308 20.786610 20.656406 20.612995 20.526203 20.591297 20.721500 20.743198 20.916798 21.047001 21.242298 21.394199 21.437595 21.459309 21.372501 21.285709 21.372501 21.437595 21.263996 21.133808 20.916798 20.743198 20.764896 20.743198 20.656406 20.678104 20.569599 20.699802 20.743198 20.743198 20.808308 20.938496 21.047001 21.133808 21.220600 21.155506 21.112110 21.112110 21.047001 20.895100 21.025303 21.047001 20.938496 20.960209 20.960209 21.155506 21.068699 21.047001 21.133808 21.112110 21.068699 20.960209 20.764896 20.656406 20.461109 20.547901 20.482807 20.374302 20.396000 20.417698 20.330906 20.547901 20.374302 20.330906 20.244099 20.287510 20.200703 20.135609 20.070499 19.962009 19.853504 19.701603 
17.835407 17.705204 17.358006 17.336308 17.314610 17.314610 17.618397 17.748600 17.640110 17.683506 17.705204 17.683506 17.575001 17.661808 17.683506 17.705204 17.683506 17.683506 17.726902 17.748600 17.640110 17.683506 17.596699 17.618397 17.553303 17.640110 17.575001 17.553303 17.553303 17.575001 17.596699 17.509907 17.575001 17.618397 17.444798 17.423100 17.249500 17.271198 17.336308 17.379704 17.379704 17.466496 17.466496 17.661808 17.596699 17.748600 17.683506 17.618397 17.618397 17.640110 17.661808 17.791996 17.987309 18.160908 18.377903 18.768497 19.267597 19.093998 19.202503 19.028904 19.159107 19.224201 19.267597 19.376102 19.419498 19.549702 19.614796 19.766697 19.744999 19.831806 19.831806 19.875202 19.853504 19.744999 19.962009 20.092197 20.135609 20.352604 20.504505 20.721500 20.873402 21.025303 21.112110 21.112110 21.177204 21.112110 21.025303 20.938496 20.873402 20.721500 20.699802 20.591297 20.569599 20.591297 20.721500 20.764896 20.916798 21.242298 21.220600 21.329105 21.481007 21.524403 21.437595 21.415897 21.437595 21.415897 21.307407 21.155506 20.981907 20.851704 20.830006 20.786610 20.808308 20.830006 20.764896 20.699802 20.808308 20.764896 20.916798 20.916798 21.025303 21.155506 21.068699 21.003605 21.047001 20.938496 20.873402 20.916798 20.873402 20.808308 20.851704 20.895100 21.003605 21.068699 21.068699 21.133808 21.155506 21.329105 21.090397 21.133808 20.786610 20.634708 20.612995 20.591297 20.482807 20.417698 20.309208 20.374302 20.287510 20.396000 20.352604 20.287510 20.352604 20.222401 20.113895 20.092197 20.113895 20.005405 19.940296 19.723301 
17.835407 17.726902 17.509907 17.379704 17.336308 17.358006 17.575001 17.726902 17.683506 17.748600 17.726902 17.813709 17.640110 17.661808 17.661808 17.835407 17.726902 17.748600 17.705204 17.640110 17.661808 17.640110 17.640110 17.705204 17.618397 17.640110 17.640110 17.640110 17.618397 17.596699 17.553303 17.509907 17.488209 17.596699 17.488209 17.466496 17.249500 17.292896 17.314610 17.423100 17.444798 17.444798 17.488209 17.596699 17.596699 17.748600 17.705204 17.683506 17.640110 17.683506 17.683506 17.726902 17.943897 18.139210 18.421299 18.768497 19.137409 19.072300 19.159107 19.115696 19.159107 19.245899 19.419498 19.462910 19.441196 19.571400 19.701603 19.744999 19.788410 19.831806 19.853504 19.875202 19.853504 19.853504 19.940296 20.070499 20.265797 20.482807 20.547901 20.699802 20.938496 21.112110 21.177204 21.177204 21.285709 21.177204 21.090397 21.003605 20.873402 20.786610 20.808308 20.591297 20.612995 20.569599 20.743198 20.786610 21.003605 21.220600 21.415897 21.394199 21.415897 21.415897 21.415897 21.350803 21.350803 21.437595 21.372501 21.307407 21.047001 20.916798 20.938496 20.873402 20.895100 20.830006 20.873402 20.830006 20.895100 20.808308 20.895100 21.003605 20.981907 20.960209 20.916798 20.916798 20.916798 20.808308 20.721500 20.808308 20.721500 20.743198 20.960209 20.916798 20.938496 21.090397 21.155506 21.220600 21.090397 21.220600 21.155506 21.068699 20.916798 20.851704 20.569599 20.417698 20.482807 20.439396 20.330906 20.287510 20.374302 20.461109 20.482807 20.352604 20.396000 20.287510 20.200703 20.113895 20.092197 20.048801 20.070499 19.788410 
17.878803 17.726902 17.640110 17.683506 17.596699 17.553303 17.553303 17.618397 17.661808 17.705204 17.770298 17.748600 17.640110 17.683506 17.748600 17.683506 17.726902 17.770298 17.618397 17.683506 17.661808 17.661808 17.596699 17.683506 17.640110 17.640110 17.618397 17.640110 17.683506 17.618397 17.575001 17.575001 17.575001 17.531605 17.531605 17.292896 17.249500 17.401402 17.423100 17.423100 17.466496 17.488209 17.596699 17.640110 17.661808 17.770298 17.575001 17.705204 17.640110 17.618397 17.705204 17.661808 17.922199 18.160908 18.334507 18.616596 19.072300 19.137409 19.093998 19.180805 19.115696 19.180805 19.419498 19.441196 19.506306 19.658207 19.701603 19.831806 19.723301 19.766697 19.875202 19.875202 19.875202 19.896900 20.005405 20.179005 20.309208 20.504505 20.569599 20.786610 21.003605 21.090397 21.285709 21.242298 21.329105 21.177204 21.198902 21.090397 20.851704 20.808308 20.764896 20.786610 20.721500 20.699802 20.830006 20.851704 21.068699 21.394199 21.394199 21.459309 21.567799 21.567799 21.415897 21.437595 21.415897 21.481007 21.437595 21.350803 21.220600 21.068699 21.025303 21.025303 21.090397 21.112110 21.133808 21.047001 21.068699 21.047001 21.068699 21.003605 21.090397 21.025303 20.960209 20.830006 20.808308 20.786610 20.721500 20.786610 20.699802 20.786610 20.938496 20.938496 20.960209 21.155506 21.198902 21.090397 21.112110 21.242298 21.112110 21.112110 21.003605 20.830006 20.591297 20.547901 20.526203 20.504505 20.374302 20.526203 20.439396 20.569599 20.526203 20.547901 20.482807 20.330906 20.222401 20.244099 20.135609 20.092197 19.983707 19.788410 
17.835407 17.683506 17.770298 17.683506 17.618397 17.596699 17.618397 17.553303 17.683506 17.575001 17.661808 17.705204 17.683506 17.683506 17.661808 17.661808 17.618397 17.791996 17.661808 17.726902 17.683506 17.618397 17.618397 17.683506 17.748600 17.618397 17.640110 17.596699 17.683506 17.509907 17.596699 17.509907 17.509907 17.488209 17.531605 17.292896 17.379704 17.358006 17.401402 17.553303 17.531605 17.509907 17.661808 17.705204 17.661808 17.791996 17.618397 17.683506 17.683506 17.553303 17.661808 17.791996 17.943897 18.139210 18.356205 18.638309 19.028904 19.180805 19.137409 19.072300 19.180805 19.267597 19.354404 19.549702 19.549702 19.593098 19.679905 19.636509 19.723301 19.810108 19.896900 19.875202 19.983707 19.918598 19.983707 20.179005 20.374302 20.526203 20.591297 20.764896 20.895100 21.047001 21.242298 21.242298 21.329105 21.220600 21.090397 21.003605 20.916798 20.786610 20.808308 20.699802 20.634708 20.721500 20.764896 20.895100 21.025303 21.220600 21.394199 21.394199 21.437595 21.394199 21.459309 21.307407 21.307407 21.242298 21.329105 21.329105 21.307407 21.263996 21.198902 21.263996 21.285709 21.220600 21.307407 21.155506 21.198902 21.198902 21.177204 21.090397 20.981907 20.960209 20.895100 20.764896 20.764896 20.743198 20.591297 20.721500 20.526203 20.678104 20.830006 20.873402 20.981907 21.112110 21.112110 21.068699 21.068699 21.133808 21.112110 21.090397 21.003605 20.764896 20.699802 20.547901 20.569599 20.591297 20.417698 20.482807 20.547901 20.612995 20.547901 20.504505 20.547901 20.374302 20.352604 20.222401 20.287510 20.005405 19.940296 19.810108 
17.770298 17.835407 17.791996 17.748600 17.705204 17.661808 17.640110 17.661808 17.618397 17.618397 17.575001 17.596699 17.575001 17.683506 17.575001 17.661808 17.640110 17.683506 17.618397 17.640110 17.705204 17.661808 17.640110 17.661808 17.596699 17.640110 17.596699 17.423100 17.575001 17.553303 17.661808 17.553303 17.444798 17.401402 17.358006 17.227802 17.336308 17.488209 17.531605 17.466496 17.553303 17.553303 17.661808 17.683506 17.618397 17.770298 17.683506 17.640110 17.748600 17.640110 17.748600 17.748600 17.900501 18.139210 18.291096 18.573200 18.942097 19.137409 19.180805 19.137409 19.137409 19.311008 19.397800 19.506306 19.636509 19.636509 19.658207 19.723301 19.636509 19.810108 19.875202 19.896900 19.983707 19.875202 20.005405 20.287510 20.374302 20.591297 20.591297 20.851704 20.981907 21.090397 21.263996 21.285709 21.263996 21.263996 21.242298 21.133808 20.916798 20.786610 20.830006 20.743198 20.656406 20.743198 20.873402 20.895100 21.003605 21.220600 21.459309 21.394199 21.437595 21.285709 21.285709 21.263996 21.242298 21.285709 21.350803 21.307407 21.263996 21.350803 21.394199 21.437595 21.481007 21.329105 21.437595 21.372501 21.307407 21.307407 21.307407 21.285709 21.198902 21.025303 20.916798 20.743198 20.786610 20.721500 20.569599 20.721500 20.547901 20.634708 20.699802 20.743198 20.851704 21.025303 21.025303 21.047001 21.025303 21.068699 21.025303 21.025303 21.025303 20.895100 20.786610 20.656406 20.656406 20.569599 20.591297 20.591297 20.743198 20.743198 20.830006 20.786610 20.656406 20.461109 20.396000 20.287510 20.200703 20.113895 20.070499 19.918598 
17.922199 17.791996 17.726902 17.748600 17.726902 17.705204 17.618397 17.596699 17.661808 17.575001 17.596699 17.575001 17.509907 17.596699 17.618397 17.618397 17.488209 17.553303 17.596699 17.640110 17.618397 17.683506 17.553303 17.640110 17.661808 17.596699 17.640110 17.596699 17.553303 17.488209 17.488209 17.596699 17.401402 17.444798 17.444798 17.379704 17.379704 17.379704 17.466496 17.553303 17.661808 17.640110 17.791996 17.661808 17.705204 17.770298 17.705204 17.705204 17.618397 17.640110 17.705204 17.770298 17.878803 18.030704 18.312809 18.551502 18.855305 19.202503 19.159107 19.050602 19.224201 19.397800 19.419498 19.571400 19.528004 19.679905 19.658207 19.636509 19.658207 19.701603 19.896900 19.962009 19.940296 19.896900 20.048801 20.265797 20.309208 20.634708 20.656406 20.699802 20.873402 20.960209 21.242298 21.329105 21.329105 21.307407 21.220600 21.155506 21.068699 20.895100 20.873402 20.830006 20.743198 20.808308 20.895100 21.025303 21.177204 21.220600 21.394199 21.220600 21.242298 21.177204 21.090397 21.090397 21.003605 21.090397 21.112110 21.263996 21.242298 21.350803 21.502705 21.502705 21.524403 21.567799 21.502705 21.394199 21.524403 21.394199 21.394199 21.329105 21.155506 21.047001 20.938496 20.851704 20.830006 20.634708 20.547901 20.591297 20.591297 20.547901 20.678104 20.699802 20.851704 21.003605 20.960209 21.003605 20.938496 20.916798 20.895100 20.960209 20.873402 20.916798 20.764896 20.634708 20.786610 20.721500 20.699802 20.743198 20.830006 20.808308 20.851704 20.916798 20.764896 20.569599 20.482807 20.287510 20.287510 20.222401 20.157307 19.896900 
17.813709 17.835407 17.748600 17.813709 17.683506 17.726902 17.857105 17.661808 17.661808 17.618397 17.683506 17.683506 17.575001 17.553303 17.726902 17.640110 17.553303 17.640110 17.661808 17.596699 17.640110 17.553303 17.531605 17.575001 17.640110 17.575001 17.488209 17.553303 17.553303 17.575001 17.509907 17.444798 17.466496 17.379704 17.379704 17.358006 17.423100 17.444798 17.553303 17.618397 17.683506 17.726902 17.705204 17.705204 17.726902 17.705204 17.726902 17.748600 17.791996 17.770298 17.705204 17.813709 17.987309 18.074100 18.269398 18.681705 18.855305 19.180805 19.267597 19.245899 19.245899 19.419498 19.549702 19.658207 19.658207 19.593098 19.723301 19.658207 19.679905 19.788410 19.918598 20.005405 19.962009 20.005405 20.135609 20.244099 20.352604 20.591297 20.612995 20.830006 20.873402 21.003605 21.198902 21.350803 21.372501 21.350803 21.329105 21.242298 21.133808 21.025303 21.003605 20.851704 20.916798 20.916798 21.068699 21.198902 21.263996 21.329105 21.307407 21.177204 21.090397 21.155506 21.025303 20.960209 20.938496 20.960209 21.047001 21.112110 21.198902 21.372501 21.524403 21.719700 21.698002 21.698002 21.611210 21.611210 21.546101 21.524403 21.524403 21.481007 21.329105 21.220600 21.003605 20.960209 20.916798 20.851704 20.678104 20.721500 20.591297 20.699802 20.656406 20.743198 20.830006 20.938496 21.047001 20.960209 20.938496 20.981907 20.895100 20.895100 20.830006 20.830006 20.830006 20.721500 20.808308 20.786610 20.960209 20.895100 21.025303 21.025303 21.025303 20.981907 20.764896 20.678104 20.482807 20.461109 20.330906 20.244099 20.200703 20.048801 
17.857105 17.835407 17.705204 17.705204 17.748600 17.640110 17.726902 17.726902 17.618397 17.640110 17.661808 17.661808 17.705204 17.661808 17.596699 17.640110 17.661808 17.661808 17.618397 17.509907 17.553303 17.423100 17.488209 17.444798 17.553303 17.596699 17.575001 17.531605 17.401402 17.509907 17.444798 17.444798 17.531605 17.379704 17.336308 17.358006 17.509907 17.531605 17.531605 17.575001 17.661808 17.748600 17.705204 17.748600 17.683506 17.770298 17.770298 17.661808 17.770298 17.683506 17.661808 17.791996 17.791996 18.139210 18.291096 18.508106 18.725101 19.115696 19.267597 19.115696 19.224201 19.376102 19.528004 19.528004 19.528004 19.614796 19.593098 19.723301 19.658207 19.744999 19.918598 19.962009 20.027103 19.983707 20.027103 20.287510 20.374302 20.634708 20.612995 20.721500 20.786610 20.873402 21.068699 21.220600 21.285709 21.263996 21.220600 21.133808 21.198902 21.198902 21.090397 21.112110 21.003605 21.068699 21.263996 21.372501 21.329105 21.394199 21.307407 21.155506 21.003605 20.981907 20.916798 20.786610 20.873402 20.851704 20.873402 21.003605 21.090397 21.242298 21.502705 21.741398 21.784809 21.784809 21.763096 21.632908 21.589497 21.611210 21.611210 21.502705 21.415897 21.263996 21.133808 21.003605 20.916798 20.830006 20.721500 20.721500 20.591297 20.656406 20.678104 20.764896 20.851704 20.916798 20.873402 20.830006 20.743198 20.699802 20.764896 20.721500 20.678104 20.721500 20.699802 20.764896 20.873402 20.916798 20.960209 21.047001 21.003605 21.090397 21.090397 21.068699 20.960209 20.699802 20.526203 20.439396 20.482807 20.244099 20.222401 20.070499 
17.922199 17.835407 17.835407 17.878803 17.770298 17.770298 17.618397 17.661808 17.661808 17.683506 17.661808 17.683506 17.683506 17.791996 17.726902 17.683506 17.640110 17.705204 17.575001 17.596699 17.575001 17.596699 17.596699 17.488209 17.444798 17.575001 17.531605 17.509907 17.466496 17.423100 17.488209 17.466496 17.336308 17.336308 17.336308 17.488209 17.531605 17.618397 17.661808 17.726902 17.705204 17.748600 17.791996 17.770298 17.835407 17.835407 17.857105 17.791996 17.900501 17.791996 17.683506 17.770298 17.900501 18.095798 18.269398 18.616596 18.768497 19.115696 19.311008 19.224201 19.267597 19.311008 19.506306 19.528004 19.593098 19.614796 19.614796 19.593098 19.744999 19.875202 19.940296 20.048801 20.113895 20.005405 20.135609 20.265797 20.374302 20.569599 20.721500 20.808308 20.808308 20.808308 20.938496 21.090397 21.263996 21.198902 21.220600 21.242298 21.198902 21.372501 21.329105 21.350803 21.285709 21.307407 21.372501 21.437595 21.459309 21.567799 21.329105 21.155506 20.981907 20.916798 20.851704 20.808308 20.721500 20.808308 20.895100 20.938496 21.047001 21.307407 21.481007 21.589497 21.763096 21.828205 21.828205 21.784809 21.719700 21.763096 21.632908 21.654606 21.589497 21.437595 21.220600 21.133808 21.090397 20.960209 20.938496 20.851704 20.873402 20.786610 20.830006 20.895100 20.830006 20.851704 20.895100 20.764896 20.743198 20.721500 20.656406 20.591297 20.547901 20.612995 20.634708 20.808308 21.025303 21.003605 21.068699 21.177204 21.177204 21.198902 21.177204 21.133808 21.068699 20.895100 20.678104 20.526203 20.482807 20.374302 20.330906 20.135609 
17.943897 17.900501 17.878803 17.791996 17.770298 17.770298 17.726902 17.705204 17.705204 17.726902 17.683506 17.661808 17.640110 17.705204 17.705204 17.726902 17.683506 17.640110 17.661808 17.575001 17.509907 17.553303 17.575001 17.553303 17.488209 17.488209 17.509907 17.466496 17.466496 17.444798 17.423100 17.379704 17.227802 17.249500 17.444798 17.509907 17.575001 17.531605 17.726902 17.726902 17.726902 17.726902 17.726902 17.791996 17.878803 17.813709 17.791996 17.770298 17.791996 17.791996 17.726902 17.791996 17.878803 18.030704 18.312809 18.529804 18.811909 19.007206 19.354404 19.224201 19.202503 19.224201 19.397800 19.506306 19.484608 19.549702 19.636509 19.723301 19.744999 19.810108 19.853504 19.940296 20.048801 20.048801 20.113895 20.222401 20.417698 20.547901 20.656406 20.743198 20.634708 20.612995 20.895100 20.916798 21.068699 21.112110 21.242298 21.220600 21.307407 21.437595 21.350803 21.524403 21.350803 21.524403 21.546101 21.611210 21.546101 21.524403 21.372501 21.177204 20.981907 20.808308 20.808308 20.830006 20.830006 20.699802 20.786610 20.786610 20.960209 21.155506 21.350803 21.481007 21.676304 21.893299 21.849903 21.871601 21.719700 21.698002 21.741398 21.763096 21.676304 21.589497 21.415897 21.220600 21.220600 21.112110 21.047001 21.003605 21.003605 21.025303 21.003605 20.938496 20.916798 20.873402 20.699802 20.721500 20.547901 20.461109 20.591297 20.591297 20.374302 20.526203 20.547901 20.764896 21.003605 21.003605 20.981907 21.133808 21.242298 21.285709 21.242298 21.133808 21.090397 20.938496 20.721500 20.526203 20.504505 20.396000 20.330906 20.113895 
17.878803 17.857105 17.726902 17.813709 17.791996 17.705204 17.640110 17.683506 17.683506 17.705204 17.705204 17.705204 17.705204 17.857105 17.705204 17.705204 17.770298 17.705204 17.640110 17.596699 17.575001 17.596699 17.553303 17.553303 17.531605 17.531605 17.553303 17.509907 17.531605 17.488209 17.488209 17.358006 17.379704 17.423100 17.466496 17.531605 17.640110 17.705204 17.748600 17.791996 17.726902 17.813709 17.791996 17.857105 17.770298 17.813709 17.900501 17.835407 17.835407 17.748600 17.748600 17.857105 17.857105 17.987309 18.312809 18.529804 18.660007 19.050602 19.267597 19.202503 19.180805 19.224201 19.289295 19.441196 19.462910 19.528004 19.679905 19.636509 19.701603 19.831806 19.810108 19.983707 20.027103 20.027103 20.070499 20.222401 20.330906 20.439396 20.547901 20.569599 20.612995 20.526203 20.699802 20.830006 20.916798 20.938496 21.047001 21.198902 21.372501 21.481007 21.459309 21.524403 21.481007 21.589497 21.589497 21.654606 21.611210 21.632908 21.307407 21.155506 20.981907 20.786610 20.764896 20.786610 20.721500 20.743198 20.808308 20.764896 20.873402 21.068699 21.220600 21.415897 21.632908 21.698002 21.828205 21.763096 21.763096 21.676304 21.719700 21.676304 21.567799 21.567799 21.437595 21.307407 21.285709 21.372501 21.242298 21.263996 21.242298 21.198902 21.242298 21.155506 21.047001 20.916798 20.851704 20.699802 20.504505 20.526203 20.526203 20.526203 20.352604 20.504505 20.612995 20.721500 21.047001 21.025303 21.090397 21.155506 21.220600 21.242298 21.133808 21.112110 21.133808 21.025303 20.830006 20.721500 20.482807 20.439396 20.330906 20.222401 
17.900501 17.878803 17.770298 17.748600 17.922199 17.813709 17.683506 17.705204 17.683506 17.726902 17.661808 17.748600 17.748600 17.705204 17.705204 17.683506 17.661808 17.705204 17.683506 17.683506 17.683506 17.661808 17.618397 17.553303 17.575001 17.575001 17.575001 17.575001 17.531605 17.488209 17.509907 17.509907 17.575001 17.531605 17.553303 17.640110 17.726902 17.683506 17.705204 17.813709 17.791996 17.748600 17.813709 17.791996 17.748600 17.791996 17.857105 17.748600 17.813709 17.900501 17.791996 17.835407 17.900501 18.052402 18.139210 18.486408 18.703403 19.115696 19.311008 19.289295 19.224201 19.245899 19.267597 19.376102 19.376102 19.506306 19.658207 19.701603 19.701603 19.744999 19.853504 19.940296 20.048801 20.070499 20.113895 20.157307 20.222401 20.396000 20.352604 20.439396 20.504505 20.461109 20.612995 20.743198 20.808308 20.851704 20.960209 21.198902 21.285709 21.437595 21.524403 21.611210 21.502705 21.611210 21.632908 21.654606 21.589497 21.654606 21.459309 21.242298 21.003605 20.981907 20.916798 20.786610 20.699802 20.721500 20.699802 20.808308 20.916798 20.938496 21.198902 21.372501 21.567799 21.654606 21.719700 21.763096 21.806507 21.784809 21.611210 21.524403 21.481007 21.481007 21.524403 21.459309 21.394199 21.481007 21.437595 21.459309 21.394199 21.329105 21.394199 21.133808 21.155506 20.938496 20.721500 20.591297 20.612995 20.461109 20.461109 20.461109 20.374302 20.461109 20.547901 20.612995 20.981907 21.025303 21.133808 21.220600 21.177204 21.285709 21.242298 21.220600 21.198902 21.068699 20.830006 20.591297 20.591297 20.439396 20.439396 20.244099 
17.987309 17.857105 17.813709 17.835407 17.835407 17.791996 17.661808 17.726902 17.683506 17.770298 17.726902 17.748600 17.813709 17.683506 17.726902 17.791996 17.770298 17.705204 17.683506 17.683506 17.683506 17.618397 17.618397 17.618397 17.661808 17.640110 17.618397 17.531605 17.553303 17.618397 17.553303 17.553303 17.509907 17.596699 17.596699 17.596699 17.748600 17.770298 17.791996 17.813709 17.857105 17.835407 17.922199 17.878803 17.770298 17.878803 17.857105 17.791996 17.791996 17.922199 17.878803 17.878803 17.965595 17.987309 18.204304 18.508106 18.746799 18.963810 19.376102 19.397800 19.311008 19.289295 19.311008 19.354404 19.397800 19.484608 19.528004 19.723301 19.831806 19.788410 19.831806 19.962009 20.070499 20.048801 20.135609 20.265797 20.157307 20.352604 20.374302 20.374302 20.439396 20.309208 20.439396 20.612995 20.699802 20.808308 21.003605 21.025303 21.307407 21.502705 21.632908 21.698002 21.719700 21.698002 21.654606 21.654606 21.698002 21.763096 21.524403 21.372501 21.198902 21.047001 21.003605 20.808308 20.786610 20.743198 20.721500 20.808308 20.895100 20.895100 21.068699 21.263996 21.415897 21.524403 21.632908 21.676304 21.611210 21.546101 21.589497 21.481007 21.394199 21.372501 21.415897 21.459309 21.524403 21.567799 21.546101 21.524403 21.546101 21.546101 21.459309 21.307407 21.220600 21.025303 20.916798 20.699802 20.612995 20.547901 20.461109 20.547901 20.374302 20.504505 20.526203 20.699802 21.025303 21.068699 21.047001 21.198902 21.220600 21.220600 21.177204 21.242298 21.155506 21.068699 20.916798 20.764896 20.547901 20.439396 20.439396 20.309208 
17.900501 17.770298 17.857105 17.791996 17.748600 17.705204 17.640110 17.618397 17.683506 17.661808 17.748600 17.791996 17.618397 17.770298 17.726902 17.640110 17.726902 17.661808 17.618397 17.596699 17.661808 17.661808 17.618397 17.640110 17.683506 17.575001 17.618397 17.596699 17.509907 17.509907 17.531605 17.596699 17.531605 17.596699 17.553303 17.661808 17.726902 17.748600 17.878803 17.878803 17.791996 17.813709 17.813709 17.835407 17.857105 17.943897 17.857105 17.813709 17.835407 17.878803 17.835407 17.878803 17.835407 18.052402 18.160908 18.529804 18.703403 18.920399 19.397800 19.484608 19.311008 19.354404 19.267597 19.376102 19.376102 19.484608 19.571400 19.549702 19.658207 19.744999 19.810108 19.983707 20.027103 20.092197 20.135609 20.179005 20.244099 20.244099 20.287510 20.417698 20.287510 20.330906 20.330906 20.330906 20.569599 20.743198 20.916798 20.981907 21.263996 21.481007 21.611210 21.676304 21.632908 21.676304 21.611210 21.719700 21.654606 21.676304 21.632908 21.415897 21.198902 21.177204 21.003605 20.981907 20.938496 20.808308 20.786610 20.764896 20.851704 21.003605 21.003605 21.155506 21.242298 21.394199 21.459309 21.394199 21.372501 21.329105 21.372501 21.285709 21.307407 21.307407 21.329105 21.437595 21.589497 21.632908 21.589497 21.654606 21.632908 21.611210 21.524403 21.481007 21.285709 21.090397 20.873402 20.721500 20.656406 20.547901 20.504505 20.439396 20.396000 20.482807 20.547901 20.786610 20.938496 21.068699 21.090397 21.198902 21.155506 21.220600 21.177204 21.177204 21.198902 21.025303 20.851704 20.678104 20.569599 20.482807 20.417698 20.200703 
17.878803 17.748600 17.791996 17.791996 17.791996 17.791996 17.596699 17.726902 17.748600 17.661808 17.748600 17.770298 17.705204 17.705204 17.726902 17.791996 17.683506 17.748600 17.683506 17.683506 17.683506 17.596699 17.531605 17.618397 17.618397 17.683506 17.596699 17.618397 17.575001 17.640110 17.596699 17.640110 17.618397 17.618397 17.618397 17.618397 17.835407 17.835407 17.791996 17.835407 17.922199 17.813709 17.835407 17.878803 17.857105 17.835407 17.900501 17.900501 17.900501 17.900501 17.857105 17.900501 17.965595 18.074100 18.139210 18.551502 18.725101 18.833607 19.289295 19.528004 19.419498 19.267597 19.354404 19.332706 19.397800 19.397800 19.506306 19.549702 19.679905 19.701603 19.788410 20.005405 20.092197 20.092197 20.113895 20.157307 20.157307 20.244099 20.200703 20.265797 20.287510 20.287510 20.352604 20.374302 20.547901 20.764896 20.830006 21.090397 21.263996 21.415897 21.589497 21.654606 21.567799 21.611210 21.719700 21.632908 21.632908 21.698002 21.611210 21.632908 21.285709 21.155506 21.047001 21.003605 20.938496 20.895100 20.851704 20.916798 20.873402 20.916798 21.068699 21.068699 21.177204 21.155506 21.263996 21.242298 21.220600 21.242298 21.155506 21.242298 21.133808 21.220600 21.307407 21.415897 21.481007 21.611210 21.698002 21.784809 21.654606 21.654606 21.589497 21.437595 21.350803 21.133808 21.090397 20.830006 20.634708 20.547901 20.569599 20.504505 20.439396 20.526203 20.569599 20.678104 20.938496 21.068699 21.068699 21.220600 21.155506 21.177204 21.090397 21.068699 21.025303 20.916798 20.786610 20.721500 20.504505 20.439396 20.396000 20.244099 
17.813709 17.835407 17.791996 17.791996 17.813709 17.726902 17.726902 17.705204 17.683506 17.683506 17.726902 17.705204 17.705204 17.748600 17.770298 17.748600 17.683506 17.661808 17.661808 17.683506 17.640110 17.683506 17.596699 17.661808 17.596699 17.640110 17.640110 17.575001 17.596699 17.661808 17.640110 17.596699 17.596699 17.705204 17.661808 17.791996 17.791996 17.835407 17.857105 17.878803 17.878803 17.878803 17.900501 17.835407 17.878803 17.878803 17.857105 17.791996 17.943897 17.878803 17.878803 17.943897 17.987309 18.052402 18.074100 18.442997 18.703403 18.898701 19.202503 19.571400 19.571400 19.484608 19.419498 19.484608 19.376102 19.419498 19.593098 19.571400 19.701603 19.744999 19.810108 19.896900 20.005405 20.048801 20.113895 20.200703 20.244099 20.287510 20.200703 20.200703 20.244099 20.309208 20.396000 20.352604 20.504505 20.699802 20.808308 20.960209 21.155506 21.415897 21.546101 21.654606 21.698002 21.698002 21.698002 21.676304 21.654606 21.654606 21.654606 21.459309 21.350803 21.307407 21.220600 21.198902 21.133808 21.112110 21.047001 20.960209 21.133808 21.155506 21.133808 21.090397 21.112110 21.133808 21.112110 21.133808 21.047001 21.025303 21.025303 21.025303 21.090397 21.155506 21.177204 21.459309 21.481007 21.632908 21.632908 21.654606 21.632908 21.698002 21.654606 21.546101 21.502705 21.285709 21.003605 20.851704 20.721500 20.634708 20.591297 20.634708 20.547901 20.656406 20.699802 20.743198 20.981907 21.003605 21.112110 21.155506 21.068699 21.025303 20.938496 20.895100 20.851704 20.851704 20.764896 20.591297 20.547901 20.461109 20.352604 20.265797 
17.943897 17.965595 17.813709 17.791996 17.770298 17.791996 17.791996 17.705204 17.726902 17.770298 17.813709 17.770298 17.705204 17.683506 17.770298 17.748600 17.791996 17.748600 17.705204 17.661808 17.705204 17.618397 17.596699 17.640110 17.661808 17.683506 17.640110 17.640110 17.705204 17.661808 17.661808 17.618397 17.661808 17.683506 17.683506 17.726902 17.748600 17.791996 17.857105 17.987309 17.965595 17.943897 17.900501 17.943897 17.965595 17.965595 17.943897 17.965595 17.900501 17.922199 17.900501 17.987309 18.074100 18.095798 18.095798 18.464710 18.703403 18.920399 19.180805 19.549702 19.701603 19.484608 19.506306 19.462910 19.441196 19.462910 19.549702 19.571400 19.679905 19.658207 19.788410 20.027103 19.983707 20.070499 20.113895 20.135609 20.157307 20.222401 20.309208 20.330906 20.265797 20.179005 20.309208 20.482807 20.439396 20.678104 20.743198 20.960209 21.090397 21.394199 21.589497 21.589497 21.611210 21.611210 21.632908 21.632908 21.546101 21.589497 21.502705 21.502705 21.329105 21.394199 21.372501 21.372501 21.372501 21.307407 21.285709 21.198902 21.263996 21.220600 21.198902 21.090397 21.047001 21.090397 21.025303 20.981907 20.981907 20.916798 20.960209 21.003605 20.938496 21.090397 21.133808 21.415897 21.502705 21.611210 21.654606 21.784809 21.806507 21.784809 21.763096 21.524403 21.524403 21.329105 21.198902 20.895100 20.830006 20.786610 20.721500 20.634708 20.634708 20.699802 20.699802 20.960209 21.047001 20.960209 21.155506 21.177204 21.025303 20.916798 20.916798 20.830006 20.808308 20.808308 20.612995 20.396000 20.526203 20.417698 20.330906 20.200703 
17.943897 17.965595 17.835407 17.857105 17.813709 17.705204 17.683506 17.726902 17.705204 17.661808 17.748600 17.857105 17.683506 17.705204 17.791996 17.748600 17.726902 17.770298 17.748600 17.683506 17.640110 17.661808 17.553303 17.661808 17.726902 17.596699 17.661808 17.596699 17.531605 17.683506 17.640110 17.618397 17.640110 17.596699 17.618397 17.748600 17.813709 17.900501 17.965595 17.900501 17.965595 17.943897 17.922199 17.900501 17.922199 17.943897 17.922199 17.922199 17.922199 17.900501 17.943897 17.965595 17.987309 18.052402 18.052402 18.377903 18.660007 18.877003 19.050602 19.528004 19.658207 19.593098 19.528004 19.549702 19.441196 19.441196 19.528004 19.506306 19.528004 19.636509 19.810108 19.853504 20.005405 20.027103 20.070499 20.179005 20.287510 20.265797 20.222401 20.330906 20.244099 20.352604 20.352604 20.417698 20.526203 20.612995 20.786610 20.851704 21.047001 21.263996 21.459309 21.546101 21.459309 21.524403 21.459309 21.481007 21.350803 21.394199 21.329105 21.350803 21.394199 21.350803 21.415897 21.415897 21.459309 21.329105 21.372501 21.220600 21.329105 21.242298 21.220600 21.177204 20.981907 21.025303 20.938496 20.916798 20.916798 20.873402 20.873402 20.873402 20.895100 21.003605 21.090397 21.415897 21.394199 21.524403 21.611210 21.632908 21.741398 21.719700 21.719700 21.546101 21.524403 21.263996 21.242298 20.981907 20.873402 20.786610 20.830006 20.786610 20.743198 20.830006 20.873402 20.960209 21.068699 20.981907 20.981907 20.981907 20.808308 20.851704 20.721500 20.656406 20.634708 20.591297 20.591297 20.461109 20.396000 20.352604 20.417698 20.244099 
17.922199 17.900501 17.791996 17.770298 17.770298 17.813709 17.748600 17.748600 17.791996 17.748600 17.748600 17.683506 17.726902 17.683506 17.748600 17.748600 17.705204 17.726902 17.661808 17.661808 17.705204 17.748600 17.683506 17.596699 17.618397 17.705204 17.661808 17.705204 17.705204 17.705204 17.705204 17.683506 17.705204 17.640110 17.683506 17.748600 17.835407 17.922199 17.900501 17.943897 18.009007 17.943897 18.074100 17.900501 17.943897 17.943897 17.987309 18.074100 17.943897 17.922199 18.052402 17.987309 18.095798 18.117496 18.117496 18.377903 18.660007 18.985508 19.050602 19.506306 19.549702 19.549702 19.571400 19.419498 19.484608 19.528004 19.484608 19.571400 19.506306 19.723301 19.788410 19.918598 20.027103 20.092197 20.070499 20.200703 20.222401 20.244099 20.244099 20.309208 20.374302 20.330906 20.461109 20.461109 20.569599 20.743198 20.808308 20.960209 21.090397 21.329105 21.394199 21.350803 21.285709 21.350803 21.307407 21.220600 21.133808 21.242298 21.090397 21.177204 21.263996 21.415897 21.502705 21.502705 21.502705 21.481007 21.459309 21.481007 21.481007 21.394199 21.329105 21.198902 21.112110 20.960209 20.960209 20.981907 20.938496 20.851704 20.808308 20.938496 20.830006 20.938496 21.047001 21.155506 21.329105 21.567799 21.546101 21.676304 21.654606 21.719700 21.698002 21.611210 21.481007 21.372501 21.307407 21.155506 20.981907 20.916798 20.851704 20.916798 20.916798 21.003605 21.003605 21.025303 21.090397 21.068699 20.960209 20.851704 20.721500 20.721500 20.656406 20.612995 20.526203 20.547901 20.504505 20.482807 20.374302 20.352604 20.374302 20.265797 
17.878803 17.878803 17.791996 17.748600 17.726902 17.791996 17.770298 17.683506 17.813709 17.726902 17.661808 17.726902 17.661808 17.661808 17.791996 17.726902 17.748600 17.726902 17.640110 17.661808 17.640110 17.640110 17.683506 17.618397 17.661808 17.640110 17.640110 17.661808 17.661808 17.683506 17.661808 17.618397 17.683506 17.661808 17.683506 17.683506 17.878803 17.922199 17.987309 17.943897 17.965595 17.965595 17.987309 18.030704 17.987309 17.987309 17.965595 18.052402 17.987309 18.009007 18.247700 18.117496 18.052402 18.117496 18.139210 18.269398 18.616596 18.898701 18.963810 19.419498 19.571400 19.636509 19.593098 19.397800 19.462910 19.462910 19.528004 19.593098 19.614796 19.723301 19.831806 19.831806 20.005405 20.157307 20.179005 20.179005 20.179005 20.287510 20.222401 20.352604 20.439396 20.461109 20.526203 20.591297 20.808308 20.808308 20.895100 21.068699 21.155506 21.263996 21.350803 21.133808 21.133808 21.090397 21.003605 21.025303 20.916798 21.003605 20.916798 21.068699 21.133808 21.285709 21.502705 21.524403 21.546101 21.481007 21.459309 21.502705 21.459309 21.415897 21.372501 21.285709 21.155506 21.047001 20.960209 20.873402 20.851704 20.873402 20.808308 20.786610 20.808308 20.938496 20.981907 21.198902 21.329105 21.415897 21.415897 21.502705 21.719700 21.589497 21.567799 21.524403 21.481007 21.372501 21.263996 21.090397 21.133808 21.025303 20.981907 21.047001 21.068699 21.155506 21.155506 21.242298 21.155506 21.090397 20.851704 20.808308 20.634708 20.656406 20.612995 20.526203 20.482807 20.547901 20.439396 20.374302 20.417698 20.439396 20.352604 20.222401 
17.878803 17.943897 17.878803 17.813709 17.835407 17.748600 17.726902 17.683506 17.726902 17.726902 17.791996 17.770298 17.748600 17.770298 17.748600 17.770298 17.770298 17.835407 17.596699 17.705204 17.705204 17.661808 17.640110 17.661808 17.618397 17.661808 17.748600 17.705204 17.683506 17.683506 17.726902 17.726902 17.726902 17.726902 17.748600 17.813709 17.922199 17.965595 17.922199 17.987309 17.943897 18.030704 17.965595 17.943897 18.030704 17.987309 18.009007 18.009007 18.095798 18.312809 18.573200 18.377903 18.160908 18.117496 18.095798 18.377903 18.508106 18.920399 19.007206 19.397800 19.679905 19.701603 19.614796 19.636509 19.571400 19.571400 19.636509 19.593098 19.701603 19.744999 19.766697 19.918598 20.027103 20.157307 20.179005 20.244099 20.265797 20.352604 20.417698 20.482807 20.526203 20.526203 20.808308 20.656406 20.895100 20.895100 21.220600 21.112110 21.307407 21.329105 21.220600 21.112110 21.025303 20.981907 20.938496 20.873402 20.873402 20.960209 20.895100 21.090397 21.112110 21.220600 21.394199 21.437595 21.546101 21.567799 21.589497 21.611210 21.546101 21.524403 21.415897 21.307407 21.198902 21.068699 20.981907 20.895100 20.981907 20.916798 20.873402 20.830006 20.851704 20.895100 20.981907 21.090397 21.198902 21.329105 21.394199 21.502705 21.524403 21.459309 21.437595 21.350803 21.263996 21.242298 21.242298 21.155506 21.177204 21.242298 21.329105 21.307407 21.198902 21.285709 21.329105 21.198902 21.285709 21.177204 20.981907 20.764896 20.743198 20.591297 20.569599 20.417698 20.461109 20.504505 20.396000 20.396000 20.330906 20.374302 20.374302 20.330906 
17.943897 17.878803 17.835407 17.813709 17.726902 17.726902 17.726902 17.748600 17.748600 17.683506 17.748600 17.683506 17.726902 17.705204 17.726902 17.683506 17.726902 17.705204 17.661808 17.683506 17.661808 17.661808 17.640110 17.683506 17.705204 17.553303 17.640110 17.661808 17.640110 17.683506 17.661808 17.748600 17.770298 17.705204 17.726902 17.835407 17.857105 17.878803 17.900501 17.987309 18.009007 17.943897 18.052402 18.009007 17.987309 18.009007 18.009007 17.965595 18.030704 18.247700 18.442997 18.182606 18.182606 18.160908 18.182606 18.377903 18.508106 18.942097 18.963810 19.332706 19.701603 19.723301 19.636509 19.679905 19.571400 19.549702 19.636509 19.593098 19.679905 19.723301 19.853504 19.918598 20.092197 20.135609 20.244099 20.244099 20.330906 20.439396 20.461109 20.591297 20.678104 20.634708 20.808308 20.764896 20.873402 21.047001 21.155506 21.285709 21.350803 21.307407 21.263996 21.047001 20.851704 20.808308 20.764896 20.764896 20.721500 20.851704 20.851704 20.873402 21.025303 21.155506 21.220600 21.502705 21.502705 21.589497 21.589497 21.524403 21.546101 21.546101 21.437595 21.394199 21.263996 21.177204 21.155506 21.068699 21.068699 20.916798 20.916798 20.830006 20.851704 20.981907 21.003605 21.177204 21.242298 21.220600 21.263996 21.285709 21.263996 21.285709 21.263996 21.155506 21.133808 21.155506 21.112110 21.133808 21.307407 21.285709 21.307407 21.415897 21.329105 21.372501 21.329105 21.329105 21.329105 21.177204 20.960209 20.808308 20.699802 20.591297 20.482807 20.461109 20.439396 20.439396 20.396000 20.396000 20.396000 20.309208 20.439396 20.265797 
17.987309 17.922199 17.791996 17.813709 17.770298 17.748600 17.770298 17.683506 17.705204 17.661808 17.683506 17.683506 17.640110 17.661808 17.661808 17.726902 17.705204 17.748600 17.661808 17.726902 17.683506 17.661808 17.640110 17.640110 17.596699 17.640110 17.661808 17.726902 17.748600 17.748600 17.683506 17.726902 17.683506 17.748600 17.748600 17.791996 17.900501 17.965595 18.009007 17.943897 18.009007 18.030704 18.009007 18.030704 18.052402 18.052402 18.009007 18.117496 18.074100 18.074100 18.226002 18.095798 18.160908 18.139210 18.139210 18.377903 18.442997 18.833607 19.137409 19.267597 19.701603 19.679905 19.614796 19.636509 19.506306 19.593098 19.636509 19.658207 19.766697 19.744999 19.810108 19.983707 20.048801 20.179005 20.244099 20.396000 20.396000 20.417698 20.569599 20.634708 20.786610 20.808308 20.960209 20.981907 21.047001 21.112110 21.307407 21.307407 21.415897 21.372501 21.198902 21.025303 20.938496 20.830006 20.699802 20.851704 20.699802 20.764896 20.830006 20.830006 20.981907 21.155506 21.242298 21.437595 21.524403 21.502705 21.589497 21.567799 21.524403 21.502705 21.546101 21.394199 21.394199 21.285709 21.155506 21.112110 21.112110 21.112110 21.047001 21.025303 21.068699 21.068699 21.068699 21.155506 21.198902 21.133808 21.155506 21.220600 21.112110 21.177204 21.068699 21.025303 20.981907 21.133808 21.133808 21.198902 21.329105 21.372501 21.372501 21.329105 21.415897 21.437595 21.415897 21.502705 21.372501 21.155506 21.047001 20.764896 20.678104 20.678104 20.526203 20.396000 20.504505 20.461109 20.439396 20.374302 20.439396 20.417698 20.439396 20.287510 
18.009007 17.857105 17.857105 17.857105 17.791996 17.726902 17.726902 17.683506 17.705204 17.683506 17.683506 17.791996 17.726902 17.770298 17.726902 17.726902 17.640110 17.748600 17.748600 17.661808 17.726902 17.640110 17.618397 17.661808 17.640110 17.705204 17.640110 17.770298 17.683506 17.705204 17.705204 17.705204 17.770298 17.770298 17.770298 17.857105 17.943897 18.052402 17.943897 17.987309 17.965595 18.009007 18.095798 18.052402 18.052402 18.074100 18.074100 18.074100 18.009007 18.139210 18.074100 18.139210 18.117496 18.312809 18.204304 18.334507 18.486408 18.833607 19.202503 19.267597 19.658207 19.679905 19.788410 19.636509 19.636509 19.614796 19.658207 19.636509 19.744999 19.744999 19.875202 20.027103 20.048801 20.222401 20.330906 20.461109 20.461109 20.526203 20.612995 20.721500 20.873402 20.895100 20.981907 21.047001 21.177204 21.263996 21.372501 21.329105 21.437595 21.350803 21.198902 21.025303 20.808308 20.808308 20.764896 20.764896 20.699802 20.830006 20.764896 20.938496 20.851704 21.090397 21.329105 21.415897 21.481007 21.437595 21.546101 21.481007 21.481007 21.546101 21.546101 21.459309 21.415897 21.372501 21.198902 21.198902 21.242298 21.220600 21.198902 21.133808 21.220600 21.155506 21.220600 21.198902 21.242298 21.155506 21.068699 20.960209 20.938496 20.938496 20.873402 20.938496 20.808308 20.981907 21.003605 21.112110 21.285709 21.329105 21.350803 21.415897 21.437595 21.394199 21.415897 21.437595 21.415897 21.220600 20.960209 20.851704 20.678104 20.656406 20.569599 20.482807 20.504505 20.482807 20.461109 20.439396 20.309208 20.482807 20.352604 20.265797 
17.900501 17.900501 17.857105 17.965595 17.791996 17.748600 17.705204 17.683506 17.683506 17.748600 17.770298 17.705204 17.705204 17.770298 17.770298 17.726902 17.705204 17.726902 17.705204 17.683506 17.596699 17.661808 17.640110 17.596699 17.683506 17.596699 17.705204 17.661808 17.705204 17.661808 17.726902 17.726902 17.661808 17.770298 17.726902 17.748600 17.922199 17.965595 17.965595 18.030704 18.052402 17.987309 18.009007 18.052402 18.117496 18.030704 18.052402 18.009007 18.074100 18.074100 18.182606 18.117496 18.204304 18.204304 18.182606 18.269398 18.464710 18.725101 19.072300 19.159107 19.701603 19.744999 19.766697 19.571400 19.614796 19.614796 19.679905 19.701603 19.788410 19.810108 19.918598 20.048801 20.048801 20.265797 20.482807 20.591297 20.526203 20.678104 20.634708 20.808308 20.916798 20.960209 21.090397 21.177204 21.285709 21.285709 21.437595 21.415897 21.437595 21.415897 21.242298 21.068699 20.764896 20.808308 20.786610 20.808308 20.764896 20.743198 20.743198 20.895100 20.873402 21.090397 21.220600 21.285709 21.524403 21.481007 21.546101 21.437595 21.437595 21.415897 21.459309 21.459309 21.415897 21.329105 21.350803 21.307407 21.394199 21.394199 21.394199 21.329105 21.415897 21.285709 21.307407 21.263996 21.242298 21.133808 20.960209 20.916798 20.786610 20.851704 20.764896 20.830006 20.743198 20.830006 21.003605 21.047001 21.155506 21.285709 21.329105 21.350803 21.394199 21.459309 21.437595 21.329105 21.481007 21.220600 21.177204 20.895100 20.895100 20.612995 20.656406 20.634708 20.504505 20.569599 20.482807 20.504505 20.526203 20.526203 20.439396 20.396000 
17.857105 17.835407 17.835407 17.748600 17.770298 17.770298 17.640110 17.661808 17.596699 17.661808 17.683506 17.683506 17.640110 17.640110 17.618397 17.683506 17.748600 17.661808 17.640110 17.705204 17.640110 17.618397 17.661808 17.661808 17.596699 17.618397 17.661808 17.661808 17.640110 17.705204 17.726902 17.683506 17.770298 17.770298 17.726902 17.813709 17.878803 17.922199 17.987309 18.030704 18.117496 17.987309 17.987309 18.117496 18.117496 18.030704 18.052402 18.074100 18.139210 18.117496 18.117496 18.139210 18.139210 18.226002 18.204304 18.312809 18.464710 18.638309 19.137409 19.224201 19.593098 19.636509 19.788410 19.636509 19.571400 19.571400 19.679905 19.766697 19.810108 19.810108 19.853504 20.027103 20.135609 20.352604 20.504505 20.504505 20.526203 20.678104 20.743198 20.743198 20.960209 21.047001 21.112110 21.198902 21.307407 21.394199 21.415897 21.459309 21.546101 21.437595 21.329105 21.112110 20.895100 20.786610 20.786610 20.721500 20.656406 20.721500 20.830006 20.895100 20.960209 20.981907 21.133808 21.285709 21.329105 21.437595 21.459309 21.350803 21.350803 21.307407 21.263996 21.437595 21.307407 21.350803 21.459309 21.546101 21.459309 21.415897 21.502705 21.415897 21.481007 21.459309 21.459309 21.350803 21.242298 21.133808 20.916798 20.786610 20.786610 20.699802 20.678104 20.699802 20.678104 20.786610 20.895100 20.895100 21.112110 21.242298 21.372501 21.481007 21.372501 21.350803 21.394199 21.307407 21.307407 21.242298 21.090397 20.960209 20.830006 20.721500 20.656406 20.612995 20.612995 20.569599 20.678104 20.612995 20.634708 20.504505 20.461109 20.439396 
17.857105 17.857105 17.857105 17.726902 17.748600 17.726902 17.683506 17.683506 17.770298 17.661808 17.683506 17.640110 17.661808 17.748600 17.726902 17.661808 17.683506 17.726902 17.770298 17.661808 17.748600 17.661808 17.618397 17.640110 17.705204 17.683506 17.748600 17.618397 17.661808 17.726902 17.661808 17.705204 17.791996 17.791996 17.835407 17.835407 17.943897 18.030704 17.987309 18.052402 18.030704 18.139210 18.009007 18.074100 18.074100 18.030704 18.074100 18.095798 18.139210 18.074100 18.182606 18.182606 18.226002 18.334507 18.204304 18.334507 18.356205 18.551502 19.007206 19.115696 19.484608 19.701603 19.940296 19.723301 19.614796 19.636509 19.723301 19.658207 19.810108 19.853504 19.962009 20.070499 20.200703 20.265797 20.482807 20.591297 20.634708 20.656406 20.591297 20.808308 21.025303 21.090397 21.133808 21.198902 21.350803 21.394199 21.459309 21.459309 21.459309 21.394199 21.372501 21.090397 20.938496 20.873402 20.873402 20.786610 20.764896 20.830006 20.873402 20.960209 21.003605 21.047001 21.220600 21.220600 21.263996 21.285709 21.329105 21.263996 21.307407 21.220600 21.177204 21.220600 21.263996 21.350803 21.546101 21.481007 21.611210 21.632908 21.589497 21.611210 21.546101 21.632908 21.546101 21.459309 21.263996 21.068699 20.981907 20.851704 20.743198 20.656406 20.721500 20.634708 20.569599 20.721500 20.743198 20.895100 21.090397 21.263996 21.350803 21.372501 21.285709 21.329105 21.285709 21.263996 21.307407 21.155506 21.068699 20.960209 21.047001 20.764896 20.808308 20.830006 20.743198 20.678104 20.808308 20.830006 20.743198 20.656406 20.678104 20.504505 
17.857105 17.900501 17.770298 17.748600 17.791996 17.705204 17.640110 17.748600 17.683506 17.683506 17.726902 17.683506 17.705204 17.748600 17.640110 17.791996 17.748600 17.661808 17.705204 17.726902 17.705204 17.683506 17.640110 17.661808 17.683506 17.661808 17.748600 17.683506 17.661808 17.683506 17.705204 17.726902 17.661808 17.661808 17.791996 17.943897 17.987309 18.009007 18.052402 18.074100 18.074100 18.074100 18.095798 18.009007 18.052402 18.095798 18.095798 18.095798 18.182606 18.009007 18.204304 18.204304 18.269398 18.312809 18.247700 18.377903 18.356205 18.486408 18.942097 19.072300 19.484608 19.744999 19.810108 19.810108 19.679905 19.810108 19.723301 19.766697 19.853504 19.875202 19.983707 20.070499 20.092197 20.287510 20.482807 20.612995 20.634708 20.743198 20.634708 20.830006 20.960209 21.068699 21.155506 21.177204 21.285709 21.372501 21.481007 21.459309 21.394199 21.350803 21.350803 21.155506 20.981907 20.938496 20.916798 20.916798 20.830006 20.873402 20.981907 21.003605 21.068699 21.112110 21.242298 21.220600 21.263996 21.177204 21.198902 21.068699 20.981907 20.960209 21.025303 21.047001 21.177204 21.263996 21.394199 21.589497 21.632908 21.719700 21.676304 21.654606 21.611210 21.719700 21.546101 21.415897 21.372501 21.155506 20.960209 20.764896 20.699802 20.743198 20.634708 20.634708 20.721500 20.786610 20.830006 20.851704 21.047001 21.177204 21.263996 21.263996 21.198902 21.263996 21.242298 21.177204 21.177204 21.198902 21.025303 20.938496 20.960209 20.916798 20.916798 20.960209 20.895100 20.895100 21.047001 20.916798 20.916798 20.743198 20.721500 20.526203 
17.813709 17.791996 17.748600 17.857105 17.770298 17.770298 17.683506 17.770298 17.748600 17.640110 17.705204 17.683506 17.661808 17.705204 17.640110 17.683506 17.770298 17.683506 17.618397 17.553303 17.683506 17.705204 17.640110 17.640110 17.683506 17.640110 17.661808 17.705204 17.683506 17.726902 17.683506 17.726902 17.683506 17.770298 17.791996 17.900501 17.965595 17.943897 17.987309 18.009007 18.030704 18.009007 18.052402 18.074100 18.095798 18.095798 18.182606 18.160908 18.160908 18.030704 18.269398 18.247700 18.247700 18.312809 18.226002 18.269398 18.377903 18.486408 18.725101 19.072300 19.376102 19.636509 19.766697 19.831806 19.723301 19.744999 19.723301 19.788410 19.788410 19.918598 20.005405 20.048801 20.244099 20.287510 20.504505 20.591297 20.634708 20.721500 20.656406 20.808308 20.851704 21.003605 21.090397 21.263996 21.220600 21.285709 21.394199 21.285709 21.285709 21.307407 21.307407 21.242298 21.025303 20.981907 20.981907 20.960209 20.960209 21.047001 21.090397 21.133808 21.220600 21.198902 21.285709 21.177204 21.155506 21.025303 21.003605 20.938496 20.895100 20.873402 20.981907 21.003605 21.047001 21.155506 21.350803 21.524403 21.589497 21.654606 21.654606 21.567799 21.698002 21.719700 21.567799 21.459309 21.415897 21.198902 21.068699 20.830006 20.830006 20.699802 20.678104 20.634708 20.678104 20.743198 20.786610 20.873402 21.025303 21.047001 21.242298 21.220600 21.133808 21.047001 21.112110 20.981907 21.047001 21.025303 20.938496 20.960209 21.003605 21.047001 21.090397 21.133808 21.133808 21.090397 21.003605 20.873402 20.960209 20.851704 20.764896 20.591297 
17.943897 17.857105 17.813709 17.813709 17.726902 17.705204 17.640110 17.748600 17.661808 17.661808 17.683506 17.726902 17.661808 17.705204 17.748600 17.791996 17.726902 17.705204 17.661808 17.640110 17.683506 17.705204 17.618397 17.683506 17.748600 17.618397 17.683506 17.640110 17.640110 17.683506 17.835407 17.813709 17.813709 17.726902 17.857105 17.835407 17.987309 18.074100 17.965595 18.052402 18.139210 18.117496 18.095798 18.095798 18.074100 18.074100 18.226002 18.160908 18.182606 18.009007 18.226002 18.247700 18.226002 18.204304 18.226002 18.421299 18.464710 18.442997 18.703403 19.072300 19.332706 19.701603 19.810108 19.766697 19.810108 19.788410 19.810108 19.831806 19.788410 19.853504 20.005405 20.070499 20.157307 20.222401 20.461109 20.612995 20.656406 20.656406 20.569599 20.699802 20.851704 20.916798 21.068699 21.068699 21.155506 21.242298 21.307407 21.329105 21.242298 21.285709 21.220600 21.177204 21.112110 21.242298 21.198902 21.198902 21.112110 21.307407 21.372501 21.285709 21.220600 21.285709 21.350803 21.090397 21.155506 21.047001 21.003605 20.938496 20.851704 20.764896 20.873402 20.895100 21.025303 21.025303 21.242298 21.459309 21.654606 21.698002 21.632908 21.741398 21.763096 21.719700 21.654606 21.632908 21.481007 21.220600 20.981907 20.873402 20.764896 20.699802 20.612995 20.634708 20.699802 20.764896 20.938496 20.873402 21.025303 21.155506 21.133808 20.981907 20.830006 20.895100 20.808308 20.895100 20.721500 20.830006 20.721500 20.895100 20.830006 21.090397 21.047001 21.242298 21.068699 21.112110 21.003605 21.112110 20.960209 20.916798 20.916798 20.612995 
17.900501 17.922199 17.770298 17.748600 17.835407 17.683506 17.683506 17.705204 17.683506 17.661808 17.661808 17.705204 17.705204 17.705204 17.705204 17.661808 17.683506 17.661808 17.640110 17.748600 17.705204 17.705204 17.661808 17.661808 17.575001 17.683506 17.640110 17.661808 17.705204 17.705204 17.683506 17.748600 17.726902 17.748600 17.900501 17.857105 17.987309 17.987309 17.943897 18.052402 18.074100 18.117496 18.052402 18.139210 18.160908 18.074100 18.160908 18.095798 18.204304 18.030704 18.226002 18.247700 18.247700 18.312809 18.334507 18.334507 18.442997 18.399601 18.616596 19.007206 19.311008 19.593098 19.810108 19.766697 19.810108 19.766697 19.810108 19.744999 19.853504 19.875202 19.962009 20.179005 20.200703 20.309208 20.330906 20.547901 20.591297 20.591297 20.547901 20.656406 20.743198 20.808308 20.981907 21.003605 21.025303 21.133808 21.047001 21.090397 21.068699 21.133808 21.112110 21.112110 21.133808 21.177204 21.198902 21.263996 21.263996 21.437595 21.307407 21.329105 21.394199 21.372501 21.263996 21.177204 21.155506 20.916798 20.830006 20.743198 20.786610 20.743198 20.808308 20.808308 20.960209 20.960209 21.112110 21.459309 21.676304 21.654606 21.741398 21.741398 21.741398 21.763096 21.611210 21.546101 21.481007 21.307407 21.112110 20.938496 20.786610 20.721500 20.743198 20.764896 20.764896 20.764896 20.873402 20.873402 21.025303 21.025303 21.025303 20.895100 20.786610 20.721500 20.461109 20.569599 20.656406 20.699802 20.656406 20.895100 20.938496 21.025303 21.068699 21.155506 21.177204 21.133808 21.090397 21.112110 21.025303 20.981907 20.851704 20.721500 
17.791996 17.857105 17.813709 17.813709 17.835407 17.835407 17.618397 17.726902 17.748600 17.575001 17.683506 17.618397 17.661808 17.705204 17.705204 17.726902 17.748600 17.683506 17.618397 17.618397 17.661808 17.640110 17.705204 17.640110 17.705204 17.683506 17.683506 17.683506 17.618397 17.770298 17.770298 17.661808 17.791996 17.813709 17.791996 17.857105 17.987309 18.052402 18.030704 18.052402 18.117496 18.139210 18.095798 18.095798 18.117496 18.139210 18.117496 18.160908 18.226002 18.160908 18.247700 18.226002 18.247700 18.334507 18.312809 18.399601 18.464710 18.486408 18.681705 19.072300 19.354404 19.679905 19.918598 19.831806 19.853504 19.831806 19.875202 19.875202 19.810108 19.875202 19.983707 20.113895 20.244099 20.244099 20.482807 20.547901 20.591297 20.547901 20.526203 20.612995 20.634708 20.721500 20.960209 20.808308 20.895100 20.830006 20.960209 20.851704 20.851704 20.873402 20.938496 21.090397 21.112110 21.372501 21.350803 21.394199 21.372501 21.437595 21.459309 21.546101 21.459309 21.437595 21.372501 21.242298 21.112110 20.938496 20.786610 20.678104 20.721500 20.656406 20.743198 20.873402 20.938496 21.090397 21.177204 21.459309 21.589497 21.654606 21.719700 21.763096 21.676304 21.763096 21.632908 21.546101 21.567799 21.394199 21.155506 21.068699 20.895100 20.981907 20.830006 20.873402 20.916798 20.981907 21.003605 20.981907 21.112110 21.003605 20.960209 20.808308 20.764896 20.526203 20.482807 20.461109 20.547901 20.591297 20.569599 20.699802 20.873402 21.112110 21.133808 21.177204 21.263996 21.242298 21.198902 21.133808 21.112110 21.003605 20.960209 20.743198 
17.878803 17.726902 17.726902 17.791996 17.835407 17.813709 17.683506 17.683506 17.748600 17.640110 17.791996 17.791996 17.661808 17.661808 17.661808 17.618397 17.683506 17.726902 17.683506 17.640110 17.683506 17.748600 17.770298 17.770298 17.705204 17.726902 17.683506 17.726902 17.726902 17.835407 17.640110 17.661808 17.748600 17.835407 17.857105 17.878803 17.965595 17.987309 18.095798 18.052402 18.117496 18.095798 18.074100 18.117496 18.160908 18.117496 18.204304 18.182606 18.204304 18.182606 18.182606 18.160908 18.204304 18.334507 18.312809 18.551502 18.421299 18.421299 18.616596 18.898701 19.289295 19.593098 19.831806 19.940296 19.918598 19.875202 19.896900 19.896900 19.896900 19.875202 20.027103 20.135609 20.309208 20.244099 20.396000 20.504505 20.634708 20.504505 20.461109 20.526203 20.547901 20.656406 20.764896 20.678104 20.786610 20.786610 20.786610 20.786610 20.721500 20.851704 20.895100 20.960209 21.047001 21.242298 21.415897 21.567799 21.459309 21.502705 21.546101 21.589497 21.546101 21.546101 21.481007 21.307407 21.090397 20.938496 20.873402 20.699802 20.699802 20.634708 20.699802 20.808308 20.851704 21.025303 21.155506 21.372501 21.567799 21.676304 21.719700 21.698002 21.763096 21.828205 21.698002 21.654606 21.567799 21.437595 21.242298 21.155506 21.090397 21.068699 21.177204 21.025303 21.068699 21.220600 21.242298 21.242298 21.177204 20.981907 20.851704 20.699802 20.612995 20.612995 20.439396 20.439396 20.461109 20.504505 20.504505 20.656406 20.808308 21.025303 21.198902 21.155506 21.198902 21.242298 21.177204 21.220600 21.068699 21.047001 21.025303 20.721500 
17.943897 17.726902 17.813709 17.770298 17.791996 17.683506 17.661808 17.618397 17.726902 17.661808 17.683506 17.618397 17.596699 17.683506 17.661808 17.683506 17.748600 17.705204 17.596699 17.683506 17.661808 17.705204 17.640110 17.726902 17.683506 17.748600 17.748600 17.726902 17.748600 17.640110 17.683506 17.813709 17.748600 17.813709 17.791996 17.922199 17.987309 17.943897 17.987309 18.052402 18.009007 18.095798 18.030704 18.095798 18.095798 18.160908 18.160908 18.117496 18.182606 18.139210 18.139210 18.160908 18.247700 18.291096 18.312809 18.356205 18.399601 18.508106 18.594898 18.855305 19.311008 19.419498 19.831806 19.940296 19.875202 19.810108 19.896900 19.875202 19.831806 19.918598 20.027103 20.157307 20.244099 20.244099 20.461109 20.504505 20.612995 20.569599 20.504505 20.504505 20.569599 20.569599 20.656406 20.634708 20.634708 20.569599 20.591297 20.569599 20.656406 20.699802 20.851704 20.981907 20.981907 21.285709 21.307407 21.546101 21.481007 21.567799 21.502705 21.676304 21.611210 21.524403 21.437595 21.350803 21.112110 21.025303 20.830006 20.786610 20.699802 20.743198 20.743198 20.808308 20.851704 20.960209 21.133808 21.263996 21.502705 21.589497 21.676304 21.611210 21.654606 21.589497 21.632908 21.502705 21.459309 21.329105 21.285709 21.177204 21.090397 21.198902 21.177204 21.242298 21.263996 21.263996 21.285709 21.242298 21.263996 21.025303 20.916798 20.591297 20.526203 20.504505 20.374302 20.417698 20.417698 20.417698 20.461109 20.547901 20.764896 20.895100 21.003605 21.177204 21.177204 21.307407 21.133808 21.112110 21.068699 21.047001 20.916798 20.656406 
17.878803 17.857105 17.791996 17.791996 17.770298 17.726902 17.661808 17.748600 17.705204 17.661808 17.661808 17.705204 17.661808 17.618397 17.791996 17.705204 17.661808 17.770298 17.683506 17.683506 17.726902 17.640110 17.661808 17.748600 17.683506 17.661808 17.726902 17.705204 17.661808 17.791996 17.791996 17.748600 17.813709 17.770298 17.857105 17.835407 17.943897 17.987309 17.987309 18.030704 18.052402 18.117496 18.074100 18.074100 18.095798 18.074100 18.204304 18.139210 18.139210 18.095798 18.226002 18.269398 18.204304 18.291096 18.377903 18.334507 18.421299 18.529804 18.551502 18.703403 19.224201 19.506306 19.810108 19.940296 19.940296 19.918598 20.005405 19.875202 19.940296 19.983707 19.983707 20.157307 20.222401 20.287510 20.439396 20.482807 20.547901 20.591297 20.482807 20.439396 20.504505 20.482807 20.526203 20.417698 20.526203 20.439396 20.482807 20.526203 20.547901 20.656406 20.743198 20.830006 20.938496 21.198902 21.350803 21.415897 21.524403 21.567799 21.589497 21.632908 21.502705 21.481007 21.437595 21.307407 21.177204 21.025303 20.916798 20.764896 20.743198 20.764896 20.721500 20.808308 20.895100 21.003605 21.090397 21.350803 21.415897 21.567799 21.524403 21.481007 21.481007 21.567799 21.481007 21.372501 21.372501 21.285709 21.329105 21.394199 21.329105 21.394199 21.329105 21.307407 21.372501 21.329105 21.415897 21.329105 21.263996 21.047001 20.873402 20.764896 20.504505 20.482807 20.396000 20.396000 20.439396 20.352604 20.374302 20.461109 20.699802 20.873402 21.025303 21.155506 21.242298 21.285709 21.090397 21.068699 21.025303 21.112110 20.938496 20.612995 
17.835407 17.813709 17.835407 17.835407 17.726902 17.705204 17.683506 17.770298 17.661808 17.618397 17.661808 17.748600 17.748600 17.640110 17.726902 17.661808 17.661808 17.661808 17.705204 17.683506 17.726902 17.748600 17.748600 17.661808 17.618397 17.683506 17.835407 17.726902 17.726902 17.748600 17.835407 17.748600 17.791996 17.791996 17.835407 17.878803 17.857105 18.009007 18.030704 18.074100 18.095798 18.074100 18.139210 18.030704 18.117496 18.095798 18.160908 18.117496 18.204304 18.117496 18.160908 18.247700 18.269398 18.356205 18.269398 18.399601 18.399601 18.508106 18.486408 18.681705 19.050602 19.354404 19.679905 19.918598 19.918598 19.940296 19.896900 19.766697 19.983707 20.005405 20.005405 20.179005 20.287510 20.222401 20.417698 20.504505 20.547901 20.591297 20.569599 20.526203 20.504505 20.396000 20.547901 20.396000 20.504505 20.352604 20.439396 20.482807 20.569599 20.612995 20.656406 20.743198 20.851704 21.198902 21.307407 21.459309 21.524403 21.632908 21.632908 21.611210 21.589497 21.546101 21.394199 21.350803 21.220600 20.981907 20.981907 20.808308 20.808308 20.851704 20.808308 20.830006 21.003605 21.090397 21.220600 21.263996 21.437595 21.481007 21.329105 21.307407 21.242298 21.307407 21.242298 21.263996 21.198902 21.155506 21.177204 21.307407 21.329105 21.481007 21.415897 21.394199 21.502705 21.502705 21.437595 21.437595 21.285709 21.155506 20.895100 20.721500 20.439396 20.439396 20.439396 20.287510 20.330906 20.352604 20.374302 20.461109 20.569599 20.851704 20.981907 21.133808 21.112110 20.981907 21.003605 21.068699 21.003605 20.873402 20.808308 20.656406 
17.813709 17.835407 17.791996 17.857105 17.770298 17.770298 17.683506 17.683506 17.553303 17.726902 17.705204 17.748600 17.726902 17.748600 17.770298 17.705204 17.705204 17.683506 17.661808 17.661808 17.748600 17.705204 17.748600 17.726902 17.748600 17.770298 17.705204 17.726902 17.705204 17.726902 17.705204 17.596699 17.596699 17.705204 17.661808 17.726902 17.900501 17.922199 17.943897 18.030704 18.052402 18.052402 18.074100 18.095798 18.074100 18.204304 18.117496 18.074100 18.160908 18.052402 18.139210 18.182606 18.291096 18.269398 18.269398 18.399601 18.377903 18.508106 18.508106 18.573200 18.963810 19.354404 19.593098 19.831806 19.831806 19.918598 19.940296 19.810108 19.831806 19.962009 20.027103 20.135609 20.157307 20.244099 20.352604 20.569599 20.482807 20.504505 20.504505 20.504505 20.482807 20.417698 20.461109 20.330906 20.396000 20.309208 20.374302 20.396000 20.461109 20.569599 20.634708 20.808308 20.960209 21.133808 21.415897 21.329105 21.394199 21.502705 21.589497 21.654606 21.481007 21.437595 21.372501 21.394199 21.242298 21.177204 20.981907 20.960209 20.830006 20.895100 20.916798 21.068699 21.068699 21.047001 21.329105 21.263996 21.372501 21.263996 21.155506 21.068699 21.155506 21.177204 21.133808 21.003605 20.981907 21.025303 21.198902 21.263996 21.372501 21.459309 21.524403 21.437595 21.437595 21.459309 21.437595 21.350803 21.220600 21.155506 20.960209 20.699802 20.569599 20.417698 20.396000 20.287510 20.265797 20.309208 20.309208 20.374302 20.526203 20.612995 20.830006 20.830006 20.938496 20.895100 20.938496 20.830006 20.916798 20.786610 20.678104 20.612995 
17.791996 17.748600 17.770298 17.770298 17.748600 17.835407 17.770298 17.683506 17.640110 17.596699 17.683506 17.705204 17.618397 17.705204 17.726902 17.748600 17.748600 17.683506 17.661808 17.661808 17.726902 17.705204 17.661808 17.640110 17.705204 17.770298 17.726902 17.683506 17.618397 17.705204 17.575001 17.575001 17.509907 17.596699 17.640110 17.705204 17.791996 17.791996 17.922199 17.965595 17.943897 17.965595 17.965595 18.030704 18.030704 18.052402 18.052402 18.030704 18.117496 18.074100 18.074100 18.139210 18.160908 18.139210 18.204304 18.247700 18.399601 18.399601 18.529804 18.529804 18.811909 19.202503 19.462910 19.810108 19.744999 19.744999 19.853504 19.810108 19.875202 19.940296 20.027103 20.113895 20.179005 20.179005 20.352604 20.417698 20.482807 20.591297 20.504505 20.482807 20.417698 20.482807 20.439396 20.374302 20.396000 20.330906 20.374302 20.417698 20.417698 20.526203 20.591297 20.699802 20.808308 21.090397 21.177204 21.307407 21.350803 21.459309 21.567799 21.632908 21.481007 21.459309 21.372501 21.220600 21.307407 21.242298 21.155506 21.025303 21.047001 21.068699 21.090397 21.112110 21.285709 21.263996 21.350803 21.285709 21.307407 21.177204 21.112110 21.003605 20.960209 21.003605 21.025303 20.830006 20.938496 20.960209 20.981907 21.198902 21.329105 21.459309 21.437595 21.524403 21.481007 21.546101 21.459309 21.415897 21.242298 21.242298 20.873402 20.699802 20.569599 20.417698 20.222401 20.244099 20.179005 20.200703 20.200703 20.244099 20.396000 20.504505 20.699802 20.808308 20.743198 20.699802 20.678104 20.656406 20.547901 20.482807 20.547901 20.504505 
17.835407 17.748600 17.791996 17.683506 17.791996 17.726902 17.596699 17.770298 17.726902 17.683506 17.683506 17.726902 17.705204 17.661808 17.661808 17.661808 17.705204 17.791996 17.705204 17.661808 17.835407 17.813709 17.770298 17.705204 17.770298 17.705204 17.705204 17.770298 17.618397 17.596699 17.640110 17.575001 17.553303 17.553303 17.553303 17.596699 17.770298 17.835407 17.791996 17.965595 17.922199 18.009007 18.009007 18.009007 18.030704 17.987309 18.117496 17.987309 18.160908 18.052402 18.052402 18.074100 18.247700 18.182606 18.204304 18.247700 18.356205 18.464710 18.442997 18.377903 18.594898 19.137409 19.419498 19.723301 19.788410 19.810108 19.896900 19.788410 19.788410 19.875202 19.918598 20.113895 20.179005 20.113895 20.265797 20.417698 20.439396 20.482807 20.591297 20.504505 20.396000 20.439396 20.439396 20.309208 20.439396 20.352604 20.396000 20.547901 20.526203 20.526203 20.656406 20.764896 20.873402 21.068699 21.198902 21.307407 21.350803 21.437595 21.459309 21.481007 21.415897 21.307407 21.285709 21.198902 21.198902 21.090397 21.177204 21.177204 21.155506 21.242298 21.198902 21.329105 21.415897 21.415897 21.459309 21.372501 21.350803 21.133808 21.047001 20.938496 20.873402 20.873402 20.895100 20.808308 20.851704 20.786610 20.981907 21.047001 21.242298 21.394199 21.415897 21.415897 21.437595 21.524403 21.481007 21.329105 21.285709 21.112110 20.830006 20.634708 20.482807 20.396000 20.179005 20.135609 20.222401 20.265797 20.070499 20.179005 20.287510 20.417698 20.482807 20.547901 20.482807 20.439396 20.439396 20.330906 20.287510 20.439396 20.439396 20.396000 
17.857105 17.791996 17.770298 17.813709 17.813709 17.726902 17.726902 17.683506 17.770298 17.618397 17.748600 17.705204 17.661808 17.683506 17.857105 17.748600 17.683506 17.661808 17.726902 17.683506 17.835407 17.770298 17.770298 17.683506 17.705204 17.683506 17.705204 17.705204 17.661808 17.575001 17.509907 17.466496 17.444798 17.466496 17.531605 17.553303 17.726902 17.922199 17.878803 17.900501 17.857105 17.922199 18.009007 17.987309 17.922199 18.030704 18.074100 17.965595 18.052402 18.052402 18.030704 18.095798 18.117496 18.160908 18.291096 18.269398 18.377903 18.377903 18.334507 18.442997 18.594898 18.942097 19.245899 19.679905 19.744999 19.788410 19.766697 19.744999 19.853504 19.918598 19.875202 20.048801 20.135609 20.200703 20.352604 20.417698 20.526203 20.547901 20.612995 20.569599 20.461109 20.482807 20.439396 20.374302 20.482807 20.439396 20.504505 20.526203 20.526203 20.743198 20.699802 20.830006 20.808308 20.960209 21.155506 21.220600 21.220600 21.307407 21.329105 21.307407 21.198902 21.220600 21.112110 21.112110 21.090397 21.177204 21.307407 21.242298 21.350803 21.329105 21.394199 21.372501 21.611210 21.481007 21.567799 21.481007 21.372501 21.068699 20.960209 20.873402 20.743198 20.764896 20.786610 20.743198 20.786610 20.699802 20.830006 20.981907 21.155506 21.350803 21.329105 21.394199 21.437595 21.459309 21.415897 21.372501 21.220600 21.133808 20.938496 20.699802 20.439396 20.309208 20.179005 20.113895 20.113895 20.092197 20.157307 20.200703 20.222401 20.265797 20.222401 20.374302 20.352604 20.222401 20.222401 20.135609 20.222401 20.179005 20.330906 20.244099 
17.835407 17.857105 17.813709 17.813709 17.943897 17.770298 17.726902 17.726902 17.683506 17.661808 17.748600 17.770298 17.726902 17.661808 17.726902 17.857105 17.748600 17.813709 17.748600 17.661808 17.726902 17.791996 17.640110 17.813709 17.770298 17.705204 17.661808 17.705204 17.596699 17.488209 17.531605 17.509907 17.509907 17.444798 17.596699 17.596699 17.705204 17.748600 17.943897 17.922199 17.900501 17.900501 17.987309 18.030704 18.009007 17.922199 18.030704 17.965595 18.095798 18.052402 18.074100 18.095798 18.226002 18.226002 18.182606 18.247700 18.291096 18.356205 18.421299 18.399601 18.421299 18.898701 19.202503 19.571400 19.658207 19.701603 19.766697 19.788410 19.766697 19.744999 19.918598 20.027103 20.113895 20.309208 20.309208 20.374302 20.482807 20.569599 20.656406 20.526203 20.591297 20.612995 20.526203 20.461109 20.526203 20.547901 20.591297 20.591297 20.569599 20.721500 20.808308 20.895100 20.830006 21.068699 21.155506 21.133808 21.133808 21.177204 21.329105 21.242298 21.068699 21.068699 21.025303 21.090397 21.155506 21.198902 21.394199 21.372501 21.437595 21.437595 21.546101 21.502705 21.567799 21.546101 21.589497 21.415897 21.307407 21.177204 20.960209 20.938496 20.786610 20.808308 20.743198 20.678104 20.721500 20.743198 20.830006 20.960209 21.090397 21.329105 21.350803 21.415897 21.415897 21.459309 21.350803 21.285709 21.090397 21.003605 20.830006 20.591297 20.352604 20.309208 20.157307 20.222401 20.135609 20.092197 20.070499 20.027103 20.092197 20.157307 20.179005 20.222401 20.287510 20.135609 20.113895 20.179005 20.092197 20.222401 20.309208 20.200703 
17.835407 17.900501 17.770298 17.791996 17.770298 17.770298 17.726902 17.683506 17.770298 17.661808 17.705204 17.553303 17.444798 17.444798 17.423100 17.596699 17.835407 17.770298 17.705204 17.661808 17.726902 17.791996 17.661808 17.791996 17.748600 17.705204 17.596699 17.640110 17.596699 17.531605 17.618397 17.531605 17.466496 17.509907 17.640110 17.553303 17.705204 17.726902 17.791996 17.835407 17.857105 17.900501 17.900501 18.009007 17.943897 17.987309 18.117496 18.030704 18.009007 17.900501 17.987309 18.030704 18.117496 18.030704 18.117496 18.204304 18.291096 18.312809 18.442997 18.356205 18.442997 18.616596 19.137409 19.419498 19.679905 19.723301 19.766697 19.723301 19.723301 19.831806 19.853504 19.983707 20.005405 20.135609 20.287510 20.352604 20.526203 20.612995 20.634708 20.634708 20.591297 20.504505 20.547901 20.482807 20.547901 20.612995 20.612995 20.678104 20.764896 20.830006 20.916798 21.047001 21.003605 21.177204 21.133808 21.112110 21.003605 21.112110 21.068699 21.047001 20.981907 21.112110 21.025303 20.916798 21.068699 21.155506 21.285709 21.350803 21.459309 21.481007 21.524403 21.437595 21.524403 21.567799 21.546101 21.481007 21.350803 21.112110 20.938496 20.830006 20.808308 20.743198 20.699802 20.547901 20.634708 20.678104 20.721500 20.938496 21.047001 21.177204 21.220600 21.307407 21.329105 21.329105 21.263996 21.198902 21.047001 20.851704 20.721500 20.439396 20.330906 20.265797 20.092197 20.135609 20.135609 20.070499 20.005405 20.048801 19.962009 20.048801 20.048801 20.070499 20.113895 20.092197 20.027103 20.005405 20.092197 20.135609 20.157307 20.157307 
17.922199 17.835407 17.791996 17.835407 17.857105 17.705204 17.683506 17.726902 17.813709 17.726902 17.640110 17.423100 17.379704 17.314610 17.401402 17.575001 17.748600 17.770298 17.683506 17.705204 17.726902 17.705204 17.726902 17.835407 17.748600 17.748600 17.726902 17.683506 17.640110 17.575001 17.640110 17.596699 17.553303 17.596699 17.596699 17.618397 17.683506 17.726902 17.791996 17.835407 17.878803 17.857105 17.900501 17.965595 17.987309 18.009007 18.074100 18.009007 18.052402 18.009007 17.922199 18.009007 18.030704 18.052402 18.139210 18.160908 18.182606 18.312809 18.291096 18.312809 18.486408 18.464710 18.898701 19.202503 19.549702 19.679905 19.723301 19.723301 19.766697 19.788410 19.810108 19.962009 20.027103 20.135609 20.222401 20.396000 20.461109 20.656406 20.678104 20.656406 20.634708 20.612995 20.591297 20.504505 20.634708 20.764896 20.786610 20.895100 20.873402 21.003605 21.133808 21.155506 21.220600 21.198902 21.198902 21.133808 21.068699 21.003605 21.112110 20.960209 21.003605 20.960209 20.938496 20.916798 21.133808 21.177204 21.263996 21.415897 21.502705 21.502705 21.611210 21.676304 21.676304 21.502705 21.589497 21.481007 21.415897 21.133808 20.916798 20.851704 20.786610 20.721500 20.743198 20.569599 20.634708 20.699802 20.764896 20.938496 20.981907 21.112110 21.307407 21.155506 21.198902 21.220600 21.198902 20.895100 20.830006 20.678104 20.569599 20.374302 20.287510 20.244099 20.135609 20.048801 20.070499 19.983707 19.918598 19.940296 19.918598 20.027103 20.048801 20.027103 19.983707 20.005405 19.983707 20.070499 20.135609 20.027103 20.200703 20.135609 
17.878803 17.878803 17.770298 17.857105 17.835407 17.835407 17.900501 17.857105 17.748600 17.726902 17.705204 17.488209 17.292896 17.249500 17.314610 17.423100 17.705204 17.748600 17.683506 17.640110 17.748600 17.661808 17.791996 17.835407 17.705204 17.726902 17.618397 17.683506 17.640110 17.705204 17.661808 17.640110 17.596699 17.509907 17.575001 17.640110 17.661808 17.726902 17.705204 17.835407 17.835407 17.857105 17.878803 17.965595 17.965595 17.943897 17.900501 17.943897 18.030704 18.052402 18.030704 18.052402 18.160908 18.117496 18.117496 18.204304 18.095798 18.204304 18.334507 18.291096 18.334507 18.486408 18.681705 19.202503 19.571400 19.636509 19.658207 19.679905 19.766697 19.788410 19.831806 19.918598 20.005405 20.005405 20.179005 20.309208 20.352604 20.569599 20.721500 20.656406 20.634708 20.569599 20.634708 20.743198 20.786610 20.808308 20.938496 20.981907 21.047001 21.133808 21.198902 21.220600 21.263996 21.263996 21.285709 21.155506 21.025303 21.025303 20.960209 20.916798 20.960209 20.895100 20.830006 21.003605 21.025303 21.133808 21.285709 21.437595 21.524403 21.567799 21.611210 21.611210 21.654606 21.632908 21.567799 21.415897 21.415897 21.090397 20.938496 20.786610 20.808308 20.678104 20.634708 20.591297 20.699802 20.699802 20.721500 20.808308 20.873402 21.112110 21.047001 20.981907 20.960209 20.960209 20.808308 20.743198 20.612995 20.417698 20.417698 20.222401 20.265797 20.113895 20.048801 20.027103 20.048801 19.983707 19.962009 19.962009 19.983707 20.092197 19.918598 20.027103 19.918598 19.962009 19.875202 19.962009 20.070499 19.983707 20.135609 20.027103 
17.987309 17.900501 17.900501 17.878803 17.943897 17.987309 17.813709 17.857105 17.878803 17.857105 17.770298 17.423100 17.314610 17.249500 17.379704 17.575001 17.683506 17.683506 17.683506 17.683506 17.748600 17.857105 17.748600 17.857105 17.770298 17.770298 17.748600 17.748600 17.705204 17.705204 17.640110 17.683506 17.661808 17.575001 17.661808 17.661808 17.661808 17.748600 17.726902 17.835407 17.900501 17.835407 17.900501 17.965595 18.009007 17.943897 17.943897 17.922199 18.009007 17.922199 18.052402 18.052402 18.226002 18.226002 18.334507 18.269398 18.247700 18.291096 18.269398 18.291096 18.312809 18.421299 18.594898 18.942097 19.441196 19.462910 19.484608 19.571400 19.571400 19.723301 19.744999 19.918598 19.962009 20.027103 20.157307 20.244099 20.287510 20.461109 20.678104 20.678104 20.699802 20.591297 20.721500 20.743198 20.938496 20.938496 21.047001 21.155506 21.133808 21.285709 21.437595 21.329105 21.415897 21.307407 21.329105 21.177204 21.090397 21.025303 20.960209 20.981907 20.938496 20.895100 20.808308 20.851704 21.047001 21.133808 21.350803 21.437595 21.567799 21.654606 21.611210 21.567799 21.567799 21.567799 21.546101 21.546101 21.372501 21.198902 21.003605 20.873402 20.764896 20.678104 20.764896 20.699802 20.699802 20.678104 20.678104 20.960209 20.895100 21.003605 20.873402 20.873402 20.830006 20.764896 20.699802 20.634708 20.439396 20.352604 20.265797 20.222401 20.179005 20.135609 20.048801 19.918598 19.962009 19.896900 19.853504 19.896900 19.896900 19.875202 19.962009 19.962009 19.896900 19.896900 19.744999 19.918598 20.027103 20.005405 20.070499 20.048801 
17.900501 17.943897 18.009007 17.965595 17.965595 17.900501 17.813709 17.922199 17.900501 17.835407 17.683506 17.488209 17.292896 17.292896 17.379704 17.575001 17.575001 17.748600 17.661808 17.705204 17.813709 17.813709 17.835407 17.835407 17.835407 17.813709 17.835407 17.770298 17.683506 17.726902 17.683506 17.705204 17.640110 17.596699 17.553303 17.640110 17.575001 17.618397 17.705204 17.705204 17.770298 17.791996 17.878803 17.835407 17.835407 17.922199 17.878803 17.922199 18.030704 17.965595 17.922199 18.009007 18.117496 18.117496 18.269398 18.356205 18.442997 18.356205 18.312809 18.269398 18.334507 18.442997 18.486408 18.877003 19.289295 19.419498 19.419498 19.549702 19.636509 19.744999 19.723301 19.875202 19.853504 19.788410 20.048801 20.157307 20.287510 20.461109 20.591297 20.612995 20.634708 20.547901 20.721500 20.786610 20.916798 20.981907 21.155506 21.177204 21.263996 21.350803 21.481007 21.394199 21.459309 21.350803 21.329105 21.329105 21.047001 20.981907 21.025303 20.981907 20.916798 20.938496 20.938496 21.003605 21.047001 21.263996 21.198902 21.329105 21.589497 21.546101 21.611210 21.567799 21.567799 21.481007 21.546101 21.415897 21.372501 21.090397 20.960209 20.786610 20.808308 20.678104 20.743198 20.634708 20.656406 20.721500 20.591297 20.699802 20.764896 20.830006 20.743198 20.699802 20.699802 20.612995 20.612995 20.461109 20.461109 20.265797 20.222401 20.070499 20.092197 19.962009 19.940296 19.896900 19.853504 19.831806 19.853504 19.896900 19.875202 19.896900 19.875202 19.896900 19.962009 19.896900 19.853504 19.940296 19.940296 19.940296 20.005405 20.005405 
17.922199 17.857105 17.943897 17.922199 17.943897 17.813709 17.813709 17.791996 17.857105 17.835407 17.726902 17.553303 17.271198 17.292896 17.358006 17.358006 17.596699 17.705204 17.748600 17.791996 17.770298 17.791996 17.705204 17.770298 17.748600 17.857105 17.813709 17.770298 17.705204 17.791996 17.683506 17.705204 17.661808 17.553303 17.531605 17.618397 17.553303 17.618397 17.596699 17.726902 17.705204 17.835407 17.857105 17.835407 17.813709 17.835407 17.900501 17.900501 17.900501 17.857105 17.922199 17.900501 18.009007 17.965595 18.139210 18.204304 18.312809 18.486408 18.573200 18.551502 18.573200 18.464710 18.486408 18.703403 19.028904 19.419498 19.376102 19.332706 19.484608 19.636509 19.636509 19.810108 19.788410 19.744999 19.896900 20.005405 20.179005 20.374302 20.482807 20.612995 20.612995 20.504505 20.591297 20.721500 21.003605 21.003605 21.112110 21.242298 21.329105 21.415897 21.481007 21.415897 21.415897 21.459309 21.372501 21.307407 21.090397 21.090397 20.960209 20.960209 20.916798 20.938496 20.981907 20.938496 20.960209 21.112110 21.112110 21.329105 21.437595 21.437595 21.546101 21.546101 21.459309 21.437595 21.481007 21.307407 21.329105 21.112110 21.003605 20.786610 20.808308 20.678104 20.678104 20.591297 20.721500 20.678104 20.634708 20.699802 20.656406 20.743198 20.656406 20.591297 20.656406 20.547901 20.569599 20.569599 20.439396 20.200703 20.179005 20.157307 19.983707 20.027103 19.831806 19.853504 19.831806 19.766697 19.853504 19.853504 19.875202 19.831806 19.853504 19.918598 19.896900 19.918598 19.853504 19.918598 19.831806 19.940296 19.940296 19.983707 
17.943897 17.987309 17.965595 17.943897 17.987309 17.900501 17.878803 17.835407 17.813709 17.683506 17.705204 17.596699 17.336308 17.336308 17.314610 17.292896 17.531605 17.726902 17.813709 17.857105 17.857105 17.791996 17.791996 17.835407 17.791996 17.835407 17.835407 17.813709 17.770298 17.748600 17.683506 17.661808 17.661808 17.575001 17.596699 17.640110 17.596699 17.596699 17.640110 17.726902 17.835407 17.857105 17.878803 17.878803 17.878803 17.857105 17.922199 17.857105 17.878803 17.965595 17.878803 17.900501 17.987309 17.965595 17.987309 18.095798 18.204304 18.226002 18.377903 18.508106 18.573200 18.725101 18.703403 18.703403 19.028904 19.202503 19.245899 19.289295 19.419498 19.571400 19.593098 19.614796 19.744999 19.744999 19.853504 20.027103 20.070499 20.200703 20.374302 20.526203 20.547901 20.482807 20.656406 20.699802 20.981907 21.047001 21.047001 21.307407 21.263996 21.372501 21.502705 21.437595 21.481007 21.437595 21.307407 21.307407 21.047001 21.025303 20.981907 20.916798 21.003605 20.938496 20.960209 20.895100 21.047001 20.960209 21.133808 21.242298 21.394199 21.350803 21.372501 21.350803 21.459309 21.437595 21.394199 21.307407 21.198902 21.047001 20.981907 20.786610 20.786610 20.721500 20.721500 20.612995 20.721500 20.721500 20.656406 20.612995 20.591297 20.656406 20.634708 20.656406 20.678104 20.612995 20.634708 20.439396 20.287510 20.330906 20.244099 20.070499 20.005405 19.983707 19.875202 19.918598 19.875202 19.788410 19.875202 19.744999 19.831806 19.983707 19.788410 19.831806 19.983707 19.896900 19.962009 19.918598 19.918598 19.918598 20.005405 19.983707 
18.160908 17.943897 17.878803 17.922199 17.965595 17.922199 17.857105 17.813709 17.835407 17.813709 17.791996 17.618397 17.423100 17.358006 17.379704 17.336308 17.444798 17.748600 17.813709 17.900501 17.900501 17.770298 17.791996 17.835407 17.791996 17.770298 17.770298 17.813709 17.813709 17.878803 17.791996 17.683506 17.661808 17.596699 17.553303 17.531605 17.488209 17.618397 17.661808 17.748600 17.748600 17.748600 17.813709 17.770298 17.813709 17.878803 17.835407 17.900501 17.922199 17.791996 17.878803 17.965595 18.095798 18.009007 17.965595 18.052402 18.117496 18.139210 18.204304 18.160908 18.247700 18.486408 18.573200 18.529804 18.898701 19.115696 19.245899 19.202503 19.311008 19.376102 19.506306 19.614796 19.658207 19.593098 19.810108 19.810108 19.940296 20.092197 20.200703 20.330906 20.504505 20.569599 20.699802 20.743198 20.873402 20.938496 21.025303 21.155506 21.307407 21.285709 21.437595 21.459309 21.481007 21.394199 21.329105 21.242298 21.112110 21.112110 20.981907 20.895100 20.916798 20.938496 20.981907 20.916798 20.960209 20.938496 21.155506 21.068699 21.198902 21.263996 21.263996 21.263996 21.350803 21.198902 21.285709 21.112110 21.112110 21.090397 20.938496 20.808308 20.830006 20.764896 20.808308 20.764896 20.743198 20.830006 20.699802 20.743198 20.656406 20.699802 20.569599 20.634708 20.634708 20.569599 20.504505 20.417698 20.309208 20.200703 20.265797 20.027103 19.983707 19.983707 19.875202 19.896900 19.831806 19.896900 19.744999 19.788410 19.766697 19.853504 19.766697 19.810108 19.875202 19.983707 20.005405 19.918598 19.940296 20.005405 19.918598 19.983707 
18.052402 17.965595 17.943897 17.965595 17.922199 17.987309 17.878803 17.878803 17.813709 17.726902 17.748600 17.791996 17.531605 17.292896 17.423100 17.379704 17.423100 17.618397 17.813709 17.791996 17.878803 17.943897 17.835407 17.835407 17.791996 17.813709 17.748600 17.770298 17.813709 17.813709 17.770298 17.770298 17.748600 17.661808 17.575001 17.553303 17.553303 17.509907 17.575001 17.661808 17.705204 17.726902 17.770298 17.857105 17.813709 17.813709 17.900501 17.791996 17.900501 17.835407 17.900501 17.900501 18.030704 18.030704 18.009007 18.095798 18.095798 18.226002 18.160908 18.182606 18.160908 18.226002 18.312809 18.377903 18.638309 18.877003 19.007206 19.137409 19.289295 19.311008 19.397800 19.506306 19.528004 19.484608 19.528004 19.766697 19.766697 19.962009 20.027103 20.244099 20.352604 20.461109 20.591297 20.678104 20.764896 20.895100 21.025303 21.090397 21.220600 21.285709 21.329105 21.481007 21.502705 21.394199 21.372501 21.285709 21.133808 21.025303 20.938496 20.851704 20.851704 20.960209 20.960209 20.895100 20.851704 20.981907 21.003605 21.047001 21.090397 21.047001 21.155506 21.068699 21.220600 21.133808 21.155506 21.025303 21.068699 20.981907 20.851704 20.808308 20.830006 20.808308 20.808308 20.873402 20.830006 20.830006 20.764896 20.699802 20.591297 20.612995 20.612995 20.591297 20.504505 20.461109 20.482807 20.352604 20.244099 20.244099 20.200703 20.092197 20.005405 19.940296 19.875202 19.875202 19.940296 19.744999 19.853504 19.788410 19.766697 19.875202 19.788410 19.875202 19.875202 19.896900 19.940296 20.005405 19.983707 20.027103 19.853504 19.962009 
18.074100 18.052402 17.987309 17.943897 18.009007 17.987309 17.943897 17.922199 17.791996 17.835407 17.726902 17.661808 17.575001 17.249500 17.379704 17.271198 17.466496 17.575001 17.835407 17.791996 17.878803 17.813709 17.878803 17.813709 17.813709 17.857105 17.835407 17.813709 17.857105 17.813709 17.748600 17.770298 17.770298 17.683506 17.705204 17.509907 17.575001 17.444798 17.575001 17.661808 17.618397 17.748600 17.726902 17.791996 17.857105 17.791996 17.813709 17.813709 17.857105 17.857105 17.835407 17.900501 18.030704 17.922199 18.009007 18.030704 18.009007 18.117496 18.074100 18.139210 18.204304 18.204304 18.182606 18.291096 18.529804 18.746799 18.833607 19.007206 19.072300 19.202503 19.311008 19.397800 19.484608 19.506306 19.462910 19.614796 19.723301 19.940296 19.896900 20.048801 20.244099 20.265797 20.482807 20.482807 20.656406 20.721500 20.786610 21.047001 21.112110 21.198902 21.329105 21.307407 21.350803 21.437595 21.263996 21.220600 21.003605 21.047001 20.873402 20.895100 20.960209 20.938496 20.830006 20.830006 20.895100 20.916798 21.068699 20.960209 21.025303 20.981907 21.090397 21.068699 21.112110 21.112110 20.981907 21.068699 21.090397 20.981907 20.960209 20.938496 20.916798 20.895100 20.895100 20.851704 20.830006 20.873402 20.634708 20.721500 20.504505 20.569599 20.547901 20.634708 20.439396 20.439396 20.461109 20.179005 20.222401 20.244099 20.157307 20.113895 20.092197 20.027103 19.896900 19.831806 19.853504 19.810108 19.723301 19.766697 19.875202 19.831806 19.831806 19.896900 19.983707 19.983707 19.940296 19.983707 19.940296 19.983707 20.027103 20.070499 
18.052402 17.943897 17.835407 17.943897 17.922199 17.987309 17.835407 17.857105 17.900501 17.813709 17.770298 17.748600 17.640110 17.423100 17.292896 17.227802 17.358006 17.509907 17.683506 17.813709 17.770298 17.813709 17.835407 17.835407 17.770298 17.857105 17.726902 17.770298 17.791996 17.857105 17.791996 17.705204 17.748600 17.705204 17.661808 17.661808 17.531605 17.531605 17.640110 17.575001 17.618397 17.640110 17.748600 17.770298 17.813709 17.857105 17.770298 17.813709 17.878803 17.813709 17.943897 17.791996 17.943897 17.943897 17.943897 17.943897 17.965595 18.052402 18.204304 18.095798 18.095798 18.139210 18.160908 18.247700 18.312809 18.573200 18.768497 18.942097 19.007206 19.072300 19.267597 19.267597 19.397800 19.311008 19.419498 19.506306 19.506306 19.679905 19.810108 19.940296 20.113895 20.200703 20.200703 20.352604 20.504505 20.547901 20.764896 20.851704 20.895100 21.025303 21.090397 21.155506 21.220600 21.242298 21.177204 21.090397 21.025303 20.916798 20.830006 20.851704 21.003605 20.938496 20.938496 20.916798 20.938496 20.873402 21.003605 20.938496 20.981907 20.938496 21.003605 21.003605 20.960209 20.960209 21.112110 21.047001 21.025303 21.025303 20.895100 20.938496 20.895100 20.981907 20.808308 20.764896 20.743198 20.721500 20.612995 20.569599 20.526203 20.591297 20.526203 20.417698 20.352604 20.309208 20.417698 20.222401 20.179005 20.244099 20.222401 20.070499 19.983707 20.048801 19.853504 19.853504 19.853504 19.744999 19.766697 19.853504 19.853504 19.918598 19.853504 19.853504 19.918598 19.875202 19.962009 19.940296 19.875202 20.005405 20.027103 20.005405 
17.943897 17.965595 17.813709 17.900501 17.943897 17.987309 17.922199 17.878803 17.878803 17.878803 17.813709 17.900501 17.661808 17.466496 17.271198 17.358006 17.358006 17.466496 17.683506 17.857105 17.857105 17.748600 17.878803 17.857105 17.835407 17.835407 17.835407 17.770298 17.813709 17.857105 17.835407 17.791996 17.770298 17.726902 17.726902 17.640110 17.575001 17.466496 17.509907 17.596699 17.770298 17.596699 17.791996 17.748600 17.791996 17.857105 17.813709 17.857105 17.857105 17.835407 17.813709 17.878803 17.987309 17.943897 18.009007 18.009007 18.074100 18.009007 18.052402 18.030704 18.074100 18.074100 18.182606 18.247700 18.269398 18.508106 18.660007 18.768497 18.920399 19.072300 19.202503 19.224201 19.376102 19.311008 19.397800 19.484608 19.484608 19.679905 19.679905 19.853504 20.048801 19.983707 20.092197 20.200703 20.309208 20.287510 20.482807 20.699802 20.764896 20.764896 20.916798 20.895100 20.851704 20.938496 21.003605 21.025303 20.895100 20.851704 20.743198 20.786610 20.873402 20.960209 20.895100 20.830006 20.916798 20.873402 21.025303 20.960209 21.003605 20.916798 21.025303 20.981907 21.047001 21.068699 21.003605 21.003605 21.047001 21.003605 20.916798 20.938496 20.786610 20.808308 20.743198 20.699802 20.591297 20.612995 20.526203 20.612995 20.417698 20.504505 20.482807 20.439396 20.309208 20.417698 20.244099 20.265797 20.135609 20.200703 20.179005 20.135609 19.940296 20.005405 19.875202 19.831806 19.853504 19.810108 19.679905 19.744999 19.918598 19.810108 19.853504 19.875202 19.940296 19.940296 19.940296 20.005405 19.940296 20.027103 20.070499 19.918598 
18.009007 17.965595 17.900501 17.987309 17.987309 17.943897 17.835407 17.878803 17.878803 17.857105 17.791996 17.791996 17.726902 17.509907 17.314610 17.336308 17.358006 17.423100 17.661808 17.791996 17.835407 17.878803 17.813709 17.813709 17.857105 17.857105 17.857105 17.770298 17.835407 17.770298 17.835407 17.857105 17.705204 17.748600 17.705204 17.596699 17.509907 17.423100 17.488209 17.683506 17.683506 17.661808 17.705204 17.770298 17.726902 17.791996 17.835407 17.748600 17.878803 17.857105 17.813709 17.791996 17.987309 17.900501 17.987309 17.900501 18.074100 18.052402 18.009007 18.074100 18.074100 18.182606 18.117496 18.226002 18.204304 18.399601 18.638309 18.681705 18.855305 18.942097 19.159107 19.159107 19.245899 19.245899 19.354404 19.462910 19.484608 19.528004 19.658207 19.788410 19.875202 19.918598 20.005405 20.092197 20.222401 20.309208 20.309208 20.417698 20.504505 20.591297 20.808308 20.656406 20.786610 20.721500 20.786610 20.830006 20.830006 20.916798 20.808308 20.786610 20.938496 20.938496 20.938496 20.851704 20.851704 20.873402 21.003605 20.916798 21.090397 20.981907 20.981907 20.960209 21.047001 20.981907 20.981907 20.916798 20.895100 20.764896 20.830006 20.830006 20.743198 20.808308 20.699802 20.569599 20.482807 20.461109 20.461109 20.504505 20.439396 20.352604 20.374302 20.244099 20.330906 20.417698 20.222401 20.200703 20.157307 20.113895 20.135609 20.135609 20.070499 20.092197 19.962009 19.875202 19.875202 19.853504 19.831806 19.810108 19.918598 19.896900 19.853504 19.918598 19.940296 20.005405 19.875202 19.831806 19.983707 20.048801 20.005405 19.918598 
17.900501 17.943897 17.987309 17.857105 17.922199 17.878803 17.791996 17.965595 17.900501 17.813709 17.900501 17.770298 17.683506 17.596699 17.379704 17.271198 17.314610 17.336308 17.618397 17.857105 17.770298 17.813709 17.770298 17.835407 17.857105 17.878803 17.900501 17.900501 17.943897 17.813709 17.835407 17.705204 17.726902 17.770298 17.791996 17.618397 17.575001 17.488209 17.618397 17.705204 17.661808 17.705204 17.835407 17.791996 17.857105 17.748600 17.748600 17.770298 17.857105 17.878803 17.878803 17.813709 18.009007 17.878803 17.987309 18.030704 18.009007 18.009007 18.052402 18.117496 18.160908 18.160908 18.117496 18.139210 18.160908 18.334507 18.486408 18.616596 18.790195 18.942097 19.050602 19.028904 19.332706 19.245899 19.311008 19.441196 19.419498 19.571400 19.571400 19.744999 19.875202 19.896900 20.048801 19.962009 20.070499 20.048801 20.135609 20.309208 20.352604 20.461109 20.482807 20.482807 20.504505 20.612995 20.656406 20.678104 20.764896 20.895100 20.786610 20.895100 20.916798 20.981907 20.960209 20.938496 20.916798 20.981907 21.133808 21.112110 21.025303 20.981907 20.981907 20.916798 21.025303 20.916798 20.895100 20.786610 20.830006 20.786610 20.786610 20.721500 20.699802 20.678104 20.591297 20.482807 20.461109 20.396000 20.417698 20.504505 20.374302 20.330906 20.352604 20.330906 20.330906 20.309208 20.265797 20.200703 20.157307 20.113895 20.070499 20.157307 19.962009 19.962009 19.875202 19.810108 19.766697 19.831806 19.810108 19.831806 19.810108 19.940296 19.853504 19.962009 19.940296 19.918598 19.853504 19.918598 19.918598 19.940296 19.940296 19.896900 
18.117496 18.052402 17.922199 17.857105 17.943897 18.009007 17.835407 17.857105 17.922199 17.878803 17.878803 17.770298 17.770298 17.683506 17.509907 17.358006 17.379704 17.379704 17.661808 17.770298 17.813709 17.835407 17.900501 17.878803 17.878803 17.900501 17.900501 17.943897 17.922199 17.835407 17.813709 17.900501 17.726902 17.726902 17.791996 17.683506 17.618397 17.531605 17.705204 17.726902 17.857105 17.813709 17.878803 17.900501 17.878803 17.857105 17.900501 17.857105 17.922199 17.900501 17.943897 17.922199 17.987309 17.987309 18.030704 18.095798 17.987309 18.030704 18.117496 18.074100 18.095798 18.139210 18.204304 18.204304 18.160908 18.226002 18.464710 18.529804 18.660007 18.877003 19.028904 19.137409 19.202503 19.245899 19.376102 19.419498 19.419498 19.593098 19.528004 19.723301 19.853504 19.962009 19.983707 19.962009 20.027103 20.070499 20.113895 20.200703 20.330906 20.396000 20.504505 20.569599 20.396000 20.547901 20.591297 20.612995 20.678104 20.808308 20.808308 20.873402 20.873402 20.916798 20.960209 20.895100 20.981907 20.981907 21.003605 20.916798 20.981907 20.786610 20.786610 20.851704 20.699802 20.764896 20.764896 20.721500 20.743198 20.699802 20.678104 20.656406 20.569599 20.591297 20.547901 20.396000 20.461109 20.352604 20.352604 20.547901 20.309208 20.396000 20.352604 20.265797 20.374302 20.352604 20.309208 20.179005 20.244099 20.200703 20.179005 20.113895 19.962009 19.962009 19.896900 19.896900 19.940296 19.896900 19.918598 19.896900 19.940296 19.983707 19.983707 20.005405 19.983707 20.005405 19.896900 19.983707 19.831806 19.788410 19.766697 19.593098 
18.009007 17.987309 17.857105 17.900501 17.922199 17.900501 17.878803 17.857105 17.857105 17.791996 17.835407 17.770298 17.791996 17.683506 17.466496 17.292896 17.292896 17.271198 17.444798 17.640110 17.857105 17.770298 17.770298 17.726902 17.791996 17.705204 17.835407 17.857105 17.878803 17.943897 17.943897 17.835407 17.791996 17.791996 17.770298 17.640110 17.575001 17.531605 17.640110 17.791996 17.791996 17.813709 17.878803 17.878803 17.835407 17.878803 17.857105 17.791996 17.857105 17.813709 17.857105 17.835407 17.900501 17.900501 17.943897 17.900501 17.943897 18.074100 18.117496 18.052402 18.117496 18.139210 18.095798 18.117496 18.139210 18.117496 18.312809 18.421299 18.573200 18.681705 18.833607 19.028904 19.137409 19.093998 19.224201 19.332706 19.376102 19.484608 19.462910 19.614796 19.766697 20.005405 19.896900 19.918598 20.027103 19.962009 20.048801 20.135609 20.200703 20.200703 20.330906 20.287510 20.374302 20.461109 20.526203 20.634708 20.699802 20.743198 20.699802 20.743198 20.764896 20.786610 20.721500 20.743198 20.678104 20.721500 20.721500 20.699802 20.721500 20.612995 20.612995 20.547901 20.526203 20.591297 20.612995 20.482807 20.591297 20.504505 20.526203 20.504505 20.461109 20.504505 20.417698 20.374302 20.374302 20.200703 20.287510 20.265797 20.222401 20.309208 20.287510 20.244099 20.200703 20.287510 20.222401 20.157307 20.157307 20.070499 20.113895 20.005405 19.896900 19.962009 19.875202 19.918598 19.962009 19.875202 19.831806 19.983707 19.875202 19.940296 19.875202 19.896900 19.940296 19.853504 19.636509 19.636509 19.614796 19.419498 19.528004 19.441196 
17.857105 17.943897 17.878803 17.922199 18.009007 17.922199 17.900501 17.878803 17.922199 17.857105 17.922199 17.857105 17.726902 17.705204 17.531605 17.379704 17.379704 17.314610 17.358006 17.596699 17.813709 17.791996 17.813709 17.791996 17.813709 17.835407 17.813709 17.922199 17.857105 17.965595 17.900501 17.878803 17.835407 17.770298 17.748600 17.683506 17.640110 17.640110 17.770298 17.900501 17.878803 17.987309 18.030704 18.009007 17.922199 17.878803 17.857105 17.900501 17.857105 17.900501 17.878803 17.900501 17.965595 17.922199 17.965595 17.943897 18.052402 18.117496 18.117496 18.074100 18.117496 18.160908 18.204304 18.160908 18.117496 18.095798 18.247700 18.377903 18.573200 18.660007 18.790195 19.028904 19.137409 19.115696 19.245899 19.311008 19.419498 19.419498 19.484608 19.593098 19.831806 19.896900 20.027103 19.983707 20.005405 20.113895 20.113895 20.070499 20.265797 20.287510 20.244099 20.309208 20.330906 20.439396 20.504505 20.569599 20.504505 20.743198 20.569599 20.612995 20.591297 20.678104 20.678104 20.656406 20.612995 20.569599 20.656406 20.547901 20.547901 20.417698 20.461109 20.569599 20.504505 20.439396 20.634708 20.461109 20.504505 20.417698 20.482807 20.504505 20.482807 20.439396 20.396000 20.352604 20.287510 20.222401 20.179005 20.309208 20.244099 20.287510 20.309208 20.179005 20.244099 20.179005 20.179005 20.027103 20.048801 20.157307 20.179005 20.113895 19.962009 20.005405 19.940296 19.940296 19.940296 19.853504 19.962009 19.875202 19.875202 19.983707 19.766697 19.810108 19.744999 19.679905 19.484608 19.484608 19.289295 19.376102 19.267597 19.224201 
17.922199 17.987309 17.943897 17.943897 18.009007 17.987309 17.878803 17.922199 17.922199 17.900501 17.922199 17.835407 17.813709 17.835407 17.640110 17.488209 17.379704 17.227802 17.466496 17.553303 17.813709 17.791996 17.857105 17.943897 17.835407 17.770298 17.791996 17.900501 17.922199 17.770298 17.943897 17.922199 17.835407 17.813709 17.748600 17.748600 17.640110 17.683506 17.705204 17.813709 17.857105 18.030704 17.987309 17.965595 17.922199 17.900501 17.922199 17.857105 17.791996 17.878803 17.835407 17.835407 17.965595 17.943897 18.030704 18.074100 17.987309 18.095798 18.160908 18.139210 18.074100 18.139210 18.095798 18.182606 18.117496 17.987309 18.139210 18.291096 18.529804 18.660007 18.703403 18.942097 19.072300 19.028904 19.267597 19.289295 19.354404 19.419498 19.462910 19.614796 19.875202 19.853504 19.918598 20.092197 20.027103 20.048801 20.005405 20.113895 20.092197 20.179005 20.157307 20.222401 20.287510 20.330906 20.461109 20.374302 20.461109 20.461109 20.504505 20.526203 20.482807 20.504505 20.417698 20.482807 20.482807 20.482807 20.526203 20.396000 20.396000 20.265797 20.396000 20.374302 20.352604 20.352604 20.330906 20.374302 20.482807 20.330906 20.396000 20.396000 20.439396 20.374302 20.396000 20.287510 20.265797 20.222401 20.179005 20.157307 20.135609 20.222401 20.222401 20.113895 20.157307 20.200703 20.179005 20.048801 20.135609 20.048801 20.113895 20.157307 20.092197 20.048801 19.940296 19.940296 20.092197 19.831806 19.831806 19.853504 19.810108 19.766697 19.614796 19.636509 19.462910 19.419498 19.267597 19.245899 19.159107 19.050602 19.072300 18.877003 
17.943897 17.943897 17.943897 17.987309 17.922199 17.987309 17.965595 17.987309 17.878803 17.900501 17.857105 17.857105 17.813709 17.770298 17.661808 17.379704 17.336308 17.227802 17.336308 17.466496 17.770298 17.770298 17.835407 17.900501 17.878803 17.900501 17.987309 17.943897 18.009007 17.943897 17.943897 17.922199 17.813709 17.770298 17.791996 17.770298 17.683506 17.575001 17.661808 17.857105 17.922199 17.922199 17.943897 17.965595 17.943897 17.878803 17.835407 17.922199 17.965595 17.965595 17.835407 17.922199 17.900501 17.900501 18.074100 17.987309 18.052402 18.139210 18.117496 18.117496 18.074100 18.139210 18.139210 18.117496 18.139210 18.160908 18.139210 18.312809 18.399601 18.616596 18.616596 18.920399 18.942097 19.028904 19.159107 19.267597 19.289295 19.419498 19.354404 19.506306 19.766697 19.853504 20.027103 19.962009 20.070499 19.983707 20.048801 20.027103 20.048801 20.179005 20.135609 20.157307 20.048801 20.287510 20.287510 20.265797 20.330906 20.417698 20.352604 20.439396 20.417698 20.396000 20.309208 20.265797 20.352604 20.330906 20.352604 20.330906 20.287510 20.222401 20.330906 20.244099 20.244099 20.374302 20.179005 20.222401 20.439396 20.244099 20.374302 20.352604 20.287510 20.265797 20.330906 20.287510 20.265797 20.309208 20.092197 20.200703 20.179005 20.244099 20.113895 20.135609 20.200703 20.200703 20.244099 20.265797 20.222401 20.200703 20.265797 20.222401 20.135609 20.005405 19.962009 19.810108 19.853504 19.766697 19.614796 19.614796 19.614796 19.441196 19.202503 19.311008 19.245899 19.093998 18.985508 18.920399 18.833607 18.790195 18.508106 18.421299 
18.052402 17.965595 17.965595 18.009007 18.030704 18.009007 17.835407 17.878803 17.943897 17.900501 17.922199 17.900501 17.835407 17.922199 17.683506 17.444798 17.336308 17.336308 17.314610 17.466496 17.705204 17.748600 17.770298 17.770298 17.987309 17.878803 17.943897 18.009007 18.052402 17.878803 17.857105 17.878803 17.835407 17.878803 17.726902 17.726902 17.661808 17.640110 17.705204 17.726902 17.878803 17.878803 17.922199 17.943897 17.878803 17.900501 17.857105 17.835407 18.030704 17.987309 17.878803 17.835407 17.943897 17.987309 18.095798 18.052402 18.074100 18.160908 18.182606 18.160908 18.117496 18.204304 18.182606 18.291096 18.095798 18.030704 18.052402 18.182606 18.356205 18.442997 18.703403 18.877003 19.050602 19.050602 19.202503 19.332706 19.311008 19.397800 19.376102 19.528004 19.744999 19.853504 19.896900 19.983707 19.962009 19.918598 19.962009 19.940296 20.070499 20.048801 20.005405 19.962009 20.027103 20.070499 20.135609 20.179005 20.135609 20.309208 20.244099 20.265797 20.330906 20.330906 20.287510 20.179005 20.179005 20.352604 20.309208 20.287510 20.265797 20.200703 20.222401 20.265797 20.200703 20.157307 20.200703 20.222401 20.330906 20.244099 20.200703 20.244099 20.200703 20.200703 20.244099 20.287510 20.244099 20.200703 20.200703 20.179005 20.330906 20.222401 20.265797 20.374302 20.374302 20.504505 20.439396 20.352604 20.330906 20.352604 20.222401 20.070499 19.962009 19.918598 19.788410 19.701603 19.636509 19.549702 19.441196 19.397800 19.289295 19.245899 19.007206 18.985508 19.007206 18.790195 18.660007 18.638309 18.442997 18.377903 18.377903 18.247700 
