# Supplementary material for: Food Image Segmentation Using Multi-Modal Imaging Sensors with Color and Thermal Data
Source: Sensors (Basel). 2023 Jan 4;23(2):560. doi: 10.3390/s23020560 (PMC9860575; doi:10.3390/s23020560)
Supplement: Supplementary file 1 [file sensors-23-00560-s001.zip › Combined Data/Calibration/Calibration thermal/rgb78.txt]

16.989109 17.032505 16.967396 17.054203 17.206104 17.162708 16.989109 17.054203 17.010807 16.967396 16.989109 16.989109 17.206104 17.314610 16.989109 17.075901 17.075901 17.075901 17.097599 17.119297 17.097599 17.075901 16.945698 17.119297 17.140995 17.054203 17.097599 17.075901 17.227802 17.206104 17.206104 17.119297 17.206104 17.162708 17.249500 17.271198 17.314610 17.206104 17.292896 17.336308 17.358006 17.292896 17.292896 17.314610 17.271198 17.249500 17.249500 17.227802 17.227802 17.184406 17.271198 17.140995 17.097599 17.075901 17.184406 17.075901 17.097599 17.097599 17.206104 17.140995 17.140995 17.010807 17.097599 17.032505 17.249500 17.423100 17.509907 17.705204 17.813709 17.835407 17.943897 18.052402 18.095798 18.095798 18.291096 18.269398 18.291096 18.312809 18.269398 18.399601 18.399601 18.464710 18.377903 18.356205 18.377903 18.486408 18.529804 18.573200 18.529804 18.594898 18.573200 18.681705 18.811909 18.746799 18.833607 18.768497 18.920399 18.963810 18.963810 18.920399 18.855305 18.898701 18.942097 18.942097 18.942097 18.833607 18.942097 18.877003 18.920399 18.790195 18.898701 18.855305 18.811909 18.855305 18.768497 18.898701 18.898701 18.920399 18.833607 18.833607 18.660007 18.746799 18.660007 18.660007 18.703403 18.486408 18.681705 18.703403 18.768497 18.768497 18.616596 18.551502 18.529804 18.486408 18.486408 18.356205 18.421299 18.529804 18.421299 18.334507 18.312809 18.291096 18.247700 18.312809 18.204304 18.269398 18.291096 18.160908 18.160908 18.074100 17.965595 17.791996 17.813709 17.813709 17.379704 17.358006 17.336308 17.271198 17.488209 17.423100 
17.097599 17.097599 17.162708 17.162708 17.097599 17.162708 17.075901 17.140995 17.119297 17.032505 17.032505 17.010807 17.162708 17.249500 17.206104 17.054203 17.184406 17.119297 17.206104 17.184406 17.206104 17.075901 17.119297 17.206104 17.119297 17.206104 17.097599 17.119297 17.162708 17.119297 17.206104 17.184406 17.271198 17.249500 17.249500 17.292896 17.292896 17.249500 17.271198 17.249500 17.227802 17.227802 17.119297 17.227802 17.075901 17.097599 16.989109 16.989109 16.902302 16.967396 17.097599 16.945698 16.989109 16.945698 17.010807 17.032505 17.010807 17.010807 17.010807 17.075901 17.075901 17.054203 17.097599 17.227802 17.336308 17.401402 17.683506 17.835407 17.900501 17.857105 18.074100 17.987309 18.139210 18.204304 18.269398 18.291096 18.291096 18.312809 18.442997 18.377903 18.377903 18.421299 18.399601 18.377903 18.508106 18.508106 18.551502 18.573200 18.594898 18.660007 18.790195 18.811909 18.898701 18.877003 18.942097 18.920399 19.007206 18.855305 19.028904 19.007206 19.050602 19.007206 18.920399 19.050602 18.920399 19.007206 18.877003 18.855305 18.833607 18.811909 18.855305 18.877003 18.898701 18.963810 18.877003 18.833607 18.877003 18.920399 18.920399 18.768497 18.703403 18.638309 18.638309 18.573200 18.638309 18.573200 18.573200 18.638309 18.768497 18.725101 18.681705 18.508106 18.594898 18.551502 18.551502 18.442997 18.486408 18.529804 18.464710 18.399601 18.204304 18.334507 18.421299 18.464710 18.356205 18.356205 18.334507 18.226002 18.204304 18.312809 18.009007 18.030704 17.922199 17.835407 17.596699 17.553303 17.531605 17.509907 17.553303 17.488209 
16.924000 17.075901 17.140995 17.162708 17.119297 17.184406 17.054203 17.140995 17.119297 17.010807 17.010807 16.989109 17.140995 17.140995 17.097599 17.119297 17.119297 17.097599 17.227802 17.206104 17.162708 17.140995 17.097599 17.184406 17.162708 17.184406 17.206104 17.184406 17.227802 17.271198 17.206104 17.271198 17.249500 17.249500 17.162708 17.292896 17.271198 17.184406 17.227802 17.249500 17.249500 17.032505 16.858906 16.880604 16.858906 16.902302 16.924000 16.880604 16.880604 16.924000 17.010807 16.902302 16.967396 16.967396 17.054203 17.075901 17.054203 17.119297 17.075901 17.097599 17.097599 17.140995 17.162708 17.292896 17.444798 17.466496 17.705204 17.878803 17.878803 17.965595 18.095798 18.117496 18.095798 18.226002 18.247700 18.269398 18.377903 18.291096 18.421299 18.399601 18.377903 18.486408 18.399601 18.508106 18.486408 18.616596 18.594898 18.660007 18.746799 18.746799 18.811909 18.855305 18.942097 18.942097 19.093998 19.093998 19.202503 19.072300 19.202503 19.028904 19.159107 19.093998 19.072300 19.115696 19.007206 18.920399 19.028904 18.963810 18.811909 18.877003 18.877003 18.898701 18.963810 18.963810 18.920399 18.877003 18.920399 18.942097 18.942097 18.855305 18.746799 18.638309 18.746799 18.573200 18.638309 18.508106 18.529804 18.725101 18.811909 18.725101 18.594898 18.616596 18.638309 18.594898 18.508106 18.486408 18.508106 18.464710 18.442997 18.291096 18.356205 18.334507 18.312809 18.334507 18.399601 18.377903 18.269398 18.226002 18.269398 18.247700 18.182606 17.965595 17.965595 17.770298 17.640110 17.509907 17.444798 17.575001 17.509907 17.531605 
17.075901 17.097599 17.140995 17.184406 17.206104 17.140995 17.162708 17.032505 17.119297 17.032505 17.032505 17.032505 17.119297 17.292896 17.140995 17.162708 17.054203 17.206104 17.119297 17.184406 17.140995 17.184406 17.184406 17.162708 17.119297 17.184406 17.227802 17.119297 17.119297 17.162708 17.162708 17.292896 17.206104 17.292896 17.227802 17.314610 17.206104 17.097599 17.227802 17.314610 17.271198 16.945698 16.902302 17.010807 16.858906 16.924000 16.989109 16.924000 16.967396 16.924000 16.880604 16.945698 16.945698 17.054203 17.075901 17.032505 17.010807 17.119297 17.184406 17.184406 17.097599 17.184406 17.162708 17.292896 17.488209 17.553303 17.705204 17.987309 17.987309 17.943897 18.160908 18.139210 18.204304 18.247700 18.291096 18.226002 18.312809 18.442997 18.399601 18.442997 18.421299 18.529804 18.529804 18.573200 18.573200 18.638309 18.660007 18.660007 18.768497 18.746799 18.920399 19.007206 19.028904 19.245899 19.202503 19.245899 19.419498 19.267597 19.289295 19.354404 19.224201 19.137409 19.137409 19.115696 19.072300 19.050602 19.007206 18.942097 18.898701 18.855305 18.920399 18.985508 18.963810 19.028904 18.985508 18.898701 18.920399 18.963810 18.855305 18.898701 18.746799 18.725101 18.746799 18.681705 18.594898 18.594898 18.573200 18.725101 18.725101 18.616596 18.811909 18.660007 18.638309 18.681705 18.616596 18.508106 18.508106 18.486408 18.442997 18.377903 18.334507 18.421299 18.421299 18.334507 18.421299 18.356205 18.312809 18.269398 18.334507 18.334507 18.226002 18.182606 18.009007 17.965595 17.705204 17.466496 17.379704 17.466496 17.575001 17.509907 
17.162708 17.075901 17.119297 17.140995 17.162708 17.227802 17.184406 17.097599 17.119297 17.119297 17.032505 17.075901 17.249500 17.314610 17.184406 17.075901 17.119297 17.140995 17.162708 17.162708 17.206104 17.097599 17.227802 17.292896 17.162708 17.249500 17.162708 17.271198 17.227802 17.162708 17.271198 17.292896 17.227802 17.271198 17.292896 17.271198 17.227802 17.162708 17.227802 17.271198 17.227802 16.967396 16.945698 16.880604 16.924000 17.010807 17.054203 16.858906 17.032505 17.010807 17.097599 17.032505 17.097599 17.054203 17.054203 17.054203 17.054203 17.206104 17.119297 17.184406 17.162708 17.227802 17.206104 17.358006 17.531605 17.705204 17.878803 17.987309 18.009007 17.922199 18.182606 18.052402 18.139210 18.226002 18.312809 18.269398 18.334507 18.377903 18.442997 18.464710 18.486408 18.529804 18.594898 18.573200 18.660007 18.638309 18.681705 18.768497 18.877003 18.790195 18.920399 19.028904 19.159107 19.245899 19.441196 19.441196 19.506306 19.528004 19.484608 19.484608 19.397800 19.376102 19.289295 19.202503 19.093998 19.050602 19.007206 18.985508 18.942097 18.963810 19.007206 19.072300 19.093998 19.093998 19.137409 19.050602 19.115696 19.050602 18.963810 18.920399 18.985508 18.833607 18.833607 18.660007 18.725101 18.703403 18.725101 18.877003 18.725101 18.746799 18.703403 18.594898 18.616596 18.594898 18.573200 18.616596 18.551502 18.551502 18.529804 18.399601 18.399601 18.377903 18.334507 18.377903 18.291096 18.377903 18.399601 18.312809 18.377903 18.399601 18.269398 18.117496 18.052402 18.074100 17.596699 17.509907 17.358006 17.423100 17.553303 17.466496 
17.119297 17.097599 17.184406 17.162708 17.206104 17.206104 17.119297 17.140995 17.206104 17.184406 17.097599 17.032505 17.206104 17.358006 17.206104 17.227802 17.184406 17.227802 17.184406 17.249500 17.227802 17.249500 17.336308 17.358006 17.227802 17.184406 17.184406 17.249500 17.227802 17.184406 17.206104 17.379704 17.292896 17.314610 17.292896 17.314610 17.379704 17.249500 17.292896 17.271198 17.227802 16.967396 16.967396 16.967396 17.054203 17.054203 17.032505 17.054203 17.075901 17.054203 17.119297 17.054203 17.162708 17.119297 17.162708 17.184406 17.162708 17.249500 17.249500 17.206104 17.249500 17.206104 17.336308 17.444798 17.575001 17.770298 17.878803 18.030704 18.052402 18.117496 18.160908 18.204304 18.182606 18.269398 18.334507 18.356205 18.312809 18.356205 18.486408 18.616596 18.594898 18.508106 18.681705 18.681705 18.681705 18.703403 18.725101 18.768497 18.898701 18.898701 19.028904 19.072300 19.289295 19.528004 19.506306 19.484608 19.571400 19.636509 19.593098 19.614796 19.549702 19.484608 19.311008 19.224201 19.180805 19.180805 18.985508 19.050602 19.050602 19.137409 19.072300 19.115696 19.289295 19.224201 19.245899 19.289295 19.224201 19.289295 19.093998 19.050602 19.007206 18.963810 18.920399 18.790195 18.790195 18.703403 18.638309 18.790195 18.877003 18.746799 18.746799 18.638309 18.573200 18.638309 18.660007 18.616596 18.573200 18.529804 18.508106 18.421299 18.442997 18.377903 18.464710 18.421299 18.377903 18.421299 18.356205 18.442997 18.529804 18.377903 18.377903 18.139210 18.182606 18.117496 17.813709 17.553303 17.444798 17.575001 17.575001 17.596699 
17.206104 17.054203 17.097599 17.271198 17.249500 17.206104 17.162708 17.119297 17.184406 17.184406 17.097599 17.097599 17.249500 17.249500 17.184406 17.249500 17.227802 17.162708 17.227802 17.227802 17.271198 17.292896 17.162708 17.227802 17.206104 17.227802 17.184406 17.206104 17.227802 17.292896 17.271198 17.336308 17.379704 17.314610 17.358006 17.292896 17.271198 17.336308 17.314610 17.336308 17.292896 17.054203 16.967396 17.054203 17.054203 17.032505 17.054203 17.032505 17.097599 17.097599 17.140995 17.075901 17.119297 17.162708 17.227802 17.227802 17.184406 17.227802 17.249500 17.271198 17.271198 17.271198 17.358006 17.509907 17.596699 17.770298 17.943897 18.009007 18.139210 18.117496 18.139210 18.269398 18.291096 18.399601 18.356205 18.312809 18.377903 18.442997 18.464710 18.529804 18.573200 18.529804 18.681705 18.660007 18.768497 18.725101 18.855305 18.811909 18.985508 19.007206 19.028904 19.245899 19.332706 19.397800 19.484608 19.614796 19.679905 19.679905 19.701603 19.744999 19.593098 19.549702 19.332706 19.332706 19.245899 19.202503 19.159107 19.137409 19.093998 19.050602 19.245899 19.202503 19.311008 19.354404 19.354404 19.419498 19.571400 19.419498 19.332706 19.311008 19.202503 19.115696 19.007206 18.963810 18.963810 18.855305 18.877003 18.855305 18.942097 18.877003 18.811909 18.660007 18.725101 18.681705 18.681705 18.725101 18.594898 18.660007 18.573200 18.573200 18.377903 18.442997 18.442997 18.486408 18.356205 18.421299 18.334507 18.377903 18.377903 18.442997 18.377903 18.269398 18.247700 18.117496 17.813709 17.618397 17.488209 17.596699 17.640110 17.509907 
17.184406 17.162708 17.140995 17.184406 17.206104 17.227802 17.140995 17.140995 17.206104 17.184406 17.097599 17.119297 17.162708 17.336308 17.227802 17.292896 17.206104 17.292896 17.206104 17.184406 17.227802 17.249500 17.054203 17.249500 17.227802 17.336308 17.184406 17.227802 17.249500 17.206104 17.292896 17.401402 17.314610 17.423100 17.292896 17.379704 17.358006 17.292896 17.249500 17.444798 17.379704 17.075901 17.032505 17.097599 17.075901 17.075901 17.184406 17.119297 17.097599 17.184406 17.140995 17.097599 17.097599 17.206104 17.184406 17.162708 17.206104 17.227802 17.249500 17.314610 17.314610 17.314610 17.379704 17.531605 17.618397 17.813709 18.160908 18.030704 18.074100 18.182606 18.226002 18.269398 18.312809 18.356205 18.421299 18.421299 18.442997 18.486408 18.421299 18.573200 18.573200 18.660007 18.746799 18.725101 18.768497 18.768497 18.855305 18.942097 18.963810 18.963810 19.028904 19.289295 19.397800 19.376102 19.441196 19.614796 19.679905 19.593098 19.723301 19.766697 19.614796 19.528004 19.462910 19.332706 19.289295 19.441196 19.289295 19.115696 19.050602 19.159107 19.267597 19.289295 19.397800 19.332706 19.419498 19.549702 19.593098 19.549702 19.462910 19.397800 19.332706 19.245899 19.028904 19.007206 18.942097 18.920399 18.833607 18.855305 18.898701 18.877003 18.898701 18.790195 18.725101 18.660007 18.768497 18.660007 18.725101 18.616596 18.529804 18.551502 18.377903 18.442997 18.356205 18.464710 18.442997 18.464710 18.377903 18.356205 18.399601 18.442997 18.377903 18.312809 18.312809 18.182606 17.813709 17.618397 17.531605 17.466496 17.553303 17.531605 
17.206104 17.097599 17.162708 17.140995 17.075901 17.075901 17.184406 17.119297 17.075901 17.184406 17.097599 17.140995 17.119297 17.162708 17.206104 17.206104 17.119297 17.184406 17.184406 17.206104 17.249500 17.184406 17.249500 17.184406 17.271198 17.249500 17.162708 17.206104 17.336308 17.314610 17.358006 17.444798 17.358006 17.314610 17.314610 17.423100 17.249500 17.292896 17.292896 17.292896 17.227802 16.989109 16.989109 17.054203 17.010807 17.097599 17.075901 17.162708 17.140995 17.140995 17.206104 17.140995 17.119297 17.206104 17.097599 17.162708 17.162708 17.271198 17.206104 17.292896 17.314610 17.336308 17.358006 17.488209 17.661808 17.878803 18.052402 18.052402 18.074100 18.139210 18.269398 18.334507 18.291096 18.356205 18.399601 18.399601 18.486408 18.573200 18.551502 18.616596 18.681705 18.725101 18.746799 18.790195 18.920399 18.942097 18.942097 18.855305 19.007206 19.007206 19.072300 19.202503 19.419498 19.376102 19.571400 19.614796 19.658207 19.744999 19.679905 19.658207 19.614796 19.484608 19.528004 19.462910 19.441196 19.267597 19.289295 19.202503 19.202503 19.224201 19.289295 19.354404 19.506306 19.462910 19.549702 19.636509 19.636509 19.614796 19.528004 19.441196 19.462910 19.311008 19.180805 19.115696 19.028904 18.942097 18.898701 18.898701 19.007206 18.942097 18.942097 18.877003 18.855305 18.855305 18.833607 18.833607 18.811909 18.790195 18.811909 18.681705 18.594898 18.464710 18.464710 18.377903 18.421299 18.486408 18.421299 18.377903 18.486408 18.421299 18.247700 18.334507 18.269398 18.182606 17.922199 17.618397 17.444798 17.596699 17.575001 17.531605 
17.227802 17.119297 17.140995 17.314610 17.097599 17.140995 17.119297 17.162708 17.119297 17.097599 17.119297 17.184406 17.184406 17.206104 17.206104 17.162708 17.227802 17.054203 17.184406 17.206104 17.184406 17.249500 17.227802 17.184406 17.227802 17.271198 17.227802 17.292896 17.314610 17.292896 17.379704 17.444798 17.401402 17.423100 17.249500 17.401402 17.423100 17.271198 17.379704 17.423100 17.292896 17.010807 17.054203 17.140995 17.097599 17.097599 17.119297 17.119297 17.227802 17.206104 17.184406 17.206104 17.184406 17.206104 17.206104 17.162708 17.162708 17.314610 17.249500 17.271198 17.249500 17.444798 17.423100 17.553303 17.705204 17.943897 18.009007 17.987309 18.160908 18.204304 18.204304 18.334507 18.356205 18.421299 18.464710 18.529804 18.529804 18.529804 18.660007 18.638309 18.790195 18.768497 18.855305 18.942097 19.028904 19.050602 19.007206 18.985508 19.028904 19.159107 19.245899 19.289295 19.332706 19.462910 19.549702 19.614796 19.679905 19.766697 19.658207 19.723301 19.636509 19.528004 19.571400 19.506306 19.462910 19.354404 19.376102 19.289295 19.224201 19.245899 19.311008 19.484608 19.549702 19.549702 19.636509 19.723301 19.723301 19.658207 19.571400 19.571400 19.506306 19.332706 19.267597 19.202503 19.159107 19.093998 19.050602 18.942097 18.985508 18.985508 19.093998 19.050602 18.942097 19.007206 18.985508 18.963810 18.963810 18.898701 18.833607 18.746799 18.703403 18.573200 18.594898 18.486408 18.421299 18.529804 18.421299 18.421299 18.464710 18.529804 18.464710 18.399601 18.291096 18.139210 17.987309 17.575001 17.509907 17.509907 17.553303 17.640110 
17.314610 17.184406 17.249500 17.206104 17.075901 17.119297 17.097599 17.140995 17.271198 17.075901 17.097599 17.162708 17.249500 17.249500 17.162708 17.054203 17.184406 17.227802 17.227802 17.249500 17.162708 17.184406 17.140995 17.292896 17.292896 17.227802 17.227802 17.184406 17.358006 17.314610 17.249500 17.423100 17.379704 17.379704 17.336308 17.379704 17.314610 17.401402 17.314610 17.314610 17.271198 17.032505 17.097599 17.162708 17.119297 17.097599 17.227802 17.162708 17.184406 17.119297 17.140995 17.206104 17.140995 17.227802 17.162708 17.227802 17.206104 17.271198 17.292896 17.336308 17.271198 17.401402 17.509907 17.661808 17.770298 17.943897 18.030704 18.095798 18.160908 18.182606 18.269398 18.291096 18.312809 18.421299 18.486408 18.529804 18.616596 18.594898 18.638309 18.703403 18.833607 18.920399 18.963810 19.007206 19.137409 19.093998 19.159107 19.245899 19.159107 19.289295 19.245899 19.354404 19.354404 19.354404 19.571400 19.528004 19.614796 19.723301 19.679905 19.723301 19.679905 19.614796 19.679905 19.528004 19.571400 19.419498 19.441196 19.332706 19.332706 19.332706 19.376102 19.506306 19.593098 19.636509 19.723301 19.679905 19.701603 19.614796 19.701603 19.571400 19.614796 19.441196 19.332706 19.289295 19.159107 19.093998 19.093998 19.093998 19.137409 19.072300 19.202503 19.137409 19.137409 19.137409 19.159107 19.115696 19.072300 19.115696 19.007206 18.898701 18.746799 18.703403 18.573200 18.573200 18.529804 18.529804 18.486408 18.464710 18.399601 18.508106 18.421299 18.464710 18.356205 18.182606 17.922199 17.683506 17.509907 17.553303 17.618397 17.683506 
17.184406 17.227802 17.140995 17.054203 17.206104 17.184406 17.140995 17.206104 17.249500 17.097599 17.184406 17.162708 17.227802 17.249500 17.206104 17.271198 17.184406 17.162708 17.358006 17.314610 17.271198 17.206104 17.249500 17.292896 17.249500 17.314610 17.271198 17.271198 17.314610 17.314610 17.314610 17.379704 17.358006 17.379704 17.358006 17.358006 17.292896 17.314610 17.314610 17.314610 17.292896 17.075901 17.097599 17.010807 17.054203 17.097599 17.162708 17.075901 17.140995 17.140995 17.184406 17.184406 17.162708 17.206104 17.162708 17.227802 17.271198 17.249500 17.292896 17.271198 17.336308 17.553303 17.531605 17.683506 17.813709 18.030704 17.987309 18.095798 18.182606 18.160908 18.247700 18.356205 18.442997 18.421299 18.529804 18.594898 18.681705 18.746799 18.768497 18.877003 18.898701 18.985508 19.180805 19.137409 19.311008 19.224201 19.289295 19.289295 19.354404 19.419498 19.397800 19.332706 19.419498 19.332706 19.419498 19.354404 19.549702 19.593098 19.658207 19.658207 19.571400 19.679905 19.658207 19.614796 19.636509 19.549702 19.528004 19.549702 19.462910 19.354404 19.549702 19.549702 19.679905 19.636509 19.614796 19.788410 19.723301 19.723301 19.723301 19.636509 19.571400 19.484608 19.484608 19.332706 19.267597 19.245899 19.093998 19.159107 19.159107 19.180805 19.224201 19.159107 19.245899 19.376102 19.419498 19.289295 19.332706 19.245899 19.093998 19.050602 18.898701 18.790195 18.790195 18.681705 18.529804 18.660007 18.616596 18.529804 18.529804 18.508106 18.486408 18.442997 18.442997 18.312809 18.030704 17.791996 17.575001 17.575001 17.618397 17.683506 
17.119297 17.184406 17.184406 17.162708 17.140995 17.184406 17.206104 17.119297 17.271198 17.097599 17.119297 17.206104 17.227802 17.292896 17.184406 17.271198 17.227802 17.162708 17.206104 17.227802 17.249500 17.184406 17.184406 17.336308 17.271198 17.292896 17.292896 17.358006 17.358006 17.249500 17.292896 17.401402 17.336308 17.314610 17.314610 17.314610 17.379704 17.336308 17.358006 17.292896 17.249500 17.140995 17.140995 17.206104 17.140995 17.184406 17.184406 17.119297 17.162708 17.140995 17.184406 17.206104 17.184406 17.271198 17.227802 17.249500 17.249500 17.314610 17.314610 17.292896 17.336308 17.488209 17.553303 17.748600 17.922199 17.922199 18.030704 18.095798 18.269398 18.182606 18.226002 18.442997 18.442997 18.486408 18.551502 18.573200 18.681705 18.768497 18.877003 18.985508 18.985508 19.115696 19.180805 19.267597 19.354404 19.441196 19.441196 19.441196 19.397800 19.462910 19.376102 19.289295 19.397800 19.354404 19.289295 19.245899 19.441196 19.397800 19.614796 19.549702 19.593098 19.549702 19.701603 19.701603 19.766697 19.701603 19.658207 19.679905 19.614796 19.571400 19.593098 19.679905 19.679905 19.614796 19.723301 19.744999 19.658207 19.679905 19.701603 19.658207 19.593098 19.506306 19.397800 19.376102 19.397800 19.245899 19.137409 19.289295 19.245899 19.267597 19.202503 19.419498 19.462910 19.376102 19.419498 19.376102 19.332706 19.289295 19.267597 19.180805 19.115696 18.920399 18.703403 18.703403 18.660007 18.725101 18.681705 18.486408 18.551502 18.616596 18.529804 18.508106 18.399601 18.291096 18.074100 17.857105 17.726902 17.705204 17.640110 17.640110 
17.206104 17.227802 17.184406 17.162708 17.292896 17.206104 17.119297 17.249500 17.227802 17.184406 17.140995 17.227802 17.206104 17.379704 17.249500 17.336308 17.292896 17.206104 17.271198 17.292896 17.271198 17.249500 17.184406 17.401402 17.314610 17.314610 17.249500 17.292896 17.336308 17.336308 17.423100 17.379704 17.336308 17.401402 17.401402 17.336308 17.271198 17.314610 17.466496 17.271198 17.140995 17.162708 17.162708 17.119297 17.032505 17.162708 17.162708 17.119297 17.162708 17.206104 17.249500 17.227802 17.271198 17.227802 17.271198 17.292896 17.271198 17.379704 17.336308 17.292896 17.423100 17.466496 17.575001 17.748600 17.900501 17.922199 18.095798 18.182606 18.269398 18.204304 18.356205 18.356205 18.464710 18.594898 18.681705 18.725101 18.768497 18.855305 18.877003 18.963810 19.028904 19.202503 19.354404 19.376102 19.419498 19.484608 19.528004 19.528004 19.484608 19.332706 19.419498 19.267597 19.332706 19.332706 19.289295 19.289295 19.354404 19.441196 19.441196 19.571400 19.549702 19.571400 19.701603 19.810108 19.831806 19.831806 19.853504 19.875202 19.723301 19.636509 19.658207 19.701603 19.744999 19.636509 19.679905 19.614796 19.636509 19.766697 19.636509 19.593098 19.636509 19.593098 19.549702 19.441196 19.397800 19.311008 19.159107 19.311008 19.245899 19.311008 19.332706 19.441196 19.462910 19.441196 19.441196 19.506306 19.528004 19.441196 19.376102 19.397800 19.159107 18.920399 18.855305 18.768497 18.746799 18.660007 18.703403 18.551502 18.638309 18.616596 18.551502 18.464710 18.421299 18.334507 18.117496 17.857105 17.553303 17.596699 17.748600 17.661808 
17.206104 17.227802 17.206104 17.184406 17.249500 17.227802 17.206104 17.292896 17.249500 17.227802 17.162708 17.249500 17.292896 17.336308 17.227802 17.162708 17.271198 17.271198 17.336308 17.206104 17.292896 17.271198 17.271198 17.358006 17.292896 17.292896 17.314610 17.401402 17.314610 17.271198 17.379704 17.379704 17.358006 17.401402 17.292896 17.379704 17.314610 17.314610 17.401402 17.336308 17.227802 17.075901 17.119297 17.162708 17.119297 17.140995 17.184406 17.140995 17.184406 17.249500 17.162708 17.140995 17.271198 17.249500 17.184406 17.206104 17.292896 17.292896 17.314610 17.358006 17.379704 17.509907 17.618397 17.791996 17.943897 17.943897 18.095798 18.117496 18.160908 18.204304 18.269398 18.399601 18.486408 18.594898 18.681705 18.725101 18.768497 18.877003 18.898701 19.050602 19.093998 19.180805 19.376102 19.419498 19.441196 19.571400 19.506306 19.528004 19.484608 19.484608 19.289295 19.376102 19.376102 19.311008 19.289295 19.180805 19.354404 19.397800 19.397800 19.506306 19.593098 19.658207 19.788410 19.853504 19.940296 19.896900 19.896900 19.962009 19.744999 19.810108 19.766697 19.701603 19.636509 19.658207 19.549702 19.593098 19.571400 19.636509 19.571400 19.549702 19.658207 19.593098 19.506306 19.484608 19.571400 19.354404 19.376102 19.376102 19.419498 19.376102 19.397800 19.441196 19.462910 19.441196 19.549702 19.571400 19.484608 19.419498 19.462910 19.332706 19.202503 19.007206 18.942097 18.790195 18.725101 18.811909 18.790195 18.594898 18.660007 18.594898 18.486408 18.442997 18.486408 18.421299 18.291096 17.965595 17.640110 17.596699 17.726902 17.770298 
17.227802 17.184406 17.162708 17.184406 17.249500 17.271198 17.206104 17.206104 17.184406 17.140995 17.119297 17.227802 17.271198 17.423100 17.271198 17.249500 17.227802 17.184406 17.249500 17.184406 17.206104 17.227802 17.292896 17.358006 17.401402 17.271198 17.292896 17.336308 17.314610 17.292896 17.314610 17.423100 17.336308 17.336308 17.292896 17.379704 17.314610 17.336308 17.358006 17.227802 17.119297 17.119297 17.119297 17.140995 17.140995 17.206104 17.140995 17.075901 17.075901 17.140995 17.184406 17.140995 17.184406 17.249500 17.271198 17.314610 17.336308 17.379704 17.314610 17.249500 17.466496 17.531605 17.640110 17.857105 17.965595 17.878803 18.095798 18.204304 18.247700 18.247700 18.291096 18.399601 18.508106 18.594898 18.681705 18.725101 18.811909 18.811909 18.942097 18.985508 19.072300 19.354404 19.419498 19.397800 19.571400 19.484608 19.484608 19.549702 19.571400 19.593098 19.419498 19.332706 19.332706 19.311008 19.224201 19.224201 19.267597 19.376102 19.354404 19.506306 19.571400 19.679905 19.744999 19.831806 19.983707 19.962009 20.005405 19.918598 19.810108 19.831806 19.810108 19.766697 19.701603 19.636509 19.506306 19.549702 19.549702 19.593098 19.593098 19.549702 19.593098 19.766697 19.679905 19.549702 19.571400 19.528004 19.419498 19.506306 19.484608 19.419498 19.462910 19.419498 19.462910 19.441196 19.528004 19.441196 19.484608 19.506306 19.441196 19.441196 19.311008 19.137409 19.093998 18.963810 18.811909 18.855305 18.833607 18.703403 18.703403 18.616596 18.616596 18.660007 18.573200 18.486408 18.204304 18.030704 17.726902 17.640110 17.683506 17.575001 
17.184406 17.162708 17.206104 17.140995 17.271198 17.249500 17.206104 17.140995 17.184406 17.206104 17.271198 17.271198 17.423100 17.314610 17.206104 17.249500 17.162708 17.271198 17.336308 17.271198 17.271198 17.249500 17.292896 17.314610 17.314610 17.336308 17.271198 17.271198 17.314610 17.358006 17.401402 17.358006 17.314610 17.358006 17.336308 17.358006 17.336308 17.314610 17.292896 17.206104 17.119297 17.097599 17.119297 17.206104 17.162708 17.184406 17.184406 17.162708 17.119297 17.140995 17.292896 17.162708 17.249500 17.249500 17.249500 17.336308 17.292896 17.358006 17.336308 17.336308 17.531605 17.509907 17.640110 17.813709 17.835407 17.943897 18.095798 18.182606 18.204304 18.226002 18.377903 18.464710 18.573200 18.638309 18.790195 18.746799 18.920399 18.920399 18.898701 19.050602 19.137409 19.311008 19.462910 19.484608 19.593098 19.506306 19.528004 19.506306 19.571400 19.614796 19.506306 19.419498 19.354404 19.289295 19.311008 19.289295 19.419498 19.354404 19.484608 19.462910 19.636509 19.744999 19.853504 19.875202 19.918598 20.005405 19.940296 19.962009 19.940296 19.831806 19.766697 19.810108 19.636509 19.528004 19.528004 19.506306 19.484608 19.462910 19.462910 19.549702 19.571400 19.636509 19.701603 19.658207 19.766697 19.658207 19.658207 19.658207 19.593098 19.614796 19.571400 19.462910 19.484608 19.506306 19.528004 19.484608 19.441196 19.419498 19.311008 19.332706 19.267597 19.245899 19.072300 18.877003 18.811909 18.920399 18.877003 18.790195 18.703403 18.725101 18.638309 18.660007 18.551502 18.529804 18.291096 17.987309 17.857105 17.726902 17.705204 17.575001 
17.227802 17.227802 17.206104 17.206104 17.249500 17.358006 17.184406 17.249500 17.184406 17.292896 17.227802 17.336308 17.314610 17.314610 17.271198 17.358006 17.358006 17.249500 17.314610 17.292896 17.271198 17.314610 17.249500 17.336308 17.314610 17.336308 17.358006 17.336308 17.379704 17.379704 17.336308 17.466496 17.401402 17.358006 17.336308 17.314610 17.358006 17.358006 17.336308 17.206104 17.162708 17.075901 17.140995 17.184406 17.097599 17.184406 17.206104 17.162708 17.140995 17.162708 17.184406 17.271198 17.227802 17.292896 17.292896 17.249500 17.314610 17.379704 17.292896 17.292896 17.488209 17.596699 17.683506 17.726902 17.878803 18.009007 18.074100 18.226002 18.269398 18.291096 18.464710 18.551502 18.594898 18.681705 18.877003 18.877003 19.028904 18.985508 18.963810 19.028904 19.115696 19.267597 19.419498 19.549702 19.506306 19.506306 19.549702 19.571400 19.571400 19.636509 19.484608 19.484608 19.441196 19.376102 19.354404 19.376102 19.397800 19.419498 19.397800 19.571400 19.701603 19.766697 19.831806 19.918598 19.896900 20.048801 20.005405 19.983707 20.005405 20.005405 19.918598 19.853504 19.701603 19.571400 19.571400 19.528004 19.506306 19.571400 19.549702 19.614796 19.679905 19.723301 19.853504 19.810108 19.875202 19.723301 19.788410 19.788410 19.788410 19.658207 19.636509 19.571400 19.484608 19.462910 19.571400 19.484608 19.462910 19.397800 19.397800 19.311008 19.224201 19.202503 19.180805 19.093998 18.985508 19.028904 18.920399 18.855305 18.855305 18.790195 18.746799 18.681705 18.616596 18.594898 18.421299 18.160908 17.835407 17.748600 17.705204 17.596699 
17.227802 17.249500 17.249500 17.162708 17.314610 17.249500 17.314610 17.184406 17.249500 17.227802 17.184406 17.206104 17.271198 17.314610 17.314610 17.292896 17.336308 17.206104 17.249500 17.249500 17.227802 17.271198 17.292896 17.336308 17.249500 17.314610 17.292896 17.379704 17.336308 17.401402 17.314610 17.401402 17.336308 17.358006 17.271198 17.379704 17.314610 17.249500 17.336308 17.271198 17.097599 17.119297 17.140995 17.206104 17.140995 17.162708 17.227802 17.140995 17.119297 17.184406 17.249500 17.184406 17.271198 17.206104 17.314610 17.249500 17.314610 17.314610 17.249500 17.314610 17.553303 17.575001 17.618397 17.748600 17.900501 18.074100 18.139210 18.226002 18.356205 18.377903 18.508106 18.594898 18.681705 18.681705 18.920399 18.920399 18.985508 19.007206 18.963810 19.028904 19.093998 19.267597 19.332706 19.397800 19.506306 19.462910 19.441196 19.506306 19.593098 19.549702 19.549702 19.484608 19.462910 19.419498 19.484608 19.528004 19.462910 19.441196 19.549702 19.528004 19.701603 19.744999 19.831806 19.896900 20.048801 19.940296 20.005405 19.940296 20.005405 19.983707 19.940296 19.896900 19.658207 19.571400 19.636509 19.571400 19.419498 19.506306 19.462910 19.593098 19.636509 19.875202 19.896900 19.918598 19.918598 19.810108 19.810108 19.853504 19.918598 19.766697 19.701603 19.549702 19.441196 19.354404 19.397800 19.462910 19.311008 19.311008 19.289295 19.289295 19.245899 19.332706 19.245899 19.115696 19.115696 19.115696 18.942097 18.920399 18.942097 18.877003 18.898701 18.811909 18.833607 18.790195 18.551502 18.291096 17.987309 17.661808 17.705204 17.575001 
17.184406 17.292896 17.227802 17.314610 17.292896 17.206104 17.314610 17.184406 17.162708 17.271198 17.249500 17.206104 17.249500 17.292896 17.206104 17.249500 17.292896 17.249500 17.292896 17.249500 17.271198 17.271198 17.271198 17.358006 17.292896 17.271198 17.358006 17.336308 17.314610 17.314610 17.379704 17.336308 17.292896 17.358006 17.358006 17.423100 17.249500 17.292896 17.314610 17.271198 17.075901 17.162708 17.032505 17.184406 17.184406 17.184406 17.206104 17.227802 17.162708 17.227802 17.249500 17.227802 17.271198 17.271198 17.249500 17.271198 17.292896 17.358006 17.292896 17.423100 17.575001 17.596699 17.683506 17.835407 18.030704 18.074100 18.095798 18.291096 18.334507 18.464710 18.442997 18.616596 18.638309 18.790195 18.877003 18.942097 18.963810 18.963810 18.942097 18.985508 19.050602 19.115696 19.245899 19.267597 19.419498 19.419498 19.397800 19.441196 19.528004 19.549702 19.593098 19.614796 19.593098 19.484608 19.571400 19.528004 19.549702 19.571400 19.614796 19.614796 19.679905 19.766697 19.788410 19.875202 19.918598 19.983707 19.962009 19.875202 19.983707 20.005405 19.853504 19.918598 19.766697 19.723301 19.593098 19.528004 19.441196 19.549702 19.506306 19.636509 19.701603 19.831806 19.918598 19.918598 19.875202 19.940296 19.896900 19.940296 19.896900 19.831806 19.679905 19.506306 19.506306 19.332706 19.354404 19.289295 19.267597 19.354404 19.311008 19.202503 19.311008 19.332706 19.311008 19.267597 19.137409 19.159107 19.115696 18.985508 19.028904 19.050602 18.811909 18.877003 18.833607 18.725101 18.508106 18.334507 18.030704 17.835407 17.813709 17.596699 
17.271198 17.292896 17.271198 17.314610 17.314610 17.314610 17.249500 17.184406 17.184406 17.206104 17.292896 17.206104 17.249500 17.292896 17.336308 17.336308 17.271198 17.271198 17.292896 17.271198 17.271198 17.314610 17.271198 17.379704 17.292896 17.423100 17.379704 17.379704 17.423100 17.314610 17.401402 17.336308 17.379704 17.379704 17.314610 17.358006 17.358006 17.314610 17.271198 17.227802 17.075901 17.140995 17.184406 17.227802 17.206104 17.249500 17.227802 17.227802 17.249500 17.162708 17.227802 17.227802 17.292896 17.249500 17.292896 17.314610 17.314610 17.358006 17.336308 17.379704 17.509907 17.618397 17.683506 17.900501 18.095798 18.139210 18.204304 18.334507 18.356205 18.486408 18.529804 18.594898 18.681705 18.877003 18.942097 18.963810 18.963810 19.007206 18.985508 18.985508 19.093998 19.137409 19.245899 19.311008 19.376102 19.376102 19.311008 19.397800 19.441196 19.549702 19.593098 19.593098 19.701603 19.701603 19.744999 19.614796 19.658207 19.723301 19.701603 19.658207 19.723301 19.788410 19.810108 19.918598 19.940296 19.831806 19.918598 19.896900 19.962009 20.027103 19.875202 19.918598 19.810108 19.658207 19.636509 19.528004 19.571400 19.593098 19.679905 19.593098 19.788410 19.896900 19.896900 19.896900 19.983707 19.940296 20.005405 20.027103 19.896900 19.875202 19.723301 19.549702 19.549702 19.419498 19.332706 19.267597 19.224201 19.245899 19.289295 19.245899 19.224201 19.354404 19.441196 19.354404 19.311008 19.354404 19.289295 19.180805 19.180805 19.159107 19.007206 18.942097 18.942097 18.898701 18.660007 18.442997 18.074100 17.900501 17.791996 17.596699 
17.314610 17.314610 17.314610 17.314610 17.249500 17.401402 17.271198 17.206104 17.271198 17.271198 17.227802 17.249500 17.379704 17.379704 17.227802 17.336308 17.336308 17.336308 17.336308 17.292896 17.292896 17.314610 17.249500 17.292896 17.271198 17.314610 17.379704 17.358006 17.336308 17.336308 17.379704 17.423100 17.379704 17.249500 17.314610 17.314610 17.379704 17.336308 17.336308 17.249500 17.097599 17.162708 17.162708 17.206104 17.184406 17.249500 17.140995 17.162708 17.227802 17.227802 17.227802 17.314610 17.292896 17.292896 17.292896 17.292896 17.358006 17.292896 17.314610 17.488209 17.531605 17.705204 17.770298 17.857105 18.052402 18.117496 18.247700 18.356205 18.421299 18.486408 18.529804 18.594898 18.725101 18.855305 18.985508 18.963810 18.963810 18.942097 18.963810 18.985508 19.050602 19.180805 19.202503 19.245899 19.267597 19.354404 19.419498 19.419498 19.506306 19.636509 19.679905 19.679905 19.744999 19.723301 19.744999 19.831806 19.766697 19.788410 19.723301 19.701603 19.701603 19.744999 19.701603 19.766697 19.810108 19.831806 19.831806 19.788410 19.875202 20.027103 19.875202 19.896900 19.853504 19.788410 19.636509 19.701603 19.636509 19.723301 19.701603 19.679905 19.831806 19.875202 19.831806 19.875202 19.962009 19.853504 19.896900 19.940296 19.896900 19.810108 19.831806 19.549702 19.484608 19.376102 19.354404 19.245899 19.267597 19.245899 19.289295 19.224201 19.267597 19.441196 19.441196 19.462910 19.354404 19.397800 19.484608 19.311008 19.224201 19.224201 19.115696 18.877003 18.942097 18.855305 18.790195 18.464710 18.139210 17.878803 17.748600 17.640110 
17.227802 17.379704 17.336308 17.292896 17.292896 17.379704 17.249500 17.249500 17.184406 17.292896 17.249500 17.227802 17.249500 17.379704 17.271198 17.358006 17.358006 17.227802 17.271198 17.249500 17.401402 17.249500 17.292896 17.314610 17.314610 17.292896 17.336308 17.401402 17.358006 17.358006 17.358006 17.292896 17.271198 17.336308 17.206104 17.271198 17.271198 17.314610 17.336308 17.249500 17.119297 17.162708 17.140995 17.271198 17.206104 17.206104 17.227802 17.227802 17.162708 17.249500 17.227802 17.292896 17.249500 17.314610 17.314610 17.401402 17.358006 17.249500 17.292896 17.466496 17.575001 17.661808 17.791996 17.900501 17.987309 18.204304 18.291096 18.356205 18.464710 18.529804 18.660007 18.681705 18.768497 18.855305 19.007206 18.985508 18.942097 18.985508 19.028904 19.072300 19.093998 19.224201 19.202503 19.245899 19.289295 19.311008 19.397800 19.376102 19.484608 19.528004 19.723301 19.744999 19.701603 19.831806 19.875202 19.788410 19.853504 19.788410 19.810108 19.744999 19.679905 19.723301 19.679905 19.658207 19.679905 19.701603 19.788410 19.788410 19.831806 19.831806 19.831806 19.831806 19.918598 19.896900 19.723301 19.810108 19.766697 19.810108 19.723301 19.744999 19.875202 19.831806 19.810108 19.918598 20.005405 19.962009 19.962009 19.918598 19.940296 19.788410 19.744999 19.614796 19.528004 19.419498 19.354404 19.245899 19.245899 19.332706 19.267597 19.245899 19.332706 19.462910 19.462910 19.462910 19.462910 19.376102 19.419498 19.332706 19.245899 19.267597 19.007206 18.942097 18.877003 18.898701 18.660007 18.508106 18.226002 17.943897 17.813709 17.813709 
17.227802 17.358006 17.271198 17.358006 17.423100 17.292896 17.271198 17.249500 17.227802 17.249500 17.249500 17.336308 17.271198 17.292896 17.271198 17.379704 17.336308 17.336308 17.249500 17.292896 17.249500 17.292896 17.314610 17.314610 17.292896 17.292896 17.379704 17.423100 17.379704 17.336308 17.336308 17.379704 17.379704 17.379704 17.227802 17.358006 17.336308 17.292896 17.379704 17.206104 17.119297 17.140995 17.206104 17.249500 17.206104 17.206104 17.271198 17.162708 17.162708 17.206104 17.271198 17.314610 17.314610 17.314610 17.271198 17.336308 17.292896 17.336308 17.358006 17.466496 17.575001 17.683506 17.813709 17.943897 18.074100 18.182606 18.334507 18.464710 18.551502 18.508106 18.660007 18.660007 18.746799 18.811909 18.985508 18.942097 18.942097 18.963810 18.985508 19.115696 19.072300 19.093998 19.224201 19.224201 19.289295 19.267597 19.354404 19.462910 19.549702 19.549702 19.766697 19.744999 19.831806 19.788410 19.810108 19.810108 19.875202 19.810108 19.810108 19.679905 19.744999 19.701603 19.658207 19.658207 19.658207 19.571400 19.658207 19.658207 19.658207 19.723301 19.962009 19.918598 19.940296 19.918598 19.766697 19.875202 19.853504 19.918598 19.788410 19.744999 19.918598 19.896900 19.810108 19.831806 19.940296 19.983707 19.853504 19.875202 19.853504 19.766697 19.679905 19.614796 19.484608 19.397800 19.311008 19.224201 19.289295 19.311008 19.311008 19.332706 19.419498 19.397800 19.462910 19.441196 19.441196 19.506306 19.549702 19.441196 19.376102 19.267597 19.115696 19.007206 18.963810 18.877003 18.768497 18.573200 18.334507 18.009007 17.878803 17.640110 
17.379704 17.358006 17.401402 17.423100 17.314610 17.227802 17.336308 17.271198 17.227802 17.292896 17.314610 17.314610 17.336308 17.358006 17.271198 17.336308 17.336308 17.314610 17.358006 17.379704 17.379704 17.401402 17.271198 17.292896 17.336308 17.358006 17.379704 17.336308 17.292896 17.271198 17.336308 17.401402 17.466496 17.379704 17.314610 17.292896 17.249500 17.314610 17.271198 17.314610 17.140995 17.249500 17.119297 17.249500 17.206104 17.162708 17.184406 17.206104 17.162708 17.249500 17.249500 17.227802 17.292896 17.379704 17.336308 17.314610 17.336308 17.292896 17.379704 17.618397 17.683506 17.791996 17.878803 17.965595 18.052402 18.204304 18.356205 18.529804 18.442997 18.529804 18.594898 18.681705 18.855305 18.920399 18.985508 18.920399 18.985508 19.028904 19.093998 19.159107 19.159107 19.180805 19.224201 19.245899 19.267597 19.354404 19.311008 19.484608 19.506306 19.701603 19.766697 19.744999 19.744999 19.810108 19.766697 19.810108 19.853504 19.875202 19.788410 19.766697 19.658207 19.744999 19.614796 19.593098 19.506306 19.571400 19.614796 19.679905 19.679905 19.701603 19.831806 19.983707 20.048801 20.070499 20.092197 20.027103 20.048801 19.918598 19.875202 19.831806 19.875202 19.810108 19.701603 19.744999 19.831806 19.810108 19.940296 19.875202 19.875202 19.701603 19.701603 19.658207 19.441196 19.462910 19.332706 19.332706 19.332706 19.397800 19.311008 19.289295 19.419498 19.462910 19.397800 19.397800 19.506306 19.484608 19.528004 19.506306 19.376102 19.224201 19.137409 19.028904 19.050602 18.898701 18.725101 18.508106 18.356205 18.052402 17.878803 17.705204 
17.271198 17.466496 17.488209 17.401402 17.336308 17.292896 17.336308 17.249500 17.227802 17.379704 17.249500 17.379704 17.379704 17.444798 17.314610 17.358006 17.379704 17.358006 17.358006 17.423100 17.379704 17.336308 17.336308 17.314610 17.314610 17.314610 17.336308 17.401402 17.358006 17.271198 17.314610 17.358006 17.423100 17.401402 17.358006 17.292896 17.336308 17.336308 17.314610 17.249500 17.075901 17.227802 17.227802 17.271198 17.162708 17.206104 17.227802 17.206104 17.227802 17.249500 17.271198 17.314610 17.271198 17.336308 17.358006 17.314610 17.292896 17.336308 17.466496 17.553303 17.748600 17.791996 17.878803 17.943897 18.117496 18.269398 18.334507 18.486408 18.529804 18.529804 18.638309 18.703403 18.811909 18.963810 19.007206 18.942097 19.028904 19.093998 19.180805 19.180805 19.137409 19.115696 19.180805 19.224201 19.354404 19.289295 19.311008 19.419498 19.484608 19.679905 19.788410 19.766697 19.766697 19.723301 19.723301 19.701603 19.788410 19.810108 19.831806 19.744999 19.679905 19.658207 19.658207 19.571400 19.549702 19.528004 19.593098 19.679905 19.636509 19.810108 19.896900 19.940296 20.005405 20.027103 20.135609 20.113895 20.070499 20.092197 19.962009 19.962009 19.810108 19.766697 19.658207 19.658207 19.701603 19.744999 19.744999 19.766697 19.810108 19.701603 19.701603 19.679905 19.549702 19.484608 19.528004 19.289295 19.376102 19.419498 19.397800 19.397800 19.462910 19.441196 19.441196 19.419498 19.441196 19.484608 19.484608 19.462910 19.311008 19.289295 19.115696 19.137409 19.028904 19.007206 18.746799 18.660007 18.356205 18.139210 17.965595 17.770298 
17.379704 17.401402 17.444798 17.379704 17.249500 17.336308 17.292896 17.314610 17.358006 17.227802 17.314610 17.249500 17.271198 17.358006 17.379704 17.314610 17.336308 17.358006 17.336308 17.292896 17.379704 17.466496 17.314610 17.336308 17.314610 17.379704 17.358006 17.401402 17.314610 17.314610 17.336308 17.423100 17.358006 17.423100 17.358006 17.379704 17.336308 17.314610 17.271198 17.184406 17.097599 17.162708 17.140995 17.206104 17.206104 17.184406 17.184406 17.271198 17.206104 17.206104 17.206104 17.292896 17.314610 17.336308 17.292896 17.314610 17.292896 17.358006 17.509907 17.575001 17.770298 17.835407 17.835407 17.987309 18.074100 18.182606 18.334507 18.442997 18.486408 18.529804 18.616596 18.725101 18.811909 19.028904 19.050602 19.028904 19.050602 19.028904 19.137409 19.202503 19.202503 19.245899 19.202503 19.245899 19.289295 19.376102 19.289295 19.462910 19.549702 19.679905 19.723301 19.766697 19.788410 19.723301 19.766697 19.810108 19.831806 19.766697 19.723301 19.636509 19.723301 19.658207 19.593098 19.614796 19.593098 19.593098 19.549702 19.593098 19.701603 19.788410 19.875202 19.983707 20.070499 20.070499 20.070499 20.157307 20.135609 20.113895 20.070499 19.962009 19.875202 19.766697 19.679905 19.614796 19.658207 19.658207 19.593098 19.723301 19.744999 19.723301 19.788410 19.679905 19.679905 19.636509 19.549702 19.397800 19.462910 19.484608 19.441196 19.354404 19.484608 19.311008 19.419498 19.419498 19.332706 19.397800 19.441196 19.267597 19.311008 19.180805 19.180805 19.137409 19.050602 18.942097 18.855305 18.725101 18.377903 18.204304 17.943897 17.661808 
17.379704 17.488209 17.466496 17.401402 17.358006 17.314610 17.358006 17.336308 17.292896 17.292896 17.314610 17.292896 17.271198 17.336308 17.336308 17.358006 17.314610 17.292896 17.488209 17.466496 17.358006 17.358006 17.336308 17.336308 17.379704 17.336308 17.292896 17.358006 17.358006 17.227802 17.401402 17.488209 17.379704 17.358006 17.336308 17.423100 17.423100 17.292896 17.292896 17.140995 17.184406 17.162708 17.119297 17.184406 17.206104 17.314610 17.227802 17.206104 17.206104 17.206104 17.227802 17.227802 17.271198 17.358006 17.379704 17.336308 17.336308 17.379704 17.509907 17.618397 17.791996 17.835407 17.922199 18.009007 18.182606 18.226002 18.334507 18.442997 18.464710 18.508106 18.616596 18.746799 18.855305 18.985508 18.985508 19.007206 19.050602 19.072300 19.224201 19.224201 19.159107 19.202503 19.332706 19.332706 19.289295 19.397800 19.311008 19.484608 19.593098 19.636509 19.766697 19.701603 19.766697 19.701603 19.701603 19.766697 19.723301 19.701603 19.744999 19.679905 19.679905 19.571400 19.636509 19.528004 19.593098 19.571400 19.593098 19.658207 19.636509 19.810108 19.831806 19.962009 20.048801 20.070499 20.070499 20.113895 20.113895 20.157307 20.092197 20.005405 19.875202 19.766697 19.658207 19.701603 19.593098 19.593098 19.636509 19.679905 19.679905 19.701603 19.744999 19.701603 19.636509 19.723301 19.701603 19.549702 19.506306 19.549702 19.419498 19.593098 19.441196 19.354404 19.332706 19.311008 19.311008 19.354404 19.397800 19.267597 19.289295 19.202503 19.028904 19.093998 19.050602 18.942097 18.877003 18.746799 18.508106 18.204304 18.204304 17.791996 
17.292896 17.314610 17.336308 17.336308 17.336308 17.314610 17.401402 17.336308 17.140995 17.097599 17.227802 17.249500 17.314610 17.466496 17.336308 17.292896 17.292896 17.314610 17.401402 17.401402 17.358006 17.444798 17.206104 17.401402 17.271198 17.292896 17.249500 17.336308 17.271198 17.249500 17.336308 17.466496 17.379704 17.358006 17.292896 17.358006 17.314610 17.249500 17.336308 17.162708 17.075901 17.097599 17.206104 17.206104 17.162708 17.184406 17.271198 17.206104 17.184406 17.184406 17.140995 17.249500 17.227802 17.336308 17.292896 17.249500 17.314610 17.444798 17.596699 17.705204 17.987309 17.900501 17.900501 18.030704 18.182606 18.226002 18.334507 18.421299 18.529804 18.616596 18.594898 18.703403 18.877003 18.833607 18.877003 18.898701 19.007206 19.028904 19.159107 19.180805 19.224201 19.354404 19.289295 19.332706 19.376102 19.376102 19.462910 19.528004 19.636509 19.636509 19.658207 19.636509 19.636509 19.658207 19.723301 19.549702 19.744999 19.658207 19.701603 19.614796 19.614796 19.549702 19.549702 19.571400 19.549702 19.636509 19.744999 19.658207 19.636509 19.810108 19.853504 19.940296 20.092197 19.940296 20.027103 20.070499 20.092197 20.135609 20.027103 20.005405 19.875202 19.744999 19.679905 19.484608 19.614796 19.506306 19.549702 19.679905 19.658207 19.701603 19.701603 19.788410 19.788410 19.766697 19.744999 19.658207 19.679905 19.679905 19.549702 19.397800 19.376102 19.311008 19.311008 19.267597 19.159107 19.267597 19.245899 19.202503 19.159107 19.159107 19.115696 18.985508 18.985508 18.985508 18.811909 18.725101 18.442997 18.356205 18.226002 17.791996 
17.314610 17.423100 17.358006 17.444798 17.401402 17.336308 17.358006 17.314610 17.227802 17.227802 17.314610 17.314610 17.336308 17.444798 17.336308 17.336308 17.358006 17.336308 17.423100 17.379704 17.292896 17.358006 17.271198 17.336308 17.336308 17.358006 17.292896 17.314610 17.379704 17.379704 17.401402 17.444798 17.379704 17.444798 17.314610 17.379704 17.401402 17.358006 17.314610 17.140995 17.140995 17.206104 17.162708 17.271198 17.162708 17.227802 17.249500 17.227802 17.206104 17.206104 17.162708 17.271198 17.336308 17.336308 17.379704 17.271198 17.314610 17.444798 17.618397 17.791996 18.052402 17.878803 17.987309 18.117496 18.247700 18.269398 18.399601 18.486408 18.464710 18.551502 18.638309 18.768497 18.920399 18.963810 18.963810 18.920399 19.028904 19.093998 19.137409 19.311008 19.332706 19.397800 19.441196 19.484608 19.593098 19.549702 19.549702 19.614796 19.636509 19.701603 19.614796 19.484608 19.593098 19.571400 19.636509 19.679905 19.701603 19.614796 19.614796 19.658207 19.701603 19.636509 19.593098 19.614796 19.679905 19.658207 19.658207 19.810108 19.658207 19.788410 19.896900 19.896900 19.962009 19.918598 20.005405 20.048801 20.113895 20.135609 20.048801 20.005405 19.788410 19.766697 19.679905 19.658207 19.571400 19.528004 19.528004 19.614796 19.679905 19.723301 19.679905 19.810108 19.831806 19.875202 19.896900 19.766697 19.810108 19.723301 19.679905 19.484608 19.484608 19.332706 19.289295 19.245899 19.202503 19.202503 19.224201 19.093998 19.224201 19.137409 19.115696 19.028904 19.093998 18.963810 18.920399 18.725101 18.529804 18.421299 18.377903 17.987309 
17.162708 17.336308 17.401402 17.379704 17.314610 17.509907 17.379704 17.292896 17.358006 17.249500 17.271198 17.227802 17.379704 17.358006 17.379704 17.401402 17.401402 17.401402 17.401402 17.488209 17.358006 17.292896 17.314610 17.336308 17.314610 17.379704 17.336308 17.358006 17.358006 17.379704 17.423100 17.444798 17.379704 17.444798 17.314610 17.379704 17.336308 17.336308 17.336308 17.140995 17.140995 17.184406 17.140995 17.227802 17.184406 17.206104 17.271198 17.249500 17.162708 17.314610 17.249500 17.271198 17.271198 17.336308 17.358006 17.336308 17.358006 17.575001 17.683506 17.813709 17.987309 17.922199 18.030704 18.204304 18.247700 18.269398 18.442997 18.508106 18.551502 18.616596 18.616596 18.811909 18.811909 18.920399 18.898701 18.877003 18.985508 19.072300 19.202503 19.311008 19.376102 19.376102 19.484608 19.571400 19.658207 19.658207 19.614796 19.701603 19.636509 19.593098 19.506306 19.462910 19.528004 19.484608 19.549702 19.636509 19.658207 19.549702 19.636509 19.679905 19.744999 19.788410 19.723301 19.723301 19.766697 19.766697 19.766697 19.788410 19.853504 19.788410 19.810108 20.005405 19.983707 20.027103 20.027103 20.113895 20.113895 20.135609 20.092197 19.983707 19.918598 19.831806 19.788410 19.723301 19.593098 19.614796 19.571400 19.658207 19.723301 19.679905 19.788410 19.831806 19.810108 19.766697 19.788410 19.701603 19.810108 19.723301 19.701603 19.614796 19.484608 19.376102 19.289295 19.159107 19.202503 19.245899 19.180805 19.137409 19.137409 19.093998 19.093998 19.028904 19.050602 18.985508 18.877003 18.768497 18.638309 18.442997 18.312809 17.965595 
17.119297 17.401402 17.423100 17.401402 17.336308 17.401402 17.358006 17.249500 17.314610 17.271198 17.227802 17.227802 17.358006 17.444798 17.423100 17.444798 17.401402 17.358006 17.423100 17.423100 17.379704 17.336308 17.314610 17.401402 17.336308 17.379704 17.358006 17.358006 17.466496 17.401402 17.358006 17.444798 17.379704 17.358006 17.358006 17.423100 17.292896 17.271198 17.358006 17.097599 17.140995 17.206104 17.227802 17.271198 17.184406 17.227802 17.206104 17.140995 17.227802 17.162708 17.314610 17.206104 17.227802 17.314610 17.358006 17.336308 17.423100 17.575001 17.726902 17.813709 17.922199 17.965595 17.922199 18.160908 18.247700 18.312809 18.442997 18.529804 18.486408 18.660007 18.703403 18.833607 18.855305 18.833607 18.898701 18.877003 19.007206 19.093998 19.202503 19.311008 19.397800 19.462910 19.506306 19.549702 19.658207 19.766697 19.723301 19.744999 19.593098 19.549702 19.528004 19.397800 19.484608 19.484608 19.441196 19.484608 19.614796 19.614796 19.549702 19.679905 19.810108 19.831806 19.853504 19.831806 19.788410 19.875202 19.853504 19.810108 19.853504 19.831806 19.875202 19.918598 19.875202 19.918598 20.027103 19.983707 20.048801 20.092197 20.048801 20.005405 19.983707 19.853504 19.701603 19.679905 19.679905 19.658207 19.658207 19.636509 19.723301 19.723301 19.701603 19.766697 19.810108 19.810108 19.810108 19.723301 19.744999 19.744999 19.723301 19.549702 19.506306 19.397800 19.224201 19.180805 19.072300 19.202503 19.180805 19.115696 19.007206 19.159107 19.050602 18.942097 19.028904 18.985508 18.920399 18.768497 18.660007 18.464710 18.312809 18.030704 
17.140995 17.314610 17.271198 17.466496 17.292896 17.358006 17.271198 17.206104 17.249500 17.162708 17.271198 17.314610 17.379704 17.466496 17.401402 17.423100 17.358006 17.401402 17.444798 17.509907 17.488209 17.466496 17.314610 17.336308 17.358006 17.336308 17.336308 17.379704 17.401402 17.227802 17.314610 17.292896 17.379704 17.336308 17.336308 17.358006 17.292896 17.227802 17.271198 17.140995 17.140995 17.119297 17.184406 17.314610 17.249500 17.140995 17.249500 17.227802 17.140995 17.292896 17.271198 17.227802 17.271198 17.292896 17.336308 17.336308 17.488209 17.618397 17.770298 17.878803 17.987309 17.965595 18.052402 18.226002 18.247700 18.247700 18.377903 18.464710 18.529804 18.638309 18.616596 18.811909 18.855305 18.920399 18.811909 18.877003 19.028904 19.137409 19.289295 19.376102 19.397800 19.462910 19.528004 19.636509 19.658207 19.744999 19.701603 19.766697 19.658207 19.528004 19.528004 19.506306 19.484608 19.462910 19.397800 19.419498 19.506306 19.506306 19.614796 19.701603 19.766697 19.896900 19.918598 19.896900 19.983707 19.918598 19.896900 19.983707 19.983707 19.853504 19.831806 19.766697 19.831806 19.810108 19.918598 19.983707 20.005405 19.962009 20.048801 19.918598 20.005405 19.896900 19.766697 19.744999 19.744999 19.658207 19.701603 19.679905 19.701603 19.614796 19.766697 19.810108 19.788410 19.810108 19.766697 19.788410 19.853504 19.744999 19.788410 19.571400 19.506306 19.441196 19.245899 19.224201 19.050602 19.137409 19.180805 19.007206 19.028904 19.007206 18.963810 19.072300 19.007206 19.028904 18.920399 18.855305 18.660007 18.464710 18.399601 18.095798 
17.032505 17.271198 17.292896 17.423100 17.292896 17.271198 17.249500 17.249500 17.227802 17.292896 17.336308 17.401402 17.423100 17.423100 17.466496 17.423100 17.379704 17.401402 17.423100 17.444798 17.423100 17.358006 17.358006 17.423100 17.336308 17.379704 17.423100 17.379704 17.466496 17.358006 17.271198 17.336308 17.336308 17.379704 17.292896 17.379704 17.444798 17.249500 17.271198 17.162708 17.184406 17.184406 17.184406 17.227802 17.249500 17.206104 17.314610 17.162708 17.271198 17.292896 17.358006 17.271198 17.358006 17.358006 17.423100 17.423100 17.553303 17.705204 17.835407 17.943897 18.052402 17.943897 18.074100 18.139210 18.269398 18.226002 18.377903 18.486408 18.508106 18.616596 18.660007 18.811909 18.942097 18.811909 18.833607 18.920399 19.028904 19.180805 19.245899 19.311008 19.354404 19.462910 19.636509 19.593098 19.766697 19.679905 19.679905 19.658207 19.614796 19.549702 19.484608 19.441196 19.419498 19.441196 19.419498 19.397800 19.441196 19.528004 19.636509 19.723301 19.831806 19.983707 19.896900 20.005405 19.896900 19.983707 20.027103 20.027103 19.940296 19.810108 19.701603 19.723301 19.679905 19.744999 19.679905 19.983707 19.853504 19.940296 19.940296 19.983707 19.918598 19.896900 19.853504 19.831806 19.810108 19.701603 19.744999 19.766697 19.723301 19.788410 19.810108 19.766697 19.875202 19.831806 19.875202 19.679905 19.831806 19.853504 19.831806 19.636509 19.528004 19.419498 19.354404 19.267597 19.072300 19.180805 19.180805 19.159107 19.007206 18.985508 19.072300 19.050602 18.963810 19.050602 18.985508 18.898701 18.725101 18.421299 18.464710 18.247700 
16.989109 17.184406 17.379704 17.379704 17.336308 17.314610 17.271198 17.292896 17.292896 17.271198 17.379704 17.379704 17.509907 17.444798 17.509907 17.466496 17.488209 17.379704 17.444798 17.444798 17.444798 17.401402 17.314610 17.401402 17.336308 17.444798 17.379704 17.509907 17.379704 17.379704 17.314610 17.401402 17.358006 17.401402 17.314610 17.379704 17.509907 17.314610 17.292896 17.184406 17.184406 17.227802 17.162708 17.249500 17.249500 17.336308 17.292896 17.292896 17.271198 17.271198 17.249500 17.336308 17.314610 17.379704 17.358006 17.444798 17.596699 17.748600 17.922199 18.052402 18.030704 18.009007 18.117496 18.204304 18.226002 18.269398 18.377903 18.486408 18.616596 18.594898 18.594898 18.790195 18.811909 18.833607 18.920399 18.898701 19.072300 19.180805 19.289295 19.441196 19.441196 19.528004 19.593098 19.636509 19.831806 19.853504 19.658207 19.701603 19.636509 19.593098 19.462910 19.549702 19.484608 19.354404 19.397800 19.354404 19.419498 19.528004 19.636509 19.788410 19.831806 19.962009 19.918598 20.005405 19.962009 20.048801 19.940296 19.962009 19.940296 19.831806 19.744999 19.658207 19.658207 19.658207 19.614796 19.810108 19.810108 19.831806 19.853504 19.918598 20.048801 19.983707 19.853504 19.962009 19.918598 19.853504 19.831806 19.831806 19.723301 19.788410 19.853504 19.788410 19.831806 19.853504 19.853504 19.766697 19.831806 19.788410 19.744999 19.549702 19.571400 19.462910 19.419498 19.354404 19.180805 19.289295 19.202503 19.072300 19.050602 19.224201 18.985508 19.050602 19.093998 19.007206 18.920399 18.833607 18.616596 18.616596 18.464710 18.334507 
17.032505 17.119297 17.292896 17.271198 17.314610 17.314610 17.292896 17.249500 17.379704 17.292896 17.314610 17.358006 17.401402 17.488209 17.379704 17.466496 17.423100 17.423100 17.466496 17.401402 17.444798 17.466496 17.423100 17.336308 17.444798 17.423100 17.358006 17.401402 17.401402 17.358006 17.336308 17.358006 17.336308 17.358006 17.336308 17.358006 17.336308 17.314610 17.314610 17.097599 17.119297 17.162708 17.249500 17.249500 17.119297 17.249500 17.184406 17.249500 17.249500 17.227802 17.292896 17.271198 17.292896 17.358006 17.401402 17.444798 17.640110 17.791996 17.987309 18.052402 18.030704 18.052402 18.139210 18.204304 18.226002 18.312809 18.334507 18.464710 18.551502 18.638309 18.703403 18.681705 18.790195 18.768497 18.855305 18.833607 19.050602 19.159107 19.267597 19.376102 19.332706 19.571400 19.636509 19.614796 19.766697 19.723301 19.593098 19.614796 19.571400 19.593098 19.462910 19.419498 19.441196 19.376102 19.376102 19.311008 19.397800 19.506306 19.593098 19.788410 19.853504 19.875202 19.918598 19.918598 19.962009 19.962009 19.983707 19.918598 19.896900 19.723301 19.788410 19.614796 19.593098 19.571400 19.593098 19.636509 19.614796 19.744999 19.831806 19.896900 20.005405 20.027103 20.027103 19.962009 19.962009 19.940296 19.940296 19.810108 19.896900 19.853504 19.723301 19.723301 19.658207 19.701603 19.679905 19.571400 19.744999 19.875202 19.766697 19.571400 19.571400 19.462910 19.441196 19.354404 19.224201 19.376102 19.224201 19.245899 19.115696 19.093998 19.028904 18.963810 19.050602 19.028904 18.877003 18.833607 18.725101 18.594898 18.486408 18.508106 
17.010807 17.054203 17.184406 17.336308 17.184406 17.249500 17.249500 17.292896 17.314610 17.271198 17.358006 17.358006 17.488209 17.444798 17.466496 17.401402 17.401402 17.401402 17.379704 17.423100 17.488209 17.488209 17.358006 17.379704 17.379704 17.401402 17.379704 17.379704 17.423100 17.379704 17.423100 17.423100 17.358006 17.379704 17.314610 17.401402 17.379704 17.314610 17.314610 17.162708 17.140995 17.162708 17.249500 17.271198 17.249500 17.227802 17.206104 17.206104 17.271198 17.249500 17.314610 17.271198 17.314610 17.358006 17.423100 17.444798 17.618397 17.813709 18.052402 18.052402 18.139210 18.139210 18.095798 18.182606 18.269398 18.334507 18.356205 18.421299 18.573200 18.551502 18.703403 18.768497 18.790195 18.811909 18.855305 18.898701 19.007206 19.093998 19.202503 19.245899 19.397800 19.528004 19.593098 19.636509 19.723301 19.658207 19.528004 19.549702 19.636509 19.528004 19.397800 19.397800 19.419498 19.419498 19.484608 19.332706 19.506306 19.528004 19.679905 19.701603 19.853504 19.831806 19.940296 19.940296 19.918598 20.005405 20.005405 19.918598 19.831806 19.701603 19.723301 19.658207 19.571400 19.549702 19.528004 19.614796 19.614796 19.766697 19.831806 19.940296 20.005405 20.135609 20.070499 20.070499 20.070499 19.983707 20.048801 20.005405 19.875202 19.831806 19.766697 19.636509 19.528004 19.549702 19.506306 19.419498 19.614796 19.658207 19.766697 19.528004 19.593098 19.571400 19.376102 19.419498 19.332706 19.354404 19.267597 19.159107 19.137409 19.202503 18.963810 19.007206 19.137409 19.007206 18.985508 18.811909 18.681705 18.594898 18.442997 18.377903 
16.989109 17.032505 17.162708 17.336308 17.292896 17.423100 17.249500 17.314610 17.336308 17.336308 17.336308 17.444798 17.444798 17.444798 17.531605 17.488209 17.444798 17.466496 17.488209 17.553303 17.466496 17.553303 17.401402 17.444798 17.488209 17.423100 17.336308 17.488209 17.423100 17.379704 17.444798 17.423100 17.509907 17.423100 17.379704 17.379704 17.336308 17.401402 17.336308 17.140995 17.162708 17.249500 17.249500 17.227802 17.292896 17.314610 17.314610 17.227802 17.314610 17.271198 17.271198 17.271198 17.379704 17.401402 17.444798 17.531605 17.748600 17.791996 18.030704 18.074100 18.160908 18.139210 18.182606 18.269398 18.247700 18.334507 18.421299 18.508106 18.573200 18.638309 18.725101 18.703403 18.768497 18.790195 18.833607 18.855305 19.028904 19.093998 19.245899 19.267597 19.267597 19.419498 19.571400 19.614796 19.679905 19.723301 19.614796 19.549702 19.658207 19.397800 19.528004 19.484608 19.549702 19.419498 19.441196 19.441196 19.549702 19.658207 19.701603 19.744999 19.831806 19.896900 19.875202 19.896900 19.940296 19.918598 19.983707 19.918598 19.810108 19.701603 19.701603 19.614796 19.614796 19.549702 19.571400 19.571400 19.636509 19.744999 19.831806 19.940296 20.070499 20.135609 20.070499 20.113895 20.113895 20.113895 20.005405 20.027103 19.918598 19.853504 19.701603 19.614796 19.528004 19.441196 19.462910 19.419498 19.571400 19.549702 19.658207 19.571400 19.549702 19.571400 19.549702 19.376102 19.441196 19.376102 19.332706 19.202503 19.289295 19.180805 19.115696 19.028904 19.137409 19.115696 18.942097 18.877003 18.746799 18.573200 18.594898 18.399601 
16.967396 16.967396 17.336308 17.401402 17.401402 17.379704 17.358006 17.423100 17.336308 17.314610 17.401402 17.444798 17.509907 17.531605 17.509907 17.401402 17.488209 17.401402 17.488209 17.575001 17.509907 17.423100 17.423100 17.466496 17.401402 17.379704 17.379704 17.401402 17.531605 17.444798 17.401402 17.423100 17.358006 17.423100 17.379704 17.575001 17.379704 17.358006 17.292896 17.227802 17.162708 17.206104 17.206104 17.292896 17.271198 17.292896 17.271198 17.271198 17.227802 17.249500 17.314610 17.379704 17.401402 17.336308 17.466496 17.618397 17.813709 17.965595 18.139210 18.139210 18.117496 18.160908 18.204304 18.182606 18.247700 18.377903 18.377903 18.573200 18.529804 18.638309 18.725101 18.768497 18.811909 18.898701 18.898701 18.942097 18.985508 18.963810 19.159107 19.224201 19.245899 19.289295 19.484608 19.593098 19.484608 19.658207 19.571400 19.679905 19.571400 19.549702 19.549702 19.484608 19.528004 19.506306 19.549702 19.506306 19.549702 19.593098 19.810108 19.744999 19.853504 19.962009 19.875202 20.005405 19.940296 19.875202 19.918598 19.918598 19.788410 19.701603 19.614796 19.593098 19.636509 19.549702 19.549702 19.484608 19.658207 19.831806 19.831806 19.962009 20.048801 20.092197 20.113895 20.157307 20.157307 20.157307 20.070499 20.092197 19.962009 19.875202 19.766697 19.658207 19.462910 19.441196 19.441196 19.376102 19.376102 19.484608 19.571400 19.614796 19.614796 19.679905 19.593098 19.549702 19.484608 19.528004 19.332706 19.267597 19.332706 19.245899 19.137409 19.093998 19.093998 19.115696 18.963810 18.877003 18.746799 18.638309 18.594898 18.508106 
17.054203 17.010807 17.227802 17.466496 17.466496 17.423100 17.423100 17.358006 17.379704 17.379704 17.379704 17.444798 17.466496 17.531605 17.423100 17.466496 17.379704 17.358006 17.401402 17.466496 17.358006 17.379704 17.379704 17.423100 17.423100 17.444798 17.336308 17.444798 17.488209 17.401402 17.466496 17.444798 17.444798 17.531605 17.401402 17.444798 17.358006 17.314610 17.227802 17.162708 17.119297 17.227802 17.249500 17.249500 17.206104 17.249500 17.358006 17.271198 17.292896 17.358006 17.358006 17.271198 17.379704 17.401402 17.531605 17.640110 17.835407 18.009007 18.160908 18.182606 18.182606 18.139210 18.247700 18.291096 18.334507 18.356205 18.486408 18.573200 18.616596 18.768497 18.703403 18.768497 18.811909 18.768497 18.811909 18.811909 18.811909 18.942097 19.050602 19.137409 19.159107 19.267597 19.419498 19.484608 19.571400 19.419498 19.441196 19.636509 19.636509 19.593098 19.549702 19.571400 19.614796 19.571400 19.614796 19.462910 19.614796 19.593098 19.788410 19.810108 19.831806 19.983707 19.896900 19.983707 19.962009 19.940296 19.896900 19.831806 19.831806 19.679905 19.658207 19.614796 19.593098 19.614796 19.549702 19.571400 19.549702 19.744999 19.810108 19.918598 20.005405 20.092197 20.092197 20.092197 20.027103 20.092197 20.048801 20.005405 19.940296 19.810108 19.614796 19.571400 19.484608 19.462910 19.332706 19.311008 19.376102 19.397800 19.506306 19.614796 19.679905 19.701603 19.636509 19.549702 19.614796 19.614796 19.506306 19.397800 19.376102 19.267597 19.115696 19.093998 19.224201 19.093998 19.007206 18.833607 18.703403 18.573200 18.638309 18.529804 
17.010807 17.054203 17.162708 17.423100 17.423100 17.466496 17.358006 17.466496 17.401402 17.379704 17.336308 17.466496 17.379704 17.423100 17.423100 17.509907 17.444798 17.444798 17.379704 17.423100 17.423100 17.401402 17.379704 17.444798 17.336308 17.466496 17.401402 17.379704 17.379704 17.423100 17.466496 17.509907 17.401402 17.466496 17.509907 17.379704 17.401402 17.336308 17.206104 17.162708 17.119297 17.292896 17.249500 17.227802 17.292896 17.358006 17.227802 17.206104 17.227802 17.184406 17.271198 17.358006 17.379704 17.401402 17.466496 17.726902 17.857105 18.052402 18.247700 18.139210 18.182606 18.117496 18.247700 18.269398 18.334507 18.334507 18.486408 18.616596 18.725101 18.681705 18.746799 18.811909 18.746799 18.790195 18.855305 18.898701 18.877003 18.920399 18.985508 19.028904 19.093998 19.202503 19.267597 19.376102 19.397800 19.376102 19.484608 19.571400 19.593098 19.614796 19.658207 19.744999 19.679905 19.658207 19.614796 19.614796 19.788410 19.723301 19.723301 19.723301 19.766697 19.788410 19.788410 19.940296 19.918598 19.918598 19.875202 19.896900 19.831806 19.853504 19.810108 19.701603 19.701603 19.593098 19.636509 19.593098 19.679905 19.744999 19.810108 19.896900 20.005405 20.092197 20.027103 20.048801 20.048801 20.005405 19.983707 19.962009 19.896900 19.766697 19.636509 19.528004 19.484608 19.354404 19.311008 19.311008 19.376102 19.441196 19.571400 19.571400 19.679905 19.744999 19.766697 19.679905 19.766697 19.723301 19.593098 19.549702 19.506306 19.354404 19.202503 19.159107 19.115696 19.115696 19.007206 18.942097 18.790195 18.616596 18.616596 18.529804 
16.989109 17.054203 17.140995 17.423100 17.379704 17.379704 17.379704 17.401402 17.292896 17.314610 17.314610 17.509907 17.488209 17.466496 17.423100 17.509907 17.466496 17.423100 17.379704 17.379704 17.314610 17.444798 17.401402 17.401402 17.379704 17.379704 17.358006 17.379704 17.379704 17.488209 17.401402 17.466496 17.488209 17.466496 17.444798 17.444798 17.401402 17.336308 17.206104 17.206104 17.162708 17.336308 17.292896 17.314610 17.227802 17.292896 17.292896 17.292896 17.184406 17.292896 17.292896 17.271198 17.336308 17.401402 17.553303 17.748600 17.857105 18.139210 18.334507 18.269398 18.269398 18.204304 18.247700 18.356205 18.421299 18.442997 18.551502 18.660007 18.768497 18.768497 18.703403 18.790195 18.855305 18.855305 18.855305 18.790195 18.898701 18.963810 19.007206 19.028904 19.137409 19.267597 19.354404 19.245899 19.441196 19.419498 19.506306 19.614796 19.701603 19.679905 19.831806 19.701603 19.831806 19.744999 19.766697 19.744999 19.810108 19.723301 19.701603 19.723301 19.744999 19.744999 19.853504 19.810108 19.766697 19.853504 19.918598 19.853504 19.853504 19.766697 19.744999 19.788410 19.788410 19.636509 19.679905 19.679905 19.788410 19.831806 19.983707 19.940296 19.962009 20.070499 19.983707 20.027103 20.027103 19.983707 19.983707 19.983707 19.875202 19.744999 19.614796 19.506306 19.462910 19.419498 19.397800 19.419498 19.332706 19.462910 19.506306 19.636509 19.723301 19.766697 19.853504 19.810108 19.701603 19.766697 19.723301 19.571400 19.528004 19.419498 19.267597 19.224201 19.137409 19.137409 19.028904 18.898701 18.811909 18.725101 18.573200 18.508106 
17.010807 17.075901 17.097599 17.379704 17.401402 17.358006 17.379704 17.336308 17.379704 17.358006 17.401402 17.336308 17.509907 17.488209 17.466496 17.553303 17.444798 17.401402 17.444798 17.444798 17.466496 17.423100 17.401402 17.488209 17.401402 17.466496 17.358006 17.401402 17.466496 17.466496 17.466496 17.466496 17.423100 17.423100 17.488209 17.423100 17.358006 17.314610 17.162708 17.249500 17.119297 17.249500 17.249500 17.336308 17.206104 17.358006 17.401402 17.271198 17.184406 17.292896 17.271198 17.336308 17.314610 17.423100 17.683506 17.813709 18.009007 18.247700 18.247700 18.334507 18.247700 18.204304 18.312809 18.356205 18.399601 18.486408 18.594898 18.703403 18.746799 18.833607 18.855305 18.877003 18.833607 18.811909 18.811909 18.877003 18.811909 18.963810 19.137409 19.159107 19.159107 19.202503 19.289295 19.354404 19.397800 19.462910 19.549702 19.679905 19.766697 19.896900 19.701603 19.853504 19.810108 19.766697 19.831806 19.896900 19.831806 19.723301 19.723301 19.766697 19.701603 19.701603 19.701603 19.723301 19.744999 19.853504 19.853504 19.875202 19.810108 19.831806 19.983707 19.918598 19.896900 19.766697 19.679905 19.788410 19.831806 19.962009 19.918598 19.962009 20.027103 20.005405 19.940296 19.940296 20.092197 19.962009 19.940296 19.940296 19.875202 19.831806 19.679905 19.571400 19.571400 19.484608 19.441196 19.332706 19.397800 19.528004 19.593098 19.636509 19.701603 19.723301 19.810108 19.853504 19.788410 19.788410 19.766697 19.593098 19.549702 19.462910 19.332706 19.202503 19.245899 19.159107 19.028904 18.942097 18.833607 18.725101 18.681705 18.551502 
17.162708 16.989109 16.967396 17.292896 17.423100 17.401402 17.401402 17.444798 17.423100 17.401402 17.444798 17.336308 17.509907 17.531605 17.509907 17.444798 17.488209 17.423100 17.488209 17.401402 17.444798 17.423100 17.358006 17.401402 17.423100 17.336308 17.336308 17.444798 17.423100 17.488209 17.401402 17.423100 17.466496 17.466496 17.401402 17.423100 17.401402 17.358006 17.184406 17.227802 17.184406 17.227802 17.206104 17.271198 17.206104 17.249500 17.227802 17.336308 17.358006 17.292896 17.379704 17.379704 17.423100 17.423100 17.596699 17.791996 18.074100 18.226002 18.312809 18.291096 18.291096 18.356205 18.356205 18.421299 18.464710 18.508106 18.660007 18.746799 18.811909 18.811909 18.942097 18.920399 18.855305 18.855305 18.877003 18.833607 18.920399 19.028904 19.159107 19.180805 19.267597 19.376102 19.376102 19.354404 19.484608 19.528004 19.593098 19.723301 19.810108 19.788410 19.810108 19.962009 19.896900 19.875202 19.875202 19.875202 19.853504 19.766697 19.766697 19.701603 19.636509 19.679905 19.614796 19.658207 19.723301 19.679905 19.701603 19.810108 19.896900 19.918598 19.940296 19.983707 19.940296 19.918598 19.918598 19.940296 19.875202 19.962009 19.875202 19.853504 19.875202 19.983707 19.918598 19.875202 20.070499 19.983707 19.983707 20.027103 19.875202 19.766697 19.723301 19.593098 19.593098 19.484608 19.506306 19.376102 19.441196 19.549702 19.614796 19.766697 19.658207 19.701603 19.723301 19.810108 19.810108 19.744999 19.701603 19.614796 19.549702 19.419498 19.311008 19.332706 19.224201 19.137409 19.072300 18.942097 18.811909 18.725101 18.681705 18.594898 
17.010807 16.989109 17.010807 17.249500 17.314610 17.423100 17.488209 17.466496 17.314610 17.401402 17.379704 17.314610 17.531605 17.423100 17.444798 17.488209 17.358006 17.444798 17.444798 17.379704 17.423100 17.379704 17.336308 17.466496 17.249500 17.401402 17.336308 17.379704 17.466496 17.466496 17.401402 17.401402 17.444798 17.358006 17.379704 17.379704 17.336308 17.249500 17.140995 17.097599 17.184406 17.249500 17.271198 17.227802 17.249500 17.227802 17.336308 17.379704 17.314610 17.249500 17.336308 17.379704 17.401402 17.509907 17.705204 17.878803 18.117496 18.291096 18.312809 18.334507 18.312809 18.356205 18.486408 18.486408 18.508106 18.660007 18.681705 18.746799 18.811909 18.877003 18.898701 18.963810 18.833607 18.920399 18.833607 18.790195 18.942097 18.985508 19.137409 19.159107 19.224201 19.397800 19.376102 19.397800 19.462910 19.506306 19.593098 19.788410 19.853504 19.875202 19.853504 19.940296 20.005405 19.853504 19.831806 19.831806 19.810108 19.723301 19.744999 19.636509 19.636509 19.636509 19.679905 19.593098 19.614796 19.723301 19.679905 19.810108 19.896900 19.983707 20.092197 20.092197 20.070499 20.027103 19.962009 20.027103 19.983707 20.048801 19.940296 19.875202 19.788410 19.810108 19.831806 19.766697 19.853504 19.962009 19.875202 19.918598 19.831806 19.788410 19.701603 19.658207 19.658207 19.528004 19.528004 19.376102 19.506306 19.506306 19.571400 19.723301 19.723301 19.723301 19.810108 19.744999 19.679905 19.766697 19.679905 19.571400 19.593098 19.332706 19.311008 19.245899 19.267597 19.137409 19.028904 18.898701 18.811909 18.811909 18.681705 18.616596 
17.097599 17.054203 16.967396 17.162708 17.314610 17.379704 17.336308 17.423100 17.358006 17.358006 17.336308 17.401402 17.466496 17.401402 17.336308 17.379704 17.423100 17.379704 17.444798 17.401402 17.271198 17.336308 17.336308 17.314610 17.314610 17.379704 17.314610 17.423100 17.336308 17.401402 17.358006 17.423100 17.358006 17.401402 17.314610 17.401402 17.358006 17.292896 17.140995 17.140995 17.227802 17.227802 17.249500 17.292896 17.249500 17.227802 17.358006 17.314610 17.271198 17.184406 17.271198 17.423100 17.379704 17.509907 17.683506 17.857105 18.182606 18.312809 18.312809 18.312809 18.377903 18.421299 18.508106 18.551502 18.594898 18.681705 18.746799 18.725101 18.898701 18.811909 18.920399 18.898701 18.942097 18.833607 18.855305 18.898701 18.963810 19.137409 19.180805 19.245899 19.332706 19.354404 19.354404 19.311008 19.528004 19.571400 19.658207 19.810108 19.896900 19.896900 19.875202 19.896900 19.853504 19.831806 19.918598 19.788410 19.810108 19.744999 19.636509 19.636509 19.593098 19.593098 19.614796 19.636509 19.528004 19.679905 19.723301 19.766697 19.875202 20.005405 20.027103 20.113895 20.113895 20.092197 20.092197 20.092197 20.070499 20.027103 19.853504 19.831806 19.701603 19.744999 19.701603 19.614796 19.788410 19.744999 19.831806 19.853504 19.744999 19.853504 19.701603 19.679905 19.658207 19.614796 19.593098 19.528004 19.484608 19.549702 19.679905 19.723301 19.701603 19.701603 19.962009 19.788410 19.788410 19.701603 19.614796 19.593098 19.549702 19.311008 19.311008 19.267597 19.180805 19.093998 19.093998 19.007206 18.811909 18.638309 18.660007 18.573200 
17.162708 16.989109 16.967396 17.184406 17.336308 17.466496 17.423100 17.401402 17.444798 17.444798 17.336308 17.423100 17.379704 17.423100 17.444798 17.379704 17.423100 17.336308 17.358006 17.444798 17.401402 17.336308 17.314610 17.379704 17.314610 17.423100 17.336308 17.423100 17.358006 17.358006 17.444798 17.531605 17.444798 17.401402 17.423100 17.444798 17.314610 17.292896 17.140995 17.075901 17.227802 17.249500 17.227802 17.249500 17.292896 17.271198 17.336308 17.249500 17.314610 17.249500 17.336308 17.314610 17.423100 17.531605 17.813709 18.030704 18.269398 18.377903 18.399601 18.421299 18.442997 18.508106 18.660007 18.660007 18.660007 18.616596 18.768497 18.790195 18.833607 18.898701 18.898701 18.942097 18.877003 18.942097 18.963810 18.942097 19.115696 19.093998 19.224201 19.245899 19.332706 19.354404 19.506306 19.441196 19.549702 19.614796 19.766697 19.853504 19.875202 19.875202 19.896900 19.896900 19.896900 19.810108 19.853504 19.831806 19.831806 19.679905 19.658207 19.614796 19.549702 19.614796 19.636509 19.593098 19.528004 19.636509 19.723301 19.875202 19.940296 20.048801 20.070499 20.179005 20.070499 20.135609 20.222401 20.135609 20.070499 20.027103 19.875202 19.788410 19.701603 19.679905 19.614796 19.614796 19.658207 19.701603 19.744999 19.766697 19.788410 19.831806 19.875202 19.788410 19.679905 19.723301 19.723301 19.636509 19.701603 19.723301 19.766697 19.766697 19.766697 19.658207 19.831806 19.723301 19.701603 19.701603 19.614796 19.549702 19.462910 19.354404 19.202503 19.224201 19.202503 19.202503 19.028904 18.963810 18.768497 18.746799 18.638309 18.594898 
17.032505 17.032505 17.032505 17.140995 17.401402 17.444798 17.314610 17.379704 17.423100 17.488209 17.488209 17.423100 17.358006 17.488209 17.466496 17.379704 17.401402 17.466496 17.379704 17.401402 17.314610 17.423100 17.336308 17.292896 17.336308 17.401402 17.379704 17.336308 17.423100 17.423100 17.379704 17.444798 17.466496 17.423100 17.423100 17.423100 17.379704 17.336308 17.249500 17.140995 17.140995 17.292896 17.184406 17.249500 17.292896 17.292896 17.336308 17.314610 17.314610 17.314610 17.271198 17.379704 17.488209 17.640110 17.813709 18.095798 18.377903 18.421299 18.421299 18.486408 18.573200 18.660007 18.703403 18.681705 18.725101 18.681705 18.833607 18.833607 18.877003 18.920399 18.942097 18.985508 18.898701 18.963810 18.942097 19.050602 19.137409 19.245899 19.245899 19.397800 19.549702 19.462910 19.528004 19.549702 19.658207 19.636509 19.875202 19.918598 19.896900 19.918598 19.875202 19.810108 19.788410 19.766697 19.831806 19.810108 19.875202 19.744999 19.723301 19.614796 19.679905 19.636509 19.614796 19.528004 19.593098 19.701603 19.788410 19.788410 19.853504 20.048801 20.135609 20.135609 20.135609 20.200703 20.200703 20.092197 20.113895 20.005405 19.853504 19.744999 19.723301 19.679905 19.658207 19.701603 19.636509 19.658207 19.701603 19.766697 19.831806 19.810108 19.940296 19.940296 19.810108 19.875202 19.831806 19.723301 19.679905 19.723301 19.744999 19.766697 19.701603 19.679905 19.679905 19.679905 19.571400 19.766697 19.528004 19.462910 19.484608 19.354404 19.311008 19.224201 19.159107 19.159107 19.050602 18.942097 18.877003 18.790195 18.638309 18.551502 
17.162708 17.075901 16.989109 17.140995 17.314610 17.336308 17.401402 17.423100 17.423100 17.423100 17.336308 17.423100 17.509907 17.509907 17.466496 17.488209 17.401402 17.401402 17.379704 17.401402 17.358006 17.379704 17.358006 17.401402 17.509907 17.358006 17.401402 17.444798 17.444798 17.444798 17.509907 17.553303 17.466496 17.509907 17.423100 17.423100 17.379704 17.271198 17.184406 17.184406 17.227802 17.249500 17.249500 17.336308 17.314610 17.336308 17.444798 17.292896 17.227802 17.336308 17.271198 17.401402 17.444798 17.683506 17.943897 18.204304 18.421299 18.442997 18.486408 18.594898 18.616596 18.594898 18.725101 18.790195 18.703403 18.725101 18.811909 18.877003 18.855305 18.942097 18.985508 19.072300 18.942097 19.028904 19.028904 19.159107 19.202503 19.332706 19.462910 19.484608 19.571400 19.636509 19.636509 19.723301 19.723301 19.831806 19.810108 19.918598 19.896900 19.831806 19.896900 19.853504 19.831806 19.766697 19.918598 19.831806 19.853504 19.744999 19.679905 19.723301 19.614796 19.744999 19.593098 19.679905 19.679905 19.723301 19.744999 19.875202 19.962009 20.027103 20.200703 20.222401 20.092197 20.113895 20.135609 20.179005 20.113895 20.048801 19.831806 19.810108 19.723301 19.593098 19.614796 19.636509 19.636509 19.571400 19.679905 19.744999 19.831806 19.918598 19.875202 19.896900 19.940296 19.896900 19.853504 19.918598 19.875202 19.896900 19.810108 19.679905 19.636509 19.571400 19.549702 19.549702 19.636509 19.614796 19.462910 19.484608 19.397800 19.332706 19.245899 19.159107 19.159107 19.115696 19.093998 18.855305 18.833607 18.746799 18.703403 18.594898 
17.140995 16.989109 16.902302 17.075901 17.227802 17.553303 17.466496 17.423100 17.423100 17.423100 17.423100 17.444798 17.488209 17.466496 17.401402 17.509907 17.466496 17.423100 17.444798 17.423100 17.379704 17.358006 17.379704 17.423100 17.488209 17.488209 17.444798 17.444798 17.401402 17.423100 17.444798 17.466496 17.488209 17.423100 17.358006 17.401402 17.314610 17.249500 17.140995 17.184406 17.249500 17.271198 17.227802 17.249500 17.271198 17.423100 17.379704 17.314610 17.249500 17.292896 17.292896 17.271198 17.466496 17.770298 18.009007 18.182606 18.377903 18.508106 18.573200 18.594898 18.681705 18.746799 18.703403 18.725101 18.811909 18.725101 18.790195 18.920399 18.898701 19.007206 18.985508 19.028904 19.028904 19.115696 19.115696 19.224201 19.289295 19.484608 19.614796 19.614796 19.788410 19.853504 19.853504 19.875202 19.875202 19.766697 19.831806 19.896900 19.918598 19.788410 19.831806 19.831806 19.875202 19.810108 19.744999 19.853504 19.831806 19.788410 19.788410 19.701603 19.744999 19.701603 19.658207 19.723301 19.658207 19.701603 19.810108 19.875202 19.962009 20.005405 20.200703 20.092197 20.157307 20.179005 20.092197 20.179005 19.962009 19.940296 19.831806 19.744999 19.744999 19.679905 19.571400 19.528004 19.614796 19.658207 19.723301 19.744999 19.853504 19.918598 19.896900 20.005405 19.896900 19.896900 19.810108 19.940296 19.875202 19.766697 19.853504 19.614796 19.614796 19.506306 19.528004 19.528004 19.419498 19.484608 19.397800 19.332706 19.311008 19.397800 19.202503 19.137409 19.137409 19.115696 19.007206 18.942097 18.746799 18.703403 18.725101 18.616596 
17.249500 16.945698 17.054203 17.010807 17.227802 17.466496 17.358006 17.466496 17.358006 17.379704 17.379704 17.423100 17.466496 17.444798 17.401402 17.401402 17.444798 17.292896 17.401402 17.423100 17.379704 17.336308 17.358006 17.379704 17.379704 17.466496 17.488209 17.488209 17.423100 17.488209 17.379704 17.466496 17.444798 17.444798 17.379704 17.358006 17.358006 17.336308 17.075901 17.097599 17.292896 17.249500 17.292896 17.336308 17.271198 17.336308 17.358006 17.271198 17.249500 17.336308 17.336308 17.423100 17.531605 17.878803 18.052402 18.334507 18.399601 18.442997 18.573200 18.594898 18.703403 18.681705 18.725101 18.746799 18.725101 18.746799 18.811909 18.920399 18.985508 18.985508 19.028904 19.072300 19.050602 19.137409 19.224201 19.311008 19.397800 19.528004 19.723301 19.810108 19.875202 19.918598 19.983707 20.005405 19.983707 19.810108 19.810108 19.788410 19.810108 19.744999 19.766697 19.658207 19.723301 19.810108 19.744999 19.831806 19.918598 19.875202 19.831806 19.853504 19.810108 19.766697 19.723301 19.723301 19.679905 19.744999 19.788410 19.896900 19.918598 20.048801 20.135609 20.135609 20.200703 20.157307 20.200703 20.157307 20.048801 20.027103 19.875202 19.766697 19.658207 19.679905 19.528004 19.528004 19.593098 19.636509 19.723301 19.810108 19.831806 19.918598 19.962009 20.048801 19.896900 19.896900 19.896900 20.005405 19.896900 19.853504 19.766697 19.701603 19.593098 19.571400 19.484608 19.419498 19.397800 19.376102 19.419498 19.332706 19.311008 19.224201 19.224201 19.115696 19.115696 19.072300 19.093998 18.942097 18.790195 18.660007 18.746799 18.616596 
17.379704 17.075901 17.010807 16.967396 17.227802 17.423100 17.531605 17.444798 17.423100 17.466496 17.423100 17.509907 17.488209 17.444798 17.509907 17.509907 17.401402 17.379704 17.466496 17.531605 17.618397 17.423100 17.401402 17.401402 17.401402 17.423100 17.444798 17.466496 17.488209 17.466496 17.423100 17.531605 17.466496 17.466496 17.379704 17.466496 17.358006 17.271198 17.119297 17.184406 17.292896 17.249500 17.292896 17.336308 17.292896 17.358006 17.336308 17.336308 17.379704 17.358006 17.336308 17.466496 17.618397 17.835407 18.117496 18.421299 18.573200 18.573200 18.638309 18.616596 18.768497 18.725101 18.768497 18.725101 18.811909 18.833607 18.855305 18.963810 19.007206 19.072300 19.050602 19.050602 19.072300 19.245899 19.267597 19.397800 19.571400 19.679905 19.788410 19.853504 19.896900 20.005405 20.113895 20.092197 20.070499 19.853504 19.810108 19.788410 19.744999 19.723301 19.723301 19.658207 19.766697 19.723301 19.744999 19.810108 19.918598 20.027103 19.962009 20.005405 19.940296 19.896900 19.853504 19.875202 19.831806 19.831806 19.831806 19.875202 19.896900 19.962009 20.092197 20.135609 20.113895 20.070499 20.157307 20.179005 20.070499 19.983707 19.853504 19.831806 19.701603 19.723301 19.593098 19.593098 19.701603 19.636509 19.701603 19.831806 19.853504 19.962009 20.027103 19.896900 19.940296 19.940296 19.940296 19.940296 19.983707 19.918598 19.788410 19.701603 19.593098 19.484608 19.484608 19.528004 19.354404 19.397800 19.289295 19.332706 19.311008 19.224201 19.224201 19.202503 19.115696 19.093998 19.050602 18.920399 18.855305 18.746799 18.638309 18.573200 
17.423100 17.010807 17.010807 17.054203 17.140995 17.423100 17.531605 17.423100 17.401402 17.358006 17.488209 17.466496 17.401402 17.444798 17.423100 17.509907 17.444798 17.401402 17.423100 17.466496 17.488209 17.379704 17.358006 17.379704 17.423100 17.423100 17.358006 17.488209 17.444798 17.466496 17.379704 17.466496 17.444798 17.401402 17.444798 17.292896 17.336308 17.162708 17.119297 17.162708 17.227802 17.314610 17.249500 17.271198 17.292896 17.358006 17.292896 17.336308 17.292896 17.314610 17.423100 17.444798 17.683506 17.922199 18.226002 18.464710 18.508106 18.529804 18.638309 18.703403 18.660007 18.681705 18.725101 18.833607 18.920399 18.811909 18.920399 19.028904 19.093998 19.028904 19.028904 19.115696 19.159107 19.224201 19.397800 19.506306 19.506306 19.636509 19.723301 19.983707 20.113895 20.092197 20.135609 20.092197 20.027103 19.918598 19.918598 19.831806 19.723301 19.788410 19.723301 19.614796 19.723301 19.679905 19.788410 19.896900 19.983707 20.027103 20.070499 20.070499 20.070499 20.048801 19.918598 19.962009 19.896900 19.918598 19.831806 19.875202 19.810108 19.918598 20.113895 20.027103 20.027103 20.027103 20.113895 20.092197 20.005405 19.983707 19.853504 19.810108 19.744999 19.744999 19.658207 19.636509 19.658207 19.679905 19.679905 19.788410 19.810108 19.853504 19.983707 19.983707 19.918598 20.005405 19.983707 19.983707 19.940296 19.810108 19.744999 19.593098 19.528004 19.484608 19.528004 19.419498 19.311008 19.376102 19.332706 19.289295 19.267597 19.159107 19.115696 19.050602 19.137409 19.093998 19.028904 18.811909 18.746799 18.703403 18.725101 18.638309 
17.292896 17.010807 16.967396 17.054203 17.075901 17.358006 17.379704 17.488209 17.379704 17.423100 17.336308 17.444798 17.401402 17.509907 17.358006 17.488209 17.401402 17.401402 17.444798 17.401402 17.466496 17.444798 17.379704 17.314610 17.466496 17.488209 17.358006 17.444798 17.466496 17.466496 17.466496 17.466496 17.423100 17.444798 17.423100 17.336308 17.271198 17.097599 17.010807 17.119297 17.206104 17.227802 17.271198 17.292896 17.292896 17.292896 17.336308 17.249500 17.292896 17.292896 17.401402 17.488209 17.726902 17.987309 18.247700 18.573200 18.573200 18.573200 18.616596 18.703403 18.746799 18.703403 18.725101 18.898701 18.877003 18.877003 18.898701 18.985508 19.137409 19.093998 19.093998 19.115696 19.180805 19.289295 19.462910 19.506306 19.593098 19.679905 19.810108 19.962009 20.027103 20.070499 20.113895 20.113895 20.027103 19.918598 19.766697 19.788410 19.701603 19.636509 19.593098 19.614796 19.766697 19.701603 19.810108 19.940296 20.027103 20.070499 20.135609 20.200703 20.113895 20.092197 19.983707 19.983707 19.918598 19.875202 19.788410 19.810108 19.766697 19.744999 19.875202 19.810108 19.940296 19.940296 19.983707 19.962009 20.027103 19.962009 19.831806 19.766697 19.744999 19.701603 19.658207 19.658207 19.744999 19.701603 19.679905 19.853504 19.788410 19.940296 19.940296 19.918598 19.896900 19.940296 20.048801 19.896900 19.831806 19.766697 19.766697 19.679905 19.528004 19.462910 19.484608 19.419498 19.354404 19.332706 19.332706 19.332706 19.245899 19.180805 19.115696 19.072300 19.072300 19.115696 18.942097 18.877003 18.703403 18.725101 18.660007 18.681705 
17.401402 17.075901 16.989109 16.924000 16.989109 17.358006 17.444798 17.488209 17.358006 17.466496 17.444798 17.379704 17.444798 17.466496 17.444798 17.466496 17.379704 17.401402 17.488209 17.423100 17.466496 17.444798 17.488209 17.444798 17.401402 17.423100 17.379704 17.423100 17.401402 17.314610 17.401402 17.423100 17.358006 17.401402 17.379704 17.336308 17.249500 17.097599 16.989109 17.119297 17.206104 17.227802 17.206104 17.271198 17.271198 17.249500 17.314610 17.336308 17.336308 17.292896 17.379704 17.531605 17.813709 18.030704 18.334507 18.551502 18.594898 18.594898 18.638309 18.703403 18.703403 18.681705 18.746799 18.790195 18.855305 18.833607 19.028904 19.007206 19.115696 19.007206 19.159107 19.245899 19.267597 19.354404 19.462910 19.462910 19.723301 19.744999 19.810108 19.983707 20.113895 20.135609 20.092197 20.157307 20.113895 19.940296 19.788410 19.766697 19.723301 19.636509 19.593098 19.636509 19.701603 19.658207 19.853504 20.005405 20.113895 20.179005 20.244099 20.157307 20.157307 20.113895 20.157307 20.070499 19.918598 19.918598 19.831806 19.744999 19.766697 19.679905 19.723301 19.744999 19.744999 19.766697 19.896900 19.896900 20.005405 19.962009 19.983707 19.810108 19.853504 19.766697 19.810108 19.810108 19.788410 19.744999 19.679905 19.810108 19.744999 19.853504 19.918598 19.896900 19.875202 19.896900 19.962009 19.940296 19.831806 19.723301 19.701603 19.701603 19.528004 19.376102 19.462910 19.441196 19.245899 19.376102 19.376102 19.289295 19.224201 19.202503 19.137409 19.028904 19.093998 19.050602 19.007206 18.768497 18.681705 18.703403 18.746799 18.660007 
17.575001 17.119297 17.032505 17.075901 17.032505 17.271198 17.444798 17.466496 17.488209 17.509907 17.531605 17.444798 17.466496 17.488209 17.531605 17.553303 17.401402 17.423100 17.488209 17.488209 17.488209 17.466496 17.466496 17.509907 17.444798 17.423100 17.358006 17.444798 17.379704 17.444798 17.444798 17.466496 17.401402 17.444798 17.423100 17.358006 17.271198 17.097599 17.032505 17.184406 17.119297 17.249500 17.140995 17.336308 17.336308 17.314610 17.401402 17.379704 17.358006 17.358006 17.488209 17.596699 17.943897 18.226002 18.508106 18.703403 18.660007 18.703403 18.703403 18.660007 18.746799 18.681705 18.790195 18.855305 18.877003 18.920399 19.072300 19.072300 19.115696 19.180805 19.159107 19.202503 19.332706 19.332706 19.528004 19.593098 19.679905 19.723301 19.918598 20.070499 20.027103 20.244099 20.200703 20.179005 20.113895 19.962009 19.810108 19.853504 19.723301 19.701603 19.766697 19.701603 19.788410 19.744999 19.983707 20.048801 20.200703 20.222401 20.265797 20.374302 20.309208 20.265797 20.222401 20.287510 20.092197 19.962009 19.918598 19.831806 19.744999 19.701603 19.679905 19.614796 19.701603 19.788410 19.810108 19.831806 19.918598 20.005405 20.005405 19.983707 19.983707 19.962009 19.918598 19.918598 19.831806 19.810108 19.831806 19.831806 19.788410 19.788410 19.918598 19.810108 19.831806 19.940296 19.918598 19.853504 19.875202 19.766697 19.766697 19.788410 19.593098 19.549702 19.441196 19.506306 19.376102 19.311008 19.245899 19.332706 19.311008 19.202503 19.180805 19.050602 19.180805 19.050602 18.985508 18.877003 18.703403 18.703403 18.681705 18.703403 
17.444798 17.314610 17.032505 17.032505 17.010807 17.249500 17.466496 17.488209 17.444798 17.444798 17.488209 17.466496 17.423100 17.423100 17.531605 17.423100 17.444798 17.531605 17.444798 17.379704 17.466496 17.444798 17.423100 17.401402 17.423100 17.401402 17.401402 17.423100 17.379704 17.444798 17.401402 17.423100 17.379704 17.401402 17.358006 17.336308 17.292896 17.054203 17.032505 17.140995 17.206104 17.227802 17.227802 17.358006 17.358006 17.401402 17.379704 17.336308 17.314610 17.379704 17.466496 17.726902 17.878803 18.182606 18.508106 18.725101 18.703403 18.703403 18.725101 18.746799 18.768497 18.768497 18.811909 18.833607 18.942097 18.942097 19.072300 19.137409 19.159107 19.115696 19.224201 19.224201 19.311008 19.354404 19.549702 19.636509 19.679905 19.766697 19.853504 19.983707 20.070499 20.113895 20.157307 20.092197 20.070499 19.962009 19.853504 19.810108 19.658207 19.614796 19.701603 19.723301 19.788410 19.788410 19.983707 20.092197 20.244099 20.287510 20.287510 20.352604 20.374302 20.309208 20.222401 20.200703 20.092197 19.962009 19.853504 19.723301 19.744999 19.658207 19.636509 19.614796 19.679905 19.744999 19.701603 19.766697 19.875202 19.940296 20.005405 20.005405 20.070499 20.005405 19.962009 19.918598 19.962009 19.940296 19.940296 19.853504 19.788410 19.810108 19.744999 19.679905 19.744999 19.810108 19.896900 19.788410 19.788410 19.744999 19.701603 19.723301 19.614796 19.484608 19.528004 19.528004 19.397800 19.419498 19.267597 19.354404 19.311008 19.202503 19.093998 19.050602 19.137409 19.093998 18.942097 18.877003 18.768497 18.811909 18.681705 18.703403 
17.531605 17.271198 17.054203 17.054203 17.075901 17.206104 17.423100 17.444798 17.423100 17.531605 17.488209 17.488209 17.444798 17.466496 17.444798 17.509907 17.466496 17.509907 17.509907 17.553303 17.509907 17.423100 17.423100 17.466496 17.379704 17.466496 17.444798 17.466496 17.423100 17.423100 17.358006 17.466496 17.379704 17.336308 17.379704 17.292896 17.227802 17.054203 17.054203 17.119297 17.206104 17.249500 17.249500 17.336308 17.336308 17.336308 17.423100 17.444798 17.379704 17.379704 17.531605 17.770298 17.987309 18.247700 18.594898 18.725101 18.681705 18.746799 18.725101 18.790195 18.790195 18.725101 18.768497 18.855305 18.898701 19.007206 19.007206 19.180805 19.180805 19.137409 19.180805 19.267597 19.267597 19.354404 19.506306 19.614796 19.679905 19.788410 19.875202 20.005405 20.048801 20.113895 20.200703 20.070499 20.113895 20.027103 19.940296 19.853504 19.679905 19.658207 19.723301 19.875202 19.875202 19.896900 20.092197 20.179005 20.244099 20.287510 20.309208 20.374302 20.374302 20.352604 20.330906 20.265797 20.092197 20.070499 19.896900 19.831806 19.723301 19.679905 19.636509 19.679905 19.636509 19.679905 19.701603 19.766697 19.896900 19.962009 19.962009 20.048801 20.092197 20.113895 20.048801 20.027103 20.048801 19.918598 19.962009 19.853504 19.744999 19.658207 19.658207 19.593098 19.658207 19.679905 19.679905 19.723301 19.788410 19.744999 19.766697 19.766697 19.614796 19.679905 19.549702 19.549702 19.528004 19.528004 19.462910 19.397800 19.376102 19.354404 19.267597 19.137409 19.115696 19.050602 18.920399 18.855305 18.746799 18.594898 18.725101 18.638309 
17.553303 17.314610 17.075901 17.010807 17.032505 17.162708 17.358006 17.553303 17.401402 17.379704 17.466496 17.423100 17.379704 17.444798 17.444798 17.466496 17.509907 17.466496 17.509907 17.618397 17.444798 17.466496 17.531605 17.401402 17.314610 17.379704 17.401402 17.336308 17.423100 17.444798 17.379704 17.423100 17.444798 17.358006 17.336308 17.292896 17.119297 16.989109 17.054203 17.184406 17.249500 17.271198 17.271198 17.314610 17.379704 17.358006 17.466496 17.423100 17.379704 17.379704 17.575001 17.791996 18.074100 18.421299 18.660007 18.725101 18.746799 18.681705 18.725101 18.681705 18.833607 18.768497 18.725101 18.855305 18.877003 19.007206 19.093998 19.245899 19.180805 19.180805 19.245899 19.267597 19.376102 19.397800 19.462910 19.506306 19.528004 19.636509 19.788410 19.940296 20.070499 20.200703 20.113895 20.113895 20.113895 19.983707 19.896900 19.831806 19.701603 19.744999 19.766697 19.853504 19.896900 19.962009 20.179005 20.200703 20.265797 20.309208 20.352604 20.417698 20.309208 20.330906 20.287510 20.287510 20.157307 20.157307 19.831806 19.788410 19.788410 19.614796 19.701603 19.744999 19.636509 19.614796 19.614796 19.744999 19.810108 20.005405 19.983707 20.005405 20.027103 20.113895 20.135609 20.092197 20.070499 19.983707 19.962009 19.810108 19.788410 19.636509 19.549702 19.549702 19.528004 19.571400 19.658207 19.571400 19.679905 19.744999 19.810108 19.744999 19.723301 19.744999 19.679905 19.593098 19.549702 19.593098 19.484608 19.397800 19.332706 19.354404 19.115696 19.093998 19.050602 19.007206 18.985508 18.811909 18.703403 18.594898 18.725101 18.573200 
17.466496 17.336308 17.054203 17.075901 17.054203 17.119297 17.401402 17.488209 17.444798 17.466496 17.444798 17.401402 17.401402 17.553303 17.466496 17.444798 17.488209 17.444798 17.575001 17.531605 17.401402 17.531605 17.423100 17.401402 17.379704 17.379704 17.401402 17.444798 17.379704 17.401402 17.379704 17.358006 17.401402 17.379704 17.271198 17.292896 17.054203 16.924000 17.140995 17.162708 17.271198 17.358006 17.271198 17.336308 17.423100 17.423100 17.423100 17.488209 17.423100 17.444798 17.575001 17.987309 18.139210 18.464710 18.725101 18.746799 18.833607 18.746799 18.746799 18.725101 18.768497 18.811909 18.811909 18.898701 18.985508 19.072300 19.093998 19.245899 19.267597 19.245899 19.245899 19.332706 19.354404 19.376102 19.462910 19.419498 19.506306 19.571400 19.658207 19.918598 19.983707 20.070499 20.048801 20.179005 20.157307 20.135609 20.027103 19.962009 19.875202 19.853504 19.962009 19.918598 20.027103 20.048801 20.157307 20.222401 20.265797 20.374302 20.222401 20.287510 20.309208 20.330906 20.352604 20.244099 20.200703 20.048801 19.918598 19.853504 19.744999 19.744999 19.701603 19.701603 19.658207 19.701603 19.679905 19.701603 19.875202 20.005405 20.005405 20.005405 20.092197 20.135609 20.070499 20.092197 20.135609 20.027103 19.983707 19.853504 19.701603 19.549702 19.571400 19.549702 19.636509 19.506306 19.614796 19.528004 19.701603 19.723301 19.853504 19.875202 19.810108 19.788410 19.744999 19.766697 19.658207 19.679905 19.528004 19.376102 19.397800 19.376102 19.180805 19.007206 19.115696 19.007206 18.877003 18.768497 18.725101 18.725101 18.725101 18.638309 
17.488209 17.379704 17.227802 17.075901 17.119297 17.097599 17.314610 17.509907 17.466496 17.466496 17.531605 17.509907 17.423100 17.466496 17.466496 17.488209 17.488209 17.488209 17.575001 17.509907 17.444798 17.423100 17.488209 17.488209 17.379704 17.423100 17.336308 17.444798 17.423100 17.444798 17.358006 17.314610 17.379704 17.401402 17.249500 17.314610 16.989109 17.010807 17.119297 17.227802 17.206104 17.271198 17.314610 17.379704 17.401402 17.444798 17.466496 17.423100 17.488209 17.466496 17.683506 17.965595 18.182606 18.616596 18.768497 18.746799 18.725101 18.703403 18.790195 18.746799 18.811909 18.811909 18.833607 18.898701 19.007206 19.007206 19.180805 19.245899 19.224201 19.267597 19.245899 19.311008 19.289295 19.354404 19.419498 19.397800 19.419498 19.484608 19.636509 19.744999 19.853504 19.962009 20.027103 20.179005 20.179005 20.200703 20.070499 20.005405 20.005405 20.135609 20.113895 20.113895 20.179005 20.092197 20.135609 20.179005 20.244099 20.330906 20.330906 20.330906 20.244099 20.330906 20.309208 20.244099 20.222401 20.135609 19.983707 19.875202 19.810108 19.788410 19.788410 19.723301 19.658207 19.679905 19.723301 19.744999 19.896900 20.005405 20.005405 20.048801 20.027103 20.200703 20.092197 20.113895 20.092197 20.005405 19.918598 19.810108 19.723301 19.549702 19.419498 19.484608 19.462910 19.571400 19.506306 19.658207 19.679905 19.723301 19.875202 19.810108 19.853504 19.810108 19.918598 19.831806 19.788410 19.766697 19.636509 19.419498 19.311008 19.376102 19.224201 19.093998 19.093998 19.072300 18.963810 18.877003 18.725101 18.768497 18.725101 18.768497 
17.509907 17.423100 17.271198 17.314610 17.271198 17.206104 17.358006 17.379704 17.423100 17.401402 17.466496 17.531605 17.466496 17.444798 17.509907 17.531605 17.466496 17.466496 17.531605 17.531605 17.444798 17.444798 17.466496 17.509907 17.488209 17.466496 17.401402 17.444798 17.444798 17.401402 17.379704 17.423100 17.358006 17.379704 17.249500 17.075901 17.075901 17.140995 17.162708 17.184406 17.271198 17.292896 17.358006 17.423100 17.488209 17.553303 17.401402 17.444798 17.466496 17.466496 17.791996 18.074100 18.291096 18.616596 18.768497 18.725101 18.768497 18.790195 18.768497 18.790195 18.833607 18.790195 18.855305 18.898701 19.028904 19.050602 19.202503 19.332706 19.245899 19.224201 19.289295 19.311008 19.267597 19.376102 19.354404 19.376102 19.419498 19.462910 19.549702 19.636509 19.831806 19.853504 20.070499 20.135609 20.352604 20.244099 20.179005 20.179005 20.113895 20.135609 20.157307 20.244099 20.287510 20.092197 20.222401 20.070499 20.179005 20.265797 20.179005 20.222401 20.179005 20.244099 20.309208 20.200703 20.157307 20.157307 20.005405 19.918598 19.831806 19.831806 19.723301 19.744999 19.744999 19.744999 19.766697 19.766697 19.875202 19.962009 19.983707 20.048801 20.048801 20.200703 20.113895 20.113895 20.135609 19.983707 19.983707 19.831806 19.701603 19.593098 19.571400 19.571400 19.549702 19.549702 19.549702 19.614796 19.679905 19.744999 19.788410 19.853504 19.853504 19.875202 19.896900 19.831806 19.831806 19.831806 19.701603 19.506306 19.267597 19.376102 19.224201 19.202503 19.072300 19.072300 18.855305 18.811909 18.811909 18.746799 18.703403 18.638309 
17.379704 17.379704 17.423100 17.444798 17.358006 17.314610 17.336308 17.358006 17.423100 17.336308 17.423100 17.509907 17.509907 17.509907 17.466496 17.488209 17.509907 17.509907 17.444798 17.509907 17.444798 17.401402 17.423100 17.531605 17.553303 17.444798 17.423100 17.444798 17.444798 17.336308 17.444798 17.379704 17.292896 17.271198 17.249500 17.140995 17.206104 17.162708 17.184406 17.336308 17.358006 17.423100 17.466496 17.401402 17.466496 17.401402 17.444798 17.488209 17.509907 17.553303 17.835407 18.095798 18.421299 18.703403 18.811909 18.703403 18.746799 18.811909 18.790195 18.725101 18.790195 18.833607 18.790195 18.920399 19.028904 19.028904 19.137409 19.137409 19.245899 19.245899 19.311008 19.376102 19.354404 19.311008 19.376102 19.332706 19.397800 19.376102 19.549702 19.679905 19.766697 19.896900 20.027103 20.200703 20.309208 20.287510 20.265797 20.222401 20.244099 20.309208 20.287510 20.309208 20.265797 20.179005 20.113895 20.027103 20.070499 20.113895 20.092197 20.113895 20.179005 20.309208 20.222401 20.200703 20.200703 20.179005 20.092197 19.962009 19.940296 19.940296 19.853504 19.896900 19.831806 19.679905 19.853504 19.810108 19.940296 20.005405 19.983707 20.005405 20.048801 20.092197 19.983707 20.070499 20.070499 20.005405 19.918598 19.810108 19.766697 19.614796 19.571400 19.528004 19.571400 19.549702 19.528004 19.593098 19.658207 19.701603 19.810108 19.810108 19.940296 19.744999 19.875202 19.853504 19.831806 19.766697 19.658207 19.397800 19.332706 19.245899 19.093998 19.137409 19.093998 19.028904 18.942097 18.855305 18.725101 18.703403 18.746799 18.660007 
17.423100 17.444798 17.466496 17.488209 17.358006 17.401402 17.358006 17.379704 17.358006 17.292896 17.271198 17.336308 17.379704 17.401402 17.379704 17.509907 17.423100 17.423100 17.466496 17.488209 17.509907 17.379704 17.401402 17.509907 17.401402 17.488209 17.401402 17.358006 17.358006 17.314610 17.423100 17.379704 17.336308 17.227802 17.119297 17.097599 17.075901 17.162708 17.249500 17.249500 17.292896 17.379704 17.401402 17.488209 17.444798 17.509907 17.531605 17.466496 17.466496 17.575001 17.987309 18.117496 18.486408 18.768497 18.790195 18.790195 18.768497 18.703403 18.811909 18.811909 18.855305 18.963810 18.855305 18.963810 19.007206 19.159107 19.159107 19.267597 19.202503 19.245899 19.311008 19.354404 19.354404 19.354404 19.332706 19.289295 19.484608 19.462910 19.528004 19.723301 19.744999 19.853504 20.113895 20.179005 20.330906 20.330906 20.309208 20.396000 20.309208 20.374302 20.330906 20.374302 20.287510 20.200703 20.048801 19.940296 19.983707 19.940296 19.918598 20.005405 20.070499 20.135609 20.179005 20.200703 20.200703 20.309208 20.330906 20.135609 20.048801 20.113895 20.070499 19.918598 19.918598 19.766697 19.831806 19.831806 19.896900 19.962009 19.962009 20.070499 20.070499 20.070499 19.962009 19.983707 20.113895 19.983707 19.918598 19.853504 19.658207 19.723301 19.658207 19.528004 19.549702 19.571400 19.528004 19.636509 19.723301 19.723301 19.810108 19.788410 19.766697 19.853504 19.831806 19.766697 19.744999 19.744999 19.636509 19.462910 19.376102 19.245899 19.224201 19.137409 19.115696 19.115696 19.007206 18.855305 18.660007 18.681705 18.681705 18.681705 
17.531605 17.488209 17.509907 17.379704 17.358006 17.423100 17.379704 17.271198 17.336308 17.336308 17.249500 17.227802 17.336308 17.314610 17.314610 17.379704 17.292896 17.292896 17.423100 17.423100 17.401402 17.444798 17.358006 17.379704 17.379704 17.423100 17.423100 17.444798 17.358006 17.314610 17.249500 17.401402 17.314610 17.271198 17.140995 17.075901 17.140995 17.097599 17.271198 17.358006 17.358006 17.423100 17.444798 17.466496 17.444798 17.531605 17.466496 17.531605 17.488209 17.661808 17.965595 18.160908 18.529804 18.855305 18.811909 18.768497 18.725101 18.725101 18.790195 18.790195 18.811909 18.920399 18.855305 19.028904 19.028904 19.115696 19.202503 19.224201 19.224201 19.267597 19.311008 19.441196 19.311008 19.376102 19.397800 19.376102 19.397800 19.462910 19.593098 19.701603 19.766697 19.918598 20.135609 20.200703 20.309208 20.396000 20.374302 20.396000 20.352604 20.461109 20.330906 20.374302 20.287510 20.135609 19.983707 19.918598 19.896900 19.875202 19.962009 19.788410 19.853504 19.962009 20.048801 20.287510 20.157307 20.330906 20.309208 20.179005 20.135609 20.135609 20.135609 20.048801 19.853504 19.875202 19.875202 19.831806 19.940296 19.983707 19.896900 20.113895 20.048801 20.070499 20.027103 20.027103 20.027103 19.983707 19.831806 19.918598 19.701603 19.614796 19.701603 19.593098 19.506306 19.549702 19.549702 19.636509 19.679905 19.679905 19.723301 19.723301 19.744999 19.831806 19.766697 19.744999 19.723301 19.766697 19.593098 19.549702 19.332706 19.159107 19.180805 19.180805 19.137409 19.007206 18.985508 18.877003 18.681705 18.790195 18.725101 18.573200 
17.553303 17.509907 17.423100 17.509907 17.444798 17.423100 17.531605 17.336308 17.336308 17.292896 17.358006 17.358006 17.336308 17.379704 17.423100 17.292896 17.292896 17.336308 17.379704 17.379704 17.401402 17.379704 17.379704 17.401402 17.401402 17.401402 17.358006 17.336308 17.379704 17.314610 17.336308 17.314610 17.227802 17.271198 17.097599 17.140995 17.227802 17.227802 17.358006 17.379704 17.379704 17.509907 17.488209 17.466496 17.488209 17.509907 17.531605 17.509907 17.575001 17.705204 18.095798 18.226002 18.638309 18.855305 18.768497 18.790195 18.725101 18.790195 18.790195 18.855305 18.898701 18.877003 18.942097 19.007206 19.159107 19.159107 19.224201 19.202503 19.245899 19.311008 19.311008 19.419498 19.332706 19.441196 19.419498 19.484608 19.462910 19.636509 19.614796 19.788410 19.788410 20.005405 20.157307 20.244099 20.374302 20.309208 20.396000 20.396000 20.374302 20.417698 20.439396 20.374302 20.330906 20.092197 20.027103 19.940296 19.918598 19.896900 19.896900 19.831806 19.853504 19.940296 20.048801 20.157307 20.222401 20.330906 20.461109 20.396000 20.309208 20.309208 20.309208 20.179005 20.027103 19.983707 19.962009 19.918598 19.875202 20.005405 19.896900 20.005405 19.983707 20.048801 20.005405 19.983707 20.113895 19.962009 19.875202 19.918598 19.766697 19.744999 19.810108 19.658207 19.701603 19.636509 19.723301 19.658207 19.701603 19.766697 19.744999 19.788410 19.723301 19.744999 19.831806 19.658207 19.658207 19.701603 19.723301 19.462910 19.397800 19.311008 19.202503 19.137409 19.093998 19.050602 18.942097 18.898701 18.725101 18.725101 18.725101 18.616596 
17.401402 17.488209 17.423100 17.444798 17.401402 17.271198 17.444798 17.444798 17.358006 17.292896 17.379704 17.358006 17.488209 17.401402 17.271198 17.379704 17.314610 17.379704 17.358006 17.249500 17.336308 17.227802 17.292896 17.249500 17.336308 17.423100 17.358006 17.401402 17.292896 17.249500 17.292896 17.271198 17.292896 17.184406 17.162708 17.206104 17.206104 17.249500 17.336308 17.314610 17.423100 17.531605 17.488209 17.531605 17.466496 17.531605 17.531605 17.509907 17.618397 17.748600 18.030704 18.334507 18.660007 18.898701 18.790195 18.768497 18.725101 18.725101 18.811909 18.898701 18.898701 19.007206 19.028904 19.093998 19.137409 19.224201 19.245899 19.289295 19.332706 19.311008 19.376102 19.441196 19.397800 19.397800 19.441196 19.528004 19.441196 19.571400 19.593098 19.788410 19.853504 20.048801 20.135609 20.309208 20.374302 20.265797 20.287510 20.417698 20.352604 20.396000 20.374302 20.352604 20.287510 20.027103 19.940296 19.853504 19.853504 19.723301 19.788410 19.875202 19.875202 19.940296 20.005405 20.200703 20.244099 20.439396 20.526203 20.504505 20.396000 20.374302 20.352604 20.244099 20.265797 20.092197 20.005405 19.896900 19.896900 19.983707 19.940296 19.896900 19.810108 19.940296 19.853504 19.831806 19.940296 20.005405 19.918598 19.875202 19.853504 19.766697 19.810108 19.723301 19.701603 19.744999 19.701603 19.658207 19.658207 19.701603 19.614796 19.701603 19.636509 19.679905 19.701603 19.701603 19.744999 19.658207 19.701603 19.571400 19.397800 19.311008 19.202503 19.072300 19.072300 18.985508 18.942097 18.855305 18.725101 18.768497 18.681705 18.551502 
17.553303 17.466496 17.531605 17.575001 17.358006 17.401402 17.379704 17.358006 17.401402 17.336308 17.466496 17.423100 17.379704 17.401402 17.423100 17.401402 17.401402 17.358006 17.444798 17.358006 17.401402 17.336308 17.292896 17.206104 17.249500 17.336308 17.314610 17.401402 17.336308 17.336308 17.336308 17.336308 17.162708 17.206104 17.119297 17.292896 17.314610 17.314610 17.553303 17.466496 17.444798 17.553303 17.531605 17.531605 17.531605 17.575001 17.575001 17.575001 17.618397 17.835407 18.030704 18.442997 18.768497 18.877003 18.768497 18.855305 18.790195 18.811909 18.898701 18.920399 18.920399 18.963810 18.963810 19.093998 19.245899 19.332706 19.311008 19.376102 19.354404 19.419498 19.528004 19.614796 19.549702 19.506306 19.484608 19.614796 19.614796 19.614796 19.766697 19.875202 19.940296 20.092197 20.135609 20.330906 20.287510 20.374302 20.396000 20.417698 20.417698 20.439396 20.439396 20.439396 20.287510 20.048801 19.896900 19.875202 19.831806 19.896900 19.810108 19.918598 19.810108 19.853504 19.918598 20.244099 20.287510 20.504505 20.591297 20.656406 20.504505 20.482807 20.439396 20.396000 20.330906 20.222401 20.157307 20.070499 19.940296 20.027103 19.918598 19.831806 19.853504 19.875202 19.723301 19.766697 19.853504 19.853504 20.048801 19.940296 20.005405 19.853504 20.027103 19.918598 19.831806 19.853504 19.788410 19.679905 19.766697 19.744999 19.658207 19.636509 19.549702 19.636509 19.723301 19.636509 19.658207 19.658207 19.528004 19.484608 19.397800 19.267597 19.202503 19.115696 19.202503 19.093998 18.985508 18.811909 18.790195 18.746799 18.768497 18.508106 
17.596699 17.488209 17.466496 17.466496 17.444798 17.466496 17.401402 17.423100 17.466496 17.488209 17.379704 17.423100 17.423100 17.423100 17.401402 17.444798 17.401402 17.358006 17.423100 17.358006 17.336308 17.249500 17.249500 17.227802 17.271198 17.271198 17.206104 17.206104 17.271198 17.227802 17.162708 17.227802 17.140995 17.119297 17.227802 17.292896 17.379704 17.336308 17.444798 17.575001 17.531605 17.575001 17.531605 17.553303 17.575001 17.618397 17.509907 17.553303 17.661808 17.878803 18.074100 18.508106 18.811909 18.725101 18.790195 18.833607 18.790195 18.768497 18.942097 18.920399 18.920399 18.985508 19.137409 19.159107 19.267597 19.376102 19.441196 19.506306 19.332706 19.484608 19.571400 19.571400 19.549702 19.658207 19.614796 19.658207 19.723301 19.679905 19.701603 20.027103 20.005405 20.092197 20.179005 20.265797 20.374302 20.287510 20.309208 20.352604 20.352604 20.504505 20.396000 20.504505 20.222401 20.135609 19.983707 19.940296 19.831806 19.810108 19.810108 19.701603 19.788410 19.853504 19.983707 20.157307 20.330906 20.461109 20.547901 20.526203 20.591297 20.482807 20.461109 20.439396 20.374302 20.352604 20.222401 20.135609 19.983707 19.918598 19.810108 19.831806 19.875202 19.810108 19.723301 19.723301 19.788410 19.853504 19.983707 19.962009 20.113895 20.092197 20.092197 20.048801 19.962009 19.940296 19.810108 19.744999 19.723301 19.614796 19.636509 19.658207 19.571400 19.679905 19.593098 19.593098 19.506306 19.658207 19.441196 19.376102 19.332706 19.311008 19.180805 19.093998 19.159107 19.093998 18.920399 18.790195 18.811909 18.725101 18.703403 18.551502 
17.596699 17.444798 17.466496 17.553303 17.509907 17.466496 17.444798 17.401402 17.423100 17.423100 17.401402 17.401402 17.444798 17.596699 17.488209 17.379704 17.488209 17.466496 17.444798 17.423100 17.358006 17.444798 17.336308 17.292896 17.271198 17.292896 17.358006 17.249500 17.249500 17.249500 17.227802 17.184406 17.184406 17.184406 17.249500 17.423100 17.401402 17.423100 17.444798 17.553303 17.553303 17.553303 17.531605 17.575001 17.553303 17.596699 17.683506 17.661808 17.770298 17.943897 18.247700 18.551502 18.855305 18.855305 18.877003 18.855305 18.833607 18.855305 18.963810 18.920399 18.985508 19.072300 19.115696 19.180805 19.354404 19.462910 19.506306 19.549702 19.506306 19.658207 19.701603 19.810108 19.788410 19.788410 19.810108 19.766697 19.875202 19.831806 19.962009 20.005405 20.070499 20.113895 20.179005 20.309208 20.309208 20.309208 20.287510 20.222401 20.287510 20.396000 20.417698 20.504505 20.222401 20.179005 20.048801 20.005405 19.896900 19.918598 19.831806 19.788410 19.788410 19.853504 20.005405 20.222401 20.309208 20.526203 20.569599 20.634708 20.634708 20.591297 20.569599 20.526203 20.374302 20.330906 20.352604 20.048801 19.896900 19.896900 19.853504 19.723301 19.701603 19.723301 19.766697 19.766697 19.853504 19.962009 20.027103 20.048801 20.092197 20.135609 20.113895 20.179005 20.027103 19.983707 19.918598 19.875202 19.723301 19.614796 19.636509 19.614796 19.549702 19.549702 19.571400 19.506306 19.484608 19.528004 19.484608 19.354404 19.332706 19.267597 19.115696 19.115696 19.093998 19.007206 19.028904 18.898701 18.746799 18.790195 18.725101 18.464710 
17.509907 17.553303 17.509907 17.444798 17.488209 17.509907 17.423100 17.466496 17.379704 17.444798 17.401402 17.358006 17.466496 17.575001 17.509907 17.401402 17.401402 17.444798 17.379704 17.466496 17.466496 17.401402 17.336308 17.249500 17.314610 17.314610 17.271198 17.292896 17.249500 17.271198 17.292896 17.314610 17.336308 17.314610 17.314610 17.466496 17.444798 17.401402 17.444798 17.553303 17.575001 17.618397 17.575001 17.575001 17.575001 17.553303 17.661808 17.596699 17.726902 18.095798 18.269398 18.660007 18.877003 18.790195 18.746799 18.768497 18.746799 18.942097 18.920399 18.963810 19.007206 19.137409 19.137409 19.245899 19.397800 19.462910 19.506306 19.549702 19.571400 19.571400 19.788410 19.853504 19.853504 19.810108 19.896900 19.940296 19.962009 19.962009 20.005405 20.092197 20.179005 20.113895 20.113895 20.157307 20.157307 20.157307 20.135609 20.222401 20.244099 20.244099 20.244099 20.330906 20.200703 20.222401 20.027103 20.027103 20.005405 19.875202 19.831806 19.853504 19.810108 19.918598 20.027103 20.135609 20.352604 20.482807 20.612995 20.569599 20.656406 20.612995 20.569599 20.504505 20.417698 20.439396 20.287510 20.113895 19.983707 20.048801 19.744999 19.679905 19.701603 19.614796 19.679905 19.679905 19.766697 19.853504 20.005405 20.113895 20.135609 20.027103 20.070499 20.070499 20.092197 20.070499 19.853504 19.810108 19.723301 19.593098 19.484608 19.484608 19.462910 19.441196 19.506306 19.441196 19.441196 19.419498 19.419498 19.354404 19.289295 19.224201 19.137409 19.072300 19.072300 18.985508 18.920399 18.833607 18.746799 18.616596 18.594898 18.421299 
17.596699 17.553303 17.466496 17.488209 17.466496 17.466496 17.401402 17.401402 17.401402 17.444798 17.466496 17.379704 17.509907 17.488209 17.509907 17.488209 17.488209 17.423100 17.466496 17.444798 17.444798 17.358006 17.379704 17.379704 17.336308 17.379704 17.358006 17.292896 17.271198 17.336308 17.314610 17.444798 17.292896 17.336308 17.358006 17.401402 17.423100 17.466496 17.553303 17.640110 17.596699 17.553303 17.618397 17.618397 17.596699 17.618397 17.618397 17.618397 17.813709 18.139210 18.421299 18.703403 18.855305 18.746799 18.833607 18.811909 18.855305 18.877003 19.093998 19.093998 19.028904 19.137409 19.180805 19.245899 19.419498 19.528004 19.549702 19.658207 19.658207 19.744999 19.766697 19.896900 19.853504 19.962009 19.940296 20.070499 20.027103 20.048801 20.135609 20.179005 20.200703 20.027103 20.005405 20.070499 19.940296 19.940296 20.027103 20.048801 20.048801 20.157307 20.179005 20.244099 20.200703 20.265797 20.027103 20.027103 20.005405 19.940296 19.918598 19.788410 19.918598 20.005405 20.005405 20.200703 20.374302 20.482807 20.569599 20.743198 20.656406 20.591297 20.591297 20.482807 20.526203 20.461109 20.265797 20.222401 19.983707 19.962009 19.940296 19.788410 19.744999 19.679905 19.744999 19.744999 19.766697 19.896900 19.983707 20.048801 20.157307 20.092197 20.092197 20.027103 20.157307 19.983707 19.896900 19.896900 19.723301 19.593098 19.528004 19.506306 19.484608 19.462910 19.441196 19.376102 19.441196 19.506306 19.332706 19.311008 19.245899 19.180805 19.072300 19.093998 19.050602 18.985508 18.942097 18.790195 18.638309 18.573200 18.616596 18.421299 
17.553303 17.423100 17.509907 17.531605 17.444798 17.379704 17.379704 17.314610 17.379704 17.358006 17.488209 17.423100 17.379704 17.509907 17.509907 17.401402 17.466496 17.358006 17.401402 17.444798 17.379704 17.336308 17.336308 17.379704 17.379704 17.379704 17.336308 17.358006 17.271198 17.292896 17.336308 17.509907 17.379704 17.336308 17.249500 17.488209 17.379704 17.466496 17.596699 17.661808 17.618397 17.618397 17.661808 17.661808 17.683506 17.618397 17.705204 17.705204 17.857105 18.117496 18.551502 18.746799 18.790195 18.833607 18.855305 18.833607 18.877003 19.028904 19.072300 19.093998 19.072300 19.180805 19.224201 19.441196 19.549702 19.593098 19.614796 19.636509 19.658207 19.766697 19.875202 19.983707 19.962009 20.027103 20.070499 20.135609 20.200703 20.179005 20.222401 20.287510 20.113895 20.048801 19.918598 19.875202 19.810108 19.896900 19.853504 19.896900 19.918598 20.048801 20.048801 20.113895 20.179005 20.265797 20.157307 20.092197 20.157307 20.048801 19.918598 19.983707 19.875202 19.983707 20.092197 20.200703 20.330906 20.417698 20.547901 20.526203 20.591297 20.504505 20.591297 20.569599 20.547901 20.461109 20.287510 20.200703 20.113895 19.983707 19.896900 19.788410 19.744999 19.658207 19.679905 19.766697 19.723301 19.831806 19.962009 20.005405 20.027103 20.092197 20.092197 20.113895 20.027103 20.048801 19.918598 19.831806 19.744999 19.636509 19.528004 19.462910 19.354404 19.419498 19.419498 19.419498 19.376102 19.354404 19.354404 19.267597 19.180805 19.115696 19.072300 18.985508 19.028904 18.920399 18.855305 18.811909 18.681705 18.594898 18.616596 18.356205 
17.640110 17.444798 17.466496 17.488209 17.466496 17.488209 17.423100 17.401402 17.423100 17.423100 17.423100 17.553303 17.444798 17.509907 17.553303 17.488209 17.423100 17.379704 17.444798 17.488209 17.401402 17.336308 17.401402 17.336308 17.401402 17.379704 17.379704 17.379704 17.336308 17.379704 17.401402 17.401402 17.379704 17.358006 17.336308 17.444798 17.444798 17.488209 17.575001 17.575001 17.618397 17.661808 17.640110 17.770298 17.683506 17.640110 17.726902 17.791996 17.987309 18.247700 18.616596 18.811909 18.768497 18.855305 18.855305 18.877003 18.898701 18.942097 19.137409 19.180805 19.137409 19.224201 19.332706 19.462910 19.593098 19.593098 19.679905 19.679905 19.723301 19.788410 19.875202 19.940296 19.983707 20.005405 20.113895 20.222401 20.265797 20.265797 20.244099 20.244099 20.113895 20.005405 19.918598 19.788410 19.744999 19.723301 19.723301 19.831806 19.940296 19.940296 20.070499 20.070499 20.157307 20.287510 20.265797 20.179005 20.157307 20.113895 20.005405 20.027103 20.005405 20.027103 20.135609 20.070499 20.244099 20.287510 20.417698 20.504505 20.461109 20.547901 20.547901 20.504505 20.461109 20.439396 20.287510 20.179005 20.113895 20.027103 19.983707 19.896900 19.810108 19.701603 19.679905 19.636509 19.810108 19.766697 20.027103 20.048801 19.983707 20.092197 19.983707 20.048801 20.070499 19.940296 19.940296 19.853504 19.679905 19.614796 19.506306 19.397800 19.311008 19.376102 19.311008 19.311008 19.311008 19.419498 19.289295 19.289295 19.224201 19.115696 19.028904 19.072300 18.920399 18.877003 18.942097 18.660007 18.573200 18.660007 18.508106 18.247700 
17.488209 17.488209 17.488209 17.488209 17.509907 17.423100 17.488209 17.444798 17.401402 17.401402 17.466496 17.358006 17.444798 17.488209 17.466496 17.488209 17.444798 17.509907 17.444798 17.401402 17.401402 17.401402 17.444798 17.401402 17.292896 17.336308 17.401402 17.336308 17.379704 17.423100 17.401402 17.401402 17.466496 17.444798 17.423100 17.466496 17.444798 17.531605 17.640110 17.618397 17.640110 17.705204 17.705204 17.683506 17.661808 17.640110 17.726902 17.683506 17.987309 18.312809 18.725101 18.833607 18.855305 18.855305 18.963810 18.942097 18.898701 18.963810 19.115696 19.202503 19.224201 19.332706 19.397800 19.528004 19.528004 19.614796 19.636509 19.679905 19.744999 19.853504 19.918598 19.940296 20.027103 20.113895 20.179005 20.222401 20.330906 20.309208 20.330906 20.244099 20.113895 19.962009 19.896900 19.723301 19.701603 19.679905 19.636509 19.701603 19.744999 19.875202 19.940296 20.070499 20.179005 20.265797 20.330906 20.222401 20.244099 20.200703 20.179005 20.113895 20.070499 20.179005 20.135609 20.157307 20.092197 20.179005 20.309208 20.309208 20.352604 20.526203 20.439396 20.461109 20.417698 20.374302 20.287510 20.352604 20.157307 20.070499 19.940296 19.962009 19.918598 19.810108 19.723301 19.679905 19.810108 19.875202 20.027103 20.027103 19.962009 20.070499 19.983707 20.005405 20.048801 20.048801 19.853504 19.831806 19.636509 19.614796 19.528004 19.441196 19.441196 19.354404 19.441196 19.267597 19.267597 19.332706 19.289295 19.159107 19.224201 19.137409 19.072300 19.007206 19.072300 18.942097 18.811909 18.660007 18.529804 18.529804 18.486408 18.204304 
17.661808 17.531605 17.531605 17.531605 17.488209 17.553303 17.509907 17.488209 17.379704 17.488209 17.466496 17.509907 17.379704 17.444798 17.509907 17.488209 17.531605 17.466496 17.466496 17.488209 17.466496 17.423100 17.488209 17.466496 17.379704 17.401402 17.379704 17.444798 17.488209 17.379704 17.509907 17.444798 17.466496 17.531605 17.444798 17.531605 17.466496 17.509907 17.596699 17.705204 17.705204 17.791996 17.748600 17.748600 17.705204 17.683506 17.726902 17.922199 18.095798 18.464710 18.660007 18.898701 18.920399 18.920399 18.920399 19.007206 18.963810 19.115696 19.137409 19.267597 19.311008 19.441196 19.484608 19.549702 19.593098 19.658207 19.701603 19.766697 19.831806 19.853504 19.940296 20.092197 20.070499 20.244099 20.244099 20.244099 20.309208 20.265797 20.417698 20.309208 20.135609 19.940296 19.875202 19.766697 19.614796 19.679905 19.614796 19.766697 19.766697 19.896900 20.005405 20.070499 20.200703 20.309208 20.330906 20.374302 20.287510 20.352604 20.287510 20.222401 20.287510 20.330906 20.309208 20.200703 20.048801 20.179005 20.222401 20.200703 20.309208 20.352604 20.374302 20.374302 20.352604 20.330906 20.287510 20.417698 20.244099 20.070499 20.113895 20.157307 20.027103 19.962009 19.875202 19.831806 19.918598 20.005405 20.027103 19.983707 20.005405 20.048801 19.962009 19.962009 20.027103 20.027103 19.940296 19.875202 19.723301 19.658207 19.549702 19.506306 19.441196 19.441196 19.484608 19.484608 19.354404 19.376102 19.311008 19.245899 19.245899 19.137409 19.137409 19.072300 19.050602 19.028904 18.942097 18.703403 18.638309 18.616596 18.442997 18.247700 
17.553303 17.596699 17.553303 17.531605 17.509907 17.466496 17.444798 17.488209 17.423100 17.358006 17.401402 17.509907 17.444798 17.531605 17.466496 17.401402 17.466496 17.466496 17.553303 17.466496 17.444798 17.423100 17.379704 17.553303 17.488209 17.401402 17.423100 17.401402 17.444798 17.488209 17.466496 17.444798 17.509907 17.488209 17.379704 17.531605 17.509907 17.575001 17.683506 17.705204 17.705204 17.813709 17.683506 17.770298 17.683506 17.770298 17.791996 17.878803 18.182606 18.508106 18.725101 18.855305 18.855305 18.942097 18.985508 19.050602 19.050602 19.115696 19.180805 19.354404 19.311008 19.441196 19.549702 19.528004 19.593098 19.614796 19.658207 19.636509 19.766697 19.831806 20.005405 20.048801 20.048801 20.200703 20.244099 20.330906 20.374302 20.309208 20.265797 20.244099 20.027103 19.875202 19.766697 19.701603 19.658207 19.593098 19.593098 19.593098 19.744999 19.831806 20.005405 20.135609 20.244099 20.374302 20.352604 20.417698 20.417698 20.374302 20.396000 20.352604 20.244099 20.222401 20.244099 20.135609 20.092197 20.092197 20.070499 20.113895 20.113895 20.092197 20.179005 20.244099 20.157307 20.309208 20.244099 20.417698 20.352604 20.374302 20.222401 20.222401 20.157307 20.179005 20.048801 20.048801 19.983707 19.962009 19.918598 19.940296 19.962009 19.853504 20.070499 19.918598 19.853504 19.940296 19.918598 19.831806 19.701603 19.614796 19.571400 19.462910 19.462910 19.484608 19.397800 19.354404 19.354404 19.376102 19.289295 19.159107 19.137409 19.224201 19.050602 19.093998 19.093998 19.007206 18.898701 18.790195 18.508106 18.486408 18.399601 18.052402 
17.575001 17.488209 17.466496 17.466496 17.423100 17.575001 17.466496 17.509907 17.488209 17.488209 17.466496 17.423100 17.488209 17.466496 17.466496 17.531605 17.466496 17.444798 17.553303 17.509907 17.401402 17.466496 17.379704 17.379704 17.444798 17.444798 17.423100 17.401402 17.444798 17.488209 17.401402 17.531605 17.531605 17.466496 17.466496 17.553303 17.575001 17.618397 17.748600 17.683506 17.748600 17.835407 17.813709 17.791996 17.705204 17.857105 17.835407 18.009007 18.269398 18.573200 18.790195 18.811909 18.898701 18.942097 18.985508 19.093998 19.093998 19.180805 19.224201 19.289295 19.332706 19.397800 19.419498 19.528004 19.614796 19.614796 19.614796 19.788410 19.788410 19.962009 20.027103 20.048801 20.092197 20.135609 20.309208 20.309208 20.352604 20.265797 20.265797 20.092197 20.027103 19.853504 19.766697 19.679905 19.679905 19.636509 19.614796 19.679905 19.701603 19.810108 20.027103 20.092197 20.309208 20.352604 20.417698 20.396000 20.439396 20.482807 20.352604 20.309208 20.287510 20.265797 20.265797 20.070499 20.070499 20.005405 20.027103 20.048801 20.048801 19.983707 20.070499 20.135609 20.179005 20.200703 20.287510 20.482807 20.504505 20.569599 20.417698 20.396000 20.287510 20.287510 20.157307 20.092197 20.048801 19.983707 19.918598 19.853504 19.875202 19.853504 19.896900 19.875202 19.875202 19.810108 19.810108 19.744999 19.744999 19.636509 19.571400 19.441196 19.484608 19.397800 19.354404 19.419498 19.332706 19.419498 19.245899 19.180805 19.137409 19.115696 19.159107 19.072300 18.963810 18.920399 18.811909 18.638309 18.529804 18.508106 18.356205 18.095798 
17.531605 17.596699 17.401402 17.531605 17.488209 17.466496 17.531605 17.466496 17.531605 17.423100 17.379704 17.423100 17.423100 17.488209 17.466496 17.423100 17.466496 17.401402 17.444798 17.466496 17.423100 17.401402 17.401402 17.401402 17.401402 17.401402 17.379704 17.401402 17.444798 17.444798 17.423100 17.531605 17.575001 17.575001 17.488209 17.488209 17.618397 17.618397 17.705204 17.683506 17.857105 17.813709 17.705204 17.835407 17.748600 17.835407 17.835407 18.052402 18.291096 18.551502 18.833607 18.811909 18.877003 18.855305 18.985508 18.985508 19.072300 19.202503 19.267597 19.332706 19.376102 19.419498 19.506306 19.636509 19.636509 19.593098 19.571400 19.701603 19.679905 19.853504 19.875202 20.048801 20.005405 20.157307 20.200703 20.244099 20.157307 20.222401 20.092197 20.113895 20.005405 19.853504 19.723301 19.723301 19.723301 19.636509 19.593098 19.679905 19.701603 19.853504 19.918598 20.113895 20.222401 20.330906 20.396000 20.504505 20.417698 20.396000 20.352604 20.417698 20.374302 20.222401 20.092197 20.113895 20.027103 20.070499 20.005405 20.027103 20.005405 19.940296 20.048801 19.983707 20.048801 20.157307 20.244099 20.396000 20.504505 20.591297 20.591297 20.482807 20.374302 20.417698 20.330906 20.222401 20.135609 19.896900 19.918598 19.831806 19.853504 19.723301 19.701603 19.701603 19.679905 19.723301 19.810108 19.701603 19.766697 19.614796 19.571400 19.484608 19.462910 19.441196 19.484608 19.484608 19.376102 19.376102 19.224201 19.180805 19.159107 19.159107 19.050602 19.007206 18.920399 19.028904 18.833607 18.703403 18.486408 18.551502 18.421299 18.030704 
17.509907 17.509907 17.553303 17.488209 17.553303 17.488209 17.466496 17.358006 17.553303 17.423100 17.444798 17.444798 17.488209 17.575001 17.553303 17.509907 17.531605 17.553303 17.488209 17.444798 17.466496 17.531605 17.423100 17.444798 17.423100 17.401402 17.466496 17.401402 17.553303 17.509907 17.531605 17.509907 17.575001 17.575001 17.444798 17.553303 17.683506 17.683506 17.791996 17.748600 17.770298 17.835407 17.813709 17.791996 17.813709 17.878803 17.987309 18.117496 18.464710 18.725101 18.833607 18.877003 18.877003 18.985508 19.028904 19.115696 19.072300 19.224201 19.267597 19.376102 19.419498 19.528004 19.593098 19.658207 19.636509 19.593098 19.571400 19.658207 19.744999 19.896900 19.810108 19.918598 19.918598 19.918598 20.113895 20.113895 20.222401 20.244099 20.113895 20.027103 19.962009 19.831806 19.831806 19.744999 19.766697 19.744999 19.701603 19.658207 19.766697 19.875202 20.113895 20.070499 20.330906 20.374302 20.504505 20.547901 20.526203 20.504505 20.547901 20.526203 20.439396 20.287510 20.135609 20.070499 20.027103 20.048801 19.983707 19.962009 19.940296 19.896900 19.940296 19.940296 20.027103 20.244099 20.330906 20.439396 20.547901 20.591297 20.569599 20.569599 20.417698 20.417698 20.396000 20.157307 20.070499 19.962009 19.853504 19.853504 19.810108 19.744999 19.658207 19.658207 19.571400 19.614796 19.723301 19.679905 19.744999 19.701603 19.679905 19.549702 19.593098 19.528004 19.506306 19.506306 19.397800 19.484608 19.332706 19.115696 19.267597 19.028904 19.093998 18.963810 19.007206 18.963810 18.855305 18.681705 18.573200 18.594898 18.334507 17.943897 
17.553303 17.466496 17.466496 17.509907 17.466496 17.488209 17.488209 17.466496 17.466496 17.444798 17.466496 17.358006 17.466496 17.401402 17.444798 17.401402 17.488209 17.423100 17.488209 17.466496 17.444798 17.423100 17.401402 17.444798 17.423100 17.401402 17.488209 17.444798 17.444798 17.488209 17.423100 17.531605 17.618397 17.488209 17.444798 17.618397 17.640110 17.661808 17.683506 17.770298 17.791996 17.857105 17.770298 17.770298 17.791996 17.878803 17.922199 18.139210 18.508106 18.703403 18.833607 18.811909 18.920399 18.898701 18.985508 19.115696 19.202503 19.245899 19.332706 19.397800 19.506306 19.528004 19.571400 19.636509 19.614796 19.528004 19.614796 19.636509 19.571400 19.679905 19.614796 19.810108 19.766697 19.810108 19.940296 20.048801 20.092197 20.157307 19.940296 20.027103 19.962009 19.962009 19.875202 19.831806 19.810108 19.788410 19.810108 19.788410 19.810108 19.810108 20.027103 20.135609 20.179005 20.287510 20.309208 20.352604 20.417698 20.504505 20.482807 20.439396 20.439396 20.330906 20.179005 20.113895 20.005405 20.005405 20.027103 19.918598 19.853504 19.896900 19.896900 19.896900 20.048801 20.200703 20.352604 20.526203 20.547901 20.547901 20.612995 20.504505 20.526203 20.526203 20.396000 20.287510 20.179005 20.005405 19.896900 19.658207 19.679905 19.636509 19.679905 19.549702 19.506306 19.549702 19.658207 19.701603 19.788410 19.810108 19.723301 19.701603 19.636509 19.723301 19.723301 19.636509 19.571400 19.484608 19.289295 19.267597 19.180805 19.180805 19.093998 18.985508 19.028904 18.833607 18.725101 18.594898 18.486408 18.486408 18.334507 17.943897 
17.596699 17.553303 17.509907 17.509907 17.531605 17.466496 17.509907 17.444798 17.553303 17.423100 17.401402 17.401402 17.423100 17.423100 17.401402 17.466496 17.531605 17.531605 17.444798 17.531605 17.423100 17.466496 17.423100 17.466496 17.358006 17.466496 17.379704 17.488209 17.596699 17.488209 17.488209 17.531605 17.509907 17.531605 17.575001 17.575001 17.705204 17.705204 17.770298 17.857105 17.857105 17.835407 17.835407 17.878803 17.813709 17.857105 17.987309 18.269398 18.594898 18.660007 18.811909 18.942097 18.985508 18.920399 19.050602 19.159107 19.245899 19.224201 19.354404 19.376102 19.484608 19.484608 19.571400 19.636509 19.571400 19.549702 19.549702 19.658207 19.549702 19.571400 19.549702 19.744999 19.658207 19.744999 19.766697 19.766697 19.962009 20.005405 19.962009 19.962009 20.005405 20.027103 19.983707 19.853504 19.875202 19.853504 19.810108 19.896900 19.875202 19.940296 20.070499 20.135609 20.244099 20.265797 20.309208 20.396000 20.439396 20.461109 20.461109 20.439396 20.417698 20.352604 20.222401 20.157307 20.048801 20.048801 19.983707 20.027103 19.831806 19.853504 19.940296 19.940296 20.092197 20.287510 20.309208 20.482807 20.547901 20.656406 20.591297 20.678104 20.569599 20.482807 20.461109 20.265797 20.113895 19.896900 19.831806 19.788410 19.723301 19.679905 19.571400 19.571400 19.571400 19.614796 19.701603 19.701603 19.831806 19.810108 19.766697 19.766697 19.831806 19.744999 19.831806 19.701603 19.571400 19.462910 19.289295 19.159107 19.137409 19.072300 19.072300 18.985508 18.985508 18.855305 18.768497 18.594898 18.529804 18.464710 18.247700 17.813709 
17.705204 17.531605 17.553303 17.596699 17.509907 17.531605 17.423100 17.401402 17.423100 17.358006 17.401402 17.488209 17.488209 17.466496 17.488209 17.488209 17.423100 17.423100 17.531605 17.466496 17.509907 17.423100 17.466496 17.444798 17.444798 17.488209 17.444798 17.488209 17.531605 17.575001 17.466496 17.553303 17.575001 17.575001 17.509907 17.640110 17.748600 17.705204 17.770298 17.791996 17.770298 17.813709 17.857105 17.922199 17.857105 17.857105 18.052402 18.291096 18.573200 18.660007 18.725101 18.898701 18.942097 19.050602 19.028904 19.180805 19.289295 19.332706 19.332706 19.397800 19.462910 19.506306 19.571400 19.549702 19.571400 19.571400 19.571400 19.549702 19.571400 19.614796 19.593098 19.593098 19.549702 19.636509 19.701603 19.744999 19.875202 19.853504 19.918598 20.005405 20.027103 20.113895 20.070499 20.005405 20.005405 19.940296 19.896900 19.853504 19.918598 19.983707 20.070499 20.092197 20.135609 20.200703 20.200703 20.396000 20.330906 20.330906 20.439396 20.396000 20.439396 20.330906 20.330906 20.265797 20.113895 20.048801 20.027103 19.918598 19.962009 19.766697 20.005405 20.027103 20.157307 20.265797 20.352604 20.504505 20.547901 20.743198 20.656406 20.699802 20.678104 20.612995 20.461109 20.352604 20.157307 19.962009 19.940296 19.744999 19.679905 19.701603 19.614796 19.528004 19.549702 19.593098 19.636509 19.658207 19.788410 19.831806 19.831806 19.918598 19.788410 19.744999 19.788410 19.810108 19.701603 19.528004 19.311008 19.267597 19.159107 19.028904 19.050602 19.072300 18.942097 18.877003 18.703403 18.616596 18.529804 18.421299 18.312809 17.813709 
17.640110 17.553303 17.466496 17.596699 17.553303 17.488209 17.466496 17.423100 17.423100 17.444798 17.488209 17.488209 17.444798 17.444798 17.466496 17.444798 17.423100 17.423100 17.488209 17.444798 17.444798 17.379704 17.358006 17.423100 17.423100 17.401402 17.509907 17.401402 17.444798 17.444798 17.488209 17.553303 17.466496 17.553303 17.575001 17.553303 17.640110 17.705204 17.726902 17.835407 17.813709 17.857105 17.770298 17.835407 17.878803 17.965595 18.009007 18.269398 18.616596 18.681705 18.790195 18.898701 18.963810 19.028904 19.050602 19.159107 19.354404 19.202503 19.332706 19.397800 19.462910 19.636509 19.506306 19.614796 19.593098 19.549702 19.571400 19.593098 19.528004 19.528004 19.549702 19.528004 19.506306 19.614796 19.679905 19.658207 19.744999 19.788410 19.875202 19.962009 19.983707 20.157307 20.135609 20.070499 20.048801 20.113895 20.113895 20.005405 20.005405 20.048801 20.048801 20.005405 20.070499 20.027103 20.179005 20.244099 20.265797 20.287510 20.309208 20.374302 20.396000 20.309208 20.309208 20.113895 20.113895 20.113895 20.113895 19.962009 19.918598 19.896900 19.918598 20.027103 20.222401 20.222401 20.396000 20.417698 20.547901 20.721500 20.612995 20.678104 20.634708 20.569599 20.439396 20.287510 20.113895 19.983707 19.962009 19.766697 19.810108 19.679905 19.593098 19.571400 19.528004 19.528004 19.723301 19.723301 19.744999 19.853504 19.853504 19.853504 19.831806 19.810108 19.788410 19.788410 19.571400 19.462910 19.332706 19.202503 19.137409 19.093998 19.050602 18.920399 18.833607 18.790195 18.660007 18.616596 18.377903 18.377903 18.182606 17.791996 
17.488209 17.466496 17.509907 17.444798 17.466496 17.444798 17.401402 17.423100 17.271198 17.379704 17.444798 17.444798 17.401402 17.401402 17.336308 17.466496 17.444798 17.401402 17.444798 17.488209 17.379704 17.336308 17.401402 17.423100 17.379704 17.379704 17.423100 17.466496 17.488209 17.444798 17.553303 17.531605 17.553303 17.575001 17.596699 17.661808 17.618397 17.726902 17.726902 17.857105 17.878803 17.857105 17.835407 17.922199 17.943897 17.922199 18.160908 18.377903 18.638309 18.660007 18.790195 18.920399 18.963810 19.050602 19.093998 19.137409 19.202503 19.311008 19.332706 19.397800 19.528004 19.528004 19.484608 19.506306 19.528004 19.484608 19.571400 19.614796 19.549702 19.441196 19.462910 19.528004 19.506306 19.549702 19.636509 19.549702 19.636509 19.766697 19.896900 19.983707 20.027103 20.200703 20.179005 20.135609 20.113895 20.135609 20.135609 20.070499 20.092197 20.070499 20.092197 20.005405 20.005405 19.918598 20.027103 20.113895 20.092197 20.092197 20.200703 20.309208 20.309208 20.222401 20.330906 20.287510 20.157307 20.179005 20.157307 19.983707 20.048801 19.962009 19.983707 20.113895 20.222401 20.265797 20.374302 20.396000 20.482807 20.612995 20.526203 20.634708 20.547901 20.634708 20.504505 20.244099 20.157307 20.048801 19.896900 19.766697 19.723301 19.636509 19.679905 19.571400 19.528004 19.571400 19.788410 19.744999 19.810108 19.940296 19.896900 19.875202 19.831806 19.875202 19.788410 19.788410 19.636509 19.506306 19.311008 19.115696 19.180805 19.028904 18.963810 18.920399 18.877003 18.768497 18.681705 18.616596 18.442997 18.247700 18.074100 17.726902 
17.553303 17.488209 17.575001 17.423100 17.466496 17.423100 17.509907 17.423100 17.488209 17.423100 17.466496 17.379704 17.423100 17.488209 17.488209 17.423100 17.379704 17.379704 17.466496 17.466496 17.444798 17.488209 17.358006 17.466496 17.444798 17.488209 17.509907 17.401402 17.401402 17.444798 17.488209 17.575001 17.640110 17.553303 17.553303 17.683506 17.726902 17.791996 17.726902 17.791996 17.857105 17.878803 17.900501 17.900501 17.878803 17.987309 18.182606 18.421299 18.594898 18.660007 18.898701 18.920399 18.920399 19.050602 19.050602 19.137409 19.159107 19.289295 19.376102 19.441196 19.484608 19.571400 19.636509 19.593098 19.549702 19.484608 19.528004 19.506306 19.462910 19.484608 19.419498 19.419498 19.441196 19.506306 19.571400 19.571400 19.679905 19.766697 19.853504 20.027103 20.135609 20.287510 20.309208 20.200703 20.179005 20.222401 20.222401 20.222401 20.113895 20.092197 20.027103 19.940296 19.962009 19.962009 19.940296 20.005405 20.048801 20.092197 20.092197 20.244099 20.309208 20.265797 20.461109 20.352604 20.265797 20.330906 20.135609 20.179005 20.113895 20.027103 20.070499 20.200703 20.309208 20.265797 20.309208 20.330906 20.417698 20.612995 20.482807 20.569599 20.504505 20.526203 20.396000 20.352604 20.157307 19.962009 19.983707 19.896900 19.766697 19.723301 19.679905 19.679905 19.658207 19.701603 19.701603 19.766697 19.875202 19.918598 19.962009 19.875202 19.831806 19.896900 19.875202 19.744999 19.636509 19.528004 19.354404 19.245899 19.289295 19.050602 18.942097 18.920399 18.920399 18.790195 18.681705 18.638309 18.421299 18.312809 17.987309 17.878803 
17.531605 17.509907 17.379704 17.531605 17.575001 17.401402 17.444798 17.423100 17.314610 17.379704 17.444798 17.401402 17.466496 17.509907 17.379704 17.553303 17.466496 17.444798 17.488209 17.509907 17.466496 17.444798 17.444798 17.401402 17.423100 17.488209 17.488209 17.401402 17.401402 17.401402 17.488209 17.531605 17.423100 17.488209 17.553303 17.726902 17.770298 17.748600 17.813709 17.813709 17.835407 17.900501 17.857105 17.922199 17.922199 18.009007 18.226002 18.442997 18.660007 18.616596 18.811909 18.855305 19.007206 19.028904 19.072300 19.115696 19.159107 19.245899 19.419498 19.441196 19.571400 19.549702 19.614796 19.658207 19.506306 19.549702 19.549702 19.549702 19.528004 19.462910 19.506306 19.549702 19.506306 19.549702 19.636509 19.636509 19.744999 19.701603 19.918598 20.070499 20.113895 20.244099 20.265797 20.244099 20.309208 20.287510 20.287510 20.244099 20.092197 20.113895 20.027103 19.918598 19.853504 19.810108 19.853504 19.875202 20.027103 20.027103 20.222401 20.200703 20.265797 20.396000 20.417698 20.482807 20.526203 20.439396 20.374302 20.374302 20.200703 20.157307 20.222401 20.244099 20.265797 20.179005 20.374302 20.287510 20.330906 20.504505 20.352604 20.439396 20.287510 20.461109 20.330906 20.309208 20.222401 20.048801 20.005405 19.875202 19.853504 19.788410 19.766697 19.679905 19.701603 19.788410 19.788410 19.896900 19.983707 19.896900 19.962009 19.831806 19.875202 19.875202 19.831806 19.701603 19.614796 19.528004 19.332706 19.245899 19.202503 19.093998 18.942097 19.028904 18.942097 18.768497 18.660007 18.616596 18.464710 18.334507 17.922199 17.791996 
17.488209 17.488209 17.488209 17.531605 17.553303 17.531605 17.444798 17.466496 17.488209 17.423100 17.444798 17.379704 17.423100 17.466496 17.423100 17.466496 17.488209 17.336308 17.423100 17.423100 17.444798 17.401402 17.423100 17.466496 17.444798 17.466496 17.423100 17.488209 17.509907 17.488209 17.509907 17.575001 17.531605 17.553303 17.575001 17.683506 17.640110 17.726902 17.791996 17.791996 17.835407 17.878803 17.835407 17.900501 17.943897 18.074100 18.334507 18.508106 18.638309 18.616596 18.942097 18.963810 18.985508 19.159107 19.028904 19.072300 19.245899 19.245899 19.376102 19.484608 19.593098 19.636509 19.636509 19.658207 19.614796 19.549702 19.528004 19.636509 19.528004 19.528004 19.571400 19.593098 19.506306 19.528004 19.636509 19.723301 19.788410 19.831806 19.962009 20.048801 20.092197 20.222401 20.287510 20.330906 20.265797 20.352604 20.265797 20.287510 20.135609 19.983707 19.940296 19.896900 19.875202 19.853504 19.810108 19.853504 19.940296 19.983707 20.070499 20.092197 20.222401 20.352604 20.461109 20.569599 20.569599 20.526203 20.482807 20.439396 20.374302 20.287510 20.309208 20.309208 20.309208 20.157307 20.222401 20.287510 20.287510 20.330906 20.374302 20.309208 20.374302 20.352604 20.330906 20.244099 20.222401 20.200703 20.135609 20.113895 19.983707 19.940296 19.875202 19.831806 19.744999 19.831806 19.918598 19.875202 19.918598 19.896900 19.940296 19.853504 19.853504 19.853504 19.831806 19.636509 19.658207 19.462910 19.354404 19.180805 19.137409 19.072300 18.942097 18.963810 18.811909 18.811909 18.660007 18.486408 18.508106 18.312809 18.377903 18.074100 
17.683506 17.509907 17.553303 17.553303 17.401402 17.444798 17.488209 17.423100 17.358006 17.336308 17.423100 17.379704 17.401402 17.509907 17.488209 17.488209 17.401402 17.401402 17.466496 17.401402 17.423100 17.488209 17.379704 17.488209 17.509907 17.401402 17.509907 17.466496 17.466496 17.488209 17.553303 17.618397 17.618397 17.575001 17.596699 17.640110 17.683506 17.748600 17.791996 17.922199 17.900501 17.857105 17.922199 17.943897 17.878803 18.030704 18.399601 18.421299 18.573200 18.638309 18.855305 18.942097 18.985508 19.007206 19.093998 19.137409 19.224201 19.289295 19.376102 19.593098 19.571400 19.636509 19.593098 19.614796 19.571400 19.549702 19.506306 19.636509 19.658207 19.484608 19.614796 19.614796 19.658207 19.636509 19.658207 19.701603 19.788410 19.875202 19.962009 20.113895 20.135609 20.157307 20.330906 20.309208 20.352604 20.309208 20.352604 20.287510 20.048801 20.027103 19.962009 19.875202 19.896900 19.831806 19.940296 19.875202 19.918598 19.983707 20.027103 20.048801 20.200703 20.352604 20.482807 20.526203 20.547901 20.634708 20.612995 20.547901 20.461109 20.396000 20.352604 20.330906 20.309208 20.092197 20.027103 20.222401 20.092197 20.135609 20.135609 20.244099 20.287510 20.287510 20.244099 20.265797 20.244099 20.287510 20.157307 20.135609 20.070499 19.983707 19.962009 19.853504 19.962009 19.896900 20.027103 19.896900 19.896900 19.853504 19.875202 19.831806 19.723301 19.831806 19.723301 19.723301 19.462910 19.397800 19.289295 19.267597 19.050602 19.007206 18.920399 18.942097 18.898701 18.768497 18.594898 18.681705 18.399601 18.334507 18.616596 18.377903 
17.575001 17.466496 17.444798 17.488209 17.553303 17.401402 17.466496 17.509907 17.336308 17.379704 17.466496 17.401402 17.444798 17.466496 17.466496 17.423100 17.488209 17.423100 17.488209 17.466496 17.466496 17.488209 17.401402 17.379704 17.358006 17.466496 17.401402 17.466496 17.553303 17.575001 17.575001 17.531605 17.596699 17.531605 17.661808 17.683506 17.661808 17.661808 17.748600 17.835407 17.922199 17.943897 17.878803 17.922199 17.965595 18.117496 18.377903 18.442997 18.573200 18.573200 18.790195 18.855305 18.963810 19.007206 19.115696 19.115696 19.224201 19.137409 19.397800 19.441196 19.593098 19.636509 19.636509 19.614796 19.614796 19.571400 19.571400 19.723301 19.636509 19.636509 19.679905 19.701603 19.744999 19.723301 19.744999 19.810108 19.788410 19.831806 20.048801 20.092197 20.135609 20.200703 20.287510 20.309208 20.265797 20.287510 20.265797 20.265797 20.092197 20.027103 19.940296 19.831806 19.853504 19.831806 19.918598 19.853504 19.810108 19.962009 19.875202 20.005405 20.244099 20.330906 20.504505 20.482807 20.569599 20.547901 20.526203 20.547901 20.612995 20.417698 20.461109 20.352604 20.200703 20.027103 20.005405 20.048801 19.983707 20.113895 20.070499 20.157307 20.135609 20.179005 20.179005 20.287510 20.244099 20.265797 20.287510 20.222401 20.113895 20.092197 20.179005 20.048801 20.005405 19.962009 20.005405 19.875202 19.853504 19.831806 19.853504 19.679905 19.766697 19.658207 19.549702 19.549702 19.441196 19.419498 19.202503 19.115696 19.028904 18.963810 18.877003 18.833607 18.898701 18.746799 18.594898 18.486408 18.291096 18.160908 18.226002 18.442997 
17.531605 17.575001 17.531605 17.553303 17.531605 17.488209 17.336308 17.466496 17.401402 17.358006 17.466496 17.401402 17.379704 17.509907 17.444798 17.531605 17.488209 17.423100 17.466496 17.466496 17.401402 17.444798 17.444798 17.466496 17.401402 17.401402 17.444798 17.488209 17.466496 17.509907 17.509907 17.553303 17.661808 17.618397 17.618397 17.618397 17.748600 17.813709 17.813709 17.857105 17.900501 17.922199 17.900501 17.900501 17.965595 18.247700 18.399601 18.486408 18.551502 18.660007 18.725101 18.790195 18.942097 18.985508 19.050602 19.115696 19.115696 19.267597 19.419498 19.484608 19.614796 19.679905 19.658207 19.614796 19.679905 19.679905 19.744999 19.766697 19.788410 19.766697 19.744999 19.831806 19.766697 19.853504 19.875202 19.875202 19.875202 19.896900 20.027103 20.027103 20.200703 20.200703 20.309208 20.287510 20.244099 20.222401 20.287510 20.265797 20.113895 20.048801 19.962009 19.853504 19.896900 19.831806 19.853504 19.831806 19.875202 19.875202 19.983707 20.157307 20.200703 20.374302 20.504505 20.526203 20.656406 20.591297 20.656406 20.634708 20.439396 20.504505 20.417698 20.330906 20.113895 20.048801 20.092197 19.940296 19.940296 19.962009 19.962009 19.962009 20.005405 20.113895 20.244099 20.309208 20.352604 20.374302 20.396000 20.417698 20.309208 20.330906 20.265797 20.157307 20.005405 20.048801 19.918598 19.788410 19.788410 19.636509 19.788410 19.679905 19.701603 19.571400 19.658207 19.441196 19.419498 19.354404 19.180805 19.115696 19.028904 19.028904 18.963810 18.833607 18.920399 18.768497 18.616596 18.377903 18.182606 17.965595 17.987309 17.900501 
17.531605 17.466496 17.488209 17.575001 17.509907 17.466496 17.423100 17.358006 17.423100 17.336308 17.509907 17.444798 17.423100 17.509907 17.401402 17.444798 17.466496 17.423100 17.466496 17.488209 17.488209 17.401402 17.444798 17.466496 17.444798 17.444798 17.531605 17.509907 17.531605 17.618397 17.509907 17.553303 17.640110 17.553303 17.618397 17.748600 17.705204 17.748600 17.857105 17.922199 17.857105 17.857105 17.922199 17.943897 17.987309 18.204304 18.442997 18.356205 18.529804 18.594898 18.681705 18.790195 18.920399 18.985508 19.028904 19.093998 19.093998 19.180805 19.419498 19.549702 19.636509 19.788410 19.593098 19.723301 19.701603 19.723301 19.788410 19.918598 19.853504 19.875202 19.766697 19.940296 19.918598 19.940296 20.027103 19.962009 20.048801 20.005405 20.048801 20.092197 20.135609 20.179005 20.265797 20.135609 20.287510 20.135609 20.135609 20.265797 20.070499 20.113895 19.875202 19.896900 19.875202 19.788410 19.875202 19.875202 19.918598 19.940296 19.940296 20.179005 20.309208 20.417698 20.439396 20.612995 20.656406 20.612995 20.634708 20.591297 20.526203 20.482807 20.461109 20.287510 20.135609 20.005405 19.918598 19.918598 19.940296 19.918598 19.940296 19.983707 20.027103 20.048801 20.200703 20.330906 20.396000 20.396000 20.417698 20.439396 20.461109 20.352604 20.461109 20.222401 20.157307 20.092197 19.896900 19.831806 19.744999 19.614796 19.571400 19.549702 19.614796 19.658207 19.593098 19.354404 19.267597 19.332706 19.137409 19.028904 19.028904 18.985508 18.898701 18.833607 18.855305 18.746799 18.551502 18.442997 18.052402 17.835407 17.835407 17.878803 
17.575001 17.444798 17.444798 17.488209 17.444798 17.358006 17.336308 17.314610 17.379704 17.358006 17.358006 17.401402 17.336308 17.466496 17.292896 17.423100 17.444798 17.466496 17.401402 17.423100 17.423100 17.401402 17.379704 17.466496 17.444798 17.466496 17.423100 17.466496 17.531605 17.466496 17.509907 17.618397 17.683506 17.596699 17.553303 17.748600 17.726902 17.661808 17.770298 17.770298 17.857105 17.922199 17.857105 17.878803 17.922199 18.247700 18.334507 18.312809 18.377903 18.486408 18.551502 18.746799 18.833607 18.898701 19.028904 19.050602 19.093998 19.137409 19.332706 19.397800 19.614796 19.549702 19.571400 19.658207 19.679905 19.679905 19.853504 19.896900 19.940296 19.983707 20.005405 20.070499 20.027103 20.048801 20.048801 20.048801 20.135609 19.983707 19.983707 20.005405 20.092197 20.027103 20.113895 20.157307 20.265797 20.113895 20.048801 20.157307 19.983707 19.983707 19.896900 19.831806 19.831806 19.788410 19.788410 19.896900 19.918598 20.005405 19.983707 20.135609 20.352604 20.396000 20.482807 20.634708 20.569599 20.678104 20.612995 20.612995 20.569599 20.461109 20.417698 20.244099 20.070499 20.027103 19.831806 19.810108 19.918598 19.875202 19.896900 19.940296 20.005405 19.962009 20.157307 20.200703 20.439396 20.439396 20.417698 20.417698 20.439396 20.352604 20.330906 20.222401 20.135609 20.005405 19.810108 19.679905 19.636509 19.506306 19.506306 19.484608 19.397800 19.441196 19.419498 19.311008 19.311008 19.245899 19.159107 18.985508 18.963810 18.898701 18.833607 18.811909 18.725101 18.725101 18.421299 18.269398 17.943897 17.770298 17.770298 17.791996 
17.488209 17.509907 17.466496 17.466496 17.423100 17.423100 17.336308 17.379704 17.401402 17.314610 17.444798 17.423100 17.401402 17.379704 17.444798 17.423100 17.401402 17.444798 17.444798 17.509907 17.466496 17.488209 17.423100 17.466496 17.444798 17.488209 17.509907 17.488209 17.553303 17.596699 17.640110 17.618397 17.575001 17.531605 17.596699 17.640110 17.770298 17.791996 17.770298 17.857105 17.922199 17.857105 17.878803 17.900501 17.943897 18.226002 18.312809 18.334507 18.377903 18.442997 18.616596 18.681705 18.811909 18.855305 19.007206 18.963810 19.072300 19.224201 19.332706 19.397800 19.506306 19.636509 19.614796 19.658207 19.679905 19.788410 19.896900 20.070499 20.070499 20.135609 20.048801 20.113895 20.200703 20.113895 20.092197 20.113895 20.135609 20.135609 20.048801 20.048801 19.962009 20.005405 19.983707 20.048801 20.048801 19.962009 20.113895 20.048801 20.048801 20.070499 19.918598 19.918598 19.940296 19.983707 19.875202 19.875202 19.896900 19.983707 20.027103 20.157307 20.265797 20.396000 20.482807 20.547901 20.634708 20.678104 20.569599 20.569599 20.569599 20.439396 20.417698 20.244099 20.092197 20.027103 19.896900 19.831806 19.896900 19.896900 19.896900 19.918598 19.918598 20.070499 20.157307 20.265797 20.439396 20.526203 20.396000 20.482807 20.461109 20.396000 20.439396 20.330906 20.179005 19.918598 19.853504 19.679905 19.593098 19.528004 19.484608 19.462910 19.354404 19.332706 19.354404 19.245899 19.137409 19.159107 19.028904 18.985508 18.963810 18.877003 18.703403 18.855305 18.746799 18.725101 18.421299 18.226002 17.878803 17.835407 17.770298 17.835407 
17.575001 17.466496 17.509907 17.488209 17.401402 17.423100 17.379704 17.466496 17.401402 17.358006 17.466496 17.466496 17.401402 17.444798 17.401402 17.423100 17.401402 17.444798 17.531605 17.531605 17.444798 17.509907 17.509907 17.423100 17.423100 17.553303 17.575001 17.553303 17.575001 17.596699 17.661808 17.618397 17.553303 17.596699 17.575001 17.640110 17.683506 17.705204 17.770298 17.813709 17.987309 17.922199 17.878803 17.857105 18.052402 18.160908 18.247700 18.291096 18.464710 18.551502 18.638309 18.703403 18.833607 18.877003 18.963810 19.007206 19.050602 19.245899 19.311008 19.441196 19.528004 19.636509 19.614796 19.614796 19.810108 19.831806 19.940296 20.135609 20.135609 20.222401 20.179005 20.244099 20.265797 20.222401 20.265797 20.179005 20.200703 20.113895 20.005405 19.962009 19.918598 19.896900 19.918598 20.027103 20.005405 19.896900 20.005405 20.070499 20.179005 20.135609 20.113895 20.048801 20.048801 20.048801 19.940296 19.940296 20.048801 20.092197 20.113895 20.309208 20.352604 20.396000 20.439396 20.569599 20.547901 20.569599 20.612995 20.547901 20.526203 20.482807 20.374302 20.265797 20.135609 20.005405 19.875202 19.810108 19.875202 19.983707 19.983707 19.918598 20.027103 20.157307 20.157307 20.265797 20.417698 20.504505 20.504505 20.396000 20.417698 20.396000 20.396000 20.287510 20.157307 20.005405 19.766697 19.679905 19.593098 19.484608 19.397800 19.441196 19.332706 19.267597 19.332706 19.245899 19.072300 19.115696 18.963810 18.920399 18.898701 18.942097 18.811909 18.833607 18.703403 18.573200 18.334507 18.269398 17.900501 17.748600 17.835407 17.835407 
17.466496 17.509907 17.444798 17.531605 17.531605 17.379704 17.488209 17.423100 17.336308 17.401402 17.401402 17.423100 17.444798 17.444798 17.444798 17.444798 17.444798 17.444798 17.488209 17.466496 17.509907 17.466496 17.466496 17.509907 17.488209 17.509907 17.509907 17.531605 17.531605 17.596699 17.553303 17.575001 17.509907 17.553303 17.466496 17.466496 17.553303 17.618397 17.726902 17.748600 17.857105 17.878803 17.857105 17.878803 17.943897 18.247700 18.204304 18.291096 18.377903 18.442997 18.616596 18.703403 18.746799 18.725101 18.833607 18.985508 19.072300 19.137409 19.245899 19.289295 19.462910 19.636509 19.484608 19.593098 19.701603 19.788410 20.027103 20.157307 20.179005 20.179005 20.265797 20.287510 20.222401 20.200703 20.265797 20.287510 20.179005 20.005405 19.962009 19.962009 19.853504 19.853504 19.918598 19.853504 19.875202 19.896900 19.918598 20.070499 20.200703 20.179005 20.200703 20.265797 20.265797 20.179005 20.135609 19.940296 20.113895 20.135609 20.179005 20.244099 20.244099 20.309208 20.309208 20.461109 20.396000 20.526203 20.526203 20.504505 20.439396 20.461109 20.330906 20.330906 20.135609 19.875202 19.831806 19.723301 19.875202 20.005405 19.940296 19.962009 20.005405 20.092197 20.157307 20.222401 20.439396 20.417698 20.461109 20.417698 20.439396 20.374302 20.309208 20.330906 20.092197 20.027103 19.810108 19.593098 19.462910 19.419498 19.376102 19.267597 19.289295 19.289295 19.180805 19.202503 19.050602 19.007206 18.963810 18.898701 18.790195 18.855305 18.790195 18.833607 18.703403 18.508106 18.226002 18.095798 17.900501 17.857105 17.835407 17.813709 
17.531605 17.423100 17.444798 17.401402 17.488209 17.488209 17.488209 17.423100 17.466496 17.292896 17.379704 17.379704 17.379704 17.401402 17.488209 17.531605 17.509907 17.336308 17.509907 17.423100 17.488209 17.466496 17.466496 17.466496 17.444798 17.683506 17.575001 17.553303 17.531605 17.618397 17.423100 17.553303 17.488209 17.488209 17.466496 17.488209 17.531605 17.553303 17.705204 17.726902 17.770298 17.835407 17.770298 17.857105 17.943897 18.182606 18.117496 18.182606 18.377903 18.529804 18.594898 18.660007 18.703403 18.768497 18.790195 18.942097 19.028904 19.072300 19.137409 19.332706 19.506306 19.549702 19.528004 19.549702 19.658207 19.831806 19.983707 20.092197 20.135609 20.135609 20.222401 20.309208 20.244099 20.265797 20.287510 20.244099 20.179005 20.027103 19.896900 19.810108 19.810108 19.831806 19.831806 19.853504 19.896900 19.831806 19.940296 20.027103 20.113895 20.222401 20.265797 20.309208 20.330906 20.287510 20.265797 20.244099 20.330906 20.309208 20.287510 20.244099 20.179005 20.244099 20.200703 20.244099 20.374302 20.330906 20.504505 20.482807 20.417698 20.439396 20.352604 20.222401 20.135609 19.940296 19.896900 19.875202 19.918598 19.940296 19.962009 19.962009 20.005405 20.265797 20.265797 20.200703 20.287510 20.374302 20.352604 20.352604 20.461109 20.352604 20.309208 20.309208 20.048801 19.918598 19.766697 19.571400 19.441196 19.462910 19.332706 19.311008 19.289295 19.289295 19.180805 19.202503 18.942097 19.050602 18.898701 18.898701 18.877003 18.833607 18.790195 18.725101 18.681705 18.508106 18.291096 18.095798 17.857105 17.813709 17.835407 17.791996 
17.466496 17.444798 17.444798 17.466496 17.488209 17.444798 17.336308 17.575001 17.401402 17.358006 17.444798 17.401402 17.509907 17.488209 17.444798 17.466496 17.466496 17.575001 17.531605 17.509907 17.553303 17.488209 17.596699 17.575001 17.661808 17.618397 17.683506 17.683506 17.640110 17.618397 17.553303 17.575001 17.575001 17.509907 17.423100 17.423100 17.596699 17.596699 17.661808 17.726902 17.813709 17.748600 17.857105 17.857105 17.987309 18.117496 18.182606 18.182606 18.377903 18.486408 18.529804 18.638309 18.746799 18.746799 18.790195 18.898701 18.985508 19.093998 19.202503 19.245899 19.441196 19.441196 19.506306 19.571400 19.766697 19.788410 19.896900 20.157307 20.135609 20.244099 20.222401 20.330906 20.222401 20.330906 20.309208 20.244099 20.092197 19.962009 19.940296 19.896900 19.766697 19.810108 19.875202 19.853504 19.810108 19.875202 19.940296 20.092197 20.200703 20.309208 20.396000 20.374302 20.417698 20.352604 20.461109 20.374302 20.482807 20.396000 20.265797 20.265797 20.135609 20.113895 20.027103 20.200703 20.200703 20.265797 20.287510 20.461109 20.374302 20.396000 20.309208 20.265797 20.200703 20.092197 20.005405 19.940296 20.070499 20.070499 19.940296 19.983707 20.005405 20.222401 20.157307 20.287510 20.352604 20.287510 20.352604 20.265797 20.374302 20.330906 20.265797 20.157307 19.962009 19.896900 19.679905 19.528004 19.462910 19.484608 19.354404 19.289295 19.224201 19.224201 19.159107 19.093998 19.007206 18.963810 18.942097 18.833607 18.811909 18.855305 18.725101 18.768497 18.573200 18.529804 18.182606 17.987309 17.857105 17.705204 17.791996 17.748600 
17.618397 17.401402 17.401402 17.466496 17.488209 17.423100 17.488209 17.379704 17.358006 17.336308 17.401402 17.314610 17.423100 17.401402 17.618397 17.618397 17.466496 17.509907 17.596699 17.553303 17.575001 17.488209 17.661808 17.596699 17.640110 17.618397 17.553303 17.618397 17.640110 17.553303 17.466496 17.596699 17.509907 17.444798 17.401402 17.336308 17.466496 17.661808 17.705204 17.726902 17.726902 17.748600 17.791996 17.857105 17.922199 18.182606 18.117496 18.247700 18.291096 18.464710 18.486408 18.594898 18.660007 18.768497 18.833607 18.811909 18.920399 19.072300 19.137409 19.267597 19.311008 19.441196 19.397800 19.528004 19.636509 19.744999 19.896900 20.048801 20.135609 20.222401 20.222401 20.265797 20.265797 20.352604 20.309208 20.135609 20.048801 19.918598 19.853504 19.831806 19.766697 19.766697 19.810108 19.766697 19.853504 19.918598 19.918598 20.135609 20.157307 20.222401 20.309208 20.461109 20.461109 20.482807 20.439396 20.482807 20.461109 20.374302 20.287510 20.179005 20.092197 20.005405 19.940296 19.983707 20.070499 20.135609 20.135609 20.222401 20.179005 20.287510 20.330906 20.352604 20.330906 20.244099 20.200703 20.092197 20.135609 20.179005 20.048801 20.048801 20.113895 20.244099 20.200703 20.135609 20.244099 20.157307 20.113895 20.222401 20.287510 20.244099 20.200703 20.092197 19.983707 19.875202 19.679905 19.506306 19.441196 19.397800 19.441196 19.224201 19.202503 19.180805 19.050602 18.985508 18.855305 18.985508 18.963810 18.790195 18.833607 18.768497 18.681705 18.616596 18.616596 18.247700 18.095798 17.878803 17.791996 17.791996 17.726902 17.835407 
17.509907 17.488209 17.509907 17.444798 17.553303 17.466496 17.401402 17.488209 17.358006 17.336308 17.444798 17.488209 17.423100 17.466496 17.466496 17.596699 17.618397 17.596699 17.575001 17.618397 17.640110 17.683506 17.640110 17.661808 17.661808 17.683506 17.618397 17.618397 17.553303 17.509907 17.553303 17.531605 17.553303 17.444798 17.488209 17.444798 17.575001 17.488209 17.683506 17.683506 17.813709 17.857105 17.770298 17.813709 17.922199 18.030704 18.160908 18.182606 18.269398 18.486408 18.551502 18.616596 18.703403 18.746799 18.855305 18.877003 18.985508 19.072300 19.159107 19.245899 19.202503 19.397800 19.376102 19.506306 19.506306 19.701603 19.875202 20.027103 20.005405 20.113895 20.179005 20.287510 20.200703 20.374302 20.265797 20.113895 20.070499 19.962009 19.962009 19.853504 19.788410 19.788410 19.810108 19.766697 19.788410 19.853504 19.983707 20.135609 20.179005 20.309208 20.396000 20.439396 20.504505 20.482807 20.591297 20.461109 20.417698 20.396000 20.374302 20.135609 20.027103 19.983707 19.896900 19.918598 20.005405 20.092197 20.092197 20.157307 20.157307 20.309208 20.396000 20.374302 20.352604 20.352604 20.374302 20.309208 20.265797 20.222401 20.135609 20.330906 20.244099 20.179005 20.135609 20.135609 20.135609 20.027103 20.070499 20.113895 20.135609 20.135609 20.179005 20.135609 19.875202 19.983707 19.723301 19.593098 19.484608 19.419498 19.462910 19.311008 19.202503 19.180805 19.180805 19.137409 18.877003 18.942097 18.833607 18.768497 18.746799 18.811909 18.703403 18.660007 18.594898 18.399601 18.095798 18.030704 17.791996 17.791996 17.857105 17.835407 
17.423100 17.509907 17.379704 17.423100 17.509907 17.466496 17.466496 17.444798 17.466496 17.466496 17.466496 17.358006 17.249500 17.292896 17.271198 17.358006 17.553303 17.618397 17.618397 17.661808 17.618397 17.726902 17.640110 17.683506 17.683506 17.683506 17.596699 17.596699 17.618397 17.553303 17.575001 17.683506 17.488209 17.488209 17.553303 17.466496 17.509907 17.509907 17.531605 17.640110 17.791996 17.813709 17.748600 17.791996 17.791996 18.030704 18.182606 18.204304 18.269398 18.399601 18.464710 18.660007 18.660007 18.703403 18.811909 18.920399 18.985508 19.007206 19.180805 19.245899 19.245899 19.332706 19.354404 19.397800 19.571400 19.658207 19.810108 19.983707 19.962009 20.113895 20.092197 20.200703 20.135609 20.157307 20.157307 20.048801 20.070499 19.918598 19.853504 19.766697 19.744999 19.810108 19.766697 19.810108 19.831806 19.918598 19.962009 20.135609 20.309208 20.330906 20.417698 20.461109 20.526203 20.526203 20.417698 20.482807 20.374302 20.396000 20.309208 20.092197 19.918598 19.875202 19.875202 19.875202 19.962009 19.918598 19.983707 19.962009 20.092197 20.222401 20.396000 20.330906 20.396000 20.461109 20.439396 20.461109 20.396000 20.417698 20.309208 20.309208 20.222401 20.113895 20.048801 19.940296 19.918598 19.831806 19.940296 20.005405 19.918598 19.962009 19.983707 19.962009 19.875202 19.875202 19.788410 19.636509 19.658207 19.419498 19.484608 19.376102 19.311008 19.180805 19.137409 19.093998 18.898701 18.985508 18.833607 18.768497 18.768497 18.768497 18.616596 18.573200 18.551502 18.377903 18.030704 17.965595 17.791996 17.748600 17.813709 17.813709 
17.618397 17.531605 17.509907 17.444798 17.509907 17.466496 17.466496 17.509907 17.531605 17.488209 17.466496 17.184406 17.097599 17.097599 17.140995 17.336308 17.553303 17.531605 17.618397 17.618397 17.640110 17.683506 17.661808 17.726902 17.661808 17.683506 17.705204 17.726902 17.748600 17.596699 17.661808 17.618397 17.640110 17.596699 17.488209 17.596699 17.531605 17.509907 17.575001 17.683506 17.705204 17.748600 17.683506 17.705204 17.857105 18.074100 18.117496 18.182606 18.312809 18.312809 18.464710 18.616596 18.594898 18.768497 18.790195 18.855305 18.920399 19.050602 19.180805 19.354404 19.332706 19.267597 19.289295 19.311008 19.397800 19.571400 19.593098 19.853504 19.875202 19.940296 19.940296 20.092197 20.113895 20.157307 20.070499 19.918598 19.875202 19.918598 19.875202 19.810108 19.766697 19.766697 19.810108 19.788410 19.788410 19.918598 19.962009 20.179005 20.222401 20.396000 20.482807 20.439396 20.417698 20.396000 20.396000 20.439396 20.396000 20.352604 20.179005 20.048801 19.875202 19.896900 19.744999 19.744999 19.853504 19.853504 19.875202 20.048801 20.070499 20.179005 20.330906 20.374302 20.482807 20.547901 20.526203 20.482807 20.526203 20.461109 20.309208 20.352604 20.222401 20.048801 19.940296 19.962009 19.810108 19.810108 19.896900 19.788410 19.810108 19.788410 20.005405 19.918598 19.962009 19.940296 19.810108 19.701603 19.701603 19.614796 19.528004 19.484608 19.376102 19.332706 19.224201 19.007206 18.942097 18.877003 18.833607 18.768497 18.746799 18.790195 18.681705 18.573200 18.573200 18.269398 18.095798 17.922199 17.857105 17.813709 17.857105 17.857105 
17.596699 17.531605 17.488209 17.509907 17.531605 17.531605 17.726902 17.683506 17.488209 17.640110 17.509907 17.249500 17.032505 17.032505 17.075901 17.249500 17.553303 17.640110 17.575001 17.531605 17.596699 17.640110 17.683506 17.726902 17.618397 17.683506 17.661808 17.661808 17.726902 17.683506 17.640110 17.683506 17.618397 17.575001 17.531605 17.661808 17.488209 17.444798 17.509907 17.661808 17.726902 17.705204 17.661808 17.618397 17.705204 18.052402 18.052402 18.139210 18.291096 18.356205 18.421299 18.508106 18.616596 18.703403 18.790195 18.833607 18.963810 19.050602 19.245899 19.289295 19.311008 19.245899 19.267597 19.267597 19.332706 19.332706 19.506306 19.744999 19.723301 19.788410 19.853504 20.027103 20.027103 19.962009 19.962009 19.853504 19.788410 19.723301 19.766697 19.766697 19.766697 19.810108 19.766697 19.810108 19.853504 19.853504 20.070499 20.135609 20.309208 20.287510 20.330906 20.265797 20.417698 20.461109 20.461109 20.352604 20.374302 20.352604 20.200703 19.983707 19.853504 19.766697 19.701603 19.679905 19.788410 19.831806 19.853504 19.853504 20.027103 20.135609 20.330906 20.352604 20.461109 20.504505 20.461109 20.526203 20.461109 20.396000 20.309208 20.265797 20.179005 20.005405 19.853504 19.766697 19.744999 19.744999 19.744999 19.679905 19.701603 19.744999 19.788410 19.788410 19.788410 19.875202 19.875202 19.810108 19.723301 19.614796 19.658207 19.484608 19.441196 19.376102 19.224201 19.115696 19.007206 18.877003 18.898701 18.790195 18.768497 18.768497 18.681705 18.508106 18.442997 18.247700 18.030704 17.900501 17.857105 17.726902 17.857105 17.791996 
17.575001 17.596699 17.618397 17.683506 17.618397 17.770298 17.683506 17.726902 17.726902 17.661808 17.596699 17.206104 17.097599 17.054203 17.162708 17.249500 17.444798 17.509907 17.553303 17.575001 17.661808 17.813709 17.705204 17.770298 17.683506 17.791996 17.813709 17.770298 17.791996 17.705204 17.705204 17.705204 17.726902 17.705204 17.640110 17.618397 17.488209 17.509907 17.509907 17.596699 17.661808 17.683506 17.748600 17.618397 17.835407 17.943897 18.052402 18.160908 18.269398 18.356205 18.442997 18.594898 18.660007 18.681705 18.746799 18.877003 18.985508 19.093998 19.245899 19.332706 19.332706 19.311008 19.180805 19.245899 19.289295 19.376102 19.462910 19.593098 19.593098 19.679905 19.658207 19.853504 19.875202 19.875202 19.831806 19.810108 19.744999 19.766697 19.723301 19.766697 19.788410 19.810108 19.875202 19.831806 19.853504 19.896900 20.005405 20.287510 20.135609 20.374302 20.396000 20.374302 20.482807 20.330906 20.417698 20.352604 20.287510 20.200703 20.070499 19.918598 19.875202 19.788410 19.723301 19.679905 19.723301 19.766697 19.810108 19.918598 20.005405 20.200703 20.396000 20.396000 20.396000 20.461109 20.461109 20.482807 20.439396 20.439396 20.352604 20.244099 20.200703 20.027103 19.766697 19.766697 19.658207 19.614796 19.593098 19.636509 19.701603 19.571400 19.701603 19.788410 19.918598 19.896900 19.940296 19.875202 19.766697 19.701603 19.636509 19.506306 19.528004 19.462910 19.267597 19.115696 18.898701 19.007206 18.833607 18.811909 18.660007 18.660007 18.725101 18.551502 18.421299 18.204304 18.030704 17.922199 17.857105 17.857105 17.748600 17.900501 
17.748600 17.705204 17.791996 17.791996 17.705204 17.705204 17.661808 17.705204 17.575001 17.618397 17.509907 17.292896 17.075901 17.140995 17.054203 17.336308 17.444798 17.575001 17.618397 17.705204 17.661808 17.770298 17.770298 17.791996 17.791996 17.748600 17.813709 17.813709 17.705204 17.726902 17.748600 17.770298 17.661808 17.618397 17.596699 17.575001 17.531605 17.423100 17.553303 17.618397 17.661808 17.640110 17.618397 17.553303 17.618397 18.009007 17.987309 18.117496 18.312809 18.377903 18.486408 18.573200 18.681705 18.681705 18.790195 18.898701 18.985508 19.093998 19.267597 19.354404 19.332706 19.267597 19.245899 19.224201 19.245899 19.311008 19.354404 19.462910 19.419498 19.593098 19.549702 19.723301 19.636509 19.723301 19.723301 19.701603 19.701603 19.723301 19.766697 19.723301 19.788410 19.744999 19.853504 19.810108 19.810108 19.853504 20.027103 20.157307 20.157307 20.309208 20.287510 20.309208 20.352604 20.309208 20.352604 20.330906 20.222401 20.135609 20.027103 19.831806 19.831806 19.723301 19.744999 19.766697 19.723301 19.853504 19.810108 19.896900 20.070499 20.113895 20.309208 20.417698 20.417698 20.352604 20.461109 20.461109 20.461109 20.374302 20.244099 20.135609 20.092197 19.853504 19.810108 19.679905 19.549702 19.549702 19.571400 19.593098 19.571400 19.614796 19.658207 19.744999 19.853504 19.896900 19.940296 19.918598 19.875202 19.788410 19.679905 19.614796 19.614796 19.441196 19.376102 19.115696 18.920399 18.920399 18.811909 18.746799 18.681705 18.790195 18.551502 18.464710 18.442997 18.226002 18.117496 17.878803 17.770298 17.813709 17.900501 17.857105 
17.726902 17.596699 17.683506 17.791996 17.770298 17.705204 17.705204 17.705204 17.596699 17.575001 17.553303 17.379704 17.054203 17.054203 17.162708 17.162708 17.379704 17.640110 17.661808 17.748600 17.683506 17.791996 17.726902 17.726902 17.770298 17.813709 17.813709 17.857105 17.748600 17.748600 17.791996 17.835407 17.770298 17.661808 17.575001 17.596699 17.488209 17.466496 17.531605 17.661808 17.683506 17.705204 17.683506 17.531605 17.770298 18.030704 18.074100 18.182606 18.312809 18.377903 18.486408 18.638309 18.746799 18.768497 18.855305 18.855305 19.028904 19.202503 19.354404 19.419498 19.332706 19.332706 19.332706 19.289295 19.332706 19.267597 19.419498 19.484608 19.441196 19.484608 19.397800 19.549702 19.614796 19.658207 19.658207 19.679905 19.658207 19.636509 19.766697 19.810108 19.744999 19.744999 19.788410 19.810108 19.831806 19.853504 19.896900 20.027103 20.135609 20.222401 20.244099 20.157307 20.287510 20.352604 20.287510 20.222401 20.200703 20.005405 19.896900 19.853504 19.744999 19.744999 19.766697 19.679905 19.744999 19.766697 19.788410 19.918598 20.113895 20.070499 20.244099 20.309208 20.417698 20.352604 20.547901 20.417698 20.417698 20.330906 20.222401 20.157307 20.027103 19.875202 19.766697 19.571400 19.658207 19.571400 19.593098 19.506306 19.549702 19.549702 19.614796 19.788410 19.853504 19.896900 19.962009 19.940296 20.005405 19.831806 19.788410 19.679905 19.506306 19.484608 19.202503 19.093998 18.942097 18.985508 18.920399 18.811909 18.681705 18.508106 18.508106 18.464710 18.399601 18.269398 18.009007 17.878803 17.900501 17.835407 17.857105 17.943897 
17.770298 17.640110 17.726902 17.791996 17.835407 17.726902 17.705204 17.618397 17.618397 17.596699 17.596699 17.423100 17.140995 17.075901 17.075901 17.206104 17.379704 17.661808 17.813709 17.813709 17.726902 17.726902 17.835407 17.835407 17.791996 17.835407 17.813709 17.857105 17.857105 17.813709 17.813709 17.900501 17.748600 17.705204 17.661808 17.640110 17.553303 17.466496 17.509907 17.835407 17.770298 17.770298 17.618397 17.575001 17.922199 18.009007 18.009007 18.247700 18.226002 18.399601 18.508106 18.551502 18.681705 18.725101 18.833607 18.898701 18.985508 19.093998 19.224201 19.245899 19.289295 19.245899 19.267597 19.267597 19.311008 19.311008 19.397800 19.484608 19.462910 19.484608 19.506306 19.614796 19.593098 19.614796 19.701603 19.636509 19.658207 19.766697 19.831806 19.723301 19.701603 19.766697 19.810108 19.766697 19.853504 19.918598 19.853504 19.940296 20.005405 20.005405 20.070499 20.113895 20.179005 20.179005 20.200703 20.135609 20.092197 19.983707 19.896900 19.853504 19.788410 19.723301 19.744999 19.744999 19.766697 19.788410 19.766697 19.831806 19.962009 20.135609 20.222401 20.200703 20.417698 20.439396 20.417698 20.482807 20.396000 20.265797 20.157307 20.157307 19.940296 19.810108 19.658207 19.549702 19.549702 19.506306 19.484608 19.419498 19.441196 19.462910 19.679905 19.766697 19.853504 19.896900 19.962009 19.831806 19.831806 19.810108 19.766697 19.679905 19.593098 19.441196 19.224201 19.007206 19.028904 18.898701 18.855305 18.746799 18.681705 18.703403 18.442997 18.377903 18.334507 18.182606 17.965595 17.900501 17.813709 17.726902 17.857105 17.878803 
17.835407 17.705204 17.640110 17.813709 17.813709 17.726902 17.640110 17.640110 17.661808 17.553303 17.596699 17.444798 17.292896 17.119297 17.119297 17.119297 17.249500 17.596699 17.726902 17.770298 17.813709 17.748600 17.813709 17.857105 17.748600 17.770298 17.726902 17.878803 17.878803 17.813709 17.900501 17.900501 17.813709 17.748600 17.640110 17.640110 17.488209 17.553303 17.618397 17.813709 17.791996 17.640110 17.531605 17.705204 17.857105 18.095798 18.139210 18.377903 18.399601 18.399601 18.573200 18.638309 18.790195 18.811909 18.833607 18.898701 18.963810 19.050602 19.115696 19.159107 19.180805 19.289295 19.137409 19.202503 19.332706 19.289295 19.245899 19.332706 19.419498 19.441196 19.506306 19.614796 19.506306 19.636509 19.723301 19.701603 19.788410 19.810108 19.723301 19.788410 19.723301 19.831806 19.896900 19.810108 19.918598 19.962009 19.810108 19.983707 19.918598 19.983707 19.940296 19.962009 20.048801 19.983707 20.027103 19.962009 19.940296 19.940296 19.896900 19.788410 19.701603 19.679905 19.744999 19.788410 19.788410 19.744999 19.875202 19.766697 19.896900 20.179005 20.157307 20.135609 20.309208 20.352604 20.396000 20.309208 20.222401 20.265797 20.027103 19.940296 19.853504 19.744999 19.658207 19.506306 19.506306 19.506306 19.506306 19.397800 19.441196 19.484608 19.593098 19.723301 19.853504 19.918598 19.983707 19.831806 19.875202 19.788410 19.853504 19.636509 19.506306 19.462910 19.354404 19.115696 19.072300 18.963810 18.746799 18.768497 18.660007 18.660007 18.421299 18.442997 18.312809 18.204304 17.987309 17.987309 17.791996 17.922199 17.813709 17.900501 
17.878803 17.726902 17.791996 17.813709 17.661808 17.705204 17.575001 17.726902 17.575001 17.509907 17.596699 17.553303 17.292896 17.097599 17.206104 17.119297 17.140995 17.379704 17.726902 17.726902 17.770298 17.835407 17.813709 17.857105 17.791996 17.813709 17.791996 17.857105 17.835407 17.770298 17.835407 17.878803 17.813709 17.878803 17.748600 17.900501 17.900501 17.878803 17.922199 18.291096 18.508106 18.334507 17.878803 18.117496 18.160908 18.182606 18.334507 18.291096 18.442997 18.529804 18.681705 18.681705 18.746799 18.855305 18.855305 18.942097 18.942097 19.072300 19.137409 19.159107 19.159107 19.180805 19.028904 19.245899 19.202503 19.202503 19.245899 19.245899 19.441196 19.419498 19.419498 19.549702 19.506306 19.571400 19.658207 19.658207 19.636509 19.679905 19.701603 19.810108 19.723301 19.723301 19.875202 19.853504 19.896900 19.896900 19.896900 19.896900 19.962009 19.875202 19.940296 19.875202 20.027103 20.027103 19.940296 19.896900 20.027103 19.896900 19.810108 19.766697 19.766697 19.701603 19.766697 19.766697 19.744999 19.744999 19.831806 19.788410 19.918598 20.135609 20.179005 20.092197 20.330906 20.179005 20.309208 20.157307 20.179005 20.113895 19.918598 19.831806 19.723301 19.679905 19.593098 19.571400 19.528004 19.462910 19.506306 19.397800 19.441196 19.528004 19.636509 19.701603 19.766697 19.766697 19.853504 19.940296 19.831806 19.766697 19.744999 19.658207 19.506306 19.397800 19.245899 19.093998 18.963810 18.855305 18.811909 18.811909 18.638309 18.681705 18.421299 18.442997 18.204304 18.139210 17.922199 18.030704 17.857105 17.900501 17.835407 17.835407 
17.835407 17.770298 17.748600 17.748600 17.705204 17.683506 17.835407 17.683506 17.640110 17.683506 17.553303 17.531605 17.509907 17.075901 17.097599 17.032505 17.162708 17.336308 17.683506 17.770298 17.813709 17.705204 17.748600 17.791996 17.726902 17.835407 17.900501 17.900501 17.987309 17.835407 17.835407 18.009007 17.987309 18.182606 18.312809 18.746799 19.484608 19.723301 20.396000 21.198902 21.481007 20.634708 18.790195 18.638309 18.616596 18.464710 18.464710 18.486408 18.551502 18.681705 18.725101 18.725101 18.790195 18.768497 18.877003 18.877003 18.877003 19.007206 19.180805 19.115696 19.115696 19.072300 19.072300 19.137409 19.267597 19.180805 19.224201 19.202503 19.224201 19.397800 19.397800 19.506306 19.484608 19.506306 19.593098 19.593098 19.614796 19.506306 19.679905 19.810108 19.723301 19.744999 19.853504 19.831806 19.896900 19.896900 19.853504 19.918598 19.875202 19.983707 19.875202 19.918598 19.940296 19.983707 19.875202 19.875202 19.810108 19.853504 19.810108 19.788410 19.744999 19.723301 19.723301 19.788410 19.810108 19.831806 19.875202 19.701603 19.831806 19.940296 20.070499 20.005405 20.113895 20.092197 20.135609 20.027103 20.092197 20.048801 19.918598 19.831806 19.744999 19.571400 19.506306 19.484608 19.354404 19.354404 19.267597 19.332706 19.311008 19.397800 19.549702 19.701603 19.723301 19.788410 19.940296 19.831806 19.701603 19.744999 19.679905 19.528004 19.441196 19.332706 19.115696 19.072300 18.963810 18.898701 18.768497 18.790195 18.660007 18.681705 18.399601 18.356205 18.312809 18.117496 17.835407 17.965595 17.748600 17.835407 17.878803 17.857105 
17.813709 17.726902 17.661808 17.726902 17.748600 17.683506 17.640110 17.726902 17.748600 17.705204 17.683506 17.661808 17.488209 17.271198 17.054203 17.010807 17.097599 17.314610 17.640110 17.726902 17.813709 17.900501 17.857105 17.813709 17.748600 17.748600 17.878803 17.835407 18.117496 17.987309 18.095798 18.377903 18.811909 19.506306 20.678104 21.763096 22.283909 22.739597 22.848103 23.000004 22.848103 21.567799 19.940296 19.419498 19.159107 18.898701 18.638309 18.616596 18.703403 18.768497 18.855305 18.768497 18.811909 18.898701 18.920399 18.898701 18.942097 19.007206 19.137409 19.050602 19.072300 19.072300 19.028904 19.072300 19.072300 19.050602 19.137409 19.180805 19.224201 19.202503 19.376102 19.376102 19.289295 19.354404 19.397800 19.484608 19.419498 19.506306 19.614796 19.614796 19.614796 19.679905 19.744999 19.788410 19.853504 19.896900 19.896900 19.875202 19.853504 19.940296 19.940296 19.940296 19.962009 19.940296 19.896900 19.788410 19.810108 19.853504 19.962009 19.744999 19.853504 19.766697 19.853504 19.788410 19.831806 19.744999 19.766697 19.788410 19.788410 19.962009 19.918598 19.918598 19.875202 19.940296 19.918598 19.918598 19.962009 19.918598 19.766697 19.614796 19.571400 19.528004 19.506306 19.354404 19.332706 19.289295 19.332706 19.267597 19.311008 19.441196 19.528004 19.484608 19.658207 19.679905 19.788410 19.614796 19.636509 19.723301 19.679905 19.441196 19.354404 19.180805 19.137409 18.985508 18.898701 18.898701 18.833607 18.746799 18.660007 18.594898 18.442997 18.291096 18.226002 18.030704 17.857105 17.965595 17.770298 17.813709 17.857105 17.965595 
17.683506 17.683506 17.705204 17.726902 17.748600 17.726902 17.791996 17.770298 17.683506 17.683506 17.661808 17.726902 17.553303 17.358006 17.054203 17.097599 17.162708 17.271198 17.618397 17.835407 17.878803 17.726902 17.857105 17.922199 17.857105 17.900501 17.922199 18.030704 18.182606 18.508106 19.007206 20.027103 21.242298 22.218800 22.848103 23.151905 23.238697 23.303806 23.477406 23.520802 23.216999 22.240498 20.981907 20.179005 19.658207 19.332706 18.855305 18.877003 18.963810 18.942097 18.942097 18.963810 18.963810 18.942097 19.007206 18.985508 19.007206 18.985508 19.115696 19.115696 18.985508 19.072300 19.007206 19.093998 19.115696 19.093998 19.093998 19.137409 19.180805 19.180805 19.202503 19.245899 19.267597 19.311008 19.376102 19.354404 19.397800 19.506306 19.528004 19.549702 19.528004 19.614796 19.636509 19.658207 19.810108 19.788410 19.701603 19.788410 19.788410 19.875202 19.853504 19.918598 19.853504 19.810108 19.896900 19.896900 19.853504 19.810108 19.831806 19.744999 19.744999 19.831806 19.766697 19.766697 19.831806 19.744999 19.701603 19.766697 19.788410 19.810108 19.940296 19.810108 19.896900 19.788410 19.766697 19.701603 19.679905 19.744999 19.593098 19.614796 19.528004 19.484608 19.462910 19.397800 19.332706 19.289295 19.354404 19.311008 19.332706 19.311008 19.506306 19.462910 19.549702 19.636509 19.658207 19.636509 19.484608 19.614796 19.484608 19.419498 19.311008 19.093998 19.050602 18.985508 18.855305 18.768497 18.681705 18.681705 18.660007 18.551502 18.334507 18.291096 18.226002 18.074100 17.835407 17.857105 17.791996 17.813709 17.878803 17.835407 
17.835407 17.705204 17.770298 17.748600 17.900501 17.640110 17.748600 17.726902 17.748600 17.618397 17.683506 17.661808 17.618397 17.379704 17.184406 17.075901 17.162708 17.206104 17.531605 17.813709 17.878803 17.791996 17.878803 17.857105 17.878803 17.965595 18.204304 18.312809 18.746799 19.831806 21.242298 22.500904 22.913197 23.151905 23.390598 23.455708 23.716099 23.564198 23.672703 23.607609 23.542500 22.739597 21.415897 20.699802 20.092197 19.528004 19.332706 19.180805 19.202503 19.050602 19.007206 18.963810 19.115696 19.028904 19.050602 18.985508 19.028904 19.007206 19.072300 19.115696 19.137409 19.159107 19.115696 19.115696 19.093998 19.050602 19.028904 19.137409 19.180805 19.224201 19.202503 19.224201 19.245899 19.224201 19.289295 19.311008 19.332706 19.397800 19.484608 19.419498 19.419498 19.528004 19.571400 19.571400 19.636509 19.723301 19.593098 19.593098 19.766697 19.831806 19.744999 19.766697 19.810108 19.853504 19.853504 19.875202 19.962009 19.896900 19.831806 19.810108 19.810108 19.810108 19.896900 19.810108 19.788410 19.701603 19.788410 19.701603 19.766697 19.810108 19.810108 19.810108 19.831806 19.788410 19.744999 19.658207 19.593098 19.549702 19.484608 19.506306 19.441196 19.419498 19.441196 19.289295 19.267597 19.245899 19.289295 19.289295 19.224201 19.180805 19.332706 19.332706 19.441196 19.441196 19.484608 19.441196 19.332706 19.332706 19.354404 19.376102 19.159107 19.072300 19.072300 18.920399 18.877003 18.811909 18.703403 18.616596 18.616596 18.508106 18.377903 18.247700 18.160908 18.030704 17.770298 17.857105 17.857105 17.857105 17.922199 17.878803 
17.791996 17.661808 17.748600 17.770298 17.726902 17.618397 17.661808 17.791996 17.683506 17.596699 17.726902 17.618397 17.705204 17.531605 17.227802 17.119297 17.140995 17.206104 17.553303 17.705204 17.922199 17.878803 17.835407 18.052402 18.095798 18.356205 18.725101 19.614796 21.047001 22.218800 22.783009 23.238697 23.390598 23.520802 23.672703 23.694401 23.716099 23.737797 23.976505 23.737797 23.455708 22.565998 21.611210 20.786610 20.265797 19.766697 19.419498 19.506306 19.289295 19.311008 19.180805 19.072300 19.093998 19.050602 19.115696 19.072300 19.050602 19.093998 19.115696 19.159107 19.202503 19.159107 19.159107 19.050602 19.093998 19.159107 19.028904 19.093998 19.180805 19.202503 19.202503 19.202503 19.245899 19.289295 19.267597 19.332706 19.267597 19.289295 19.332706 19.354404 19.332706 19.376102 19.462910 19.484608 19.506306 19.484608 19.462910 19.549702 19.701603 19.744999 19.723301 19.658207 19.788410 19.723301 19.723301 19.831806 19.788410 19.831806 19.723301 19.810108 19.810108 19.744999 19.831806 19.831806 19.766697 19.701603 19.679905 19.853504 19.744999 19.788410 19.853504 19.853504 19.853504 19.723301 19.679905 19.744999 19.528004 19.528004 19.376102 19.376102 19.376102 19.397800 19.311008 19.311008 19.267597 19.267597 19.289295 19.202503 19.072300 19.137409 19.245899 19.224201 19.441196 19.311008 19.267597 19.202503 19.159107 19.202503 19.267597 19.159107 19.028904 19.050602 18.985508 18.790195 18.768497 18.768497 18.681705 18.638309 18.486408 18.573200 18.291096 18.291096 18.160908 17.965595 17.857105 17.900501 17.770298 17.813709 17.943897 17.878803 
17.835407 17.791996 17.683506 17.726902 17.791996 17.813709 17.683506 17.726902 17.726902 17.726902 17.748600 17.683506 17.683506 17.553303 17.444798 17.227802 17.206104 17.184406 17.488209 17.683506 17.943897 17.878803 18.160908 18.464710 18.877003 19.506306 20.764896 22.001804 22.783009 23.108509 23.260410 23.564198 23.716099 23.846302 23.933109 23.889698 23.933109 23.933109 23.889698 23.672703 23.347202 22.262196 21.546101 21.090397 20.547901 20.113895 19.788410 19.484608 19.397800 19.311008 19.311008 19.289295 19.202503 19.202503 19.093998 19.159107 19.115696 19.137409 19.137409 19.137409 19.137409 19.115696 19.072300 19.224201 19.137409 19.093998 19.137409 19.137409 19.202503 19.159107 19.202503 19.137409 19.180805 19.311008 19.311008 19.267597 19.311008 19.267597 19.311008 19.332706 19.289295 19.267597 19.376102 19.397800 19.419498 19.506306 19.419498 19.484608 19.593098 19.723301 19.679905 19.658207 19.701603 19.679905 19.658207 19.701603 19.744999 19.744999 19.723301 19.701603 19.766697 19.788410 19.788410 19.701603 19.679905 19.788410 19.723301 19.679905 19.766697 19.679905 19.810108 19.810108 19.701603 19.658207 19.658207 19.636509 19.484608 19.506306 19.376102 19.462910 19.332706 19.311008 19.311008 19.267597 19.224201 19.180805 19.159107 19.093998 19.159107 19.093998 19.267597 19.050602 19.224201 19.202503 19.224201 19.093998 19.137409 19.050602 19.180805 18.963810 18.963810 18.920399 18.898701 18.790195 18.855305 18.811909 18.660007 18.638309 18.594898 18.551502 18.399601 18.247700 18.117496 18.117496 17.878803 17.943897 17.770298 17.813709 17.878803 17.835407 
17.726902 17.683506 17.726902 17.748600 17.770298 17.726902 17.748600 17.791996 17.661808 17.661808 17.661808 17.661808 17.705204 17.661808 17.292896 17.206104 17.162708 17.227802 17.444798 17.857105 18.226002 18.399601 18.811909 19.788410 20.895100 21.871601 22.696201 22.956608 23.151905 23.173603 23.564198 23.781208 23.846302 23.889698 24.084995 24.128407 24.063297 23.846302 23.282108 22.500904 21.784809 21.763096 21.546101 21.198902 20.699802 20.244099 19.875202 19.484608 19.289295 19.202503 19.180805 19.224201 19.267597 19.050602 19.115696 19.072300 19.072300 19.159107 19.180805 19.159107 19.093998 19.115696 19.072300 19.050602 19.137409 19.159107 19.072300 19.115696 19.115696 19.072300 19.093998 19.093998 19.245899 19.267597 19.245899 19.224201 19.245899 19.267597 19.267597 19.311008 19.202503 19.224201 19.224201 19.267597 19.332706 19.311008 19.354404 19.441196 19.462910 19.571400 19.614796 19.528004 19.614796 19.571400 19.636509 19.614796 19.636509 19.679905 19.701603 19.723301 19.658207 19.766697 19.679905 19.701603 19.614796 19.658207 19.679905 19.636509 19.636509 19.766697 19.723301 19.679905 19.701603 19.593098 19.614796 19.506306 19.484608 19.419498 19.332706 19.354404 19.332706 19.354404 19.224201 19.311008 19.180805 19.072300 19.093998 19.028904 19.050602 18.963810 19.137409 19.050602 18.985508 18.942097 18.942097 18.898701 18.942097 18.985508 19.007206 19.050602 18.920399 18.898701 18.811909 18.855305 18.681705 18.746799 18.616596 18.660007 18.529804 18.486408 18.291096 18.182606 18.160908 17.987309 17.900501 17.857105 17.835407 17.705204 17.878803 17.813709 
17.726902 17.683506 17.726902 17.813709 17.813709 17.770298 17.835407 17.813709 17.661808 17.791996 17.705204 17.748600 17.726902 17.748600 17.379704 17.227802 17.271198 17.227802 17.358006 18.160908 18.877003 20.157307 20.916798 22.240498 22.848103 23.000004 23.325504 23.455708 23.390598 23.477406 23.694401 23.976505 24.084995 24.128407 24.171803 24.106709 24.084995 23.282108 22.197102 20.916798 20.808308 21.698002 21.980106 21.806507 21.220600 20.656406 20.092197 19.788410 19.506306 19.376102 19.267597 19.289295 19.159107 19.093998 19.115696 19.093998 19.224201 19.180805 19.159107 19.159107 19.180805 19.180805 19.115696 19.137409 19.180805 19.050602 19.137409 19.137409 19.159107 19.159107 19.137409 19.289295 19.224201 19.245899 19.224201 19.202503 19.289295 19.202503 19.267597 19.332706 19.245899 19.289295 19.224201 19.224201 19.267597 19.267597 19.289295 19.332706 19.441196 19.506306 19.528004 19.506306 19.571400 19.506306 19.549702 19.571400 19.593098 19.658207 19.549702 19.658207 19.636509 19.658207 19.636509 19.658207 19.658207 19.636509 19.701603 19.701603 19.723301 19.679905 19.679905 19.723301 19.614796 19.571400 19.614796 19.506306 19.484608 19.397800 19.311008 19.376102 19.332706 19.267597 19.267597 19.202503 19.050602 19.137409 19.007206 19.093998 19.050602 19.093998 19.028904 18.920399 18.985508 18.877003 18.855305 18.811909 18.833607 18.877003 18.963810 18.985508 18.811909 18.898701 18.790195 18.746799 18.638309 18.725101 18.660007 18.508106 18.508106 18.464710 18.226002 18.052402 18.117496 17.943897 17.878803 17.922199 17.770298 17.791996 17.857105 17.835407 
17.705204 17.857105 17.813709 17.791996 17.770298 17.726902 17.705204 17.835407 17.748600 17.748600 17.726902 17.640110 17.770298 17.900501 17.618397 17.314610 17.314610 17.184406 17.444798 18.442997 20.678104 22.153706 22.826405 23.216999 23.434010 23.347202 23.477406 23.542500 23.716099 23.694401 23.802906 24.084995 24.150105 24.193501 24.280308 24.215199 24.084995 23.130207 21.481007 21.567799 22.479206 22.934910 22.978306 22.544300 21.763096 20.960209 20.417698 19.831806 19.658207 19.506306 19.354404 19.267597 19.224201 19.072300 19.202503 19.072300 19.093998 19.115696 19.245899 19.159107 19.180805 19.180805 19.137409 19.093998 19.137409 19.115696 19.072300 19.072300 19.180805 19.202503 19.245899 19.224201 19.289295 19.245899 19.332706 19.159107 19.267597 19.202503 19.159107 19.289295 19.267597 19.180805 19.180805 19.332706 19.224201 19.224201 19.245899 19.354404 19.397800 19.506306 19.484608 19.484608 19.462910 19.419498 19.506306 19.506306 19.636509 19.484608 19.571400 19.636509 19.484608 19.571400 19.528004 19.614796 19.658207 19.636509 19.679905 19.766697 19.658207 19.614796 19.701603 19.549702 19.549702 19.549702 19.593098 19.528004 19.441196 19.462910 19.332706 19.332706 19.332706 19.159107 19.267597 19.245899 19.093998 19.137409 19.050602 19.028904 19.050602 18.985508 19.050602 18.942097 18.855305 18.833607 18.811909 18.811909 18.790195 18.703403 18.790195 18.811909 18.746799 18.746799 18.746799 18.725101 18.681705 18.681705 18.573200 18.486408 18.508106 18.377903 18.312809 18.117496 18.117496 17.987309 17.922199 17.922199 17.857105 17.791996 17.835407 17.748600 
17.726902 17.770298 17.835407 17.813709 17.791996 17.791996 17.813709 17.813709 17.770298 17.661808 17.791996 17.770298 17.835407 17.857105 17.618397 17.206104 17.314610 17.119297 17.466496 18.226002 20.764896 22.587696 23.238697 23.520802 23.564198 23.737797 23.737797 23.716099 23.889698 24.019901 23.998203 24.171803 24.236897 24.258610 24.215199 24.215199 24.041599 23.737797 23.520802 23.824604 24.041599 23.694401 23.672703 23.607609 22.696201 21.763096 20.721500 20.222401 19.983707 19.679905 19.549702 19.397800 19.311008 19.159107 19.245899 19.180805 19.180805 19.202503 19.159107 19.180805 19.115696 19.137409 19.050602 19.115696 19.202503 19.159107 19.093998 19.115696 19.224201 19.159107 19.267597 19.267597 19.267597 19.289295 19.311008 19.289295 19.245899 19.224201 19.180805 19.311008 19.267597 19.224201 19.245899 19.289295 19.224201 19.180805 19.245899 19.354404 19.354404 19.376102 19.441196 19.397800 19.441196 19.462910 19.484608 19.462910 19.528004 19.462910 19.549702 19.528004 19.549702 19.462910 19.571400 19.571400 19.528004 19.679905 19.614796 19.766697 19.614796 19.636509 19.636509 19.593098 19.484608 19.593098 19.506306 19.484608 19.484608 19.397800 19.354404 19.332706 19.202503 19.202503 19.245899 19.115696 19.137409 19.072300 19.007206 19.115696 19.050602 18.920399 18.942097 18.877003 18.855305 18.790195 18.833607 18.746799 18.768497 18.725101 18.746799 18.725101 18.768497 18.768497 18.725101 18.616596 18.616596 18.660007 18.551502 18.529804 18.399601 18.377903 18.226002 18.074100 18.030704 17.965595 17.943897 17.922199 17.748600 17.813709 17.791996 17.813709 
17.683506 17.705204 17.661808 17.770298 17.791996 17.770298 17.770298 17.726902 17.683506 17.661808 17.705204 17.813709 17.770298 17.943897 17.683506 17.423100 17.401402 17.314610 17.444798 17.987309 20.070499 22.522602 23.303806 23.651005 23.694401 23.802906 23.889698 23.868000 24.084995 23.954807 24.041599 24.215199 24.215199 24.193501 24.128407 24.150105 23.998203 24.041599 24.063297 24.236897 24.258610 23.998203 23.846302 23.889698 23.368900 22.479206 21.329105 20.482807 20.135609 19.831806 19.658207 19.462910 19.311008 19.267597 19.267597 19.224201 19.180805 19.202503 19.311008 19.245899 19.137409 19.159107 19.137409 19.224201 19.180805 19.159107 19.159107 19.180805 19.202503 19.180805 19.289295 19.289295 19.311008 19.267597 19.332706 19.267597 19.311008 19.267597 19.202503 19.245899 19.245899 19.202503 19.202503 19.224201 19.267597 19.267597 19.289295 19.267597 19.397800 19.332706 19.354404 19.354404 19.419498 19.376102 19.397800 19.441196 19.614796 19.506306 19.528004 19.484608 19.506306 19.571400 19.549702 19.571400 19.636509 19.658207 19.636509 19.701603 19.636509 19.528004 19.636509 19.658207 19.571400 19.462910 19.484608 19.419498 19.419498 19.397800 19.224201 19.289295 19.202503 19.202503 19.159107 19.180805 19.093998 19.093998 19.072300 19.028904 19.159107 18.942097 18.985508 18.985508 18.790195 18.898701 18.833607 18.746799 18.833607 18.746799 18.725101 18.681705 18.681705 18.790195 18.790195 18.725101 18.638309 18.573200 18.551502 18.421299 18.442997 18.312809 18.182606 18.009007 17.987309 17.835407 17.965595 17.835407 17.835407 17.748600 17.922199 17.726902 
