# Supplementary material for: Food Image Segmentation Using Multi-Modal Imaging Sensors with Color and Thermal Data
Source: Sensors (Basel). 2023 Jan 4;23(2):560. doi: 10.3390/s23020560 (PMC9860575; doi:10.3390/s23020560)
Supplement: Supplementary file 1 [file sensors-23-00560-s001.zip › Combined Data/Calibration/Calibration thermal/rgb83.txt]

16.620197 16.772099 16.728703 16.793797 16.902302 16.837208 16.728703 16.772099 16.772099 16.750401 16.750401 16.837208 16.837208 16.815510 16.837208 16.815510 16.793797 16.880604 16.858906 16.837208 16.945698 16.858906 16.858906 16.924000 16.989109 16.902302 16.945698 17.032505 16.989109 17.075901 17.097599 16.924000 17.032505 17.119297 17.162708 17.032505 17.075901 17.054203 17.140995 17.184406 17.032505 17.075901 17.097599 17.054203 17.054203 17.075901 17.032505 17.119297 17.010807 17.010807 17.075901 17.010807 16.967396 17.054203 17.184406 17.140995 17.140995 17.271198 17.271198 17.271198 17.336308 17.358006 17.553303 17.401402 17.466496 17.488209 17.553303 17.488209 17.553303 17.618397 17.640110 17.618397 17.770298 17.705204 17.683506 17.748600 17.661808 17.770298 17.705204 17.726902 17.705204 17.748600 17.813709 17.791996 17.791996 17.726902 17.791996 17.726902 17.726902 17.922199 17.835407 17.900501 17.791996 17.791996 17.791996 17.922199 17.943897 17.922199 18.139210 18.030704 18.009007 18.074100 18.052402 17.965595 18.009007 17.943897 17.813709 18.030704 17.900501 17.791996 17.987309 17.791996 17.900501 17.791996 17.791996 17.705204 17.813709 17.726902 17.553303 17.509907 17.358006 17.054203 16.924000 16.902302 16.924000 16.793797 16.793797 16.837208 16.880604 16.793797 16.728703 16.750401 16.728703 16.750401 16.728703 16.772099 16.707005 16.707005 16.663609 16.663609 16.685307 16.641895 16.815510 16.750401 16.793797 16.858906 16.793797 16.772099 16.880604 16.837208 16.967396 16.945698 16.880604 17.054203 17.010807 17.075901 17.140995 16.989109 17.119297 17.097599 
16.858906 16.837208 16.815510 16.945698 16.793797 16.967396 16.880604 16.815510 16.880604 16.837208 16.707005 16.858906 16.793797 16.924000 16.924000 16.902302 16.902302 16.924000 16.945698 16.837208 16.902302 16.858906 16.902302 17.032505 16.924000 17.032505 16.902302 17.032505 16.989109 16.945698 17.010807 17.075901 17.032505 17.206104 17.162708 17.119297 17.075901 17.119297 17.184406 17.075901 17.010807 16.989109 16.989109 16.989109 16.967396 16.924000 16.989109 16.880604 16.880604 16.902302 16.945698 17.010807 17.075901 17.140995 17.271198 17.292896 17.314610 17.379704 17.336308 17.423100 17.314610 17.488209 17.575001 17.661808 17.640110 17.553303 17.640110 17.683506 17.748600 17.618397 17.770298 17.726902 17.661808 17.661808 17.791996 17.661808 17.791996 17.748600 17.705204 17.748600 17.813709 17.748600 17.791996 17.813709 17.748600 17.770298 17.813709 17.791996 17.835407 17.878803 17.922199 17.857105 17.813709 17.900501 17.943897 17.943897 17.987309 17.987309 18.117496 18.117496 18.160908 18.204304 18.226002 18.226002 18.139210 18.074100 17.943897 18.030704 18.009007 17.922199 17.965595 18.009007 17.943897 17.835407 17.835407 17.878803 17.813709 17.748600 17.683506 17.596699 17.466496 17.162708 17.010807 16.924000 16.858906 16.880604 16.837208 16.837208 16.815510 16.793797 16.772099 16.707005 16.750401 16.707005 16.750401 16.793797 16.728703 16.750401 16.772099 16.663609 16.598499 16.685307 16.837208 16.772099 16.880604 16.902302 16.750401 16.793797 16.793797 16.989109 16.989109 17.032505 16.989109 17.010807 17.075901 17.184406 17.206104 17.119297 17.206104 17.140995 
16.837208 16.880604 16.858906 16.793797 16.793797 16.880604 16.902302 16.858906 16.858906 16.793797 16.880604 16.880604 16.880604 16.902302 16.880604 16.858906 16.880604 16.880604 16.989109 16.902302 16.945698 16.902302 16.858906 17.054203 16.924000 16.989109 17.032505 16.945698 17.010807 17.119297 17.010807 17.054203 17.119297 17.140995 17.140995 17.097599 17.097599 16.989109 17.075901 17.075901 16.924000 16.815510 16.837208 16.837208 16.837208 16.880604 16.815510 16.837208 16.880604 17.054203 17.075901 17.184406 17.249500 17.314610 17.444798 17.444798 17.401402 17.618397 17.553303 17.488209 17.575001 17.575001 17.770298 17.770298 17.813709 17.596699 17.705204 17.791996 17.791996 17.770298 17.791996 17.791996 17.683506 17.726902 17.835407 17.878803 17.791996 17.857105 17.813709 17.835407 17.791996 17.835407 17.922199 17.857105 17.748600 17.835407 17.857105 17.835407 17.922199 17.922199 17.943897 17.943897 17.857105 17.878803 17.900501 17.987309 18.009007 18.095798 18.226002 18.074100 18.204304 18.291096 18.269398 18.269398 18.204304 18.160908 18.030704 18.009007 18.009007 17.922199 18.030704 18.030704 17.965595 17.922199 17.922199 17.943897 17.791996 17.791996 17.770298 17.640110 17.705204 17.358006 17.206104 16.924000 16.902302 16.858906 16.728703 16.858906 16.902302 16.707005 16.772099 16.750401 16.750401 16.663609 16.685307 16.685307 16.707005 16.620197 16.685307 16.641895 16.663609 16.663609 16.750401 16.685307 16.750401 16.902302 16.750401 16.837208 16.772099 16.837208 16.924000 16.880604 17.032505 16.967396 17.054203 17.075901 17.140995 17.227802 17.075901 17.119297 
16.945698 16.924000 16.880604 16.902302 16.924000 16.880604 16.945698 16.837208 16.837208 16.902302 16.772099 16.858906 16.902302 16.902302 16.924000 16.945698 16.837208 16.945698 16.902302 16.902302 16.989109 16.989109 17.054203 17.010807 16.967396 16.989109 17.075901 16.945698 16.989109 16.967396 16.989109 17.054203 17.075901 17.119297 17.075901 17.162708 17.032505 16.989109 17.097599 17.075901 16.945698 16.793797 16.880604 16.837208 16.793797 16.880604 16.945698 17.032505 17.119297 17.314610 17.249500 17.271198 17.227802 17.358006 17.553303 17.575001 17.444798 17.596699 17.618397 17.640110 17.640110 17.596699 17.748600 17.857105 17.813709 17.748600 17.726902 17.705204 17.705204 17.726902 17.900501 17.770298 17.791996 17.770298 17.878803 17.813709 17.813709 17.878803 17.835407 17.857105 17.878803 17.900501 17.922199 17.900501 17.770298 17.770298 17.835407 17.835407 17.922199 18.030704 17.987309 17.943897 17.900501 17.965595 18.009007 18.139210 18.052402 18.139210 18.247700 18.269398 18.226002 18.421299 18.486408 18.291096 18.356205 18.291096 18.182606 18.139210 18.095798 18.030704 18.074100 17.965595 18.009007 17.943897 17.965595 17.900501 17.835407 17.857105 17.726902 17.748600 17.661808 17.618397 17.401402 17.097599 16.945698 16.924000 16.837208 16.858906 16.858906 16.772099 16.815510 16.793797 16.772099 16.750401 16.663609 16.685307 16.772099 16.663609 16.750401 16.750401 16.663609 16.728703 16.728703 16.707005 16.641895 16.772099 16.750401 16.772099 16.815510 16.750401 16.858906 16.880604 16.902302 16.989109 17.054203 17.184406 17.249500 17.184406 17.162708 17.162708 
16.837208 16.793797 16.858906 16.945698 16.945698 16.945698 16.989109 16.837208 16.837208 16.815510 16.924000 16.880604 16.945698 16.858906 16.902302 16.880604 16.924000 16.945698 17.010807 16.902302 16.989109 16.924000 17.010807 16.945698 17.075901 17.075901 17.054203 17.032505 16.989109 17.032505 17.075901 17.054203 17.010807 17.075901 17.162708 17.075901 17.140995 17.010807 17.119297 17.140995 16.967396 16.837208 16.880604 16.967396 17.097599 17.227802 17.140995 17.162708 17.314610 17.336308 17.444798 17.466496 17.466496 17.575001 17.488209 17.553303 17.618397 17.705204 17.683506 17.748600 17.683506 17.726902 17.922199 17.900501 17.791996 17.791996 17.857105 17.813709 17.813709 17.813709 17.943897 17.835407 17.878803 17.813709 17.900501 17.835407 17.922199 17.878803 17.922199 17.922199 17.922199 17.900501 17.943897 17.878803 17.835407 17.791996 17.878803 17.922199 18.052402 17.943897 17.922199 17.987309 17.965595 17.987309 18.052402 18.117496 18.117496 18.334507 18.356205 18.421299 18.442997 18.551502 18.508106 18.486408 18.399601 18.334507 18.226002 18.226002 18.160908 18.117496 18.139210 18.160908 18.074100 18.074100 18.009007 18.052402 17.965595 17.900501 17.770298 17.748600 17.726902 17.640110 17.444798 17.162708 17.032505 17.032505 16.924000 16.902302 16.902302 16.902302 16.837208 16.924000 16.815510 16.793797 16.728703 16.750401 16.793797 16.728703 16.858906 16.728703 16.663609 16.641895 16.728703 16.815510 16.641895 16.793797 16.750401 16.750401 16.728703 16.772099 16.837208 16.858906 16.902302 17.010807 17.032505 17.097599 17.227802 17.140995 17.162708 17.249500 
16.837208 16.967396 16.858906 16.924000 16.924000 16.967396 16.880604 16.924000 16.902302 16.945698 17.032505 16.793797 16.945698 16.967396 16.880604 16.945698 16.945698 16.989109 17.010807 17.010807 17.010807 16.989109 17.075901 17.010807 17.054203 17.075901 17.032505 17.054203 17.032505 16.989109 17.075901 17.162708 17.119297 17.184406 17.227802 17.119297 17.184406 17.162708 17.206104 17.075901 17.032505 16.945698 17.097599 17.227802 17.423100 17.531605 17.423100 17.466496 17.444798 17.575001 17.531605 17.509907 17.553303 17.640110 17.770298 17.791996 17.813709 17.770298 17.857105 17.748600 17.835407 17.857105 17.922199 17.922199 17.900501 17.900501 17.835407 17.878803 17.878803 17.922199 17.943897 17.943897 17.878803 17.770298 17.922199 17.900501 17.965595 17.965595 18.052402 18.009007 18.052402 17.987309 18.030704 17.965595 17.900501 17.922199 17.965595 17.987309 18.009007 18.095798 18.009007 18.052402 18.009007 18.030704 18.074100 18.247700 18.182606 18.377903 18.399601 18.486408 18.486408 18.616596 18.573200 18.616596 18.573200 18.529804 18.312809 18.291096 18.182606 18.226002 18.204304 18.052402 18.160908 18.030704 18.009007 18.117496 17.965595 17.900501 17.900501 17.987309 17.770298 17.661808 17.640110 17.379704 17.271198 17.119297 16.880604 16.924000 17.010807 16.880604 16.902302 16.858906 16.924000 16.858906 16.858906 16.793797 16.815510 16.793797 16.793797 16.793797 16.685307 16.707005 16.772099 16.685307 16.750401 16.793797 16.772099 16.815510 16.858906 16.880604 16.837208 16.858906 16.902302 17.010807 17.054203 17.075901 17.206104 17.184406 17.227802 17.227802 
16.945698 16.880604 16.967396 17.032505 16.858906 16.989109 16.858906 16.902302 17.010807 16.945698 16.989109 16.945698 16.989109 16.902302 16.967396 17.010807 17.010807 16.945698 16.967396 16.989109 17.054203 17.075901 16.989109 17.054203 16.989109 17.032505 16.967396 17.032505 17.119297 17.162708 17.054203 17.184406 17.184406 17.206104 17.271198 17.162708 17.119297 17.271198 17.097599 17.227802 17.184406 17.119297 17.336308 17.358006 17.358006 17.553303 17.488209 17.531605 17.575001 17.748600 17.705204 17.748600 17.705204 17.726902 17.857105 17.900501 17.791996 17.900501 17.857105 17.878803 17.857105 17.900501 17.922199 17.965595 17.943897 17.943897 17.965595 17.922199 17.922199 17.943897 18.030704 17.987309 17.922199 17.878803 17.878803 17.987309 18.226002 18.009007 18.052402 18.095798 18.030704 18.074100 18.160908 18.095798 18.030704 18.052402 18.074100 18.160908 18.139210 18.117496 18.052402 18.117496 18.052402 18.030704 18.160908 18.291096 18.421299 18.377903 18.594898 18.660007 18.508106 18.573200 18.681705 18.594898 18.616596 18.551502 18.529804 18.442997 18.334507 18.291096 18.377903 18.269398 18.204304 18.139210 18.117496 18.095798 18.074100 18.095798 18.009007 17.965595 17.857105 17.857105 17.705204 17.640110 17.423100 17.206104 17.054203 17.010807 16.989109 16.945698 16.902302 16.902302 16.880604 16.880604 16.880604 16.772099 16.837208 16.858906 16.815510 16.858906 16.772099 16.793797 16.750401 16.837208 16.793797 16.815510 16.793797 16.858906 16.902302 16.880604 16.924000 16.945698 16.967396 17.032505 17.140995 17.119297 17.184406 17.227802 17.292896 17.249500 
16.924000 16.989109 16.945698 17.010807 16.924000 16.967396 16.945698 17.010807 16.967396 16.924000 16.945698 16.967396 16.945698 16.989109 17.010807 17.010807 16.989109 17.097599 17.010807 16.989109 17.010807 17.054203 16.989109 17.097599 17.010807 16.858906 16.641895 16.772099 17.032505 17.032505 17.162708 17.184406 17.162708 17.249500 17.206104 17.227802 17.227802 17.162708 17.206104 17.466496 17.401402 17.466496 17.509907 17.553303 17.488209 17.596699 17.618397 17.813709 17.705204 17.791996 17.835407 17.900501 17.857105 17.900501 17.878803 17.835407 17.835407 18.009007 17.943897 17.943897 17.900501 17.878803 17.965595 17.965595 17.987309 18.030704 18.095798 17.987309 18.052402 18.052402 18.095798 18.030704 17.943897 17.900501 17.987309 18.074100 18.182606 18.117496 18.117496 18.139210 18.160908 18.291096 18.291096 18.204304 18.204304 18.160908 18.182606 18.312809 18.226002 18.269398 18.182606 18.204304 18.139210 18.117496 18.139210 18.312809 18.377903 18.486408 18.573200 18.725101 18.551502 18.616596 18.725101 18.833607 18.703403 18.811909 18.551502 18.551502 18.377903 18.486408 18.421299 18.356205 18.226002 18.226002 18.291096 18.291096 18.182606 18.204304 18.160908 18.095798 18.030704 17.943897 17.900501 17.683506 17.575001 17.466496 17.206104 17.075901 17.075901 17.054203 17.010807 16.967396 16.945698 16.902302 16.902302 16.815510 16.858906 16.902302 16.815510 16.815510 16.772099 16.837208 16.858906 16.793797 16.858906 16.880604 16.815510 16.837208 16.967396 17.054203 16.989109 17.010807 16.967396 17.119297 17.032505 17.184406 17.140995 17.184406 17.314610 17.249500 
16.880604 16.858906 16.924000 16.967396 16.793797 16.902302 16.967396 16.989109 16.837208 17.032505 16.858906 16.924000 16.902302 16.945698 16.945698 16.837208 16.924000 16.989109 16.924000 16.967396 16.989109 17.010807 17.032505 16.924000 16.576801 16.533405 16.641895 16.641895 16.815510 16.945698 17.140995 17.140995 17.097599 17.206104 17.140995 17.206104 17.249500 17.292896 17.271198 17.444798 17.488209 17.444798 17.575001 17.575001 17.661808 17.705204 17.705204 17.878803 17.813709 17.857105 17.900501 17.835407 17.813709 17.878803 17.835407 17.857105 17.922199 17.987309 17.878803 17.922199 18.030704 17.943897 18.009007 18.030704 17.965595 17.965595 18.052402 18.030704 18.009007 18.117496 18.095798 17.987309 18.030704 17.943897 17.922199 18.009007 18.139210 18.204304 18.247700 18.204304 18.247700 18.377903 18.421299 18.356205 18.377903 18.291096 18.312809 18.334507 18.269398 18.269398 18.139210 18.182606 18.117496 18.139210 18.247700 18.269398 18.291096 18.464710 18.551502 18.573200 18.594898 18.594898 18.703403 18.855305 18.746799 18.725101 18.638309 18.616596 18.573200 18.442997 18.464710 18.486408 18.291096 18.356205 18.312809 18.356205 18.356205 18.312809 18.117496 18.182606 18.117496 17.965595 17.965595 17.770298 17.618397 17.596699 17.292896 17.184406 17.054203 17.054203 16.989109 16.967396 16.945698 16.924000 16.967396 16.924000 16.902302 16.858906 16.815510 16.902302 16.880604 16.815510 16.837208 16.858906 16.902302 16.902302 16.902302 16.880604 16.924000 16.945698 16.989109 17.075901 17.075901 17.140995 17.119297 17.140995 17.184406 17.292896 17.379704 17.292896 
17.032505 16.880604 16.924000 17.032505 16.902302 16.902302 16.967396 17.010807 17.032505 16.924000 16.880604 17.010807 16.967396 16.967396 17.032505 16.967396 16.989109 17.010807 16.989109 16.989109 17.054203 17.054203 16.924000 16.793797 16.598499 16.685307 16.641895 16.620197 16.815510 16.989109 17.075901 17.206104 17.184406 17.314610 17.227802 17.292896 17.314610 17.401402 17.379704 17.618397 17.618397 17.640110 17.770298 17.705204 17.748600 17.726902 17.857105 17.922199 17.922199 17.857105 17.900501 17.900501 17.878803 17.922199 17.900501 18.009007 18.030704 17.922199 17.987309 18.009007 17.987309 18.095798 18.052402 18.117496 18.117496 18.074100 18.182606 18.074100 18.074100 18.030704 18.030704 18.139210 18.074100 18.074100 18.030704 18.139210 18.204304 18.291096 18.291096 18.291096 18.486408 18.464710 18.573200 18.486408 18.486408 18.486408 18.442997 18.421299 18.312809 18.291096 18.334507 18.291096 18.182606 18.247700 18.334507 18.377903 18.464710 18.464710 18.486408 18.616596 18.616596 18.681705 18.725101 18.790195 18.703403 18.703403 18.703403 18.660007 18.616596 18.529804 18.551502 18.442997 18.508106 18.486408 18.421299 18.529804 18.551502 18.421299 18.182606 18.247700 18.074100 18.074100 18.009007 17.791996 17.726902 17.705204 17.509907 17.271198 17.075901 17.097599 17.032505 17.032505 17.032505 16.989109 16.989109 17.097599 16.924000 16.945698 16.902302 16.924000 16.945698 16.837208 16.989109 16.858906 17.010807 16.924000 16.945698 16.967396 16.967396 16.967396 17.010807 17.075901 17.054203 17.054203 17.097599 17.140995 17.206104 17.292896 17.379704 17.184406 
16.967396 17.010807 16.945698 16.902302 16.837208 16.967396 16.924000 16.924000 17.054203 16.924000 16.945698 16.924000 16.967396 17.010807 16.989109 16.902302 17.054203 17.054203 16.989109 16.967396 17.075901 17.010807 16.924000 16.858906 16.620197 16.598499 16.663609 16.620197 16.858906 16.945698 17.075901 17.162708 17.227802 17.379704 17.358006 17.379704 17.423100 17.509907 17.488209 17.575001 17.661808 17.726902 17.748600 17.791996 17.813709 17.748600 17.726902 17.857105 17.878803 17.748600 17.878803 17.900501 17.922199 17.922199 17.922199 18.009007 17.987309 17.987309 17.965595 18.095798 18.052402 18.052402 18.117496 18.291096 18.204304 18.247700 18.182606 18.139210 18.182606 18.204304 18.139210 18.139210 18.030704 18.095798 18.095798 18.160908 18.182606 18.334507 18.334507 18.421299 18.486408 18.442997 18.594898 18.551502 18.464710 18.442997 18.421299 18.486408 18.334507 18.399601 18.399601 18.399601 18.312809 18.399601 18.312809 18.421299 18.421299 18.594898 18.573200 18.594898 18.616596 18.790195 18.768497 18.703403 18.681705 18.746799 18.703403 18.638309 18.486408 18.660007 18.551502 18.508106 18.442997 18.594898 18.616596 18.638309 18.551502 18.399601 18.356205 18.334507 18.247700 18.095798 17.987309 17.878803 17.791996 17.661808 17.466496 17.358006 17.271198 17.119297 17.032505 17.075901 17.010807 17.010807 17.010807 17.010807 16.924000 16.989109 16.989109 16.945698 16.924000 16.945698 16.902302 16.945698 16.902302 16.945698 16.902302 16.924000 16.945698 16.989109 17.097599 17.097599 17.119297 17.075901 17.075901 17.075901 17.227802 17.249500 17.314610 17.314610 
16.880604 16.967396 16.924000 16.858906 16.924000 16.880604 16.967396 16.989109 17.032505 16.880604 16.967396 17.032505 17.054203 16.924000 17.054203 17.054203 17.010807 16.967396 17.032505 17.119297 17.054203 16.967396 17.010807 16.945698 16.620197 16.793797 16.793797 16.728703 16.924000 17.119297 17.292896 17.314610 17.379704 17.466496 17.509907 17.531605 17.488209 17.661808 17.531605 17.661808 17.791996 17.770298 17.835407 17.726902 17.770298 17.813709 17.770298 17.857105 17.813709 17.878803 17.857105 17.965595 17.943897 17.987309 17.987309 18.009007 18.030704 18.030704 18.052402 18.160908 18.117496 18.226002 18.247700 18.269398 18.226002 18.247700 18.269398 18.182606 18.204304 18.269398 18.182606 18.117496 18.052402 18.095798 18.204304 18.074100 18.269398 18.334507 18.399601 18.551502 18.442997 18.529804 18.594898 18.573200 18.594898 18.508106 18.464710 18.508106 18.442997 18.464710 18.464710 18.508106 18.399601 18.421299 18.399601 18.464710 18.508106 18.616596 18.681705 18.594898 18.681705 18.638309 18.703403 18.660007 18.703403 18.703403 18.616596 18.573200 18.573200 18.508106 18.551502 18.551502 18.638309 18.616596 18.638309 18.638309 18.573200 18.486408 18.486408 18.312809 18.204304 18.139210 18.052402 17.965595 17.813709 17.770298 17.596699 17.488209 17.358006 17.227802 17.206104 17.075901 17.010807 17.032505 17.032505 17.054203 16.967396 16.902302 16.924000 16.924000 16.967396 16.924000 16.967396 16.924000 16.989109 17.075901 16.902302 16.924000 16.945698 16.967396 17.032505 17.097599 17.054203 17.119297 17.054203 17.054203 17.206104 17.249500 17.314610 17.292896 
16.945698 17.032505 16.924000 16.945698 16.989109 16.967396 17.032505 16.945698 16.989109 16.967396 16.945698 17.162708 17.097599 17.010807 16.989109 16.967396 17.010807 16.924000 17.010807 17.032505 17.032505 16.967396 16.945698 17.097599 16.728703 16.967396 16.902302 16.989109 17.206104 17.249500 17.401402 17.423100 17.488209 17.531605 17.531605 17.618397 17.726902 17.640110 17.726902 17.748600 17.791996 17.878803 17.943897 17.922199 17.943897 17.943897 17.878803 17.943897 17.900501 17.900501 17.943897 17.900501 17.965595 17.965595 18.052402 18.030704 18.117496 18.095798 18.226002 18.269398 18.247700 18.247700 18.291096 18.399601 18.334507 18.226002 18.356205 18.356205 18.312809 18.226002 18.182606 18.226002 18.182606 18.139210 18.182606 18.269398 18.247700 18.334507 18.464710 18.529804 18.464710 18.508106 18.725101 18.660007 18.616596 18.638309 18.638309 18.529804 18.508106 18.594898 18.573200 18.551502 18.486408 18.508106 18.421299 18.573200 18.616596 18.551502 18.725101 18.616596 18.638309 18.594898 18.725101 18.768497 18.703403 18.725101 18.638309 18.594898 18.616596 18.529804 18.573200 18.725101 18.660007 18.660007 18.703403 18.660007 18.573200 18.573200 18.529804 18.464710 18.334507 18.160908 18.117496 18.009007 17.965595 17.835407 17.661808 17.661808 17.553303 17.358006 17.206104 17.184406 17.119297 17.054203 17.032505 17.097599 17.054203 17.010807 16.945698 17.010807 17.032505 16.945698 16.989109 17.032505 17.010807 17.010807 17.054203 16.989109 17.054203 16.989109 17.010807 17.119297 17.184406 17.119297 17.162708 17.206104 17.249500 17.292896 17.271198 17.336308 
17.010807 17.032505 17.010807 17.054203 16.924000 16.989109 17.054203 17.054203 17.075901 17.010807 16.989109 17.140995 17.119297 17.097599 17.054203 17.119297 17.097599 17.032505 17.054203 17.010807 17.162708 17.032505 17.010807 16.945698 16.858906 16.967396 16.945698 17.010807 17.206104 17.358006 17.379704 17.401402 17.553303 17.575001 17.618397 17.640110 17.683506 17.748600 17.813709 17.791996 17.857105 17.878803 17.857105 17.878803 17.987309 17.943897 17.965595 17.965595 17.922199 17.922199 17.965595 17.943897 18.052402 18.030704 18.095798 18.182606 18.160908 18.160908 18.247700 18.377903 18.356205 18.356205 18.421299 18.442997 18.442997 18.377903 18.486408 18.399601 18.334507 18.312809 18.269398 18.160908 18.182606 18.247700 18.247700 18.247700 18.334507 18.377903 18.442997 18.486408 18.594898 18.573200 18.681705 18.660007 18.638309 18.616596 18.638309 18.638309 18.594898 18.594898 18.551502 18.573200 18.508106 18.573200 18.681705 18.681705 18.746799 18.746799 18.833607 18.746799 18.616596 18.638309 18.681705 18.616596 18.681705 18.681705 18.573200 18.594898 18.573200 18.551502 18.616596 18.703403 18.768497 18.746799 18.681705 18.703403 18.681705 18.638309 18.529804 18.486408 18.399601 18.204304 18.182606 18.117496 18.052402 17.943897 17.748600 17.705204 17.575001 17.509907 17.358006 17.227802 17.140995 17.140995 17.054203 17.140995 17.010807 17.010807 16.989109 16.967396 17.054203 17.032505 16.989109 17.010807 17.032505 16.989109 17.032505 17.010807 17.075901 17.054203 17.162708 17.075901 17.140995 17.184406 17.162708 17.184406 17.227802 17.271198 17.401402 17.336308 
17.097599 17.075901 17.010807 16.945698 17.054203 16.989109 16.989109 17.097599 16.989109 16.989109 16.989109 17.097599 17.054203 17.032505 16.967396 16.967396 17.010807 17.184406 17.119297 17.032505 17.140995 17.032505 17.010807 16.880604 16.728703 16.945698 16.945698 17.097599 17.314610 17.358006 17.444798 17.444798 17.683506 17.748600 17.683506 17.683506 17.726902 17.683506 17.791996 17.813709 17.943897 17.878803 17.965595 17.965595 17.943897 17.943897 17.922199 17.965595 17.943897 17.965595 17.943897 17.965595 18.052402 18.009007 18.074100 18.182606 18.160908 18.204304 18.312809 18.421299 18.442997 18.464710 18.573200 18.616596 18.594898 18.464710 18.529804 18.486408 18.442997 18.399601 18.312809 18.291096 18.182606 18.334507 18.312809 18.269398 18.334507 18.442997 18.442997 18.551502 18.508106 18.573200 18.660007 18.638309 18.573200 18.551502 18.594898 18.660007 18.616596 18.681705 18.616596 18.616596 18.746799 18.725101 18.703403 18.811909 18.725101 18.811909 18.877003 18.833607 18.703403 18.725101 18.681705 18.681705 18.660007 18.660007 18.551502 18.551502 18.529804 18.551502 18.638309 18.594898 18.638309 18.768497 18.660007 18.681705 18.703403 18.638309 18.616596 18.508106 18.399601 18.269398 18.139210 18.139210 18.095798 18.030704 17.835407 17.791996 17.618397 17.531605 17.401402 17.336308 17.227802 17.140995 17.140995 17.075901 17.097599 17.075901 17.054203 17.010807 17.075901 17.075901 17.075901 16.924000 16.967396 17.075901 16.989109 17.054203 17.032505 17.032505 17.097599 17.054203 17.032505 17.140995 17.206104 17.184406 17.271198 17.314610 17.444798 17.488209 
16.945698 16.989109 16.945698 16.945698 16.989109 17.032505 17.032505 17.032505 17.097599 17.032505 16.967396 17.097599 17.097599 17.054203 16.967396 17.010807 17.140995 17.054203 17.140995 17.010807 17.075901 17.054203 16.945698 16.837208 16.880604 16.880604 17.010807 17.227802 17.314610 17.379704 17.488209 17.531605 17.705204 17.705204 17.748600 17.748600 17.726902 17.726902 17.748600 17.857105 17.878803 17.900501 17.922199 17.965595 17.987309 17.965595 17.900501 17.900501 17.878803 17.943897 17.965595 17.987309 18.030704 18.030704 18.226002 18.247700 18.291096 18.377903 18.442997 18.573200 18.529804 18.660007 18.638309 18.790195 18.703403 18.616596 18.529804 18.573200 18.464710 18.399601 18.421299 18.334507 18.291096 18.421299 18.399601 18.356205 18.508106 18.486408 18.464710 18.529804 18.573200 18.616596 18.638309 18.616596 18.638309 18.551502 18.573200 18.660007 18.594898 18.703403 18.681705 18.811909 18.660007 18.768497 18.746799 18.833607 18.833607 18.877003 19.007206 18.963810 18.768497 18.746799 18.703403 18.660007 18.638309 18.594898 18.616596 18.508106 18.638309 18.529804 18.573200 18.681705 18.768497 18.790195 18.725101 18.703403 18.681705 18.594898 18.551502 18.486408 18.377903 18.356205 18.226002 18.139210 18.139210 18.052402 17.857105 17.835407 17.726902 17.596699 17.466496 17.401402 17.292896 17.140995 17.075901 17.162708 17.097599 17.054203 17.075901 17.032505 17.075901 17.032505 17.075901 17.010807 17.032505 17.054203 17.032505 16.945698 17.032505 17.075901 17.054203 17.184406 17.119297 17.140995 17.119297 17.249500 17.271198 17.227802 17.466496 17.379704 
16.989109 16.989109 17.010807 16.924000 17.075901 17.010807 17.075901 16.989109 17.032505 17.010807 17.010807 17.184406 17.140995 17.032505 16.967396 17.032505 17.032505 17.119297 17.097599 17.097599 17.119297 17.097599 16.967396 16.793797 16.815510 16.924000 17.075901 17.206104 17.292896 17.358006 17.444798 17.466496 17.596699 17.726902 17.683506 17.748600 17.705204 17.748600 17.770298 17.791996 17.770298 17.878803 17.922199 17.987309 17.965595 17.943897 17.922199 17.922199 17.987309 17.943897 18.030704 18.009007 18.009007 18.160908 18.160908 18.269398 18.269398 18.464710 18.442997 18.551502 18.660007 18.703403 18.725101 18.725101 18.725101 18.725101 18.638309 18.616596 18.573200 18.442997 18.464710 18.464710 18.356205 18.442997 18.421299 18.377903 18.442997 18.464710 18.486408 18.638309 18.638309 18.594898 18.725101 18.660007 18.573200 18.508106 18.573200 18.638309 18.660007 18.660007 18.681705 18.877003 18.811909 18.833607 18.790195 18.898701 18.898701 18.855305 19.007206 18.963810 18.746799 18.833607 18.790195 18.725101 18.573200 18.594898 18.551502 18.573200 18.573200 18.573200 18.573200 18.703403 18.681705 18.703403 18.681705 18.681705 18.660007 18.486408 18.529804 18.399601 18.377903 18.334507 18.247700 18.160908 18.117496 18.009007 17.922199 17.878803 17.726902 17.661808 17.553303 17.466496 17.401402 17.249500 17.140995 17.162708 17.162708 17.097599 17.032505 16.989109 17.054203 17.054203 17.032505 17.054203 17.010807 17.075901 17.010807 17.032505 17.097599 17.140995 17.184406 17.140995 17.206104 17.119297 17.162708 17.206104 17.227802 17.314610 17.358006 17.379704 
17.032505 17.075901 17.075901 17.054203 16.989109 17.075901 16.967396 17.032505 17.032505 17.032505 17.010807 17.075901 17.075901 17.032505 17.075901 17.119297 17.119297 17.097599 17.119297 17.054203 17.097599 17.097599 17.054203 16.967396 16.967396 17.054203 17.075901 17.227802 17.271198 17.358006 17.488209 17.575001 17.661808 17.770298 17.726902 17.683506 17.705204 17.813709 17.813709 17.813709 17.900501 17.835407 18.009007 17.922199 17.943897 17.943897 17.900501 17.943897 17.878803 18.030704 18.074100 18.052402 18.074100 18.226002 18.226002 18.247700 18.399601 18.421299 18.508106 18.616596 18.746799 18.768497 18.877003 18.855305 18.746799 18.768497 18.725101 18.703403 18.594898 18.594898 18.573200 18.529804 18.421299 18.421299 18.508106 18.421299 18.551502 18.464710 18.529804 18.703403 18.660007 18.594898 18.616596 18.681705 18.594898 18.529804 18.616596 18.616596 18.573200 18.638309 18.768497 18.833607 18.855305 18.920399 18.898701 18.898701 18.942097 18.920399 19.007206 18.877003 18.855305 18.855305 18.746799 18.768497 18.594898 18.703403 18.660007 18.573200 18.703403 18.660007 18.703403 18.660007 18.638309 18.660007 18.638309 18.746799 18.573200 18.551502 18.464710 18.508106 18.399601 18.291096 18.247700 18.182606 18.139210 18.074100 17.987309 17.900501 17.835407 17.661808 17.596699 17.466496 17.423100 17.314610 17.271198 17.162708 17.206104 17.119297 17.054203 17.010807 17.097599 17.097599 17.097599 17.075901 17.010807 17.140995 17.097599 17.140995 17.184406 17.162708 17.162708 17.227802 17.162708 17.249500 17.227802 17.271198 17.249500 17.401402 17.423100 17.401402 
17.010807 17.075901 17.075901 17.032505 17.054203 17.032505 17.119297 17.010807 17.075901 17.010807 16.967396 17.054203 17.097599 17.075901 17.054203 17.119297 17.140995 17.075901 17.032505 17.032505 17.097599 17.075901 17.010807 16.967396 16.815510 17.032505 17.010807 17.140995 17.227802 17.336308 17.401402 17.575001 17.553303 17.661808 17.618397 17.726902 17.726902 17.791996 17.813709 17.857105 17.900501 17.922199 17.987309 17.943897 17.943897 17.987309 17.965595 17.943897 17.965595 18.052402 18.009007 18.117496 18.095798 18.182606 18.247700 18.226002 18.291096 18.442997 18.529804 18.594898 18.703403 18.768497 18.790195 18.790195 18.768497 18.811909 18.681705 18.681705 18.638309 18.508106 18.551502 18.638309 18.508106 18.551502 18.573200 18.573200 18.573200 18.660007 18.573200 18.594898 18.616596 18.616596 18.616596 18.573200 18.529804 18.464710 18.551502 18.573200 18.573200 18.660007 18.703403 18.790195 18.811909 18.920399 18.898701 18.985508 18.942097 18.963810 19.028904 18.942097 18.877003 18.877003 18.790195 18.790195 18.725101 18.638309 18.638309 18.660007 18.660007 18.616596 18.681705 18.746799 18.616596 18.768497 18.638309 18.638309 18.594898 18.464710 18.377903 18.421299 18.399601 18.312809 18.247700 18.182606 18.160908 18.030704 17.943897 17.922199 17.900501 17.726902 17.596699 17.618397 17.444798 17.379704 17.358006 17.184406 17.162708 17.119297 17.184406 17.162708 17.097599 17.097599 17.075901 17.075901 17.119297 17.206104 17.162708 17.206104 17.162708 17.162708 17.227802 17.184406 17.097599 17.249500 17.271198 17.358006 17.358006 17.271198 17.379704 17.336308 
16.967396 17.054203 17.032505 17.097599 17.054203 17.010807 17.010807 16.989109 17.010807 17.119297 17.054203 17.119297 17.075901 17.119297 17.097599 17.054203 17.097599 17.010807 17.054203 16.989109 17.075901 17.140995 17.075901 16.945698 16.837208 16.858906 16.967396 17.075901 17.184406 17.336308 17.444798 17.379704 17.466496 17.596699 17.705204 17.726902 17.791996 17.748600 17.791996 17.857105 17.813709 17.922199 17.857105 17.965595 18.009007 18.074100 18.030704 17.987309 17.987309 18.030704 18.052402 18.095798 18.139210 18.204304 18.247700 18.269398 18.291096 18.464710 18.464710 18.616596 18.681705 18.725101 18.790195 18.833607 18.833607 18.811909 18.746799 18.790195 18.768497 18.660007 18.573200 18.660007 18.703403 18.660007 18.703403 18.616596 18.703403 18.725101 18.725101 18.660007 18.660007 18.616596 18.616596 18.638309 18.573200 18.442997 18.551502 18.594898 18.594898 18.616596 18.703403 18.833607 18.833607 18.920399 18.985508 19.028904 19.007206 19.050602 18.985508 18.985508 18.920399 18.833607 18.855305 18.790195 18.811909 18.703403 18.681705 18.790195 18.725101 18.725101 18.768497 18.746799 18.703403 18.725101 18.660007 18.638309 18.551502 18.464710 18.356205 18.377903 18.312809 18.247700 18.291096 18.269398 18.095798 18.095798 18.030704 18.030704 17.965595 17.857105 17.748600 17.596699 17.618397 17.444798 17.423100 17.292896 17.184406 17.249500 17.184406 17.119297 17.162708 17.119297 17.097599 17.119297 17.162708 17.162708 17.249500 17.184406 17.292896 17.249500 17.184406 17.271198 17.206104 17.292896 17.249500 17.336308 17.336308 17.336308 17.379704 17.379704 
17.097599 17.075901 17.054203 17.140995 17.184406 17.054203 17.162708 16.989109 17.010807 17.054203 17.097599 17.075901 17.097599 17.075901 17.140995 17.097599 17.097599 17.075901 16.989109 17.010807 17.054203 17.140995 17.032505 16.945698 16.837208 16.880604 17.075901 17.075901 17.271198 17.292896 17.336308 17.379704 17.509907 17.553303 17.618397 17.748600 17.748600 17.770298 17.770298 17.770298 17.857105 17.900501 17.943897 17.943897 18.030704 17.987309 18.030704 18.074100 18.052402 18.117496 18.052402 18.095798 18.160908 18.139210 18.291096 18.291096 18.377903 18.442997 18.508106 18.594898 18.703403 18.790195 18.811909 18.855305 18.898701 18.877003 18.811909 18.855305 18.725101 18.703403 18.703403 18.725101 18.768497 18.768497 18.746799 18.768497 18.790195 18.855305 18.725101 18.790195 18.703403 18.616596 18.660007 18.616596 18.551502 18.508106 18.508106 18.551502 18.551502 18.638309 18.660007 18.746799 18.855305 18.920399 18.942097 19.007206 18.963810 19.050602 19.028904 18.898701 18.942097 18.877003 18.898701 18.898701 18.811909 18.790195 18.746799 18.833607 18.855305 18.811909 18.877003 18.811909 18.746799 18.768497 18.638309 18.638309 18.551502 18.486408 18.377903 18.421299 18.399601 18.312809 18.291096 18.312809 18.182606 18.139210 18.052402 18.074100 17.943897 17.965595 17.748600 17.618397 17.575001 17.553303 17.466496 17.336308 17.227802 17.206104 17.184406 17.162708 17.097599 17.162708 17.097599 17.119297 17.119297 17.206104 17.249500 17.206104 17.227802 17.206104 17.314610 17.271198 17.184406 17.336308 17.227802 17.336308 17.271198 17.358006 17.358006 17.423100 
17.097599 17.119297 17.075901 17.162708 17.097599 17.097599 16.989109 17.054203 17.054203 17.075901 17.054203 17.162708 17.162708 17.097599 17.097599 17.119297 17.119297 17.119297 17.075901 17.032505 17.075901 17.119297 17.075901 17.010807 16.858906 16.837208 17.032505 16.989109 17.119297 17.184406 17.379704 17.401402 17.444798 17.618397 17.661808 17.575001 17.726902 17.791996 17.748600 17.857105 17.857105 17.943897 17.943897 18.030704 17.987309 18.074100 17.987309 18.052402 18.074100 18.117496 18.095798 18.139210 18.204304 18.226002 18.334507 18.356205 18.399601 18.486408 18.616596 18.594898 18.638309 18.768497 18.790195 18.768497 18.768497 18.768497 18.768497 18.768497 18.681705 18.638309 18.725101 18.703403 18.768497 18.877003 18.855305 18.855305 18.898701 18.877003 18.790195 18.811909 18.768497 18.660007 18.638309 18.638309 18.616596 18.638309 18.573200 18.529804 18.529804 18.616596 18.681705 18.811909 18.833607 18.855305 18.985508 18.985508 19.007206 19.007206 18.985508 18.877003 19.007206 18.898701 18.833607 18.920399 18.877003 18.833607 18.833607 18.898701 18.942097 18.942097 18.920399 18.855305 18.833607 18.833607 18.703403 18.660007 18.551502 18.529804 18.442997 18.377903 18.421299 18.356205 18.269398 18.226002 18.247700 18.139210 18.009007 18.074100 17.987309 17.900501 17.726902 17.661808 17.640110 17.509907 17.488209 17.379704 17.227802 17.162708 17.206104 17.162708 17.140995 17.227802 17.184406 17.184406 17.119297 17.119297 17.249500 17.162708 17.184406 17.292896 17.206104 17.162708 17.292896 17.249500 17.292896 17.292896 17.292896 17.292896 17.227802 17.379704 
17.075901 17.162708 17.032505 17.140995 17.054203 17.162708 17.032505 17.075901 17.010807 17.054203 17.032505 17.097599 17.119297 17.162708 17.140995 17.119297 17.140995 17.010807 17.054203 16.989109 17.184406 17.054203 17.097599 17.140995 16.880604 16.945698 16.967396 16.945698 17.054203 17.227802 17.271198 17.271198 17.423100 17.553303 17.575001 17.596699 17.683506 17.683506 17.813709 17.900501 17.835407 17.878803 17.965595 17.987309 17.987309 18.074100 18.074100 18.117496 18.052402 18.160908 18.139210 18.204304 18.269398 18.226002 18.312809 18.334507 18.399601 18.421299 18.486408 18.486408 18.616596 18.725101 18.681705 18.703403 18.703403 18.725101 18.811909 18.725101 18.811909 18.660007 18.790195 18.790195 18.811909 18.811909 18.855305 18.855305 18.942097 18.833607 18.877003 18.898701 18.833607 18.811909 18.660007 18.573200 18.638309 18.529804 18.616596 18.529804 18.594898 18.594898 18.725101 18.768497 18.790195 18.877003 18.942097 19.028904 18.920399 18.898701 18.898701 18.963810 18.898701 18.877003 18.877003 18.855305 18.877003 18.942097 18.811909 18.963810 19.028904 19.028904 18.963810 18.920399 18.855305 18.811909 18.638309 18.703403 18.594898 18.508106 18.529804 18.399601 18.356205 18.334507 18.334507 18.334507 18.334507 18.182606 18.095798 18.074100 18.030704 17.965595 17.922199 17.835407 17.683506 17.618397 17.596699 17.444798 17.336308 17.249500 17.162708 17.206104 17.249500 17.249500 17.184406 17.184406 17.140995 17.140995 17.206104 17.227802 17.227802 17.271198 17.184406 17.292896 17.249500 17.336308 17.206104 17.401402 17.401402 17.314610 17.292896 17.271198 
17.010807 17.097599 17.119297 17.184406 17.162708 17.032505 17.075901 17.097599 17.010807 17.032505 16.989109 17.140995 17.075901 17.075901 17.140995 17.075901 17.075901 17.119297 17.054203 17.097599 17.119297 17.162708 17.140995 17.119297 17.054203 16.858906 16.858906 16.880604 17.032505 17.227802 17.227802 17.423100 17.444798 17.509907 17.531605 17.661808 17.726902 17.726902 17.835407 17.835407 17.878803 17.900501 17.922199 17.965595 18.009007 18.095798 18.074100 18.139210 18.095798 18.160908 18.160908 18.269398 18.356205 18.291096 18.312809 18.399601 18.421299 18.464710 18.486408 18.573200 18.660007 18.681705 18.725101 18.725101 18.660007 18.594898 18.681705 18.703403 18.725101 18.746799 18.703403 18.746799 18.768497 18.833607 18.898701 18.942097 18.898701 18.898701 18.963810 18.963810 18.877003 18.768497 18.725101 18.681705 18.681705 18.638309 18.681705 18.725101 18.703403 18.790195 18.725101 18.855305 18.811909 18.877003 18.877003 18.942097 18.898701 18.855305 18.877003 18.898701 18.855305 18.833607 18.833607 18.898701 18.963810 18.898701 18.877003 19.007206 19.028904 19.028904 19.050602 18.985508 18.963810 18.920399 18.790195 18.703403 18.725101 18.594898 18.486408 18.529804 18.573200 18.508106 18.377903 18.334507 18.399601 18.291096 18.204304 18.117496 18.117496 18.009007 17.965595 17.922199 17.726902 17.661808 17.618397 17.531605 17.466496 17.379704 17.249500 17.206104 17.271198 17.184406 17.140995 17.184406 17.271198 17.184406 17.227802 17.314610 17.184406 17.227802 17.292896 17.292896 17.271198 17.292896 17.292896 17.358006 17.336308 17.379704 17.379704 17.423100 
17.075901 17.227802 17.162708 17.097599 17.162708 17.075901 17.054203 17.054203 17.075901 16.989109 17.097599 17.097599 17.140995 17.054203 17.054203 17.097599 17.097599 17.162708 17.140995 17.162708 17.162708 17.227802 17.140995 17.119297 17.162708 16.967396 16.880604 16.902302 17.054203 17.097599 17.227802 17.292896 17.466496 17.509907 17.575001 17.640110 17.640110 17.726902 17.748600 17.857105 17.857105 17.922199 17.987309 17.965595 18.052402 18.074100 18.074100 18.204304 18.160908 18.269398 18.226002 18.247700 18.291096 18.377903 18.377903 18.464710 18.486408 18.508106 18.616596 18.703403 18.573200 18.594898 18.681705 18.681705 18.573200 18.594898 18.768497 18.594898 18.638309 18.681705 18.703403 18.681705 18.790195 18.877003 18.942097 18.920399 19.028904 19.007206 18.963810 18.985508 18.942097 18.811909 18.790195 18.725101 18.681705 18.703403 18.725101 18.768497 18.746799 18.877003 18.963810 18.920399 18.877003 18.898701 18.855305 18.855305 18.811909 18.790195 18.768497 18.790195 18.725101 18.833607 18.877003 18.877003 18.942097 18.942097 18.920399 19.072300 19.072300 19.007206 19.050602 19.072300 19.050602 19.028904 18.833607 18.790195 18.725101 18.638309 18.551502 18.594898 18.638309 18.551502 18.508106 18.399601 18.334507 18.356205 18.247700 18.204304 18.182606 18.074100 17.965595 17.943897 17.726902 17.661808 17.618397 17.575001 17.575001 17.401402 17.271198 17.271198 17.162708 17.206104 17.184406 17.206104 17.358006 17.292896 17.249500 17.314610 17.249500 17.249500 17.249500 17.358006 17.292896 17.336308 17.271198 17.336308 17.336308 17.336308 17.271198 17.336308 
17.097599 17.249500 17.162708 17.119297 17.097599 17.075901 17.097599 17.054203 17.032505 17.097599 17.075901 17.140995 17.184406 17.140995 17.119297 17.140995 17.162708 17.249500 17.162708 17.140995 17.206104 17.206104 17.097599 17.140995 17.119297 16.967396 16.815510 16.924000 17.054203 17.097599 17.162708 17.292896 17.444798 17.509907 17.531605 17.575001 17.661808 17.661808 17.705204 17.857105 17.943897 17.965595 17.943897 17.965595 18.052402 18.052402 18.052402 18.117496 18.226002 18.269398 18.269398 18.334507 18.356205 18.421299 18.421299 18.529804 18.573200 18.594898 18.725101 18.660007 18.638309 18.594898 18.681705 18.594898 18.551502 18.573200 18.594898 18.551502 18.573200 18.660007 18.681705 18.725101 18.725101 18.920399 18.942097 18.963810 18.985508 19.028904 18.963810 18.985508 18.942097 18.920399 18.811909 18.811909 18.703403 18.725101 18.746799 18.768497 18.811909 18.942097 18.942097 18.942097 18.898701 18.877003 18.898701 18.811909 18.811909 18.746799 18.811909 18.811909 18.725101 18.768497 18.877003 18.920399 18.898701 18.985508 18.985508 19.072300 19.093998 19.028904 19.050602 19.007206 18.985508 18.898701 18.920399 18.833607 18.768497 18.638309 18.594898 18.638309 18.660007 18.573200 18.660007 18.508106 18.508106 18.377903 18.356205 18.334507 18.269398 18.117496 18.009007 17.965595 17.813709 17.748600 17.618397 17.596699 17.531605 17.531605 17.336308 17.271198 17.271198 17.227802 17.162708 17.227802 17.314610 17.292896 17.292896 17.292896 17.271198 17.249500 17.314610 17.379704 17.401402 17.336308 17.271198 17.336308 17.271198 17.336308 17.336308 17.379704 
17.140995 17.227802 17.206104 17.119297 17.140995 17.162708 17.119297 17.119297 17.097599 16.989109 17.097599 17.119297 17.097599 17.184406 17.119297 17.119297 17.097599 17.140995 17.140995 17.119297 17.184406 17.140995 17.097599 17.140995 16.989109 17.010807 16.772099 16.924000 16.945698 17.140995 17.140995 17.206104 17.423100 17.466496 17.488209 17.596699 17.683506 17.770298 17.748600 17.791996 17.900501 17.900501 17.965595 17.943897 17.987309 18.052402 18.095798 18.117496 18.139210 18.247700 18.269398 18.312809 18.421299 18.442997 18.573200 18.638309 18.725101 18.638309 18.725101 18.725101 18.681705 18.551502 18.616596 18.573200 18.551502 18.486408 18.594898 18.508106 18.464710 18.638309 18.660007 18.681705 18.790195 18.855305 18.985508 18.942097 19.028904 18.942097 18.942097 19.050602 18.898701 18.898701 18.855305 18.833607 18.790195 18.790195 18.790195 18.833607 18.877003 19.028904 19.028904 19.007206 18.920399 18.898701 18.898701 18.833607 18.855305 18.768497 18.811909 18.768497 18.703403 18.768497 18.833607 18.833607 18.833607 18.920399 18.877003 18.985508 19.072300 19.028904 19.050602 19.050602 18.985508 18.942097 18.898701 18.855305 18.811909 18.746799 18.746799 18.746799 18.768497 18.746799 18.746799 18.594898 18.551502 18.508106 18.377903 18.399601 18.377903 18.117496 18.074100 17.987309 17.922199 17.813709 17.705204 17.640110 17.596699 17.596699 17.379704 17.227802 17.227802 17.206104 17.249500 17.336308 17.227802 17.184406 17.314610 17.336308 17.292896 17.271198 17.379704 17.444798 17.401402 17.423100 17.423100 17.379704 17.358006 17.423100 17.401402 17.336308 
17.140995 17.314610 17.227802 17.227802 17.119297 17.097599 17.054203 17.075901 17.075901 17.075901 17.162708 17.140995 17.097599 17.119297 17.140995 17.097599 17.140995 17.162708 17.206104 17.140995 17.184406 17.206104 17.206104 17.162708 17.097599 17.010807 16.837208 16.858906 16.967396 17.010807 17.140995 17.249500 17.401402 17.531605 17.596699 17.553303 17.661808 17.683506 17.813709 17.791996 17.878803 17.835407 17.965595 17.943897 18.009007 18.117496 18.095798 18.095798 18.117496 18.269398 18.399601 18.399601 18.508106 18.508106 18.681705 18.703403 18.725101 18.746799 18.746799 18.703403 18.660007 18.638309 18.573200 18.594898 18.551502 18.399601 18.508106 18.551502 18.508106 18.573200 18.725101 18.746799 18.811909 18.811909 18.920399 18.898701 18.985508 18.920399 18.833607 18.833607 18.790195 18.855305 18.833607 18.811909 18.746799 18.920399 18.877003 18.985508 19.028904 19.072300 19.093998 19.007206 19.007206 18.942097 18.833607 18.855305 18.703403 18.790195 18.746799 18.725101 18.746799 18.746799 18.833607 18.790195 18.833607 18.855305 18.942097 18.942097 18.985508 19.028904 19.028904 18.985508 18.963810 18.920399 18.877003 18.811909 18.811909 18.811909 18.833607 18.920399 18.898701 18.746799 18.768497 18.768497 18.681705 18.681705 18.508106 18.377903 18.291096 18.247700 18.074100 18.030704 17.943897 17.857105 17.705204 17.596699 17.575001 17.575001 17.401402 17.271198 17.249500 17.184406 17.227802 17.249500 17.227802 17.227802 17.292896 17.227802 17.314610 17.271198 17.292896 17.423100 17.379704 17.292896 17.292896 17.401402 17.401402 17.336308 17.401402 17.444798 
17.075901 17.075901 17.140995 17.162708 17.010807 17.032505 17.097599 17.075901 16.989109 16.902302 16.989109 17.032505 17.010807 17.140995 17.140995 17.010807 17.097599 17.097599 17.162708 17.097599 17.119297 17.075901 17.010807 17.054203 17.032505 17.054203 16.837208 16.837208 16.880604 16.989109 17.119297 17.358006 17.314610 17.466496 17.488209 17.553303 17.640110 17.596699 17.791996 17.813709 17.835407 17.813709 17.943897 17.965595 17.965595 18.009007 18.052402 18.160908 18.160908 18.269398 18.291096 18.421299 18.616596 18.638309 18.660007 18.768497 18.746799 18.768497 18.746799 18.833607 18.790195 18.660007 18.616596 18.594898 18.551502 18.464710 18.486408 18.508106 18.529804 18.573200 18.638309 18.681705 18.790195 18.768497 18.811909 18.811909 18.833607 18.855305 18.790195 18.746799 18.660007 18.790195 18.811909 18.725101 18.790195 18.855305 18.877003 19.028904 18.985508 18.963810 19.007206 19.093998 18.942097 18.963810 18.920399 18.833607 18.768497 18.725101 18.746799 18.725101 18.638309 18.638309 18.746799 18.725101 18.768497 18.920399 18.942097 19.028904 18.963810 18.963810 19.050602 18.942097 18.811909 18.790195 18.703403 18.790195 18.768497 18.725101 18.768497 18.877003 18.963810 18.790195 18.790195 18.660007 18.746799 18.681705 18.486408 18.399601 18.356205 18.226002 18.074100 18.074100 18.009007 17.857105 17.705204 17.640110 17.705204 17.531605 17.553303 17.358006 17.249500 17.249500 17.184406 17.314610 17.249500 17.314610 17.292896 17.249500 17.227802 17.336308 17.336308 17.379704 17.336308 17.358006 17.314610 17.401402 17.314610 17.358006 17.358006 17.379704 
17.097599 17.162708 17.227802 17.271198 17.075901 17.227802 17.119297 17.075901 17.032505 17.032505 17.097599 17.162708 17.140995 17.227802 17.184406 17.162708 17.184406 17.119297 17.206104 17.140995 17.075901 17.140995 17.162708 17.162708 17.075901 17.097599 16.989109 16.924000 16.967396 17.054203 17.140995 17.249500 17.336308 17.553303 17.596699 17.596699 17.726902 17.748600 17.791996 17.791996 17.835407 17.900501 17.965595 18.009007 18.074100 18.074100 18.095798 18.117496 18.182606 18.312809 18.421299 18.660007 18.703403 18.746799 18.790195 18.855305 18.746799 18.833607 18.877003 18.877003 18.898701 18.768497 18.681705 18.725101 18.594898 18.573200 18.616596 18.486408 18.638309 18.746799 18.638309 18.746799 18.833607 18.833607 18.855305 18.855305 18.833607 18.855305 18.703403 18.703403 18.638309 18.725101 18.768497 18.833607 18.811909 18.920399 18.985508 18.985508 19.007206 19.137409 19.093998 19.115696 19.072300 19.007206 18.963810 18.963810 18.855305 18.790195 18.746799 18.790195 18.746799 18.746799 18.833607 18.833607 18.790195 18.898701 18.942097 18.942097 18.942097 18.920399 18.898701 18.790195 18.725101 18.616596 18.660007 18.833607 18.768497 18.855305 18.811909 18.942097 18.920399 18.898701 18.877003 18.877003 18.725101 18.725101 18.638309 18.508106 18.442997 18.334507 18.160908 18.182606 18.117496 17.943897 17.965595 17.770298 17.705204 17.770298 17.596699 17.466496 17.401402 17.292896 17.206104 17.249500 17.314610 17.358006 17.379704 17.292896 17.184406 17.271198 17.336308 17.379704 17.358006 17.379704 17.444798 17.444798 17.358006 17.379704 17.401402 17.488209 
16.989109 17.075901 17.162708 17.227802 17.032505 17.140995 17.119297 17.119297 17.032505 17.075901 17.010807 16.989109 17.227802 17.119297 17.184406 17.140995 17.140995 17.184406 17.140995 17.184406 17.097599 17.119297 17.140995 17.140995 17.119297 17.227802 17.032505 16.902302 16.902302 17.054203 17.140995 17.206104 17.292896 17.553303 17.509907 17.618397 17.726902 17.726902 17.748600 17.835407 17.878803 17.900501 17.922199 17.965595 18.052402 18.095798 18.117496 18.182606 18.247700 18.334507 18.377903 18.551502 18.616596 18.768497 18.768497 18.768497 18.725101 18.811909 18.855305 18.855305 18.746799 18.703403 18.790195 18.703403 18.616596 18.638309 18.551502 18.616596 18.573200 18.768497 18.660007 18.725101 18.768497 18.790195 18.790195 18.768497 18.725101 18.725101 18.746799 18.725101 18.638309 18.638309 18.703403 18.746799 18.811909 18.833607 18.920399 18.963810 18.985508 19.050602 19.050602 19.050602 19.007206 19.007206 18.920399 18.898701 18.920399 18.833607 18.811909 18.790195 18.790195 18.898701 18.811909 18.790195 18.855305 18.942097 18.877003 18.877003 18.877003 18.833607 18.790195 18.811909 18.703403 18.660007 18.616596 18.725101 18.725101 18.790195 18.898701 18.855305 18.963810 18.898701 18.963810 18.855305 18.768497 18.725101 18.660007 18.551502 18.486408 18.291096 18.269398 18.139210 18.117496 17.987309 17.857105 17.791996 17.857105 17.661808 17.683506 17.553303 17.466496 17.292896 17.206104 17.271198 17.292896 17.336308 17.314610 17.249500 17.271198 17.314610 17.379704 17.379704 17.358006 17.444798 17.336308 17.488209 17.509907 17.379704 17.509907 17.531605 
16.989109 17.119297 17.206104 17.162708 17.119297 17.097599 17.097599 17.075901 17.054203 17.054203 17.075901 17.097599 17.097599 17.249500 17.162708 17.140995 17.140995 17.140995 17.162708 17.075901 17.162708 17.206104 17.140995 17.184406 17.097599 17.054203 17.140995 16.837208 16.967396 17.032505 17.054203 17.206104 17.292896 17.488209 17.553303 17.661808 17.618397 17.661808 17.791996 17.857105 17.857105 17.857105 17.965595 18.030704 18.009007 18.095798 18.117496 18.182606 18.204304 18.377903 18.421299 18.486408 18.681705 18.746799 18.768497 18.811909 18.768497 18.790195 18.920399 18.811909 18.768497 18.746799 18.725101 18.746799 18.746799 18.660007 18.681705 18.681705 18.638309 18.790195 18.725101 18.790195 18.768497 18.746799 18.746799 18.725101 18.660007 18.703403 18.681705 18.681705 18.638309 18.594898 18.703403 18.681705 18.703403 18.811909 18.920399 18.920399 19.007206 19.115696 19.115696 19.028904 19.028904 19.072300 18.985508 18.963810 18.898701 18.877003 18.833607 18.877003 18.877003 18.833607 18.790195 18.877003 18.898701 18.920399 18.920399 18.790195 18.790195 18.768497 18.790195 18.811909 18.573200 18.594898 18.660007 18.660007 18.725101 18.725101 18.855305 18.811909 18.942097 18.898701 18.920399 18.833607 18.790195 18.790195 18.638309 18.573200 18.529804 18.399601 18.269398 18.182606 18.095798 17.965595 17.878803 17.748600 17.705204 17.683506 17.553303 17.618397 17.531605 17.423100 17.227802 17.206104 17.249500 17.358006 17.336308 17.271198 17.271198 17.336308 17.358006 17.336308 17.379704 17.379704 17.401402 17.444798 17.444798 17.488209 17.358006 17.488209 
16.902302 17.010807 17.162708 17.184406 17.010807 17.162708 17.119297 17.032505 17.010807 17.010807 17.140995 17.119297 17.140995 17.227802 17.075901 17.119297 17.075901 17.162708 17.162708 17.119297 17.206104 17.206104 17.184406 17.206104 17.140995 17.119297 17.054203 16.989109 16.945698 16.967396 17.097599 17.162708 17.249500 17.466496 17.618397 17.575001 17.618397 17.705204 17.770298 17.813709 17.878803 17.900501 18.052402 18.030704 18.139210 18.095798 18.117496 18.226002 18.269398 18.442997 18.442997 18.486408 18.725101 18.746799 18.790195 18.811909 18.811909 18.855305 18.898701 18.833607 18.790195 18.746799 18.768497 18.855305 18.703403 18.855305 18.855305 18.768497 18.877003 18.833607 18.855305 18.811909 18.811909 18.790195 18.725101 18.746799 18.681705 18.660007 18.638309 18.660007 18.573200 18.616596 18.638309 18.703403 18.703403 18.811909 18.898701 19.028904 19.050602 19.028904 19.093998 19.050602 19.007206 19.007206 19.050602 18.963810 18.963810 18.877003 18.942097 18.898701 18.942097 19.007206 19.007206 19.007206 19.115696 18.920399 18.942097 18.877003 18.877003 18.768497 18.768497 18.703403 18.594898 18.616596 18.681705 18.703403 18.768497 18.746799 18.833607 18.768497 18.877003 18.898701 18.920399 18.833607 18.855305 18.790195 18.681705 18.616596 18.551502 18.312809 18.291096 18.204304 18.052402 18.009007 17.943897 17.922199 17.748600 17.726902 17.683506 17.618397 17.618397 17.466496 17.292896 17.292896 17.271198 17.292896 17.336308 17.292896 17.401402 17.292896 17.401402 17.423100 17.336308 17.423100 17.401402 17.444798 17.553303 17.466496 17.423100 17.488209 
16.880604 16.989109 17.162708 17.140995 17.075901 17.032505 17.075901 17.119297 17.010807 17.162708 17.184406 17.227802 17.162708 17.314610 17.271198 17.206104 17.184406 17.162708 17.184406 17.206104 17.162708 17.162708 17.206104 17.119297 17.119297 17.119297 17.162708 16.945698 16.967396 17.054203 17.032505 17.206104 17.249500 17.444798 17.553303 17.683506 17.748600 17.683506 17.770298 17.857105 17.857105 17.922199 17.987309 18.009007 18.139210 18.182606 18.160908 18.226002 18.334507 18.421299 18.486408 18.551502 18.725101 18.768497 18.811909 18.790195 18.855305 18.898701 18.898701 18.855305 18.855305 18.811909 18.768497 18.833607 18.877003 18.790195 18.833607 18.833607 18.833607 18.963810 18.898701 18.877003 18.790195 18.746799 18.703403 18.746799 18.703403 18.681705 18.594898 18.529804 18.616596 18.660007 18.616596 18.638309 18.768497 18.703403 18.833607 18.963810 19.028904 18.963810 19.028904 19.050602 19.050602 18.942097 19.007206 19.028904 19.028904 18.920399 18.942097 19.050602 19.072300 19.137409 19.028904 19.072300 19.072300 19.028904 18.898701 18.942097 18.855305 18.768497 18.703403 18.725101 18.616596 18.616596 18.594898 18.746799 18.638309 18.746799 18.811909 18.942097 18.855305 18.833607 19.007206 18.833607 18.811909 18.811909 18.746799 18.638309 18.594898 18.399601 18.356205 18.204304 18.204304 18.139210 18.074100 17.922199 17.835407 17.748600 17.661808 17.640110 17.618397 17.488209 17.336308 17.379704 17.271198 17.358006 17.379704 17.358006 17.379704 17.336308 17.444798 17.444798 17.466496 17.509907 17.444798 17.423100 17.444798 17.423100 17.444798 17.509907 
16.707005 16.945698 17.162708 17.184406 17.140995 17.097599 17.119297 17.119297 17.119297 17.097599 17.206104 17.249500 17.184406 17.271198 17.271198 17.227802 17.184406 17.184406 17.162708 17.227802 17.162708 17.206104 17.206104 17.227802 17.206104 17.097599 17.162708 17.184406 16.945698 17.032505 17.097599 17.162708 17.271198 17.444798 17.553303 17.596699 17.791996 17.748600 17.835407 17.857105 17.878803 17.900501 17.900501 18.009007 18.095798 18.160908 18.226002 18.291096 18.312809 18.377903 18.486408 18.551502 18.660007 18.660007 18.746799 18.855305 18.833607 18.811909 18.833607 18.790195 18.855305 18.768497 18.768497 18.855305 18.877003 18.833607 18.920399 18.811909 18.963810 18.855305 18.920399 18.833607 18.768497 18.790195 18.746799 18.725101 18.725101 18.703403 18.616596 18.616596 18.529804 18.594898 18.594898 18.703403 18.790195 18.725101 18.855305 18.963810 19.007206 18.963810 19.028904 18.920399 18.877003 18.898701 18.920399 18.898701 18.942097 18.942097 19.007206 18.963810 19.093998 19.180805 19.180805 19.115696 19.072300 19.050602 18.942097 18.920399 18.877003 18.790195 18.703403 18.703403 18.573200 18.660007 18.594898 18.725101 18.681705 18.725101 18.638309 18.920399 19.007206 18.833607 19.007206 18.898701 18.855305 18.790195 18.703403 18.703403 18.573200 18.399601 18.377903 18.247700 18.269398 18.074100 18.030704 18.052402 17.922199 17.900501 17.726902 17.661808 17.683506 17.575001 17.466496 17.336308 17.423100 17.379704 17.423100 17.358006 17.423100 17.423100 17.553303 17.488209 17.423100 17.488209 17.488209 17.509907 17.444798 17.488209 17.553303 17.531605 
16.772099 16.880604 17.140995 17.097599 17.075901 17.032505 17.162708 17.119297 17.140995 17.054203 17.075901 17.184406 17.162708 17.206104 17.162708 17.206104 17.271198 17.227802 17.271198 17.140995 17.249500 17.314610 17.206104 17.206104 17.227802 17.140995 17.162708 17.097599 17.032505 17.054203 17.054203 17.206104 17.184406 17.358006 17.488209 17.640110 17.683506 17.705204 17.835407 17.857105 17.857105 17.835407 17.965595 18.052402 18.074100 18.160908 18.139210 18.269398 18.247700 18.421299 18.442997 18.551502 18.616596 18.660007 18.790195 18.833607 18.877003 18.855305 18.855305 18.811909 18.811909 18.811909 18.790195 18.833607 18.746799 18.898701 18.877003 18.898701 18.877003 18.811909 18.877003 18.855305 18.768497 18.790195 18.790195 18.703403 18.746799 18.660007 18.529804 18.573200 18.551502 18.573200 18.681705 18.703403 18.833607 18.703403 18.790195 18.877003 18.898701 18.920399 18.833607 18.768497 18.790195 18.877003 18.898701 18.855305 18.898701 18.920399 19.028904 19.050602 19.050602 19.093998 19.115696 19.050602 19.093998 19.007206 18.920399 18.877003 18.920399 18.725101 18.790195 18.638309 18.616596 18.638309 18.616596 18.681705 18.660007 18.638309 18.703403 18.855305 18.920399 18.898701 18.898701 18.746799 18.833607 18.638309 18.551502 18.660007 18.529804 18.399601 18.312809 18.269398 18.226002 18.030704 18.030704 17.987309 17.943897 17.900501 17.748600 17.661808 17.618397 17.553303 17.466496 17.379704 17.379704 17.423100 17.379704 17.423100 17.379704 17.401402 17.401402 17.466496 17.444798 17.423100 17.379704 17.488209 17.488209 17.444798 17.488209 17.640110 
16.772099 16.815510 17.054203 17.119297 17.097599 17.032505 17.010807 17.119297 17.097599 17.119297 17.162708 17.184406 17.184406 17.206104 17.206104 17.162708 17.184406 17.227802 17.119297 17.184406 17.249500 17.206104 17.249500 17.227802 17.249500 17.206104 17.162708 17.162708 17.054203 17.032505 17.054203 17.162708 17.271198 17.336308 17.509907 17.596699 17.618397 17.726902 17.770298 17.878803 17.835407 17.878803 18.009007 18.009007 18.095798 18.182606 18.204304 18.334507 18.356205 18.399601 18.442997 18.486408 18.616596 18.616596 18.725101 18.768497 18.703403 18.746799 18.833607 18.703403 18.768497 18.746799 18.790195 18.746799 18.811909 18.833607 18.920399 18.898701 18.898701 18.833607 18.855305 18.855305 18.833607 18.746799 18.790195 18.746799 18.790195 18.681705 18.594898 18.573200 18.529804 18.681705 18.746799 18.768497 18.768497 18.746799 18.746799 18.768497 18.963810 18.855305 18.725101 18.725101 18.725101 18.703403 18.790195 18.833607 18.985508 18.942097 19.028904 19.007206 19.093998 19.072300 19.159107 19.093998 19.028904 19.072300 19.028904 18.942097 18.942097 18.790195 18.746799 18.703403 18.725101 18.725101 18.725101 18.768497 18.681705 18.703403 18.746799 18.790195 18.790195 18.877003 18.920399 18.746799 18.725101 18.725101 18.529804 18.508106 18.529804 18.377903 18.421299 18.269398 18.204304 18.160908 18.030704 17.943897 17.943897 17.857105 17.813709 17.791996 17.705204 17.618397 17.640110 17.488209 17.444798 17.509907 17.466496 17.292896 17.358006 17.444798 17.358006 17.488209 17.553303 17.531605 17.444798 17.466496 17.531605 17.531605 17.575001 17.618397 
16.837208 16.858906 16.989109 17.206104 17.075901 17.184406 17.140995 17.097599 17.097599 17.184406 17.184406 17.249500 17.227802 17.227802 17.292896 17.227802 17.249500 17.271198 17.314610 17.292896 17.314610 17.271198 17.184406 17.249500 17.249500 17.162708 17.075901 17.162708 17.097599 16.967396 17.097599 17.140995 17.314610 17.358006 17.423100 17.661808 17.618397 17.705204 17.835407 17.878803 17.878803 17.857105 17.965595 18.052402 18.095798 18.139210 18.182606 18.356205 18.334507 18.377903 18.399601 18.529804 18.508106 18.681705 18.681705 18.681705 18.660007 18.725101 18.790195 18.681705 18.746799 18.746799 18.790195 18.811909 18.833607 18.855305 18.898701 18.942097 18.877003 18.790195 18.898701 18.855305 18.725101 18.703403 18.746799 18.725101 18.703403 18.660007 18.638309 18.660007 18.660007 18.638309 18.746799 18.833607 18.790195 18.811909 18.877003 18.877003 18.920399 18.681705 18.746799 18.681705 18.660007 18.703403 18.725101 18.833607 18.920399 18.963810 18.963810 18.985508 19.072300 19.093998 19.137409 19.115696 19.028904 19.072300 19.007206 18.963810 18.963810 18.855305 18.877003 18.746799 18.725101 18.768497 18.811909 18.833607 18.790195 18.811909 18.811909 18.833607 18.877003 18.833607 18.811909 18.768497 18.725101 18.768497 18.551502 18.573200 18.486408 18.508106 18.442997 18.334507 18.269398 18.160908 18.074100 18.074100 18.030704 17.943897 17.857105 17.748600 17.683506 17.683506 17.661808 17.596699 17.444798 17.423100 17.444798 17.401402 17.379704 17.423100 17.488209 17.531605 17.640110 17.531605 17.444798 17.531605 17.596699 17.444798 17.575001 17.683506 
16.815510 16.815510 17.184406 17.184406 17.206104 17.184406 17.206104 17.249500 17.162708 17.140995 17.184406 17.271198 17.249500 17.336308 17.227802 17.184406 17.184406 17.227802 17.249500 17.292896 17.271198 17.162708 17.249500 17.249500 17.184406 17.206104 17.206104 17.271198 17.227802 17.054203 17.075901 17.119297 17.206104 17.358006 17.423100 17.575001 17.640110 17.726902 17.813709 17.900501 17.813709 17.900501 17.987309 17.965595 18.074100 18.226002 18.226002 18.312809 18.421299 18.399601 18.464710 18.464710 18.573200 18.638309 18.594898 18.638309 18.660007 18.660007 18.703403 18.725101 18.660007 18.811909 18.790195 18.768497 18.833607 18.898701 18.898701 18.898701 18.898701 18.833607 18.877003 18.855305 18.855305 18.855305 18.768497 18.768497 18.746799 18.746799 18.703403 18.703403 18.725101 18.660007 18.790195 18.855305 18.811909 18.811909 18.833607 18.942097 18.833607 18.703403 18.681705 18.681705 18.551502 18.681705 18.725101 18.790195 18.768497 18.877003 19.072300 18.942097 19.050602 19.093998 19.115696 19.137409 19.093998 19.028904 19.007206 19.093998 19.028904 18.855305 18.898701 18.811909 18.790195 18.833607 18.877003 18.790195 18.898701 18.942097 18.898701 18.898701 18.855305 18.833607 18.855305 18.703403 18.746799 18.681705 18.573200 18.486408 18.508106 18.486408 18.399601 18.356205 18.334507 18.204304 18.095798 18.052402 18.009007 17.987309 17.900501 17.835407 17.748600 17.618397 17.683506 17.618397 17.423100 17.444798 17.423100 17.401402 17.423100 17.401402 17.531605 17.488209 17.531605 17.705204 17.509907 17.531605 17.575001 17.488209 17.509907 17.640110 
16.793797 16.750401 17.010807 17.206104 17.206104 17.162708 17.206104 17.227802 17.184406 17.184406 17.184406 17.227802 17.206104 17.314610 17.227802 17.140995 17.206104 17.184406 17.206104 17.162708 17.249500 17.249500 17.119297 17.206104 17.162708 17.184406 17.206104 17.162708 17.206104 16.989109 17.097599 17.097599 17.227802 17.336308 17.488209 17.596699 17.640110 17.575001 17.705204 17.813709 17.791996 17.965595 17.965595 18.009007 18.095798 18.139210 18.226002 18.356205 18.334507 18.399601 18.464710 18.377903 18.508106 18.573200 18.529804 18.573200 18.638309 18.594898 18.660007 18.660007 18.681705 18.616596 18.681705 18.768497 18.790195 18.855305 19.007206 18.942097 18.811909 18.898701 18.855305 18.790195 18.660007 18.725101 18.703403 18.746799 18.703403 18.681705 18.790195 18.681705 18.725101 18.768497 18.942097 18.833607 18.877003 18.790195 18.811909 18.920399 18.811909 18.725101 18.660007 18.703403 18.573200 18.638309 18.703403 18.703403 18.746799 18.811909 18.985508 18.985508 19.050602 19.072300 19.072300 19.072300 19.072300 19.028904 19.028904 18.985508 18.963810 18.855305 18.920399 18.877003 18.790195 18.790195 18.855305 18.833607 18.898701 18.942097 18.898701 18.942097 18.811909 18.768497 18.746799 18.660007 18.681705 18.660007 18.464710 18.573200 18.399601 18.486408 18.334507 18.356205 18.291096 18.182606 18.117496 18.095798 18.095798 17.987309 17.900501 17.857105 17.791996 17.726902 17.683506 17.553303 17.553303 17.466496 17.444798 17.423100 17.401402 17.401402 17.423100 17.531605 17.575001 17.531605 17.466496 17.509907 17.488209 17.488209 17.596699 17.640110 
16.750401 16.815510 16.967396 17.206104 17.227802 17.292896 17.206104 17.292896 17.227802 17.184406 17.184406 17.314610 17.184406 17.292896 17.227802 17.401402 17.227802 17.314610 17.184406 17.249500 17.249500 17.184406 17.184406 17.227802 17.227802 17.271198 17.162708 17.162708 17.206104 17.032505 17.054203 17.140995 17.184406 17.314610 17.488209 17.531605 17.531605 17.575001 17.726902 17.922199 17.770298 17.878803 17.965595 18.030704 18.074100 18.204304 18.269398 18.377903 18.334507 18.399601 18.421299 18.356205 18.529804 18.551502 18.551502 18.594898 18.660007 18.616596 18.638309 18.660007 18.638309 18.594898 18.725101 18.725101 18.746799 18.877003 18.877003 18.877003 18.833607 18.790195 18.811909 18.725101 18.681705 18.681705 18.725101 18.725101 18.725101 18.703403 18.768497 18.790195 18.768497 18.790195 18.898701 18.877003 18.877003 18.790195 18.811909 18.833607 18.768497 18.725101 18.681705 18.681705 18.638309 18.616596 18.681705 18.768497 18.725101 18.790195 18.877003 18.963810 19.028904 19.028904 19.072300 19.072300 19.050602 19.093998 19.028904 19.028904 18.985508 19.028904 18.985508 18.855305 18.898701 18.963810 19.007206 18.942097 18.920399 18.942097 18.942097 18.942097 18.877003 18.855305 18.833607 18.746799 18.746799 18.660007 18.616596 18.551502 18.464710 18.442997 18.421299 18.399601 18.312809 18.247700 18.182606 18.052402 18.117496 18.052402 18.009007 17.900501 17.813709 17.726902 17.683506 17.683506 17.683506 17.618397 17.379704 17.444798 17.401402 17.466496 17.401402 17.596699 17.531605 17.509907 17.531605 17.640110 17.531605 17.531605 17.575001 17.596699 
16.750401 16.793797 16.880604 17.184406 17.184406 17.119297 17.184406 17.184406 17.162708 17.184406 17.140995 17.271198 17.206104 17.271198 17.227802 17.358006 17.271198 17.206104 17.206104 17.227802 17.140995 17.271198 17.227802 17.292896 17.162708 17.184406 17.184406 17.227802 17.162708 17.162708 17.054203 16.967396 17.206104 17.358006 17.423100 17.509907 17.575001 17.661808 17.770298 17.813709 17.813709 17.900501 17.922199 18.052402 18.052402 18.204304 18.160908 18.269398 18.356205 18.356205 18.421299 18.464710 18.399601 18.486408 18.442997 18.551502 18.573200 18.594898 18.660007 18.638309 18.616596 18.616596 18.703403 18.703403 18.746799 18.833607 18.898701 18.898701 18.833607 18.746799 18.725101 18.725101 18.660007 18.681705 18.660007 18.703403 18.725101 18.790195 18.703403 18.811909 18.855305 18.877003 18.920399 18.877003 18.920399 18.833607 18.855305 18.855305 18.811909 18.594898 18.790195 18.681705 18.616596 18.638309 18.638309 18.725101 18.768497 18.833607 18.877003 19.007206 19.007206 18.942097 19.028904 18.985508 18.985508 19.028904 18.898701 18.920399 18.942097 18.920399 18.963810 18.942097 18.963810 18.963810 19.028904 19.007206 19.072300 18.985508 18.963810 19.028904 18.942097 18.833607 18.811909 18.660007 18.681705 18.594898 18.616596 18.529804 18.551502 18.594898 18.442997 18.399601 18.399601 18.291096 18.226002 18.226002 18.182606 18.052402 18.117496 17.878803 17.878803 17.791996 17.748600 17.791996 17.726902 17.618397 17.575001 17.444798 17.466496 17.466496 17.488209 17.596699 17.531605 17.531605 17.553303 17.553303 17.575001 17.531605 17.553303 17.640110 
16.685307 16.750401 16.902302 17.206104 17.184406 17.097599 17.206104 17.227802 17.206104 17.249500 17.162708 17.206104 17.336308 17.271198 17.249500 17.292896 17.249500 17.184406 17.227802 17.184406 17.271198 17.227802 17.227802 17.249500 17.206104 17.162708 17.249500 17.227802 17.227802 17.227802 17.054203 17.032505 17.162708 17.227802 17.423100 17.423100 17.596699 17.575001 17.748600 17.943897 17.835407 17.835407 17.900501 18.052402 18.095798 18.095798 18.182606 18.269398 18.334507 18.356205 18.421299 18.421299 18.486408 18.442997 18.464710 18.573200 18.616596 18.573200 18.594898 18.616596 18.594898 18.594898 18.638309 18.703403 18.725101 18.833607 18.855305 18.898701 18.790195 18.725101 18.703403 18.681705 18.616596 18.529804 18.508106 18.573200 18.660007 18.746799 18.746799 18.811909 18.833607 18.898701 18.898701 18.985508 18.963810 18.877003 18.920399 18.833607 18.855305 18.811909 18.725101 18.725101 18.616596 18.660007 18.638309 18.746799 18.855305 18.746799 18.790195 19.028904 18.963810 19.028904 18.985508 18.985508 18.942097 18.985508 18.811909 18.833607 18.811909 18.855305 18.942097 18.985508 18.985508 18.963810 19.072300 19.093998 19.028904 19.050602 19.093998 19.050602 18.985508 18.833607 18.790195 18.768497 18.746799 18.573200 18.573200 18.529804 18.529804 18.508106 18.573200 18.421299 18.421299 18.377903 18.399601 18.269398 18.247700 18.182606 18.160908 18.095798 18.009007 17.813709 17.748600 17.813709 17.770298 17.748600 17.553303 17.531605 17.423100 17.423100 17.423100 17.531605 17.575001 17.488209 17.553303 17.575001 17.531605 17.531605 17.553303 17.575001 
16.750401 16.858906 16.858906 17.075901 17.140995 17.119297 17.206104 17.227802 17.249500 17.184406 17.358006 17.249500 17.271198 17.292896 17.292896 17.227802 17.206104 17.227802 17.271198 17.162708 17.249500 17.206104 17.140995 17.206104 17.227802 17.097599 17.206104 17.162708 17.184406 17.249500 17.162708 17.010807 17.162708 17.314610 17.401402 17.401402 17.509907 17.618397 17.791996 17.813709 17.748600 17.813709 17.878803 17.857105 18.009007 18.095798 18.182606 18.247700 18.356205 18.399601 18.529804 18.442997 18.442997 18.421299 18.508106 18.551502 18.681705 18.486408 18.660007 18.573200 18.594898 18.660007 18.746799 18.703403 18.681705 18.811909 18.877003 18.833607 18.703403 18.703403 18.638309 18.638309 18.529804 18.573200 18.551502 18.529804 18.594898 18.746799 18.790195 18.833607 18.855305 18.942097 18.942097 18.920399 19.007206 18.898701 18.898701 18.942097 18.790195 18.746799 18.725101 18.790195 18.638309 18.703403 18.703403 18.703403 18.768497 18.811909 18.877003 19.007206 18.877003 18.963810 18.833607 18.855305 18.855305 18.811909 18.681705 18.768497 18.833607 18.790195 18.898701 18.855305 18.942097 18.985508 19.137409 19.050602 19.093998 19.115696 19.007206 19.159107 18.942097 18.898701 18.898701 18.768497 18.790195 18.746799 18.681705 18.616596 18.660007 18.529804 18.508106 18.508106 18.529804 18.399601 18.399601 18.377903 18.269398 18.160908 18.117496 18.139210 17.965595 17.857105 17.791996 17.770298 17.683506 17.683506 17.575001 17.423100 17.358006 17.509907 17.466496 17.531605 17.488209 17.531605 17.509907 17.596699 17.509907 17.575001 17.596699 17.618397 
16.837208 16.728703 16.815510 17.054203 17.075901 17.184406 17.271198 17.271198 17.162708 17.206104 17.184406 17.140995 17.249500 17.249500 17.206104 17.271198 17.184406 17.249500 17.336308 17.249500 17.162708 17.249500 17.140995 17.184406 17.162708 17.184406 17.119297 17.184406 17.206104 17.292896 17.184406 17.054203 17.119297 17.206104 17.292896 17.358006 17.444798 17.531605 17.661808 17.813709 17.791996 17.791996 17.922199 17.943897 18.052402 18.117496 18.117496 18.312809 18.247700 18.334507 18.421299 18.464710 18.508106 18.421299 18.464710 18.529804 18.573200 18.573200 18.594898 18.551502 18.551502 18.638309 18.638309 18.746799 18.660007 18.833607 18.833607 18.768497 18.746799 18.660007 18.660007 18.638309 18.594898 18.486408 18.508106 18.551502 18.508106 18.681705 18.768497 18.790195 18.985508 18.920399 18.985508 18.942097 18.963810 18.898701 18.898701 18.898701 18.855305 18.746799 18.725101 18.811909 18.703403 18.746799 18.746799 18.833607 18.855305 18.811909 18.877003 18.963810 18.920399 18.898701 18.963810 18.768497 18.811909 18.768497 18.725101 18.746799 18.725101 18.768497 18.877003 18.877003 18.942097 18.985508 19.028904 19.072300 19.093998 19.115696 19.115696 19.159107 19.050602 18.963810 18.833607 18.790195 18.768497 18.725101 18.638309 18.660007 18.681705 18.616596 18.551502 18.508106 18.616596 18.399601 18.377903 18.377903 18.334507 18.182606 18.117496 18.117496 18.009007 17.922199 17.835407 17.791996 17.748600 17.813709 17.596699 17.618397 17.466496 17.466496 17.575001 17.553303 17.575001 17.531605 17.466496 17.596699 17.553303 17.596699 17.575001 17.575001 
16.815510 16.858906 16.793797 16.945698 17.140995 17.162708 17.162708 17.249500 17.184406 17.206104 17.184406 17.249500 17.314610 17.227802 17.184406 17.140995 17.184406 17.184406 17.271198 17.206104 17.140995 17.184406 17.162708 17.206104 17.140995 17.140995 17.097599 17.227802 17.206104 17.206104 17.184406 17.097599 17.140995 17.249500 17.249500 17.358006 17.423100 17.488209 17.618397 17.726902 17.748600 17.835407 17.878803 17.922199 18.052402 18.182606 18.182606 18.226002 18.247700 18.312809 18.399601 18.464710 18.399601 18.464710 18.464710 18.529804 18.529804 18.529804 18.573200 18.551502 18.681705 18.703403 18.746799 18.811909 18.811909 18.811909 18.811909 18.768497 18.703403 18.638309 18.594898 18.594898 18.529804 18.464710 18.529804 18.551502 18.551502 18.660007 18.768497 18.746799 18.833607 18.855305 18.898701 18.877003 18.920399 18.855305 18.877003 18.877003 18.920399 18.725101 18.811909 18.811909 18.790195 18.790195 18.898701 18.855305 18.877003 18.898701 18.898701 18.920399 18.942097 18.877003 18.790195 18.811909 18.746799 18.703403 18.703403 18.681705 18.703403 18.725101 18.877003 18.833607 18.920399 18.985508 19.072300 19.093998 19.050602 19.072300 18.985508 19.137409 19.007206 18.985508 18.942097 18.811909 18.811909 18.725101 18.746799 18.660007 18.660007 18.811909 18.660007 18.594898 18.594898 18.573200 18.442997 18.312809 18.312809 18.226002 18.160908 18.052402 18.052402 18.030704 17.987309 17.878803 17.791996 17.835407 17.705204 17.618397 17.379704 17.488209 17.553303 17.531605 17.575001 17.509907 17.531605 17.575001 17.553303 17.575001 17.618397 17.640110 
16.880604 16.815510 16.750401 16.967396 17.097599 17.292896 17.249500 17.162708 17.206104 17.292896 17.206104 17.227802 17.227802 17.292896 17.206104 17.206104 17.227802 17.271198 17.162708 17.249500 17.184406 17.119297 17.119297 17.227802 17.162708 17.184406 17.184406 17.206104 17.227802 17.249500 17.271198 17.119297 17.119297 17.249500 17.314610 17.379704 17.423100 17.466496 17.661808 17.705204 17.813709 17.791996 17.835407 17.987309 17.987309 18.074100 18.117496 18.139210 18.312809 18.269398 18.421299 18.399601 18.442997 18.442997 18.551502 18.551502 18.573200 18.594898 18.616596 18.638309 18.660007 18.681705 18.811909 18.811909 18.855305 18.877003 18.811909 18.833607 18.681705 18.660007 18.551502 18.616596 18.529804 18.486408 18.508106 18.508106 18.551502 18.573200 18.660007 18.725101 18.811909 18.833607 18.855305 18.920399 18.855305 18.811909 18.833607 18.855305 18.877003 18.811909 18.811909 18.855305 18.963810 18.920399 18.920399 18.985508 19.007206 19.072300 19.137409 19.050602 18.877003 18.877003 18.811909 18.746799 18.746799 18.660007 18.703403 18.703403 18.725101 18.790195 18.768497 18.898701 18.833607 18.942097 19.007206 19.050602 19.050602 19.028904 19.072300 19.050602 19.007206 18.963810 18.877003 18.898701 18.768497 18.855305 18.768497 18.681705 18.811909 18.811909 18.725101 18.703403 18.660007 18.660007 18.638309 18.464710 18.464710 18.291096 18.247700 18.117496 18.095798 18.052402 17.965595 17.878803 17.943897 17.922199 17.705204 17.618397 17.466496 17.553303 17.575001 17.575001 17.553303 17.596699 17.575001 17.683506 17.575001 17.553303 17.640110 17.575001 
16.815510 16.750401 16.772099 16.858906 17.140995 17.184406 17.119297 17.206104 17.314610 17.314610 17.227802 17.336308 17.227802 17.227802 17.227802 17.227802 17.249500 17.271198 17.162708 17.206104 17.184406 17.249500 17.184406 17.162708 17.206104 17.271198 17.184406 17.162708 17.227802 17.206104 17.249500 17.119297 17.097599 17.249500 17.336308 17.358006 17.423100 17.488209 17.683506 17.640110 17.726902 17.835407 17.922199 17.922199 18.009007 18.095798 18.160908 18.204304 18.247700 18.312809 18.356205 18.421299 18.486408 18.508106 18.464710 18.573200 18.573200 18.594898 18.638309 18.660007 18.725101 18.877003 18.877003 18.833607 18.963810 18.877003 18.920399 18.768497 18.703403 18.725101 18.573200 18.573200 18.508106 18.421299 18.421299 18.573200 18.573200 18.681705 18.660007 18.746799 18.811909 18.811909 18.877003 18.877003 18.855305 18.746799 18.790195 18.877003 18.920399 18.898701 18.833607 18.877003 18.920399 19.028904 19.007206 19.050602 19.072300 19.115696 19.137409 19.028904 18.942097 18.898701 18.855305 18.746799 18.681705 18.681705 18.703403 18.660007 18.725101 18.746799 18.811909 18.811909 18.833607 18.898701 19.007206 19.028904 19.028904 19.050602 18.963810 19.028904 19.007206 18.877003 18.877003 18.855305 18.833607 18.811909 18.898701 18.833607 18.877003 18.790195 18.855305 18.833607 18.811909 18.790195 18.594898 18.573200 18.486408 18.421299 18.269398 18.269398 18.204304 18.160908 17.987309 17.900501 17.922199 17.965595 17.770298 17.683506 17.531605 17.575001 17.596699 17.553303 17.618397 17.531605 17.596699 17.575001 17.726902 17.661808 17.618397 17.705204 
16.902302 16.858906 16.815510 16.902302 17.032505 17.184406 17.227802 17.206104 17.292896 17.206104 17.184406 17.249500 17.358006 17.271198 17.292896 17.227802 17.162708 17.271198 17.162708 17.206104 17.292896 17.206104 17.162708 17.292896 17.379704 17.119297 17.227802 17.227802 17.292896 17.292896 17.358006 17.206104 17.184406 17.271198 17.314610 17.292896 17.423100 17.488209 17.618397 17.705204 17.791996 17.813709 17.922199 17.943897 17.987309 18.117496 18.182606 18.226002 18.269398 18.291096 18.356205 18.356205 18.421299 18.464710 18.594898 18.551502 18.616596 18.594898 18.768497 18.703403 18.768497 18.898701 18.833607 18.877003 18.898701 18.877003 18.877003 18.768497 18.681705 18.660007 18.594898 18.660007 18.616596 18.508106 18.442997 18.442997 18.551502 18.594898 18.638309 18.703403 18.746799 18.811909 18.811909 18.877003 18.811909 18.833607 18.746799 18.833607 18.855305 18.811909 18.920399 18.833607 19.007206 18.963810 19.028904 19.115696 19.115696 19.267597 19.115696 19.115696 19.050602 18.942097 18.833607 18.768497 18.790195 18.768497 18.703403 18.681705 18.746799 18.638309 18.855305 18.877003 18.833607 18.898701 18.920399 18.963810 18.985508 18.920399 18.942097 19.028904 19.007206 18.898701 18.942097 18.877003 18.877003 18.877003 18.920399 18.811909 18.963810 18.898701 18.898701 18.833607 18.898701 18.768497 18.703403 18.638309 18.399601 18.399601 18.334507 18.204304 18.160908 18.182606 18.030704 17.987309 17.965595 17.900501 17.791996 17.813709 17.705204 17.596699 17.640110 17.618397 17.596699 17.596699 17.553303 17.618397 17.661808 17.596699 17.640110 17.618397 
16.945698 16.815510 16.750401 16.902302 16.989109 17.314610 17.314610 17.271198 17.249500 17.227802 17.162708 17.249500 17.227802 17.292896 17.206104 17.249500 17.184406 17.227802 17.184406 17.249500 17.206104 17.162708 17.249500 17.249500 17.401402 17.249500 17.249500 17.227802 17.249500 17.227802 17.206104 17.206104 17.227802 17.249500 17.184406 17.314610 17.379704 17.466496 17.488209 17.640110 17.791996 17.835407 17.878803 17.900501 17.987309 18.030704 18.117496 18.204304 18.226002 18.247700 18.334507 18.356205 18.421299 18.442997 18.442997 18.529804 18.529804 18.529804 18.681705 18.725101 18.725101 18.811909 18.768497 18.855305 18.898701 18.877003 18.920399 18.790195 18.725101 18.660007 18.616596 18.638309 18.594898 18.529804 18.529804 18.551502 18.573200 18.573200 18.594898 18.616596 18.703403 18.768497 18.790195 18.811909 18.790195 18.746799 18.681705 18.746799 18.833607 18.811909 18.877003 18.920399 18.942097 18.920399 19.028904 19.180805 19.115696 19.180805 19.137409 19.202503 19.028904 19.007206 18.920399 18.811909 18.790195 18.681705 18.768497 18.681705 18.746799 18.681705 18.811909 18.790195 18.811909 18.898701 18.855305 18.942097 18.877003 18.855305 18.877003 18.877003 18.898701 18.811909 18.811909 18.855305 18.877003 18.898701 18.898701 18.833607 18.963810 18.920399 18.898701 18.920399 18.855305 18.746799 18.660007 18.725101 18.529804 18.334507 18.312809 18.247700 18.204304 18.226002 18.117496 18.009007 17.987309 17.965595 17.900501 17.770298 17.748600 17.618397 17.553303 17.509907 17.553303 17.596699 17.553303 17.618397 17.575001 17.683506 17.618397 17.683506 
17.119297 16.772099 16.815510 16.815510 17.032505 17.227802 17.206104 17.206104 17.249500 17.184406 17.184406 17.227802 17.206104 17.249500 17.184406 17.184406 17.292896 17.184406 17.227802 17.227802 17.184406 17.184406 17.249500 17.184406 17.206104 17.292896 17.314610 17.271198 17.271198 17.314610 17.162708 17.206104 17.184406 17.184406 17.249500 17.336308 17.379704 17.444798 17.575001 17.640110 17.726902 17.705204 17.878803 17.987309 18.095798 18.052402 18.095798 18.160908 18.204304 18.226002 18.377903 18.442997 18.421299 18.377903 18.464710 18.486408 18.529804 18.573200 18.573200 18.638309 18.768497 18.833607 18.877003 18.877003 18.833607 18.855305 18.898701 18.811909 18.725101 18.681705 18.616596 18.681705 18.573200 18.573200 18.551502 18.638309 18.551502 18.594898 18.703403 18.638309 18.703403 18.725101 18.768497 18.811909 18.746799 18.681705 18.703403 18.746799 18.768497 18.746799 18.833607 18.898701 18.877003 18.963810 19.007206 19.137409 19.180805 19.180805 19.202503 19.202503 19.180805 19.072300 19.028904 18.920399 18.855305 18.746799 18.746799 18.725101 18.768497 18.811909 18.855305 18.898701 18.985508 18.942097 18.877003 18.942097 18.877003 18.790195 18.768497 18.855305 18.811909 18.746799 18.811909 18.811909 18.833607 18.898701 18.920399 18.920399 18.898701 18.942097 18.963810 18.898701 18.833607 18.790195 18.746799 18.725101 18.551502 18.529804 18.334507 18.247700 18.269398 18.226002 18.095798 18.052402 18.052402 17.987309 17.813709 17.857105 17.835407 17.640110 17.553303 17.575001 17.553303 17.618397 17.553303 17.640110 17.705204 17.596699 17.705204 17.705204 
17.162708 16.858906 16.858906 16.772099 17.010807 17.249500 17.314610 17.271198 17.271198 17.206104 17.184406 17.292896 17.271198 17.336308 17.292896 17.292896 17.249500 17.227802 17.379704 17.292896 17.314610 17.227802 17.249500 17.249500 17.184406 17.184406 17.292896 17.249500 17.271198 17.336308 17.314610 17.227802 17.140995 17.271198 17.271198 17.314610 17.444798 17.488209 17.596699 17.683506 17.770298 17.748600 17.857105 17.965595 18.095798 18.052402 18.030704 18.139210 18.204304 18.182606 18.291096 18.377903 18.399601 18.356205 18.464710 18.464710 18.594898 18.573200 18.660007 18.638309 18.746799 18.790195 18.855305 18.942097 18.898701 18.877003 18.877003 18.855305 18.725101 18.746799 18.725101 18.616596 18.594898 18.660007 18.616596 18.551502 18.594898 18.703403 18.681705 18.638309 18.768497 18.703403 18.768497 18.725101 18.638309 18.551502 18.703403 18.703403 18.746799 18.855305 18.942097 18.920399 18.898701 18.963810 19.072300 19.180805 19.159107 19.202503 19.224201 19.202503 19.159107 19.159107 19.050602 18.920399 18.920399 18.811909 18.746799 18.855305 18.768497 18.855305 18.833607 18.942097 18.942097 18.942097 18.833607 18.942097 18.855305 18.768497 18.746799 18.833607 18.811909 18.746799 18.790195 18.746799 18.920399 18.855305 18.855305 18.942097 18.898701 18.963810 18.942097 18.811909 18.855305 18.833607 18.681705 18.703403 18.638309 18.551502 18.377903 18.334507 18.291096 18.291096 18.182606 18.052402 18.117496 17.987309 17.878803 17.943897 17.857105 17.683506 17.661808 17.596699 17.596699 17.661808 17.618397 17.661808 17.683506 17.726902 17.748600 17.791996 
17.206104 16.815510 16.880604 16.858906 17.010807 17.249500 17.336308 17.249500 17.249500 17.184406 17.292896 17.314610 17.249500 17.336308 17.227802 17.249500 17.271198 17.271198 17.227802 17.336308 17.314610 17.249500 17.227802 17.184406 17.271198 17.206104 17.249500 17.249500 17.314610 17.336308 17.249500 17.249500 17.249500 17.271198 17.314610 17.314610 17.358006 17.423100 17.618397 17.640110 17.661808 17.726902 17.770298 17.857105 18.009007 18.009007 18.009007 18.009007 18.139210 18.160908 18.291096 18.291096 18.421299 18.356205 18.377903 18.529804 18.486408 18.594898 18.681705 18.703403 18.703403 18.725101 18.833607 18.898701 18.855305 18.877003 18.855305 18.811909 18.746799 18.660007 18.594898 18.681705 18.660007 18.681705 18.638309 18.681705 18.703403 18.725101 18.768497 18.746799 18.725101 18.660007 18.725101 18.681705 18.725101 18.638309 18.660007 18.638309 18.681705 18.768497 18.855305 18.920399 18.942097 19.007206 19.093998 19.159107 19.159107 19.137409 19.180805 19.137409 19.050602 19.093998 19.050602 19.028904 18.963810 18.920399 18.833607 18.855305 18.833607 18.811909 19.007206 18.898701 18.985508 19.007206 18.920399 18.942097 18.833607 18.790195 18.746799 18.703403 18.746799 18.746799 18.725101 18.790195 18.920399 18.855305 18.877003 18.855305 18.898701 18.898701 18.898701 18.877003 18.811909 18.811909 18.725101 18.746799 18.616596 18.529804 18.464710 18.356205 18.269398 18.291096 18.226002 18.095798 18.095798 18.052402 17.900501 17.943897 17.835407 17.705204 17.661808 17.596699 17.661808 17.618397 17.618397 17.661808 17.618397 17.705204 17.661808 17.748600 
17.140995 16.837208 16.815510 16.815510 16.880604 17.097599 17.271198 17.314610 17.206104 17.206104 17.162708 17.227802 17.227802 17.292896 17.184406 17.292896 17.227802 17.292896 17.184406 17.271198 17.249500 17.249500 17.227802 17.184406 17.227802 17.292896 17.271198 17.206104 17.249500 17.271198 17.249500 17.184406 17.227802 17.249500 17.336308 17.292896 17.336308 17.379704 17.596699 17.640110 17.640110 17.683506 17.791996 17.813709 17.857105 17.943897 18.030704 18.139210 18.052402 18.160908 18.312809 18.291096 18.334507 18.312809 18.356205 18.464710 18.442997 18.616596 18.594898 18.703403 18.703403 18.725101 18.833607 18.855305 18.833607 18.942097 18.811909 18.768497 18.768497 18.703403 18.681705 18.725101 18.660007 18.638309 18.681705 18.768497 18.790195 18.833607 18.768497 18.790195 18.725101 18.703403 18.703403 18.616596 18.616596 18.551502 18.638309 18.616596 18.660007 18.681705 18.790195 18.833607 18.877003 18.920399 19.028904 19.115696 19.115696 19.159107 19.115696 19.202503 19.115696 19.093998 19.050602 18.985508 18.963810 18.963810 18.942097 19.007206 18.963810 18.920399 19.072300 19.007206 19.050602 19.028904 18.963810 18.855305 18.898701 18.703403 18.660007 18.790195 18.681705 18.638309 18.746799 18.746799 18.920399 18.790195 18.877003 18.985508 18.898701 18.877003 18.768497 18.811909 18.833607 18.811909 18.833607 18.768497 18.681705 18.594898 18.442997 18.356205 18.312809 18.269398 18.247700 18.117496 18.139210 18.030704 17.922199 17.878803 17.900501 17.857105 17.726902 17.661808 17.640110 17.683506 17.640110 17.553303 17.575001 17.618397 17.705204 17.748600 
17.162708 16.945698 16.815510 16.772099 16.837208 17.140995 17.206104 17.271198 17.140995 17.292896 17.227802 17.249500 17.249500 17.358006 17.271198 17.336308 17.292896 17.206104 17.249500 17.292896 17.292896 17.336308 17.292896 17.271198 17.227802 17.249500 17.227802 17.249500 17.292896 17.206104 17.271198 17.227802 17.184406 17.336308 17.249500 17.314610 17.444798 17.401402 17.553303 17.596699 17.618397 17.726902 17.748600 17.835407 17.922199 17.965595 18.009007 18.052402 18.030704 18.095798 18.204304 18.269398 18.312809 18.334507 18.356205 18.421299 18.377903 18.508106 18.551502 18.681705 18.725101 18.681705 18.703403 18.811909 18.768497 18.855305 18.877003 18.790195 18.746799 18.703403 18.681705 18.725101 18.703403 18.725101 18.746799 18.725101 18.920399 18.833607 18.811909 18.768497 18.811909 18.703403 18.681705 18.660007 18.660007 18.616596 18.594898 18.703403 18.638309 18.594898 18.725101 18.790195 18.855305 18.920399 19.007206 19.093998 19.093998 19.202503 19.137409 19.180805 19.050602 18.985508 19.050602 19.028904 19.028904 19.093998 19.028904 19.072300 18.985508 19.050602 19.115696 19.072300 19.050602 18.985508 19.007206 18.877003 18.855305 18.746799 18.811909 18.746799 18.725101 18.616596 18.638309 18.790195 18.920399 18.833607 18.877003 18.920399 18.833607 18.855305 18.768497 18.790195 18.768497 18.790195 18.703403 18.746799 18.638309 18.508106 18.464710 18.421299 18.312809 18.204304 18.182606 18.139210 18.139210 18.052402 18.074100 17.878803 17.878803 17.835407 17.835407 17.683506 17.748600 17.618397 17.748600 17.640110 17.618397 17.640110 17.726902 17.791996 
17.379704 16.924000 16.880604 16.815510 16.793797 17.119297 17.292896 17.271198 17.358006 17.358006 17.314610 17.314610 17.271198 17.379704 17.314610 17.292896 17.227802 17.292896 17.227802 17.271198 17.292896 17.292896 17.292896 17.314610 17.271198 17.249500 17.206104 17.271198 17.227802 17.271198 17.271198 17.292896 17.292896 17.271198 17.249500 17.358006 17.379704 17.509907 17.531605 17.640110 17.553303 17.640110 17.770298 17.835407 17.878803 17.943897 18.052402 18.095798 18.074100 18.160908 18.160908 18.247700 18.356205 18.334507 18.334507 18.334507 18.377903 18.486408 18.573200 18.594898 18.616596 18.681705 18.746799 18.725101 18.703403 18.660007 18.768497 18.703403 18.703403 18.681705 18.703403 18.877003 18.833607 18.811909 18.811909 18.855305 18.877003 18.898701 18.898701 18.703403 18.768497 18.725101 18.790195 18.725101 18.594898 18.594898 18.616596 18.725101 18.638309 18.725101 18.790195 18.725101 18.833607 18.898701 18.963810 19.028904 19.028904 19.028904 19.050602 19.050602 19.028904 19.028904 19.007206 19.007206 19.093998 19.050602 19.072300 19.050602 19.180805 19.093998 19.180805 19.180805 19.137409 19.072300 19.028904 18.985508 18.855305 18.790195 18.768497 18.746799 18.681705 18.660007 18.746799 18.725101 18.898701 18.855305 18.811909 18.920399 18.855305 18.877003 18.833607 18.768497 18.768497 18.790195 18.746799 18.681705 18.660007 18.551502 18.508106 18.442997 18.377903 18.269398 18.247700 18.182606 18.182606 18.095798 18.052402 17.965595 18.009007 17.943897 17.857105 17.813709 17.705204 17.683506 17.640110 17.661808 17.596699 17.618397 17.705204 17.857105 
17.206104 17.032505 16.858906 16.815510 16.707005 17.119297 17.249500 17.271198 17.227802 17.206104 17.227802 17.227802 17.206104 17.314610 17.271198 17.227802 17.249500 17.206104 17.271198 17.227802 17.271198 17.271198 17.336308 17.271198 17.249500 17.271198 17.227802 17.249500 17.249500 17.227802 17.271198 17.184406 17.184406 17.206104 17.314610 17.314610 17.466496 17.488209 17.575001 17.596699 17.531605 17.661808 17.791996 17.813709 17.900501 17.922199 17.987309 18.052402 17.965595 18.095798 18.139210 18.160908 18.204304 18.269398 18.312809 18.312809 18.377903 18.421299 18.486408 18.486408 18.508106 18.573200 18.660007 18.681705 18.594898 18.703403 18.681705 18.638309 18.703403 18.660007 18.746799 18.833607 18.833607 18.855305 18.877003 18.833607 18.833607 18.920399 18.790195 18.811909 18.833607 18.703403 18.703403 18.746799 18.703403 18.790195 18.660007 18.681705 18.681705 18.703403 18.725101 18.833607 18.746799 18.877003 18.985508 18.985508 19.007206 18.963810 18.942097 18.898701 18.877003 18.920399 18.898701 18.877003 18.963810 19.072300 19.050602 19.137409 19.093998 19.093998 19.180805 19.072300 19.093998 19.202503 19.093998 19.159107 18.898701 18.746799 18.746799 18.746799 18.811909 18.790195 18.790195 18.725101 18.768497 18.898701 18.877003 18.855305 18.768497 18.855305 18.790195 18.725101 18.681705 18.790195 18.681705 18.573200 18.616596 18.529804 18.464710 18.421299 18.377903 18.334507 18.247700 18.204304 18.160908 18.117496 18.074100 18.074100 17.965595 17.922199 17.813709 17.791996 17.705204 17.640110 17.640110 17.661808 17.726902 17.596699 17.661808 17.726902 
17.358006 17.032505 16.815510 16.815510 16.793797 17.075901 17.227802 17.249500 17.271198 17.336308 17.249500 17.314610 17.249500 17.358006 17.184406 17.314610 17.271198 17.271198 17.249500 17.292896 17.292896 17.206104 17.314610 17.292896 17.227802 17.249500 17.358006 17.271198 17.249500 17.249500 17.314610 17.249500 17.206104 17.206104 17.249500 17.292896 17.401402 17.466496 17.531605 17.618397 17.575001 17.618397 17.813709 17.791996 17.857105 17.922199 17.878803 18.009007 17.987309 18.030704 18.095798 18.204304 18.226002 18.377903 18.312809 18.312809 18.356205 18.377903 18.421299 18.421299 18.486408 18.464710 18.508106 18.594898 18.551502 18.594898 18.681705 18.573200 18.638309 18.681705 18.703403 18.833607 18.833607 18.877003 18.877003 18.898701 18.942097 18.963810 18.920399 18.877003 18.877003 18.768497 18.811909 18.725101 18.768497 18.746799 18.660007 18.811909 18.746799 18.768497 18.790195 18.855305 18.811909 18.833607 18.920399 18.898701 18.898701 18.985508 18.877003 18.898701 18.877003 18.920399 18.790195 18.877003 18.985508 19.093998 19.072300 19.093998 19.093998 19.159107 19.072300 19.202503 19.093998 19.137409 19.159107 19.115696 19.093998 18.877003 18.790195 18.833607 18.725101 18.790195 18.833607 18.833607 18.811909 18.811909 18.833607 18.855305 18.746799 18.833607 18.703403 18.703403 18.790195 18.681705 18.573200 18.703403 18.573200 18.616596 18.508106 18.529804 18.399601 18.356205 18.291096 18.312809 18.269398 18.247700 18.052402 18.052402 17.965595 17.987309 17.900501 17.857105 17.640110 17.683506 17.683506 17.683506 17.618397 17.640110 17.661808 17.683506 
17.358006 17.162708 16.880604 16.837208 16.772099 16.945698 17.184406 17.314610 17.184406 17.162708 17.249500 17.292896 17.227802 17.358006 17.292896 17.292896 17.227802 17.358006 17.292896 17.358006 17.206104 17.314610 17.358006 17.227802 17.249500 17.119297 17.162708 17.184406 17.292896 17.227802 17.271198 17.249500 17.206104 17.227802 17.206104 17.292896 17.379704 17.444798 17.488209 17.640110 17.640110 17.618397 17.813709 17.770298 17.857105 17.857105 17.900501 17.987309 18.009007 18.009007 18.095798 18.160908 18.269398 18.269398 18.291096 18.334507 18.377903 18.334507 18.399601 18.399601 18.464710 18.421299 18.486408 18.486408 18.551502 18.551502 18.573200 18.573200 18.573200 18.594898 18.768497 18.790195 18.811909 18.898701 18.920399 18.942097 18.855305 18.898701 18.877003 18.833607 18.877003 18.855305 18.790195 18.746799 18.725101 18.833607 18.877003 18.855305 18.877003 18.920399 18.877003 18.855305 18.811909 18.898701 18.942097 18.877003 18.898701 18.898701 18.790195 18.877003 18.768497 18.833607 18.768497 18.920399 18.855305 19.093998 19.050602 19.137409 19.072300 19.115696 19.159107 19.202503 19.137409 19.072300 19.072300 19.180805 19.137409 18.898701 18.833607 18.877003 18.877003 18.985508 19.028904 18.942097 18.833607 18.898701 18.877003 18.811909 18.855305 18.746799 18.703403 18.638309 18.660007 18.660007 18.573200 18.551502 18.529804 18.529804 18.551502 18.442997 18.421299 18.312809 18.247700 18.247700 18.269398 18.247700 18.160908 18.074100 17.943897 18.009007 18.009007 17.943897 17.857105 17.748600 17.748600 17.640110 17.683506 17.640110 17.705204 17.596699 
17.379704 17.249500 16.967396 16.793797 16.837208 16.880604 17.140995 17.314610 17.206104 17.249500 17.227802 17.227802 17.184406 17.336308 17.271198 17.206104 17.271198 17.292896 17.249500 17.336308 17.227802 17.292896 17.227802 17.271198 17.227802 17.184406 17.162708 17.184406 17.227802 17.206104 17.184406 17.162708 17.249500 17.292896 17.162708 17.227802 17.358006 17.379704 17.575001 17.618397 17.596699 17.640110 17.705204 17.791996 17.813709 17.857105 17.878803 17.987309 18.009007 17.987309 17.965595 18.204304 18.204304 18.247700 18.269398 18.269398 18.269398 18.356205 18.334507 18.377903 18.399601 18.442997 18.421299 18.464710 18.529804 18.508106 18.594898 18.551502 18.616596 18.638309 18.703403 18.833607 18.855305 18.898701 18.898701 18.877003 18.898701 18.920399 18.877003 18.898701 18.942097 18.920399 18.855305 18.877003 18.811909 18.920399 18.920399 18.942097 19.028904 18.985508 19.007206 18.942097 19.007206 18.877003 18.942097 18.898701 18.855305 18.877003 18.833607 18.725101 18.746799 18.768497 18.790195 18.855305 18.811909 18.920399 18.985508 19.072300 19.093998 19.137409 19.115696 19.180805 19.159107 19.137409 19.180805 19.267597 19.137409 18.942097 18.942097 19.007206 18.920399 19.028904 19.072300 19.028904 18.985508 19.028904 18.877003 18.877003 18.768497 18.725101 18.725101 18.660007 18.660007 18.529804 18.616596 18.508106 18.594898 18.573200 18.551502 18.421299 18.442997 18.399601 18.356205 18.291096 18.334507 18.269398 18.204304 18.074100 17.987309 17.943897 17.965595 18.052402 17.857105 17.748600 17.618397 17.705204 17.748600 17.726902 17.770298 17.661808 
17.292896 17.140995 16.945698 16.837208 16.880604 16.880604 17.140995 17.249500 17.227802 17.206104 17.271198 17.314610 17.249500 17.358006 17.292896 17.271198 17.292896 17.336308 17.271198 17.314610 17.227802 17.292896 17.249500 17.271198 17.206104 17.249500 17.140995 17.271198 17.314610 17.249500 17.162708 17.140995 17.227802 17.227802 17.227802 17.227802 17.292896 17.401402 17.488209 17.596699 17.531605 17.683506 17.726902 17.748600 17.813709 17.922199 17.900501 17.943897 17.943897 18.052402 17.987309 18.139210 18.160908 18.269398 18.269398 18.312809 18.356205 18.356205 18.356205 18.334507 18.421299 18.356205 18.486408 18.508106 18.551502 18.486408 18.594898 18.594898 18.616596 18.616596 18.681705 18.855305 18.790195 18.920399 18.942097 18.898701 18.898701 18.855305 18.855305 18.877003 18.877003 18.855305 18.942097 18.855305 18.942097 19.007206 19.050602 19.072300 19.072300 19.093998 19.115696 19.093998 19.180805 18.920399 18.898701 18.920399 18.811909 18.833607 18.833607 18.768497 18.768497 18.811909 18.811909 18.811909 18.942097 19.007206 18.942097 19.093998 19.115696 19.159107 19.180805 19.180805 19.137409 19.093998 19.137409 19.180805 19.159107 19.007206 18.920399 19.072300 18.963810 19.028904 19.050602 19.072300 19.050602 19.072300 19.050602 18.898701 18.855305 18.768497 18.768497 18.660007 18.660007 18.681705 18.660007 18.638309 18.529804 18.573200 18.551502 18.529804 18.486408 18.421299 18.334507 18.247700 18.204304 18.247700 18.182606 18.074100 17.965595 17.987309 17.965595 18.052402 17.900501 17.748600 17.661808 17.726902 17.661808 17.748600 17.748600 17.705204 
17.271198 17.206104 17.119297 17.010807 17.032505 16.989109 17.140995 17.184406 17.227802 17.249500 17.206104 17.336308 17.314610 17.227802 17.358006 17.271198 17.292896 17.271198 17.249500 17.249500 17.206104 17.184406 17.227802 17.249500 17.292896 17.271198 17.249500 17.271198 17.314610 17.227802 17.227802 17.162708 17.227802 17.227802 17.271198 17.140995 17.336308 17.423100 17.509907 17.509907 17.661808 17.683506 17.748600 17.726902 17.813709 17.922199 17.813709 17.943897 17.878803 17.987309 18.074100 18.139210 18.226002 18.247700 18.226002 18.269398 18.334507 18.312809 18.291096 18.291096 18.312809 18.334507 18.421299 18.442997 18.442997 18.529804 18.573200 18.638309 18.638309 18.725101 18.746799 18.855305 18.811909 18.963810 18.963810 18.963810 18.855305 18.877003 18.855305 18.811909 18.877003 18.833607 18.833607 18.833607 19.007206 19.007206 19.007206 19.180805 19.180805 19.115696 19.159107 19.159107 19.180805 19.028904 19.007206 18.898701 18.898701 18.877003 18.855305 18.855305 18.746799 18.725101 18.833607 18.768497 18.811909 18.920399 18.942097 19.050602 19.050602 19.159107 19.137409 19.180805 19.115696 19.137409 19.202503 19.072300 19.028904 19.007206 18.985508 19.115696 19.115696 19.159107 19.093998 19.028904 19.050602 19.115696 19.007206 18.963810 18.920399 18.660007 18.746799 18.746799 18.638309 18.638309 18.551502 18.508106 18.551502 18.551502 18.616596 18.529804 18.508106 18.464710 18.421299 18.312809 18.356205 18.356205 18.182606 18.139210 18.052402 18.117496 17.922199 18.052402 17.922199 17.857105 17.683506 17.640110 17.661808 17.683506 17.683506 17.726902 
17.292896 17.119297 17.227802 17.162708 17.075901 17.075901 17.119297 17.140995 17.206104 17.119297 17.292896 17.358006 17.271198 17.314610 17.292896 17.292896 17.227802 17.271198 17.314610 17.292896 17.249500 17.271198 17.249500 17.206104 17.314610 17.162708 17.271198 17.206104 17.292896 17.206104 17.292896 17.206104 17.162708 17.206104 17.249500 17.054203 17.271198 17.379704 17.423100 17.596699 17.661808 17.661808 17.726902 17.813709 17.857105 17.813709 17.900501 17.922199 17.922199 17.965595 18.117496 18.139210 18.226002 18.160908 18.226002 18.269398 18.291096 18.291096 18.334507 18.247700 18.356205 18.377903 18.442997 18.377903 18.464710 18.508106 18.573200 18.551502 18.616596 18.725101 18.746799 18.790195 18.877003 18.877003 18.898701 18.898701 18.811909 18.877003 18.833607 18.790195 18.768497 18.746799 18.898701 18.942097 18.985508 19.028904 19.072300 19.180805 19.224201 19.224201 19.202503 19.202503 19.159107 19.180805 19.007206 18.985508 18.942097 18.942097 18.855305 18.855305 18.768497 18.833607 18.855305 18.855305 18.855305 18.920399 18.963810 19.007206 19.159107 19.137409 19.137409 19.115696 19.115696 19.093998 19.093998 19.028904 19.007206 19.007206 19.007206 19.115696 19.137409 19.050602 19.093998 19.115696 19.093998 19.137409 19.072300 19.007206 18.942097 18.855305 18.725101 18.746799 18.725101 18.616596 18.573200 18.594898 18.551502 18.594898 18.638309 18.594898 18.594898 18.399601 18.486408 18.377903 18.399601 18.356205 18.247700 18.160908 18.139210 18.139210 17.943897 18.030704 17.900501 17.791996 17.661808 17.683506 17.661808 17.705204 17.705204 17.683506 
17.249500 17.249500 17.271198 17.140995 17.097599 17.119297 17.119297 17.162708 17.097599 17.075901 17.162708 17.227802 17.119297 17.227802 17.227802 17.227802 17.227802 17.227802 17.249500 17.227802 17.336308 17.184406 17.271198 17.314610 17.162708 17.206104 17.184406 17.075901 17.140995 17.184406 17.227802 17.162708 17.206104 17.140995 17.054203 16.967396 17.140995 17.292896 17.488209 17.531605 17.575001 17.661808 17.705204 17.770298 17.813709 17.748600 17.857105 17.965595 17.922199 17.987309 18.052402 18.139210 18.204304 18.247700 18.269398 18.291096 18.312809 18.377903 18.334507 18.247700 18.334507 18.312809 18.356205 18.442997 18.464710 18.529804 18.594898 18.638309 18.746799 18.811909 18.811909 18.833607 18.855305 18.855305 18.877003 18.855305 18.877003 18.790195 18.746799 18.725101 18.746799 18.725101 18.833607 18.963810 18.963810 19.093998 19.093998 19.245899 19.202503 19.267597 19.289295 19.224201 19.202503 19.159107 19.115696 19.007206 18.963810 18.920399 18.898701 18.898701 18.833607 18.920399 18.855305 18.963810 18.942097 18.855305 18.963810 18.963810 19.050602 19.093998 19.093998 19.137409 19.007206 18.985508 18.963810 18.920399 19.007206 18.920399 18.963810 19.115696 19.115696 19.072300 19.093998 19.137409 19.137409 19.159107 18.963810 18.985508 18.898701 18.855305 18.746799 18.703403 18.768497 18.681705 18.551502 18.638309 18.594898 18.681705 18.573200 18.594898 18.551502 18.508106 18.399601 18.399601 18.399601 18.421299 18.312809 18.139210 18.182606 18.160908 18.030704 18.030704 17.987309 17.857105 17.683506 17.705204 17.640110 17.640110 17.661808 17.748600 
17.358006 17.249500 17.249500 17.184406 17.140995 17.140995 17.162708 17.032505 17.054203 17.054203 17.075901 17.054203 17.054203 17.075901 17.162708 17.184406 17.097599 17.097599 17.184406 17.227802 17.227802 17.227802 17.140995 17.184406 17.206104 17.184406 17.249500 17.162708 17.206104 17.184406 17.162708 17.140995 17.097599 17.075901 17.097599 16.989109 17.140995 17.184406 17.401402 17.531605 17.575001 17.640110 17.726902 17.683506 17.813709 17.813709 17.813709 17.943897 17.857105 18.009007 18.052402 18.117496 18.182606 18.269398 18.291096 18.334507 18.269398 18.312809 18.334507 18.291096 18.356205 18.377903 18.399601 18.464710 18.399601 18.594898 18.681705 18.594898 18.790195 18.855305 18.920399 18.942097 18.855305 18.877003 18.877003 18.877003 18.790195 18.768497 18.746799 18.638309 18.746799 18.768497 18.877003 18.898701 18.942097 19.093998 19.115696 19.245899 19.224201 19.311008 19.354404 19.224201 19.224201 19.202503 19.115696 19.137409 19.028904 18.985508 19.007206 18.898701 18.985508 18.963810 18.920399 19.007206 18.963810 18.942097 18.877003 18.963810 18.985508 19.050602 19.050602 19.072300 18.898701 18.942097 18.898701 18.833607 18.920399 18.833607 18.920399 19.028904 19.050602 19.028904 19.072300 19.072300 19.159107 19.007206 18.963810 19.028904 18.942097 18.811909 18.855305 18.681705 18.660007 18.746799 18.573200 18.681705 18.703403 18.681705 18.660007 18.638309 18.638309 18.529804 18.464710 18.442997 18.486408 18.399601 18.226002 18.204304 18.074100 18.095798 18.009007 18.139210 17.987309 17.857105 17.726902 17.640110 17.640110 17.618397 17.640110 17.683506 
17.292896 17.249500 17.271198 17.249500 17.206104 17.184406 17.227802 17.075901 17.097599 17.054203 17.206104 17.140995 17.097599 17.271198 17.271198 17.162708 17.140995 17.097599 17.140995 17.162708 17.184406 17.162708 17.206104 17.206104 17.271198 17.162708 17.097599 17.162708 17.184406 17.227802 17.206104 17.119297 17.140995 17.119297 17.140995 17.054203 17.227802 17.227802 17.488209 17.618397 17.553303 17.705204 17.770298 17.705204 17.791996 17.791996 17.813709 17.900501 17.922199 17.965595 18.030704 18.117496 18.204304 18.226002 18.291096 18.377903 18.356205 18.356205 18.399601 18.356205 18.377903 18.377903 18.442997 18.508106 18.508106 18.573200 18.681705 18.811909 18.833607 18.920399 18.985508 18.985508 18.898701 18.898701 18.833607 18.855305 18.725101 18.811909 18.768497 18.660007 18.681705 18.725101 18.833607 18.942097 18.985508 19.072300 19.180805 19.289295 19.267597 19.311008 19.354404 19.289295 19.224201 19.224201 19.202503 19.224201 19.093998 19.093998 19.072300 19.050602 18.963810 19.072300 19.050602 19.072300 19.072300 18.963810 18.942097 19.028904 18.985508 19.028904 19.072300 18.985508 18.920399 18.811909 18.833607 18.877003 18.898701 18.855305 18.877003 19.093998 18.985508 19.028904 19.007206 19.007206 19.159107 19.050602 19.137409 19.050602 18.920399 18.985508 18.920399 18.833607 18.768497 18.768497 18.790195 18.790195 18.833607 18.942097 18.811909 18.833607 18.768497 18.594898 18.616596 18.508106 18.442997 18.399601 18.291096 18.247700 18.312809 18.204304 18.160908 18.095798 18.030704 17.900501 17.770298 17.705204 17.748600 17.661808 17.705204 17.770298 
17.249500 17.271198 17.271198 17.184406 17.206104 17.097599 17.227802 17.206104 17.119297 17.119297 17.140995 17.184406 17.249500 17.249500 17.140995 17.140995 17.184406 17.227802 17.162708 17.097599 17.140995 17.054203 17.162708 17.119297 17.162708 17.227802 17.140995 17.119297 17.075901 17.162708 17.162708 17.140995 17.206104 17.119297 17.140995 17.140995 17.271198 17.292896 17.444798 17.509907 17.553303 17.726902 17.813709 17.813709 17.878803 17.900501 17.835407 17.857105 17.900501 17.965595 18.074100 18.139210 18.226002 18.291096 18.312809 18.399601 18.399601 18.399601 18.377903 18.377903 18.442997 18.508106 18.486408 18.573200 18.573200 18.703403 18.811909 18.963810 18.942097 19.028904 19.115696 19.028904 18.942097 18.920399 18.898701 18.855305 18.790195 18.725101 18.703403 18.638309 18.703403 18.703403 18.811909 18.898701 18.942097 19.028904 19.137409 19.224201 19.245899 19.354404 19.311008 19.332706 19.180805 19.245899 19.267597 19.311008 19.180805 19.137409 19.137409 19.137409 19.202503 19.224201 19.180805 19.137409 19.180805 19.180805 19.028904 19.050602 19.007206 19.007206 19.028904 19.028904 18.920399 18.877003 18.790195 18.855305 18.855305 18.877003 18.920399 19.028904 18.942097 19.072300 19.072300 19.028904 19.159107 19.137409 19.115696 18.942097 18.920399 18.898701 18.942097 18.877003 18.855305 18.855305 18.855305 18.877003 18.855305 18.920399 18.855305 18.920399 18.920399 18.768497 18.551502 18.508106 18.486408 18.464710 18.356205 18.421299 18.334507 18.247700 18.226002 18.074100 18.074100 17.965595 17.813709 17.683506 17.726902 17.726902 17.770298 17.705204 
17.249500 17.249500 17.358006 17.379704 17.227802 17.227802 17.227802 17.162708 17.162708 17.249500 17.227802 17.314610 17.162708 17.358006 17.227802 17.140995 17.249500 17.292896 17.184406 17.184406 17.162708 17.184406 17.140995 17.140995 17.184406 17.249500 17.140995 17.227802 17.162708 17.184406 17.184406 17.206104 17.054203 17.119297 17.097599 17.206104 17.292896 17.314610 17.661808 17.531605 17.618397 17.770298 17.813709 17.878803 17.943897 17.878803 17.922199 17.922199 17.943897 17.987309 18.074100 18.160908 18.269398 18.247700 18.356205 18.377903 18.464710 18.399601 18.508106 18.486408 18.442997 18.529804 18.529804 18.594898 18.681705 18.790195 18.920399 18.920399 19.028904 19.115696 19.137409 19.137409 19.137409 19.028904 18.942097 18.898701 18.877003 18.790195 18.768497 18.725101 18.768497 18.703403 18.811909 18.898701 18.942097 19.115696 19.180805 19.332706 19.224201 19.332706 19.245899 19.332706 19.224201 19.224201 19.224201 19.289295 19.289295 19.267597 19.224201 19.267597 19.311008 19.311008 19.245899 19.354404 19.289295 19.311008 19.159107 19.311008 19.115696 19.050602 19.072300 19.093998 19.007206 18.985508 18.963810 18.898701 18.855305 18.898701 18.942097 18.985508 19.115696 19.115696 19.028904 19.028904 19.115696 19.050602 19.093998 18.985508 18.898701 18.855305 18.963810 18.963810 18.985508 18.985508 18.920399 19.007206 19.072300 19.093998 19.050602 19.072300 18.898701 18.877003 18.725101 18.703403 18.616596 18.551502 18.442997 18.464710 18.377903 18.269398 18.204304 18.291096 18.226002 18.117496 17.987309 17.748600 17.705204 17.748600 17.661808 17.748600 
17.314610 17.249500 17.336308 17.314610 17.292896 17.227802 17.227802 17.227802 17.227802 17.314610 17.184406 17.292896 17.227802 17.358006 17.271198 17.314610 17.227802 17.162708 17.227802 17.162708 17.184406 17.119297 17.184406 17.162708 17.162708 17.140995 17.097599 17.119297 17.184406 17.162708 17.119297 17.097599 16.989109 17.075901 17.162708 17.140995 17.271198 17.314610 17.444798 17.618397 17.596699 17.640110 17.770298 17.813709 17.943897 17.922199 17.857105 18.009007 17.965595 18.052402 18.009007 18.182606 18.377903 18.312809 18.399601 18.464710 18.421299 18.464710 18.486408 18.399601 18.464710 18.464710 18.551502 18.746799 18.703403 18.790195 18.877003 18.985508 19.050602 19.159107 19.224201 19.159107 19.115696 19.050602 18.963810 18.877003 18.855305 18.768497 18.746799 18.768497 18.725101 18.725101 18.790195 18.920399 18.985508 19.050602 19.202503 19.267597 19.245899 19.311008 19.245899 19.354404 19.224201 19.159107 19.224201 19.224201 19.245899 19.289295 19.397800 19.289295 19.289295 19.397800 19.376102 19.354404 19.462910 19.354404 19.137409 19.267597 19.245899 19.137409 19.115696 19.050602 19.007206 18.942097 18.920399 18.898701 18.920399 18.768497 18.920399 19.028904 19.050602 19.115696 19.072300 19.028904 19.093998 19.007206 19.007206 18.985508 18.942097 19.007206 18.942097 18.985508 19.007206 19.028904 18.963810 19.050602 19.093998 19.050602 19.115696 19.093998 19.007206 18.920399 18.790195 18.725101 18.638309 18.594898 18.442997 18.421299 18.356205 18.377903 18.247700 18.291096 18.204304 18.117496 18.074100 17.705204 17.748600 17.726902 17.705204 17.748600 
17.379704 17.249500 17.249500 17.314610 17.271198 17.249500 17.140995 17.162708 17.249500 17.249500 17.271198 17.249500 17.271198 17.379704 17.184406 17.206104 17.292896 17.379704 17.227802 17.184406 17.184406 17.184406 17.227802 17.249500 17.206104 17.140995 17.227802 17.184406 17.162708 17.162708 17.184406 17.119297 17.119297 17.140995 17.206104 17.249500 17.336308 17.401402 17.509907 17.618397 17.575001 17.618397 17.791996 17.791996 17.878803 17.900501 17.922199 18.009007 17.987309 18.074100 18.160908 18.226002 18.312809 18.312809 18.356205 18.356205 18.399601 18.486408 18.508106 18.486408 18.464710 18.508106 18.573200 18.746799 18.768497 18.833607 18.942097 18.942097 19.072300 19.180805 19.202503 19.202503 19.224201 19.137409 18.985508 18.920399 18.898701 18.833607 18.746799 18.790195 18.768497 18.768497 18.877003 18.942097 19.007206 19.072300 19.072300 19.159107 19.224201 19.289295 19.202503 19.202503 19.028904 19.028904 19.180805 19.180805 19.245899 19.311008 19.419498 19.462910 19.419498 19.354404 19.506306 19.354404 19.376102 19.397800 19.311008 19.332706 19.245899 19.159107 19.137409 19.159107 19.028904 18.898701 19.007206 18.877003 18.855305 18.855305 18.898701 18.985508 19.007206 19.028904 19.050602 19.050602 18.963810 19.028904 18.898701 18.898701 18.898701 18.898701 18.985508 18.898701 19.093998 19.072300 19.007206 19.202503 19.115696 19.072300 19.137409 18.963810 19.007206 18.985508 18.877003 18.725101 18.660007 18.508106 18.551502 18.508106 18.421299 18.356205 18.291096 18.291096 18.117496 18.074100 17.965595 17.791996 17.726902 17.705204 17.640110 17.791996 
17.314610 17.379704 17.314610 17.249500 17.292896 17.292896 17.227802 17.227802 17.162708 17.227802 17.206104 17.206104 17.336308 17.292896 17.271198 17.249500 17.206104 17.271198 17.249500 17.249500 17.206104 17.271198 17.227802 17.206104 17.206104 17.184406 17.184406 17.184406 17.206104 17.184406 17.249500 17.206104 17.249500 17.162708 17.292896 17.379704 17.336308 17.423100 17.444798 17.596699 17.596699 17.661808 17.748600 17.813709 17.857105 17.857105 17.922199 17.987309 18.030704 18.139210 18.204304 18.247700 18.312809 18.356205 18.399601 18.421299 18.421299 18.551502 18.594898 18.486408 18.486408 18.486408 18.638309 18.703403 18.877003 18.790195 18.920399 18.985508 19.093998 19.159107 19.202503 19.180805 19.159107 19.137409 19.028904 18.942097 18.877003 18.877003 18.790195 18.768497 18.790195 18.920399 19.007206 19.028904 19.028904 19.137409 19.093998 19.115696 19.159107 19.115696 19.115696 19.028904 18.920399 19.007206 19.115696 19.159107 19.267597 19.311008 19.397800 19.462910 19.484608 19.593098 19.441196 19.462910 19.528004 19.441196 19.354404 19.419498 19.354404 19.289295 19.202503 19.137409 19.072300 19.050602 19.007206 18.985508 18.942097 18.985508 19.007206 19.007206 19.007206 18.985508 19.050602 19.007206 19.007206 18.898701 18.811909 18.833607 18.877003 18.811909 18.833607 18.855305 19.093998 19.115696 18.942097 19.115696 19.180805 19.180805 19.072300 19.007206 19.050602 19.007206 18.855305 18.811909 18.703403 18.638309 18.573200 18.551502 18.377903 18.312809 18.269398 18.399601 18.247700 18.095798 17.965595 17.791996 17.748600 17.661808 17.575001 17.683506 
17.358006 17.314610 17.249500 17.358006 17.271198 17.271198 17.227802 17.162708 17.227802 17.292896 17.184406 17.292896 17.336308 17.314610 17.314610 17.292896 17.314610 17.314610 17.249500 17.227802 17.227802 17.227802 17.227802 17.249500 17.292896 17.292896 17.249500 17.162708 17.184406 17.206104 17.227802 17.206104 17.249500 17.249500 17.292896 17.271198 17.401402 17.423100 17.509907 17.575001 17.640110 17.553303 17.791996 17.857105 17.857105 17.900501 17.922199 17.987309 18.095798 18.269398 18.139210 18.247700 18.291096 18.269398 18.399601 18.486408 18.486408 18.594898 18.616596 18.616596 18.529804 18.529804 18.616596 18.681705 18.703403 18.855305 18.920399 18.942097 19.028904 19.159107 19.224201 19.224201 19.115696 19.137409 19.050602 19.007206 18.877003 18.855305 18.877003 18.877003 18.811909 18.920399 19.137409 19.072300 19.072300 19.050602 19.137409 19.072300 19.093998 19.050602 19.115696 19.007206 19.050602 18.920399 18.985508 19.050602 19.202503 19.202503 19.354404 19.419498 19.593098 19.506306 19.549702 19.571400 19.549702 19.549702 19.332706 19.506306 19.419498 19.267597 19.289295 19.202503 19.137409 19.159107 19.115696 19.115696 19.115696 19.093998 19.180805 19.159107 19.072300 18.985508 19.050602 19.007206 18.942097 18.877003 18.790195 18.746799 18.811909 18.833607 18.855305 18.790195 18.898701 19.072300 19.007206 19.028904 19.224201 19.267597 19.050602 19.093998 19.093998 19.028904 18.920399 18.855305 18.725101 18.616596 18.573200 18.508106 18.442997 18.399601 18.399601 18.377903 18.247700 18.095798 17.987309 17.900501 17.683506 17.575001 17.596699 17.705204 
17.271198 17.249500 17.358006 17.271198 17.249500 17.162708 17.184406 17.184406 17.292896 17.162708 17.249500 17.271198 17.184406 17.423100 17.336308 17.271198 17.271198 17.227802 17.227802 17.119297 17.227802 17.227802 17.227802 17.227802 17.271198 17.227802 17.184406 17.206104 17.227802 17.140995 17.184406 17.358006 17.314610 17.227802 17.249500 17.379704 17.336308 17.358006 17.444798 17.509907 17.618397 17.640110 17.748600 17.813709 17.922199 17.878803 18.030704 17.987309 18.095798 18.247700 18.291096 18.204304 18.269398 18.247700 18.377903 18.421299 18.399601 18.508106 18.529804 18.508106 18.508106 18.486408 18.616596 18.746799 18.790195 18.790195 18.920399 18.920399 19.028904 19.028904 19.202503 19.180805 19.115696 19.115696 19.050602 19.007206 18.963810 18.963810 18.855305 18.855305 18.898701 18.985508 19.093998 19.159107 19.180805 19.202503 19.202503 19.072300 19.007206 19.007206 19.028904 18.942097 18.877003 18.898701 18.985508 19.050602 19.137409 19.202503 19.311008 19.397800 19.462910 19.593098 19.636509 19.593098 19.593098 19.506306 19.462910 19.462910 19.441196 19.376102 19.332706 19.202503 19.180805 19.180805 19.137409 19.072300 19.180805 19.202503 19.159107 19.267597 19.180805 19.072300 19.050602 18.898701 18.898701 18.855305 18.811909 18.725101 18.660007 18.833607 18.790195 18.855305 18.877003 19.007206 18.985508 19.028904 19.137409 19.159107 19.050602 19.028904 18.985508 19.028904 18.877003 18.746799 18.746799 18.573200 18.508106 18.529804 18.334507 18.377903 18.312809 18.334507 18.269398 18.074100 17.965595 17.900501 17.683506 17.640110 17.618397 17.618397 
17.401402 17.206104 17.249500 17.249500 17.249500 17.271198 17.162708 17.227802 17.206104 17.184406 17.249500 17.314610 17.271198 17.249500 17.227802 17.271198 17.271198 17.249500 17.249500 17.292896 17.227802 17.227802 17.227802 17.249500 17.227802 17.358006 17.379704 17.184406 17.184406 17.358006 17.292896 17.292896 17.271198 17.336308 17.336308 17.336308 17.401402 17.379704 17.553303 17.575001 17.596699 17.661808 17.748600 17.900501 17.922199 17.922199 17.943897 18.117496 18.139210 18.312809 18.291096 18.247700 18.291096 18.334507 18.464710 18.508106 18.399601 18.486408 18.529804 18.616596 18.464710 18.486408 18.616596 18.725101 18.811909 18.877003 18.898701 18.942097 18.985508 19.028904 19.159107 19.159107 19.093998 19.137409 19.115696 19.093998 19.050602 19.007206 19.007206 18.963810 18.985508 19.115696 19.224201 19.267597 19.267597 19.137409 19.137409 19.072300 18.985508 18.942097 18.985508 18.920399 18.877003 18.963810 18.920399 19.007206 19.007206 19.115696 19.354404 19.376102 19.419498 19.549702 19.614796 19.571400 19.528004 19.549702 19.441196 19.484608 19.484608 19.441196 19.376102 19.224201 19.202503 19.267597 19.289295 19.289295 19.332706 19.202503 19.354404 19.354404 19.245899 19.202503 19.072300 18.920399 18.877003 18.811909 18.768497 18.790195 18.681705 18.746799 18.768497 18.833607 18.833607 18.898701 19.093998 19.159107 19.093998 19.159107 19.093998 19.028904 19.007206 18.920399 18.898701 18.768497 18.681705 18.638309 18.573200 18.486408 18.377903 18.377903 18.334507 18.442997 18.377903 18.226002 18.052402 17.900501 17.726902 17.640110 17.640110 17.640110 
17.249500 17.292896 17.249500 17.227802 17.292896 17.271198 17.314610 17.249500 17.314610 17.227802 17.314610 17.249500 17.314610 17.314610 17.314610 17.314610 17.249500 17.292896 17.292896 17.271198 17.271198 17.249500 17.336308 17.336308 17.271198 17.292896 17.358006 17.292896 17.271198 17.358006 17.314610 17.336308 17.358006 17.358006 17.379704 17.379704 17.423100 17.466496 17.509907 17.553303 17.596699 17.748600 17.813709 17.791996 17.922199 17.922199 17.987309 18.052402 18.074100 18.182606 18.226002 18.226002 18.377903 18.291096 18.399601 18.464710 18.486408 18.508106 18.486408 18.551502 18.551502 18.594898 18.660007 18.746799 18.725101 18.811909 18.985508 18.963810 19.072300 19.072300 19.115696 19.202503 19.159107 19.115696 19.115696 19.072300 19.072300 19.115696 19.115696 19.115696 19.093998 19.159107 19.311008 19.289295 19.224201 19.180805 19.202503 19.072300 19.072300 18.985508 19.007206 18.855305 18.920399 18.855305 18.985508 18.942097 18.963810 19.137409 19.289295 19.397800 19.376102 19.506306 19.571400 19.614796 19.636509 19.571400 19.506306 19.441196 19.462910 19.376102 19.332706 19.311008 19.311008 19.354404 19.354404 19.419498 19.419498 19.397800 19.397800 19.462910 19.354404 19.267597 19.115696 18.963810 19.007206 18.855305 18.898701 18.768497 18.790195 18.768497 18.790195 18.877003 18.920399 19.007206 19.072300 19.050602 19.115696 19.159107 19.007206 19.050602 19.050602 18.985508 18.920399 18.768497 18.703403 18.638309 18.616596 18.529804 18.464710 18.334507 18.377903 18.442997 18.356205 18.269398 18.095798 17.965595 17.791996 17.618397 17.705204 17.575001 
17.401402 17.336308 17.249500 17.358006 17.271198 17.358006 17.292896 17.271198 17.184406 17.292896 17.271198 17.249500 17.206104 17.292896 17.314610 17.314610 17.314610 17.314610 17.292896 17.314610 17.314610 17.314610 17.336308 17.358006 17.292896 17.314610 17.271198 17.358006 17.379704 17.336308 17.358006 17.292896 17.379704 17.466496 17.466496 17.466496 17.379704 17.488209 17.553303 17.661808 17.683506 17.726902 17.813709 17.857105 17.900501 17.987309 18.030704 18.117496 18.160908 18.247700 18.269398 18.247700 18.269398 18.356205 18.356205 18.442997 18.464710 18.594898 18.486408 18.573200 18.681705 18.616596 18.703403 18.725101 18.811909 18.920399 18.963810 18.963810 19.007206 19.028904 19.115696 19.115696 19.137409 19.137409 19.072300 19.115696 19.137409 19.159107 19.224201 19.311008 19.267597 19.202503 19.376102 19.419498 19.289295 19.224201 19.159107 19.137409 19.072300 19.050602 18.963810 19.007206 18.942097 18.855305 18.920399 18.942097 19.007206 19.159107 19.245899 19.354404 19.441196 19.549702 19.614796 19.614796 19.528004 19.506306 19.528004 19.484608 19.419498 19.419498 19.289295 19.397800 19.376102 19.397800 19.419498 19.441196 19.528004 19.462910 19.441196 19.462910 19.419498 19.332706 19.224201 19.007206 18.942097 18.898701 18.790195 18.725101 18.768497 18.768497 18.746799 18.811909 18.963810 19.028904 19.137409 19.159107 19.137409 19.115696 19.072300 19.028904 19.072300 18.920399 18.833607 18.790195 18.725101 18.681705 18.594898 18.508106 18.442997 18.377903 18.356205 18.442997 18.247700 18.247700 18.139210 17.965595 17.900501 17.661808 17.575001 17.640110 
17.271198 17.314610 17.314610 17.292896 17.292896 17.184406 17.249500 17.227802 17.227802 17.184406 17.206104 17.314610 17.206104 17.336308 17.423100 17.314610 17.314610 17.358006 17.401402 17.249500 17.206104 17.271198 17.314610 17.336308 17.336308 17.314610 17.401402 17.271198 17.314610 17.401402 17.314610 17.336308 17.379704 17.379704 17.444798 17.488209 17.466496 17.509907 17.640110 17.553303 17.661808 17.813709 17.748600 17.878803 18.009007 18.074100 18.030704 18.247700 18.247700 18.291096 18.247700 18.269398 18.377903 18.377903 18.377903 18.486408 18.464710 18.486408 18.551502 18.529804 18.594898 18.551502 18.681705 18.660007 18.703403 18.833607 18.898701 18.898701 18.942097 18.898701 18.942097 18.985508 19.050602 19.007206 19.093998 19.137409 19.180805 19.245899 19.289295 19.311008 19.332706 19.332706 19.397800 19.397800 19.332706 19.267597 19.202503 19.115696 19.072300 18.963810 18.942097 18.985508 18.942097 18.898701 18.898701 18.985508 18.985508 19.072300 19.202503 19.245899 19.289295 19.397800 19.549702 19.571400 19.571400 19.506306 19.441196 19.289295 19.397800 19.332706 19.311008 19.311008 19.397800 19.484608 19.528004 19.549702 19.528004 19.506306 19.484608 19.462910 19.419498 19.376102 19.202503 19.115696 18.963810 18.963810 18.768497 18.790195 18.768497 18.811909 18.768497 18.811909 18.898701 19.093998 19.050602 19.115696 19.137409 19.028904 18.985508 18.920399 18.920399 18.833607 18.746799 18.703403 18.703403 18.681705 18.486408 18.399601 18.377903 18.421299 18.312809 18.399601 18.334507 18.247700 18.160908 18.030704 17.900501 17.705204 17.661808 17.596699 
17.292896 17.336308 17.358006 17.336308 17.271198 17.314610 17.379704 17.314610 17.271198 17.249500 17.336308 17.271198 17.292896 17.314610 17.292896 17.336308 17.271198 17.358006 17.401402 17.358006 17.336308 17.401402 17.423100 17.358006 17.314610 17.358006 17.336308 17.336308 17.314610 17.466496 17.423100 17.466496 17.444798 17.423100 17.466496 17.466496 17.553303 17.553303 17.618397 17.618397 17.661808 17.878803 17.878803 17.987309 17.987309 18.182606 18.226002 18.247700 18.204304 18.247700 18.356205 18.356205 18.399601 18.442997 18.464710 18.508106 18.486408 18.486408 18.594898 18.573200 18.551502 18.529804 18.616596 18.660007 18.768497 18.833607 18.855305 18.898701 18.855305 18.855305 18.898701 18.898701 18.920399 19.007206 19.072300 19.159107 19.159107 19.202503 19.311008 19.311008 19.376102 19.267597 19.354404 19.354404 19.376102 19.311008 19.267597 19.180805 19.137409 19.115696 19.007206 18.985508 19.007206 18.920399 18.985508 18.942097 19.028904 19.093998 19.137409 19.224201 19.224201 19.354404 19.462910 19.376102 19.354404 19.354404 19.332706 19.289295 19.311008 19.267597 19.311008 19.354404 19.419498 19.506306 19.614796 19.658207 19.614796 19.549702 19.506306 19.614796 19.506306 19.397800 19.397800 19.115696 19.072300 19.007206 18.898701 18.833607 18.855305 18.811909 18.920399 18.963810 19.050602 19.050602 19.115696 19.115696 19.137409 19.072300 18.920399 18.877003 18.898701 18.833607 18.703403 18.768497 18.681705 18.616596 18.529804 18.508106 18.442997 18.334507 18.421299 18.356205 18.291096 18.269398 18.095798 18.052402 17.965595 17.748600 17.661808 17.553303 
17.314610 17.358006 17.314610 17.271198 17.249500 17.249500 17.423100 17.271198 17.314610 17.379704 17.162708 17.336308 17.292896 17.292896 17.401402 17.249500 17.314610 17.292896 17.292896 17.379704 17.336308 17.314610 17.401402 17.314610 17.358006 17.336308 17.271198 17.314610 17.358006 17.358006 17.401402 17.423100 17.423100 17.531605 17.509907 17.509907 17.596699 17.596699 17.661808 17.618397 17.705204 17.878803 18.074100 18.160908 18.226002 18.334507 18.312809 18.442997 18.291096 18.312809 18.421299 18.421299 18.399601 18.356205 18.421299 18.442997 18.486408 18.508106 18.573200 18.529804 18.551502 18.616596 18.638309 18.616596 18.681705 18.638309 18.746799 18.811909 18.768497 18.811909 18.877003 18.898701 18.877003 18.942097 19.050602 19.050602 19.137409 19.224201 19.311008 19.419498 19.506306 19.376102 19.376102 19.419498 19.441196 19.354404 19.289295 19.311008 19.180805 19.093998 19.050602 19.050602 19.028904 18.942097 19.028904 19.007206 19.028904 19.072300 19.180805 19.245899 19.224201 19.332706 19.289295 19.224201 19.289295 19.354404 19.180805 19.289295 19.245899 19.245899 19.202503 19.267597 19.376102 19.441196 19.506306 19.484608 19.593098 19.614796 19.636509 19.593098 19.593098 19.441196 19.354404 19.202503 19.202503 19.137409 19.007206 18.942097 18.985508 18.920399 18.920399 18.985508 19.050602 19.137409 19.093998 19.093998 19.093998 18.963810 18.877003 18.768497 18.703403 18.681705 18.703403 18.703403 18.616596 18.573200 18.464710 18.464710 18.442997 18.377903 18.399601 18.377903 18.226002 18.204304 18.182606 18.160908 18.030704 17.791996 17.618397 17.531605 
17.292896 17.292896 17.401402 17.314610 17.401402 17.227802 17.314610 17.206104 17.314610 17.271198 17.379704 17.358006 17.401402 17.379704 17.292896 17.314610 17.336308 17.379704 17.271198 17.423100 17.358006 17.401402 17.379704 17.358006 17.401402 17.444798 17.401402 17.358006 17.423100 17.466496 17.466496 17.444798 17.575001 17.509907 17.531605 17.596699 17.661808 17.618397 17.640110 17.661808 17.618397 17.922199 18.182606 18.334507 18.356205 18.551502 18.529804 18.551502 18.377903 18.377903 18.421299 18.377903 18.421299 18.377903 18.356205 18.486408 18.421299 18.464710 18.551502 18.573200 18.638309 18.594898 18.616596 18.616596 18.638309 18.703403 18.725101 18.746799 18.768497 18.790195 18.725101 18.811909 18.833607 18.855305 18.985508 19.137409 19.093998 19.202503 19.289295 19.354404 19.441196 19.376102 19.441196 19.354404 19.354404 19.289295 19.354404 19.397800 19.245899 19.202503 19.115696 19.202503 19.050602 19.050602 19.115696 19.093998 19.115696 19.245899 19.267597 19.311008 19.202503 19.202503 19.137409 19.180805 19.245899 19.224201 19.159107 19.159107 19.202503 19.159107 19.137409 19.224201 19.311008 19.354404 19.462910 19.528004 19.571400 19.658207 19.549702 19.549702 19.593098 19.441196 19.441196 19.202503 19.159107 19.180805 19.072300 19.050602 19.093998 19.093998 19.050602 19.050602 19.115696 19.072300 19.159107 19.072300 19.007206 18.877003 18.855305 18.833607 18.746799 18.681705 18.681705 18.594898 18.638309 18.616596 18.551502 18.464710 18.464710 18.399601 18.399601 18.247700 18.247700 18.269398 18.095798 18.095798 17.965595 17.857105 17.596699 17.661808 
17.336308 17.314610 17.271198 17.314610 17.292896 17.206104 17.336308 17.314610 17.292896 17.358006 17.206104 17.271198 17.358006 17.336308 17.314610 17.271198 17.358006 17.358006 17.292896 17.358006 17.314610 17.336308 17.358006 17.379704 17.358006 17.336308 17.444798 17.358006 17.336308 17.358006 17.314610 17.379704 17.596699 17.488209 17.531605 17.640110 17.618397 17.726902 17.640110 17.661808 17.748600 17.900501 18.356205 18.508106 18.551502 18.703403 18.681705 18.529804 18.442997 18.442997 18.442997 18.312809 18.356205 18.356205 18.399601 18.464710 18.464710 18.529804 18.573200 18.616596 18.638309 18.681705 18.681705 18.638309 18.681705 18.703403 18.768497 18.811909 18.768497 18.725101 18.660007 18.790195 18.811909 18.833607 18.920399 19.050602 19.137409 19.180805 19.267597 19.354404 19.441196 19.419498 19.397800 19.376102 19.311008 19.332706 19.397800 19.354404 19.289295 19.245899 19.115696 19.267597 19.180805 19.137409 19.115696 19.202503 19.202503 19.332706 19.289295 19.332706 19.289295 19.245899 19.115696 19.115696 19.180805 19.180805 19.137409 19.072300 19.115696 19.072300 19.137409 19.159107 19.311008 19.397800 19.462910 19.528004 19.636509 19.571400 19.593098 19.571400 19.528004 19.462910 19.397800 19.354404 19.267597 19.072300 19.093998 19.007206 19.137409 19.137409 19.224201 19.202503 19.180805 19.202503 19.137409 19.093998 19.007206 18.920399 18.833607 18.746799 18.638309 18.746799 18.703403 18.594898 18.638309 18.616596 18.508106 18.421299 18.464710 18.334507 18.334507 18.312809 18.312809 18.247700 18.160908 18.160908 17.965595 17.878803 17.748600 17.596699 
17.336308 17.423100 17.292896 17.271198 17.227802 17.249500 17.314610 17.206104 17.249500 17.292896 17.249500 17.271198 17.249500 17.292896 17.249500 17.292896 17.423100 17.379704 17.249500 17.401402 17.358006 17.358006 17.336308 17.423100 17.336308 17.379704 17.379704 17.423100 17.509907 17.423100 17.444798 17.401402 17.444798 17.509907 17.509907 17.553303 17.748600 17.705204 17.705204 17.705204 17.705204 17.878803 18.356205 18.768497 18.725101 18.703403 18.768497 18.703403 18.551502 18.312809 18.377903 18.464710 18.377903 18.291096 18.334507 18.442997 18.486408 18.486408 18.551502 18.616596 18.681705 18.660007 18.660007 18.703403 18.703403 18.681705 18.768497 18.681705 18.660007 18.681705 18.703403 18.725101 18.811909 18.877003 18.942097 19.007206 19.050602 19.180805 19.267597 19.311008 19.311008 19.332706 19.397800 19.441196 19.332706 19.332706 19.289295 19.311008 19.267597 19.159107 19.224201 19.376102 19.224201 19.245899 19.224201 19.332706 19.376102 19.354404 19.397800 19.397800 19.311008 19.245899 19.202503 19.159107 19.137409 19.115696 19.093998 19.093998 19.093998 19.115696 19.072300 19.180805 19.267597 19.419498 19.397800 19.614796 19.571400 19.593098 19.506306 19.614796 19.506306 19.376102 19.354404 19.311008 19.245899 19.202503 19.159107 19.159107 19.267597 19.267597 19.224201 19.354404 19.332706 19.354404 19.245899 19.093998 19.072300 18.942097 18.833607 18.660007 18.703403 18.616596 18.681705 18.660007 18.616596 18.638309 18.508106 18.464710 18.399601 18.377903 18.334507 18.334507 18.377903 18.247700 18.226002 18.095798 18.074100 17.987309 17.770298 17.726902 
17.401402 17.292896 17.379704 17.314610 17.314610 17.271198 17.249500 17.292896 17.271198 17.227802 17.336308 17.358006 17.423100 17.401402 17.379704 17.314610 17.292896 17.379704 17.358006 17.314610 17.466496 17.379704 17.423100 17.466496 17.488209 17.509907 17.466496 17.466496 17.423100 17.466496 17.488209 17.488209 17.509907 17.640110 17.531605 17.618397 17.813709 17.791996 17.770298 17.705204 17.748600 17.878803 18.291096 18.855305 18.985508 18.920399 18.877003 18.855305 18.573200 18.356205 18.312809 18.399601 18.356205 18.377903 18.356205 18.486408 18.486408 18.529804 18.508106 18.616596 18.660007 18.703403 18.725101 18.725101 18.703403 18.725101 18.768497 18.768497 18.768497 18.790195 18.681705 18.681705 18.703403 18.790195 18.920399 18.985508 19.137409 19.159107 19.267597 19.354404 19.419498 19.419498 19.441196 19.419498 19.354404 19.224201 19.245899 19.311008 19.267597 19.224201 19.311008 19.419498 19.419498 19.354404 19.332706 19.376102 19.354404 19.397800 19.462910 19.376102 19.332706 19.311008 19.224201 19.180805 19.202503 19.180805 19.115696 19.050602 19.093998 19.115696 19.093998 19.137409 19.289295 19.267597 19.484608 19.441196 19.528004 19.593098 19.571400 19.571400 19.419498 19.397800 19.397800 19.267597 19.311008 19.289295 19.289295 19.245899 19.332706 19.376102 19.267597 19.376102 19.376102 19.354404 19.267597 19.180805 19.007206 18.898701 18.877003 18.746799 18.703403 18.616596 18.616596 18.638309 18.681705 18.638309 18.573200 18.573200 18.508106 18.421299 18.442997 18.399601 18.377903 18.334507 18.182606 18.204304 18.030704 17.943897 17.878803 17.770298 
17.358006 17.358006 17.379704 17.336308 17.314610 17.227802 17.271198 17.227802 17.184406 17.336308 17.314610 17.379704 17.271198 17.379704 17.358006 17.314610 17.314610 17.292896 17.336308 17.292896 17.379704 17.466496 17.401402 17.444798 17.509907 17.379704 17.488209 17.379704 17.423100 17.444798 17.488209 17.553303 17.488209 17.640110 17.618397 17.596699 17.770298 17.748600 17.813709 17.813709 17.748600 17.878803 18.139210 19.007206 19.224201 19.050602 18.942097 18.920399 18.660007 18.421299 18.399601 18.356205 18.312809 18.312809 18.442997 18.508106 18.486408 18.529804 18.573200 18.681705 18.616596 18.703403 18.703403 18.725101 18.681705 18.681705 18.790195 18.703403 18.703403 18.746799 18.746799 18.746799 18.746799 18.811909 18.898701 18.963810 19.028904 19.159107 19.289295 19.289295 19.354404 19.376102 19.289295 19.289295 19.180805 19.072300 19.072300 19.115696 19.202503 19.289295 19.267597 19.462910 19.354404 19.419498 19.397800 19.506306 19.484608 19.441196 19.484608 19.419498 19.376102 19.332706 19.224201 19.159107 19.137409 19.137409 19.072300 19.007206 19.137409 18.985508 19.028904 19.159107 19.202503 19.245899 19.376102 19.354404 19.528004 19.506306 19.376102 19.376102 19.419498 19.267597 19.267597 19.245899 19.267597 19.267597 19.267597 19.354404 19.332706 19.397800 19.376102 19.397800 19.397800 19.311008 19.332706 19.224201 19.050602 18.898701 18.746799 18.725101 18.725101 18.638309 18.638309 18.746799 18.681705 18.681705 18.616596 18.551502 18.442997 18.508106 18.508106 18.464710 18.356205 18.269398 18.269398 18.226002 18.052402 18.074100 17.878803 17.640110 
17.271198 17.206104 17.336308 17.249500 17.292896 17.162708 17.227802 17.206104 17.140995 17.271198 17.292896 17.314610 17.227802 17.271198 17.292896 17.271198 17.249500 17.336308 17.292896 17.423100 17.466496 17.379704 17.444798 17.531605 17.423100 17.379704 17.444798 17.444798 17.466496 17.466496 17.531605 17.444798 17.553303 17.618397 17.575001 17.661808 17.770298 17.748600 17.835407 17.835407 17.878803 17.878803 18.204304 19.028904 19.571400 19.311008 19.159107 19.050602 18.746799 18.464710 18.464710 18.421299 18.356205 18.421299 18.486408 18.529804 18.508106 18.529804 18.594898 18.660007 18.703403 18.746799 18.746799 18.790195 18.703403 18.725101 18.746799 18.833607 18.790195 18.790195 18.725101 18.790195 18.790195 18.811909 18.855305 18.963810 19.050602 19.093998 19.245899 19.245899 19.224201 19.354404 19.159107 19.115696 19.028904 19.072300 18.963810 19.050602 19.115696 19.202503 19.202503 19.376102 19.311008 19.354404 19.462910 19.484608 19.528004 19.462910 19.506306 19.506306 19.354404 19.354404 19.267597 19.289295 19.159107 19.180805 19.137409 19.093998 19.093998 19.072300 19.137409 19.180805 19.245899 19.289295 19.332706 19.332706 19.289295 19.245899 19.245899 19.311008 19.202503 19.202503 19.159107 19.159107 19.202503 19.289295 19.245899 19.332706 19.332706 19.376102 19.419498 19.462910 19.397800 19.289295 19.311008 19.245899 19.072300 18.985508 18.833607 18.790195 18.833607 18.703403 18.681705 18.681705 18.725101 18.703403 18.594898 18.616596 18.529804 18.486408 18.442997 18.421299 18.399601 18.269398 18.269398 18.269398 18.204304 17.965595 17.900501 17.748600 
17.314610 17.271198 17.336308 17.336308 17.314610 17.206104 17.292896 17.314610 17.314610 17.379704 17.292896 17.336308 17.271198 17.358006 17.401402 17.336308 17.314610 17.379704 17.379704 17.358006 17.488209 17.488209 17.379704 17.531605 17.596699 17.509907 17.509907 17.401402 17.423100 17.553303 17.509907 17.509907 17.618397 17.683506 17.705204 17.791996 17.857105 17.835407 17.943897 17.900501 17.987309 18.204304 18.508106 19.484608 20.374302 19.940296 19.441196 19.354404 18.942097 18.703403 18.573200 18.399601 18.442997 18.399601 18.464710 18.529804 18.551502 18.573200 18.660007 18.746799 18.725101 18.790195 18.768497 18.768497 18.746799 18.746799 18.768497 18.746799 18.855305 18.833607 18.703403 18.833607 18.898701 18.833607 18.963810 19.050602 19.137409 19.180805 19.267597 19.245899 19.224201 19.245899 19.115696 19.072300 18.898701 18.877003 18.963810 19.028904 19.050602 19.159107 19.202503 19.311008 19.376102 19.397800 19.506306 19.506306 19.549702 19.506306 19.549702 19.528004 19.441196 19.397800 19.354404 19.289295 19.137409 19.159107 19.093998 19.115696 19.137409 19.180805 19.115696 19.267597 19.202503 19.332706 19.354404 19.289295 19.311008 19.245899 19.137409 19.137409 19.180805 19.180805 19.115696 18.985508 19.159107 19.202503 19.332706 19.376102 19.376102 19.376102 19.354404 19.397800 19.462910 19.332706 19.202503 19.224201 19.180805 19.115696 19.007206 18.877003 18.833607 18.811909 18.746799 18.811909 18.877003 18.790195 18.638309 18.703403 18.703403 18.551502 18.442997 18.486408 18.442997 18.377903 18.334507 18.291096 18.269398 18.117496 17.922199 17.857105 
17.314610 17.314610 17.249500 17.336308 17.314610 17.227802 17.271198 17.314610 17.206104 17.249500 17.314610 17.358006 17.292896 17.336308 17.336308 17.401402 17.336308 17.336308 17.379704 17.423100 17.444798 17.444798 17.488209 17.531605 17.553303 17.596699 17.488209 17.466496 17.509907 17.531605 17.553303 17.553303 17.640110 17.618397 17.683506 17.835407 17.900501 17.813709 18.052402 18.074100 18.269398 18.660007 20.135609 21.719700 21.372501 20.526203 19.831806 19.701603 19.202503 18.811909 18.594898 18.529804 18.486408 18.486408 18.508106 18.551502 18.508106 18.616596 18.703403 18.638309 18.703403 18.790195 18.855305 18.833607 18.790195 18.898701 18.768497 18.833607 18.898701 18.898701 18.855305 18.963810 18.855305 18.920399 19.007206 19.050602 19.159107 19.245899 19.224201 19.180805 19.137409 19.050602 19.007206 18.942097 18.920399 18.920399 18.833607 18.963810 18.963810 19.093998 19.115696 19.311008 19.311008 19.354404 19.397800 19.441196 19.593098 19.484608 19.593098 19.462910 19.462910 19.549702 19.419498 19.289295 19.202503 19.224201 19.159107 19.202503 19.224201 19.202503 19.245899 19.180805 19.311008 19.332706 19.311008 19.289295 19.245899 19.180805 18.942097 19.159107 19.050602 19.050602 19.093998 19.007206 19.050602 19.245899 19.267597 19.332706 19.354404 19.397800 19.354404 19.397800 19.419498 19.376102 19.267597 19.245899 19.115696 19.072300 18.942097 18.877003 18.877003 18.768497 18.855305 18.790195 18.855305 18.790195 18.790195 18.790195 18.660007 18.681705 18.508106 18.573200 18.442997 18.356205 18.334507 18.356205 18.247700 18.095798 18.009007 17.878803 
17.249500 17.292896 17.292896 17.292896 17.379704 17.271198 17.271198 17.358006 17.336308 17.249500 17.336308 17.358006 17.249500 17.358006 17.314610 17.379704 17.401402 17.488209 17.358006 17.423100 17.444798 17.444798 17.575001 17.640110 17.575001 17.531605 17.553303 17.618397 17.466496 17.618397 17.575001 17.640110 17.661808 17.661808 17.791996 17.813709 17.965595 18.009007 18.117496 18.377903 18.898701 20.699802 22.349003 22.739597 22.262196 21.155506 20.222401 19.853504 19.462910 19.028904 18.703403 18.594898 18.551502 18.573200 18.573200 18.551502 18.638309 18.594898 18.616596 18.703403 18.725101 18.811909 18.855305 18.898701 18.768497 18.790195 18.877003 18.855305 18.985508 19.028904 19.028904 18.985508 18.985508 19.007206 19.137409 19.180805 19.267597 19.376102 19.267597 19.180805 19.093998 19.028904 19.007206 18.985508 18.898701 18.811909 18.833607 18.963810 18.963810 18.985508 19.137409 19.289295 19.332706 19.376102 19.376102 19.441196 19.462910 19.484608 19.506306 19.462910 19.441196 19.376102 19.376102 19.332706 19.289295 19.332706 19.267597 19.354404 19.289295 19.311008 19.354404 19.311008 19.332706 19.311008 19.289295 19.267597 19.245899 19.159107 19.072300 19.007206 19.007206 18.985508 18.985508 18.898701 19.093998 19.202503 19.245899 19.332706 19.376102 19.332706 19.397800 19.397800 19.354404 19.267597 19.245899 19.202503 19.050602 18.985508 18.985508 18.985508 19.093998 18.898701 18.920399 18.920399 18.877003 18.942097 18.855305 18.790195 18.681705 18.616596 18.529804 18.616596 18.486408 18.486408 18.269398 18.334507 18.377903 18.182606 18.074100 17.965595 
17.401402 17.292896 17.292896 17.358006 17.249500 17.227802 17.227802 17.249500 17.271198 17.292896 17.336308 17.292896 17.271198 17.423100 17.358006 17.401402 17.379704 17.379704 17.488209 17.379704 17.466496 17.575001 17.509907 17.683506 17.618397 17.553303 17.553303 17.596699 17.618397 17.618397 17.683506 17.640110 17.748600 17.683506 17.791996 17.922199 18.139210 18.247700 18.464710 19.441196 21.437595 22.761295 23.108509 23.108509 22.783009 21.589497 20.699802 20.092197 19.593098 19.115696 18.811909 18.660007 18.616596 18.594898 18.594898 18.616596 18.638309 18.594898 18.660007 18.681705 18.703403 18.855305 18.855305 18.855305 18.855305 18.920399 18.833607 18.920399 18.963810 18.942097 19.050602 19.115696 19.050602 19.115696 19.115696 19.202503 19.332706 19.332706 19.289295 19.137409 19.093998 18.963810 18.963810 18.942097 18.833607 18.725101 18.790195 18.877003 18.898701 18.920399 19.093998 19.245899 19.311008 19.441196 19.441196 19.506306 19.484608 19.484608 19.484608 19.397800 19.376102 19.311008 19.354404 19.332706 19.397800 19.332706 19.332706 19.462910 19.419498 19.354404 19.462910 19.462910 19.462910 19.376102 19.245899 19.267597 19.224201 19.115696 18.963810 19.072300 18.942097 18.877003 18.963810 18.898701 19.072300 19.159107 19.159107 19.267597 19.376102 19.289295 19.354404 19.245899 19.224201 19.202503 19.202503 19.115696 19.050602 19.007206 19.007206 18.963810 18.898701 19.028904 18.877003 18.942097 18.942097 19.072300 18.877003 18.855305 18.746799 18.681705 18.594898 18.486408 18.616596 18.486408 18.312809 18.312809 18.421299 18.182606 18.117496 17.922199 
17.314610 17.249500 17.249500 17.271198 17.292896 17.184406 17.314610 17.336308 17.162708 17.206104 17.271198 17.292896 17.314610 17.444798 17.444798 17.358006 17.444798 17.488209 17.423100 17.466496 17.509907 17.618397 17.575001 17.596699 17.618397 17.596699 17.640110 17.683506 17.661808 17.726902 17.640110 17.661808 17.705204 17.726902 17.965595 18.139210 18.334507 18.790195 20.048801 22.001804 22.934910 23.238697 23.347202 23.368900 23.216999 22.175404 21.068699 20.352604 19.788410 19.224201 18.877003 18.703403 18.681705 18.703403 18.703403 18.681705 18.616596 18.594898 18.681705 18.746799 18.681705 18.855305 18.811909 18.877003 18.898701 18.855305 18.920399 18.963810 18.942097 19.007206 19.137409 19.180805 19.137409 19.137409 19.159107 19.245899 19.245899 19.289295 19.311008 19.202503 19.159107 18.985508 18.942097 18.898701 18.833607 18.811909 18.855305 18.855305 18.920399 18.942097 19.050602 19.267597 19.332706 19.397800 19.376102 19.441196 19.441196 19.484608 19.376102 19.311008 19.376102 19.311008 19.267597 19.289295 19.397800 19.419498 19.354404 19.484608 19.549702 19.462910 19.571400 19.462910 19.506306 19.397800 19.376102 19.311008 19.245899 19.115696 18.963810 19.072300 19.028904 18.963810 18.942097 18.942097 19.007206 19.115696 19.115696 19.159107 19.267597 19.289295 19.224201 19.180805 19.224201 19.050602 19.115696 19.007206 19.007206 18.985508 18.985508 18.963810 19.028904 19.007206 19.028904 18.963810 18.963810 19.007206 18.963810 18.920399 18.833607 18.725101 18.681705 18.594898 18.486408 18.377903 18.399601 18.421299 18.291096 18.182606 18.160908 18.074100 
17.314610 17.358006 17.379704 17.314610 17.336308 17.271198 17.227802 17.227802 17.249500 17.249500 17.292896 17.206104 17.336308 17.358006 17.423100 17.379704 17.379704 17.488209 17.444798 17.466496 17.466496 17.509907 17.553303 17.575001 17.640110 17.596699 17.705204 17.748600 17.705204 17.835407 17.813709 17.705204 17.943897 18.030704 18.074100 18.464710 19.311008 21.025303 22.479206 23.108509 23.260410 23.477406 23.499104 23.499104 23.477406 22.717899 21.481007 20.743198 20.092197 19.506306 19.050602 18.833607 18.768497 18.681705 18.681705 18.746799 18.638309 18.660007 18.660007 18.725101 18.703403 18.833607 18.898701 18.985508 18.898701 18.920399 18.942097 19.028904 19.028904 19.072300 19.137409 19.180805 19.137409 19.202503 19.245899 19.245899 19.267597 19.267597 19.289295 19.180805 19.115696 18.963810 18.985508 18.877003 18.811909 18.790195 18.855305 18.898701 18.942097 18.985508 19.050602 19.115696 19.267597 19.289295 19.376102 19.419498 19.289295 19.289295 19.332706 19.332706 19.245899 19.267597 19.245899 19.332706 19.419498 19.462910 19.354404 19.419498 19.484608 19.571400 19.528004 19.528004 19.528004 19.484608 19.419498 19.245899 19.224201 19.028904 18.942097 19.050602 18.963810 18.855305 18.963810 18.877003 18.985508 19.028904 19.093998 19.202503 19.224201 19.245899 19.072300 19.093998 19.007206 19.007206 18.920399 18.833607 18.855305 18.877003 18.985508 19.007206 19.115696 18.985508 19.028904 19.007206 19.050602 19.028904 18.942097 18.942097 18.811909 18.768497 18.660007 18.508106 18.508106 18.486408 18.421299 18.442997 18.247700 18.139210 18.117496 18.095798 
17.358006 17.271198 17.379704 17.336308 17.271198 17.292896 17.227802 17.249500 17.184406 17.054203 17.444798 17.358006 17.292896 17.379704 17.358006 17.401402 17.401402 17.509907 17.488209 17.488209 17.553303 17.596699 17.596699 17.618397 17.683506 17.813709 17.791996 17.813709 17.726902 17.965595 17.857105 17.857105 18.009007 18.334507 18.811909 20.135609 21.849903 22.848103 23.260410 23.477406 23.564198 23.607609 23.629307 23.716099 23.716099 23.260410 22.349003 22.023502 21.133808 20.113895 19.419498 19.050602 18.703403 18.725101 18.768497 18.725101 18.616596 18.616596 18.725101 18.768497 18.768497 18.833607 18.877003 19.028904 18.963810 18.920399 18.963810 18.963810 19.028904 19.115696 19.115696 19.180805 19.159107 19.224201 19.376102 19.332706 19.376102 19.289295 19.289295 19.245899 19.115696 19.093998 18.985508 18.942097 18.920399 18.898701 18.898701 18.985508 18.898701 19.007206 18.985508 19.180805 19.202503 19.311008 19.376102 19.397800 19.332706 19.202503 19.224201 19.267597 19.137409 19.159107 19.202503 19.224201 19.376102 19.397800 19.419498 19.484608 19.528004 19.571400 19.614796 19.571400 19.528004 19.462910 19.354404 19.397800 19.224201 19.137409 18.963810 19.050602 19.028904 18.963810 18.942097 18.920399 19.115696 19.093998 19.072300 19.093998 19.093998 19.115696 19.072300 18.985508 19.072300 18.898701 18.942097 18.855305 18.877003 18.877003 18.877003 18.985508 19.093998 19.093998 19.093998 19.159107 19.137409 19.028904 18.963810 18.963810 18.877003 18.833607 18.790195 18.638309 18.529804 18.508106 18.421299 18.421299 18.334507 18.182606 18.204304 18.139210 
17.444798 17.336308 17.336308 17.314610 17.292896 17.162708 17.206104 17.292896 17.162708 17.206104 17.336308 17.249500 17.292896 17.379704 17.336308 17.401402 17.423100 17.509907 17.444798 17.531605 17.596699 17.596699 17.640110 17.596699 17.661808 17.791996 17.791996 17.900501 17.987309 18.009007 18.009007 18.139210 18.486408 19.050602 20.786610 22.479206 23.065098 23.303806 23.477406 23.607609 23.716099 23.781208 23.868000 23.802906 23.846302 23.455708 23.195301 23.065098 22.457508 21.589497 20.070499 19.354404 18.855305 18.725101 18.877003 18.790195 18.681705 18.790195 18.811909 18.768497 18.855305 18.833607 18.942097 19.093998 19.072300 18.942097 18.942097 18.985508 19.050602 19.180805 19.224201 19.224201 19.245899 19.245899 19.376102 19.397800 19.332706 19.332706 19.332706 19.224201 19.202503 19.050602 19.007206 18.963810 18.963810 18.855305 18.811909 18.898701 18.963810 19.072300 19.050602 19.180805 19.137409 19.289295 19.267597 19.267597 19.245899 19.137409 19.245899 19.137409 19.137409 19.093998 19.159107 19.267597 19.332706 19.419498 19.441196 19.484608 19.571400 19.636509 19.636509 19.528004 19.528004 19.528004 19.441196 19.419498 19.224201 19.180805 19.072300 19.028904 19.007206 18.855305 18.985508 18.920399 19.028904 19.072300 19.072300 19.137409 19.093998 19.050602 18.898701 18.942097 18.942097 18.811909 18.790195 18.746799 18.768497 18.768497 18.877003 18.898701 18.877003 19.072300 19.115696 19.115696 19.115696 19.050602 19.050602 19.028904 18.920399 18.877003 18.725101 18.660007 18.486408 18.508106 18.377903 18.356205 18.334507 18.247700 18.226002 18.204304 
17.314610 17.249500 17.271198 17.314610 17.227802 17.249500 17.271198 17.227802 17.249500 17.162708 17.206104 17.314610 17.271198 17.379704 17.466496 17.379704 17.423100 17.575001 17.488209 17.575001 17.618397 17.726902 17.618397 17.705204 17.748600 17.726902 17.791996 18.009007 17.987309 18.247700 18.399601 18.638309 19.354404 21.220600 22.717899 23.151905 23.434010 23.672703 23.716099 23.889698 23.868000 23.933109 24.041599 24.041599 23.976505 23.781208 23.520802 23.455708 23.173603 22.804707 21.242298 19.788410 19.137409 18.942097 18.877003 18.811909 18.768497 18.877003 18.855305 18.920399 18.790195 18.942097 19.050602 19.072300 19.093998 19.007206 18.963810 19.028904 19.137409 19.224201 19.224201 19.245899 19.202503 19.311008 19.332706 19.419498 19.354404 19.354404 19.332706 19.267597 19.202503 19.115696 19.007206 18.942097 18.963810 18.963810 18.985508 19.050602 19.115696 19.028904 19.224201 19.267597 19.267597 19.311008 19.159107 19.202503 19.245899 19.093998 19.202503 19.137409 19.115696 19.007206 19.093998 19.202503 19.311008 19.397800 19.419498 19.462910 19.571400 19.614796 19.636509 19.593098 19.528004 19.549702 19.528004 19.462910 19.376102 19.202503 19.159107 19.093998 18.985508 19.093998 19.093998 19.093998 19.159107 19.245899 19.115696 19.159107 19.159107 18.985508 18.855305 18.898701 18.833607 18.790195 18.833607 18.725101 18.681705 18.746799 18.877003 18.898701 18.898701 18.942097 19.137409 19.159107 19.115696 19.028904 19.093998 19.028904 18.920399 18.855305 18.725101 18.594898 18.594898 18.594898 18.399601 18.399601 18.334507 18.247700 18.291096 18.160908 
17.271198 17.314610 17.271198 17.271198 17.314610 17.184406 17.249500 17.271198 17.227802 17.249500 17.314610 17.336308 17.423100 17.444798 17.358006 17.379704 17.423100 17.466496 17.596699 17.661808 17.618397 17.726902 17.748600 17.661808 17.683506 17.748600 17.900501 18.052402 18.182606 18.356205 18.790195 19.397800 21.567799 22.978306 23.390598 23.585896 23.737797 23.737797 23.889698 23.933109 24.106709 24.128407 24.193501 24.150105 24.041599 23.846302 23.694401 23.585896 23.499104 23.086796 22.110310 20.287510 19.462910 19.072300 19.007206 18.963810 18.811909 18.768497 18.811909 18.898701 18.898701 18.942097 19.072300 18.985508 19.115696 19.050602 19.007206 19.050602 19.007206 19.137409 19.050602 19.159107 19.180805 19.267597 19.354404 19.376102 19.332706 19.311008 19.289295 19.180805 19.202503 19.159107 19.093998 19.115696 18.963810 19.007206 19.028904 19.093998 19.224201 19.202503 19.267597 19.311008 19.289295 19.289295 19.159107 19.245899 19.180805 19.072300 19.115696 19.050602 19.072300 19.007206 19.050602 19.180805 19.267597 19.332706 19.484608 19.571400 19.528004 19.614796 19.723301 19.636509 19.636509 19.506306 19.528004 19.376102 19.376102 19.224201 19.245899 19.159107 19.137409 19.202503 19.180805 19.180805 19.224201 19.289295 19.224201 19.115696 19.180805 19.028904 18.920399 18.898701 18.833607 18.768497 18.660007 18.681705 18.616596 18.725101 18.768497 18.855305 18.942097 18.898701 19.007206 19.072300 19.072300 19.028904 19.028904 18.920399 18.963810 18.877003 18.725101 18.725101 18.594898 18.464710 18.377903 18.421299 18.356205 18.182606 18.312809 18.226002 
17.206104 17.292896 17.292896 17.401402 17.292896 17.140995 17.314610 17.249500 17.184406 17.314610 17.401402 17.379704 17.401402 17.401402 17.401402 17.466496 17.423100 17.444798 17.531605 17.618397 17.748600 17.813709 17.791996 17.857105 17.835407 17.943897 17.987309 18.095798 18.377903 18.725101 19.614796 21.524403 22.934910 23.347202 23.585896 23.759510 23.954807 23.976505 24.019901 24.041599 24.063297 24.193501 24.258610 24.280308 24.063297 23.911396 23.802906 23.737797 23.651005 23.390598 22.522602 20.764896 19.723301 19.159107 19.072300 19.028904 18.898701 18.920399 18.985508 18.942097 18.877003 18.898701 19.050602 19.093998 19.007206 19.050602 19.028904 19.028904 19.007206 19.050602 19.180805 19.137409 19.159107 19.245899 19.311008 19.376102 19.267597 19.311008 19.180805 19.159107 19.245899 19.224201 19.224201 19.137409 19.137409 19.159107 19.245899 19.224201 19.289295 19.354404 19.354404 19.397800 19.311008 19.289295 19.245899 19.115696 19.072300 19.050602 19.050602 19.093998 19.007206 18.898701 19.050602 19.072300 19.224201 19.311008 19.441196 19.506306 19.571400 19.528004 19.528004 19.636509 19.571400 19.441196 19.549702 19.419498 19.354404 19.245899 19.224201 19.332706 19.245899 19.224201 19.332706 19.180805 19.245899 19.289295 19.289295 19.180805 19.180805 19.072300 18.898701 18.811909 18.768497 18.638309 18.660007 18.594898 18.508106 18.616596 18.746799 18.790195 18.898701 18.833607 18.877003 19.007206 18.985508 18.985508 18.920399 18.877003 18.811909 18.660007 18.703403 18.638309 18.551502 18.464710 18.334507 18.356205 18.377903 18.226002 18.269398 18.182606 
17.249500 17.227802 17.206104 17.227802 17.314610 17.292896 17.314610 17.249500 17.314610 17.140995 17.292896 17.336308 17.401402 17.336308 17.423100 17.466496 17.488209 17.553303 17.575001 17.705204 17.748600 17.813709 17.835407 17.791996 17.900501 18.009007 18.009007 18.160908 18.442997 19.528004 21.719700 22.826405 23.368900 23.585896 23.694401 23.824604 23.998203 23.976505 24.084995 24.171803 24.236897 24.236897 24.323704 24.193501 24.041599 23.802906 23.737797 23.824604 23.651005 23.477406 22.674503 20.981907 19.918598 19.397800 19.093998 19.115696 18.985508 18.963810 18.985508 18.963810 18.898701 18.920399 18.985508 19.050602 19.028904 19.093998 18.985508 18.985508 19.050602 19.050602 19.072300 19.202503 19.137409 19.159107 19.245899 19.202503 19.180805 19.202503 19.137409 19.159107 19.072300 19.137409 19.180805 19.180805 19.137409 19.224201 19.354404 19.354404 19.354404 19.376102 19.462910 19.419498 19.332706 19.354404 19.202503 19.137409 19.093998 19.093998 19.028904 19.072300 19.007206 19.072300 19.072300 19.050602 19.224201 19.332706 19.397800 19.419498 19.549702 19.506306 19.484608 19.571400 19.593098 19.441196 19.484608 19.419498 19.397800 19.311008 19.397800 19.376102 19.289295 19.376102 19.462910 19.267597 19.311008 19.376102 19.267597 19.224201 19.137409 19.028904 18.942097 18.877003 18.790195 18.725101 18.638309 18.594898 18.486408 18.660007 18.638309 18.681705 18.703403 18.811909 18.877003 18.963810 18.855305 18.963810 18.833607 18.703403 18.746799 18.638309 18.616596 18.638309 18.529804 18.573200 18.334507 18.399601 18.334507 18.291096 18.291096 18.247700 
17.336308 17.249500 17.271198 17.249500 17.423100 17.227802 17.206104 17.379704 17.314610 17.249500 17.249500 17.444798 17.401402 17.466496 17.401402 17.423100 17.466496 17.618397 17.683506 17.770298 17.857105 17.857105 17.987309 17.835407 17.857105 17.878803 18.095798 18.399601 19.679905 21.763096 22.891499 23.195301 23.520802 23.781208 23.868000 23.933109 24.084995 24.063297 24.258610 24.215199 24.171803 24.171803 24.258610 24.128407 23.868000 23.802906 23.716099 23.737797 23.651005 23.434010 22.804707 21.177204 20.092197 19.506306 19.202503 19.159107 18.963810 19.028904 18.942097 19.007206 18.920399 18.898701 18.963810 19.050602 19.093998 19.072300 19.028904 18.963810 19.028904 19.007206 19.137409 19.180805 19.180805 19.202503 19.159107 19.159107 19.072300 19.072300 19.072300 19.072300 19.072300 19.115696 19.137409 19.180805 19.289295 19.289295 19.332706 19.354404 19.419498 19.332706 19.462910 19.419498 19.289295 19.311008 19.267597 19.137409 19.180805 19.072300 19.007206 19.007206 19.007206 18.985508 19.050602 19.159107 19.159107 19.332706 19.376102 19.462910 19.484608 19.462910 19.484608 19.484608 19.462910 19.484608 19.419498 19.376102 19.419498 19.376102 19.397800 19.484608 19.419498 19.376102 19.419498 19.506306 19.419498 19.462910 19.289295 19.267597 19.180805 19.050602 18.920399 18.855305 18.768497 18.703403 18.594898 18.573200 18.594898 18.573200 18.594898 18.508106 18.681705 18.725101 18.790195 18.855305 18.811909 18.833607 18.703403 18.573200 18.616596 18.594898 18.551502 18.508106 18.442997 18.486408 18.399601 18.421299 18.312809 18.291096 18.356205 18.226002 
17.379704 17.249500 17.271198 17.249500 17.358006 17.206104 17.336308 17.271198 17.314610 17.249500 17.336308 17.314610 17.379704 17.423100 17.531605 17.488209 17.488209 17.661808 17.661808 17.813709 17.705204 17.748600 17.748600 17.748600 17.835407 18.030704 18.486408 19.744999 21.849903 22.717899 23.173603 23.412296 23.629307 23.759510 23.889698 23.933109 24.041599 24.171803 24.150105 24.193501 24.084995 24.106709 24.084995 23.954807 23.716099 23.716099 23.737797 23.737797 23.651005 23.477406 22.913197 21.220600 20.113895 19.679905 19.332706 19.115696 19.050602 19.028904 19.028904 18.985508 18.855305 18.942097 18.963810 19.028904 19.093998 19.050602 19.050602 19.072300 19.007206 19.028904 19.050602 19.093998 19.180805 19.072300 19.137409 19.007206 19.050602 19.007206 19.007206 18.963810 19.007206 19.137409 19.115696 19.137409 19.267597 19.267597 19.289295 19.441196 19.376102 19.354404 19.419498 19.332706 19.311008 19.311008 19.332706 19.202503 19.093998 19.050602 19.050602 18.985508 18.942097 19.050602 19.028904 19.180805 19.159107 19.289295 19.289295 19.419498 19.397800 19.354404 19.397800 19.376102 19.354404 19.245899 19.245899 19.332706 19.289295 19.311008 19.289295 19.484608 19.397800 19.441196 19.549702 19.419498 19.484608 19.462910 19.224201 19.311008 19.159107 19.093998 18.942097 18.833607 18.746799 18.660007 18.681705 18.616596 18.377903 18.573200 18.486408 18.486408 18.573200 18.529804 18.594898 18.638309 18.529804 18.551502 18.638309 18.529804 18.573200 18.551502 18.442997 18.508106 18.421299 18.399601 18.312809 18.312809 18.356205 18.247700 18.291096 18.269398 
17.271198 17.358006 17.292896 17.292896 17.358006 17.292896 17.336308 17.249500 17.249500 17.314610 17.292896 17.423100 17.358006 17.488209 17.553303 17.618397 17.640110 17.683506 17.531605 17.575001 17.726902 17.748600 17.748600 17.857105 18.074100 18.573200 20.027103 21.784809 22.587696 23.021702 23.325504 23.629307 23.846302 23.933109 23.976505 24.041599 24.106709 24.128407 24.236897 24.171803 24.171803 24.106709 23.933109 23.737797 23.651005 23.629307 23.651005 23.759510 23.694401 23.455708 22.826405 21.047001 20.113895 19.593098 19.397800 19.202503 19.093998 19.072300 18.985508 18.877003 18.898701 18.942097 18.985508 18.963810 19.050602 19.028904 19.050602 19.050602 18.985508 18.985508 19.007206 19.093998 19.050602 18.985508 19.050602 18.942097 18.920399 19.007206 18.942097 18.898701 19.072300 19.093998 19.050602 19.180805 19.224201 19.332706 19.376102 19.441196 19.397800 19.397800 19.484608 19.397800 19.376102 19.376102 19.376102 19.267597 19.115696 19.028904 19.137409 19.007206 19.028904 19.093998 19.115696 19.159107 19.202503 19.224201 19.332706 19.289295 19.376102 19.267597 19.245899 19.180805 19.224201 19.202503 19.180805 19.159107 19.202503 19.202503 19.245899 19.397800 19.549702 19.397800 19.528004 19.484608 19.506306 19.462910 19.354404 19.354404 19.159107 19.072300 19.028904 18.877003 18.811909 18.725101 18.594898 18.551502 18.421299 18.442997 18.573200 18.464710 18.486408 18.442997 18.551502 18.638309 18.594898 18.464710 18.464710 18.464710 18.551502 18.551502 18.464710 18.486408 18.421299 18.399601 18.269398 18.399601 18.421299 18.247700 18.312809 18.182606 
17.292896 17.358006 17.292896 17.271198 17.292896 17.249500 17.314610 17.292896 17.379704 17.401402 17.379704 17.292896 17.184406 17.184406 17.162708 17.358006 17.444798 17.466496 17.509907 17.531605 17.661808 17.770298 17.857105 18.095798 18.551502 20.157307 21.914997 22.587696 23.043400 23.282108 23.499104 23.651005 23.846302 23.868000 23.976505 23.976505 24.106709 23.998203 24.236897 24.150105 24.106709 23.976505 23.781208 23.737797 23.651005 23.564198 23.694401 23.759510 23.585896 23.368900 22.609409 20.895100 19.983707 19.571400 19.354404 19.289295 19.115696 19.028904 19.007206 19.028904 18.942097 18.963810 18.963810 18.963810 19.072300 19.072300 19.072300 19.072300 19.072300 18.942097 18.985508 18.985508 18.963810 19.007206 18.920399 18.898701 18.963810 18.877003 18.898701 18.898701 18.898701 18.898701 19.007206 19.137409 19.245899 19.354404 19.354404 19.462910 19.506306 19.506306 19.462910 19.441196 19.354404 19.354404 19.311008 19.267597 19.115696 19.028904 19.050602 19.028904 19.028904 19.137409 19.180805 19.159107 19.376102 19.245899 19.289295 19.332706 19.289295 19.224201 19.202503 19.093998 19.093998 19.159107 19.093998 19.093998 19.072300 19.028904 19.180805 19.311008 19.441196 19.441196 19.397800 19.397800 19.462910 19.354404 19.311008 19.267597 19.137409 19.072300 18.963810 18.768497 18.681705 18.616596 18.594898 18.508106 18.551502 18.464710 18.442997 18.377903 18.442997 18.421299 18.421299 18.421299 18.421299 18.399601 18.377903 18.399601 18.421299 18.356205 18.334507 18.334507 18.334507 18.377903 18.334507 18.334507 18.377903 18.291096 18.226002 18.226002 
17.423100 17.336308 17.401402 17.379704 17.314610 17.292896 17.314610 17.292896 17.336308 17.336308 17.271198 17.032505 16.945698 16.989109 17.010807 17.379704 17.488209 17.444798 17.575001 17.618397 17.705204 17.813709 18.095798 18.703403 20.200703 22.066898 22.804707 23.021702 23.282108 23.434010 23.651005 23.716099 23.933109 23.976505 23.954807 23.998203 24.084995 24.041599 24.215199 23.998203 23.846302 23.846302 23.737797 23.802906 23.846302 23.781208 23.716099 23.716099 23.716099 23.282108 22.283909 20.439396 19.766697 19.571400 19.267597 19.289295 19.159107 19.115696 19.072300 18.942097 18.985508 18.942097 18.942097 18.985508 19.050602 19.072300 19.072300 19.028904 18.985508 18.963810 18.920399 18.963810 19.007206 19.007206 18.920399 18.898701 18.855305 18.920399 18.877003 18.855305 18.898701 18.898701 19.050602 19.202503 19.202503 19.332706 19.354404 19.484608 19.419498 19.506306 19.441196 19.419498 19.354404 19.332706 19.354404 19.311008 19.137409 19.180805 19.137409 19.072300 19.115696 19.311008 19.224201 19.311008 19.376102 19.311008 19.311008 19.332706 19.289295 19.202503 19.202503 19.028904 19.050602 19.072300 19.050602 19.007206 19.093998 19.028904 19.115696 19.332706 19.289295 19.397800 19.462910 19.376102 19.484608 19.354404 19.332706 19.245899 19.180805 19.028904 18.920399 18.725101 18.790195 18.660007 18.464710 18.442997 18.421299 18.486408 18.508106 18.334507 18.334507 18.377903 18.312809 18.356205 18.356205 18.421299 18.312809 18.269398 18.356205 18.291096 18.399601 18.399601 18.312809 18.377903 18.377903 18.312809 18.399601 18.269398 18.182606 18.182606 
17.423100 17.444798 17.314610 17.444798 17.358006 17.401402 17.553303 17.509907 17.358006 17.423100 17.314610 17.032505 16.967396 16.924000 16.989109 17.314610 17.509907 17.531605 17.466496 17.575001 17.813709 18.052402 18.703403 20.374302 22.001804 22.674503 22.934910 23.108509 23.347202 23.499104 23.651005 23.716099 23.846302 23.889698 23.976505 24.041599 24.106709 24.150105 24.084995 23.868000 23.694401 23.781208 23.846302 23.781208 23.889698 23.824604 23.781208 23.781208 23.564198 23.260410 22.001804 20.179005 19.636509 19.506306 19.332706 19.354404 19.202503 19.159107 19.159107 19.093998 18.942097 18.963810 18.985508 18.942097 19.072300 19.028904 19.028904 19.093998 19.007206 19.007206 19.028904 18.963810 18.963810 18.833607 18.855305 18.811909 18.811909 18.898701 18.833607 18.877003 18.920399 18.877003 19.007206 19.115696 19.180805 19.289295 19.332706 19.462910 19.419498 19.441196 19.397800 19.376102 19.376102 19.332706 19.354404 19.245899 19.159107 19.224201 19.267597 19.224201 19.224201 19.289295 19.332706 19.376102 19.484608 19.419498 19.376102 19.332706 19.289295 19.159107 19.115696 19.050602 18.985508 19.007206 18.942097 18.920399 19.072300 19.007206 19.028904 19.224201 19.354404 19.311008 19.462910 19.376102 19.419498 19.354404 19.224201 19.224201 19.115696 19.050602 18.855305 18.681705 18.616596 18.616596 18.421299 18.442997 18.356205 18.377903 18.356205 18.291096 18.312809 18.334507 18.269398 18.226002 18.377903 18.312809 18.312809 18.247700 18.269398 18.377903 18.226002 18.399601 18.334507 18.312809 18.291096 18.247700 18.334507 18.269398 18.139210 18.117496 
17.423100 17.358006 17.466496 17.488209 17.444798 17.531605 17.466496 17.531605 17.509907 17.444798 17.401402 17.097599 16.945698 16.967396 17.097599 17.336308 17.466496 17.444798 17.618397 17.748600 18.139210 18.811909 20.526203 22.132008 22.717899 23.130207 23.238697 23.368900 23.651005 23.737797 23.759510 23.846302 23.998203 24.019901 24.019901 24.019901 24.106709 24.084995 24.019901 23.716099 23.629307 23.737797 23.802906 23.802906 23.911396 23.802906 23.868000 23.781208 23.629307 23.173603 21.481007 20.092197 19.658207 19.484608 19.354404 19.376102 19.245899 19.224201 19.245899 19.137409 18.985508 19.007206 18.963810 19.007206 19.007206 19.028904 19.072300 19.050602 18.985508 19.007206 19.028904 18.963810 18.985508 18.833607 18.942097 18.898701 18.790195 18.811909 18.811909 18.811909 18.811909 18.898701 18.985508 19.159107 19.137409 19.267597 19.376102 19.397800 19.419498 19.441196 19.441196 19.376102 19.397800 19.332706 19.311008 19.311008 19.245899 19.245899 19.354404 19.311008 19.267597 19.462910 19.441196 19.397800 19.528004 19.397800 19.289295 19.397800 19.267597 19.224201 19.072300 18.985508 18.942097 18.963810 18.920399 19.007206 19.007206 19.028904 19.093998 19.180805 19.267597 19.311008 19.376102 19.311008 19.289295 19.289295 19.159107 19.093998 19.050602 18.833607 18.768497 18.681705 18.638309 18.529804 18.421299 18.334507 18.247700 18.312809 18.312809 18.312809 18.356205 18.291096 18.269398 18.204304 18.269398 18.334507 18.269398 18.226002 18.269398 18.247700 18.312809 18.356205 18.291096 18.399601 18.226002 18.312809 18.334507 18.204304 18.095798 18.139210 
17.466496 17.531605 17.575001 17.531605 17.531605 17.575001 17.509907 17.531605 17.531605 17.444798 17.358006 17.140995 16.837208 16.902302 16.967396 17.292896 17.553303 17.553303 17.683506 18.160908 18.790195 20.764896 22.197102 22.783009 23.086796 23.238697 23.412296 23.607609 23.737797 23.846302 23.868000 23.933109 23.954807 23.954807 24.128407 24.128407 24.019901 23.998203 23.802906 23.564198 23.651005 23.672703 23.781208 23.694401 23.846302 23.824604 23.781208 23.759510 23.520802 23.195301 21.784809 20.244099 19.744999 19.484608 19.506306 19.462910 19.224201 19.245899 19.245899 19.159107 19.028904 19.050602 19.028904 19.028904 19.007206 19.007206 19.028904 19.072300 19.050602 19.028904 18.985508 18.898701 18.920399 18.833607 18.833607 18.833607 18.790195 18.811909 18.833607 18.877003 18.898701 18.920399 19.028904 19.093998 19.180805 19.224201 19.289295 19.376102 19.397800 19.311008 19.441196 19.397800 19.224201 19.245899 19.245899 19.245899 19.245899 19.311008 19.332706 19.376102 19.354404 19.462910 19.441196 19.528004 19.462910 19.549702 19.376102 19.397800 19.354404 19.202503 19.115696 19.007206 18.963810 18.942097 18.877003 18.985508 19.028904 18.942097 19.028904 19.159107 19.202503 19.245899 19.245899 19.137409 19.202503 19.224201 19.050602 18.985508 18.985508 18.855305 18.681705 18.551502 18.551502 18.399601 18.442997 18.356205 18.334507 18.226002 18.226002 18.204304 18.291096 18.182606 18.204304 18.160908 18.139210 18.204304 18.204304 18.160908 18.204304 18.247700 18.204304 18.334507 18.269398 18.291096 18.291096 18.269398 18.269398 18.247700 18.204304 18.160908 
17.466496 17.444798 17.618397 17.531605 17.466496 17.466496 17.466496 17.379704 17.444798 17.358006 17.401402 17.206104 16.924000 16.880604 16.967396 17.271198 17.575001 17.618397 17.987309 18.811909 20.808308 22.305607 22.717899 23.043400 23.238697 23.434010 23.542500 23.716099 23.868000 24.041599 23.998203 24.150105 24.128407 24.150105 24.128407 24.171803 23.998203 23.889698 23.585896 23.607609 23.737797 23.716099 23.759510 23.694401 23.781208 23.824604 23.781208 23.716099 23.585896 23.368900 22.739597 20.808308 19.983707 19.658207 19.701603 19.614796 19.332706 19.224201 19.289295 19.202503 19.159107 19.028904 19.028904 19.028904 19.050602 19.028904 19.072300 19.072300 19.028904 18.942097 18.963810 18.898701 18.985508 18.920399 18.811909 18.898701 18.790195 18.855305 18.898701 18.855305 18.898701 18.877003 19.028904 19.115696 19.115696 19.202503 19.180805 19.332706 19.397800 19.354404 19.354404 19.289295 19.137409 19.159107 19.180805 19.289295 19.245899 19.245899 19.376102 19.419498 19.419498 19.441196 19.506306 19.614796 19.528004 19.484608 19.397800 19.376102 19.376102 19.137409 19.072300 19.028904 18.963810 18.963810 18.898701 18.768497 18.942097 18.985508 19.007206 19.072300 19.224201 19.159107 19.050602 18.985508 19.028904 19.093998 18.877003 18.833607 18.811909 18.681705 18.573200 18.638309 18.508106 18.356205 18.421299 18.399601 18.421299 18.312809 18.226002 18.204304 18.160908 18.247700 18.182606 18.204304 18.204304 18.247700 18.247700 18.204304 18.269398 18.117496 18.204304 18.291096 18.204304 18.269398 18.247700 18.291096 18.182606 18.226002 18.095798 18.160908 
17.596699 17.531605 17.575001 17.509907 17.575001 17.509907 17.488209 17.444798 17.379704 17.423100 17.401402 17.184406 17.032505 16.967396 17.010807 17.119297 17.683506 17.965595 18.660007 20.678104 22.305607 22.869801 23.130207 23.282108 23.477406 23.477406 23.672703 23.759510 23.933109 23.889698 24.106709 24.150105 24.258610 24.193501 24.236897 24.106709 24.041599 23.824604 23.477406 23.607609 23.607609 23.694401 23.759510 23.759510 23.846302 23.868000 23.694401 23.737797 23.564198 23.520802 23.173603 21.719700 20.309208 19.940296 19.918598 19.744999 19.397800 19.311008 19.376102 19.289295 19.115696 19.180805 19.093998 19.050602 19.072300 19.093998 19.115696 19.072300 19.050602 19.050602 18.985508 18.942097 18.942097 18.877003 18.833607 18.833607 18.855305 18.920399 18.898701 18.833607 18.942097 18.985508 19.137409 19.159107 19.072300 19.224201 19.115696 19.267597 19.289295 19.224201 19.245899 19.159107 19.159107 19.115696 19.115696 19.180805 19.224201 19.224201 19.332706 19.376102 19.462910 19.484608 19.571400 19.614796 19.593098 19.528004 19.419498 19.462910 19.332706 19.202503 19.115696 18.985508 19.007206 19.007206 18.963810 18.855305 18.942097 18.942097 18.920399 18.963810 19.050602 18.985508 19.007206 18.942097 18.920399 19.028904 18.877003 18.833607 18.746799 18.768497 18.594898 18.616596 18.529804 18.486408 18.421299 18.334507 18.247700 18.334507 18.356205 18.247700 18.160908 18.182606 18.095798 18.139210 18.182606 18.160908 18.182606 18.139210 18.160908 18.226002 18.226002 18.247700 18.312809 18.291096 18.291096 18.269398 18.182606 18.226002 18.160908 18.182606 
17.488209 17.488209 17.488209 17.423100 17.575001 17.509907 17.423100 17.401402 17.401402 17.423100 17.358006 17.314610 17.097599 16.989109 16.967396 17.227802 17.661808 18.508106 20.005405 21.958408 22.826405 23.086796 23.260410 23.412296 23.585896 23.651005 23.759510 23.889698 23.889698 24.128407 24.106709 24.150105 24.280308 24.302006 24.215199 23.976505 23.889698 23.694401 23.520802 23.694401 23.651005 23.737797 23.759510 23.759510 23.716099 23.716099 23.694401 23.651005 23.672703 23.716099 23.368900 22.414097 20.743198 20.092197 20.048801 19.810108 19.441196 19.376102 19.267597 19.267597 19.159107 19.159107 19.115696 19.115696 19.180805 19.093998 19.072300 19.007206 19.007206 18.985508 18.985508 18.963810 18.811909 18.811909 18.811909 18.920399 18.920399 18.920399 18.833607 18.985508 19.050602 19.159107 19.224201 19.289295 19.180805 19.289295 19.137409 19.224201 19.245899 19.159107 19.115696 19.115696 19.159107 19.007206 19.072300 19.137409 19.159107 19.267597 19.332706 19.376102 19.397800 19.528004 19.593098 19.614796 19.614796 19.484608 19.462910 19.354404 19.332706 19.202503 19.115696 19.050602 19.028904 18.877003 18.920399 18.898701 18.942097 18.920399 18.942097 18.920399 19.007206 18.942097 19.028904 18.942097 18.877003 19.028904 18.790195 18.790195 18.681705 18.616596 18.551502 18.529804 18.486408 18.421299 18.399601 18.399601 18.291096 18.312809 18.291096 18.160908 18.139210 18.226002 18.182606 18.247700 18.182606 18.160908 18.030704 18.182606 18.160908 18.139210 18.139210 18.269398 18.269398 18.356205 18.312809 18.204304 18.139210 18.160908 18.074100 18.182606 
17.596699 17.509907 17.444798 17.596699 17.444798 17.488209 17.379704 17.401402 17.444798 17.401402 17.379704 17.444798 17.140995 17.010807 17.119297 17.140995 17.683506 19.419498 21.654606 22.457508 22.956608 23.130207 23.238697 23.368900 23.716099 23.716099 23.802906 23.976505 24.041599 24.236897 24.236897 24.215199 24.280308 24.302006 24.150105 23.976505 23.759510 23.477406 23.585896 23.629307 23.672703 23.737797 23.759510 23.759510 23.716099 23.651005 23.672703 23.629307 23.802906 23.737797 23.477406 22.826405 21.155506 20.222401 19.983707 19.744999 19.484608 19.376102 19.311008 19.332706 19.180805 19.159107 19.180805 19.115696 19.093998 19.050602 19.050602 19.007206 19.050602 19.115696 19.028904 18.942097 18.811909 18.920399 18.855305 18.877003 18.877003 19.007206 18.963810 18.942097 19.115696 19.202503 19.245899 19.289295 19.245899 19.332706 19.202503 19.267597 19.180805 19.093998 19.115696 19.028904 19.072300 19.093998 19.028904 19.028904 19.115696 19.159107 19.267597 19.397800 19.397800 19.462910 19.593098 19.506306 19.549702 19.462910 19.484608 19.397800 19.289295 19.202503 19.137409 18.963810 18.963810 18.855305 18.790195 18.898701 18.877003 18.920399 18.942097 18.942097 18.898701 18.811909 18.920399 18.855305 18.877003 18.811909 18.746799 18.768497 18.725101 18.703403 18.573200 18.594898 18.377903 18.312809 18.291096 18.377903 18.291096 18.182606 18.291096 18.269398 18.117496 18.117496 18.117496 18.204304 18.160908 18.182606 18.139210 18.160908 18.160908 18.117496 18.074100 18.182606 18.182606 18.269398 18.182606 18.226002 18.204304 18.226002 18.074100 18.139210 
17.575001 17.575001 17.618397 17.531605 17.509907 17.488209 17.509907 17.466496 17.444798 17.466496 17.444798 17.379704 17.227802 16.989109 17.032505 17.119297 17.640110 19.831806 22.153706 22.848103 23.021702 23.173603 23.390598 23.564198 23.737797 23.846302 23.954807 23.976505 24.106709 24.345402 24.345402 24.345402 24.323704 24.302006 24.084995 23.911396 23.607609 23.564198 23.607609 23.694401 23.651005 23.737797 23.737797 23.672703 23.629307 23.607609 23.651005 23.759510 23.824604 23.672703 23.390598 23.108509 21.849903 20.309208 19.766697 19.679905 19.462910 19.332706 19.289295 19.311008 19.245899 19.245899 19.245899 19.072300 19.028904 19.115696 19.093998 19.050602 19.093998 19.180805 19.093998 18.963810 18.877003 18.942097 18.898701 18.942097 18.898701 19.028904 19.028904 19.050602 19.137409 19.137409 19.267597 19.224201 19.289295 19.245899 19.180805 19.180805 19.115696 19.050602 19.159107 19.050602 19.072300 19.115696 19.072300 19.028904 19.159107 19.180805 19.267597 19.332706 19.462910 19.506306 19.462910 19.549702 19.571400 19.462910 19.441196 19.311008 19.245899 19.267597 19.202503 18.963810 18.877003 18.898701 18.942097 18.877003 18.963810 18.920399 18.985508 18.920399 18.855305 18.833607 18.920399 18.768497 18.898701 18.855305 18.746799 18.681705 18.573200 18.594898 18.486408 18.508106 18.442997 18.334507 18.334507 18.356205 18.269398 18.247700 18.204304 18.226002 18.269398 18.182606 18.139210 18.160908 18.204304 18.226002 18.139210 18.204304 18.226002 18.291096 18.182606 18.204304 18.204304 18.226002 18.160908 18.204304 18.117496 18.074100 18.139210 18.139210 
17.509907 17.509907 17.444798 17.509907 17.509907 17.401402 17.423100 17.488209 17.423100 17.423100 17.466496 17.488209 17.292896 17.032505 16.989109 17.054203 17.531605 19.245899 22.023502 22.826405 23.065098 23.303806 23.390598 23.564198 23.585896 23.933109 23.868000 23.933109 24.063297 24.236897 24.258610 24.171803 24.258610 24.280308 23.998203 23.759510 23.564198 23.585896 23.607609 23.651005 23.737797 23.651005 23.607609 23.651005 23.629307 23.542500 23.564198 23.781208 23.607609 23.694401 23.607609 23.238697 22.305607 20.417698 19.723301 19.593098 19.332706 19.397800 19.397800 19.419498 19.289295 19.245899 19.224201 19.050602 19.028904 18.985508 19.007206 19.028904 19.137409 19.137409 19.115696 18.942097 18.920399 18.855305 18.898701 18.877003 18.985508 19.137409 19.093998 19.093998 19.289295 19.137409 19.224201 19.245899 19.224201 19.202503 19.224201 19.115696 19.050602 19.028904 19.050602 19.050602 18.963810 18.920399 18.985508 19.050602 19.159107 19.137409 19.245899 19.354404 19.397800 19.528004 19.484608 19.462910 19.462910 19.419498 19.484608 19.419498 19.224201 19.180805 19.137409 19.007206 18.877003 18.920399 18.877003 18.833607 18.920399 18.920399 18.855305 18.877003 18.877003 18.811909 18.811909 18.855305 18.768497 18.855305 18.725101 18.660007 18.681705 18.594898 18.573200 18.442997 18.442997 18.334507 18.421299 18.334507 18.269398 18.291096 18.226002 18.139210 18.182606 18.117496 18.160908 18.139210 18.117496 18.226002 18.117496 18.182606 18.160908 18.095798 18.139210 18.226002 18.160908 18.117496 18.074100 18.139210 18.139210 18.095798 18.074100 18.182606 
17.401402 17.509907 17.379704 17.379704 17.596699 17.488209 17.488209 17.488209 17.531605 17.531605 17.401402 17.640110 17.358006 17.054203 16.989109 17.054203 17.401402 18.551502 21.524403 22.848103 23.195301 23.303806 23.520802 23.564198 23.694401 23.824604 23.911396 23.933109 24.063297 24.171803 24.302006 24.280308 24.171803 24.019901 23.737797 23.585896 23.585896 23.716099 23.737797 23.672703 23.672703 23.607609 23.716099 23.607609 23.564198 23.607609 23.694401 23.737797 23.651005 23.694401 23.520802 23.434010 22.869801 20.851704 19.810108 19.679905 19.484608 19.376102 19.528004 19.462910 19.354404 19.289295 19.289295 19.093998 19.050602 18.985508 19.093998 18.985508 19.007206 19.115696 19.007206 18.942097 18.920399 18.877003 19.007206 19.007206 19.072300 19.115696 19.159107 19.245899 19.289295 19.202503 19.397800 19.311008 19.311008 19.202503 19.245899 19.115696 19.072300 19.028904 19.050602 18.985508 18.963810 18.963810 19.007206 19.007206 19.050602 19.093998 19.180805 19.311008 19.376102 19.397800 19.376102 19.419498 19.419498 19.376102 19.354404 19.224201 19.137409 19.159107 19.159107 18.963810 18.963810 18.898701 18.920399 18.898701 18.920399 18.920399 18.963810 18.985508 18.898701 18.790195 18.877003 18.833607 18.833607 18.725101 18.703403 18.725101 18.616596 18.594898 18.551502 18.464710 18.464710 18.421299 18.356205 18.356205 18.269398 18.247700 18.204304 18.160908 18.139210 18.139210 18.182606 18.139210 18.204304 18.182606 18.139210 18.160908 18.204304 18.182606 18.117496 18.160908 18.182606 18.095798 18.052402 18.074100 18.139210 18.030704 18.074100 18.052402 
17.509907 17.466496 17.488209 17.466496 17.596699 17.444798 17.466496 17.488209 17.531605 17.401402 17.423100 17.553303 17.401402 17.184406 17.010807 17.119297 17.292896 18.052402 20.786610 22.652805 23.173603 23.455708 23.520802 23.672703 23.694401 23.737797 23.889698 23.737797 23.976505 24.171803 24.193501 24.193501 23.868000 23.781208 23.694401 23.694401 23.716099 23.607609 23.564198 23.716099 23.629307 23.651005 23.585896 23.542500 23.520802 23.542500 23.651005 23.629307 23.672703 23.629307 23.520802 23.412296 22.956608 21.437595 20.005405 19.658207 19.593098 19.462910 19.397800 19.397800 19.311008 19.354404 19.311008 19.137409 18.985508 19.028904 18.963810 18.963810 18.985508 18.963810 19.007206 18.985508 18.877003 18.920399 18.963810 19.007206 19.137409 19.137409 19.202503 19.180805 19.332706 19.224201 19.289295 19.354404 19.224201 19.267597 19.159107 19.159107 19.050602 19.050602 19.007206 19.007206 19.007206 18.963810 18.898701 18.963810 19.007206 19.072300 19.159107 19.289295 19.245899 19.311008 19.311008 19.289295 19.289295 19.267597 19.180805 19.202503 19.137409 19.115696 19.072300 18.942097 19.007206 18.877003 18.942097 19.007206 19.007206 18.942097 18.855305 18.898701 18.833607 18.790195 18.855305 18.790195 18.660007 18.768497 18.660007 18.660007 18.594898 18.529804 18.529804 18.486408 18.442997 18.291096 18.356205 18.291096 18.204304 18.226002 18.204304 18.247700 18.182606 18.139210 18.074100 18.160908 18.226002 18.139210 18.247700 18.117496 18.139210 18.095798 18.074100 18.095798 18.074100 18.030704 18.009007 17.922199 18.117496 18.009007 17.943897 18.009007 
17.444798 17.423100 17.509907 17.488209 17.531605 17.444798 17.466496 17.553303 17.509907 17.423100 17.444798 17.488209 17.509907 17.358006 17.075901 17.054203 17.249500 17.705204 19.962009 22.500904 23.130207 23.499104 23.585896 23.759510 23.781208 23.737797 23.824604 23.802906 23.889698 23.933109 23.998203 23.933109 23.651005 23.889698 23.781208 23.759510 23.759510 23.585896 23.672703 23.629307 23.607609 23.585896 23.629307 23.520802 23.585896 23.629307 23.564198 23.585896 23.607609 23.651005 23.585896 23.499104 23.347202 22.522602 20.461109 19.853504 19.744999 19.593098 19.441196 19.376102 19.311008 19.354404 19.354404 19.202503 19.028904 18.985508 18.985508 18.985508 18.963810 19.007206 18.985508 18.985508 18.898701 18.963810 18.877003 19.050602 19.137409 19.224201 19.202503 19.224201 19.289295 19.332706 19.397800 19.202503 19.224201 19.202503 19.180805 19.093998 19.115696 18.985508 19.072300 18.985508 18.963810 18.985508 18.920399 18.985508 18.985508 19.050602 19.115696 19.202503 19.267597 19.289295 19.224201 19.245899 19.224201 19.289295 19.137409 19.159107 19.072300 19.093998 19.115696 19.007206 19.050602 18.963810 18.985508 19.028904 19.028904 18.985508 18.898701 18.942097 18.963810 18.855305 18.855305 18.725101 18.768497 18.768497 18.660007 18.638309 18.660007 18.486408 18.551502 18.551502 18.616596 18.464710 18.399601 18.399601 18.334507 18.204304 18.269398 18.269398 18.160908 18.204304 18.226002 18.182606 18.117496 18.117496 18.204304 18.117496 18.095798 18.052402 18.030704 18.074100 18.095798 18.117496 18.030704 17.987309 17.900501 17.900501 17.922199 17.857105 
17.553303 17.509907 17.466496 17.488209 17.553303 17.488209 17.509907 17.553303 17.531605 17.423100 17.488209 17.509907 17.575001 17.379704 17.162708 17.097599 17.184406 17.466496 19.115696 21.980106 23.151905 23.390598 23.607609 23.781208 23.868000 23.846302 23.933109 23.846302 23.911396 23.802906 23.737797 23.737797 23.759510 23.911396 23.737797 23.802906 23.824604 23.651005 23.672703 23.651005 23.672703 23.651005 23.672703 23.520802 23.542500 23.585896 23.607609 23.564198 23.694401 23.672703 23.585896 23.651005 23.694401 23.130207 21.090397 20.092197 19.875202 19.679905 19.549702 19.376102 19.289295 19.267597 19.289295 19.180805 19.093998 18.963810 18.985508 18.877003 18.877003 18.963810 18.942097 18.963810 18.942097 18.877003 18.985508 18.963810 19.137409 19.180805 19.115696 19.202503 19.224201 19.245899 19.332706 19.245899 19.224201 19.397800 19.289295 19.224201 19.115696 19.115696 19.050602 19.028904 18.877003 18.985508 18.985508 19.007206 18.963810 19.007206 19.115696 19.180805 19.159107 19.180805 19.202503 19.180805 19.159107 19.245899 19.159107 19.072300 19.159107 19.050602 19.245899 19.115696 19.050602 19.050602 19.007206 18.942097 18.898701 18.920399 18.898701 18.920399 18.811909 18.725101 18.790195 18.811909 18.811909 18.746799 18.681705 18.638309 18.638309 18.529804 18.594898 18.486408 18.616596 18.529804 18.442997 18.377903 18.356205 18.334507 18.312809 18.182606 18.139210 18.226002 18.117496 18.160908 18.204304 18.204304 18.160908 18.139210 18.095798 18.117496 18.009007 18.074100 18.095798 18.095798 17.943897 17.943897 17.813709 17.791996 17.835407 17.705204 
17.488209 17.531605 17.509907 17.531605 17.553303 17.509907 17.531605 17.444798 17.466496 17.488209 17.444798 17.466496 17.531605 17.401402 17.162708 17.032505 17.119297 17.292896 18.442997 21.437595 22.956608 23.434010 23.564198 23.629307 23.781208 23.694401 23.824604 23.824604 23.824604 23.889698 23.694401 23.629307 23.629307 23.737797 23.737797 23.672703 23.651005 23.651005 23.629307 23.716099 23.651005 23.585896 23.520802 23.434010 23.629307 23.629307 23.651005 23.564198 23.434010 23.477406 23.629307 23.889698 23.802906 23.195301 21.654606 20.287510 19.831806 19.701603 19.462910 19.289295 19.202503 19.245899 19.267597 19.072300 19.050602 18.985508 18.898701 18.898701 18.855305 18.877003 18.920399 18.877003 18.942097 18.898701 18.898701 19.072300 19.050602 19.093998 19.093998 19.115696 19.224201 19.224201 19.289295 19.245899 19.267597 19.202503 19.180805 19.159107 19.072300 18.942097 18.963810 18.898701 18.920399 18.833607 18.855305 18.985508 19.007206 19.028904 19.028904 19.072300 19.072300 19.180805 19.180805 19.115696 19.159107 19.159107 19.093998 19.093998 19.115696 19.159107 19.093998 18.963810 19.007206 18.942097 18.963810 18.790195 18.898701 18.790195 18.855305 18.790195 18.768497 18.681705 18.725101 18.725101 18.725101 18.638309 18.594898 18.616596 18.551502 18.508106 18.508106 18.551502 18.464710 18.399601 18.377903 18.442997 18.312809 18.334507 18.204304 18.182606 18.182606 18.182606 18.182606 18.204304 18.160908 18.095798 18.052402 18.095798 17.987309 18.009007 17.922199 17.900501 17.900501 17.900501 17.770298 17.813709 17.791996 17.683506 17.661808 17.857105 
17.618397 17.466496 17.488209 17.531605 17.618397 17.531605 17.531605 17.509907 17.553303 17.466496 17.575001 17.618397 17.488209 17.531605 17.249500 17.054203 17.140995 17.227802 17.987309 20.547901 22.783009 23.368900 23.520802 23.629307 23.737797 23.781208 23.933109 23.933109 23.954807 23.781208 23.499104 23.629307 23.672703 23.672703 23.651005 23.672703 23.672703 23.651005 23.759510 23.737797 23.651005 23.607609 23.629307 23.520802 23.672703 23.607609 23.672703 23.455708 23.282108 23.651005 23.998203 23.911396 23.824604 23.195301 22.218800 20.612995 19.896900 19.658207 19.441196 19.289295 19.180805 19.159107 19.202503 19.115696 19.028904 18.963810 18.877003 18.855305 18.833607 18.855305 18.920399 18.942097 19.007206 18.855305 18.920399 18.963810 19.050602 19.050602 19.093998 19.224201 19.224201 19.202503 19.202503 19.245899 19.224201 19.093998 19.180805 19.137409 19.093998 18.985508 18.920399 18.833607 18.877003 18.855305 18.920399 19.007206 18.985508 19.007206 19.007206 19.115696 19.137409 19.137409 19.159107 19.137409 19.159107 19.137409 19.202503 19.050602 19.072300 19.007206 19.050602 18.985508 18.942097 18.963810 18.985508 18.811909 18.855305 18.790195 18.811909 18.833607 18.833607 18.790195 18.725101 18.681705 18.703403 18.681705 18.638309 18.660007 18.551502 18.616596 18.551502 18.442997 18.486408 18.377903 18.377903 18.226002 18.226002 18.269398 18.291096 18.247700 18.139210 18.226002 18.160908 18.117496 18.095798 18.117496 18.052402 17.965595 17.965595 17.900501 17.813709 17.835407 17.813709 17.900501 17.726902 17.683506 17.596699 17.596699 17.640110 17.618397 
17.466496 17.553303 17.466496 17.509907 17.509907 17.531605 17.509907 17.531605 17.553303 17.488209 17.488209 17.531605 17.466496 17.661808 17.358006 17.119297 17.184406 17.140995 17.575001 19.614796 22.414097 23.195301 23.520802 23.542500 23.737797 23.759510 23.933109 23.976505 23.976505 23.651005 23.499104 23.520802 23.694401 23.716099 23.672703 23.694401 23.716099 23.651005 23.672703 23.651005 23.564198 23.564198 23.585896 23.542500 23.651005 23.607609 23.499104 23.043400 23.390598 23.911396 23.868000 23.672703 23.520802 23.260410 22.652805 20.981907 19.940296 19.658207 19.376102 19.202503 19.159107 19.050602 19.115696 19.093998 19.050602 18.942097 18.855305 18.855305 18.833607 18.877003 18.877003 18.877003 18.920399 18.855305 18.811909 18.920399 18.985508 19.028904 19.007206 19.072300 19.159107 19.093998 19.202503 19.159107 19.050602 19.072300 19.093998 19.093998 19.007206 18.942097 18.855305 18.877003 18.811909 18.790195 18.898701 18.898701 18.942097 18.920399 19.093998 19.093998 19.159107 19.115696 19.202503 19.137409 19.180805 19.137409 19.050602 19.007206 19.007206 18.985508 19.007206 18.920399 18.877003 18.898701 18.855305 18.768497 18.811909 18.703403 18.660007 18.746799 18.681705 18.681705 18.790195 18.594898 18.725101 18.703403 18.681705 18.616596 18.551502 18.551502 18.508106 18.464710 18.442997 18.377903 18.312809 18.334507 18.334507 18.226002 18.182606 18.160908 18.139210 18.052402 18.139210 18.095798 18.052402 18.009007 17.835407 17.835407 17.943897 17.770298 17.726902 17.748600 17.618397 17.661808 17.618397 17.596699 17.640110 17.596699 17.618397 17.466496 
17.466496 17.401402 17.531605 17.553303 17.618397 17.488209 17.575001 17.466496 17.466496 17.531605 17.488209 17.531605 17.553303 17.661808 17.336308 17.075901 17.097599 17.054203 17.466496 18.768497 21.719700 22.956608 23.412296 23.520802 23.672703 23.716099 23.933109 23.911396 23.998203 23.651005 23.455708 23.564198 23.694401 23.672703 23.694401 23.607609 23.737797 23.651005 23.585896 23.672703 23.651005 23.651005 23.651005 23.542500 23.694401 23.455708 22.848103 23.347202 23.976505 23.911396 23.607609 23.499104 23.390598 23.282108 23.021702 21.546101 20.135609 19.614796 19.376102 19.115696 18.898701 18.790195 19.028904 18.985508 19.050602 18.898701 18.877003 18.811909 18.811909 18.811909 18.877003 18.790195 18.855305 18.942097 18.855305 18.855305 18.942097 18.920399 19.007206 18.985508 19.050602 19.007206 19.072300 18.963810 18.942097 18.942097 19.007206 18.963810 18.942097 18.855305 18.963810 18.877003 18.855305 18.855305 18.898701 18.985508 18.942097 18.985508 19.050602 19.115696 19.093998 19.137409 19.093998 19.093998 18.985508 19.093998 19.028904 18.920399 18.985508 18.920399 18.942097 18.833607 18.703403 18.790195 18.681705 18.703403 18.833607 18.638309 18.681705 18.725101 18.660007 18.638309 18.703403 18.594898 18.725101 18.681705 18.594898 18.508106 18.616596 18.508106 18.486408 18.399601 18.464710 18.334507 18.291096 18.312809 18.226002 18.160908 18.095798 18.117496 18.095798 18.030704 18.052402 17.922199 17.987309 17.943897 17.748600 17.726902 17.661808 17.661808 17.575001 17.596699 17.531605 17.618397 17.596699 17.531605 17.553303 17.596699 17.553303 17.531605 
17.509907 17.488209 17.444798 17.575001 17.488209 17.509907 17.488209 17.401402 17.488209 17.444798 17.531605 17.618397 17.423100 17.596699 17.488209 17.227802 17.054203 17.054203 17.206104 18.160908 20.721500 22.674503 23.303806 23.455708 23.607609 23.672703 23.954807 24.019901 23.824604 23.585896 23.520802 23.564198 23.716099 23.672703 23.694401 23.672703 23.651005 23.694401 23.607609 23.629307 23.651005 23.672703 23.694401 23.607609 23.651005 23.216999 23.694401 24.084995 24.106709 23.824604 23.564198 23.390598 23.347202 23.303806 23.086796 22.023502 20.222401 19.571400 19.245899 19.093998 18.877003 18.833607 18.920399 18.920399 18.898701 18.877003 18.877003 18.877003 18.811909 18.790195 18.855305 18.790195 18.833607 18.811909 18.768497 18.790195 18.877003 18.811909 18.768497 18.898701 18.920399 18.898701 18.985508 18.920399 18.833607 18.855305 18.855305 18.898701 18.877003 18.877003 18.920399 18.898701 18.898701 18.898701 18.942097 19.028904 19.007206 19.007206 19.159107 19.050602 19.072300 19.115696 19.093998 19.028904 18.985508 19.007206 18.963810 18.920399 18.963810 18.855305 18.855305 18.920399 18.703403 18.746799 18.768497 18.660007 18.790195 18.703403 18.594898 18.746799 18.594898 18.660007 18.681705 18.681705 18.725101 18.660007 18.529804 18.594898 18.616596 18.573200 18.529804 18.573200 18.486408 18.486408 18.356205 18.399601 18.356205 18.204304 18.117496 18.117496 18.095798 18.052402 17.987309 17.878803 17.987309 17.900501 17.683506 17.705204 17.791996 17.531605 17.575001 17.683506 17.618397 17.575001 17.553303 17.596699 17.618397 17.531605 17.596699 17.488209 
