# Supplementary material for: Food Image Segmentation Using Multi-Modal Imaging Sensors with Color and Thermal Data
Source: Sensors (Basel). 2023 Jan 4;23(2):560. doi: 10.3390/s23020560 (PMC9860575; doi:10.3390/s23020560)
Supplement: Supplementary file 1 [file sensors-23-00560-s001.zip › Combined Data/Calibration/Calibration thermal/rgb90.txt]

20.287510 20.200703 20.200703 20.179005 20.135609 20.396000 20.179005 20.222401 20.309208 20.179005 20.200703 20.179005 20.092197 20.222401 20.222401 20.113895 20.092197 20.287510 20.591297 21.025303 21.285709 21.611210 21.871601 22.240498 22.132008 22.218800 22.262196 22.327305 22.262196 22.175404 22.132008 22.283909 22.283909 22.349003 22.240498 22.262196 22.218800 22.327305 22.283909 22.349003 22.218800 22.132008 22.305607 22.283909 22.262196 22.435810 22.457508 22.392399 22.414097 22.565998 22.565998 22.565998 22.631107 22.717899 22.631107 22.717899 22.761295 22.761295 22.739597 22.761295 22.761295 22.739597 22.652805 22.739597 22.609409 22.696201 22.783009 22.783009 22.826405 22.869801 22.848103 22.826405 22.891499 22.761295 22.783009 22.826405 22.717899 22.717899 22.783009 22.761295 22.783009 22.848103 22.978306 22.978306 22.956608 22.913197 22.826405 22.761295 22.869801 22.869801 22.956608 22.848103 22.891499 22.717899 22.652805 22.587696 22.522602 22.565998 22.631107 22.652805 22.457508 22.479206 22.349003 22.479206 22.240498 22.066898 21.893299 21.719700 21.025303 20.309208 20.330906 20.113895 20.179005 20.200703 20.200703 20.135609 20.070499 20.048801 20.070499 20.113895 20.005405 20.070499 20.005405 19.962009 20.157307 19.962009 20.070499 20.135609 20.222401 20.157307 20.200703 20.113895 20.179005 20.092197 20.135609 20.135609 20.005405 20.048801 20.157307 20.070499 20.113895 20.092197 20.027103 20.113895 20.048801 20.027103 19.962009 20.135609 20.200703 20.005405 20.048801 19.983707 20.005405 19.983707 20.048801 20.135609 20.070499 19.983707 20.005405 20.048801 
20.396000 20.157307 20.200703 20.265797 20.135609 20.417698 20.287510 20.200703 20.265797 20.244099 20.244099 20.179005 20.157307 20.157307 20.244099 20.200703 20.179005 20.352604 20.678104 20.938496 21.329105 21.676304 21.871601 22.110310 22.197102 22.283909 22.262196 22.392399 22.262196 22.262196 22.305607 22.305607 22.218800 22.262196 22.305607 22.283909 22.349003 22.283909 22.283909 22.283909 22.327305 22.262196 22.305607 22.327305 22.349003 22.522602 22.544300 22.414097 22.479206 22.609409 22.609409 22.609409 22.609409 22.674503 22.674503 22.696201 22.631107 22.652805 22.631107 22.631107 22.587696 22.587696 22.522602 22.652805 22.609409 22.717899 22.674503 22.696201 22.804707 22.804707 22.783009 22.761295 22.848103 22.674503 22.565998 22.609409 22.631107 22.544300 22.587696 22.631107 22.761295 22.739597 22.739597 22.826405 22.804707 22.848103 22.717899 22.761295 22.761295 22.783009 22.826405 22.739597 22.783009 22.652805 22.500904 22.435810 22.370701 22.500904 22.457508 22.349003 22.392399 22.370701 22.240498 22.370701 22.218800 22.001804 21.871601 21.589497 21.307407 20.743198 20.396000 20.396000 20.265797 20.157307 20.113895 20.070499 20.048801 20.070499 20.070499 20.027103 20.048801 20.005405 19.962009 19.918598 19.983707 20.005405 19.940296 20.092197 20.027103 20.005405 20.027103 20.048801 20.179005 20.005405 20.113895 20.070499 20.027103 20.005405 20.070499 20.092197 20.070499 20.092197 20.048801 20.135609 20.244099 20.179005 20.092197 20.092197 20.113895 20.200703 20.027103 20.048801 20.070499 20.135609 19.962009 20.092197 20.222401 20.157307 20.113895 20.027103 
20.396000 20.135609 20.222401 20.200703 20.244099 20.244099 20.265797 20.352604 20.352604 20.330906 20.287510 20.200703 20.222401 20.222401 20.200703 20.244099 20.157307 20.330906 20.721500 21.133808 21.524403 21.763096 21.936695 22.001804 22.218800 22.240498 22.197102 22.370701 22.283909 22.262196 22.305607 22.349003 22.327305 22.349003 22.305607 22.435810 22.262196 22.305607 22.327305 22.327305 22.349003 22.240498 22.327305 22.457508 22.414097 22.609409 22.500904 22.631107 22.500904 22.739597 22.674503 22.783009 22.696201 22.761295 22.717899 22.652805 22.631107 22.696201 22.674503 22.544300 22.544300 22.544300 22.587696 22.761295 22.674503 22.783009 22.717899 22.717899 22.761295 22.761295 22.717899 22.717899 22.783009 22.631107 22.544300 22.544300 22.587696 22.522602 22.565998 22.565998 22.739597 22.739597 22.783009 22.826405 22.826405 22.761295 22.761295 22.761295 22.783009 22.696201 22.804707 22.696201 22.674503 22.609409 22.435810 22.457508 22.414097 22.435810 22.305607 22.327305 22.327305 22.327305 22.240498 22.240498 22.132008 21.958408 21.806507 21.676304 21.524403 21.220600 20.916798 20.678104 20.439396 20.287510 20.070499 20.179005 20.048801 20.070499 20.157307 19.983707 20.005405 20.092197 19.962009 19.962009 20.070499 20.005405 20.048801 20.027103 20.027103 20.048801 20.070499 20.092197 20.179005 20.113895 20.005405 20.048801 20.070499 20.048801 20.135609 20.092197 20.027103 20.092197 20.222401 20.244099 20.222401 20.092197 20.027103 20.070499 20.179005 20.287510 20.092197 19.918598 20.113895 20.092197 20.092197 20.200703 20.027103 20.157307 20.179005 20.157307 
20.374302 20.265797 20.287510 20.113895 20.179005 20.265797 20.265797 20.265797 20.374302 20.287510 20.200703 20.222401 20.113895 20.092197 20.222401 20.222401 20.222401 20.482807 20.808308 21.133808 21.524403 21.741398 22.088596 22.110310 22.262196 22.283909 22.262196 22.262196 22.197102 22.349003 22.305607 22.262196 22.197102 22.392399 22.392399 22.283909 22.349003 22.349003 22.327305 22.349003 22.305607 22.457508 22.544300 22.652805 22.522602 22.739597 22.761295 22.761295 22.783009 22.804707 22.891499 22.956608 22.848103 22.826405 22.804707 22.826405 22.652805 22.609409 22.696201 22.565998 22.500904 22.587696 22.631107 22.739597 22.739597 22.848103 22.826405 22.891499 22.826405 22.869801 22.761295 22.717899 22.674503 22.674503 22.587696 22.587696 22.631107 22.565998 22.609409 22.631107 22.674503 22.717899 22.739597 22.783009 22.739597 22.804707 22.848103 22.804707 22.739597 22.717899 22.804707 22.696201 22.739597 22.609409 22.522602 22.435810 22.349003 22.327305 22.414097 22.327305 22.349003 22.262196 22.197102 22.197102 22.110310 22.023502 21.806507 21.654606 21.481007 21.198902 20.981907 20.830006 20.678104 20.417698 20.222401 20.135609 20.070499 20.113895 20.113895 20.113895 19.983707 20.005405 20.027103 19.983707 19.896900 20.135609 20.113895 19.940296 20.027103 20.135609 20.048801 20.027103 20.070499 20.113895 20.070499 20.070499 20.092197 20.092197 20.092197 20.092197 20.027103 20.200703 20.135609 20.027103 20.113895 20.222401 20.135609 20.200703 20.244099 20.179005 20.027103 20.070499 20.027103 20.179005 20.135609 20.265797 20.265797 20.113895 20.244099 20.135609 
20.374302 20.417698 20.222401 20.222401 20.287510 20.330906 20.287510 20.287510 20.374302 20.265797 20.309208 20.157307 20.265797 20.113895 20.200703 20.265797 20.461109 20.699802 21.003605 21.415897 21.589497 22.001804 22.066898 22.066898 22.283909 22.305607 22.197102 22.240498 22.240498 22.305607 22.349003 22.349003 22.349003 22.479206 22.370701 22.392399 22.349003 22.370701 22.327305 22.392399 22.435810 22.565998 22.717899 22.869801 22.761295 23.065098 23.021702 23.000004 23.086796 23.108509 23.130207 23.065098 22.978306 22.869801 22.891499 22.869801 22.783009 22.739597 22.783009 22.631107 22.652805 22.739597 22.674503 22.869801 22.934910 22.978306 22.913197 22.913197 22.934910 22.934910 22.891499 22.848103 22.717899 22.696201 22.587696 22.631107 22.674503 22.652805 22.739597 22.674503 22.761295 22.674503 22.783009 22.761295 22.804707 22.848103 22.848103 22.826405 22.804707 22.804707 22.869801 22.674503 22.696201 22.652805 22.609409 22.414097 22.349003 22.349003 22.327305 22.305607 22.283909 22.349003 22.132008 22.132008 22.175404 22.001804 21.806507 21.763096 21.437595 21.263996 21.068699 20.895100 20.721500 20.591297 20.244099 20.222401 20.113895 20.135609 20.179005 20.027103 20.027103 20.113895 20.157307 20.092197 20.048801 20.157307 20.070499 20.027103 20.027103 20.048801 20.048801 20.070499 20.048801 20.113895 20.113895 20.113895 20.005405 20.113895 20.113895 20.070499 20.048801 20.027103 20.027103 20.113895 20.179005 20.200703 20.113895 20.200703 20.244099 20.287510 20.179005 20.157307 20.113895 20.135609 20.179005 20.179005 20.309208 20.135609 20.070499 20.070499 
20.374302 20.396000 20.222401 20.244099 20.157307 20.461109 20.352604 20.287510 20.309208 20.330906 20.330906 20.244099 20.244099 20.157307 20.092197 20.330906 20.352604 20.678104 21.112110 21.524403 21.763096 22.066898 22.262196 22.240498 22.218800 22.175404 22.197102 22.435810 22.262196 22.392399 22.370701 22.370701 22.392399 22.435810 22.479206 22.479206 22.457508 22.522602 22.522602 22.522602 22.479206 22.652805 22.826405 23.043400 23.086796 23.412296 23.260410 23.368900 23.325504 23.303806 23.368900 23.325504 23.282108 23.173603 23.043400 22.978306 22.891499 22.804707 22.869801 22.674503 22.696201 22.804707 22.826405 22.978306 23.108509 22.956608 23.043400 23.130207 23.130207 23.043400 23.043400 22.956608 22.869801 22.739597 22.717899 22.674503 22.674503 22.631107 22.696201 22.826405 22.804707 22.848103 22.869801 22.826405 22.848103 22.826405 22.848103 22.934910 22.848103 22.891499 22.869801 22.674503 22.717899 22.761295 22.609409 22.435810 22.305607 22.327305 22.305607 22.414097 22.283909 22.262196 22.066898 22.088596 22.066898 21.893299 21.632908 21.502705 21.459309 21.068699 21.025303 20.960209 20.764896 20.569599 20.244099 20.157307 20.200703 20.222401 20.200703 20.179005 20.070499 20.179005 20.157307 20.113895 20.157307 20.135609 20.179005 20.005405 20.092197 19.983707 20.048801 20.092197 20.157307 19.983707 20.092197 20.027103 20.135609 20.092197 20.113895 20.113895 20.048801 20.092197 20.135609 20.309208 20.287510 20.222401 20.265797 20.309208 20.287510 20.200703 20.179005 20.027103 20.244099 20.244099 20.157307 20.309208 20.265797 20.200703 20.157307 20.222401 
20.417698 20.439396 20.309208 20.265797 20.330906 20.374302 20.330906 20.287510 20.547901 20.461109 20.200703 20.330906 20.244099 20.265797 20.330906 20.352604 20.396000 20.851704 21.155506 21.524403 21.828205 22.023502 22.327305 22.370701 22.262196 22.240498 22.218800 22.327305 22.218800 22.305607 22.370701 22.479206 22.457508 22.522602 22.565998 22.652805 22.609409 22.609409 22.631107 22.696201 22.783009 22.783009 23.065098 23.151905 23.303806 23.716099 23.629307 23.607609 23.651005 23.607609 23.651005 23.607609 23.412296 23.260410 23.086796 23.043400 22.891499 22.783009 22.848103 22.826405 22.934910 22.978306 23.130207 23.173603 23.260410 23.368900 23.347202 23.325504 23.390598 23.282108 23.195301 23.108509 23.108509 22.956608 22.848103 22.783009 22.761295 22.696201 22.804707 22.891499 22.848103 22.978306 23.043400 22.934910 23.000004 22.956608 22.956608 23.086796 23.000004 22.978306 22.956608 22.848103 22.804707 22.717899 22.631107 22.544300 22.435810 22.370701 22.327305 22.370701 22.327305 22.327305 22.153706 22.132008 21.936695 21.849903 21.676304 21.524403 21.372501 21.263996 20.960209 20.938496 20.764896 20.612995 20.287510 20.287510 20.157307 20.200703 20.222401 20.135609 20.157307 20.265797 20.113895 20.070499 20.179005 20.179005 20.157307 20.048801 20.070499 20.070499 20.048801 20.200703 20.070499 20.048801 20.113895 20.092197 20.135609 20.265797 20.222401 20.222401 20.179005 20.265797 20.157307 20.200703 20.113895 20.222401 20.179005 20.287510 20.352604 20.244099 20.265797 20.287510 20.244099 20.330906 20.157307 20.309208 20.287510 20.244099 20.179005 20.287510 
20.504505 20.417698 20.330906 20.309208 20.287510 20.439396 20.374302 20.396000 20.330906 20.461109 20.374302 20.222401 20.309208 20.309208 20.461109 20.482807 20.417698 20.916798 21.263996 21.676304 21.914997 22.240498 22.197102 22.197102 22.370701 22.262196 22.197102 22.349003 22.305607 22.392399 22.479206 22.522602 22.457508 22.522602 22.479206 22.631107 22.609409 22.674503 22.674503 22.717899 22.826405 22.913197 23.151905 23.347202 23.455708 23.802906 23.868000 23.781208 23.824604 23.889698 23.781208 23.716099 23.542500 23.455708 23.195301 22.978306 22.978306 22.891499 23.043400 22.848103 23.021702 23.216999 23.238697 23.455708 23.672703 23.629307 23.607609 23.585896 23.672703 23.520802 23.434010 23.368900 23.216999 23.043400 22.956608 22.891499 23.000004 22.804707 22.869801 22.913197 22.978306 23.065098 23.086796 23.173603 23.303806 23.303806 23.195301 23.238697 23.282108 23.108509 23.086796 22.934910 22.913197 22.761295 22.652805 22.609409 22.500904 22.435810 22.435810 22.479206 22.305607 22.327305 22.110310 22.197102 21.958408 21.784809 21.654606 21.546101 21.437595 21.133808 20.938496 20.851704 20.851704 20.591297 20.396000 20.265797 20.222401 20.157307 20.287510 20.179005 20.113895 20.287510 20.179005 20.157307 20.200703 20.135609 20.135609 20.070499 20.070499 19.962009 20.135609 20.135609 20.179005 20.070499 20.113895 20.135609 20.070499 20.222401 20.222401 20.092197 20.113895 20.222401 20.200703 20.265797 20.265797 20.265797 20.244099 20.157307 20.309208 20.309208 20.222401 20.265797 20.222401 20.265797 20.179005 20.287510 20.309208 20.244099 20.265797 20.330906 
20.482807 20.482807 20.352604 20.265797 20.222401 20.374302 20.352604 20.374302 20.439396 20.417698 20.309208 20.179005 20.287510 20.200703 20.374302 20.461109 20.417698 20.938496 21.502705 21.719700 22.023502 22.327305 22.370701 22.305607 22.305607 22.262196 22.349003 22.392399 22.435810 22.457508 22.414097 22.479206 22.414097 22.696201 22.587696 22.652805 22.783009 22.804707 22.739597 22.804707 22.848103 22.978306 23.303806 23.390598 23.607609 23.759510 23.911396 23.998203 23.933109 23.954807 23.954807 23.781208 23.585896 23.347202 23.173603 23.130207 23.000004 22.956608 23.021702 22.934910 23.086796 23.260410 23.499104 23.499104 23.672703 23.781208 23.802906 23.846302 23.802906 23.672703 23.629307 23.499104 23.499104 23.130207 22.978306 22.913197 22.956608 22.869801 22.934910 23.021702 23.021702 23.216999 23.347202 23.412296 23.455708 23.520802 23.455708 23.542500 23.520802 23.390598 23.282108 23.216999 23.065098 22.891499 22.826405 22.739597 22.587696 22.522602 22.457508 22.435810 22.327305 22.262196 22.240498 22.175404 22.045200 21.871601 21.698002 21.459309 21.372501 21.112110 20.851704 20.895100 20.743198 20.526203 20.265797 20.244099 20.265797 20.222401 20.222401 20.135609 20.113895 20.179005 20.113895 20.200703 20.113895 20.200703 20.113895 20.048801 20.135609 20.070499 20.092197 20.135609 20.135609 20.092197 20.113895 20.113895 20.135609 20.222401 20.244099 20.092197 20.179005 20.265797 20.157307 20.222401 20.244099 20.222401 20.179005 20.244099 20.309208 20.330906 20.157307 20.265797 20.265797 20.222401 20.157307 20.157307 20.200703 20.244099 20.374302 20.396000 
20.526203 20.287510 20.287510 20.287510 20.396000 20.309208 20.352604 20.330906 20.439396 20.396000 20.309208 20.200703 20.179005 20.200703 20.417698 20.656406 20.808308 21.112110 21.524403 21.741398 22.088596 22.435810 22.392399 22.305607 22.327305 22.283909 22.218800 22.349003 22.349003 22.522602 22.522602 22.414097 22.479206 22.587696 22.674503 22.761295 22.717899 22.783009 22.869801 22.739597 23.000004 23.086796 23.282108 23.520802 23.824604 23.911396 23.933109 23.824604 24.041599 24.084995 23.911396 23.737797 23.520802 23.282108 23.216999 23.108509 22.913197 23.043400 23.130207 23.086796 23.282108 23.499104 23.585896 23.781208 23.868000 23.846302 23.846302 23.976505 23.846302 23.824604 23.651005 23.607609 23.390598 23.173603 23.021702 23.043400 22.978306 22.934910 22.934910 22.956608 23.130207 23.303806 23.477406 23.629307 23.651005 23.824604 23.737797 23.759510 23.802906 23.607609 23.564198 23.368900 23.260410 23.043400 23.000004 22.739597 22.631107 22.522602 22.522602 22.522602 22.349003 22.349003 22.218800 22.240498 22.001804 21.849903 21.611210 21.459309 21.415897 21.112110 20.808308 20.808308 20.786610 20.547901 20.309208 20.222401 20.179005 20.244099 20.157307 20.113895 20.157307 20.179005 20.135609 20.113895 20.092197 20.092197 20.048801 20.113895 20.048801 20.070499 20.048801 20.113895 20.157307 20.070499 20.113895 20.200703 20.135609 20.113895 20.179005 20.200703 20.113895 20.265797 20.179005 20.244099 20.113895 20.265797 20.222401 20.265797 20.222401 20.330906 20.200703 20.200703 20.222401 20.374302 20.200703 20.244099 20.200703 20.222401 20.244099 20.222401 
20.461109 20.244099 20.222401 20.157307 20.309208 20.482807 20.417698 20.396000 20.352604 20.374302 20.287510 20.222401 20.265797 20.244099 20.287510 20.656406 20.764896 21.198902 21.481007 21.741398 22.175404 22.392399 22.305607 22.414097 22.305607 22.283909 22.262196 22.349003 22.305607 22.392399 22.414097 22.500904 22.565998 22.587696 22.674503 22.783009 22.804707 22.956608 22.913197 22.934910 23.086796 23.151905 23.390598 23.716099 23.868000 23.933109 23.911396 24.063297 24.171803 24.084995 23.889698 23.737797 23.477406 23.303806 23.216999 23.108509 23.086796 23.108509 23.173603 23.130207 23.282108 23.499104 23.694401 23.802906 23.868000 23.976505 23.954807 23.954807 23.911396 23.824604 23.759510 23.542500 23.390598 23.108509 23.108509 23.000004 23.065098 22.913197 23.065098 23.086796 23.303806 23.455708 23.651005 23.954807 23.824604 23.911396 23.933109 23.889698 23.954807 23.802906 23.694401 23.564198 23.347202 23.086796 23.000004 22.869801 22.674503 22.609409 22.522602 22.500904 22.457508 22.327305 22.240498 22.240498 21.980106 21.849903 21.741398 21.350803 21.350803 21.047001 20.808308 20.786610 20.678104 20.612995 20.330906 20.222401 20.265797 20.179005 20.222401 20.157307 20.157307 20.135609 20.092197 20.200703 20.135609 20.070499 20.070499 20.027103 20.027103 20.092197 20.048801 20.135609 20.005405 20.027103 20.113895 20.135609 20.157307 20.179005 20.222401 20.135609 20.157307 20.222401 20.179005 20.135609 20.265797 20.179005 20.179005 20.309208 20.244099 20.244099 20.027103 20.244099 20.309208 20.287510 20.244099 20.244099 20.330906 20.113895 20.244099 20.265797 
20.504505 20.417698 20.309208 20.309208 20.309208 20.526203 20.439396 20.417698 20.482807 20.244099 20.396000 20.309208 20.287510 20.244099 20.396000 20.764896 20.851704 21.350803 21.632908 21.936695 22.435810 22.457508 22.349003 22.457508 22.349003 22.349003 22.305607 22.500904 22.435810 22.479206 22.522602 22.500904 22.652805 22.848103 22.891499 23.086796 23.043400 23.086796 23.108509 23.195301 23.216999 23.347202 23.629307 23.802906 23.911396 24.019901 24.063297 23.933109 24.128407 23.998203 23.889698 23.824604 23.607609 23.412296 23.412296 23.173603 23.195301 23.130207 23.303806 23.260410 23.520802 23.716099 23.933109 23.846302 24.063297 24.019901 24.041599 23.998203 23.976505 23.846302 23.781208 23.564198 23.477406 23.325504 23.195301 23.108509 23.108509 23.000004 23.173603 23.238697 23.434010 23.564198 23.737797 23.976505 24.019901 24.084995 24.084995 24.063297 24.106709 23.954807 23.868000 23.672703 23.347202 23.173603 23.130207 22.783009 22.783009 22.631107 22.674503 22.631107 22.500904 22.414097 22.327305 22.349003 22.132008 21.893299 21.763096 21.567799 21.307407 21.047001 20.916798 20.873402 20.743198 20.678104 20.439396 20.244099 20.200703 20.179005 20.244099 20.157307 20.200703 20.157307 20.179005 20.113895 20.157307 20.157307 20.092197 20.092197 20.070499 20.027103 20.005405 20.092197 20.070499 20.070499 20.092197 20.157307 20.092197 20.200703 20.200703 20.200703 20.157307 20.244099 20.222401 20.222401 20.244099 20.200703 20.265797 20.265797 20.265797 20.309208 20.157307 20.265797 20.179005 20.244099 20.200703 20.179005 20.222401 20.265797 20.265797 20.222401 
20.396000 20.287510 20.287510 20.309208 20.265797 20.265797 20.352604 20.287510 20.309208 20.244099 20.374302 20.200703 20.222401 20.222401 20.526203 20.743198 20.873402 21.481007 21.676304 22.132008 22.457508 22.435810 22.370701 22.370701 22.370701 22.327305 22.283909 22.522602 22.392399 22.565998 22.587696 22.565998 22.631107 22.869801 23.086796 23.238697 23.195301 23.238697 23.347202 23.216999 23.368900 23.434010 23.564198 23.759510 23.802906 24.063297 23.889698 23.998203 23.976505 24.019901 23.933109 23.802906 23.564198 23.542500 23.412296 23.434010 23.216999 23.347202 23.390598 23.390598 23.629307 23.802906 23.824604 23.933109 23.976505 24.019901 23.998203 24.041599 24.019901 23.868000 23.716099 23.651005 23.564198 23.412296 23.368900 23.216999 23.173603 23.086796 23.216999 23.260410 23.325504 23.607609 23.868000 23.933109 24.128407 24.171803 24.193501 24.041599 24.193501 24.041599 23.889698 23.694401 23.520802 23.325504 23.108509 22.956608 22.826405 22.739597 22.609409 22.696201 22.544300 22.500904 22.327305 22.283909 22.045200 21.914997 21.654606 21.459309 21.285709 20.960209 20.808308 20.938496 20.830006 20.678104 20.374302 20.157307 20.244099 20.265797 20.222401 20.092197 20.179005 20.135609 20.200703 20.048801 20.113895 20.135609 20.113895 20.092197 20.048801 20.070499 19.940296 20.048801 20.113895 20.048801 20.048801 20.092197 20.027103 20.113895 20.200703 20.222401 20.092197 20.265797 20.135609 20.157307 20.222401 20.179005 20.200703 20.287510 20.244099 20.265797 20.157307 20.244099 20.179005 20.265797 20.179005 20.179005 20.330906 20.179005 20.287510 20.135609 
20.374302 20.352604 20.200703 20.309208 20.287510 20.439396 20.244099 20.309208 20.396000 20.352604 20.417698 20.330906 20.200703 20.222401 20.504505 20.808308 21.177204 21.719700 21.741398 22.349003 22.587696 22.565998 22.457508 22.327305 22.392399 22.392399 22.370701 22.565998 22.435810 22.609409 22.739597 22.891499 22.826405 23.195301 23.347202 23.542500 23.694401 23.585896 23.564198 23.520802 23.629307 23.542500 23.716099 23.802906 23.716099 23.846302 23.802906 23.781208 23.868000 24.019901 23.933109 23.846302 23.759510 23.542500 23.607609 23.564198 23.520802 23.607609 23.542500 23.455708 23.629307 23.759510 23.889698 23.933109 23.998203 24.019901 23.933109 23.998203 24.019901 23.954807 23.868000 23.802906 23.651005 23.542500 23.390598 23.303806 23.325504 23.260410 23.390598 23.499104 23.585896 23.694401 23.954807 24.084995 24.150105 24.236897 24.193501 24.215199 24.215199 24.106709 23.998203 23.759510 23.607609 23.368900 23.195301 23.021702 22.913197 22.804707 22.717899 22.717899 22.631107 22.500904 22.457508 22.349003 22.153706 21.936695 21.741398 21.589497 21.394199 20.981907 20.960209 20.830006 20.851704 20.786610 20.396000 20.179005 20.287510 20.287510 20.200703 20.200703 20.135609 20.200703 20.179005 20.113895 20.070499 20.135609 20.135609 20.113895 20.027103 20.027103 19.983707 20.005405 20.070499 20.113895 20.113895 20.113895 20.135609 20.113895 20.157307 20.265797 20.179005 20.200703 20.179005 20.222401 20.244099 20.200703 20.222401 20.244099 20.374302 20.309208 20.135609 20.265797 20.309208 20.200703 20.200703 20.157307 20.244099 20.244099 20.244099 20.244099 
20.439396 20.504505 20.309208 20.330906 20.417698 20.482807 20.330906 20.482807 20.526203 20.396000 20.417698 20.374302 20.244099 20.374302 20.591297 20.916798 21.394199 21.654606 21.828205 22.327305 22.674503 22.609409 22.392399 22.457508 22.370701 22.457508 22.457508 22.631107 22.652805 22.934910 22.891499 23.000004 23.216999 23.347202 23.651005 23.976505 23.846302 23.976505 23.889698 23.846302 23.824604 23.716099 23.781208 23.781208 23.585896 23.672703 23.629307 23.585896 23.694401 23.824604 23.868000 23.868000 23.846302 23.846302 23.802906 23.824604 23.759510 23.737797 23.802906 23.716099 23.846302 23.824604 23.954807 23.954807 24.019901 23.976505 23.868000 23.998203 24.063297 23.998203 23.933109 23.846302 23.672703 23.672703 23.564198 23.564198 23.585896 23.477406 23.455708 23.477406 23.672703 23.933109 24.084995 24.215199 24.280308 24.323704 24.280308 24.258610 24.345402 24.258610 24.106709 23.672703 23.607609 23.434010 23.282108 23.086796 22.934910 22.934910 22.826405 22.826405 22.696201 22.587696 22.544300 22.370701 22.110310 21.958408 21.784809 21.589497 21.372501 21.133808 20.916798 20.786610 20.786610 20.786610 20.439396 20.244099 20.157307 20.330906 20.265797 20.135609 20.200703 20.135609 20.200703 20.179005 20.179005 20.222401 20.179005 20.113895 20.005405 20.070499 19.983707 20.113895 20.135609 20.092197 20.157307 20.070499 20.179005 20.222401 20.222401 20.179005 20.157307 20.244099 20.179005 20.222401 20.265797 20.309208 20.287510 20.374302 20.222401 20.287510 20.244099 20.222401 20.222401 20.287510 20.244099 20.374302 20.265797 20.287510 20.287510 20.309208 
20.417698 20.374302 20.482807 20.374302 20.309208 20.482807 20.374302 20.461109 20.439396 20.504505 20.374302 20.244099 20.265797 20.417698 20.612995 21.090397 21.350803 21.763096 21.958408 22.479206 22.696201 22.435810 22.435810 22.414097 22.500904 22.587696 22.587696 22.848103 22.783009 23.021702 23.043400 23.151905 23.368900 23.607609 23.933109 24.106709 24.084995 24.063297 24.063297 24.041599 23.911396 23.933109 23.759510 23.542500 23.520802 23.585896 23.434010 23.434010 23.672703 23.716099 23.737797 23.824604 23.933109 24.084995 24.084995 24.106709 24.084995 24.106709 24.128407 23.976505 23.889698 23.889698 23.846302 23.846302 23.846302 23.868000 23.781208 23.802906 23.954807 23.846302 23.976505 23.868000 23.889698 23.802906 23.824604 23.672703 23.672703 23.694401 23.716099 23.694401 23.824604 23.954807 24.084995 24.236897 24.193501 24.302006 24.193501 24.280308 24.323704 24.258610 23.998203 23.802906 23.629307 23.347202 23.347202 23.130207 23.086796 22.978306 22.956608 22.891499 22.674503 22.631107 22.522602 22.479206 22.240498 21.980106 21.849903 21.698002 21.459309 21.133808 21.003605 20.895100 20.873402 20.830006 20.417698 20.244099 20.309208 20.309208 20.244099 20.222401 20.179005 20.157307 20.135609 20.135609 20.157307 20.200703 20.200703 20.157307 20.113895 20.070499 20.070499 20.135609 20.135609 20.070499 20.200703 20.157307 20.157307 20.135609 20.265797 20.222401 20.222401 20.179005 20.135609 20.222401 20.222401 20.200703 20.265797 20.374302 20.287510 20.309208 20.244099 20.244099 20.244099 20.222401 20.287510 20.244099 20.244099 20.200703 20.352604 20.374302 
20.461109 20.374302 20.461109 20.330906 20.265797 20.417698 20.374302 20.396000 20.461109 20.439396 20.417698 20.330906 20.352604 20.287510 20.938496 21.220600 21.394199 21.806507 22.175404 22.522602 22.522602 22.565998 22.500904 22.435810 22.565998 22.457508 22.609409 22.913197 22.934910 23.086796 23.238697 23.303806 23.477406 23.846302 24.106709 24.258610 24.150105 24.215199 24.128407 24.215199 23.998203 23.781208 23.564198 23.477406 23.455708 23.434010 23.434010 23.434010 23.520802 23.629307 23.737797 23.976505 24.128407 24.215199 24.323704 24.388798 24.345402 24.280308 24.258610 24.106709 23.998203 23.868000 23.781208 23.716099 23.629307 23.607609 23.651005 23.716099 23.802906 23.759510 23.933109 23.998203 24.063297 24.106709 24.084995 23.976505 23.933109 23.933109 24.019901 23.998203 23.933109 24.019901 23.954807 24.084995 24.150105 24.193501 24.150105 24.280308 24.280308 24.171803 24.041599 23.824604 23.607609 23.542500 23.434010 23.282108 23.108509 23.108509 23.065098 22.956608 22.826405 22.783009 22.609409 22.414097 22.240498 22.088596 21.871601 21.567799 21.502705 21.220600 20.960209 20.960209 20.873402 20.851704 20.461109 20.244099 20.309208 20.374302 20.265797 20.222401 20.200703 20.222401 20.113895 20.157307 20.135609 20.135609 20.200703 20.092197 20.135609 20.157307 20.070499 20.092197 20.135609 20.179005 20.157307 20.135609 20.200703 20.222401 20.222401 20.287510 20.070499 20.287510 20.287510 20.244099 20.330906 20.222401 20.265797 20.265797 20.352604 20.461109 20.244099 20.244099 20.244099 20.352604 20.157307 20.200703 20.244099 20.287510 20.222401 20.265797 
20.482807 20.352604 20.482807 20.352604 20.330906 20.461109 20.330906 20.504505 20.417698 20.417698 20.374302 20.244099 20.287510 20.504505 21.003605 21.415897 21.524403 21.763096 22.197102 22.522602 22.565998 22.674503 22.500904 22.435810 22.696201 22.674503 22.848103 23.000004 23.065098 23.260410 23.412296 23.607609 23.694401 24.084995 24.258610 24.367100 24.345402 24.323704 24.215199 24.302006 23.998203 23.737797 23.651005 23.564198 23.347202 23.412296 23.368900 23.434010 23.542500 23.737797 23.954807 24.128407 24.258610 24.258610 24.497303 24.519001 24.540699 24.453907 24.367100 24.258610 24.019901 23.846302 23.672703 23.629307 23.499104 23.564198 23.499104 23.585896 23.651005 23.759510 23.998203 24.236897 24.280308 24.215199 24.280308 24.215199 24.236897 24.215199 24.236897 24.084995 24.063297 24.019901 23.998203 24.041599 24.128407 24.106709 24.084995 24.084995 24.128407 24.106709 24.084995 23.802906 23.824604 23.651005 23.564198 23.477406 23.368900 23.260410 23.216999 23.108509 22.869801 22.826405 22.696201 22.500904 22.240498 22.066898 21.936695 21.676304 21.437595 21.220600 21.025303 21.047001 20.981907 20.808308 20.439396 20.287510 20.330906 20.222401 20.244099 20.222401 20.200703 20.222401 20.265797 20.135609 20.135609 20.200703 20.200703 20.157307 20.135609 20.135609 20.070499 20.135609 20.179005 20.113895 20.200703 20.135609 20.179005 20.157307 20.222401 20.179005 20.179005 20.265797 20.287510 20.330906 20.309208 20.265797 20.287510 20.244099 20.352604 20.309208 20.157307 20.265797 20.265797 20.330906 20.265797 20.309208 20.287510 20.374302 20.309208 20.222401 
20.417698 20.417698 20.439396 20.244099 20.287510 20.439396 20.374302 20.439396 20.504505 20.461109 20.309208 20.222401 20.374302 20.699802 21.112110 21.394199 21.632908 21.719700 22.262196 22.609409 22.674503 22.565998 22.522602 22.522602 22.587696 22.652805 22.848103 23.065098 23.216999 23.347202 23.477406 23.629307 23.802906 24.106709 24.258610 24.323704 24.345402 24.432209 24.236897 24.215199 24.084995 23.781208 23.694401 23.564198 23.390598 23.390598 23.455708 23.477406 23.629307 23.759510 24.019901 24.323704 24.410496 24.475605 24.649204 24.627506 24.519001 24.584110 24.540699 24.280308 24.150105 23.911396 23.737797 23.585896 23.499104 23.455708 23.520802 23.520802 23.585896 23.802906 24.041599 24.432209 24.432209 24.432209 24.345402 24.540699 24.475605 24.432209 24.367100 24.302006 24.128407 24.171803 24.063297 23.954807 23.889698 23.954807 23.868000 23.933109 23.868000 23.976505 23.911396 23.933109 23.889698 23.911396 23.694401 23.651005 23.607609 23.477406 23.412296 23.303806 23.086796 22.913197 22.739597 22.717899 22.349003 22.175404 21.849903 21.698002 21.459309 21.329105 21.133808 21.068699 20.960209 20.851704 20.461109 20.222401 20.265797 20.200703 20.179005 20.157307 20.157307 20.157307 20.265797 20.113895 20.157307 20.157307 20.070499 20.179005 20.135609 20.092197 20.113895 20.113895 20.092197 20.135609 20.157307 20.135609 20.200703 20.222401 20.157307 20.200703 20.222401 20.244099 20.244099 20.265797 20.200703 20.200703 20.222401 20.222401 20.265797 20.287510 20.244099 20.265797 20.309208 20.287510 20.287510 20.265797 20.265797 20.222401 20.265797 20.244099 
20.504505 20.417698 20.417698 20.330906 20.396000 20.417698 20.396000 20.482807 20.374302 20.417698 20.287510 20.287510 20.396000 20.699802 21.112110 21.481007 21.611210 22.110310 22.414097 22.544300 22.631107 22.609409 22.500904 22.544300 22.652805 22.804707 23.000004 23.173603 23.303806 23.347202 23.607609 23.846302 23.954807 24.171803 24.302006 24.367100 24.432209 24.453907 24.345402 24.302006 24.150105 23.889698 23.781208 23.651005 23.499104 23.499104 23.412296 23.455708 23.759510 23.781208 24.171803 24.323704 24.453907 24.584110 24.692600 24.584110 24.540699 24.627506 24.562397 24.345402 24.084995 23.954807 23.737797 23.672703 23.607609 23.564198 23.542500 23.542500 23.759510 23.954807 24.193501 24.432209 24.562397 24.475605 24.562397 24.627506 24.670902 24.519001 24.540699 24.475605 24.280308 24.063297 23.998203 23.933109 23.824604 23.759510 23.846302 23.824604 23.889698 23.868000 24.041599 24.041599 24.063297 24.041599 23.954807 23.933109 23.824604 23.802906 23.585896 23.455708 23.216999 23.021702 22.783009 22.652805 22.392399 22.066898 21.958408 21.676304 21.502705 21.285709 21.198902 21.047001 21.068699 20.786610 20.439396 20.265797 20.265797 20.287510 20.222401 20.200703 20.157307 20.222401 20.179005 20.113895 20.179005 20.135609 20.092197 20.048801 20.135609 20.113895 20.092197 20.179005 20.113895 20.179005 20.179005 20.113895 20.157307 20.244099 20.200703 20.222401 20.244099 20.309208 20.287510 20.287510 20.309208 20.287510 20.309208 20.309208 20.287510 20.265797 20.352604 20.374302 20.417698 20.222401 20.287510 20.352604 20.287510 20.330906 20.330906 20.396000 
20.612995 20.396000 20.439396 20.439396 20.309208 20.417698 20.374302 20.417698 20.396000 20.417698 20.287510 20.352604 20.591297 20.764896 21.198902 21.719700 21.828205 22.218800 22.479206 22.652805 22.631107 22.631107 22.587696 22.609409 22.783009 22.956608 23.108509 23.151905 23.368900 23.412296 23.607609 23.802906 23.911396 24.323704 24.323704 24.432209 24.410496 24.410496 24.367100 24.323704 24.128407 23.933109 23.781208 23.651005 23.564198 23.564198 23.564198 23.651005 23.824604 23.998203 24.258610 24.453907 24.519001 24.584110 24.757710 24.649204 24.649204 24.670902 24.649204 24.388798 24.193501 23.954807 23.759510 23.651005 23.499104 23.542500 23.520802 23.607609 23.716099 23.954807 24.258610 24.519001 24.627506 24.584110 24.714298 24.714298 24.757710 24.584110 24.670902 24.497303 24.193501 23.954807 23.911396 23.911396 23.737797 23.781208 23.737797 23.716099 23.651005 23.846302 23.933109 24.041599 24.150105 24.150105 24.106709 24.171803 24.041599 23.933109 23.824604 23.672703 23.390598 23.303806 22.891499 22.696201 22.414097 22.197102 22.001804 21.763096 21.502705 21.263996 21.133808 21.090397 20.960209 20.808308 20.417698 20.222401 20.244099 20.309208 20.222401 20.179005 20.135609 20.287510 20.200703 20.200703 20.135609 20.200703 20.092197 20.157307 20.113895 20.070499 20.157307 20.244099 20.244099 20.135609 20.222401 20.200703 20.222401 20.200703 20.244099 20.157307 20.265797 20.244099 20.200703 20.330906 20.309208 20.309208 20.287510 20.265797 20.287510 20.352604 20.330906 20.265797 20.265797 20.417698 20.374302 20.330906 20.265797 20.309208 20.222401 20.287510 
20.526203 20.417698 20.482807 20.482807 20.482807 20.417698 20.417698 20.439396 20.396000 20.439396 20.374302 20.330906 20.678104 20.808308 21.372501 21.698002 21.914997 22.175404 22.392399 22.587696 22.587696 22.631107 22.739597 22.696201 22.869801 22.913197 23.216999 23.477406 23.434010 23.520802 23.542500 23.672703 23.911396 24.128407 24.215199 24.302006 24.410496 24.345402 24.453907 24.215199 24.106709 23.933109 23.911396 23.889698 23.737797 23.802906 23.651005 23.716099 23.933109 24.106709 24.280308 24.432209 24.584110 24.735996 24.649204 24.779408 24.670902 24.649204 24.670902 24.345402 24.128407 23.998203 23.802906 23.716099 23.607609 23.651005 23.585896 23.759510 23.889698 24.063297 24.453907 24.519001 24.627506 24.649204 24.714298 24.779408 24.779408 24.692600 24.735996 24.519001 24.280308 24.063297 23.933109 23.781208 23.759510 23.781208 23.672703 23.651005 23.824604 23.868000 23.976505 24.041599 24.215199 24.302006 24.280308 24.128407 24.084995 24.063297 23.998203 23.802906 23.455708 23.238697 22.956608 22.804707 22.457508 22.240498 21.893299 21.763096 21.546101 21.242298 21.177204 21.047001 20.981907 20.786610 20.396000 20.244099 20.244099 20.222401 20.157307 20.287510 20.265797 20.309208 20.179005 20.200703 20.179005 20.200703 20.135609 20.070499 20.135609 20.092197 20.179005 20.222401 20.157307 20.200703 20.222401 20.222401 20.200703 20.244099 20.222401 20.200703 20.222401 20.287510 20.244099 20.287510 20.244099 20.287510 20.330906 20.309208 20.417698 20.461109 20.265797 20.374302 20.330906 20.374302 20.352604 20.352604 20.244099 20.330906 20.309208 20.200703 
20.439396 20.461109 20.526203 20.396000 20.417698 20.504505 20.569599 20.482807 20.526203 20.504505 20.287510 20.461109 20.591297 21.025303 21.567799 21.849903 21.871601 22.262196 22.435810 22.674503 22.587696 22.674503 22.717899 22.783009 22.934910 23.108509 23.499104 23.607609 23.585896 23.651005 23.542500 23.564198 23.716099 23.911396 24.106709 24.215199 24.280308 24.236897 24.236897 24.215199 24.171803 24.063297 24.063297 24.063297 23.998203 23.976505 24.019901 23.868000 23.954807 24.063297 24.367100 24.453907 24.562397 24.627506 24.670902 24.627506 24.562397 24.670902 24.605808 24.388798 24.302006 24.150105 23.976505 23.846302 23.716099 23.737797 23.737797 23.824604 24.063297 24.193501 24.475605 24.649204 24.779408 24.714298 24.822803 24.801105 24.801105 24.757710 24.735996 24.540699 24.193501 24.019901 23.933109 23.911396 23.737797 23.759510 23.694401 23.737797 23.846302 23.868000 23.998203 24.150105 24.323704 24.345402 24.388798 24.302006 24.193501 24.106709 24.041599 23.889698 23.542500 23.347202 23.043400 22.869801 22.479206 22.262196 21.871601 21.741398 21.589497 21.394199 21.090397 21.025303 20.960209 20.721500 20.417698 20.352604 20.200703 20.244099 20.222401 20.287510 20.200703 20.179005 20.157307 20.222401 20.309208 20.157307 20.157307 20.179005 20.135609 20.135609 20.092197 20.157307 20.157307 20.092197 20.265797 20.179005 20.265797 20.352604 20.200703 20.309208 20.200703 20.265797 20.200703 20.352604 20.330906 20.417698 20.396000 20.396000 20.396000 20.396000 20.330906 20.330906 20.374302 20.396000 20.330906 20.330906 20.352604 20.482807 20.352604 20.352604 
20.439396 20.461109 20.439396 20.396000 20.461109 20.417698 20.439396 20.482807 20.547901 20.396000 20.287510 20.482807 20.547901 21.133808 21.524403 21.806507 21.849903 22.153706 22.327305 22.631107 22.696201 22.631107 22.717899 22.717899 23.065098 23.108509 23.347202 23.585896 23.477406 23.455708 23.564198 23.564198 23.672703 23.802906 23.868000 24.019901 23.998203 24.063297 24.084995 24.236897 24.258610 24.236897 24.258610 24.302006 24.236897 24.323704 24.150105 24.019901 24.019901 24.215199 24.388798 24.345402 24.432209 24.432209 24.432209 24.497303 24.453907 24.453907 24.475605 24.410496 24.258610 24.280308 24.084995 24.019901 23.933109 23.846302 23.868000 23.889698 24.084995 24.323704 24.497303 24.670902 24.692600 24.714298 24.801105 24.757710 24.822803 24.757710 24.670902 24.475605 24.215199 24.084995 23.976505 23.868000 23.868000 23.824604 23.781208 23.781208 23.846302 23.933109 24.150105 24.193501 24.410496 24.410496 24.345402 24.258610 24.193501 24.041599 23.976505 23.781208 23.585896 23.303806 23.043400 22.717899 22.544300 22.218800 21.936695 21.741398 21.546101 21.285709 21.155506 20.981907 21.003605 20.743198 20.265797 20.374302 20.157307 20.265797 20.157307 20.135609 20.244099 20.179005 20.135609 20.157307 20.287510 20.244099 20.092197 20.113895 20.048801 20.092197 20.092197 20.092197 20.179005 20.222401 20.179005 20.070499 20.222401 20.352604 20.179005 20.222401 20.309208 20.309208 20.244099 20.244099 20.374302 20.309208 20.352604 20.482807 20.352604 20.330906 20.417698 20.287510 20.352604 20.265797 20.265797 20.287510 20.287510 20.309208 20.244099 20.309208 
20.417698 20.396000 20.417698 20.396000 20.374302 20.461109 20.396000 20.461109 20.526203 20.439396 20.287510 20.439396 20.634708 21.220600 21.567799 21.871601 22.045200 22.240498 22.544300 22.609409 22.696201 22.783009 22.717899 22.848103 23.086796 23.195301 23.585896 23.542500 23.434010 23.477406 23.477406 23.390598 23.651005 23.694401 23.737797 23.846302 23.911396 23.976505 24.063297 24.215199 24.432209 24.345402 24.323704 24.519001 24.475605 24.453907 24.345402 24.236897 24.236897 24.236897 24.150105 24.215199 24.150105 24.171803 24.215199 24.193501 24.193501 24.236897 24.388798 24.345402 24.388798 24.410496 24.323704 24.193501 24.193501 24.128407 24.106709 24.106709 24.215199 24.280308 24.453907 24.540699 24.649204 24.692600 24.627506 24.735996 24.779408 24.801105 24.670902 24.475605 24.215199 24.084995 24.019901 23.933109 23.954807 23.868000 23.846302 23.889698 23.824604 23.954807 24.193501 24.215199 24.410496 24.410496 24.388798 24.323704 24.215199 24.128407 23.933109 23.824604 23.520802 23.325504 23.021702 22.826405 22.522602 22.175404 22.001804 21.784809 21.611210 21.307407 21.155506 21.025303 20.895100 20.634708 20.482807 20.287510 20.265797 20.244099 20.113895 20.200703 20.200703 20.157307 20.135609 20.179005 20.179005 20.157307 20.200703 20.092197 20.092197 20.135609 20.048801 20.179005 20.113895 20.222401 20.135609 20.157307 20.222401 20.352604 20.244099 20.309208 20.244099 20.222401 20.309208 20.352604 20.396000 20.330906 20.330906 20.461109 20.374302 20.374302 20.330906 20.352604 20.439396 20.439396 20.352604 20.417698 20.439396 20.417698 20.396000 20.330906 
20.569599 20.330906 20.439396 20.396000 20.265797 20.461109 20.396000 20.504505 20.374302 20.439396 20.352604 20.417698 20.764896 21.155506 21.632908 22.001804 22.066898 22.305607 22.457508 22.652805 22.696201 22.848103 22.826405 22.869801 23.065098 23.282108 23.390598 23.499104 23.434010 23.390598 23.325504 23.368900 23.412296 23.607609 23.607609 23.759510 23.737797 23.933109 24.084995 24.258610 24.388798 24.475605 24.670902 24.649204 24.497303 24.562397 24.519001 24.388798 24.258610 24.193501 24.150105 24.150105 23.954807 23.998203 23.998203 23.933109 23.976505 24.150105 24.280308 24.345402 24.453907 24.562397 24.497303 24.497303 24.410496 24.323704 24.258610 24.258610 24.345402 24.323704 24.345402 24.367100 24.410496 24.475605 24.519001 24.584110 24.627506 24.627506 24.605808 24.453907 24.236897 24.215199 24.106709 24.128407 24.063297 23.998203 23.846302 23.954807 23.976505 23.954807 24.084995 24.193501 24.367100 24.410496 24.323704 24.236897 24.084995 24.041599 23.976505 23.846302 23.412296 23.216999 22.934910 22.761295 22.435810 22.175404 21.871601 21.741398 21.459309 21.263996 21.047001 21.047001 20.895100 20.743198 20.439396 20.222401 20.179005 20.244099 20.113895 20.157307 20.092197 20.157307 20.222401 20.157307 20.048801 20.113895 20.135609 20.027103 20.070499 20.048801 20.048801 20.157307 20.157307 20.135609 20.135609 20.113895 20.113895 20.222401 20.244099 20.287510 20.265797 20.244099 20.244099 20.309208 20.265797 20.396000 20.330906 20.265797 20.309208 20.309208 20.374302 20.352604 20.352604 20.374302 20.330906 20.352604 20.309208 20.265797 20.265797 20.265797 
20.417698 20.439396 20.461109 20.396000 20.396000 20.547901 20.482807 20.482807 20.482807 20.330906 20.287510 20.417698 20.721500 21.242298 21.632908 21.980106 22.001804 22.370701 22.674503 22.652805 22.739597 22.826405 22.869801 22.934910 23.151905 23.282108 23.434010 23.455708 23.412296 23.412296 23.347202 23.303806 23.455708 23.651005 23.607609 23.781208 23.868000 23.933109 24.171803 24.323704 24.519001 24.584110 24.670902 24.649204 24.540699 24.670902 24.475605 24.367100 24.280308 24.106709 23.998203 23.868000 23.824604 23.824604 23.846302 23.846302 23.976505 24.063297 24.323704 24.367100 24.540699 24.670902 24.692600 24.692600 24.692600 24.475605 24.519001 24.432209 24.388798 24.236897 24.258610 24.258610 24.280308 24.258610 24.215199 24.302006 24.432209 24.432209 24.432209 24.475605 24.432209 24.432209 24.388798 24.258610 24.280308 24.215199 24.084995 24.084995 24.041599 24.106709 24.193501 24.236897 24.258610 24.345402 24.236897 24.128407 24.106709 24.063297 23.976505 23.737797 23.434010 23.238697 22.783009 22.696201 22.414097 22.175404 21.893299 21.676304 21.589497 21.198902 21.003605 21.112110 21.003605 20.764896 20.612995 20.200703 20.200703 20.157307 20.113895 20.135609 20.157307 20.200703 20.113895 20.092197 20.157307 20.157307 20.070499 20.005405 20.092197 20.005405 20.070499 20.113895 20.157307 20.179005 20.179005 20.179005 20.179005 20.222401 20.330906 20.287510 20.157307 20.244099 20.330906 20.222401 20.330906 20.352604 20.265797 20.265797 20.330906 20.417698 20.352604 20.374302 20.504505 20.374302 20.396000 20.287510 20.309208 20.374302 20.222401 20.352604 
20.526203 20.396000 20.374302 20.374302 20.352604 20.591297 20.461109 20.482807 20.461109 20.330906 20.461109 20.526203 20.873402 21.285709 21.719700 22.001804 22.175404 22.414097 22.761295 22.913197 22.891499 22.913197 22.869801 23.043400 23.195301 23.434010 23.499104 23.412296 23.303806 23.477406 23.303806 23.368900 23.564198 23.672703 23.651005 23.716099 23.781208 23.976505 24.193501 24.432209 24.562397 24.649204 24.735996 24.735996 24.584110 24.649204 24.584110 24.410496 24.106709 24.041599 23.976505 23.824604 23.716099 23.694401 23.716099 23.737797 23.802906 24.019901 24.519001 24.562397 24.714298 24.735996 24.801105 24.801105 24.714298 24.692600 24.627506 24.584110 24.410496 24.323704 24.128407 24.041599 24.041599 24.019901 24.063297 24.128407 24.150105 24.280308 24.388798 24.432209 24.475605 24.584110 24.519001 24.497303 24.432209 24.388798 24.323704 24.215199 24.128407 24.193501 24.106709 24.171803 24.193501 24.215199 24.106709 24.063297 23.954807 23.976505 23.824604 23.607609 23.325504 23.151905 22.826405 22.739597 22.500904 22.153706 21.849903 21.654606 21.481007 21.329105 21.090397 21.068699 21.090397 20.895100 20.569599 20.287510 20.265797 20.222401 20.200703 20.113895 20.157307 20.222401 20.157307 20.135609 20.200703 20.200703 20.113895 20.005405 19.962009 20.070499 20.005405 20.048801 20.135609 20.157307 20.070499 20.222401 20.222401 20.222401 20.265797 20.222401 20.157307 20.200703 20.265797 20.309208 20.309208 20.265797 20.309208 20.309208 20.396000 20.352604 20.287510 20.439396 20.374302 20.265797 20.352604 20.374302 20.287510 20.287510 20.330906 20.244099 
20.504505 20.547901 20.461109 20.330906 20.352604 20.547901 20.417698 20.461109 20.439396 20.330906 20.352604 20.634708 20.981907 21.415897 21.849903 22.197102 22.370701 22.479206 22.652805 22.848103 22.869801 22.913197 22.956608 23.000004 23.216999 23.434010 23.477406 23.520802 23.434010 23.434010 23.390598 23.477406 23.520802 23.607609 23.651005 23.737797 23.889698 23.998203 24.215199 24.410496 24.605808 24.692600 24.714298 24.757710 24.649204 24.649204 24.497303 24.345402 24.150105 23.976505 23.998203 23.737797 23.694401 23.672703 23.781208 23.759510 23.954807 24.128407 24.432209 24.605808 24.757710 24.801105 24.887897 24.866199 24.779408 24.735996 24.627506 24.519001 24.432209 24.106709 23.954807 23.954807 23.889698 23.868000 23.933109 23.954807 24.106709 24.215199 24.345402 24.475605 24.584110 24.714298 24.779408 24.735996 24.670902 24.519001 24.497303 24.497303 24.367100 24.106709 24.128407 23.998203 23.998203 23.933109 23.954807 23.824604 23.802906 23.716099 23.651005 23.455708 23.238697 23.130207 22.891499 22.739597 22.240498 22.175404 21.828205 21.589497 21.415897 21.242298 21.177204 21.112110 21.047001 20.873402 20.569599 20.439396 20.222401 20.265797 20.048801 20.179005 20.157307 20.157307 20.179005 20.135609 20.157307 20.113895 20.027103 20.113895 20.070499 20.048801 20.048801 20.048801 20.113895 20.179005 20.113895 20.157307 20.135609 20.222401 20.222401 20.222401 20.157307 20.244099 20.157307 20.309208 20.265797 20.287510 20.287510 20.265797 20.396000 20.352604 20.330906 20.417698 20.482807 20.396000 20.374302 20.374302 20.352604 20.179005 20.287510 20.330906 
20.461109 20.439396 20.396000 20.330906 20.374302 20.504505 20.439396 20.461109 20.330906 20.396000 20.439396 20.591297 20.916798 21.459309 22.023502 22.392399 22.305607 22.631107 22.609409 22.783009 22.826405 22.934910 23.000004 23.021702 23.325504 23.434010 23.542500 23.585896 23.520802 23.499104 23.585896 23.585896 23.629307 23.759510 23.781208 23.846302 23.846302 23.911396 24.215199 24.497303 24.649204 24.757710 24.735996 24.670902 24.605808 24.605808 24.323704 24.302006 23.976505 23.933109 23.846302 23.824604 23.737797 23.716099 23.737797 23.824604 23.911396 24.084995 24.475605 24.605808 24.757710 24.801105 24.931309 24.866199 24.822803 24.866199 24.670902 24.519001 24.280308 24.041599 23.933109 23.911396 23.911396 23.824604 23.868000 23.889698 24.063297 24.236897 24.345402 24.605808 24.649204 24.779408 24.844501 24.887897 24.866199 24.714298 24.692600 24.627506 24.323704 24.106709 23.846302 23.846302 23.824604 23.781208 23.716099 23.564198 23.477406 23.412296 23.282108 23.260410 23.108509 23.000004 22.783009 22.565998 22.218800 22.110310 21.849903 21.719700 21.459309 21.329105 21.155506 21.198902 21.047001 20.960209 20.591297 20.374302 20.244099 20.265797 20.222401 20.179005 20.070499 20.179005 20.200703 20.157307 20.179005 20.135609 20.135609 20.179005 20.113895 20.113895 20.113895 20.092197 20.070499 20.135609 20.157307 20.179005 20.179005 20.244099 20.222401 20.222401 20.200703 20.309208 20.179005 20.287510 20.244099 20.352604 20.265797 20.309208 20.309208 20.396000 20.396000 20.352604 20.482807 20.352604 20.287510 20.417698 20.244099 20.309208 20.330906 20.352604 
20.482807 20.374302 20.374302 20.417698 20.309208 20.439396 20.461109 20.374302 20.374302 20.330906 20.439396 20.699802 21.177204 21.546101 22.001804 22.283909 22.435810 22.587696 22.587696 22.761295 22.826405 22.913197 23.108509 23.065098 23.477406 23.499104 23.585896 23.542500 23.651005 23.607609 23.716099 23.759510 23.716099 23.716099 23.824604 23.868000 23.911396 24.171803 24.323704 24.540699 24.692600 24.649204 24.627506 24.649204 24.519001 24.497303 24.410496 24.323704 24.063297 23.976505 23.889698 23.802906 23.694401 23.759510 23.737797 23.802906 24.019901 24.193501 24.519001 24.627506 24.757710 24.844501 24.844501 24.866199 24.887897 24.822803 24.670902 24.432209 24.084995 24.019901 23.954807 23.954807 23.824604 23.737797 23.802906 23.889698 24.084995 24.193501 24.562397 24.605808 24.714298 24.801105 24.953007 24.909595 24.887897 24.866199 24.714298 24.627506 24.388798 24.084995 23.976505 23.694401 23.672703 23.607609 23.542500 23.412296 23.325504 23.195301 23.173603 23.108509 22.913197 22.826405 22.631107 22.414097 22.240498 21.980106 21.763096 21.611210 21.415897 21.242298 21.198902 21.068699 21.068699 20.916798 20.526203 20.309208 20.309208 20.200703 20.179005 20.135609 20.092197 20.179005 20.070499 20.092197 20.157307 20.092197 20.135609 20.113895 20.005405 20.048801 20.048801 20.157307 20.135609 20.135609 20.157307 20.092197 20.157307 20.179005 20.222401 20.244099 20.179005 20.222401 20.200703 20.244099 20.157307 20.374302 20.352604 20.374302 20.352604 20.374302 20.330906 20.222401 20.330906 20.352604 20.330906 20.330906 20.330906 20.396000 20.396000 20.352604 
20.547901 20.504505 20.482807 20.309208 20.396000 20.482807 20.439396 20.482807 20.396000 20.396000 20.526203 20.808308 21.198902 21.611210 22.066898 22.414097 22.435810 22.674503 22.674503 22.783009 22.891499 22.978306 23.108509 23.173603 23.455708 23.629307 23.629307 23.716099 23.564198 23.759510 23.889698 23.889698 23.954807 23.976505 24.084995 24.041599 24.084995 24.215199 24.497303 24.475605 24.562397 24.562397 24.519001 24.453907 24.388798 24.432209 24.345402 24.171803 24.150105 24.019901 23.998203 23.824604 23.824604 23.802906 23.868000 23.889698 24.084995 24.345402 24.562397 24.649204 24.692600 24.801105 24.844501 24.866199 24.866199 24.887897 24.670902 24.432209 24.236897 23.976505 23.976505 23.933109 23.846302 23.824604 23.846302 23.911396 24.084995 24.258610 24.497303 24.692600 24.757710 24.887897 24.953007 24.953007 24.996403 24.953007 24.757710 24.670902 24.280308 24.193501 23.846302 23.607609 23.542500 23.520802 23.455708 23.303806 23.238697 23.108509 23.108509 22.934910 22.826405 22.761295 22.587696 22.479206 22.218800 21.980106 21.763096 21.567799 21.437595 21.198902 21.198902 21.155506 21.090397 20.895100 20.569599 20.265797 20.309208 20.157307 20.113895 20.200703 20.113895 20.200703 20.113895 20.113895 20.200703 20.135609 20.092197 20.200703 20.048801 20.092197 20.113895 20.113895 20.157307 20.157307 20.113895 20.135609 20.200703 20.222401 20.200703 20.309208 20.222401 20.222401 20.200703 20.222401 20.352604 20.526203 20.352604 20.374302 20.396000 20.417698 20.330906 20.330906 20.439396 20.417698 20.374302 20.396000 20.330906 20.374302 20.330906 20.330906 
20.396000 20.396000 20.374302 20.374302 20.222401 20.482807 20.417698 20.396000 20.417698 20.309208 20.634708 20.678104 21.263996 21.741398 22.066898 22.587696 22.435810 22.544300 22.674503 22.739597 22.761295 22.956608 23.065098 23.238697 23.499104 23.672703 23.672703 23.716099 23.629307 23.889698 24.150105 24.236897 24.150105 24.280308 24.280308 24.388798 24.367100 24.323704 24.345402 24.388798 24.388798 24.302006 24.323704 24.323704 24.323704 24.258610 24.258610 24.128407 24.193501 24.171803 24.128407 23.998203 24.063297 23.976505 24.063297 24.063297 24.128407 24.388798 24.497303 24.540699 24.627506 24.692600 24.692600 24.779408 24.779408 24.801105 24.649204 24.410496 24.215199 24.019901 23.954807 23.998203 23.889698 23.998203 23.889698 23.976505 24.063297 24.280308 24.453907 24.692600 24.757710 24.844501 24.931309 24.931309 24.909595 24.887897 24.735996 24.627506 24.367100 24.171803 23.911396 23.651005 23.607609 23.455708 23.412296 23.238697 23.065098 23.000004 22.978306 23.000004 22.739597 22.652805 22.479206 22.370701 22.110310 22.001804 21.719700 21.676304 21.437595 21.263996 21.090397 21.133808 21.068699 20.895100 20.461109 20.265797 20.287510 20.265797 20.179005 20.200703 20.157307 20.244099 20.179005 20.179005 20.179005 20.200703 20.244099 20.048801 20.048801 20.070499 20.092197 20.048801 20.070499 20.135609 20.200703 20.135609 20.244099 20.309208 20.244099 20.244099 20.200703 20.222401 20.222401 20.222401 20.309208 20.439396 20.309208 20.287510 20.439396 20.396000 20.309208 20.330906 20.330906 20.330906 20.396000 20.287510 20.287510 20.330906 20.352604 20.265797 
20.439396 20.396000 20.417698 20.374302 20.309208 20.461109 20.352604 20.374302 20.417698 20.396000 20.612995 20.851704 21.329105 21.698002 22.370701 22.500904 22.414097 22.587696 22.674503 22.804707 22.783009 23.000004 23.043400 23.173603 23.542500 23.434010 23.629307 23.629307 23.672703 24.019901 24.193501 24.367100 24.453907 24.475605 24.497303 24.453907 24.605808 24.540699 24.497303 24.215199 24.128407 24.084995 24.084995 24.084995 23.954807 24.128407 24.041599 24.041599 24.171803 24.323704 24.171803 24.193501 24.215199 24.193501 24.150105 24.236897 24.258610 24.323704 24.432209 24.453907 24.562397 24.519001 24.540699 24.562397 24.562397 24.649204 24.584110 24.453907 24.302006 24.150105 24.150105 24.019901 24.041599 23.998203 23.933109 23.998203 24.019901 24.215199 24.497303 24.562397 24.714298 24.887897 24.866199 24.844501 24.822803 24.866199 24.757710 24.540699 24.302006 24.041599 23.933109 23.585896 23.607609 23.477406 23.347202 23.195301 23.108509 22.978306 22.978306 22.913197 22.804707 22.652805 22.457508 22.435810 22.262196 21.980106 21.698002 21.698002 21.481007 21.220600 21.177204 21.090397 21.003605 20.873402 20.439396 20.330906 20.352604 20.222401 20.200703 20.113895 20.157307 20.244099 20.157307 20.070499 20.157307 20.135609 20.157307 20.070499 20.048801 20.048801 20.048801 20.070499 20.113895 20.157307 20.179005 20.179005 20.179005 20.330906 20.265797 20.244099 20.265797 20.265797 20.287510 20.287510 20.309208 20.417698 20.330906 20.265797 20.374302 20.352604 20.352604 20.309208 20.396000 20.330906 20.352604 20.461109 20.396000 20.244099 20.330906 20.374302 
20.461109 20.396000 20.396000 20.461109 20.287510 20.439396 20.396000 20.287510 20.374302 20.309208 20.526203 20.895100 21.437595 21.828205 22.392399 22.414097 22.500904 22.565998 22.652805 22.739597 22.783009 22.934910 22.956608 23.195301 23.499104 23.477406 23.607609 23.607609 23.737797 24.084995 24.323704 24.453907 24.475605 24.584110 24.649204 24.649204 24.822803 24.605808 24.345402 24.106709 23.933109 23.868000 23.889698 23.889698 23.781208 23.911396 23.933109 24.084995 24.171803 24.345402 24.388798 24.453907 24.367100 24.453907 24.410496 24.410496 24.475605 24.323704 24.410496 24.215199 24.258610 24.258610 24.215199 24.367100 24.453907 24.497303 24.540699 24.497303 24.388798 24.215199 24.150105 24.171803 24.128407 24.084995 24.019901 24.084995 24.106709 24.258610 24.410496 24.584110 24.692600 24.757710 24.735996 24.649204 24.822803 24.735996 24.692600 24.519001 24.258610 24.063297 23.889698 23.694401 23.564198 23.520802 23.455708 23.238697 23.108509 23.000004 22.956608 22.848103 22.674503 22.565998 22.414097 22.392399 22.066898 21.871601 21.611210 21.502705 21.394199 21.242298 21.090397 21.025303 21.003605 20.764896 20.439396 20.265797 20.309208 20.222401 20.200703 20.179005 20.092197 20.135609 20.179005 20.157307 20.048801 20.135609 20.113895 20.070499 20.048801 20.070499 20.027103 20.070499 20.092197 20.092197 20.157307 20.135609 20.222401 20.309208 20.309208 20.222401 20.179005 20.265797 20.330906 20.222401 20.309208 20.330906 20.244099 20.352604 20.352604 20.309208 20.330906 20.352604 20.309208 20.352604 20.200703 20.352604 20.396000 20.265797 20.309208 20.352604 
20.526203 20.374302 20.439396 20.374302 20.309208 20.374302 20.417698 20.374302 20.439396 20.374302 20.482807 20.981907 21.459309 21.914997 22.283909 22.457508 22.392399 22.544300 22.739597 22.804707 23.000004 23.000004 23.130207 23.303806 23.629307 23.499104 23.607609 23.651005 23.933109 24.193501 24.475605 24.497303 24.519001 24.670902 24.714298 24.692600 24.692600 24.584110 24.236897 23.954807 23.759510 23.737797 23.737797 23.694401 23.564198 23.737797 23.933109 24.215199 24.367100 24.388798 24.562397 24.605808 24.519001 24.562397 24.497303 24.453907 24.453907 24.388798 24.258610 24.063297 24.150105 24.106709 23.998203 24.106709 24.215199 24.215199 24.345402 24.410496 24.410496 24.323704 24.345402 24.258610 24.345402 24.302006 24.323704 24.193501 24.236897 24.236897 24.388798 24.475605 24.453907 24.584110 24.627506 24.670902 24.735996 24.649204 24.519001 24.453907 24.302006 24.063297 23.868000 23.694401 23.672703 23.607609 23.434010 23.303806 23.108509 23.043400 22.956608 22.848103 22.652805 22.587696 22.479206 22.327305 21.980106 21.871601 21.676304 21.481007 21.372501 21.155506 21.198902 21.068699 20.960209 20.743198 20.439396 20.265797 20.244099 20.179005 20.222401 20.179005 20.135609 20.157307 20.113895 20.070499 20.070499 20.113895 20.048801 20.135609 20.092197 20.048801 20.048801 20.113895 20.092197 20.092197 20.135609 20.113895 20.179005 20.244099 20.157307 20.200703 20.244099 20.200703 20.200703 20.265797 20.244099 20.352604 20.222401 20.330906 20.352604 20.352604 20.265797 20.352604 20.417698 20.330906 20.309208 20.287510 20.244099 20.352604 20.309208 20.417698 
20.526203 20.352604 20.396000 20.417698 20.330906 20.439396 20.396000 20.352604 20.396000 20.439396 20.678104 20.981907 21.459309 21.980106 22.349003 22.392399 22.370701 22.522602 22.544300 22.826405 22.891499 22.869801 23.195301 23.368900 23.477406 23.455708 23.542500 23.694401 23.933109 24.302006 24.432209 24.519001 24.605808 24.779408 24.735996 24.692600 24.605808 24.410496 24.258610 23.933109 23.824604 23.672703 23.672703 23.629307 23.629307 23.716099 23.802906 24.215199 24.453907 24.562397 24.670902 24.714298 24.584110 24.649204 24.735996 24.540699 24.388798 24.215199 24.106709 23.868000 23.911396 23.933109 23.824604 23.976505 24.128407 24.193501 24.215199 24.453907 24.540699 24.519001 24.584110 24.627506 24.584110 24.432209 24.388798 24.388798 24.388798 24.236897 24.323704 24.345402 24.323704 24.475605 24.323704 24.388798 24.432209 24.475605 24.497303 24.367100 24.236897 24.106709 23.868000 23.716099 23.672703 23.672703 23.585896 23.412296 23.238697 23.151905 23.000004 22.869801 22.739597 22.565998 22.435810 22.327305 22.045200 21.849903 21.589497 21.502705 21.263996 21.198902 21.177204 21.090397 21.003605 20.743198 20.352604 20.330906 20.244099 20.244099 20.200703 20.113895 20.113895 20.113895 20.135609 20.027103 20.135609 20.092197 20.113895 20.070499 20.070499 20.070499 20.092197 20.157307 20.027103 20.070499 20.113895 20.179005 20.157307 20.113895 20.222401 20.200703 20.287510 20.330906 20.265797 20.265797 20.287510 20.330906 20.244099 20.330906 20.352604 20.374302 20.309208 20.374302 20.439396 20.374302 20.352604 20.352604 20.330906 20.352604 20.439396 20.396000 
20.396000 20.374302 20.417698 20.352604 20.352604 20.504505 20.352604 20.396000 20.374302 20.439396 20.830006 21.220600 21.589497 22.110310 22.370701 22.435810 22.349003 22.457508 22.609409 22.783009 22.804707 23.043400 23.151905 23.282108 23.412296 23.477406 23.607609 23.716099 23.976505 24.323704 24.432209 24.562397 24.670902 24.735996 24.757710 24.757710 24.714298 24.345402 24.171803 23.846302 23.694401 23.651005 23.672703 23.629307 23.607609 23.672703 23.846302 24.215199 24.432209 24.605808 24.692600 24.735996 24.735996 24.779408 24.627506 24.475605 24.280308 24.084995 24.019901 23.737797 23.737797 23.651005 23.672703 23.802906 23.911396 24.063297 24.258610 24.388798 24.584110 24.670902 24.757710 24.757710 24.692600 24.627506 24.649204 24.562397 24.475605 24.323704 24.236897 24.193501 24.041599 24.106709 24.084995 24.215199 24.236897 24.150105 24.236897 24.280308 24.236897 24.041599 24.019901 23.868000 23.824604 23.802906 23.672703 23.390598 23.368900 23.151905 23.086796 22.761295 22.761295 22.631107 22.479206 22.349003 22.066898 21.828205 21.611210 21.524403 21.415897 21.220600 21.112110 21.155506 20.938496 20.743198 20.374302 20.287510 20.287510 20.200703 20.179005 20.157307 20.048801 20.265797 20.135609 20.092197 20.027103 20.157307 20.070499 20.027103 20.092197 20.070499 20.070499 20.070499 20.005405 20.092197 20.179005 20.200703 20.179005 20.244099 20.265797 20.222401 20.287510 20.287510 20.309208 20.200703 20.330906 20.309208 20.352604 20.396000 20.330906 20.461109 20.352604 20.330906 20.417698 20.374302 20.287510 20.396000 20.352604 20.330906 20.330906 20.330906 
20.482807 20.352604 20.417698 20.396000 20.396000 20.482807 20.461109 20.396000 20.417698 20.504505 20.895100 21.263996 21.741398 22.283909 22.479206 22.327305 22.349003 22.457508 22.587696 22.804707 22.913197 23.065098 23.043400 23.303806 23.499104 23.412296 23.477406 23.651005 24.084995 24.432209 24.432209 24.475605 24.670902 24.670902 24.866199 24.757710 24.605808 24.302006 24.106709 23.911396 23.759510 23.672703 23.737797 23.651005 23.672703 23.911396 24.106709 24.410496 24.519001 24.605808 24.670902 24.801105 24.735996 24.801105 24.649204 24.432209 24.258610 24.041599 23.868000 23.716099 23.585896 23.651005 23.651005 23.651005 23.846302 24.128407 24.345402 24.519001 24.627506 24.692600 24.866199 24.866199 24.801105 24.779408 24.714298 24.627506 24.453907 24.258610 23.998203 23.911396 23.802906 23.846302 23.868000 23.933109 24.063297 23.976505 24.084995 24.193501 24.128407 24.215199 24.171803 24.019901 23.976505 23.911396 23.846302 23.672703 23.477406 23.390598 23.282108 22.891499 22.761295 22.587696 22.522602 22.349003 22.110310 21.936695 21.676304 21.437595 21.350803 21.155506 21.090397 21.198902 20.916798 20.699802 20.374302 20.222401 20.287510 20.265797 20.222401 20.200703 20.113895 20.200703 20.135609 20.092197 20.157307 20.113895 20.113895 20.048801 20.092197 20.048801 20.027103 20.135609 20.092197 20.070499 20.113895 20.179005 20.200703 20.200703 20.157307 20.222401 20.287510 20.265797 20.265797 20.222401 20.265797 20.330906 20.374302 20.309208 20.352604 20.461109 20.352604 20.330906 20.417698 20.396000 20.287510 20.374302 20.244099 20.439396 20.287510 20.417698 
20.504505 20.352604 20.374302 20.374302 20.417698 20.482807 20.504505 20.439396 20.417698 20.547901 20.960209 21.242298 21.763096 22.414097 22.457508 22.392399 22.370701 22.479206 22.544300 22.761295 22.891499 23.108509 23.195301 23.325504 23.434010 23.390598 23.455708 23.737797 23.933109 24.236897 24.410496 24.584110 24.627506 24.757710 24.757710 24.714298 24.475605 24.106709 24.041599 23.911396 23.889698 23.716099 23.759510 23.694401 23.759510 23.933109 24.106709 24.432209 24.519001 24.584110 24.714298 24.757710 24.735996 24.714298 24.562397 24.388798 24.215199 23.933109 23.911396 23.672703 23.520802 23.629307 23.607609 23.672703 23.954807 24.063297 24.258610 24.562397 24.735996 24.779408 24.887897 24.887897 24.909595 24.757710 24.757710 24.649204 24.323704 24.150105 23.868000 23.802906 23.694401 23.737797 23.716099 23.694401 23.672703 23.737797 23.889698 24.019901 24.171803 24.236897 24.258610 24.193501 24.150105 24.128407 23.976505 23.759510 23.672703 23.520802 23.325504 23.021702 22.848103 22.609409 22.457508 22.305607 22.175404 21.914997 21.741398 21.481007 21.329105 21.155506 21.133808 21.155506 21.025303 20.786610 20.417698 20.244099 20.179005 20.179005 20.179005 20.113895 20.048801 20.157307 20.222401 20.027103 20.135609 20.070499 20.113895 20.070499 20.113895 20.048801 20.092197 20.113895 20.135609 20.092197 20.070499 20.179005 20.179005 20.244099 20.244099 20.244099 20.309208 20.287510 20.244099 20.287510 20.330906 20.287510 20.330906 20.330906 20.352604 20.330906 20.396000 20.374302 20.330906 20.396000 20.352604 20.374302 20.352604 20.417698 20.417698 20.396000 
20.504505 20.330906 20.439396 20.396000 20.396000 20.569599 20.330906 20.374302 20.482807 20.591297 20.938496 21.307407 22.066898 22.305607 22.370701 22.370701 22.392399 22.500904 22.609409 22.783009 22.891499 23.043400 23.086796 23.347202 23.390598 23.455708 23.455708 23.651005 23.802906 24.041599 24.302006 24.345402 24.497303 24.670902 24.692600 24.714298 24.432209 24.236897 24.128407 23.976505 23.889698 23.824604 23.802906 23.868000 23.846302 24.084995 24.280308 24.497303 24.540699 24.649204 24.757710 24.757710 24.779408 24.757710 24.584110 24.388798 24.084995 23.911396 23.802906 23.651005 23.564198 23.629307 23.672703 23.694401 23.976505 24.128407 24.345402 24.584110 24.692600 24.735996 24.887897 24.866199 24.931309 24.909595 24.670902 24.584110 24.280308 24.128407 23.824604 23.672703 23.607609 23.542500 23.564198 23.651005 23.651005 23.716099 23.911396 23.911396 24.128407 24.258610 24.345402 24.302006 24.215199 24.193501 24.150105 23.911396 23.737797 23.585896 23.390598 23.086796 22.891499 22.761295 22.479206 22.370701 22.066898 21.849903 21.611210 21.524403 21.329105 21.155506 21.133808 21.155506 21.025303 20.656406 20.352604 20.309208 20.287510 20.222401 20.179005 20.179005 20.113895 20.265797 20.048801 20.157307 20.070499 20.070499 20.113895 20.113895 20.157307 20.070499 20.092197 20.092197 20.179005 20.092197 20.157307 20.222401 20.200703 20.222401 20.222401 20.135609 20.265797 20.330906 20.309208 20.309208 20.374302 20.352604 20.330906 20.309208 20.309208 20.417698 20.352604 20.265797 20.330906 20.396000 20.439396 20.374302 20.439396 20.396000 20.374302 20.396000 
20.504505 20.330906 20.330906 20.352604 20.352604 20.461109 20.417698 20.374302 20.439396 20.721500 20.851704 21.524403 22.175404 22.370701 22.479206 22.392399 22.305607 22.565998 22.565998 22.696201 22.869801 23.065098 23.238697 23.303806 23.434010 23.260410 23.520802 23.542500 23.672703 23.802906 24.063297 24.106709 24.236897 24.432209 24.519001 24.519001 24.475605 24.367100 24.150105 24.128407 24.019901 23.976505 23.976505 23.933109 23.954807 24.063297 24.280308 24.475605 24.475605 24.670902 24.670902 24.779408 24.735996 24.627506 24.584110 24.323704 24.128407 23.954807 23.868000 23.694401 23.694401 23.629307 23.737797 23.694401 23.954807 24.171803 24.388798 24.605808 24.692600 24.757710 24.844501 24.866199 24.844501 24.779408 24.519001 24.519001 24.280308 23.954807 23.781208 23.651005 23.542500 23.455708 23.542500 23.520802 23.499104 23.542500 23.781208 23.911396 24.084995 24.302006 24.388798 24.367100 24.323704 24.280308 24.171803 23.889698 23.802906 23.651005 23.347202 23.043400 22.739597 22.717899 22.457508 22.305607 22.110310 21.980106 21.611210 21.437595 21.263996 21.198902 21.155506 21.068699 21.090397 20.547901 20.309208 20.244099 20.244099 20.244099 20.179005 20.113895 20.113895 20.092197 20.179005 20.157307 20.070499 20.113895 20.092197 20.027103 20.092197 20.027103 20.070499 20.005405 20.048801 20.027103 20.157307 20.179005 20.135609 20.092197 20.287510 20.157307 20.244099 20.244099 20.309208 20.352604 20.396000 20.309208 20.287510 20.265797 20.417698 20.396000 20.352604 20.439396 20.309208 20.309208 20.309208 20.417698 20.374302 20.309208 20.417698 20.352604 
20.439396 20.461109 20.461109 20.352604 20.352604 20.461109 20.287510 20.396000 20.504505 20.873402 21.198902 21.481007 22.283909 22.349003 22.544300 22.457508 22.457508 22.479206 22.565998 22.956608 23.021702 23.000004 23.282108 23.303806 23.390598 23.303806 23.347202 23.368900 23.477406 23.629307 23.868000 23.933109 24.084995 24.215199 24.367100 24.367100 24.453907 24.453907 24.388798 24.323704 24.215199 24.150105 24.215199 24.171803 24.106709 24.150105 24.215199 24.367100 24.453907 24.605808 24.605808 24.519001 24.649204 24.497303 24.453907 24.302006 24.106709 23.998203 23.868000 23.802906 23.737797 23.802906 23.824604 23.846302 24.019901 24.215199 24.453907 24.627506 24.670902 24.844501 24.844501 24.779408 24.887897 24.757710 24.519001 24.453907 24.215199 23.954807 23.846302 23.651005 23.607609 23.434010 23.520802 23.455708 23.499104 23.651005 23.846302 23.976505 24.128407 24.345402 24.432209 24.432209 24.280308 24.302006 24.171803 23.998203 23.737797 23.564198 23.434010 23.151905 22.913197 22.652805 22.414097 22.305607 22.066898 21.849903 21.567799 21.437595 21.350803 21.198902 21.263996 21.090397 20.895100 20.569599 20.352604 20.352604 20.222401 20.287510 20.157307 20.179005 20.113895 20.179005 20.200703 20.092197 20.222401 20.113895 20.092197 20.092197 20.048801 20.027103 20.005405 20.048801 20.027103 20.092197 20.092197 20.157307 20.200703 20.113895 20.244099 20.222401 20.265797 20.200703 20.157307 20.265797 20.330906 20.309208 20.265797 20.287510 20.374302 20.265797 20.265797 20.309208 20.330906 20.352604 20.352604 20.439396 20.461109 20.309208 20.330906 20.374302 
20.461109 20.352604 20.396000 20.309208 20.287510 20.439396 20.265797 20.439396 20.526203 20.916798 21.285709 21.806507 22.327305 22.327305 22.565998 22.522602 22.414097 22.522602 22.609409 22.913197 23.021702 23.130207 23.195301 23.238697 23.303806 23.238697 23.303806 23.325504 23.368900 23.520802 23.672703 23.672703 23.911396 24.041599 24.106709 24.258610 24.345402 24.519001 24.519001 24.432209 24.410496 24.432209 24.388798 24.280308 24.128407 24.215199 24.236897 24.280308 24.367100 24.367100 24.432209 24.432209 24.562397 24.388798 24.345402 24.323704 24.171803 24.063297 24.128407 23.976505 23.933109 23.889698 23.911396 24.041599 24.063297 24.236897 24.345402 24.584110 24.735996 24.714298 24.714298 24.735996 24.801105 24.757710 24.605808 24.345402 24.193501 23.976505 23.824604 23.716099 23.651005 23.564198 23.585896 23.520802 23.564198 23.651005 23.824604 23.976505 24.193501 24.323704 24.323704 24.367100 24.302006 24.280308 24.150105 23.954807 23.694401 23.499104 23.368900 23.021702 22.761295 22.565998 22.500904 22.414097 21.980106 21.719700 21.546101 21.459309 21.329105 21.220600 21.112110 21.068699 20.830006 20.461109 20.309208 20.287510 20.265797 20.222401 20.113895 20.157307 20.113895 20.135609 20.113895 20.179005 20.244099 20.135609 20.048801 20.092197 20.092197 20.113895 20.092197 20.113895 20.135609 20.070499 20.092197 20.157307 20.200703 20.200703 20.222401 20.287510 20.265797 20.157307 20.157307 20.287510 20.352604 20.287510 20.222401 20.265797 20.330906 20.417698 20.287510 20.352604 20.330906 20.330906 20.352604 20.439396 20.396000 20.287510 20.439396 20.287510 
20.482807 20.265797 20.396000 20.265797 20.265797 20.287510 20.265797 20.461109 20.547901 21.003605 21.372501 21.719700 22.500904 22.457508 22.500904 22.500904 22.414097 22.500904 22.761295 23.021702 23.108509 23.347202 23.303806 23.282108 23.347202 23.195301 23.238697 23.368900 23.303806 23.455708 23.629307 23.651005 23.802906 23.954807 24.019901 24.236897 24.497303 24.649204 24.670902 24.605808 24.627506 24.562397 24.540699 24.497303 24.410496 24.280308 24.171803 24.084995 24.128407 24.215199 24.236897 24.280308 24.302006 24.258610 24.280308 24.258610 24.323704 24.258610 24.345402 24.084995 24.063297 24.084995 23.976505 24.106709 24.150105 24.215199 24.302006 24.540699 24.540699 24.584110 24.670902 24.649204 24.692600 24.692600 24.475605 24.323704 24.063297 23.998203 23.868000 23.716099 23.629307 23.607609 23.672703 23.564198 23.585896 23.672703 23.846302 24.084995 24.128407 24.258610 24.367100 24.367100 24.323704 24.258610 24.084995 23.911396 23.672703 23.455708 23.195301 23.021702 22.783009 22.609409 22.544300 22.240498 21.893299 21.698002 21.502705 21.307407 21.177204 21.112110 21.155506 21.133808 20.895100 20.396000 20.287510 20.244099 20.135609 20.092197 20.135609 20.092197 20.070499 20.200703 20.113895 20.135609 20.113895 20.070499 20.048801 20.092197 20.048801 20.135609 20.092197 20.113895 20.070499 20.070499 20.092197 20.070499 20.179005 20.135609 20.179005 20.244099 20.309208 20.157307 20.070499 20.179005 20.222401 20.200703 20.244099 20.244099 20.244099 20.287510 20.374302 20.287510 20.244099 20.265797 20.287510 20.287510 20.309208 20.352604 20.157307 20.265797 
20.396000 20.352604 20.396000 20.374302 20.352604 20.396000 20.309208 20.461109 20.830006 21.242298 21.567799 22.066898 22.479206 22.565998 22.696201 22.609409 22.500904 22.652805 22.848103 23.065098 23.130207 23.368900 23.368900 23.325504 23.303806 23.216999 23.130207 23.303806 23.303806 23.347202 23.651005 23.694401 23.737797 23.976505 24.171803 24.323704 24.627506 24.714298 24.735996 24.757710 24.735996 24.714298 24.714298 24.627506 24.540699 24.410496 24.193501 24.063297 24.084995 23.998203 24.063297 24.084995 24.236897 24.106709 24.171803 24.367100 24.410496 24.497303 24.540699 24.323704 24.345402 24.367100 24.258610 24.302006 24.280308 24.258610 24.367100 24.345402 24.388798 24.453907 24.453907 24.475605 24.519001 24.519001 24.475605 24.345402 24.236897 24.084995 23.954807 23.846302 23.759510 23.651005 23.694401 23.651005 23.737797 23.716099 23.846302 24.084995 24.193501 24.236897 24.410496 24.345402 24.345402 24.280308 24.128407 23.911396 23.694401 23.434010 23.195301 23.000004 22.696201 22.522602 22.435810 22.283909 21.893299 21.741398 21.415897 21.372501 21.220600 21.133808 21.155506 21.133808 20.830006 20.439396 20.352604 20.157307 20.113895 20.135609 20.157307 20.113895 20.092197 20.179005 20.113895 20.135609 20.113895 20.135609 20.048801 20.027103 20.070499 20.092197 20.092197 20.070499 20.027103 20.070499 20.135609 20.113895 20.179005 20.135609 20.179005 20.244099 20.222401 20.200703 20.200703 20.222401 20.309208 20.287510 20.287510 20.265797 20.309208 20.396000 20.417698 20.330906 20.352604 20.330906 20.330906 20.374302 20.439396 20.417698 20.352604 20.265797 
20.482807 20.352604 20.439396 20.330906 20.396000 20.330906 20.439396 20.634708 20.916798 21.502705 21.741398 22.240498 22.631107 22.717899 22.696201 22.544300 22.544300 22.804707 22.978306 23.216999 23.325504 23.434010 23.499104 23.477406 23.412296 23.282108 23.238697 23.390598 23.347202 23.499104 23.629307 23.802906 23.781208 24.063297 24.171803 24.432209 24.670902 24.887897 24.866199 24.953007 24.887897 24.844501 24.844501 24.779408 24.497303 24.302006 24.150105 23.998203 24.019901 23.976505 24.041599 23.933109 24.041599 24.150105 24.215199 24.388798 24.453907 24.540699 24.735996 24.649204 24.649204 24.627506 24.540699 24.562397 24.497303 24.345402 24.128407 24.106709 24.171803 24.193501 24.215199 24.280308 24.367100 24.475605 24.323704 24.410496 24.215199 24.041599 23.976505 23.998203 23.933109 23.868000 23.933109 23.802906 23.868000 23.911396 24.041599 24.171803 24.215199 24.302006 24.323704 24.193501 24.258610 24.150105 24.106709 23.868000 23.520802 23.390598 23.130207 22.913197 22.717899 22.479206 22.349003 22.262196 21.893299 21.698002 21.524403 21.329105 21.307407 21.242298 21.198902 21.025303 20.764896 20.417698 20.396000 20.135609 20.222401 20.200703 20.200703 20.092197 20.200703 20.265797 20.113895 20.092197 20.092197 20.222401 20.070499 20.113895 20.113895 20.113895 20.070499 20.070499 20.092197 20.157307 20.135609 20.113895 20.179005 20.265797 20.200703 20.222401 20.222401 20.244099 20.287510 20.222401 20.309208 20.244099 20.200703 20.265797 20.330906 20.352604 20.352604 20.352604 20.461109 20.417698 20.439396 20.439396 20.461109 20.461109 20.439396 20.439396 
20.504505 20.504505 20.461109 20.374302 20.309208 20.265797 20.547901 20.612995 21.112110 21.611210 21.828205 22.414097 22.457508 22.544300 22.674503 22.631107 22.717899 22.848103 23.021702 23.260410 23.477406 23.520802 23.520802 23.390598 23.477406 23.303806 23.216999 23.455708 23.455708 23.629307 23.759510 23.781208 23.933109 23.998203 24.323704 24.649204 24.822803 24.974705 24.953007 24.996403 24.974705 24.866199 24.822803 24.801105 24.519001 24.323704 24.150105 23.976505 23.868000 23.911396 23.868000 23.954807 24.041599 24.128407 24.258610 24.475605 24.627506 24.735996 24.844501 24.866199 24.735996 24.822803 24.692600 24.649204 24.475605 24.258610 24.084995 23.933109 23.933109 23.911396 23.976505 24.106709 24.171803 24.171803 24.193501 24.258610 24.302006 24.280308 24.193501 24.236897 24.193501 24.063297 24.019901 24.019901 24.150105 24.019901 24.041599 24.171803 24.193501 24.236897 24.236897 24.171803 24.084995 23.954807 23.846302 23.672703 23.434010 23.260410 23.000004 22.913197 22.674503 22.457508 22.327305 22.240498 21.871601 21.676304 21.459309 21.329105 21.285709 21.242298 21.112110 21.090397 20.743198 20.417698 20.417698 20.200703 20.222401 20.244099 20.157307 20.113895 20.200703 20.179005 20.157307 20.179005 20.200703 20.200703 20.200703 20.113895 20.113895 20.070499 20.070499 20.070499 20.070499 20.135609 20.135609 20.157307 20.200703 20.265797 20.222401 20.244099 20.287510 20.265797 20.287510 20.244099 20.265797 20.222401 20.265797 20.222401 20.309208 20.374302 20.309208 20.352604 20.439396 20.396000 20.417698 20.482807 20.287510 20.374302 20.396000 20.396000 
20.482807 20.352604 20.330906 20.396000 20.287510 20.374302 20.461109 20.743198 21.220600 21.698002 22.001804 22.522602 22.565998 22.696201 22.674503 22.783009 22.891499 22.934910 23.000004 23.347202 23.564198 23.499104 23.607609 23.412296 23.607609 23.347202 23.347202 23.499104 23.629307 23.737797 23.868000 23.954807 24.063297 24.150105 24.497303 24.801105 24.974705 25.083210 25.126606 25.039799 24.996403 24.931309 24.866199 24.714298 24.453907 24.345402 24.128407 23.976505 23.868000 23.889698 23.911396 23.868000 23.998203 24.171803 24.345402 24.519001 24.670902 24.866199 24.931309 24.931309 24.822803 24.844501 24.779408 24.649204 24.497303 24.258610 23.954807 23.781208 23.781208 23.716099 23.781208 23.868000 23.889698 24.084995 24.106709 24.171803 24.280308 24.345402 24.410496 24.345402 24.280308 24.302006 24.323704 24.258610 24.258610 24.106709 24.215199 24.150105 24.150105 24.084995 24.106709 23.976505 23.954807 23.802906 23.737797 23.564198 23.390598 23.173603 23.000004 22.739597 22.609409 22.435810 22.349003 22.175404 21.914997 21.632908 21.394199 21.263996 21.350803 21.198902 21.155506 21.003605 20.678104 20.352604 20.287510 20.135609 20.244099 20.244099 20.200703 20.135609 20.265797 20.265797 20.092197 20.092197 20.200703 20.092197 20.113895 20.048801 20.092197 20.048801 20.070499 20.048801 20.113895 20.070499 20.157307 20.157307 20.200703 20.287510 20.244099 20.222401 20.265797 20.265797 20.287510 20.200703 20.157307 20.222401 20.374302 20.352604 20.396000 20.417698 20.352604 20.287510 20.352604 20.417698 20.417698 20.396000 20.439396 20.396000 20.374302 20.461109 
20.461109 20.396000 20.396000 20.396000 20.309208 20.461109 20.547901 20.938496 21.350803 21.871601 22.023502 22.674503 22.587696 22.609409 22.891499 22.956608 22.869801 23.021702 23.000004 23.477406 23.434010 23.564198 23.542500 23.520802 23.629307 23.455708 23.499104 23.564198 23.802906 24.063297 24.128407 24.106709 24.150105 24.453907 24.692600 24.974705 25.148304 25.126606 25.148304 25.061497 25.061497 24.887897 24.844501 24.714298 24.562397 24.215199 24.106709 24.041599 23.889698 23.911396 23.933109 23.976505 24.041599 24.106709 24.410496 24.562397 24.692600 24.953007 24.996403 25.061497 24.974705 24.866199 24.801105 24.692600 24.475605 24.171803 23.933109 23.781208 23.737797 23.694401 23.694401 23.802906 23.802906 23.911396 23.976505 24.193501 24.410496 24.410496 24.519001 24.475605 24.475605 24.475605 24.497303 24.410496 24.432209 24.280308 24.215199 24.106709 23.998203 23.911396 23.846302 23.759510 23.651005 23.629307 23.564198 23.390598 23.282108 23.130207 22.804707 22.804707 22.479206 22.392399 22.305607 22.132008 21.914997 21.719700 21.459309 21.394199 21.307407 21.285709 21.155506 21.003605 20.634708 20.396000 20.265797 20.222401 20.179005 20.113895 20.265797 20.222401 20.113895 20.157307 20.222401 20.244099 20.222401 20.135609 20.157307 20.113895 20.092197 20.070499 20.092197 20.092197 20.048801 20.113895 20.113895 20.244099 20.179005 20.200703 20.200703 20.244099 20.222401 20.265797 20.244099 20.287510 20.200703 20.287510 20.374302 20.309208 20.396000 20.482807 20.374302 20.287510 20.352604 20.352604 20.352604 20.417698 20.309208 20.396000 20.374302 20.417698 
20.461109 20.330906 20.396000 20.287510 20.396000 20.547901 20.656406 20.851704 21.437595 21.893299 22.262196 22.587696 22.631107 22.674503 22.869801 22.891499 22.978306 22.934910 23.216999 23.368900 23.542500 23.585896 23.607609 23.520802 23.651005 23.629307 23.868000 23.868000 23.998203 24.128407 24.367100 24.280308 24.345402 24.519001 24.779408 24.953007 25.148304 25.213398 25.126606 25.018101 24.953007 24.931309 24.909595 24.779408 24.540699 24.302006 24.128407 24.063297 23.976505 23.998203 23.976505 24.084995 24.106709 24.236897 24.475605 24.757710 24.779408 25.018101 25.170002 25.126606 25.061497 24.996403 24.887897 24.692600 24.519001 24.150105 23.889698 23.672703 23.694401 23.607609 23.694401 23.846302 23.802906 23.868000 23.976505 24.215199 24.388798 24.519001 24.562397 24.649204 24.605808 24.649204 24.519001 24.540699 24.497303 24.345402 24.193501 24.019901 23.824604 23.781208 23.694401 23.607609 23.542500 23.477406 23.412296 23.151905 23.086796 23.000004 22.891499 22.739597 22.500904 22.392399 22.262196 22.066898 21.893299 21.698002 21.481007 21.394199 21.329105 21.242298 21.177204 21.047001 20.699802 20.461109 20.287510 20.265797 20.244099 20.287510 20.244099 20.157307 20.179005 20.157307 20.222401 20.179005 20.179005 20.179005 20.135609 20.113895 20.092197 20.092197 20.157307 20.092197 20.092197 20.092197 20.113895 20.157307 20.265797 20.157307 20.244099 20.330906 20.265797 20.265797 20.287510 20.309208 20.330906 20.352604 20.330906 20.309208 20.439396 20.374302 20.352604 20.374302 20.352604 20.287510 20.287510 20.396000 20.417698 20.439396 20.352604 20.417698 
20.547901 20.439396 20.374302 20.374302 20.439396 20.569599 20.699802 21.047001 21.502705 21.871601 22.370701 22.565998 22.696201 22.652805 22.891499 22.956608 22.913197 23.065098 23.216999 23.477406 23.629307 23.737797 23.629307 23.629307 23.737797 23.781208 24.019901 24.215199 24.345402 24.432209 24.540699 24.540699 24.627506 24.714298 24.844501 24.996403 25.126606 25.104908 25.061497 25.039799 25.018101 24.844501 24.866199 24.714298 24.410496 24.519001 24.258610 24.193501 24.084995 24.084995 24.106709 24.063297 24.084995 24.258610 24.584110 24.735996 24.887897 25.018101 25.126606 25.061497 25.061497 25.083210 24.931309 24.757710 24.540699 24.193501 23.954807 23.651005 23.672703 23.651005 23.781208 23.694401 23.781208 23.824604 23.954807 24.258610 24.432209 24.497303 24.605808 24.714298 24.692600 24.692600 24.562397 24.605808 24.475605 24.302006 24.084995 23.976505 23.846302 23.716099 23.542500 23.499104 23.412296 23.347202 23.282108 23.086796 22.934910 22.848103 22.674503 22.652805 22.479206 22.327305 22.175404 22.153706 21.828205 21.698002 21.589497 21.415897 21.285709 21.242298 21.133808 21.090397 20.678104 20.461109 20.330906 20.330906 20.265797 20.200703 20.179005 20.157307 20.179005 20.222401 20.222401 20.179005 20.244099 20.070499 20.092197 20.135609 20.135609 20.048801 20.157307 20.200703 20.135609 20.113895 20.135609 20.222401 20.222401 20.287510 20.287510 20.287510 20.200703 20.222401 20.374302 20.330906 20.330906 20.374302 20.352604 20.461109 20.309208 20.461109 20.396000 20.396000 20.439396 20.396000 20.417698 20.352604 20.439396 20.374302 20.461109 20.482807 
20.461109 20.352604 20.439396 20.374302 20.374302 20.612995 20.612995 21.090397 21.719700 22.045200 22.435810 22.565998 22.587696 22.652805 22.934910 22.891499 23.000004 23.065098 23.282108 23.542500 23.759510 23.694401 23.672703 23.651005 23.737797 23.933109 24.193501 24.432209 24.475605 24.692600 24.866199 24.801105 24.822803 24.996403 24.931309 25.083210 24.953007 24.931309 24.844501 24.822803 24.692600 24.757710 24.757710 24.735996 24.627506 24.627506 24.497303 24.388798 24.388798 24.302006 24.258610 24.236897 24.236897 24.323704 24.605808 24.801105 24.931309 25.104908 25.083210 25.018101 25.104908 25.083210 24.931309 24.866199 24.497303 24.193501 23.868000 23.694401 23.651005 23.629307 23.737797 23.824604 23.846302 23.846302 24.063297 24.323704 24.432209 24.605808 24.605808 24.735996 24.735996 24.670902 24.649204 24.605808 24.519001 24.367100 24.019901 23.889698 23.672703 23.629307 23.477406 23.390598 23.325504 23.347202 23.173603 23.021702 22.869801 22.739597 22.652805 22.631107 22.392399 22.283909 22.197102 22.153706 21.849903 21.654606 21.524403 21.415897 21.350803 21.263996 21.155506 21.068699 20.678104 20.352604 20.352604 20.330906 20.374302 20.222401 20.244099 20.179005 20.157307 20.222401 20.113895 20.244099 20.222401 20.179005 20.179005 20.092197 20.135609 20.048801 20.048801 20.113895 20.113895 20.092197 20.179005 20.179005 20.222401 20.222401 20.222401 20.265797 20.244099 20.157307 20.330906 20.287510 20.374302 20.352604 20.374302 20.352604 20.330906 20.330906 20.417698 20.309208 20.396000 20.352604 20.374302 20.439396 20.461109 20.417698 20.417698 20.461109 
20.482807 20.396000 20.461109 20.439396 20.547901 20.699802 20.764896 21.329105 21.828205 22.197102 22.674503 22.609409 22.717899 22.696201 22.913197 22.978306 22.956608 23.086796 23.325504 23.564198 23.802906 23.802906 23.781208 23.737797 23.889698 24.150105 24.258610 24.497303 24.714298 24.931309 25.083210 25.061497 24.996403 25.213398 24.974705 24.822803 24.866199 24.714298 24.692600 24.627506 24.584110 24.670902 24.692600 24.735996 24.692600 24.779408 24.692600 24.584110 24.540699 24.562397 24.475605 24.475605 24.497303 24.410496 24.605808 24.735996 24.866199 25.104908 25.061497 24.996403 25.061497 25.083210 24.866199 24.779408 24.584110 24.215199 23.911396 23.759510 23.781208 23.716099 23.824604 23.781208 23.868000 23.976505 24.171803 24.388798 24.562397 24.649204 24.692600 24.757710 24.714298 24.735996 24.735996 24.584110 24.388798 24.215199 24.019901 23.868000 23.607609 23.607609 23.434010 23.368900 23.325504 23.260410 23.108509 22.978306 22.804707 22.761295 22.609409 22.565998 22.370701 22.305607 22.153706 22.110310 21.763096 21.632908 21.481007 21.481007 21.307407 21.220600 21.112110 21.025303 20.699802 20.374302 20.417698 20.309208 20.265797 20.244099 20.200703 20.092197 20.135609 20.200703 20.200703 20.287510 20.265797 20.200703 20.113895 20.179005 20.092197 20.113895 20.113895 20.113895 20.092197 20.157307 20.179005 20.179005 20.200703 20.200703 20.200703 20.352604 20.287510 20.222401 20.439396 20.287510 20.352604 20.374302 20.396000 20.330906 20.461109 20.504505 20.396000 20.374302 20.330906 20.352604 20.417698 20.439396 20.417698 20.461109 20.461109 20.352604 
20.439396 20.417698 20.482807 20.482807 20.547901 20.612995 20.808308 21.307407 21.893299 22.435810 22.696201 22.652805 22.609409 22.631107 22.891499 22.956608 23.021702 23.086796 23.303806 23.520802 23.694401 23.824604 23.846302 23.781208 24.041599 24.258610 24.540699 24.627506 24.801105 25.018101 24.996403 25.191700 25.170002 25.148304 24.866199 24.801105 24.714298 24.453907 24.388798 24.432209 24.540699 24.432209 24.605808 24.692600 24.844501 25.061497 24.974705 24.909595 24.887897 24.779408 24.735996 24.670902 24.562397 24.519001 24.649204 24.757710 24.801105 24.866199 24.909595 24.887897 24.996403 24.974705 24.822803 24.757710 24.475605 24.302006 23.954807 23.846302 23.868000 23.802906 23.998203 23.889698 24.019901 24.084995 24.215199 24.432209 24.540699 24.627506 24.757710 24.779408 24.822803 24.801105 24.735996 24.584110 24.345402 24.150105 24.084995 23.824604 23.629307 23.542500 23.434010 23.368900 23.325504 23.282108 23.173603 23.043400 22.891499 22.739597 22.674503 22.565998 22.349003 22.197102 22.110310 22.088596 21.741398 21.632908 21.481007 21.350803 21.372501 21.242298 21.090397 21.047001 20.526203 20.309208 20.352604 20.352604 20.287510 20.309208 20.309208 20.157307 20.200703 20.179005 20.222401 20.265797 20.135609 20.265797 20.200703 20.092197 20.157307 20.200703 20.048801 20.070499 20.113895 20.135609 20.179005 20.200703 20.287510 20.265797 20.135609 20.222401 20.330906 20.265797 20.287510 20.330906 20.352604 20.352604 20.396000 20.352604 20.330906 20.439396 20.417698 20.461109 20.439396 20.439396 20.461109 20.482807 20.439396 20.482807 20.461109 20.417698 
20.547901 20.547901 20.569599 20.612995 20.612995 20.764896 20.873402 21.502705 22.132008 22.631107 22.674503 22.631107 22.696201 22.739597 22.978306 22.978306 23.021702 23.173603 23.455708 23.694401 23.802906 23.846302 23.737797 23.889698 24.215199 24.432209 24.584110 24.605808 24.931309 25.083210 25.191700 25.148304 25.213398 25.061497 24.801105 24.627506 24.562397 24.388798 24.345402 24.410496 24.367100 24.453907 24.627506 24.909595 25.148304 25.191700 25.235096 25.170002 25.256809 25.104908 25.083210 24.931309 24.801105 24.649204 24.605808 24.670902 24.649204 24.714298 24.735996 24.670902 24.779408 24.822803 24.714298 24.735996 24.692600 24.388798 24.280308 24.106709 23.998203 24.041599 23.998203 23.998203 24.106709 24.128407 24.258610 24.388798 24.475605 24.584110 24.670902 24.692600 24.757710 24.757710 24.735996 24.649204 24.388798 24.323704 24.063297 23.868000 23.607609 23.499104 23.412296 23.390598 23.282108 23.238697 23.195301 23.086796 22.913197 22.783009 22.674503 22.565998 22.435810 22.218800 22.132008 22.110310 21.806507 21.546101 21.415897 21.415897 21.350803 21.329105 21.112110 20.916798 20.439396 20.309208 20.309208 20.265797 20.265797 20.265797 20.265797 20.135609 20.113895 20.200703 20.200703 20.265797 20.179005 20.265797 20.135609 20.092197 20.179005 20.113895 20.179005 20.027103 20.070499 20.135609 20.222401 20.179005 20.265797 20.352604 20.287510 20.352604 20.244099 20.287510 20.287510 20.352604 20.352604 20.352604 20.374302 20.352604 20.417698 20.417698 20.330906 20.374302 20.396000 20.482807 20.396000 20.482807 20.417698 20.417698 20.439396 20.352604 
20.634708 20.634708 20.699802 20.569599 20.526203 20.916798 21.003605 21.784809 22.240498 22.761295 22.761295 22.652805 22.717899 22.739597 22.956608 22.978306 23.021702 23.216999 23.347202 23.607609 23.868000 23.889698 23.824604 23.976505 24.171803 24.519001 24.757710 24.822803 25.039799 25.148304 25.300205 25.386997 25.213398 25.061497 24.714298 24.584110 24.519001 24.302006 24.258610 24.258610 24.236897 24.432209 24.735996 24.996403 25.235096 25.386997 25.386997 25.343601 25.300205 25.213398 25.126606 25.018101 24.909595 24.649204 24.605808 24.497303 24.410496 24.519001 24.497303 24.410496 24.453907 24.519001 24.605808 24.562397 24.519001 24.497303 24.497303 24.302006 24.280308 24.193501 24.280308 24.258610 24.258610 24.171803 24.280308 24.323704 24.367100 24.540699 24.584110 24.627506 24.649204 24.735996 24.692600 24.562397 24.410496 24.215199 24.041599 23.933109 23.585896 23.629307 23.520802 23.477406 23.412296 23.303806 23.238697 23.086796 22.869801 22.804707 22.674503 22.565998 22.522602 22.327305 22.197102 22.153706 21.784809 21.567799 21.459309 21.437595 21.437595 21.263996 21.090397 20.938496 20.504505 20.417698 20.374302 20.244099 20.287510 20.244099 20.244099 20.179005 20.222401 20.309208 20.222401 20.222401 20.200703 20.157307 20.157307 20.157307 20.113895 20.135609 20.135609 20.092197 20.135609 20.200703 20.244099 20.265797 20.200703 20.244099 20.179005 20.222401 20.287510 20.352604 20.287510 20.244099 20.352604 20.352604 20.352604 20.396000 20.417698 20.439396 20.309208 20.439396 20.439396 20.330906 20.396000 20.374302 20.417698 20.417698 20.417698 20.352604 
20.764896 20.830006 20.743198 20.634708 20.678104 20.981907 21.090397 21.914997 22.435810 22.826405 22.652805 22.696201 22.761295 22.739597 22.956608 23.065098 23.195301 23.282108 23.260410 23.716099 23.868000 23.911396 23.802906 23.933109 24.323704 24.562397 24.757710 24.844501 24.953007 25.170002 25.321903 25.278507 25.213398 24.996403 24.714298 24.670902 24.410496 24.345402 24.215199 24.302006 24.345402 24.540699 24.735996 25.083210 25.365299 25.452106 25.452106 25.430408 25.517200 25.321903 25.300205 25.191700 24.887897 24.670902 24.453907 24.345402 24.302006 24.302006 24.236897 24.236897 24.323704 24.410496 24.497303 24.605808 24.735996 24.649204 24.562397 24.540699 24.519001 24.497303 24.453907 24.410496 24.540699 24.432209 24.388798 24.302006 24.410496 24.388798 24.453907 24.519001 24.562397 24.584110 24.714298 24.519001 24.258610 24.215199 23.998203 23.889698 23.759510 23.672703 23.585896 23.477406 23.434010 23.347202 23.282108 23.086796 22.956608 22.826405 22.652805 22.609409 22.392399 22.305607 22.175404 22.088596 21.719700 21.589497 21.394199 21.415897 21.415897 21.350803 21.090397 20.938496 20.504505 20.417698 20.352604 20.265797 20.309208 20.244099 20.222401 20.179005 20.179005 20.179005 20.222401 20.222401 20.200703 20.265797 20.135609 20.113895 20.113895 20.135609 20.135609 20.070499 20.070499 20.222401 20.265797 20.244099 20.265797 20.222401 20.244099 20.222401 20.287510 20.374302 20.330906 20.287510 20.309208 20.330906 20.330906 20.309208 20.330906 20.330906 20.396000 20.461109 20.461109 20.396000 20.330906 20.417698 20.417698 20.526203 20.417698 20.482807 
20.678104 20.699802 20.634708 20.612995 20.699802 20.873402 21.263996 22.153706 22.479206 22.761295 22.696201 22.739597 22.674503 22.717899 22.869801 23.043400 23.021702 23.260410 23.238697 23.716099 23.781208 23.781208 23.846302 23.954807 24.345402 24.540699 24.735996 24.822803 24.931309 25.061497 25.256809 25.256809 25.148304 24.974705 24.692600 24.475605 24.367100 24.323704 24.193501 24.236897 24.258610 24.627506 24.844501 25.256809 25.452106 25.495502 25.517200 25.582310 25.517200 25.495502 25.430408 25.256809 24.953007 24.605808 24.432209 24.323704 24.171803 24.258610 24.128407 24.084995 24.258610 24.302006 24.453907 24.562397 24.757710 24.735996 24.866199 24.757710 24.714298 24.649204 24.584110 24.584110 24.584110 24.388798 24.236897 24.193501 24.258610 24.193501 24.236897 24.323704 24.280308 24.388798 24.410496 24.453907 24.323704 24.150105 24.041599 23.954807 23.802906 23.716099 23.629307 23.564198 23.564198 23.455708 23.455708 23.173603 22.978306 22.826405 22.739597 22.565998 22.370701 22.327305 22.110310 22.023502 21.741398 21.481007 21.329105 21.372501 21.350803 21.242298 21.068699 20.916798 20.396000 20.309208 20.244099 20.244099 20.287510 20.222401 20.287510 20.200703 20.135609 20.222401 20.200703 20.179005 20.244099 20.200703 20.157307 20.157307 20.070499 20.200703 20.200703 20.092197 20.135609 20.179005 20.135609 20.179005 20.157307 20.244099 20.287510 20.244099 20.309208 20.330906 20.287510 20.374302 20.309208 20.287510 20.287510 20.265797 20.309208 20.417698 20.330906 20.374302 20.439396 20.461109 20.417698 20.374302 20.352604 20.417698 20.374302 20.439396 
20.764896 20.699802 20.699802 20.786610 20.743198 21.003605 21.285709 22.175404 22.631107 22.804707 22.739597 22.761295 22.761295 22.696201 22.934910 23.108509 23.108509 23.130207 23.412296 23.694401 23.737797 23.868000 23.759510 23.933109 24.236897 24.562397 24.627506 24.735996 24.974705 25.061497 25.256809 25.104908 25.148304 24.887897 24.627506 24.519001 24.345402 24.236897 24.236897 24.302006 24.453907 24.692600 24.866199 25.321903 25.452106 25.582310 25.669102 25.669102 25.517200 25.538898 25.473804 25.278507 25.018101 24.692600 24.453907 24.258610 24.171803 24.193501 24.171803 24.063297 24.171803 24.193501 24.367100 24.714298 24.844501 24.801105 24.996403 24.822803 24.887897 24.779408 24.779408 24.779408 24.714298 24.453907 24.236897 23.998203 24.019901 24.041599 23.954807 24.019901 24.106709 24.236897 24.193501 24.215199 24.236897 24.236897 24.128407 24.150105 24.128407 23.933109 23.868000 23.737797 23.759510 23.672703 23.564198 23.260410 23.043400 22.869801 22.804707 22.587696 22.414097 22.305607 22.066898 22.001804 21.676304 21.502705 21.394199 21.350803 21.307407 21.177204 21.112110 20.743198 20.482807 20.309208 20.222401 20.265797 20.244099 20.309208 20.222401 20.179005 20.179005 20.200703 20.179005 20.157307 20.157307 20.135609 20.113895 20.135609 20.200703 20.157307 20.179005 20.179005 20.135609 20.113895 20.244099 20.200703 20.244099 20.244099 20.244099 20.265797 20.244099 20.244099 20.309208 20.330906 20.352604 20.309208 20.330906 20.374302 20.352604 20.330906 20.352604 20.417698 20.396000 20.374302 20.439396 20.439396 20.396000 20.417698 20.396000 20.417698 
20.808308 20.764896 20.634708 20.699802 20.743198 21.025303 21.394199 22.218800 22.652805 22.848103 22.761295 22.674503 22.674503 22.739597 22.848103 23.043400 22.956608 23.195301 23.347202 23.716099 23.672703 23.802906 23.781208 23.802906 24.215199 24.367100 24.497303 24.670902 24.735996 24.909595 25.083210 25.039799 25.126606 24.931309 24.670902 24.670902 24.367100 24.345402 24.302006 24.345402 24.475605 24.714298 24.931309 25.452106 25.560596 25.582310 25.690800 25.560596 25.517200 25.538898 25.495502 25.300205 24.996403 24.627506 24.367100 24.150105 24.150105 24.193501 24.106709 23.998203 24.063297 24.215199 24.410496 24.692600 24.909595 24.931309 24.974705 24.909595 24.974705 24.822803 24.887897 24.735996 24.670902 24.497303 24.150105 24.019901 23.824604 23.933109 23.889698 23.846302 23.954807 23.998203 24.084995 24.150105 24.106709 24.302006 24.215199 24.280308 24.193501 24.019901 24.063297 24.041599 24.019901 23.802906 23.585896 23.325504 23.108509 22.934910 22.804707 22.609409 22.370701 22.240498 22.066898 22.001804 21.719700 21.546101 21.372501 21.394199 21.437595 21.198902 20.981907 20.656406 20.330906 20.287510 20.330906 20.287510 20.287510 20.244099 20.265797 20.200703 20.222401 20.222401 20.179005 20.265797 20.092197 20.113895 20.092197 20.157307 20.113895 20.200703 20.157307 20.135609 20.135609 20.179005 20.222401 20.200703 20.222401 20.330906 20.179005 20.244099 20.200703 20.222401 20.287510 20.309208 20.330906 20.417698 20.352604 20.265797 20.330906 20.417698 20.352604 20.417698 20.417698 20.330906 20.309208 20.417698 20.396000 20.396000 20.396000 20.352604 
20.851704 20.786610 20.764896 20.678104 20.699802 21.068699 21.632908 22.435810 22.804707 22.761295 22.696201 22.609409 22.717899 22.717899 22.891499 23.000004 22.956608 23.195301 23.390598 23.781208 23.651005 23.737797 23.802906 23.781208 24.041599 24.128407 24.302006 24.410496 24.497303 24.670902 24.953007 24.909595 24.996403 24.974705 24.801105 24.649204 24.519001 24.562397 24.432209 24.410496 24.605808 24.931309 25.104908 25.386997 25.452106 25.582310 25.604008 25.495502 25.517200 25.386997 25.430408 25.321903 24.887897 24.605808 24.388798 24.236897 24.193501 24.215199 24.150105 24.084995 24.106709 24.236897 24.540699 24.692600 24.887897 24.909595 24.931309 24.974705 24.996403 24.996403 24.909595 24.844501 24.714298 24.432209 24.193501 23.954807 23.802906 23.737797 23.802906 23.824604 23.802906 23.933109 24.041599 24.084995 24.150105 24.258610 24.302006 24.345402 24.323704 24.258610 24.150105 24.171803 24.150105 23.868000 23.737797 23.477406 23.173603 22.891499 22.826405 22.609409 22.435810 22.283909 22.088596 22.001804 21.589497 21.437595 21.481007 21.415897 21.329105 21.198902 20.938496 20.612995 20.330906 20.265797 20.526203 20.265797 20.352604 20.222401 20.179005 20.157307 20.244099 20.179005 20.200703 20.157307 20.200703 20.157307 20.135609 20.113895 20.092197 20.179005 20.135609 20.157307 20.092197 20.200703 20.200703 20.222401 20.330906 20.244099 20.287510 20.244099 20.244099 20.287510 20.309208 20.244099 20.352604 20.352604 20.352604 20.265797 20.352604 20.396000 20.330906 20.396000 20.352604 20.374302 20.352604 20.461109 20.439396 20.417698 20.396000 20.396000 
20.895100 20.830006 20.830006 20.656406 20.699802 21.090397 21.698002 22.544300 22.696201 22.826405 22.631107 22.696201 22.652805 22.652805 22.739597 23.021702 22.934910 23.151905 23.455708 23.824604 23.694401 23.716099 23.781208 23.781208 23.954807 23.976505 24.063297 24.171803 24.323704 24.497303 24.735996 24.931309 25.018101 25.126606 25.191700 24.996403 24.866199 24.801105 24.670902 24.714298 24.844501 24.996403 25.083210 25.343601 25.213398 25.386997 25.473804 25.430408 25.365299 25.430408 25.473804 25.256809 24.887897 24.627506 24.432209 24.323704 24.280308 24.193501 24.171803 24.193501 24.150105 24.367100 24.497303 24.714298 24.909595 24.974705 24.953007 24.974705 25.039799 24.844501 24.866199 24.779408 24.649204 24.388798 24.106709 23.846302 23.737797 23.781208 23.737797 23.737797 23.802906 23.846302 23.976505 24.106709 24.193501 24.302006 24.345402 24.432209 24.388798 24.302006 24.280308 24.106709 24.063297 23.998203 23.846302 23.564198 23.260410 22.848103 22.696201 22.544300 22.349003 22.175404 22.023502 21.914997 21.676304 21.524403 21.459309 21.481007 21.329105 21.155506 20.873402 20.569599 20.396000 20.330906 20.461109 20.244099 20.222401 20.222401 20.157307 20.265797 20.135609 20.135609 20.179005 20.157307 20.157307 20.179005 20.179005 20.200703 20.113895 20.200703 20.113895 20.070499 20.113895 20.135609 20.244099 20.113895 20.179005 20.157307 20.200703 20.309208 20.265797 20.330906 20.287510 20.330906 20.352604 20.352604 20.352604 20.330906 20.461109 20.396000 20.330906 20.374302 20.309208 20.374302 20.352604 20.396000 20.396000 20.417698 20.417698 20.330906 
20.830006 20.764896 20.656406 20.764896 20.786610 21.025303 21.849903 22.544300 22.696201 22.783009 22.652805 22.652805 22.587696 22.696201 22.804707 23.021702 23.086796 23.238697 23.390598 23.716099 23.759510 23.716099 23.759510 23.672703 23.846302 23.911396 23.868000 24.084995 24.150105 24.345402 24.670902 24.801105 24.974705 25.061497 25.148304 25.191700 25.148304 25.061497 24.953007 24.974705 25.018101 25.083210 25.061497 25.061497 25.018101 25.104908 25.148304 25.126606 25.191700 25.213398 25.365299 25.278507 24.974705 24.757710 24.605808 24.540699 24.432209 24.345402 24.345402 24.280308 24.193501 24.345402 24.649204 24.801105 24.953007 24.974705 25.039799 24.909595 24.996403 24.887897 24.931309 24.779408 24.540699 24.345402 24.041599 23.846302 23.889698 23.759510 23.759510 23.759510 23.781208 23.846302 23.954807 24.106709 24.280308 24.323704 24.410496 24.410496 24.388798 24.302006 24.280308 24.128407 24.106709 24.106709 23.824604 23.455708 23.238697 22.848103 22.761295 22.522602 22.370701 22.132008 22.088596 21.914997 21.676304 21.459309 21.481007 21.437595 21.242298 21.068699 20.873402 20.461109 20.374302 20.330906 20.330906 20.244099 20.265797 20.222401 20.287510 20.179005 20.135609 20.179005 20.179005 20.135609 20.200703 20.157307 20.135609 20.113895 20.092197 20.113895 20.070499 20.048801 20.070499 20.157307 20.179005 20.157307 20.222401 20.179005 20.309208 20.200703 20.244099 20.330906 20.265797 20.330906 20.287510 20.330906 20.309208 20.352604 20.396000 20.287510 20.352604 20.330906 20.352604 20.309208 20.374302 20.396000 20.374302 20.265797 20.396000 20.309208 
20.786610 20.808308 20.786610 20.743198 20.960209 21.090397 22.001804 22.565998 22.761295 22.761295 22.696201 22.544300 22.631107 22.587696 22.934910 23.021702 23.021702 23.282108 23.455708 23.651005 23.629307 23.607609 23.672703 23.520802 23.759510 23.759510 23.781208 24.019901 24.063297 24.302006 24.627506 24.735996 24.953007 25.191700 25.343601 25.256809 25.343601 25.278507 25.278507 25.321903 25.321903 25.083210 25.148304 24.887897 24.844501 24.801105 24.909595 24.866199 24.974705 25.083210 25.126606 25.170002 25.061497 24.822803 24.866199 24.757710 24.627506 24.584110 24.584110 24.388798 24.367100 24.453907 24.605808 24.801105 24.887897 24.953007 24.974705 24.953007 24.974705 24.909595 24.909595 24.822803 24.605808 24.410496 24.106709 23.911396 23.846302 23.846302 23.781208 23.759510 23.911396 23.846302 23.976505 24.150105 24.236897 24.323704 24.367100 24.432209 24.410496 24.388798 24.432209 24.323704 24.171803 23.911396 23.824604 23.564198 23.151905 22.848103 22.783009 22.587696 22.414097 22.197102 22.023502 21.914997 21.676304 21.459309 21.459309 21.567799 21.350803 21.068699 20.786610 20.461109 20.374302 20.287510 20.352604 20.200703 20.287510 20.222401 20.222401 20.179005 20.113895 20.135609 20.179005 20.092197 20.157307 20.200703 20.135609 20.157307 20.005405 20.048801 20.092197 20.092197 20.092197 20.200703 20.222401 20.135609 20.157307 20.179005 20.244099 20.265797 20.287510 20.265797 20.330906 20.222401 20.265797 20.374302 20.352604 20.309208 20.417698 20.374302 20.265797 20.417698 20.244099 20.417698 20.352604 20.352604 20.330906 20.504505 20.352604 20.287510 
20.873402 20.786610 20.764896 20.873402 21.025303 21.307407 22.218800 22.652805 22.804707 22.674503 22.674503 22.544300 22.674503 22.652805 22.934910 22.978306 23.021702 23.303806 23.542500 23.672703 23.585896 23.607609 23.672703 23.585896 23.694401 23.737797 23.737797 23.998203 24.128407 24.367100 24.562397 24.692600 24.996403 25.213398 25.386997 25.408695 25.517200 25.495502 25.408695 25.386997 25.256809 25.083210 24.779408 24.714298 24.540699 24.562397 24.540699 24.692600 24.670902 24.822803 25.083210 25.170002 25.191700 25.213398 25.191700 24.953007 24.909595 24.866199 24.844501 24.627506 24.692600 24.605808 24.605808 24.822803 24.844501 24.996403 24.953007 24.909595 25.039799 24.974705 24.996403 24.801105 24.540699 24.453907 24.215199 24.041599 23.954807 23.976505 23.889698 23.846302 23.911396 23.911396 24.041599 24.084995 24.345402 24.345402 24.345402 24.453907 24.432209 24.388798 24.432209 24.302006 24.193501 24.041599 23.824604 23.455708 23.151905 22.956608 22.739597 22.631107 22.349003 22.262196 22.066898 21.980106 21.698002 21.546101 21.481007 21.502705 21.307407 21.025303 20.678104 20.461109 20.287510 20.287510 20.287510 20.287510 20.309208 20.157307 20.265797 20.244099 20.135609 20.265797 20.135609 20.070499 20.222401 20.179005 20.135609 20.157307 20.113895 20.070499 20.048801 20.070499 20.113895 20.179005 20.113895 20.157307 20.200703 20.135609 20.222401 20.222401 20.265797 20.330906 20.265797 20.309208 20.287510 20.330906 20.309208 20.439396 20.352604 20.330906 20.287510 20.374302 20.374302 20.374302 20.439396 20.374302 20.417698 20.330906 20.396000 20.439396 
20.895100 20.808308 20.743198 20.808308 21.003605 21.502705 22.262196 22.783009 22.674503 22.652805 22.565998 22.479206 22.522602 22.652805 23.065098 23.065098 23.065098 23.499104 23.542500 23.564198 23.607609 23.672703 23.607609 23.564198 23.716099 23.716099 23.759510 23.998203 24.084995 24.323704 24.627506 24.822803 25.104908 25.495502 25.473804 25.538898 25.452106 25.538898 25.495502 25.386997 25.191700 24.974705 24.562397 24.453907 24.367100 24.345402 24.302006 24.388798 24.519001 24.649204 24.801105 24.996403 25.148304 25.278507 25.386997 25.300205 25.213398 25.083210 25.039799 24.801105 24.735996 24.779408 24.692600 24.757710 24.714298 24.844501 24.866199 24.822803 24.974705 24.931309 24.844501 24.757710 24.540699 24.432209 24.215199 24.106709 23.998203 24.019901 23.954807 23.998203 23.998203 23.954807 24.128407 24.106709 24.193501 24.410496 24.345402 24.388798 24.432209 24.323704 24.280308 24.236897 24.150105 23.998203 23.802906 23.520802 23.216999 22.913197 22.783009 22.587696 22.327305 22.283909 22.088596 21.958408 21.654606 21.567799 21.481007 21.589497 21.372501 21.047001 20.699802 20.330906 20.374302 20.309208 20.265797 20.265797 20.200703 20.287510 20.287510 20.222401 20.287510 20.287510 20.179005 20.135609 20.157307 20.179005 20.179005 19.983707 20.113895 20.135609 20.048801 20.070499 20.070499 20.113895 20.179005 20.135609 20.200703 20.200703 20.179005 20.244099 20.179005 20.200703 20.287510 20.309208 20.265797 20.265797 20.374302 20.396000 20.265797 20.396000 20.309208 20.309208 20.330906 20.374302 20.374302 20.417698 20.352604 20.396000 20.374302 20.396000 
20.830006 20.808308 20.873402 20.830006 20.981907 21.741398 22.218800 22.717899 22.652805 22.631107 22.631107 22.565998 22.544300 22.739597 22.978306 23.000004 23.151905 23.499104 23.520802 23.651005 23.607609 23.672703 23.629307 23.629307 23.694401 23.585896 23.694401 23.998203 24.193501 24.345402 24.605808 24.844501 25.104908 25.452106 25.430408 25.517200 25.538898 25.560596 25.582310 25.365299 25.126606 24.844501 24.453907 24.345402 24.193501 24.128407 24.171803 24.258610 24.345402 24.519001 24.779408 25.104908 25.321903 25.365299 25.517200 25.582310 25.321903 25.343601 25.321903 25.104908 24.996403 24.931309 24.757710 24.779408 24.670902 24.735996 24.714298 24.670902 24.714298 24.757710 24.692600 24.714298 24.562397 24.410496 24.345402 24.258610 24.150105 24.128407 24.193501 24.084995 24.063297 24.106709 24.150105 24.236897 24.280308 24.345402 24.388798 24.302006 24.410496 24.388798 24.280308 24.193501 24.236897 23.933109 23.781208 23.542500 23.195301 22.869801 22.631107 22.500904 22.349003 22.153706 22.132008 22.045200 21.611210 21.589497 21.481007 21.502705 21.372501 21.068699 20.764896 20.374302 20.417698 20.352604 20.200703 20.265797 20.222401 20.222401 20.287510 20.244099 20.135609 20.309208 20.157307 20.222401 20.135609 20.113895 20.157307 20.135609 20.048801 20.113895 20.092197 20.070499 20.113895 20.135609 20.179005 20.157307 20.222401 20.200703 20.200703 20.200703 20.222401 20.200703 20.222401 20.287510 20.265797 20.352604 20.374302 20.330906 20.287510 20.374302 20.309208 20.396000 20.352604 20.330906 20.396000 20.461109 20.439396 20.439396 20.287510 20.396000 
20.851704 20.808308 20.808308 20.916798 21.003605 21.654606 22.392399 22.804707 22.739597 22.717899 22.522602 22.609409 22.587696 22.804707 23.021702 23.108509 23.151905 23.434010 23.585896 23.672703 23.585896 23.629307 23.672703 23.672703 23.759510 23.672703 23.824604 24.063297 24.150105 24.345402 24.605808 24.974705 25.278507 25.386997 25.430408 25.517200 25.473804 25.538898 25.452106 25.278507 25.039799 24.779408 24.453907 24.236897 24.106709 24.106709 24.041599 24.019901 24.258610 24.540699 24.779408 25.213398 25.430408 25.604008 25.560596 25.604008 25.452106 25.365299 25.343601 25.235096 25.148304 24.931309 24.801105 24.735996 24.627506 24.562397 24.388798 24.497303 24.519001 24.453907 24.519001 24.497303 24.497303 24.562397 24.540699 24.519001 24.410496 24.367100 24.323704 24.367100 24.280308 24.236897 24.236897 24.258610 24.280308 24.302006 24.258610 24.258610 24.258610 24.302006 24.280308 24.236897 24.106709 23.976505 23.716099 23.412296 23.130207 22.783009 22.674503 22.565998 22.349003 22.218800 22.001804 21.914997 21.654606 21.589497 21.524403 21.459309 21.350803 21.047001 20.656406 20.352604 20.396000 20.287510 20.374302 20.222401 20.309208 20.222401 20.200703 20.092197 20.200703 20.244099 20.179005 20.179005 20.135609 20.135609 20.135609 20.092197 20.113895 19.983707 20.092197 20.027103 20.048801 20.048801 20.027103 20.244099 20.179005 20.135609 20.200703 20.222401 20.222401 20.222401 20.244099 20.179005 20.374302 20.265797 20.265797 20.309208 20.287510 20.330906 20.309208 20.374302 20.352604 20.352604 20.265797 20.374302 20.352604 20.482807 20.417698 20.287510 
20.916798 20.873402 20.960209 21.047001 21.047001 21.763096 22.370701 22.804707 22.761295 22.674503 22.631107 22.674503 22.631107 22.869801 23.021702 23.216999 23.195301 23.651005 23.694401 23.694401 23.694401 23.802906 23.846302 23.716099 23.868000 23.976505 24.041599 24.150105 24.215199 24.345402 24.627506 25.018101 25.126606 25.321903 25.386997 25.517200 25.538898 25.538898 25.473804 25.213398 25.039799 24.757710 24.497303 24.258610 24.128407 24.084995 24.019901 24.063297 24.323704 24.540699 24.866199 25.148304 25.408695 25.712498 25.647404 25.712498 25.538898 25.473804 25.473804 25.300205 25.170002 24.996403 24.735996 24.605808 24.497303 24.432209 24.302006 24.302006 24.302006 24.367100 24.323704 24.453907 24.584110 24.605808 24.627506 24.692600 24.562397 24.605808 24.649204 24.540699 24.475605 24.367100 24.345402 24.323704 24.323704 24.215199 24.236897 24.236897 24.258610 24.171803 24.236897 24.171803 23.954807 23.802906 23.651005 23.282108 23.000004 22.761295 22.652805 22.565998 22.392399 22.197102 22.066898 21.914997 21.611210 21.611210 21.459309 21.459309 21.242298 20.916798 20.612995 20.330906 20.461109 20.287510 20.439396 20.265797 20.287510 20.244099 20.222401 20.200703 20.179005 20.265797 20.244099 20.265797 20.092197 20.179005 20.135609 20.135609 20.135609 20.092197 20.092197 20.092197 20.113895 20.092197 20.135609 20.113895 20.135609 20.179005 20.135609 20.330906 20.265797 20.265797 20.265797 20.330906 20.309208 20.396000 20.374302 20.309208 20.330906 20.309208 20.287510 20.417698 20.547901 20.417698 20.330906 20.374302 20.396000 20.374302 20.374302 20.352604 
20.938496 20.895100 21.025303 20.960209 21.025303 21.871601 22.565998 22.783009 22.717899 22.761295 22.609409 22.674503 22.631107 22.848103 23.130207 23.238697 23.238697 23.607609 23.737797 23.737797 23.824604 23.933109 23.954807 23.911396 23.998203 24.041599 24.236897 24.236897 24.236897 24.497303 24.714298 24.909595 25.170002 25.256809 25.408695 25.430408 25.452106 25.408695 25.430408 25.300205 24.931309 24.714298 24.410496 24.236897 24.215199 24.171803 24.084995 24.041599 24.215199 24.453907 24.822803 25.191700 25.452106 25.669102 25.734196 25.625706 25.560596 25.538898 25.452106 25.278507 25.213398 25.039799 24.714298 24.605808 24.432209 24.323704 24.258610 24.128407 24.128407 24.128407 24.215199 24.453907 24.519001 24.605808 24.714298 24.844501 24.801105 24.801105 24.822803 24.779408 24.670902 24.540699 24.475605 24.323704 24.258610 24.193501 24.128407 24.063297 24.019901 23.976505 24.106709 23.889698 23.889698 23.694401 23.477406 23.260410 23.000004 22.783009 22.652805 22.565998 22.305607 22.153706 21.980106 21.936695 21.611210 21.589497 21.524403 21.481007 21.329105 20.960209 20.374302 20.330906 20.396000 20.287510 20.265797 20.309208 20.222401 20.200703 20.179005 20.200703 20.179005 20.179005 20.157307 20.179005 20.157307 20.179005 20.179005 20.113895 20.157307 20.005405 20.092197 20.092197 20.092197 20.070499 20.157307 20.070499 20.113895 20.135609 20.157307 20.265797 20.244099 20.265797 20.200703 20.265797 20.244099 20.287510 20.439396 20.352604 20.330906 20.374302 20.244099 20.352604 20.396000 20.309208 20.309208 20.330906 20.222401 20.330906 20.222401 20.200703 
20.895100 20.873402 20.916798 20.981907 21.198902 21.980106 22.544300 22.804707 22.717899 22.761295 22.652805 22.652805 22.674503 22.913197 23.216999 23.238697 23.477406 23.716099 23.629307 23.846302 23.846302 23.998203 24.084995 24.063297 24.171803 24.367100 24.367100 24.367100 24.410496 24.605808 24.779408 24.887897 25.061497 25.170002 25.126606 25.213398 25.278507 25.365299 25.365299 25.104908 24.822803 24.735996 24.497303 24.367100 24.236897 24.193501 24.084995 24.041599 24.302006 24.388798 24.779408 25.170002 25.343601 25.582310 25.647404 25.669102 25.560596 25.538898 25.582310 25.321903 25.191700 24.996403 24.735996 24.519001 24.432209 24.258610 24.106709 24.128407 24.063297 24.150105 24.193501 24.453907 24.670902 24.757710 24.822803 24.866199 24.953007 24.887897 24.887897 24.822803 24.757710 24.692600 24.367100 24.258610 24.106709 24.041599 23.998203 23.933109 23.954807 23.868000 23.802906 23.759510 23.672703 23.542500 23.412296 23.065098 22.913197 22.674503 22.587696 22.479206 22.305607 22.153706 21.849903 21.849903 21.611210 21.502705 21.524403 21.459309 21.220600 20.830006 20.461109 20.374302 20.374302 20.222401 20.265797 20.222401 20.222401 20.244099 20.157307 20.179005 20.179005 20.200703 20.135609 20.157307 20.179005 20.135609 20.135609 20.005405 20.157307 20.092197 19.983707 20.048801 20.048801 20.092197 20.113895 20.027103 20.135609 20.135609 20.200703 20.309208 20.200703 20.222401 20.179005 20.265797 20.309208 20.265797 20.287510 20.352604 20.396000 20.309208 20.309208 20.200703 20.330906 20.222401 20.309208 20.179005 20.135609 20.179005 20.244099 20.200703 
20.895100 20.808308 20.851704 20.895100 21.133808 22.088596 22.631107 22.739597 22.783009 22.717899 22.652805 22.674503 22.761295 23.000004 23.173603 23.216999 23.477406 23.694401 23.824604 23.933109 23.976505 24.106709 24.323704 24.410496 24.519001 24.497303 24.627506 24.562397 24.627506 24.714298 24.801105 24.779408 24.757710 24.953007 24.801105 24.909595 24.931309 25.018101 25.083210 24.996403 24.822803 24.627506 24.605808 24.540699 24.280308 24.388798 24.236897 24.084995 24.215199 24.562397 24.801105 25.061497 25.365299 25.452106 25.647404 25.647404 25.647404 25.604008 25.604008 25.321903 25.321903 24.887897 24.714298 24.497303 24.475605 24.236897 24.150105 24.128407 24.084995 24.171803 24.150105 24.432209 24.627506 24.844501 24.887897 24.974705 25.039799 24.909595 24.931309 24.953007 24.822803 24.714298 24.432209 24.258610 23.998203 23.976505 23.868000 23.868000 23.824604 23.759510 23.672703 23.694401 23.564198 23.390598 23.303806 23.130207 22.717899 22.587696 22.565998 22.435810 22.197102 22.023502 21.871601 21.871601 21.567799 21.481007 21.481007 21.307407 21.090397 20.873402 20.396000 20.352604 20.287510 20.200703 20.330906 20.265797 20.179005 20.135609 20.179005 20.179005 20.179005 20.244099 20.092197 20.200703 20.179005 20.179005 20.113895 19.983707 20.048801 20.113895 20.113895 20.027103 20.005405 20.092197 20.113895 19.962009 20.048801 20.048801 20.092197 20.113895 20.135609 20.200703 20.200703 20.265797 20.200703 20.244099 20.200703 20.222401 20.330906 20.222401 20.135609 20.157307 20.265797 20.222401 20.222401 20.222401 20.200703 20.157307 20.244099 20.157307 
21.025303 20.851704 20.960209 20.873402 21.220600 22.175404 22.674503 22.804707 22.783009 22.761295 22.696201 22.587696 22.804707 23.000004 23.238697 23.325504 23.477406 23.802906 23.759510 23.954807 24.106709 24.215199 24.367100 24.388798 24.714298 24.757710 24.779408 24.757710 24.822803 24.844501 24.909595 24.670902 24.497303 24.540699 24.519001 24.540699 24.497303 24.735996 24.692600 24.844501 24.757710 24.627506 24.670902 24.605808 24.519001 24.410496 24.345402 24.171803 24.323704 24.453907 24.844501 25.039799 25.235096 25.386997 25.517200 25.560596 25.538898 25.473804 25.538898 25.343601 25.148304 24.909595 24.627506 24.497303 24.410496 24.323704 24.150105 24.106709 24.084995 24.150105 24.128407 24.475605 24.649204 24.735996 24.887897 25.018101 24.996403 25.083210 25.018101 24.996403 24.844501 24.649204 24.388798 24.171803 24.019901 23.933109 23.737797 23.737797 23.716099 23.672703 23.694401 23.520802 23.434010 23.347202 23.238697 22.913197 22.717899 22.652805 22.522602 22.349003 22.240498 22.023502 21.914997 21.719700 21.589497 21.502705 21.394199 21.329105 21.112110 20.743198 20.352604 20.396000 20.222401 20.265797 20.265797 20.244099 20.244099 20.179005 20.179005 20.200703 20.265797 20.287510 20.287510 20.135609 20.179005 20.179005 20.179005 20.092197 20.005405 20.092197 20.027103 20.070499 19.983707 20.005405 20.005405 19.962009 20.070499 20.135609 20.135609 20.092197 20.048801 20.070499 20.157307 20.092197 20.135609 20.092197 20.092197 20.070499 20.113895 20.157307 20.157307 20.135609 20.157307 20.244099 20.222401 20.157307 20.200703 20.157307 20.287510 20.265797 
20.895100 20.830006 20.938496 20.938496 21.285709 22.305607 22.652805 22.761295 22.631107 22.783009 22.696201 22.652805 22.783009 23.043400 23.151905 23.434010 23.499104 23.824604 23.846302 23.954807 24.084995 24.302006 24.519001 24.519001 24.649204 24.757710 24.822803 24.887897 24.909595 24.866199 24.735996 24.497303 24.193501 24.258610 24.236897 24.236897 24.215199 24.323704 24.432209 24.540699 24.866199 24.822803 24.866199 24.844501 24.714298 24.540699 24.519001 24.388798 24.432209 24.497303 24.605808 24.953007 25.126606 25.256809 25.408695 25.473804 25.517200 25.495502 25.430408 25.321903 25.170002 24.909595 24.649204 24.562397 24.475605 24.302006 24.215199 24.150105 24.106709 24.258610 24.236897 24.519001 24.757710 24.866199 24.866199 25.061497 25.018101 25.018101 24.974705 24.931309 24.779408 24.649204 24.453907 24.171803 23.911396 23.802906 23.781208 23.651005 23.607609 23.564198 23.542500 23.520802 23.390598 23.216999 23.065098 22.761295 22.696201 22.587696 22.652805 22.392399 22.153706 22.023502 21.914997 21.784809 21.589497 21.524403 21.372501 21.285709 21.090397 20.786610 20.309208 20.396000 20.287510 20.287510 20.265797 20.287510 20.265797 20.222401 20.157307 20.179005 20.287510 20.222401 20.135609 20.092197 20.157307 20.157307 20.244099 20.135609 20.027103 20.048801 19.983707 20.027103 20.092197 20.113895 20.070499 19.983707 20.135609 20.070499 20.092197 20.027103 20.070499 20.070499 20.005405 20.113895 20.092197 20.070499 20.135609 20.200703 20.113895 20.157307 20.157307 20.200703 20.244099 20.244099 20.222401 20.244099 20.222401 20.222401 20.222401 20.244099 
20.873402 20.764896 20.938496 20.895100 21.350803 22.305607 22.761295 22.674503 22.783009 22.826405 22.717899 22.674503 22.869801 22.956608 23.216999 23.368900 23.564198 23.868000 23.781208 24.063297 24.128407 24.497303 24.432209 24.584110 24.692600 24.887897 24.822803 25.039799 24.953007 24.866199 24.627506 24.410496 23.998203 24.041599 23.998203 24.019901 23.998203 24.106709 24.323704 24.388798 24.649204 24.801105 25.018101 24.974705 24.757710 24.779408 24.714298 24.540699 24.605808 24.735996 24.779408 24.779408 24.866199 25.083210 25.126606 25.278507 25.278507 25.343601 25.300205 25.170002 25.083210 24.801105 24.670902 24.627506 24.519001 24.367100 24.302006 24.302006 24.280308 24.323704 24.302006 24.562397 24.692600 24.779408 24.931309 25.018101 25.039799 24.974705 24.953007 24.974705 24.801105 24.584110 24.410496 24.106709 23.911396 23.759510 23.694401 23.651005 23.564198 23.499104 23.499104 23.347202 23.347202 23.151905 23.021702 22.804707 22.717899 22.565998 22.522602 22.240498 22.132008 22.001804 21.806507 21.698002 21.567799 21.459309 21.350803 21.220600 21.047001 20.699802 20.309208 20.374302 20.352604 20.222401 20.265797 20.244099 20.135609 20.135609 20.135609 20.135609 20.092197 20.113895 20.092197 20.048801 20.113895 20.113895 20.200703 20.113895 20.070499 20.092197 20.048801 19.983707 20.070499 20.070499 20.092197 20.048801 20.048801 20.092197 20.092197 20.048801 19.983707 20.048801 20.070499 20.222401 20.113895 20.113895 20.092197 20.113895 20.092197 20.113895 20.200703 20.157307 20.244099 20.179005 20.222401 20.265797 20.222401 20.113895 20.157307 20.200703 
20.830006 20.895100 20.981907 21.025303 21.350803 22.370701 22.739597 22.826405 22.761295 22.869801 22.804707 22.826405 22.913197 23.043400 23.282108 23.520802 23.607609 23.802906 23.998203 24.019901 24.193501 24.388798 24.497303 24.627506 24.866199 24.822803 24.953007 25.018101 24.887897 24.779408 24.540699 24.215199 23.998203 23.954807 23.889698 23.911396 23.976505 24.063297 24.258610 24.345402 24.714298 24.996403 25.018101 25.083210 24.996403 24.974705 24.931309 24.801105 24.779408 24.605808 24.584110 24.605808 24.605808 24.757710 24.844501 25.018101 25.018101 24.996403 24.953007 24.931309 24.909595 24.866199 24.822803 24.757710 24.649204 24.584110 24.453907 24.410496 24.475605 24.432209 24.497303 24.627506 24.714298 24.822803 24.931309 24.974705 25.018101 24.931309 24.974705 24.953007 24.779408 24.540699 24.410496 24.063297 23.868000 23.781208 23.716099 23.607609 23.564198 23.455708 23.520802 23.434010 23.260410 23.151905 23.021702 22.891499 22.609409 22.587696 22.457508 22.283909 22.175404 21.936695 21.806507 21.698002 21.524403 21.502705 21.285709 21.198902 21.003605 20.591297 20.309208 20.352604 20.309208 20.222401 20.374302 20.265797 20.222401 20.157307 20.135609 20.179005 20.113895 20.200703 20.135609 20.157307 20.179005 20.092197 20.179005 20.092197 20.005405 20.135609 20.048801 20.005405 20.092197 20.048801 20.135609 20.070499 20.070499 20.244099 20.179005 20.005405 20.157307 20.135609 20.027103 20.157307 20.135609 20.113895 20.157307 20.157307 20.287510 20.179005 20.244099 20.200703 20.222401 20.179005 20.179005 20.222401 20.265797 20.244099 20.309208 20.200703 
20.873402 20.830006 21.003605 21.003605 21.567799 22.544300 22.674503 22.761295 22.783009 22.761295 22.783009 22.783009 23.000004 23.195301 23.455708 23.542500 23.629307 23.846302 23.911396 24.063297 24.236897 24.388798 24.605808 24.670902 24.822803 24.909595 25.018101 25.039799 24.974705 24.714298 24.475605 24.084995 23.933109 24.019901 23.868000 23.846302 23.868000 24.041599 24.193501 24.367100 24.692600 24.909595 25.061497 25.104908 25.126606 25.191700 25.104908 24.974705 24.801105 24.692600 24.584110 24.497303 24.540699 24.519001 24.605808 24.692600 24.714298 24.801105 24.801105 24.757710 24.887897 24.931309 25.039799 24.953007 24.909595 24.822803 24.735996 24.584110 24.627506 24.714298 24.670902 24.692600 24.757710 24.822803 24.909595 24.974705 24.953007 24.909595 24.866199 24.866199 24.866199 24.627506 24.345402 24.128407 23.954807 23.759510 23.672703 23.672703 23.629307 23.499104 23.520802 23.368900 23.260410 23.108509 22.978306 22.783009 22.674503 22.631107 22.457508 22.349003 22.197102 22.066898 21.893299 21.698002 21.589497 21.459309 21.415897 21.177204 21.112110 20.656406 20.265797 20.330906 20.352604 20.309208 20.309208 20.265797 20.222401 20.200703 20.200703 20.092197 20.157307 20.309208 20.179005 20.135609 20.113895 20.092197 20.113895 20.070499 20.157307 20.092197 20.005405 19.983707 20.070499 20.027103 20.135609 20.157307 20.157307 20.309208 20.113895 20.157307 20.092197 20.157307 20.200703 20.179005 20.200703 20.200703 20.200703 20.179005 20.200703 20.244099 20.222401 20.200703 20.287510 20.222401 20.244099 20.265797 20.287510 20.200703 20.287510 20.244099 
20.851704 20.873402 20.960209 21.047001 21.502705 22.522602 22.674503 22.739597 22.804707 22.891499 22.804707 22.978306 23.130207 23.086796 23.390598 23.672703 23.585896 23.737797 23.846302 23.998203 24.193501 24.562397 24.627506 24.627506 24.822803 24.909595 24.931309 24.974705 24.844501 24.605808 24.410496 24.084995 23.889698 23.954807 23.868000 23.824604 23.868000 24.019901 24.193501 24.410496 24.779408 24.953007 25.039799 25.148304 25.170002 25.191700 25.104908 24.931309 24.822803 24.584110 24.410496 24.323704 24.410496 24.367100 24.475605 24.453907 24.410496 24.432209 24.519001 24.562397 24.670902 24.953007 25.061497 25.083210 25.104908 25.083210 24.974705 24.887897 24.866199 24.714298 24.757710 24.735996 24.822803 24.779408 24.779408 24.822803 24.866199 24.844501 24.822803 24.779408 24.801105 24.605808 24.410496 24.128407 23.868000 23.824604 23.781208 23.737797 23.629307 23.499104 23.542500 23.390598 23.216999 23.173603 23.000004 22.761295 22.631107 22.500904 22.479206 22.240498 22.066898 21.936695 21.784809 21.741398 21.502705 21.415897 21.285709 21.198902 21.025303 20.591297 20.287510 20.287510 20.265797 20.330906 20.287510 20.222401 20.157307 20.200703 20.200703 20.179005 20.135609 20.179005 20.113895 20.157307 20.157307 20.179005 20.048801 20.092197 20.048801 20.048801 19.983707 20.027103 20.113895 19.983707 20.092197 20.135609 20.179005 20.222401 20.135609 20.135609 20.113895 20.113895 20.092197 20.135609 20.179005 20.222401 20.244099 20.179005 20.157307 20.222401 20.200703 20.200703 20.222401 20.287510 20.244099 20.309208 20.200703 20.200703 20.222401 20.179005 
20.851704 20.786610 20.938496 21.003605 21.654606 22.565998 22.631107 22.804707 22.826405 22.804707 22.761295 22.934910 23.000004 23.108509 23.499104 23.672703 23.759510 23.716099 23.802906 23.954807 24.106709 24.345402 24.519001 24.519001 24.670902 24.844501 24.844501 24.953007 24.887897 24.584110 24.280308 24.150105 23.976505 23.846302 23.889698 23.954807 23.911396 23.954807 24.171803 24.367100 24.735996 24.974705 25.126606 25.170002 25.213398 25.213398 25.126606 25.018101 24.735996 24.453907 24.345402 24.236897 24.193501 24.193501 24.258610 24.258610 24.280308 24.323704 24.453907 24.497303 24.866199 25.061497 25.300205 25.300205 25.343601 25.365299 25.170002 25.104908 25.061497 24.996403 24.801105 24.714298 24.670902 24.540699 24.605808 24.605808 24.627506 24.714298 24.627506 24.605808 24.670902 24.562397 24.302006 24.215199 24.041599 23.889698 23.802906 23.759510 23.694401 23.651005 23.520802 23.325504 23.325504 23.151905 22.978306 22.804707 22.631107 22.500904 22.349003 22.305607 22.088596 22.001804 21.719700 21.763096 21.524403 21.459309 21.220600 21.177204 20.960209 20.439396 20.309208 20.309208 20.222401 20.265797 20.265797 20.330906 20.330906 20.222401 20.179005 20.200703 20.135609 20.157307 20.157307 20.113895 20.157307 20.200703 20.222401 20.070499 20.048801 20.027103 20.070499 19.983707 20.092197 20.027103 20.113895 20.157307 20.135609 20.157307 20.092197 20.113895 20.113895 20.070499 20.113895 20.200703 20.200703 20.135609 20.135609 20.179005 20.222401 20.092197 20.287510 20.200703 20.179005 20.287510 20.287510 20.222401 20.244099 20.244099 20.222401 20.330906 
20.699802 20.786610 20.938496 21.025303 21.741398 22.631107 22.717899 22.804707 22.913197 22.869801 22.848103 22.934910 23.065098 23.260410 23.564198 23.629307 23.672703 23.694401 23.737797 23.911396 24.019901 24.280308 24.410496 24.302006 24.540699 24.605808 24.605808 24.692600 24.649204 24.519001 24.323704 24.193501 23.976505 24.041599 23.868000 23.933109 24.019901 24.084995 24.367100 24.540699 24.779408 24.953007 25.061497 25.148304 25.104908 25.148304 25.104908 24.866199 24.822803 24.540699 24.388798 24.193501 24.150105 24.215199 24.063297 24.193501 24.106709 24.258610 24.453907 24.562397 25.039799 25.321903 25.386997 25.495502 25.452106 25.408695 25.430408 25.256809 25.126606 25.018101 24.779408 24.649204 24.453907 24.432209 24.432209 24.388798 24.497303 24.453907 24.410496 24.432209 24.475605 24.432209 24.453907 24.302006 24.215199 24.063297 23.933109 23.933109 23.911396 23.759510 23.672703 23.368900 23.325504 23.173603 23.000004 22.826405 22.652805 22.544300 22.435810 22.349003 22.153706 22.023502 21.763096 21.676304 21.481007 21.372501 21.177204 21.112110 20.960209 20.439396 20.287510 20.309208 20.222401 20.287510 20.200703 20.200703 20.265797 20.222401 20.179005 20.157307 20.135609 20.048801 20.157307 20.027103 20.092197 20.135609 20.157307 20.027103 19.983707 20.048801 20.135609 19.983707 20.027103 20.113895 20.092197 20.135609 20.070499 20.179005 20.179005 20.070499 20.092197 20.157307 20.200703 20.179005 20.135609 20.179005 20.244099 20.179005 20.222401 20.287510 20.309208 20.265797 20.222401 20.265797 20.222401 20.200703 20.200703 20.157307 20.179005 20.265797 
20.699802 20.678104 21.003605 21.025303 21.871601 22.674503 22.783009 22.739597 22.891499 22.891499 22.869801 22.934910 23.260410 23.325504 23.499104 23.651005 23.607609 23.694401 23.737797 23.802906 23.846302 24.128407 24.193501 24.193501 24.323704 24.432209 24.453907 24.497303 24.562397 24.497303 24.453907 24.258610 24.150105 24.150105 24.084995 24.084995 24.106709 24.215199 24.388798 24.670902 24.757710 24.844501 25.061497 25.148304 25.083210 25.104908 25.039799 24.844501 24.801105 24.519001 24.388798 24.150105 24.128407 24.171803 24.041599 23.998203 24.063297 24.150105 24.519001 24.605808 24.974705 25.235096 25.473804 25.517200 25.560596 25.473804 25.473804 25.321903 25.278507 25.083210 24.844501 24.692600 24.519001 24.367100 24.367100 24.215199 24.258610 24.323704 24.236897 24.323704 24.453907 24.497303 24.497303 24.388798 24.367100 24.193501 24.215199 24.128407 23.998203 23.868000 23.716099 23.520802 23.434010 23.195301 23.021702 22.804707 22.587696 22.500904 22.392399 22.305607 22.197102 22.001804 21.784809 21.654606 21.481007 21.524403 21.242298 21.177204 20.873402 20.352604 20.287510 20.309208 20.222401 20.309208 20.309208 20.222401 20.179005 20.200703 20.135609 20.092197 20.113895 20.179005 20.070499 20.092197 20.070499 20.179005 20.200703 20.070499 20.027103 20.070499 20.135609 20.070499 20.113895 20.070499 20.113895 20.135609 20.179005 20.200703 20.135609 20.092197 20.113895 20.113895 20.135609 20.179005 20.244099 20.222401 20.222401 20.244099 20.265797 20.244099 20.200703 20.135609 20.265797 20.309208 20.287510 20.265797 20.265797 20.179005 20.200703 20.200703 
20.699802 20.764896 21.047001 21.220600 21.980106 22.696201 22.544300 22.848103 22.783009 22.978306 22.696201 22.913197 23.108509 23.260410 23.607609 23.737797 23.585896 23.716099 23.716099 23.716099 23.802906 23.911396 23.954807 23.911396 24.171803 24.128407 24.215199 24.323704 24.345402 24.519001 24.519001 24.432209 24.345402 24.345402 24.280308 24.280308 24.236897 24.280308 24.367100 24.497303 24.735996 24.866199 25.039799 25.061497 25.039799 25.039799 24.953007 24.953007 24.844501 24.475605 24.410496 24.150105 24.193501 24.150105 24.019901 24.128407 24.041599 24.150105 24.497303 24.735996 25.083210 25.321903 25.495502 25.625706 25.495502 25.625706 25.604008 25.430408 25.278507 25.126606 24.887897 24.605808 24.367100 24.171803 24.258610 24.106709 24.128407 24.171803 24.128407 24.215199 24.258610 24.323704 24.519001 24.605808 24.519001 24.388798 24.367100 24.302006 24.128407 23.998203 23.954807 23.651005 23.499104 23.260410 23.065098 22.826405 22.587696 22.457508 22.349003 22.327305 22.023502 21.980106 21.871601 21.698002 21.546101 21.481007 21.329105 21.155506 20.786610 20.330906 20.222401 20.309208 20.309208 20.265797 20.265797 20.244099 20.157307 20.200703 20.113895 20.135609 20.113895 20.135609 20.135609 20.113895 20.135609 20.135609 20.157307 20.070499 19.983707 20.092197 20.070499 20.113895 20.092197 20.092197 20.135609 20.200703 20.157307 20.200703 20.135609 20.092197 20.157307 20.157307 20.157307 20.287510 20.135609 20.200703 20.265797 20.222401 20.200703 20.265797 20.244099 20.265797 20.222401 20.330906 20.200703 20.265797 20.179005 20.287510 20.265797 20.200703 
20.721500 20.851704 21.025303 21.177204 22.066898 22.631107 22.696201 22.739597 22.804707 22.826405 22.804707 22.913197 23.021702 23.303806 23.564198 23.737797 23.607609 23.672703 23.651005 23.607609 23.716099 23.889698 23.781208 23.781208 23.954807 23.954807 24.150105 24.171803 24.345402 24.497303 24.649204 24.714298 24.670902 24.627506 24.562397 24.562397 24.540699 24.540699 24.497303 24.540699 24.757710 24.757710 24.844501 24.866199 24.887897 24.931309 24.996403 24.909595 24.801105 24.584110 24.302006 24.302006 24.236897 24.128407 24.084995 24.106709 24.106709 24.258610 24.519001 24.670902 25.126606 25.408695 25.452106 25.625706 25.690800 25.669102 25.625706 25.473804 25.321903 25.104908 24.887897 24.584110 24.323704 24.193501 24.150105 24.128407 24.150105 24.128407 24.171803 24.128407 24.323704 24.410496 24.540699 24.670902 24.670902 24.562397 24.475605 24.367100 24.302006 24.236897 24.041599 23.824604 23.716099 23.282108 23.043400 22.761295 22.674503 22.414097 22.414097 22.327305 22.066898 21.936695 21.806507 21.741398 21.611210 21.524403 21.350803 21.285709 20.786610 20.309208 20.222401 20.330906 20.287510 20.244099 20.222401 20.222401 20.244099 20.200703 20.135609 20.135609 20.135609 20.157307 20.157307 20.179005 20.200703 20.092197 20.005405 20.113895 20.070499 20.048801 20.070499 20.135609 20.222401 20.092197 20.113895 20.157307 20.200703 20.135609 20.222401 20.200703 20.135609 20.179005 20.200703 20.265797 20.222401 20.265797 20.265797 20.200703 20.330906 20.265797 20.244099 20.222401 20.222401 20.287510 20.244099 20.287510 20.222401 20.287510 20.287510 20.179005 
20.634708 20.764896 21.112110 21.112110 21.914997 22.631107 22.631107 22.739597 22.717899 22.804707 22.717899 23.021702 23.086796 23.260410 23.629307 23.716099 23.520802 23.694401 23.694401 23.629307 23.651005 23.781208 23.694401 23.672703 23.824604 23.868000 24.063297 24.084995 24.280308 24.584110 24.822803 24.801105 24.779408 24.801105 24.757710 24.714298 24.605808 24.670902 24.605808 24.562397 24.562397 24.540699 24.627506 24.714298 24.692600 24.844501 24.866199 24.801105 24.757710 24.540699 24.519001 24.410496 24.302006 24.193501 24.150105 24.084995 24.084995 24.236897 24.497303 24.714298 25.126606 25.365299 25.495502 25.669102 25.604008 25.647404 25.604008 25.343601 25.343601 25.126606 24.844501 24.475605 24.432209 24.215199 24.084995 24.063297 24.106709 24.128407 24.171803 24.280308 24.367100 24.649204 24.757710 24.692600 24.757710 24.584110 24.605808 24.475605 24.323704 24.171803 24.084995 23.889698 23.651005 23.260410 23.021702 22.848103 22.609409 22.522602 22.349003 22.240498 22.132008 21.936695 21.763096 21.698002 21.567799 21.524403 21.285709 21.177204 20.656406 20.352604 20.265797 20.222401 20.200703 20.265797 20.330906 20.200703 20.179005 20.157307 20.200703 20.135609 20.092197 20.092197 20.113895 20.113895 20.179005 20.027103 20.070499 20.048801 20.113895 20.005405 20.027103 20.070499 20.113895 20.135609 20.179005 20.157307 20.113895 20.200703 20.157307 20.200703 20.135609 20.179005 20.157307 20.157307 20.113895 20.244099 20.287510 20.200703 20.179005 20.287510 20.265797 20.222401 20.287510 20.287510 20.287510 20.244099 20.244099 20.309208 20.244099 20.244099 
20.699802 20.808308 21.068699 21.307407 21.936695 22.587696 22.717899 22.717899 22.717899 22.804707 22.869801 22.891499 23.195301 23.238697 23.585896 23.737797 23.607609 23.651005 23.672703 23.651005 23.607609 23.737797 23.737797 23.651005 23.868000 23.868000 23.933109 24.106709 24.280308 24.584110 24.822803 24.996403 24.866199 24.909595 24.866199 24.887897 24.801105 24.779408 24.627506 24.519001 24.410496 24.323704 24.432209 24.432209 24.388798 24.605808 24.627506 24.627506 24.757710 24.605808 24.649204 24.562397 24.410496 24.367100 24.258610 24.280308 24.193501 24.367100 24.627506 24.801105 25.191700 25.300205 25.386997 25.582310 25.582310 25.582310 25.560596 25.517200 25.321903 25.083210 24.844501 24.562397 24.280308 24.258610 24.193501 24.128407 24.041599 24.084995 24.171803 24.280308 24.367100 24.735996 24.779408 24.822803 24.822803 24.649204 24.692600 24.519001 24.410496 24.302006 24.084995 23.954807 23.694401 23.303806 23.086796 22.848103 22.674503 22.457508 22.414097 22.175404 22.001804 21.871601 21.676304 21.719700 21.589497 21.459309 21.220600 21.068699 20.612995 20.330906 20.265797 20.222401 20.265797 20.287510 20.244099 20.244099 20.244099 20.113895 20.157307 20.222401 20.135609 20.179005 20.092197 20.048801 20.135609 20.048801 20.070499 19.983707 20.070499 20.048801 20.135609 20.070499 20.179005 20.157307 20.179005 20.135609 20.265797 20.179005 20.179005 20.200703 20.135609 20.179005 20.157307 20.265797 20.222401 20.222401 20.244099 20.200703 20.135609 20.200703 20.244099 20.352604 20.287510 20.265797 20.222401 20.330906 20.244099 20.200703 20.244099 20.244099 
20.656406 20.830006 20.808308 21.329105 22.045200 22.587696 22.457508 22.544300 22.696201 22.783009 22.739597 22.913197 23.130207 23.216999 23.694401 23.781208 23.607609 23.672703 23.651005 23.651005 23.564198 23.629307 23.737797 23.629307 23.759510 23.737797 23.824604 24.041599 24.236897 24.562397 24.931309 24.931309 24.974705 25.018101 24.953007 24.866199 24.822803 24.692600 24.584110 24.280308 24.280308 24.171803 24.215199 24.171803 24.215199 24.323704 24.432209 24.432209 24.584110 24.735996 24.779408 24.757710 24.649204 24.584110 24.410496 24.432209 24.432209 24.497303 24.801105 24.909595 25.039799 25.104908 25.278507 25.430408 25.408695 25.495502 25.538898 25.495502 25.256809 25.061497 24.866199 24.584110 24.302006 24.215199 24.128407 24.128407 24.150105 24.150105 24.193501 24.410496 24.605808 24.692600 24.801105 24.801105 24.844501 24.779408 24.714298 24.670902 24.475605 24.323704 24.084995 24.019901 23.672703 23.390598 23.151905 22.783009 22.631107 22.479206 22.414097 22.088596 22.045200 21.914997 21.741398 21.719700 21.589497 21.350803 21.263996 20.916798 20.482807 20.222401 20.222401 20.200703 20.222401 20.222401 20.287510 20.222401 20.244099 20.330906 20.287510 20.417698 20.157307 20.244099 20.135609 20.135609 20.092197 20.157307 20.048801 19.983707 20.048801 20.092197 20.092197 20.092197 20.135609 20.135609 20.135609 20.179005 20.179005 20.200703 20.135609 20.135609 20.135609 20.135609 20.222401 20.179005 20.222401 20.222401 20.309208 20.309208 20.287510 20.287510 20.157307 20.222401 20.309208 20.287510 20.222401 20.222401 20.244099 20.200703 20.244099 20.265797 
20.764896 20.851704 20.960209 21.285709 22.001804 22.631107 22.587696 22.717899 22.761295 22.804707 22.783009 22.956608 23.130207 23.325504 23.651005 23.802906 23.672703 23.672703 23.651005 23.607609 23.629307 23.672703 23.585896 23.672703 23.737797 23.868000 23.889698 24.150105 24.388798 24.670902 24.931309 24.909595 25.018101 24.996403 25.126606 25.039799 24.735996 24.670902 24.475605 24.171803 24.041599 24.041599 24.128407 24.041599 24.063297 24.236897 24.345402 24.497303 24.649204 24.844501 24.931309 24.953007 24.909595 24.844501 24.627506 24.627506 24.844501 24.757710 24.909595 24.757710 24.909595 24.974705 25.083210 25.148304 25.278507 25.321903 25.321903 25.343601 25.321903 25.039799 24.779408 24.649204 24.302006 24.236897 24.258610 24.171803 24.193501 24.193501 24.302006 24.497303 24.540699 24.779408 24.844501 24.974705 24.822803 24.801105 24.757710 24.649204 24.497303 24.367100 24.171803 23.911396 23.672703 23.390598 23.173603 22.848103 22.587696 22.500904 22.435810 22.175404 22.045200 21.914997 21.871601 21.763096 21.546101 21.437595 21.177204 20.851704 20.461109 20.330906 20.287510 20.244099 20.244099 20.244099 20.265797 20.179005 20.330906 20.569599 20.743198 20.699802 20.374302 20.265797 20.200703 20.135609 20.157307 20.113895 20.157307 20.048801 19.940296 20.070499 20.157307 20.113895 20.092197 20.135609 20.157307 20.157307 20.135609 20.113895 20.092197 20.157307 20.179005 20.265797 20.222401 20.157307 20.135609 20.287510 20.287510 20.222401 20.265797 20.265797 20.222401 20.265797 20.352604 20.330906 20.265797 20.222401 20.309208 20.244099 20.244099 20.352604 
20.699802 20.851704 21.068699 21.307407 22.045200 22.696201 22.761295 22.696201 22.696201 22.717899 22.761295 22.869801 23.086796 23.368900 23.846302 23.846302 23.737797 23.737797 23.694401 23.672703 23.694401 23.672703 23.802906 23.716099 23.781208 23.911396 24.063297 24.128407 24.453907 24.670902 25.039799 24.931309 24.974705 25.104908 25.104908 24.931309 24.822803 24.627506 24.540699 24.150105 24.084995 23.933109 24.041599 23.976505 24.041599 24.171803 24.345402 24.475605 24.801105 24.909595 25.126606 25.126606 25.104908 25.083210 24.931309 24.931309 24.953007 24.953007 24.866199 24.757710 24.735996 24.757710 24.822803 24.931309 24.974705 25.039799 25.170002 25.191700 25.213398 25.104908 24.670902 24.670902 24.540699 24.345402 24.323704 24.280308 24.323704 24.367100 24.388798 24.540699 24.670902 24.714298 24.909595 24.931309 24.931309 24.909595 24.844501 24.714298 24.540699 24.323704 24.215199 24.063297 23.716099 23.303806 23.130207 22.891499 22.587696 22.522602 22.392399 22.218800 22.001804 21.980106 21.806507 21.763096 21.502705 21.481007 21.090397 20.851704 20.504505 20.330906 20.287510 20.330906 20.265797 20.222401 20.287510 20.309208 20.244099 20.526203 20.656406 20.678104 20.417698 20.200703 20.179005 20.244099 20.179005 20.200703 20.135609 20.092197 20.070499 20.092197 20.179005 20.157307 20.157307 20.070499 20.135609 20.113895 20.265797 20.113895 20.157307 20.265797 20.244099 20.222401 20.135609 20.287510 20.244099 20.309208 20.330906 20.265797 20.244099 20.330906 20.244099 20.287510 20.244099 20.330906 20.330906 20.222401 20.330906 20.374302 20.352604 20.309208 
20.786610 20.895100 21.068699 21.546101 22.197102 22.761295 22.674503 22.761295 22.848103 22.696201 22.783009 22.934910 23.216999 23.282108 23.759510 23.889698 23.737797 23.759510 23.868000 23.868000 23.868000 23.824604 23.889698 23.868000 23.868000 23.976505 24.128407 24.215199 24.388798 24.735996 24.953007 24.974705 25.039799 25.061497 25.126606 25.039799 24.866199 24.627506 24.453907 24.063297 24.063297 23.954807 23.976505 23.933109 23.933109 24.128407 24.236897 24.540699 24.779408 25.018101 25.256809 25.148304 25.256809 25.148304 25.104908 25.126606 25.126606 25.039799 24.974705 24.670902 24.562397 24.605808 24.497303 24.670902 24.735996 24.757710 24.866199 25.061497 25.083210 25.104908 24.996403 24.887897 24.714298 24.627506 24.540699 24.475605 24.497303 24.497303 24.453907 24.584110 24.692600 24.909595 24.931309 24.974705 24.953007 24.931309 24.801105 24.757710 24.540699 24.345402 24.215199 24.041599 23.737797 23.434010 23.216999 22.934910 22.609409 22.479206 22.479206 22.305607 22.023502 21.936695 21.806507 21.784809 21.654606 21.459309 21.177204 20.678104 20.417698 20.330906 20.265797 20.309208 20.352604 20.287510 20.287510 20.244099 20.330906 20.330906 20.309208 20.352604 20.330906 20.309208 20.157307 20.179005 20.135609 20.157307 20.157307 20.070499 20.092197 20.157307 20.179005 20.200703 20.200703 20.135609 20.179005 20.135609 20.135609 20.222401 20.287510 20.265797 20.222401 20.265797 20.179005 20.309208 20.396000 20.309208 20.265797 20.157307 20.265797 20.309208 20.287510 20.352604 20.374302 20.374302 20.309208 20.265797 20.309208 20.309208 20.287510 20.396000 
20.678104 20.916798 21.025303 21.567799 22.066898 22.696201 22.674503 22.717899 22.804707 22.696201 22.826405 22.956608 23.108509 23.325504 23.781208 23.868000 23.737797 23.824604 23.911396 23.889698 24.106709 24.041599 24.084995 23.933109 23.998203 23.998203 24.106709 24.302006 24.432209 24.779408 24.887897 24.887897 24.996403 25.104908 24.974705 24.974705 24.757710 24.453907 24.258610 24.041599 23.954807 23.889698 23.933109 23.911396 23.824604 24.041599 24.302006 24.519001 24.801105 25.039799 25.191700 25.191700 25.343601 25.235096 25.256809 25.278507 25.148304 25.018101 24.801105 24.540699 24.345402 24.367100 24.388798 24.388798 24.367100 24.540699 24.649204 24.714298 24.953007 25.018101 25.126606 25.104908 24.953007 24.866199 24.822803 24.801105 24.714298 24.670902 24.670902 24.714298 24.822803 24.866199 24.909595 24.931309 24.909595 24.909595 24.757710 24.757710 24.584110 24.323704 24.128407 23.933109 23.651005 23.347202 23.173603 22.891499 22.696201 22.392399 22.414097 22.218800 21.980106 21.958408 21.763096 21.806507 21.611210 21.350803 20.830006 20.526203 20.439396 20.374302 20.352604 20.330906 20.309208 20.330906 20.287510 20.222401 20.309208 20.200703 20.222401 20.179005 20.135609 20.309208 20.222401 20.200703 20.179005 20.179005 20.048801 20.092197 20.135609 20.157307 20.135609 20.157307 20.157307 20.179005 20.157307 20.179005 20.179005 20.157307 20.244099 20.265797 20.244099 20.244099 20.287510 20.222401 20.352604 20.287510 20.265797 20.200703 20.330906 20.330906 20.265797 20.287510 20.309208 20.330906 20.330906 20.330906 20.309208 20.330906 20.287510 20.309208 
20.699802 20.678104 21.090397 21.676304 22.088596 22.587696 22.609409 22.739597 22.696201 22.761295 22.717899 22.826405 23.043400 23.325504 23.694401 23.737797 23.716099 23.781208 23.954807 24.150105 24.171803 24.171803 24.236897 24.171803 24.150105 24.280308 24.128407 24.345402 24.410496 24.670902 24.801105 24.866199 24.779408 24.931309 24.822803 24.866199 24.605808 24.410496 24.280308 23.998203 24.063297 23.976505 23.933109 23.933109 23.911396 24.063297 24.236897 24.562397 24.822803 25.061497 25.083210 25.191700 25.321903 25.235096 25.278507 25.256809 25.061497 25.018101 24.692600 24.367100 24.323704 24.171803 24.193501 24.215199 24.258610 24.302006 24.345402 24.540699 24.801105 25.018101 25.213398 25.235096 25.126606 25.083210 24.974705 25.039799 24.844501 24.909595 24.866199 24.844501 24.866199 24.822803 24.801105 24.801105 24.757710 24.670902 24.584110 24.627506 24.432209 24.345402 23.954807 23.737797 23.499104 23.303806 23.086796 22.848103 22.522602 22.500904 22.370701 22.175404 22.066898 21.871601 21.849903 21.698002 21.481007 21.242298 20.721500 20.439396 20.309208 20.309208 20.330906 20.309208 20.244099 20.265797 20.135609 20.200703 20.287510 20.157307 20.179005 20.157307 20.222401 20.200703 20.222401 20.179005 20.157307 20.179005 20.092197 20.135609 20.027103 20.135609 20.179005 20.135609 20.092197 20.092197 20.157307 20.179005 20.222401 20.157307 20.113895 20.157307 20.179005 20.287510 20.244099 20.265797 20.244099 20.222401 20.179005 20.222401 20.309208 20.396000 20.287510 20.287510 20.309208 20.222401 20.222401 20.287510 20.287510 20.200703 20.309208 20.330906 
20.656406 20.873402 21.133808 21.437595 22.110310 22.652805 22.587696 22.652805 22.739597 22.696201 22.717899 22.891499 23.021702 23.282108 23.607609 23.716099 23.585896 23.759510 23.998203 24.280308 24.475605 24.475605 24.410496 24.323704 24.323704 24.367100 24.258610 24.432209 24.410496 24.497303 24.649204 24.605808 24.735996 24.735996 24.757710 24.735996 24.627506 24.475605 24.323704 24.171803 24.106709 23.933109 23.933109 23.889698 23.889698 24.106709 24.323704 24.584110 24.887897 25.061497 25.300205 25.235096 25.300205 25.235096 25.321903 25.213398 25.104908 24.931309 24.735996 24.236897 24.215199 24.150105 24.084995 24.215199 24.150105 24.236897 24.236897 24.519001 24.779408 25.061497 25.321903 25.365299 25.343601 25.256809 25.213398 25.235096 25.148304 25.148304 25.061497 25.018101 24.735996 24.735996 24.670902 24.605808 24.497303 24.410496 24.453907 24.453907 24.258610 24.171803 23.998203 23.694401 23.585896 23.195301 23.043400 22.739597 22.609409 22.500904 22.349003 22.218800 22.023502 21.914997 21.828205 21.763096 21.481007 21.177204 20.547901 20.309208 20.374302 20.330906 20.352604 20.287510 20.222401 20.396000 20.287510 20.287510 20.330906 20.309208 20.092197 20.135609 20.244099 20.265797 20.222401 20.200703 20.200703 20.092197 20.092197 20.113895 20.113895 20.070499 20.135609 20.200703 20.092197 20.157307 20.113895 20.265797 20.244099 20.179005 20.092197 20.200703 20.179005 20.244099 20.092197 20.200703 20.265797 20.200703 20.222401 20.244099 20.352604 20.287510 20.287510 20.200703 20.244099 20.265797 20.244099 20.200703 20.309208 20.309208 20.265797 20.265797 
20.743198 20.830006 21.177204 21.437595 22.001804 22.587696 22.631107 22.587696 22.783009 22.674503 22.717899 22.913197 23.043400 23.303806 23.499104 23.672703 23.651005 23.716099 23.954807 24.367100 24.432209 24.605808 24.519001 24.497303 24.649204 24.540699 24.584110 24.497303 24.367100 24.367100 24.584110 24.453907 24.453907 24.540699 24.562397 24.584110 24.562397 24.497303 24.497303 24.280308 24.150105 23.998203 24.063297 24.063297 24.041599 24.215199 24.388798 24.649204 24.909595 24.996403 25.235096 25.213398 25.235096 25.321903 25.256809 25.170002 25.018101 24.866199 24.562397 24.236897 24.128407 24.150105 24.128407 24.128407 24.063297 24.193501 24.236897 24.519001 24.822803 25.170002 25.365299 25.517200 25.517200 25.517200 25.408695 25.386997 25.386997 25.213398 25.170002 24.996403 24.714298 24.519001 24.497303 24.453907 24.345402 24.302006 24.280308 24.215199 24.171803 24.063297 23.781208 23.629307 23.499104 23.260410 23.065098 22.761295 22.652805 22.544300 22.392399 22.218800 22.066898 21.914997 21.828205 21.828205 21.437595 20.916798 20.352604 20.396000 20.439396 20.352604 20.287510 20.330906 20.200703 20.352604 20.287510 20.265797 20.287510 20.330906 20.244099 20.200703 20.200703 20.222401 20.265797 20.157307 20.157307 20.222401 20.092197 20.200703 20.135609 20.179005 20.200703 20.200703 20.244099 20.244099 20.200703 20.244099 20.244099 20.179005 20.200703 20.265797 20.244099 20.200703 20.244099 20.222401 20.244099 20.265797 20.330906 20.265797 20.222401 20.200703 20.244099 20.352604 20.330906 20.482807 20.244099 20.330906 20.374302 20.330906 20.222401 20.374302 
20.830006 20.830006 21.198902 21.502705 22.132008 22.587696 22.609409 22.696201 22.717899 22.761295 22.696201 22.696201 22.978306 23.151905 23.520802 23.542500 23.542500 23.759510 24.019901 24.367100 24.519001 24.692600 24.670902 24.627506 24.714298 24.692600 24.584110 24.540699 24.345402 24.410496 24.302006 24.345402 24.193501 24.323704 24.345402 24.410496 24.453907 24.497303 24.475605 24.388798 24.410496 24.193501 24.193501 24.128407 24.150105 24.258610 24.367100 24.692600 24.822803 24.953007 25.104908 25.191700 25.256809 25.256809 25.300205 25.235096 25.083210 24.887897 24.605808 24.302006 24.106709 24.106709 24.084995 24.084995 24.106709 24.150105 24.258610 24.562397 24.757710 25.104908 25.365299 25.495502 25.517200 25.560596 25.430408 25.430408 25.386997 25.343601 25.213398 24.931309 24.649204 24.475605 24.323704 24.236897 24.215199 24.128407 24.019901 24.106709 23.933109 23.976505 23.759510 23.520802 23.434010 23.260410 23.000004 22.804707 22.652805 22.457508 22.392399 22.197102 22.110310 21.871601 21.784809 21.719700 21.415897 20.656406 20.374302 20.374302 20.352604 20.330906 20.222401 20.287510 20.309208 20.287510 20.287510 20.265797 20.200703 20.200703 20.200703 20.222401 20.222401 20.200703 20.157307 20.157307 20.179005 20.179005 20.179005 20.179005 20.200703 20.179005 20.200703 20.200703 20.244099 20.179005 20.157307 20.113895 20.157307 20.157307 20.200703 20.200703 20.222401 20.179005 20.222401 20.157307 20.222401 20.330906 20.244099 20.265797 20.265797 20.200703 20.374302 20.374302 20.417698 20.287510 20.352604 20.287510 20.244099 20.374302 20.244099 20.396000 
20.764896 20.830006 21.177204 21.502705 22.045200 22.565998 22.609409 22.696201 22.717899 22.696201 22.587696 22.826405 23.000004 23.260410 23.477406 23.564198 23.477406 23.759510 24.084995 24.410496 24.562397 24.779408 24.714298 24.670902 24.714298 24.692600 24.562397 24.605808 24.367100 24.280308 24.236897 24.150105 24.150105 24.258610 24.302006 24.345402 24.410496 24.540699 24.627506 24.497303 24.540699 24.410496 24.453907 24.367100 24.367100 24.388798 24.453907 24.627506 24.779408 24.909595 24.974705 25.148304 25.170002 25.278507 25.170002 25.126606 24.974705 24.735996 24.562397 24.236897 24.106709 24.106709 24.063297 24.084995 24.041599 24.193501 24.236897 24.475605 24.866199 25.104908 25.321903 25.452106 25.538898 25.495502 25.517200 25.582310 25.430408 25.321903 25.083210 24.822803 24.475605 24.323704 24.236897 24.106709 24.063297 24.041599 23.976505 23.889698 23.868000 23.694401 23.651005 23.477406 23.238697 23.043400 22.956608 22.783009 22.544300 22.457508 22.327305 22.175404 22.001804 21.893299 21.741398 21.632908 21.198902 20.547901 20.374302 20.417698 20.396000 20.352604 20.330906 20.287510 20.244099 20.287510 20.265797 20.265797 20.287510 20.244099 20.179005 20.244099 20.222401 20.222401 20.200703 20.200703 20.244099 20.200703 20.135609 20.157307 20.157307 20.157307 20.200703 20.113895 20.179005 20.222401 20.157307 20.135609 20.157307 20.200703 20.200703 20.157307 20.244099 20.200703 20.265797 20.244099 20.287510 20.265797 20.287510 20.244099 20.265797 20.222401 20.396000 20.352604 20.309208 20.265797 20.244099 20.330906 20.352604 20.374302 20.330906 20.352604 
20.786610 20.808308 21.242298 21.567799 21.980106 22.565998 22.500904 22.674503 22.696201 22.739597 22.761295 22.804707 23.043400 23.347202 23.455708 23.499104 23.499104 23.846302 24.063297 24.453907 24.714298 24.822803 24.822803 24.735996 24.801105 24.779408 24.670902 24.432209 24.171803 24.193501 24.236897 24.106709 24.041599 24.106709 24.150105 24.280308 24.432209 24.540699 24.866199 24.735996 24.670902 24.627506 24.714298 24.692600 24.519001 24.649204 24.692600 24.627506 24.627506 24.649204 24.714298 24.822803 24.931309 24.996403 25.061497 25.083210 24.866199 24.757710 24.605808 24.345402 24.171803 24.193501 24.041599 24.063297 24.150105 24.171803 24.280308 24.475605 24.822803 25.170002 25.365299 25.408695 25.473804 25.473804 25.517200 25.452106 25.386997 25.213398 25.061497 24.779408 24.540699 24.323704 24.150105 24.150105 24.019901 23.933109 23.933109 23.846302 23.737797 23.607609 23.520802 23.282108 23.238697 23.108509 22.956608 22.761295 22.609409 22.370701 22.349003 22.240498 22.045200 21.936695 21.741398 21.611210 21.112110 20.547901 20.482807 20.504505 20.439396 20.396000 20.265797 20.287510 20.265797 20.287510 20.330906 20.309208 20.265797 20.200703 20.244099 20.244099 20.200703 20.287510 20.330906 20.222401 20.222401 20.265797 20.179005 20.265797 20.222401 20.309208 20.309208 20.222401 20.222401 20.244099 20.287510 20.157307 20.157307 20.287510 20.287510 20.179005 20.200703 20.157307 20.179005 20.200703 20.200703 20.330906 20.330906 20.244099 20.330906 20.330906 20.287510 20.244099 20.222401 20.309208 20.265797 20.287510 20.287510 20.287510 20.374302 20.352604 
20.743198 20.851704 21.329105 21.763096 22.066898 22.522602 22.544300 22.587696 22.565998 22.696201 22.761295 22.804707 22.978306 23.282108 23.455708 23.520802 23.499104 23.737797 24.041599 24.497303 24.540699 24.692600 24.670902 24.692600 24.844501 24.714298 24.453907 24.323704 24.236897 24.171803 24.128407 24.150105 24.128407 24.128407 24.215199 24.280308 24.605808 24.714298 24.801105 24.866199 24.844501 24.822803 24.822803 24.779408 24.692600 24.822803 24.735996 24.562397 24.432209 24.432209 24.497303 24.562397 24.692600 24.779408 24.844501 24.931309 24.801105 24.757710 24.605808 24.345402 24.258610 24.193501 24.171803 24.171803 24.193501 24.193501 24.388798 24.562397 24.887897 25.126606 25.300205 25.365299 25.386997 25.408695 25.473804 25.495502 25.452106 25.235096 25.083210 24.649204 24.497303 24.258610 24.063297 24.019901 23.933109 23.868000 23.824604 23.868000 23.651005 23.499104 23.434010 23.238697 23.173603 22.978306 22.826405 22.652805 22.500904 22.457508 22.349003 22.218800 21.980106 21.849903 21.654606 21.611210 21.003605 20.461109 20.461109 20.504505 20.504505 20.330906 20.309208 20.309208 20.330906 20.265797 20.244099 20.374302 20.287510 20.222401 20.265797 20.287510 20.330906 20.330906 20.287510 20.265797 20.244099 20.222401 20.222401 20.222401 20.309208 20.222401 20.309208 20.265797 20.265797 20.287510 20.222401 20.244099 20.113895 20.330906 20.244099 20.287510 20.244099 20.287510 20.179005 20.244099 20.222401 20.244099 20.179005 20.179005 20.287510 20.417698 20.330906 20.330906 20.265797 20.309208 20.287510 20.330906 20.287510 20.287510 20.287510 20.330906 
20.895100 21.025303 21.329105 21.806507 22.283909 22.565998 22.500904 22.652805 22.609409 22.652805 22.717899 22.826405 23.151905 23.260410 23.542500 23.499104 23.564198 23.868000 24.063297 24.367100 24.497303 24.497303 24.627506 24.584110 24.627506 24.670902 24.540699 24.345402 24.171803 24.150105 24.041599 23.998203 24.128407 24.171803 24.150105 24.323704 24.475605 24.670902 24.996403 24.953007 24.953007 24.887897 24.887897 24.953007 24.866199 24.801105 24.649204 24.388798 24.193501 24.193501 24.171803 24.280308 24.388798 24.453907 24.627506 24.692600 24.692600 24.757710 24.692600 24.562397 24.497303 24.519001 24.280308 24.410496 24.367100 24.345402 24.475605 24.670902 24.909595 25.148304 25.213398 25.278507 25.321903 25.321903 25.343601 25.452106 25.386997 25.235096 25.018101 24.779408 24.519001 24.258610 24.041599 23.976505 23.933109 23.933109 23.824604 23.824604 23.629307 23.607609 23.412296 23.238697 23.151905 23.021702 22.891499 22.717899 22.609409 22.414097 22.414097 22.175404 22.023502 21.849903 21.698002 21.546101 20.830006 20.526203 20.547901 20.482807 20.417698 20.352604 20.287510 20.374302 20.352604 20.309208 20.439396 20.396000 20.287510 20.309208 20.244099 20.309208 20.287510 20.374302 20.309208 20.330906 20.287510 20.309208 20.287510 20.265797 20.200703 20.265797 20.265797 20.222401 20.244099 20.265797 20.244099 20.244099 20.200703 20.200703 20.135609 20.157307 20.265797 20.222401 20.200703 20.265797 20.179005 20.287510 20.265797 20.287510 20.396000 20.461109 20.222401 20.265797 20.265797 20.265797 20.309208 20.265797 20.417698 20.352604 20.265797 20.265797 
20.808308 21.025303 21.372501 21.719700 22.045200 22.587696 22.500904 22.587696 22.587696 22.674503 22.696201 22.891499 23.130207 23.238697 23.499104 23.477406 23.368900 23.477406 23.933109 24.215199 24.302006 24.323704 24.367100 24.519001 24.562397 24.519001 24.345402 24.106709 24.041599 23.998203 24.041599 23.954807 24.019901 24.041599 24.171803 24.302006 24.497303 24.757710 24.996403 24.887897 24.887897 24.931309 24.931309 24.931309 24.757710 24.562397 24.497303 24.215199 24.019901 23.911396 23.954807 24.128407 24.128407 24.215199 24.345402 24.432209 24.605808 24.801105 24.757710 24.801105 24.735996 24.714298 24.562397 24.562397 24.540699 24.584110 24.540699 24.670902 24.779408 24.931309 25.083210 25.126606 25.126606 25.104908 25.191700 25.148304 25.235096 25.083210 24.953007 24.692600 24.410496 24.150105 24.106709 23.889698 23.933109 23.933109 23.824604 23.672703 23.542500 23.390598 23.368900 23.238697 23.086796 23.000004 22.783009 22.696201 22.457508 22.414097 22.370701 22.175404 21.980106 21.806507 21.524403 21.329105 20.808308 20.461109 20.417698 20.352604 20.352604 20.309208 20.244099 20.309208 20.244099 20.287510 20.396000 20.396000 20.265797 20.287510 20.222401 20.265797 20.374302 20.330906 20.244099 20.200703 20.179005 20.179005 20.179005 20.200703 20.200703 20.200703 20.200703 20.244099 20.330906 20.200703 20.309208 20.287510 20.222401 20.244099 20.092197 20.092197 20.157307 20.265797 20.222401 20.309208 20.092197 20.222401 20.309208 20.179005 20.265797 20.374302 20.200703 20.222401 20.265797 20.135609 20.265797 20.352604 20.287510 20.330906 20.265797 20.287510 
20.764896 20.981907 21.307407 21.676304 22.110310 22.370701 22.349003 22.522602 22.631107 22.696201 22.674503 22.739597 23.043400 23.282108 23.412296 23.390598 23.390598 23.390598 23.629307 23.824604 24.019901 24.171803 24.171803 24.193501 24.323704 24.410496 24.215199 24.041599 23.824604 23.889698 23.976505 23.954807 23.933109 24.063297 24.041599 24.258610 24.519001 24.649204 24.909595 24.844501 24.974705 24.909595 24.974705 24.887897 24.822803 24.649204 24.388798 24.193501 23.868000 23.846302 23.868000 23.911396 23.976505 24.041599 24.150105 24.302006 24.497303 24.801105 24.909595 24.931309 24.887897 24.909595 24.822803 24.735996 24.801105 24.887897 24.844501 24.779408 24.779408 24.714298 24.822803 24.844501 24.931309 24.866199 24.953007 24.953007 25.018101 25.061497 24.887897 24.649204 24.388798 24.171803 24.084995 23.998203 23.911396 23.889698 23.672703 23.672703 23.520802 23.412296 23.238697 23.173603 23.086796 22.913197 22.783009 22.717899 22.479206 22.349003 22.305607 22.175404 21.871601 21.828205 21.676304 21.437595 20.743198 20.482807 20.417698 20.330906 20.309208 20.309208 20.287510 20.287510 20.287510 20.330906 20.352604 20.265797 20.287510 20.265797 20.287510 20.265797 20.265797 20.244099 20.244099 20.179005 20.244099 20.157307 20.135609 20.157307 20.244099 20.222401 20.309208 20.200703 20.309208 20.222401 20.352604 20.200703 20.309208 20.157307 20.222401 20.222401 20.157307 20.157307 20.200703 20.287510 20.113895 20.179005 20.309208 20.244099 20.374302 20.265797 20.200703 20.222401 20.244099 20.222401 20.222401 20.265797 20.200703 20.265797 20.309208 20.352604 
20.786610 20.764896 21.372501 21.589497 22.175404 22.457508 22.392399 22.392399 22.544300 22.565998 22.609409 22.783009 23.151905 23.303806 23.520802 23.390598 23.347202 23.434010 23.585896 23.607609 23.759510 23.911396 23.846302 23.911396 24.019901 24.150105 24.041599 23.846302 23.759510 23.824604 23.933109 23.976505 23.911396 24.084995 24.041599 24.215199 24.453907 24.627506 24.822803 24.844501 25.039799 24.953007 25.039799 24.844501 24.757710 24.497303 24.302006 24.041599 23.868000 23.716099 23.781208 23.824604 23.759510 23.889698 23.998203 24.302006 24.475605 24.801105 25.039799 24.996403 25.083210 25.148304 24.931309 24.996403 24.931309 24.822803 24.822803 24.692600 24.475605 24.432209 24.540699 24.519001 24.649204 24.584110 24.584110 24.735996 24.822803 24.779408 24.649204 24.584110 24.367100 24.410496 24.215199 24.215199 23.889698 23.911396 23.737797 23.629307 23.434010 23.368900 23.216999 23.173603 23.108509 22.934910 22.739597 22.674503 22.522602 22.305607 22.175404 22.110310 21.893299 21.719700 21.459309 21.394199 20.721500 20.439396 20.374302 20.352604 20.287510 20.222401 20.244099 20.374302 20.309208 20.309208 20.352604 20.244099 20.330906 20.287510 20.287510 20.330906 20.244099 20.244099 20.179005 20.222401 20.157307 20.222401 20.179005 20.157307 20.244099 20.265797 20.244099 20.222401 20.352604 20.287510 20.287510 20.309208 20.330906 20.265797 20.222401 20.265797 20.222401 20.200703 20.157307 20.200703 20.135609 20.157307 20.309208 20.222401 20.200703 20.200703 20.200703 20.244099 20.200703 20.222401 20.113895 20.179005 20.265797 20.265797 20.309208 20.265797 
20.895100 20.830006 21.394199 21.741398 22.045200 22.414097 22.370701 22.479206 22.500904 22.587696 22.848103 22.869801 23.282108 23.347202 23.607609 23.542500 23.434010 23.434010 23.477406 23.607609 23.607609 23.651005 23.737797 23.868000 23.911396 23.889698 23.911396 23.911396 23.868000 23.846302 23.889698 23.933109 23.933109 24.063297 23.998203 24.215199 24.497303 24.735996 24.822803 24.822803 24.887897 24.887897 24.974705 24.844501 24.627506 24.519001 24.323704 24.019901 23.759510 23.781208 23.737797 23.759510 23.759510 23.824604 23.998203 24.302006 24.453907 24.822803 25.148304 24.996403 25.191700 25.104908 25.148304 25.213398 25.039799 24.931309 24.801105 24.735996 24.323704 24.323704 24.236897 24.388798 24.475605 24.410496 24.367100 24.497303 24.562397 24.605808 24.822803 24.757710 24.627506 24.562397 24.475605 24.236897 24.171803 24.128407 23.954807 23.824604 23.585896 23.325504 23.260410 23.151905 23.108509 22.978306 22.891499 22.631107 22.479206 22.305607 22.240498 22.175404 21.784809 21.828205 21.567799 21.133808 20.634708 20.439396 20.352604 20.439396 20.309208 20.265797 20.309208 20.330906 20.309208 20.352604 20.352604 20.352604 20.396000 20.330906 20.265797 20.222401 20.265797 20.287510 20.265797 20.244099 20.222401 20.179005 20.157307 20.222401 20.309208 20.287510 20.265797 20.265797 20.309208 20.309208 20.287510 20.309208 20.352604 20.309208 20.374302 20.330906 20.265797 20.244099 20.179005 20.222401 20.244099 20.222401 20.287510 20.287510 20.265797 20.265797 20.287510 20.222401 20.330906 20.309208 20.287510 20.265797 20.222401 20.309208 20.287510 20.309208 
21.003605 20.851704 21.350803 21.741398 22.066898 22.479206 22.370701 22.457508 22.544300 22.522602 22.869801 22.913197 23.238697 23.303806 23.542500 23.629307 23.434010 23.499104 23.520802 23.542500 23.564198 23.629307 23.672703 23.694401 23.759510 23.737797 23.694401 23.759510 23.846302 23.759510 23.889698 23.781208 23.954807 23.954807 24.063297 24.193501 24.475605 24.584110 24.801105 24.649204 24.779408 24.735996 24.909595 24.735996 24.562397 24.453907 24.171803 23.868000 23.716099 23.759510 23.716099 23.716099 23.759510 23.824604 23.933109 24.215199 24.410496 24.801105 25.083210 25.018101 25.083210 25.191700 25.104908 25.235096 25.191700 24.909595 24.887897 24.540699 24.258610 24.128407 24.150105 24.236897 24.193501 24.128407 24.280308 24.323704 24.367100 24.497303 24.692600 24.887897 24.801105 24.735996 24.670902 24.519001 24.345402 24.258610 24.150105 23.889698 23.716099 23.542500 23.282108 23.108509 23.173603 22.934910 22.783009 22.652805 22.500904 22.370701 22.283909 22.088596 21.871601 21.719700 21.459309 21.025303 20.504505 20.482807 20.352604 20.396000 20.374302 20.330906 20.330906 20.287510 20.287510 20.396000 20.287510 20.374302 20.352604 20.309208 20.309208 20.244099 20.374302 20.287510 20.222401 20.352604 20.157307 20.222401 20.200703 20.200703 20.244099 20.244099 20.287510 20.309208 20.374302 20.287510 20.330906 20.222401 20.200703 20.244099 20.200703 20.244099 20.265797 20.287510 20.135609 20.200703 20.222401 20.200703 20.200703 20.265797 20.200703 20.309208 20.200703 20.244099 20.222401 20.309208 20.287510 20.287510 20.200703 20.287510 20.244099 20.330906 
21.047001 20.895100 21.394199 21.719700 22.088596 22.522602 22.479206 22.500904 22.674503 22.674503 22.652805 22.761295 23.086796 23.282108 23.499104 23.607609 23.455708 23.520802 23.629307 23.737797 23.716099 23.694401 23.651005 23.651005 23.781208 23.716099 23.607609 23.737797 23.716099 23.737797 23.846302 23.781208 23.846302 23.976505 23.954807 24.106709 24.345402 24.432209 24.562397 24.584110 24.627506 24.649204 24.735996 24.670902 24.475605 24.193501 24.171803 23.846302 23.716099 23.651005 23.651005 23.651005 23.759510 23.824604 23.933109 24.171803 24.432209 24.779408 25.148304 25.018101 25.148304 25.170002 25.213398 25.148304 25.104908 25.018101 24.822803 24.432209 24.171803 24.171803 24.106709 24.084995 24.063297 24.063297 24.193501 24.215199 24.367100 24.540699 24.801105 24.866199 24.887897 24.909595 24.844501 24.779408 24.562397 24.497303 24.258610 24.150105 23.889698 23.651005 23.368900 23.173603 23.086796 22.956608 22.869801 22.674503 22.544300 22.349003 22.283909 22.240498 22.001804 21.654606 21.394199 20.895100 20.547901 20.504505 20.417698 20.374302 20.396000 20.352604 20.330906 20.352604 20.396000 20.374302 20.439396 20.396000 20.417698 20.287510 20.352604 20.352604 20.330906 20.352604 20.396000 20.200703 20.222401 20.309208 20.222401 20.200703 20.287510 20.309208 20.265797 20.352604 20.374302 20.265797 20.287510 20.222401 20.135609 20.113895 20.113895 20.070499 20.135609 20.135609 20.135609 20.179005 20.157307 20.222401 20.157307 20.222401 20.309208 20.330906 20.265797 20.309208 20.374302 20.330906 20.244099 20.287510 20.396000 20.352604 20.352604 20.374302 
21.003605 20.938496 21.459309 21.806507 22.218800 22.414097 22.457508 22.500904 22.544300 22.522602 22.587696 22.717899 22.848103 23.086796 23.238697 23.303806 23.238697 23.390598 23.455708 23.607609 23.542500 23.694401 23.651005 23.781208 23.846302 23.802906 23.737797 23.846302 23.802906 23.759510 23.802906 23.781208 23.911396 23.933109 23.911396 23.954807 24.150105 24.302006 24.345402 24.302006 24.410496 24.432209 24.649204 24.475605 24.410496 24.171803 23.976505 23.781208 23.607609 23.651005 23.694401 23.651005 23.781208 23.868000 24.041599 24.215199 24.388798 24.757710 24.996403 24.996403 25.104908 25.170002 25.126606 25.213398 25.061497 24.909595 24.692600 24.345402 24.106709 24.084995 23.998203 24.063297 24.041599 23.998203 24.063297 24.106709 24.193501 24.497303 24.757710 24.887897 24.996403 24.974705 24.887897 24.844501 24.757710 24.627506 24.475605 24.323704 24.063297 23.737797 23.455708 23.216999 23.173603 23.043400 22.848103 22.783009 22.500904 22.262196 22.262196 22.153706 21.828205 21.632908 21.307407 20.764896 20.461109 20.439396 20.461109 20.396000 20.461109 20.309208 20.352604 20.374302 20.396000 20.461109 20.396000 20.439396 20.374302 20.309208 20.396000 20.330906 20.287510 20.374302 20.244099 20.222401 20.309208 20.222401 20.157307 20.244099 20.265797 20.309208 20.265797 20.352604 20.222401 20.157307 20.179005 20.200703 20.157307 20.200703 20.265797 20.135609 20.179005 20.179005 20.179005 20.135609 20.179005 20.157307 20.287510 20.244099 20.309208 20.374302 20.179005 20.309208 20.309208 20.309208 20.244099 20.244099 20.352604 20.374302 20.309208 20.396000 
20.895100 21.068699 21.394199 21.871601 22.110310 22.327305 22.522602 22.522602 22.631107 22.565998 22.609409 22.652805 22.717899 22.913197 23.151905 23.173603 23.086796 23.195301 23.325504 23.434010 23.477406 23.542500 23.564198 23.607609 23.716099 23.781208 23.868000 23.911396 23.868000 23.846302 23.976505 23.933109 23.976505 23.954807 23.933109 24.084995 24.106709 24.150105 24.171803 24.193501 24.258610 24.236897 24.367100 24.345402 24.128407 24.084995 23.889698 23.824604 23.585896 23.607609 23.716099 23.672703 23.802906 23.802906 23.911396 24.128407 24.323704 24.735996 24.909595 24.909595 25.018101 25.126606 25.126606 25.126606 24.887897 24.801105 24.584110 24.302006 24.019901 23.954807 24.041599 23.998203 24.019901 23.976505 24.019901 24.041599 24.171803 24.432209 24.757710 24.974705 24.974705 25.039799 24.953007 24.974705 24.844501 24.801105 24.453907 24.302006 24.084995 23.716099 23.499104 23.238697 23.065098 22.956608 22.826405 22.696201 22.479206 22.370701 22.240498 22.001804 21.828205 21.589497 21.155506 20.764896 20.417698 20.482807 20.374302 20.374302 20.417698 20.309208 20.265797 20.330906 20.417698 20.396000 20.352604 20.374302 20.352604 20.287510 20.352604 20.287510 20.309208 20.309208 20.287510 20.179005 20.309208 20.222401 20.157307 20.200703 20.287510 20.287510 20.352604 20.222401 20.200703 20.092197 20.200703 20.287510 20.330906 20.330906 20.396000 20.352604 20.244099 20.330906 20.309208 20.330906 20.330906 20.330906 20.374302 20.352604 20.396000 20.482807 20.309208 20.287510 20.309208 20.309208 20.309208 20.287510 20.309208 20.222401 20.309208 20.352604 
20.895100 20.916798 21.698002 21.806507 22.023502 22.435810 22.327305 22.522602 22.544300 22.522602 22.609409 22.587696 22.565998 22.848103 22.934910 23.065098 23.021702 23.086796 23.238697 23.260410 23.173603 23.390598 23.412296 23.434010 23.759510 23.716099 23.716099 23.889698 23.911396 23.933109 23.846302 23.933109 24.019901 24.063297 24.019901 24.084995 24.106709 24.128407 24.128407 24.128407 24.106709 24.128407 24.150105 24.171803 24.084995 23.976505 23.802906 23.781208 23.564198 23.607609 23.651005 23.716099 23.716099 23.889698 23.976505 24.171803 24.410496 24.692600 24.931309 24.931309 24.931309 25.148304 25.104908 25.104908 24.887897 24.714298 24.540699 24.258610 24.063297 23.911396 23.976505 23.976505 23.889698 23.911396 24.041599 24.019901 24.236897 24.497303 24.714298 24.974705 24.953007 25.083210 25.018101 25.018101 24.887897 24.866199 24.649204 24.410496 24.150105 23.759510 23.585896 23.368900 23.130207 22.956608 22.848103 22.717899 22.479206 22.327305 22.283909 22.023502 21.698002 21.546101 21.220600 20.808308 20.504505 20.461109 20.396000 20.417698 20.396000 20.352604 20.396000 20.396000 20.461109 20.374302 20.374302 20.330906 20.352604 20.330906 20.352604 20.330906 20.309208 20.330906 20.222401 20.244099 20.200703 20.309208 20.244099 20.222401 20.287510 20.309208 20.309208 20.222401 20.222401 20.265797 20.287510 20.352604 20.352604 20.330906 20.352604 20.396000 20.352604 20.417698 20.287510 20.330906 20.374302 20.352604 20.461109 20.417698 20.504505 20.439396 20.439396 20.417698 20.396000 20.352604 20.396000 20.396000 20.417698 20.309208 20.287510 20.287510 
20.851704 21.133808 21.567799 21.936695 22.153706 22.500904 22.414097 22.457508 22.522602 22.609409 22.587696 22.652805 22.696201 22.848103 22.913197 22.934910 22.913197 23.043400 23.086796 23.216999 23.173603 23.282108 23.390598 23.282108 23.520802 23.564198 23.694401 23.716099 23.716099 23.737797 23.824604 23.868000 23.911396 24.019901 24.084995 24.128407 24.106709 24.128407 24.150105 24.084995 24.106709 23.998203 24.106709 24.106709 24.063297 23.846302 23.737797 23.629307 23.607609 23.585896 23.694401 23.672703 23.781208 23.846302 23.976505 24.106709 24.258610 24.627506 24.822803 24.801105 24.866199 24.887897 24.953007 24.996403 24.757710 24.540699 24.367100 24.084995 23.933109 23.889698 23.933109 23.911396 23.846302 23.911396 23.911396 23.976505 24.215199 24.497303 24.735996 24.996403 24.996403 25.039799 25.083210 24.931309 24.974705 24.953007 24.692600 24.497303 24.171803 23.868000 23.499104 23.260410 23.108509 23.021702 23.065098 22.717899 22.631107 22.262196 22.153706 22.066898 21.741398 21.459309 21.133808 20.699802 20.504505 20.439396 20.461109 20.439396 20.330906 20.330906 20.396000 20.417698 20.352604 20.439396 20.396000 20.352604 20.396000 20.374302 20.352604 20.309208 20.265797 20.374302 20.265797 20.265797 20.330906 20.287510 20.287510 20.244099 20.309208 20.222401 20.287510 20.200703 20.330906 20.244099 20.309208 20.287510 20.287510 20.396000 20.374302 20.396000 20.352604 20.330906 20.417698 20.417698 20.504505 20.461109 20.417698 20.482807 20.504505 20.482807 20.417698 20.504505 20.547901 20.417698 20.461109 20.352604 20.396000 20.374302 20.244099 20.374302 
20.938496 21.090397 21.611210 21.828205 22.283909 22.479206 22.479206 22.544300 22.565998 22.565998 22.652805 22.544300 22.717899 22.739597 22.826405 22.869801 22.934910 22.934910 22.978306 23.108509 23.065098 23.086796 23.151905 23.260410 23.390598 23.499104 23.455708 23.607609 23.542500 23.607609 23.629307 23.672703 23.737797 23.824604 23.911396 23.976505 24.019901 24.063297 24.063297 24.019901 24.106709 24.041599 24.063297 24.106709 23.976505 23.868000 23.781208 23.737797 23.651005 23.672703 23.607609 23.672703 23.868000 23.781208 23.824604 24.019901 24.106709 24.410496 24.519001 24.540699 24.627506 24.714298 24.757710 24.866199 24.649204 24.410496 24.280308 24.041599 23.824604 23.781208 23.911396 23.868000 23.846302 23.868000 23.868000 23.933109 24.193501 24.540699 24.735996 24.974705 24.931309 25.061497 25.061497 25.104908 24.996403 24.866199 24.714298 24.519001 24.302006 23.889698 23.585896 23.347202 23.216999 23.043400 22.869801 22.696201 22.500904 22.327305 22.305607 21.980106 21.611210 21.437595 20.981907 20.678104 20.547901 20.482807 20.396000 20.482807 20.352604 20.396000 20.374302 20.309208 20.309208 20.352604 20.439396 20.396000 20.352604 20.287510 20.287510 20.374302 20.396000 20.287510 20.244099 20.244099 20.265797 20.309208 20.222401 20.309208 20.200703 20.222401 20.157307 20.179005 20.330906 20.244099 20.287510 20.309208 20.265797 20.352604 20.330906 20.352604 20.309208 20.396000 20.417698 20.417698 20.396000 20.417698 20.439396 20.482807 20.504505 20.461109 20.569599 20.526203 20.482807 20.569599 20.504505 20.287510 20.352604 20.417698 20.330906 20.461109 
21.047001 21.263996 21.415897 21.893299 22.132008 22.370701 22.435810 22.479206 22.544300 22.544300 22.609409 22.587696 22.565998 22.652805 22.804707 22.848103 22.761295 22.934910 23.043400 23.130207 22.913197 23.065098 23.086796 23.130207 23.282108 23.347202 23.347202 23.477406 23.390598 23.455708 23.434010 23.499104 23.585896 23.564198 23.672703 23.759510 23.824604 23.889698 23.868000 23.911396 23.998203 24.128407 24.106709 24.128407 23.998203 23.889698 23.846302 23.781208 23.694401 23.716099 23.824604 23.781208 23.824604 23.781208 23.868000 23.933109 24.041599 24.106709 24.367100 24.236897 24.323704 24.432209 24.497303 24.540699 24.367100 24.128407 24.106709 23.954807 23.846302 23.824604 23.889698 23.737797 23.802906 23.759510 23.846302 23.933109 24.128407 24.410496 24.735996 24.931309 24.887897 25.018101 25.018101 24.974705 24.996403 24.822803 24.670902 24.649204 24.171803 23.868000 23.607609 23.412296 23.086796 23.086796 22.934910 22.631107 22.565998 22.283909 22.132008 21.980106 21.719700 21.502705 20.938496 20.591297 20.547901 20.526203 20.417698 20.396000 20.396000 20.330906 20.222401 20.287510 20.396000 20.352604 20.417698 20.482807 20.330906 20.330906 20.330906 20.352604 20.330906 20.417698 20.244099 20.222401 20.222401 20.200703 20.135609 20.179005 20.070499 20.200703 20.113895 20.309208 20.265797 20.287510 20.287510 20.352604 20.265797 20.352604 20.330906 20.330906 20.330906 20.374302 20.374302 20.396000 20.374302 20.439396 20.547901 20.526203 20.526203 20.417698 20.526203 20.461109 20.352604 20.482807 20.439396 20.417698 20.330906 20.330906 20.265797 20.374302 
21.025303 21.177204 21.611210 21.828205 22.066898 22.327305 22.414097 22.544300 22.674503 22.739597 22.652805 22.609409 22.674503 22.761295 22.739597 22.913197 22.783009 22.869801 22.891499 23.065098 23.108509 23.086796 23.043400 23.108509 23.195301 23.282108 23.238697 23.325504 23.347202 23.347202 23.412296 23.390598 23.542500 23.434010 23.434010 23.520802 23.499104 23.651005 23.694401 23.737797 23.781208 23.824604 24.019901 24.019901 23.954807 23.911396 23.824604 23.802906 23.737797 23.824604 23.737797 23.802906 23.824604 23.824604 23.781208 23.781208 23.889698 24.019901 24.193501 24.084995 24.128407 24.171803 24.193501 24.128407 24.063297 23.933109 23.889698 23.846302 23.802906 23.824604 23.737797 23.716099 23.716099 23.737797 23.781208 23.889698 24.150105 24.388798 24.714298 24.909595 24.866199 24.931309 24.909595 24.996403 24.931309 24.866199 24.692600 24.453907 24.150105 23.889698 23.520802 23.390598 23.260410 23.021702 22.891499 22.761295 22.565998 22.218800 22.197102 21.980106 21.632908 21.372501 20.830006 20.656406 20.526203 20.482807 20.439396 20.417698 20.374302 20.265797 20.265797 20.396000 20.330906 20.417698 20.482807 20.439396 20.309208 20.330906 20.330906 20.352604 20.265797 20.309208 20.309208 20.265797 20.330906 20.352604 20.135609 20.092197 20.092197 20.135609 20.135609 20.200703 20.265797 20.287510 20.330906 20.265797 20.265797 20.417698 20.265797 20.309208 20.265797 20.374302 20.330906 20.330906 20.374302 20.439396 20.526203 20.504505 20.526203 20.417698 20.439396 20.374302 20.461109 20.439396 20.374302 20.461109 20.569599 20.352604 20.309208 20.287510 
21.003605 21.242298 21.502705 21.914997 22.110310 22.414097 22.414097 22.631107 22.652805 22.587696 22.696201 22.652805 22.674503 22.804707 22.891499 22.869801 22.934910 22.934910 23.000004 23.000004 23.108509 23.000004 22.978306 23.086796 23.130207 23.130207 23.130207 23.303806 23.173603 23.216999 23.282108 23.282108 23.347202 23.325504 23.347202 23.368900 23.303806 23.390598 23.412296 23.542500 23.564198 23.672703 23.737797 23.802906 23.716099 23.759510 23.781208 23.694401 23.759510 23.716099 23.846302 23.781208 23.824604 23.759510 23.868000 23.846302 23.868000 24.063297 24.193501 23.976505 23.954807 24.084995 23.998203 23.954807 23.716099 23.716099 23.694401 23.694401 23.716099 23.694401 23.759510 23.716099 23.694401 23.716099 23.716099 23.781208 24.084995 24.215199 24.475605 24.735996 24.605808 24.757710 24.822803 24.844501 24.822803 24.779408 24.605808 24.323704 24.019901 23.651005 23.499104 23.282108 23.216999 23.065098 22.869801 22.696201 22.435810 22.240498 22.153706 21.958408 21.741398 21.372501 20.699802 20.634708 20.591297 20.439396 20.439396 20.396000 20.461109 20.265797 20.244099 20.265797 20.287510 20.417698 20.374302 20.352604 20.396000 20.330906 20.265797 20.244099 20.265797 20.309208 20.244099 20.287510 20.374302 20.309208 20.287510 20.157307 20.222401 20.179005 20.179005 20.179005 20.330906 20.330906 20.287510 20.265797 20.309208 20.352604 20.309208 20.504505 20.374302 20.374302 20.374302 20.461109 20.396000 20.461109 20.504505 20.352604 20.526203 20.526203 20.417698 20.374302 20.504505 20.439396 20.461109 20.461109 20.547901 20.374302 20.439396 20.439396 
21.068699 21.198902 21.589497 21.849903 22.045200 22.349003 22.435810 22.522602 22.631107 22.674503 22.696201 22.674503 22.739597 22.804707 22.978306 23.000004 22.891499 22.934910 23.043400 23.108509 23.021702 23.086796 23.086796 23.130207 23.108509 23.238697 23.108509 23.151905 23.173603 23.130207 23.260410 23.130207 23.216999 23.195301 23.195301 23.303806 23.260410 23.282108 23.325504 23.390598 23.499104 23.477406 23.455708 23.716099 23.564198 23.585896 23.672703 23.564198 23.564198 23.629307 23.694401 23.716099 23.737797 23.759510 23.781208 23.737797 23.846302 24.084995 24.106709 23.911396 23.998203 23.998203 23.911396 23.889698 23.759510 23.651005 23.629307 23.585896 23.629307 23.585896 23.651005 23.607609 23.694401 23.629307 23.672703 23.737797 23.846302 24.041599 24.150105 24.302006 24.388798 24.367100 24.562397 24.540699 24.714298 24.497303 24.345402 24.302006 23.824604 23.651005 23.499104 23.368900 23.216999 22.956608 22.826405 22.696201 22.435810 22.132008 22.066898 21.914997 21.611210 21.285709 20.830006 20.569599 20.504505 20.482807 20.374302 20.461109 20.330906 20.287510 20.265797 20.374302 20.352604 20.396000 20.374302 20.396000 20.330906 20.309208 20.244099 20.265797 20.179005 20.287510 20.222401 20.265797 20.287510 20.265797 20.287510 20.113895 20.179005 20.157307 20.179005 20.179005 20.374302 20.330906 20.309208 20.265797 20.287510 20.417698 20.309208 20.461109 20.396000 20.417698 20.396000 20.439396 20.482807 20.504505 20.482807 20.396000 20.417698 20.482807 20.504505 20.396000 20.482807 20.461109 20.439396 20.396000 20.482807 20.417698 20.396000 20.417698 
21.025303 21.263996 21.502705 21.784809 21.958408 22.262196 22.349003 22.587696 22.544300 22.587696 22.696201 22.609409 22.739597 22.826405 23.065098 23.108509 23.000004 23.151905 23.065098 22.978306 23.000004 23.000004 23.065098 23.108509 23.151905 23.151905 23.043400 23.108509 23.108509 23.065098 23.108509 23.108509 23.086796 23.151905 23.065098 23.151905 23.216999 23.260410 23.195301 23.238697 23.368900 23.390598 23.347202 23.520802 23.368900 23.542500 23.477406 23.390598 23.477406 23.499104 23.564198 23.564198 23.585896 23.629307 23.672703 23.694401 23.802906 23.889698 24.041599 23.846302 23.889698 23.954807 23.868000 23.694401 23.672703 23.585896 23.499104 23.477406 23.542500 23.542500 23.542500 23.607609 23.672703 23.607609 23.585896 23.564198 23.759510 23.802906 23.976505 24.041599 24.019901 24.128407 24.193501 24.302006 24.258610 24.323704 24.171803 24.041599 23.759510 23.651005 23.499104 23.303806 23.173603 23.000004 22.934910 22.717899 22.370701 22.283909 22.218800 21.849903 21.589497 21.155506 20.743198 20.634708 20.526203 20.504505 20.417698 20.439396 20.352604 20.265797 20.309208 20.352604 20.352604 20.374302 20.352604 20.265797 20.244099 20.222401 20.200703 20.265797 20.179005 20.265797 20.179005 20.265797 20.244099 20.222401 20.287510 20.113895 20.200703 20.135609 20.309208 20.265797 20.396000 20.330906 20.265797 20.244099 20.309208 20.352604 20.439396 20.287510 20.309208 20.330906 20.417698 20.396000 20.461109 20.417698 20.439396 20.374302 20.504505 20.504505 20.374302 20.330906 20.461109 20.439396 20.396000 20.461109 20.482807 20.439396 20.374302 20.482807 
21.003605 21.307407 21.481007 21.632908 21.936695 22.218800 22.262196 22.565998 22.522602 22.652805 22.609409 22.696201 22.891499 22.783009 23.043400 23.151905 23.151905 23.195301 23.303806 23.303806 23.195301 23.173603 23.238697 23.238697 23.260410 23.238697 23.238697 23.195301 23.130207 23.108509 23.065098 23.108509 23.108509 23.086796 23.043400 23.065098 23.130207 23.195301 23.151905 23.195301 23.238697 23.238697 23.303806 23.390598 23.303806 23.325504 23.390598 23.347202 23.303806 23.477406 23.477406 23.390598 23.564198 23.520802 23.716099 23.694401 23.781208 23.846302 23.846302 23.781208 23.737797 23.737797 23.716099 23.694401 23.585896 23.585896 23.455708 23.499104 23.499104 23.542500 23.629307 23.542500 23.542500 23.607609 23.542500 23.607609 23.694401 23.759510 23.824604 23.846302 23.889698 23.868000 23.998203 23.976505 24.019901 24.063297 23.998203 23.889698 23.564198 23.499104 23.390598 23.238697 23.108509 22.978306 22.739597 22.500904 22.500904 22.240498 22.153706 21.871601 21.719700 21.133808 20.656406 20.591297 20.569599 20.526203 20.504505 20.504505 20.439396 20.309208 20.309208 20.309208 20.439396 20.461109 20.330906 20.265797 20.265797 20.287510 20.309208 20.309208 20.222401 20.244099 20.200703 20.200703 20.244099 20.287510 20.179005 20.157307 20.287510 20.265797 20.352604 20.352604 20.330906 20.244099 20.330906 20.265797 20.287510 20.309208 20.309208 20.374302 20.396000 20.374302 20.352604 20.439396 20.439396 20.461109 20.461109 20.482807 20.569599 20.547901 20.396000 20.396000 20.439396 20.374302 20.504505 20.547901 20.482807 20.461109 20.352604 20.461109 
21.025303 21.198902 21.350803 21.654606 21.828205 22.175404 22.262196 22.349003 22.522602 22.587696 22.674503 22.696201 22.783009 22.913197 23.130207 23.108509 23.151905 23.238697 23.368900 23.564198 23.455708 23.455708 23.368900 23.303806 23.390598 23.347202 23.195301 23.216999 23.173603 23.108509 23.151905 23.021702 22.978306 23.065098 23.000004 23.043400 23.086796 23.086796 23.108509 23.086796 23.108509 23.216999 23.151905 23.282108 23.195301 23.347202 23.216999 23.195301 23.282108 23.303806 23.347202 23.282108 23.412296 23.520802 23.564198 23.607609 23.585896 23.759510 23.868000 23.716099 23.716099 23.629307 23.585896 23.607609 23.542500 23.477406 23.412296 23.434010 23.434010 23.499104 23.564198 23.477406 23.564198 23.499104 23.564198 23.564198 23.607609 23.651005 23.651005 23.651005 23.759510 23.802906 23.781208 23.846302 23.846302 23.824604 23.716099 23.737797 23.672703 23.434010 23.477406 23.195301 23.130207 22.978306 22.848103 22.587696 22.457508 22.262196 22.066898 22.001804 21.546101 21.047001 20.678104 20.569599 20.612995 20.482807 20.439396 20.482807 20.461109 20.352604 20.330906 20.374302 20.396000 20.330906 20.374302 20.265797 20.265797 20.352604 20.309208 20.309208 20.265797 20.309208 20.330906 20.352604 20.287510 20.265797 20.157307 20.200703 20.287510 20.309208 20.352604 20.330906 20.330906 20.309208 20.265797 20.352604 20.287510 20.482807 20.439396 20.396000 20.461109 20.526203 20.461109 20.526203 20.461109 20.482807 20.439396 20.461109 20.504505 20.439396 20.526203 20.569599 20.526203 20.526203 20.482807 20.504505 20.461109 20.526203 20.526203 20.461109 
20.851704 21.003605 21.307407 21.546101 21.676304 22.001804 22.023502 22.392399 22.283909 22.479206 22.609409 22.652805 22.761295 22.848103 23.021702 23.151905 23.216999 23.260410 23.368900 23.434010 23.412296 23.477406 23.434010 23.368900 23.390598 23.412296 23.260410 23.325504 23.303806 23.173603 23.216999 23.130207 23.065098 23.065098 22.956608 23.021702 22.978306 23.086796 23.065098 23.108509 23.021702 23.130207 23.043400 23.216999 23.086796 23.195301 23.173603 23.151905 23.195301 23.303806 23.303806 23.325504 23.303806 23.390598 23.455708 23.542500 23.607609 23.694401 23.694401 23.694401 23.737797 23.564198 23.585896 23.564198 23.520802 23.455708 23.390598 23.325504 23.390598 23.347202 23.434010 23.542500 23.455708 23.455708 23.455708 23.477406 23.520802 23.607609 23.564198 23.585896 23.585896 23.694401 23.607609 23.607609 23.651005 23.651005 23.607609 23.629307 23.672703 23.455708 23.412296 23.238697 23.065098 22.891499 22.826405 22.652805 22.457508 22.262196 22.045200 21.828205 21.437595 20.960209 20.591297 20.569599 20.461109 20.526203 20.396000 20.526203 20.330906 20.330906 20.352604 20.352604 20.352604 20.330906 20.179005 20.330906 20.330906 20.352604 20.352604 20.309208 20.244099 20.287510 20.265797 20.309208 20.330906 20.244099 20.179005 20.157307 20.222401 20.287510 20.287510 20.287510 20.287510 20.179005 20.287510 20.330906 20.265797 20.374302 20.374302 20.352604 20.439396 20.482807 20.526203 20.547901 20.396000 20.417698 20.526203 20.352604 20.417698 20.417698 20.439396 20.417698 20.482807 20.417698 20.482807 20.461109 20.526203 20.374302 20.417698 20.461109 
20.960209 21.112110 21.242298 21.502705 21.611210 21.936695 21.958408 22.262196 22.414097 22.435810 22.500904 22.565998 22.717899 22.956608 23.000004 23.173603 23.195301 23.347202 23.412296 23.477406 23.477406 23.520802 23.455708 23.390598 23.412296 23.477406 23.325504 23.455708 23.412296 23.325504 23.282108 23.260410 23.260410 23.151905 22.956608 23.065098 23.000004 23.043400 23.043400 23.108509 23.086796 23.108509 23.173603 23.151905 23.108509 23.238697 23.195301 23.065098 23.216999 23.173603 23.325504 23.282108 23.368900 23.520802 23.564198 23.564198 23.694401 23.737797 23.716099 23.694401 23.651005 23.564198 23.585896 23.629307 23.585896 23.455708 23.412296 23.325504 23.368900 23.412296 23.412296 23.477406 23.455708 23.455708 23.434010 23.520802 23.477406 23.542500 23.499104 23.542500 23.499104 23.585896 23.607609 23.520802 23.542500 23.585896 23.585896 23.542500 23.520802 23.390598 23.368900 23.216999 23.108509 22.934910 22.783009 22.674503 22.457508 22.262196 22.001804 21.806507 21.394199 20.851704 20.656406 20.656406 20.482807 20.504505 20.482807 20.482807 20.504505 20.352604 20.352604 20.287510 20.309208 20.352604 20.396000 20.417698 20.396000 20.439396 20.417698 20.374302 20.374302 20.352604 20.352604 20.439396 20.352604 20.309208 20.265797 20.244099 20.287510 20.330906 20.352604 20.330906 20.352604 20.287510 20.244099 20.461109 20.330906 20.352604 20.352604 20.396000 20.504505 20.461109 20.504505 20.482807 20.461109 20.547901 20.439396 20.504505 20.547901 20.482807 20.396000 20.352604 20.547901 20.439396 20.547901 20.612995 20.504505 20.439396 20.396000 20.482807 
20.938496 20.938496 21.133808 21.263996 21.263996 21.567799 21.632908 21.893299 22.001804 22.132008 22.262196 22.479206 22.522602 22.783009 23.000004 22.956608 23.173603 23.368900 23.477406 23.477406 23.412296 23.564198 23.325504 23.455708 23.347202 23.412296 23.303806 23.477406 23.347202 23.412296 23.412296 23.325504 23.455708 23.347202 23.282108 23.216999 23.216999 23.238697 23.108509 23.065098 23.043400 23.043400 23.065098 23.086796 23.000004 23.086796 23.108509 23.043400 23.021702 23.260410 23.216999 23.282108 23.390598 23.542500 23.542500 23.629307 23.759510 23.694401 23.737797 23.716099 23.651005 23.694401 23.651005 23.672703 23.585896 23.477406 23.499104 23.390598 23.455708 23.455708 23.434010 23.520802 23.564198 23.477406 23.564198 23.477406 23.542500 23.585896 23.564198 23.542500 23.455708 23.520802 23.651005 23.672703 23.629307 23.564198 23.499104 23.412296 23.455708 23.368900 23.303806 23.216999 23.108509 22.891499 22.826405 22.696201 22.544300 22.283909 22.066898 21.806507 21.415897 20.895100 20.721500 20.721500 20.699802 20.678104 20.569599 20.678104 20.634708 20.504505 20.417698 20.330906 20.374302 20.352604 20.330906 20.461109 20.439396 20.417698 20.374302 20.309208 20.396000 20.417698 20.439396 20.482807 20.330906 20.330906 20.287510 20.330906 20.330906 20.244099 20.330906 20.309208 20.309208 20.244099 20.222401 20.287510 20.309208 20.374302 20.374302 20.396000 20.417698 20.569599 20.504505 20.504505 20.504505 20.547901 20.352604 20.547901 20.612995 20.461109 20.439396 20.439396 20.569599 20.482807 20.504505 20.612995 20.439396 20.461109 20.439396 20.439396 
